# Supplementary material for: Whole transcriptome characterization of the effects of dehydration and rehydration on Cladonia rangiferina, the grey reindeer lichen
Source: BMC Genomics. 2013 Dec 10;14:870. doi: 10.1186/1471-2164-14-870 (PMC3878897; doi:10.1186/1471-2164-14-870)
Supplement: Additional file 1 — Figures used in assessment of data quality in compressed format. [file 1471-2164-14-870-S1.zip]

Archive with 10 entries (7 files):
- DataQualityControl/
- DataQualityControl/.DS_Store
- __MACOSX/
- __MACOSX/DataQualityControl/
- __MACOSX/DataQualityControl/._.DS_Store
- DataQualityControl/correlationMatrix.png
- DataQualityControl/groupCorrelations.xls
- DataQualityControl/pca_all_norm.png
- DataQualityControl/pearsonsClusteringAllSamples.png
- DataQualityControl/pearsonsClusteringGroups.png
