# Supplementary material for: Whole transcriptome characterization of the effects of dehydration and rehydration on Cladonia rangiferina, the grey reindeer lichen
Source: BMC Genomics. 2013 Dec 10;14:870. doi: 10.1186/1471-2164-14-870 (PMC3878897; doi:10.1186/1471-2164-14-870)
Supplement: Additional file 1 — Figures used in assessment of data quality in compressed format. [file 1471-2164-14-870-S1.zip › DataQualityControl/groupCorrelations.xls]

GroupName	minCor	meanCor	medianCor	maxCor	corSD
Dry	0.982	0.987	0.986	0.993	0.006
Wet	0.972	0.982	0.98	0.993	0.011
D1h	0.982	0.987	0.985	0.994	0.006
D3h	0.918	0.943	0.931	0.981	0.033
D6h	0.932	0.957	0.948	0.989	0.03
W15m	0.95	0.968	0.974	0.981	0.016
W30m	0.951	0.966	0.965	0.984	0.017
W1h	0.987	0.988	0.988	0.989	0.001
