# Supplementary material for: Whole transcriptome characterization of the effects of dehydration and rehydration on Cladonia rangiferina, the grey reindeer lichen
Source: BMC Genomics. 2013 Dec 10;14:870. doi: 10.1186/1471-2164-14-870 (PMC3878897; doi:10.1186/1471-2164-14-870)
Supplement: Additional file 2 — qRT-PCR results. [file 1471-2164-14-870-S2.xlsx]

## Sheet: Sheet1
VS Dry
Cr_DMini_865F04		FeatureNum 34984
	qPCR
	RQ	log(2)RQ	SD	log(2)SD
D1h	0.785421	-0.348462	0.0181271	0.0335345
D3h	0.902547	-0.147926	0.140305	0.237809
D6h	0.413297	-1.27475	0.268084	1.89635
W15m	1.36708	0.451095	0.450647	0.468026
W30m	1.52931	0.612881	0.711017	0.619416
W1h	0.861778	-0.214612	0.148059	0.267119
Wet	0.750222	-0.414611	0.0275603	0.053073
Cr_DMini2305E01		FeatureNum 1402
	qPCR
	RQ	log(2)RQ	SD	log(2)SD
D1h	1.8993	0.925469	0.214621	0.157465
D3h	1.75163	0.808694	0.0788315	0.0649823
D6h	1.52487	0.608688	0.231422	0.225456
W15m	1.60613	0.683585	0.642429	0.569228
W30m	1.79666	0.845315	0.149925	0.124383
W1h	1.33796	0.420039	0.0409716	0.0443994
Wet	1.23696	0.306797	0.340817	0.397522
Cr_lrc323	FeatureNum 1430
	qPCR
	RQ	log(2)RQ	SD	log(2)SD
D1h	1.09692	0.133461	0.238654	0.305756
D3h	1.49046	0.575759	0.246732	0.228924
D6h	0.918889	-0.122037	0.185798	0.276478
W15m	1.94692	0.961191	1.12476	1.01172
W30m	2.04766	1.03398	0.938304	0.614377
W1h	1.04417	0.062355	0.160699	0.237114
Wet	1.19319	0.254823	0.252237	0.323383
Cr_lrc5	FeatureNum 25474
	qPCR
	RQ	log(2)RQ	SD	log(2)SD
D1h	0.112966	-3.14603	0.035992	0.520289
D3h	0.0526235	-4.24815	0.0713449	2.90347
D6h	0.0182769	-5.77383	0.0125438	2.63761
W15m	0.204865	-2.28725	0.201595	1.42147
W30m	0.678153	-0.560318	0.391671	1.12966
W1h	0.222528	-2.16794	0.0787427	0.475399
Wet	0.578432	-0.78978	0.208563	0.484988
Cr_c10766	FeatureNum 5230
	qPCR
	RQ	log(2)RQ	SD	log(2)SD
D1h	1.40028	0.485712	0.047201	0.0481325
D3h	1.31426	0.394251	0.229802	0.240365
D6h	0.871599	-0.198264	0.0829385	0.140563
W15m	2.73062	1.44923	1.15769	0.569509
W30m	2.45185	1.29387	0.300679	0.185958
W1h	1.41905	0.504925	0.143179	0.146436
Wet	1.33552	0.417405	0.127535	0.138827
Cr_c15269	FeatureNum 1371
	qPCR
	RQ	log(2)RQ	SD	log(2)SD
D1h	1.44812	0.534182	0.156786	0.155676
D3h	0.660664	-0.598011	0.901718	3.12515
D6h	0.606696	-0.720953	0.426698	3.39647
W15m	2.16941	1.1173	1.06121	0.684443
W30m	1.81007	0.856044	0.477399	0.360669
W1h	1.08299	0.115015	0.177368	0.226803
Wet	0.621856	-0.685348	0.131457	0.325573
Cr_c3825	FeatureNum 24023
	qPCR
	RQ	log(2)RQ	SD	log(2)SD
D1h	0.167658	-2.5764	0.0118766	0.104658
D3h	0.234462	-2.09258	0.0474468	0.294222
D6h	0.0763364	-3.71149	0.0235747	0.435439
W15m	0.363613	-1.45952	0.211604	0.773962
W30m	1.05872	0.0823278	0.393434	0.527519
W1h	0.205995	-2.27932	0.0533344	0.413774
Wet	0.209418	-2.25555	0.0372454	0.247387
Cr_c4168	FeatureNum 228
	qPCR
	RQ	log(2)RQ	SD	log(2)SD
D1h	0.584296	-0.775229	0.0699167	0.168594
D3h	0.643134	-0.636809	0.151196	0.359183
D6h	0.430662	-1.21537	0.0579809	0.19273
W15m	0.785189	-0.348889	0.208206	0.359293
W30m	0.924867	-0.112682	0.107316	0.168299
W1h	1.01197	0.0171692	0.161368	0.241257
Wet	0.594678	-0.749818	0.053261	0.132173
