# Supplementary material for: Whole transcriptome characterization of the effects of dehydration and rehydration on Cladonia rangiferina, the grey reindeer lichen
Source: BMC Genomics. 2013 Dec 10;14:870. doi: 10.1186/1471-2164-14-870 (PMC3878897; doi:10.1186/1471-2164-14-870)
Supplement: Additional file 3 — The full DE transcript list for comparison D1h vs. Dry. [file 1471-2164-14-870-S3.xls]

Feature identifier	Mean expression level for the specified sample group	Mean expression level for the specified sample group	Standard deviation (of the expression) for the specified sample group	Standard deviation (of the expression) for the specified sample group	Expression ratio (fold-change) between the compared sample groups	Expression ratio (fold-change) between the compared sample groups on the 2-logarithmics scale	T-test p-value for the comparison between the sample groups	FDR-adjusted p-value for the comparison between the sample groups	Average ranking value based on both p-value and fold-change; value 1 is the strongest DE feature						
SystematicName	ID	mean_D1h	mean_Dry	sd_D1h	sd_Dry	FC	logFC	P.Value	adj.P.Val	avgRank	ProbeName	GI	Other	Description	Symbiont classification
craniferina_c2605	17306	2	39673	0	3500	-21758.048	-14.409	3.88E-19	7.91E-15	1	CUST_4225_PI416193500	156030677	XP_001584665.1	hypothetical protein SS1G_14434 [Sclerotinia sclerotiorum 1980] 	Fungus
craniferina_c2605	40839	2	35733	0	3324	-16721.636	-14.029	5.95E-19	8.08E-15	2	CUST_4226_PI416193500	156030677	XP_001584665.1	hypothetical protein SS1G_14434 [Sclerotinia sclerotiorum 1980] 	Fungus
craniferina_c27279	40989	2	11423	0	1140	-4986.748	-12.284	4.17E-17	8.50E-14	3	CUST_19610_PI416193496	NA	NA	NA	Fungus
craniferina_c1757	27322	3	10683	1	1032	-4396.504	-12.102	2.93E-17	6.62E-14	4	CUST_3021_PI416193500	189189766	XP_001931222.1	conserved hypothetical protein [Pyrenophora tritici-repentis Pt-1C-BFP] 	Fungus
craniferina_c4683	42651	2	18064	1	2403	-7359.021	-12.845	1.06E-15	1.07E-12	5	CUST_6680_PI416193500	261202944	XP_002628686.1	conserved hypothetical protein [Ajellomyces dermatitidis SLH14081] 	Fungus
craniferina_c4171	35875	2	4313	0	391	-1805.175	-10.818	6.51E-18	3.55E-14	6	CUST_1098_PI416193496	NA	NA	NA	Algae
craniferina_c4683	30873	2	12918	0	1636	-6557.785	-12.679	1.92E-15	1.63E-12	7	CUST_6679_PI416193500	261202944	XP_002628686.1	conserved hypothetical protein [Ajellomyces dermatitidis SLH14081] 	Fungus
craniferina_c5311	39801	2	3767	0	621	-1652.652	-10.691	1.54E-17	4.62E-14	8	CUST_7326_PI416193500	296821528	XP_002850145.1	conserved hypothetical protein [Arthroderma otae CBS 113480] 	Fungus
craniferina_c7051	12557	2	2952	0	258	-1522.882	-10.573	1.29E-17	4.62E-14	9	CUST_8952_PI416193500	70986068	XP_748534.1	ion channel [Aspergillus fumigatus Af293] 	Fungus
craniferina_c7051	2502	2	2925	0	265	-1369.442	-10.419	1.18E-18	1.04E-14	10	CUST_8951_PI416193500	70986068	XP_748534.1	ion channel [Aspergillus fumigatus Af293] 	Fungus
craniferina_c22257	37737	2	2915	0	750	-1388.831	-10.44	6.96E-18	3.55E-14	11	CUST_14861_PI416193496	NA	NA	NA	Fungus
craniferina_c5311	35121	2	2926	0	447	-1395.441	-10.447	1.25E-17	4.62E-14	12	CUST_7325_PI416193500	296821528	XP_002850145.1	conserved hypothetical protein [Arthroderma otae CBS 113480] 	Fungus
craniferina_c23767	35504	2	3458	0	705	-1788.506	-10.805	1.64E-16	2.31E-13	13	CUST_16278_PI416193496	NA	NA	NA	Fungus
craniferina_c18879	24946	2	2076	0	188	-1152.74	-10.171	2.69E-17	6.45E-14	14	CUST_11637_PI416193496	NA	NA	NA	Fungus
craniferina_c1757	10201	4	9173	1	1024	-2621.553	-11.356	4.02E-15	2.93E-12	15	CUST_3022_PI416193500	189189766	XP_001931222.1	conserved hypothetical protein [Pyrenophora tritici-repentis Pt-1C-BFP] 	Fungus
craniferina_c14476	41041	2	1913	0	61	-936.144	-9.871	1.07E-17	4.62E-14	16	CUST_12995_PI416193500	169610125	XP_001798481.1	hypothetical protein SNOG_08156 [Phaeosphaeria nodorum SN15] 	Fungus
craniferina_c14476	7570	2	1849	0	37	-918.157	-9.843	1.51E-17	4.62E-14	17	CUST_12996_PI416193500	169610125	XP_001798481.1	hypothetical protein SNOG_08156 [Phaeosphaeria nodorum SN15] 	Fungus
craniferina_lrc818	15237	2	68548	1	4215	-30937.945	-14.917	1.03E-13	3.93E-11	18	CUST_1482_PI416193500	189197939	XP_001935307.1	nitrite reductase [Pyrenophora tritici-repentis Pt-1C-BFP] 	Fungus
Cr_DMini_673H09.ab1	29835	7	19869	3	4994	-2764.38	-11.433	1.76E-14	9.84E-12	19	CUST_17512_PI416193500	46107560	XP_380839.1	hypothetical protein FG00663.1 [Gibberella zeae PH-1]	Fungus
craniferina_lrc818	9591	2	46596	0	4101	-22594.695	-14.464	1.06E-13	3.95E-11	20	CUST_1481_PI416193500	189197939	XP_001935307.1	nitrite reductase [Pyrenophora tritici-repentis Pt-1C-BFP] 	Fungus
craniferina_c15346	31857	4	5428	1	261	-1534.636	-10.584	3.48E-15	2.61E-12	21	CUST_8690_PI416193496	NA	NA	NA	Fungus
craniferina_c22608	45199	2157	5	310	0	463.631	8.857	5.43E-22	2.21E-17	22	CUST_15183_PI416193496	NA	NA	NA	Fungus
craniferina_c9008	36903	2	1330	0	123	-614.088	-9.262	2.15E-16	2.92E-13	23	CUST_10474_PI416193500	156061917	XP_001596881.1	hypothetical protein SS1G_03104 [Sclerotinia sclerotiorum 1980] 	Fungus
craniferina_lrc677	3981	5	3825	2	244	-844.696	-9.722	2.64E-15	2.07E-12	24	CUST_1233_PI416193500	119474181	XP_001258966.1	hypothetical protein NFIA_004250 [Neosartorya fischeri NRRL 181] 	Fungus
craniferina_c8951	16737	2	37665	0	10133	-17411.439	-14.088	4.54E-13	1.26E-10	25	CUST_10440_PI416193500	154322401	XP_001560515.1	hypothetical protein BC1G_00543 [Botryotinia fuckeliana B05.10] 	Fungus
craniferina_c8951	40647	2	34390	0	9596	-14955.975	-13.868	5.78E-13	1.49E-10	26	CUST_10439_PI416193500	154322401	XP_001560515.1	hypothetical protein BC1G_00543 [Botryotinia fuckeliana B05.10] 	Fungus
craniferina_c14156	220	3	2031	2	292	-658.976	-9.364	1.34E-14	7.78E-12	27	CUST_7700_PI416193496	NA	NA	NA	Fungus
craniferina_lrc783	25152	2	5020	0	1026	-2679.643	-11.388	4.94E-13	1.32E-10	28	CUST_1415_PI416193500	121704832	XP_001270679.1	"siroheme synthase, putative [Aspergillus clavatus NRRL 1] "	Fungus
craniferina_c3825	24023	5	44031	2	5231	-9530.326	-13.218	1.39E-12	3.04E-10	29	CUST_5763_PI416193500	154302066	XP_001551444.1	hypothetical protein BC1G_10270 [Botryotinia fuckeliana B05.10] 	Fungus
craniferina_c1993	25785	6	41318	2	4100	-7497.403	-12.872	1.34E-12	2.98E-10	30	CUST_3383_PI416193500	154317156	XP_001557898.1	hypothetical protein BC1G_03480 [Botryotinia fuckeliana B05.10] 	Fungus
Cr_DMini_673D05.ab1	8911	2	1095	0	54	-526.089	-9.039	1.14E-14	6.82E-12	31	CUST_17437_PI416193500	NA	NA	NA	Fungus
craniferina_lrc677	22700	2	1917	0	174	-1007.463	-9.977	1.29E-13	4.66E-11	32	CUST_1234_PI416193500	119474181	XP_001258966.1	hypothetical protein NFIA_004250 [Neosartorya fischeri NRRL 181] 	Fungus
craniferina_c23387	2719	2980	10	238	6	334.313	8.385	4.06E-17	8.50E-14	33	CUST_15920_PI416193496	NA	NA	NA	Fungus
craniferina_c12017	25424	3	7764	2	883	-2575.748	-11.331	6.87E-13	1.73E-10	34	CUST_5917_PI416193496	NA	NA	NA	Fungus
Cr_DMini_673D05.ab1	43830	2	1171	0	52	-552.487	-9.11	4.10E-14	1.99E-11	35	CUST_17436_PI416193500	NA	NA	NA	Fungus
craniferina_c1088	15882	13021	17	3987	11	832.335	9.701	1.05E-13	3.95E-11	36	CUST_1953_PI416193500	NA	NA	NA	Fungus
craniferina_c4716	9707	5740	20	478	9	305.269	8.254	9.50E-17	1.43E-13	37	CUST_6703_PI416193500	67522511	XP_659316.1	hypothetical protein AN1712.2 [Aspergillus nidulans FGSC A4] 	Algae
craniferina_c1796	19477	4523	16	269	9	300.098	8.229	8.50E-17	1.43E-13	38	CUST_3079_PI416193500	242762216	XP_002340331.1	"nuclear pore complex subunit Nup192, putative [Talaromyces stipitatus ATCC 10500] "	Fungus
craniferina_c10422	2448	7	84489	1	10340	-11368.027	-13.473	2.68E-12	5.13E-10	39	CUST_4771_PI416193496	NA	NA	NA	Fungus
craniferina_c19267	29716	2	14981	0	2485	-7646.163	-12.901	3.05E-12	5.71E-10	40	CUST_12006_PI416193496	238493877	XP_002378175.1	conserved hypothetical protein [Aspergillus flavus NRRL3357] 	Algae
craniferina_c22596	17776	647	2	76	1	287.715	8.168	1.07E-15	1.07E-12	41	CUST_15171_PI416193496	NA	NA	NA	Fungus
craniferina_c14170	10042	3926	11	544	8	418.465	8.709	3.12E-14	1.55E-11	42	CUST_12895_PI416193500	NA	NA	NA	Fungus
Cr_Mini_01C08.ab1	30416	2	4939	0	1003	-2642.285	-11.368	2.40E-12	4.63E-10	43	CUST_17893_PI416193500	189202640	XP_001937656.1	siroheme synthase [Pyrenophora tritici-repentis Pt-1C-BFP] 	Fungus
craniferina_lrc344	27055	8	28357	5	5280	-4324.696	-12.078	3.74E-12	6.71E-10	44	CUST_652_PI416193500	119191840	XP_001246526.1	hypothetical protein CIMG_00297 [Coccidioides immitis RS]	Fungus
BTK04449014(c)SJ1(t)1-3kb_G1_0.125x(p)T3(s)070611SJ1SEQ1.031.ab1	43014	4	18203	3	7388	-4662.876	-12.187	4.61E-12	8.02E-10	45	CUST_15413_PI416193500	NA	NA	NA	Fungus
craniferina_c24577	37198	6739	34	96	25	237.717	7.893	8.13E-16	8.71E-13	46	CUST_15023_PI416193500	226294130	EEH49550.1	hypothetical protein PADG_05629 [Paracoccidioides brasiliensis Pb18]	Fungus
craniferina_c25533	11243	418	2	111	0	204.993	7.679	2.49E-17	6.35E-14	47	CUST_17937_PI416193496	NA	NA	NA	Fungus
craniferina_c26081	12899	2	585	0	17	-302.195	-8.239	2.08E-14	1.12E-11	48	CUST_18461_PI416193496	NA	NA	NA	Fungus
craniferina_c10624	32110	801	3	240	1	307.798	8.266	2.65E-14	1.36E-11	49	CUST_4913_PI416193496	121703902	XP_001270215.1	conserved hypothetical protein [Aspergillus clavatus NRRL 1] 	Fungus
craniferina_c10879	1326	4989	22	706	13	253.109	7.984	5.42E-15	3.81E-12	50	CUST_11559_PI416193500	154295419	XP_001548145.1	hypothetical protein BC1G_13188 [Botryotinia fuckeliana B05.10] 	Fungus
Cr_Mini_01C08.ab1	39148	2	4636	1	909	-1968.51	-10.943	3.60E-12	6.55E-10	51	CUST_17892_PI416193500	189202640	XP_001937656.1	siroheme synthase [Pyrenophora tritici-repentis Pt-1C-BFP] 	Fungus
Cr_Midi_01G04.ab1	38504	4	16285	1	5940	-4270.99	-12.06	6.78E-12	1.10E-09	52	CUST_17810_PI416193500	NA	NA	NA	Algae
craniferina_c7341	6062	3	11325	1	671	-4376.653	-12.096	7.83E-12	1.25E-09	53	CUST_9167_PI416193500	256723009	EEU36388.1	hypothetical protein NECHADRAFT_86959 [Nectria haematococca mpVI 77-13-4]	Algae
craniferina_c11344	13482	988	2	354	0	513.024	9.003	4.84E-13	1.31E-10	54	CUST_11831_PI416193500	189207611	XP_001940139.1	predicted protein [Pyrenophora tritici-repentis Pt-1C-BFP] 	Fungus
craniferina_c2660	12880	8975	40	2022	32	267.564	8.064	4.57E-14	2.19E-11	55	CUST_4294_PI416193500	169618816	XP_001802821.1	hypothetical protein SNOG_12600 [Phaeosphaeria nodorum SN15] 	Fungus
craniferina_lrc102	11374	2	881	0	136	-438.055	-8.775	3.51E-13	1.01E-10	56	CUST_195_PI416193500	NA	NA	NA	Fungus
craniferina_lrc325	23141	3040	15	871	3	204.528	7.676	2.31E-15	1.88E-12	57	CUST_616_PI416193500	154322264	XP_001560447.1	hypothetical protein BC1G_01279 [Botryotinia fuckeliana B05.10] 	Fungus
craniferina_c24577	16037	6853	41	202	34	210.852	7.72	1.11E-14	6.81E-12	58	CUST_15024_PI416193500	226294130	EEH49550.1	hypothetical protein PADG_05629 [Paracoccidioides brasiliensis Pb18]	Fungus
craniferina_c11072	31081	3	1858	1	252	-549.589	-9.102	1.28E-12	2.89E-10	59	CUST_11678_PI416193500	NA	NA	NA	Fungus
craniferina_c8751	37389	3	11657	1	725	-4658.19	-12.186	1.48E-11	2.11E-09	60	CUST_3592_PI416193496	156063412	XP_001597628.1	hypothetical protein SS1G_01824 [Sclerotinia sclerotiorum 1980] 	Algae
Cr_DMini_3841B01.ab1	17457	2	9499	0	604	-5187.481	-12.341	1.88E-11	2.60E-09	61	CUST_16877_PI416193500	240107327	EER25512.1	"siroheme synthase, N-terminal domain containing protein [Coccidioides posadasii C735 delta SOWgp]"	Fungus
craniferina_c15528	28667	10	10009	1	1184	-1047.55	-10.033	4.72E-12	8.14E-10	62	CUST_13365_PI416193500	119485506	XP_001262187.1	"amino acid permease, putative [Neosartorya fischeri NRRL 181] "	Fungus
craniferina_lrc325	21258	2247	12	686	1	184.109	7.524	1.29E-15	1.16E-12	63	CUST_615_PI416193500	154322264	XP_001560447.1	hypothetical protein BC1G_01279 [Botryotinia fuckeliana B05.10] 	Fungus
craniferina_c2660	10561	15801	81	4394	57	220.878	7.787	7.33E-14	3.05E-11	64	CUST_4293_PI416193500	169618816	XP_001802821.1	hypothetical protein SNOG_12600 [Phaeosphaeria nodorum SN15] 	Fungus
craniferina_lrc423	13298	12	37122	4	13093	-2976.503	-11.539	1.91E-11	2.63E-09	65	CUST_792_PI416193500	258564060	XP_002582775.1	30 kDa heat shock protein [Uncinocarpus reesii 1704] 	Fungus
craniferina_c10879	14870	5174	29	669	17	199.315	7.639	2.10E-14	1.12E-11	66	CUST_11560_PI416193500	154295419	XP_001548145.1	hypothetical protein BC1G_13188 [Botryotinia fuckeliana B05.10] 	Fungus
craniferina_c7341	10749	2	10369	1	626	-4305.545	-12.072	2.19E-11	2.97E-09	67	CUST_9168_PI416193500	256723009	EEU36388.1	hypothetical protein NECHADRAFT_86959 [Nectria haematococca mpVI 77-13-4]	Algae
Cr_DMini_4609D02.ab1	25668	6	5499	2	281	-928.395	-9.859	5.61E-12	9.45E-10	68	CUST_17090_PI416193500	169594952	XP_001790900.1	hypothetical protein SNOG_00207 [Phaeosphaeria nodorum SN15] 	Fungus
Cr_DMini_865G12.ab1	32176	2721	2	532	0	1364.968	10.415	1.27E-11	1.88E-09	69	CUST_17654_PI416193500	240109978	EER28147.1	hypothetical protein CPC735_034830 [Coccidioides posadasii C735 delta SOWgp]	Algae
craniferina_c8494	42172	796	4	154	2	188.946	7.562	5.09E-14	2.36E-11	70	CUST_3435_PI416193496	NA	NA	NA	Fungus
craniferina_c22298	10283	5709	33	494	19	191.598	7.582	6.26E-14	2.71E-11	71	CUST_14898_PI416193496	222106574	YP_002547365.1	UDP-glucose 4-epimerase [Agrobacterium vitis S4] 	Fungus
craniferina_c27576	19013	13	5209	1	716	-395.396	-8.627	1.60E-12	3.36E-10	72	CUST_19894_PI416193496	NA	NA	NA	Fungus
Cr_DMini_3841F01.ab1	22788	2	9525	0	523	-4276.233	-12.062	3.49E-11	4.28E-09	73	CUST_16961_PI416193500	240107327	EER25512.1	"siroheme synthase, N-terminal domain containing protein [Coccidioides posadasii C735 delta SOWgp]"	Fungus
craniferina_c6743	32425	2951	2	156	0	1403.707	10.455	2.21E-11	2.99E-09	74	CUST_8734_PI416193500	169594716	XP_001790782.1	hypothetical protein SNOG_00086 [Phaeosphaeria nodorum SN15] 	Algae
Cr_WMidi_5761H05.ab1	23606	2	5016	0	384	-2692.622	-11.395	3.46E-11	4.25E-09	75	CUST_18145_PI416193500	NA	NA	NA	Algae
craniferina_c6646	28483	2	435	0	27	-189.751	-7.568	9.05E-14	3.55E-11	76	CUST_8661_PI416193500	NA	NA	NA	Fungus
craniferina_c10780	8000	2	5903	1	292	-2626.927	-11.359	3.50E-11	4.28E-09	77	CUST_5025_PI416193496	NA	NA	NA	Fungus
craniferina_c4603	33822	8291	71	628	44	131.18	7.035	8.92E-16	9.32E-13	78	CUST_6603_PI416193500	225679919	EEH18203.1	karyopherin [Paracoccidioides brasiliensis Pb03]	Fungus
craniferina_c1525	13502	2	260	0	28	-132.218	-7.047	3.52E-15	2.61E-12	79	CUST_2666_PI416193500	NA	NA	NA	Fungus
Cr_DMini_673E02.ab1	6481	3347	28	448	22	140.772	7.137	1.55E-14	8.77E-12	80	CUST_17449_PI416193500	239612656	EEQ89643.1	Swr1p complex component [Ajellomyces dermatitidis ER-3]	Fungus
craniferina_c24029	36897	8	1536	1	281	-199.778	-7.642	3.83E-13	1.09E-10	81	CUST_16525_PI416193496	NA	NA	NA	Fungus
craniferina_c5428	6059	907	4	177	4	272.996	8.093	1.65E-12	3.43E-10	82	CUST_7458_PI416193500	NA	NA	NA	Fungus
craniferina_c12225	22681	9420	51	628	20	192.587	7.589	3.06E-13	8.98E-11	83	CUST_6080_PI416193496	169608712	XP_001797775.1	hypothetical protein SNOG_07442 [Phaeosphaeria nodorum SN15] 	Fungus
craniferina_c23997	16402	2	442	1	112	-188.421	-7.558	2.44E-13	7.58E-11	84	CUST_16495_PI416193496	NA	NA	NA	Algae
craniferina_c4603	42609	8195	77	597	31	112.413	6.813	1.60E-17	4.62E-14	85	CUST_6604_PI416193500	225679919	EEH18203.1	karyopherin [Paracoccidioides brasiliensis Pb03]	Fungus
craniferina_c11448	21320	276	2	59	0	146.501	7.195	7.75E-14	3.19E-11	86	CUST_5497_PI416193496	189208003	XP_001940335.1	conserved hypothetical protein [Pyrenophora tritici-repentis Pt-1C-BFP] 	Fungus
craniferina_c15311	42544	2	531	1	72	-217.718	-7.766	1.08E-12	2.46E-10	87	CUST_8657_PI416193496	NA	NA	NA	Fungus
craniferina_c6532	40758	8339	75	1348	46	122.886	6.941	1.53E-15	1.33E-12	88	CUST_8558_PI416193500	NA	NA	NA	Fungus
Cr_WMidi_5761H05.ab1	4771	2	4942	0	402	-2367.584	-11.209	5.32E-11	5.89E-09	89	CUST_18144_PI416193500	NA	NA	NA	Algae
craniferina_c5803	28845	325	2	46	0	146.398	7.194	8.21E-14	3.28E-11	90	CUST_1881_PI416193496	NA	NA	NA	Fungus
Cr_DMini_1249H09.ab1	33207	651	135830	85	8279	-209.694	-7.712	9.55E-13	2.22E-10	91	CUST_16698_PI416193500	NA	NA	NA	Algae
craniferina_c5355	27407	2	746	0	54	-367.672	-8.522	6.13E-12	1.02E-09	92	CUST_7378_PI416193500	115388729	XP_001211870.1	predicted protein [Aspergillus terreus NIH2624] 	Fungus
craniferina_c15865	39018	2	356	0	63	-156.353	-7.289	2.07E-13	6.65E-11	93	CUST_9109_PI416193496	NA	NA	NA	Fungus
craniferina_lrc1083	39882	4092	4	2191	1	912.001	9.833	3.23E-11	4.02E-09	94	CUST_1945_PI416193500	NA	NA	NA	Algae
craniferina_c8156	40504	4808	35	455	21	151.849	7.246	1.60E-13	5.38E-11	95	CUST_3224_PI416193496	NA	NA	NA	Fungus
craniferina_c20992	11172	2	2227	0	362	-1106.161	-10.111	4.25E-11	4.98E-09	96	CUST_13653_PI416193496	NA	NA	NA	Fungus
craniferina_c1745	35956	1852	18	298	5	104.358	6.705	1.70E-17	4.62E-14	97	CUST_2999_PI416193500	240105626	EER23819.1	Cytochrome P450 family protein [Coccidioides posadasii C735 delta SOWgp]	Fungus
Cr_DMini_673E02.ab1	40516	3241	30	483	21	122.625	6.938	1.04E-14	6.53E-12	98	CUST_17448_PI416193500	239612656	EEQ89643.1	Swr1p complex component [Ajellomyces dermatitidis ER-3]	Fungus
craniferina_c5090	12591	2633	2	690	1	1097.183	10.1	5.12E-11	5.73E-09	99	CUST_7107_PI416193500	NA	NA	NA	Fungus
craniferina_c18476	36054	1877	16	499	11	130.594	7.029	7.93E-14	3.20E-11	100	CUST_11254_PI416193496	NA	NA	NA	Fungus
BTK04449014(c)SJ1(t)1-3kb_G1_0.125x(p)T3(s)070611SJ1SEQ1.031.ab1	13262	7	16682	2	7089	-2264.803	-11.145	1.04E-10	1.03E-08	101	CUST_15414_PI416193500	NA	NA	NA	Fungus
craniferina_c3703	5792	26379	255	1686	148	114.502	6.839	2.12E-14	1.12E-11	102	CUST_5591_PI416193500	169597365	XP_001792106.1	hypothetical protein SNOG_01468 [Phaeosphaeria nodorum SN15] 	Fungus
craniferina_c3498	21993	17	4064	2	145	-242.76	-7.923	6.40E-12	1.06E-09	103	CUST_5357_PI416193500	NA	NA	NA	Fungus
craniferina_c1844	40225	17093	163	1663	100	117.289	6.874	4.69E-14	2.22E-11	104	CUST_3148_PI416193500	171691558	XP_001910704.1	hypothetical protein [Podospora anserina S mat+] 	Algae
craniferina_c2533	11336	230	2	23	0	96.091	6.586	6.75E-17	1.23E-13	105	CUST_468_PI416193496	67904308	XP_682410.1	hypothetical protein AN9141.2 [Aspergillus nidulans FGSC A4] 	Fungus
craniferina_c10900	38264	15854	31	525	23	594.814	9.216	4.41E-11	5.13E-09	106	CUST_11580_PI416193500	240109555	EER27724.1	hypothetical protein CPC735_030600 [Coccidioides posadasii C735 delta SOWgp]	Fungus
craniferina_c8323	27180	3856	6	1578	8	951.763	9.894	6.59E-11	6.99E-09	107	CUST_9971_PI416193500	NA	NA	NA	Fungus
craniferina_c14170	2632	2925	21	255	24	220.54	7.785	6.71E-12	1.10E-09	108	CUST_12896_PI416193500	NA	NA	NA	Fungus
Cr_DMini_2305A09.ab1	11672	2	852	0	103	-451.228	-8.818	3.44E-11	4.25E-09	109	CUST_16710_PI416193500	238505620	XP_002384026.1	conserved hypothetical protein [Aspergillus flavus NRRL3357] 	Algae
craniferina_lrc1081	3215	1554	17	192	9	99.805	6.641	1.35E-15	1.20E-12	110	CUST_2161_PI416105755	156055516	XP_001593682.1	hypothetical protein SS1G_05110 [Sclerotinia sclerotiorum 1980] 	Fungus
craniferina_c19178	2459	2	477	0	51	-201.766	-7.657	4.34E-12	7.64E-10	111	CUST_11918_PI416193496	NA	NA	NA	Fungus
craniferina_lrc423	16462	24	47137	4	16472	-1928.81	-10.913	1.34E-10	1.27E-08	112	CUST_791_PI416193500	258564060	XP_002582775.1	30 kDa heat shock protein [Uncinocarpus reesii 1704] 	Fungus
Cr_Midi_01G04.ab1	12937	6	16250	3	6563	-2559.952	-11.322	1.55E-10	1.42E-08	113	CUST_17811_PI416193500	NA	NA	NA	Algae
Cr_DMini_3841A06.ab1	41054	1956	19	265	13	120.555	6.914	1.52E-13	5.23E-11	114	CUST_16863_PI416193500	212532549	XP_002146431.1	DDHD domain protein [Penicillium marneffei ATCC 18224] 	Fungus
Cr_DMini_865G12.ab1	25116	2470	3	474	2	943.077	9.881	9.57E-11	9.65E-09	115	CUST_17655_PI416193500	240109978	EER28147.1	hypothetical protein CPC735_034830 [Coccidioides posadasii C735 delta SOWgp]	Algae
craniferina_lrc1081	4650	1491	17	156	10	99.813	6.641	1.21E-14	7.12E-12	116	CUST_1941_PI416193500	156055516	XP_001593682.1	hypothetical protein SS1G_05110 [Sclerotinia sclerotiorum 1980] 	Fungus
craniferina_c6532	7499	3081	38	531	18	85.912	6.425	6.94E-16	7.85E-13	117	CUST_8557_PI416193500	NA	NA	NA	Fungus
craniferina_c14710	16013	22	2623	8	246	-125.479	-6.971	4.57E-13	1.26E-10	118	CUST_13075_PI416193500	116180328	XP_001220013.1	hypothetical protein CHGG_00792 [Chaetomium globosum CBS 148.51] 	Fungus
craniferina_c1088	18138	4182	13	1363	14	559.981	9.129	6.22E-11	6.65E-09	119	CUST_1954_PI416193500	NA	NA	NA	Fungus
craniferina_c1151	4151	373	3	88	1	112.177	6.81	1.57E-13	5.32E-11	120	CUST_2055_PI416193500	121713458	XP_001274340.1	riboflavin aldehyde-forming enzyme [Aspergillus clavatus NRRL 1] 	Fungus
craniferina_c10241	24264	4585	6	478	7	1289.351	10.332	1.71E-10	1.53E-08	121	CUST_11185_PI416193500	115385998	XP_001209539.1	predicted protein [Aspergillus terreus NIH2624] 	Fungus
craniferina_c1392	15759	42191	402	11068	208	111.609	6.802	2.55E-13	7.80E-11	122	CUST_2447_PI416193500	189207801	XP_001940234.1	alcohol dehydrogenase [Pyrenophora tritici-repentis Pt-1C-BFP] 	Algae
craniferina_c8323	7431	3281	13	1372	4	247.086	7.949	2.72E-11	3.53E-09	123	CUST_9972_PI416193500	NA	NA	NA	Fungus
craniferina_c5306	35949	2	3677	0	1059	-1808.377	-10.82	2.44E-10	2.09E-08	124	CUST_1646_PI416193496	NA	NA	NA	Fungus
craniferina_c22679	34019	354	4	47	3	96.829	6.597	5.16E-14	2.36E-11	125	CUST_15249_PI416193496	NA	NA	NA	Algae
Cr_WMini_2881D01.ab1	696	10022	109	408	83	108.91	6.767	2.10E-13	6.69E-11	126	CUST_19419_PI416193500	NA	NA	NA	Fungus
craniferina_c3825	21072	70	54726	13	6327	-785.107	-9.617	1.28E-10	1.22E-08	127	CUST_5764_PI416193500	154302066	XP_001551444.1	hypothetical protein BC1G_10270 [Botryotinia fuckeliana B05.10] 	Fungus
craniferina_c6646	14650	6	930	1	86	-160.544	-7.327	5.74E-12	9.62E-10	128	CUST_8662_PI416193500	NA	NA	NA	Fungus
craniferina_c3850	39111	6124	83	1038	38	77.771	6.281	3.21E-15	2.47E-12	129	CUST_5785_PI416193500	67904134	XP_682323.1	hypothetical protein AN9054.2 [Aspergillus nidulans FGSC A4] 	Algae
craniferina_c7599	25011	288	2	30	0	147.919	7.209	3.79E-12	6.77E-10	130	CUST_9373_PI416193500	NA	NA	NA	Fungus
craniferina_c13606	12816	395	3	62	2	123.502	6.948	9.98E-13	2.31E-10	131	CUST_7237_PI416193496	NA	NA	NA	Algae
craniferina_c6212	34330	962	5	224	5	257.738	8.01	3.97E-11	4.77E-09	132	CUST_8231_PI416193500	NA	NA	NA	Fungus
craniferina_c5355	35175	2	2760	0	298	-1358.272	-10.408	2.64E-10	2.21E-08	133	CUST_7377_PI416193500	115388729	XP_001211870.1	predicted protein [Aspergillus terreus NIH2624] 	Fungus
craniferina_c15608	33968	371	4	39	2	102.868	6.685	3.02E-13	8.93E-11	134	CUST_8901_PI416193496	NA	NA	NA	Fungus
craniferina_lrc191	30741	76662	784	4287	385	105.072	6.715	4.72E-13	1.29E-10	135	CUST_360_PI416193500	145257035	XP_001401594.1	hypothetical protein An04g02260 [Aspergillus niger] 	Fungus
Cr_DMini_4609F06.ab1	6996	6399	99	539	50	69.624	6.122	1.23E-15	1.15E-12	136	CUST_17133_PI416193500	296808023	XP_002844350.1	conserved hypothetical protein [Arthroderma otae CBS 113480] 	Fungus
craniferina_lrc507	32489	678	86812	78	3486	-128.631	-7.007	2.74E-12	5.21E-10	137	CUST_945_PI416193500	NA	NA	NA	Fungus
craniferina_c2145	43229	15103	198	499	161	93.331	6.544	1.30E-13	4.66E-11	138	CUST_347_PI416193496	156032591	XP_001585133.1	predicted protein [Sclerotinia sclerotiorum 1980] 	Fungus
craniferina_c10361	37868	308	2	141	0	130.695	7.03	3.33E-12	6.14E-10	139	CUST_4730_PI416193496	NA	NA	NA	Fungus
Cr_DMini_4609F06.ab1	21114	6732	106	611	60	69.296	6.115	5.94E-15	4.10E-12	140	CUST_17134_PI416193500	296808023	XP_002844350.1	conserved hypothetical protein [Arthroderma otae CBS 113480] 	Fungus
Cr_DMini_673F02.ab1	3410	10	21751	0	3737	-2088.08	-11.028	4.79E-10	3.65E-08	141	CUST_17463_PI416193500	11345300	AAG34660.1	AF295432_1prepropenicillopepsin-JT3 [Penicillium janthinellum]	Algae
craniferina_lrc757	39998	950	6	406	7	197.466	7.625	3.42E-11	4.23E-09	142	CUST_1372_PI416193500	169594952	XP_001790900.1	hypothetical protein SNOG_00207 [Phaeosphaeria nodorum SN15] 	Algae
craniferina_c10806	10000	5872	45	1276	29	146.48	7.195	1.24E-11	1.84E-09	143	CUST_11516_PI416193500	291185823	EFE41286.1	hypothetical protein TRV_03993 [Trichophyton verrucosum HKI 0517]	Fungus
craniferina_c11472	809	3437	46	28	37	91.194	6.511	2.55E-13	7.80E-11	144	CUST_5517_PI416193496	NA	NA	NA	Fungus
Cr_WMini_2881D01.ab1	3881	9130	104	359	78	103.91	6.699	8.95E-13	2.11E-10	145	CUST_19418_PI416193500	NA	NA	NA	Fungus
craniferina_c6533	4248	2	262	0	26	-112.593	-6.815	1.75E-12	3.56E-10	146	CUST_8559_PI416193500	169623987	XP_001805400.1	hypothetical protein SNOG_15243 [Phaeosphaeria nodorum SN15] 	Fungus
craniferina_c23834	7917	284	3	44	1	107.333	6.746	1.39E-12	3.04E-10	147	CUST_16340_PI416193496	NA	NA	NA	Algae
craniferina_c2571	40001	585	6	67	4	108.302	6.759	1.46E-12	3.11E-10	148	CUST_4186_PI416193500	156053778	XP_001592815.1	"T-complex protein 1, gamma subunit [Sclerotinia sclerotiorum 1980] "	Fungus
Cr_DMini_1249H09.ab1	926	733	126475	167	6926	-175.78	-7.458	2.88E-11	3.67E-09	149	CUST_16699_PI416193500	NA	NA	NA	Algae
Cr_WMini_1633D10.ab1	43820	8257	123	645	95	80.596	6.333	2.27E-13	7.14E-11	150	CUST_19173_PI416193500	67523411	XP_659765.1	hypothetical protein AN2161.2 [Aspergillus nidulans FGSC A4] 	Algae
craniferina_c13899	27735	11	2300	4	130	-212.204	-7.729	5.16E-11	5.75E-09	151	CUST_7493_PI416193496	189194385	XP_001933531.1	mitochondrial intermediate peptidase [Pyrenophora tritici-repentis Pt-1C-BFP] 	Algae
craniferina_c7999	26894	2	1964	0	80	-1027.895	-10.005	3.89E-10	3.06E-08	152	CUST_9713_PI416193500	NA	NA	NA	Fungus
craniferina_c6743	573	2849	5	160	1	548.501	9.099	2.42E-10	2.07E-08	153	CUST_8733_PI416193500	169594716	XP_001790782.1	hypothetical protein SNOG_00086 [Phaeosphaeria nodorum SN15] 	Algae
Cr_WMini_1633D10.ab1	929	8316	122	719	93	81.143	6.342	2.89E-13	8.67E-11	154	CUST_19172_PI416193500	67523411	XP_659765.1	hypothetical protein AN2161.2 [Aspergillus nidulans FGSC A4] 	Algae
craniferina_c11072	22552	6	1671	2	223	-284.875	-8.154	1.03E-10	1.02E-08	155	CUST_11677_PI416193500	NA	NA	NA	Fungus
craniferina_c6497	4725	263	2	75	0	118.031	6.883	4.11E-12	7.32E-10	156	CUST_2240_PI416193496	NA	NA	NA	Algae
craniferina_lrc191	12350	73382	715	2947	366	111.125	6.796	2.90E-12	5.48E-10	157	CUST_359_PI416193500	145257035	XP_001401594.1	hypothetical protein An04g02260 [Aspergillus niger] 	Fungus
Cr_DMini_4897H08.ab1	37079	70369	1346	3529	524	54.785	5.776	5.21E-17	1.01E-13	158	CUST_17352_PI416193500	238505620	XP_002384026.1	conserved hypothetical protein [Aspergillus flavus NRRL3357] 	Fungus
craniferina_c25896	35363	255	4	42	2	62.576	5.968	6.57E-15	4.46E-12	159	CUST_18279_PI416193496	NA	NA	NA	Fungus
craniferina_c3124	6424	5780	85	429	52	75.654	6.241	2.28E-13	7.14E-11	160	CUST_4895_PI416193500	226291871	EEH47299.1	DNA-directed RNA polymerase [Paracoccidioides brasiliensis Pb18]	Fungus
craniferina_c27150	43237	6	635	3	119	-122.828	-6.94	8.01E-12	1.27E-09	161	CUST_19490_PI416193496	NA	NA	NA	Algae
craniferina_c1793	9509	26447	498	345	169	54.983	5.781	3.58E-16	4.71E-13	162	CUST_3073_PI416193500	156056673	XP_001594260.1	hypothetical protein SS1G_04067 [Sclerotinia sclerotiorum 1980] 	Fungus
craniferina_c18276	21599	2	3135	0	657	-1581.31	-10.627	7.20E-10	5.17E-08	163	CUST_11067_PI416193496	NA	NA	NA	Fungus
craniferina_c5428	14216	1527	17	301	11	100.114	6.645	1.76E-12	3.56E-10	164	CUST_7457_PI416193500	NA	NA	NA	Fungus
craniferina_c5892	2947	3780	40	735	24	103.864	6.699	3.12E-12	5.81E-10	165	CUST_7935_PI416193500	145245219	XP_001394877.1	hypothetical protein An11g09190 [Aspergillus niger] 	Fungus
Cr_Mini_01B04.ab1	30966	15	1277	1	186	-86.861	-6.441	1.38E-12	3.03E-10	166	CUST_17861_PI416193500	NA	NA	NA	Fungus
craniferina_c20298	29282	5424	31	2102	8	167.584	7.389	5.08E-11	5.70E-09	167	CUST_12993_PI416193496	NA	NA	NA	Fungus
craniferina_c24008	12165	185	2	13	0	96.962	6.599	2.19E-12	4.25E-10	168	CUST_16505_PI416193496	NA	NA	NA	Fungus
craniferina_c7331	9510	8914	8	1641	7	1463.799	10.516	8.77E-10	6.07E-08	169	CUST_9155_PI416193500	221126627	XP_002156063.1	PREDICTED: similar to MAEBL [Hydra magnipapillata]	Fungus
craniferina_lrc556	13365	108775	1954	3705	1127	61.531	5.943	5.95E-14	2.64E-11	170	CUST_1029_PI416193500	70995942	XP_752726.1	conserved hypothetical protein [Aspergillus fumigatus Af293] 	Fungus
craniferina_c3194	34658	20	1074	2	127	-52.48	-5.714	8.18E-15	5.38E-12	171	CUST_4976_PI416193500	169609983	XP_001798410.1	hypothetical protein SNOG_08083 [Phaeosphaeria nodorum SN15] 	Algae
craniferina_c26511	32412	9	8002	1	240	-895.631	-9.807	7.52E-10	5.38E-08	172	CUST_18869_PI416193496	296808659	XP_002844668.1	translation initiation factor IF-2 [Arthroderma otae CBS 113480] 	Fungus
craniferina_lrc757	19838	931	6	404	5	173.13	7.436	7.59E-11	7.92E-09	173	CUST_1371_PI416193500	169594952	XP_001790900.1	hypothetical protein SNOG_00207 [Phaeosphaeria nodorum SN15] 	Algae
craniferina_c11694	39191	3434	75	328	14	45.939	5.522	1.37E-16	1.99E-13	174	CUST_12037_PI416193500	NA	NA	NA	Fungus
craniferina_c1665	12981	1810	135521	174	10404	-74.942	-6.228	1.42E-12	3.08E-10	175	CUST_229_PI416193496	22326612	NP_196132.2	SNF2 domain-containing protein / helicase domain-containing protein / RING finger domain-containing protein [Arabidopsis thaliana] 	Fungus
craniferina_c5404	23832	363	9	13	1	42.081	5.395	5.22E-18	3.55E-14	176	CUST_1686_PI416193496	NA	NA	NA	Fungus
Cr_DMini_2305B01.ab1	18419	1586	17	403	7	97.929	6.614	6.51E-12	1.07E-09	177	CUST_16715_PI416193500	212546739	XP_002153523.1	"sugar transporter, putative [Penicillium marneffei ATCC 18224] "	Fungus
Cr_Mini_01B04.ab1	9270	28	1812	2	268	-63.96	-5.999	2.97E-13	8.83E-11	178	CUST_17860_PI416193500	NA	NA	NA	Fungus
craniferina_c6533	12579	2	210	0	33	-100.559	-6.652	9.21E-12	1.42E-09	179	CUST_8560_PI416193500	169623987	XP_001805400.1	hypothetical protein SNOG_15243 [Phaeosphaeria nodorum SN15] 	Fungus
craniferina_c22267	30468	2	1899	1	296	-853.496	-9.737	8.98E-10	6.15E-08	180	CUST_14871_PI416193496	256722816	EEU36196.1	hypothetical protein NECHADRAFT_87129 [Nectria haematococca mpVI 77-13-4]	Fungus
craniferina_c3959	31833	7221	48	2524	38	176.031	7.46	1.05E-10	1.04E-08	181	CUST_5897_PI416193500	255949612	XP_002565573.1	Pc22g16590 [Penicillium chrysogenum Wisconsin 54-1255] 	Fungus
craniferina_c17774	37113	2	1975	0	241	-1002.936	-9.97	1.03E-09	6.93E-08	182	CUST_10615_PI416193496	NA	NA	NA	Fungus
craniferina_c16455	26915	6	379	0	35	-65.489	-6.033	4.81E-13	1.31E-10	183	CUST_9574_PI416193496	159127587	EDP52702.1	conserved hypothetical protein [Aspergillus fumigatus A1163]	Fungus
craniferina_c22101	21838	534	5	54	5	153.346	7.261	7.90E-11	8.17E-09	184	CUST_14711_PI416193496	156059238	XP_001595542.1	hypothetical protein SS1G_03631 [Sclerotinia sclerotiorum 1980] 	Fungus
craniferina_c25763	43344	1191	9	55	9	172.395	7.43	1.14E-10	1.12E-08	185	CUST_18151_PI416193496	NA	NA	NA	Fungus
craniferina_c19349	6775	2	2275	0	549	-1064.564	-10.056	1.15E-09	7.58E-08	186	CUST_12086_PI416193496	115397885	XP_001214534.1	conserved hypothetical protein [Aspergillus terreus NIH2624] 	Algae
craniferina_lrc556	39799	157337	2651	15250	1511	65.268	6.028	5.68E-13	1.48E-10	187	CUST_1030_PI416193500	70995942	XP_752726.1	conserved hypothetical protein [Aspergillus fumigatus Af293] 	Fungus
craniferina_c6114	819	38968	82	5660	24	488.454	8.932	6.83E-10	4.94E-08	188	CUST_8153_PI416193500	NA	NA	NA	Algae
craniferina_c13844	28509	5	458	5	54	-138.129	-7.11	5.97E-11	6.43E-09	189	CUST_7443_PI416193496	268570134	XP_002640700.1	C. briggsae CBR-DNJ-12 protein [Caenorhabditis briggsae] 	Fungus
craniferina_lrc26847	1823	6	689	3	66	-127.954	-6.999	4.72E-11	5.41E-09	190	CUST_19198_PI416193496	NA	NA	NA	Algae
craniferina_c5090	29826	2862	6	657	6	757.595	9.565	1.01E-09	6.81E-08	191	CUST_7108_PI416193500	NA	NA	NA	Fungus
craniferina_c1844	41281	811	16	61	0	50.702	5.664	6.32E-14	2.71E-11	192	CUST_3147_PI416193500	171691558	XP_001910704.1	hypothetical protein [Podospora anserina S mat+] 	Algae
craniferina_lrc1263	21632	108	15140	13	1551	-139.784	-7.127	7.74E-11	8.03E-09	193	CUST_2231_PI416193500	189199018	XP_001935846.1	conserved hypothetical protein [Pyrenophora tritici-repentis Pt-1C-BFP] 	Fungus
Cr_DMini_2305B01.ab1	24310	1493	17	293	10	95.707	6.581	1.05E-11	1.57E-09	194	CUST_16714_PI416193500	212546739	XP_002153523.1	"sugar transporter, putative [Penicillium marneffei ATCC 18224] "	Fungus
craniferina_c8579	30723	7107	179	925	43	40.214	5.33	3.77E-16	4.81E-13	195	CUST_10189_PI416193500	296819347	XP_002849833.1	class 2 transcription repressor NC2 [Arthroderma otae CBS 113480] 	Fungus
craniferina_c23835	2575	1921	10	502	0	188.955	7.562	2.07E-10	1.82E-08	196	CUST_16341_PI416193496	NA	NA	NA	Fungus
craniferina_c1939	10334	31472	535	938	173	60.675	5.923	7.29E-13	1.80E-10	197	CUST_3296_PI416193500	239613428	EEQ90415.1	GTP-binding protein YchF [Ajellomyces dermatitidis ER-3]	Fungus
craniferina_lrc14801	15645	63	31248	13	525	-503.92	-8.977	9.60E-10	6.53E-08	198	CUST_8246_PI416193496	169594694	XP_001790771.1	hypothetical protein SNOG_00074 [Phaeosphaeria nodorum SN15] 	Fungus
craniferina_c2141	2964	2	1392	0	70	-604.181	-9.239	1.14E-09	7.52E-08	199	CUST_345_PI416193496	NA	NA	NA	Algae
craniferina_c8398	19741	58	9000	6	2185	-152.833	-7.256	1.43E-10	1.33E-08	200	CUST_10036_PI416193500	119500778	XP_001267146.1	hypothetical protein NFIA_107410 [Neosartorya fischeri NRRL 181] 	Fungus
craniferina_c19850	20483	119	2	27	0	58.476	5.87	7.93E-13	1.92E-10	201	CUST_12560_PI416193496	NA	NA	NA	Fungus
craniferina_c3185	34972	632	8	185	1	76.513	6.258	8.46E-12	1.33E-09	202	CUST_4961_PI416193500	189209245	XP_001940955.1	metacaspase [Pyrenophora tritici-repentis Pt-1C-BFP] 	Algae
craniferina_c11687	21529	105	2	44	0	53.516	5.742	5.49E-13	1.44E-10	203	CUST_5662_PI416193496	NA	NA	NA	Fungus
craniferina_lrc1310	9266	24398	627	596	234	40.584	5.343	7.06E-15	4.71E-12	204	CUST_2311_PI416193500	289621712	CBI51623.1	unnamed protein product [Sordaria macrospora]	Fungus
craniferina_c938	42920	7527	3	476	1	2299.274	11.167	2.57E-09	1.46E-07	205	CUST_1691_PI416193500	154322405	XP_001560517.1	hypothetical protein BC1G_00545 [Botryotinia fuckeliana B05.10] 	Fungus
craniferina_c6265	23904	2	112	0	39	-57.874	-5.855	1.55E-12	3.28E-10	206	CUST_2119_PI416193496	NA	NA	NA	Fungus
craniferina_c21247	43649	2	242	0	18	-111.076	-6.795	6.08E-11	6.54E-09	207	CUST_14655_PI416193500	NA	NA	NA	Algae
craniferina_c12879	32408	2	122	0	18	-50.678	-5.663	6.22E-13	1.58E-10	208	CUST_6615_PI416193496	NA	NA	NA	Fungus
craniferina_c15180	41723	4828	88	260	68	65.817	6.04	5.58E-12	9.43E-10	209	CUST_8553_PI416193496	NA	NA	NA	Fungus
craniferina_c8549	5373	573	2	264	0	255.839	7.999	7.55E-10	5.39E-08	210	CUST_3462_PI416193496	NA	NA	NA	Fungus
craniferina_c5892	18616	3338	66	552	21	51.755	5.694	9.32E-13	2.18E-10	211	CUST_7936_PI416193500	145245219	XP_001394877.1	hypothetical protein An11g09190 [Aspergillus niger] 	Fungus
craniferina_c15183	3432	9	577	3	89	-67.818	-6.084	8.26E-12	1.31E-09	212	CUST_8556_PI416193496	156050311	XP_001591117.1	hypothetical protein SS1G_07742 [Sclerotinia sclerotiorum 1980] 	Fungus
craniferina_c1151	13323	2252	49	553	29	50.381	5.655	8.17E-13	1.97E-10	213	CUST_2056_PI416193500	121713458	XP_001274340.1	riboflavin aldehyde-forming enzyme [Aspergillus clavatus NRRL 1] 	Fungus
craniferina_c9917	20741	6535	108	882	75	69.484	6.119	1.03E-11	1.57E-09	214	CUST_10978_PI416193500	291186636	EFE42059.1	hypothetical protein TRV_03198 [Trichophyton verrucosum HKI 0517]	Fungus
craniferina_c26407	17713	17	12840	3	980	-759.235	-9.568	1.87E-09	1.12E-07	215	CUST_18769_PI416193496	NA	NA	NA	Fungus
craniferina_c9163	20239	3980	12	970	7	425.249	8.732	1.28E-09	8.21E-08	216	CUST_10566_PI416193500	NA	NA	NA	Fungus
craniferina_c21416	44660	2	140	0	11	-62.161	-5.958	4.46E-12	7.81E-10	217	CUST_14056_PI416193496	NA	NA	NA	Fungus
craniferina_c6562	42548	2	85	0	3	-40.133	-5.327	7.82E-14	3.19E-11	218	CUST_8586_PI416193500	NA	NA	NA	Fungus
craniferina_c9917	34161	6702	108	814	76	71.951	6.169	1.61E-11	2.29E-09	219	CUST_10977_PI416193500	291186636	EFE42059.1	hypothetical protein TRV_03198 [Trichophyton verrucosum HKI 0517]	Fungus
craniferina_c14042	16494	44	4918	11	458	-113.312	-6.824	1.18E-10	1.15E-08	220	CUST_12842_PI416193500	6850900	CAB71063.1	copia-type polyprotein [Arabidopsis thaliana]	Fungus
craniferina_c11575	18564	390	11	66	2	36.361	5.184	3.87E-14	1.90E-11	221	CUST_11968_PI416193500	46127357	XP_388232.1	hypothetical protein FG08056.1 [Gibberella zeae PH-1]	Fungus
craniferina_c11127	2034	2	310	0	46	-129.714	-7.019	2.14E-10	1.87E-08	222	CUST_11700_PI416193500	159125980	EDP51096.1	farnesyl-pyrophosphate synthetase [Aspergillus fumigatus A1163]	Fungus
craniferina_c8294	34442	2	150	0	26	-71.988	-6.17	2.51E-11	3.35E-09	223	CUST_3318_PI416193496	239611140	EEQ88127.1	DNA binding protein SART-1 [Ajellomyces dermatitidis ER-3]	Fungus
craniferina_c13297	15329	3431	13	442	15	466.394	8.865	1.72E-09	1.04E-07	224	CUST_6974_PI416193496	NA	NA	NA	Fungus
craniferina_c6114	24489	43814	107	6093	35	421.948	8.721	1.71E-09	1.04E-07	225	CUST_8154_PI416193500	NA	NA	NA	Algae
craniferina_c26568	34864	9	820	6	39	-120.505	-6.913	1.83E-10	1.62E-08	226	CUST_18926_PI416193496	225561670	EEH09950.1	translocation elongation factor [Ajellomyces capsulatus G186AR]	Fungus
craniferina_c22360	2578	4463	74	890	26	62.141	5.957	1.17E-11	1.75E-09	227	CUST_14956_PI416193496	NA	NA	NA	Algae
craniferina_c3194	5149	28	1103	0	129	-39.497	-5.304	2.57E-13	7.80E-11	228	CUST_4975_PI416193500	169609983	XP_001798410.1	hypothetical protein SNOG_08083 [Phaeosphaeria nodorum SN15] 	Algae
craniferina_c2535	9501	3	339	2	46	-125.316	-6.969	2.45E-10	2.09E-08	229	CUST_4133_PI416193500	154295508	XP_001548189.1	hypothetical protein BC1G_13379 [Botryotinia fuckeliana B05.10] 	Fungus
craniferina_c18392	42967	151	3	10	1	46.14	5.528	1.45E-12	3.11E-10	230	CUST_11174_PI416193496	240277063	EER40573.1	HLA class III protein Dom3z [Ajellomyces capsulatus H143]	Algae
craniferina_c27365	872	2	109	0	28	-49.927	-5.642	3.60E-12	6.55E-10	231	CUST_19696_PI416193496	NA	NA	NA	Fungus
craniferina_lrc1083	41726	4353	9	2012	9	697.83	9.447	3.04E-09	1.68E-07	232	CUST_1946_PI416193500	NA	NA	NA	Algae
craniferina_c24571	40933	227	3	65	0	72.598	6.182	3.99E-11	4.77E-09	233	CUST_17034_PI416193496	NA	NA	NA	Algae
craniferina_c17653	9806	2	1006	0	148	-521.697	-9.027	2.61E-09	1.47E-07	234	CUST_10509_PI416193496	242788525	XP_002481236.1	"transposable element tc1 transposase, putative [Talaromyces stipitatus ATCC 10500] "	Algae
craniferina_c1796	29869	20089	724	1548	80	27.822	4.798	7.30E-16	8.04E-13	235	CUST_3080_PI416193500	242762216	XP_002340331.1	"nuclear pore complex subunit Nup192, putative [Talaromyces stipitatus ATCC 10500] "	Fungus
craniferina_c8579	16874	7138	257	1032	25	27.73	4.793	6.07E-16	7.07E-13	236	CUST_10190_PI416193500	296819347	XP_002849833.1	class 2 transcription repressor NC2 [Arthroderma otae CBS 113480] 	Fungus
craniferina_c2172	20824	697	3	67	1	245.734	7.941	1.41E-09	8.87E-08	237	CUST_3633_PI416193500	NA	NA	NA	Algae
craniferina_c14042	35660	42	5006	7	466	-120.362	-6.911	2.77E-10	2.30E-08	238	CUST_12841_PI416193500	6850900	CAB71063.1	copia-type polyprotein [Arabidopsis thaliana]	Fungus
Cr_DMidi_9601C10.ab1	25383	61	2	4	0	30.404	4.926	2.84E-14	1.45E-11	239	CUST_16304_PI416193500	256729249	EEU42603.1	hypothetical protein NECHADRAFT_84030 [Nectria haematococca mpVI 77-13-4]	Fungus
Cr_DMidi_9697B05.ab1	29279	16	7614	4	748	-492.129	-8.943	2.72E-09	1.52E-07	240	CUST_16421_PI416193500	189198237	XP_001935456.1	siroheme synthase [Pyrenophora tritici-repentis Pt-1C-BFP] 	Fungus
craniferina_c6163	35019	5	8633	3	1229	-2032.474	-10.989	5.12E-09	2.52E-07	241	CUST_2066_PI416193496	240272874	EER36399.1	CorA family metal ion transporter [Ajellomyces capsulatus H143]	Fungus
craniferina_c27513	21958	2011	72	193	12	28.299	4.823	9.61E-15	6.21E-12	242	CUST_19837_PI416193496	261360297	EEY22725.1	conserved hypothetical protein [Verticillium albo-atrum VaMs.102]	Fungus
Cr_WMini_769A07.ab1	32726	1587	16	140	5	104.693	6.71	2.36E-10	2.04E-08	243	CUST_19936_PI416193500	261358384	EEY20812.1	conserved hypothetical protein [Verticillium albo-atrum VaMs.102]	Fungus
craniferina_c2100	14074	5683	138	1068	107	48.914	5.612	7.74E-12	1.24E-09	244	CUST_3538_PI416193500	154311684	XP_001555171.1	hypothetical protein BC1G_06301 [Botryotinia fuckeliana B05.10] 	Fungus
craniferina_lrc1285	24335	41504	1253	2857	237	33.463	5.065	3.39E-13	9.86E-11	245	CUST_2263_PI416193500	242774074	XP_002478369.1	xylitol dehydrogenase XdhB [Talaromyces stipitatus ATCC 10500] 	Algae
craniferina_c24107	19587	2	1692	0	252	-936.677	-9.871	4.44E-09	2.26E-07	246	CUST_16599_PI416193496	NA	NA	NA	Fungus
craniferina_c3843	25318	374	7	118	7	74.753	6.224	8.16E-11	8.37E-09	247	CUST_5775_PI416193500	NA	NA	NA	Fungus
craniferina_lrc567	16728	27276	257	6559	33	104.624	6.709	2.67E-10	2.23E-08	248	CUST_1047_PI416193500	NA	NA	NA	Fungus
craniferina_c10901	21996	683	13	119	1	51.504	5.687	1.44E-11	2.06E-09	249	CUST_11581_PI416193500	225684729	EEH23013.1	predicted protein [Paracoccidioides brasiliensis Pb03]	Fungus
craniferina_c6379	17805	568	2	65	0	316.296	8.305	2.56E-09	1.46E-07	250	CUST_8388_PI416193500	NA	NA	NA	Fungus
craniferina_c27026	41199	2	186	0	37	-88.361	-6.465	1.57E-10	1.43E-08	251	CUST_19372_PI416193496	154273136	XP_001537420.1	predicted protein [Ajellomyces capsulatus NAm1] 	Fungus
craniferina_c9953	5854	541	8	252	7	87.665	6.454	1.66E-10	1.49E-08	252	CUST_4447_PI416193496	NA	NA	NA	Fungus
craniferina_c19710	33594	321	7	28	5	55.964	5.806	3.27E-11	4.07E-09	253	CUST_12428_PI416193496	NA	NA	NA	Algae
craniferina_c9986	37697	5133	187	321	97	29.773	4.896	1.96E-13	6.38E-11	254	CUST_4470_PI416193496	290982964	XP_002674199.1	hypothetical protein NAEGRDRAFT_58773 [Naegleria gruberi] 	Algae
craniferina_c24331	4631	500	20	36	5	25.206	4.656	1.11E-15	1.08E-12	255	CUST_16809_PI416193496	NA	NA	NA	Algae
craniferina_c11073	1235	70	3	7	0	26.896	4.749	1.79E-14	9.87E-12	256	CUST_11679_PI416193500	123398901	XP_001301367.1	ankyrin repeat protein [Trichomonas vaginalis G3] 	Fungus
craniferina_c4026	4717	16188	96	2435	55	185.114	7.532	1.52E-09	9.48E-08	257	CUST_5985_PI416193500	NA	NA	NA	Fungus
Cr_DMini_4897E07.ab1	8163	41522	1405	1806	346	30.086	4.911	2.58E-13	7.80E-11	258	CUST_17285_PI416193500	NA	NA	NA	Fungus
craniferina_c14052	25350	66	2	10	0	31.533	4.979	5.00E-13	1.32E-10	259	CUST_7619_PI416193496	240110032	EER28201.1	FAD binding domain containing protein [Coccidioides posadasii C735 delta SOWgp]	Fungus
craniferina_c4665	31731	185	6165	22	513	-33.434	-5.063	1.12E-12	2.54E-10	260	CUST_6659_PI416193500	NA	NA	NA	Fungus
craniferina_c2973	16718	3589	81	445	43	48.448	5.598	2.22E-11	3.00E-09	261	CUST_4693_PI416193500	121703632	XP_001270080.1	"MIPC synthase subunit (SurA), putative [Aspergillus clavatus NRRL 1] "	Fungus
Cr_DMini_4609D02.ab1	32470	13	5395	4	314	-434.589	-8.764	3.93E-09	2.04E-07	262	CUST_17089_PI416193500	169594952	XP_001790900.1	hypothetical protein SNOG_00207 [Phaeosphaeria nodorum SN15] 	Fungus
craniferina_c5146	11656	2	52	0	12	-27.093	-4.76	6.20E-14	2.71E-11	263	CUST_1567_PI416193496	NA	NA	NA	Fungus
craniferina_c15874	15693	400	9	25	3	44.867	5.488	1.39E-11	2.00E-09	264	CUST_9117_PI416193496	261192194	XP_002622504.1	dynamin GTPase [Ajellomyces dermatitidis SLH14081] 	Algae
craniferina_c3997	10319	4154	106	304	93	49.227	5.621	2.75E-11	3.55E-09	265	CUST_5942_PI416193500	169626359	XP_001806580.1	hypothetical protein SNOG_16466 [Phaeosphaeria nodorum SN15] 	Fungus
BTK05726005(c)SJ1(t)Dry_0.5-1kb_1441-1536_C3(p)T3(s)090205SJ1SEQ1.019.ab1	109	1386	39	77	4	35.472	5.149	2.91E-12	5.48E-10	266	CUST_15487_PI416193500	NA	NA	NA	NA
craniferina_c27424	32715	1751	18	153	27	295.244	8.206	3.27E-09	1.77E-07	267	CUST_19748_PI416193496	NA	NA	NA	Algae
craniferina_lrc468	2389	16967	346	4614	171	51.939	5.699	4.07E-11	4.85E-09	268	CUST_871_PI416193500	154301996	XP_001551409.1	hypothetical protein BC1G_10235 [Botryotinia fuckeliana B05.10] 	Algae
craniferina_c20932	22035	3	256	1	77	-79.957	-6.321	2.42E-10	2.07E-08	269	CUST_13596_PI416193496	NA	NA	NA	Fungus
craniferina_c24321	36930	2	105	0	3	-47.97	-5.584	3.01E-11	3.81E-09	270	CUST_16800_PI416193496	239606853	EEQ83840.1	conserved hypothetical protein [Ajellomyces dermatitidis ER-3]	Fungus
craniferina_c7492	10103	4484	131	1038	36	34.404	5.105	2.95E-12	5.55E-10	271	CUST_9292_PI416193500	255930345	XP_002556732.1	Pc06g01250 [Penicillium chrysogenum Wisconsin 54-1255] 	Fungus
craniferina_c27549	38682	4	408	1	67	-99.208	-6.632	4.23E-10	3.30E-08	272	CUST_19871_PI416193496	NA	NA	NA	Fungus
craniferina_lrc567	43716	26159	266	6991	49	97.019	6.6	3.94E-10	3.10E-08	273	CUST_1048_PI416193500	NA	NA	NA	Fungus
craniferina_lrc1331	5524	28	1262	0	425	-43.248	-5.435	1.81E-11	2.54E-09	274	CUST_2352_PI416193500	169602024	XP_001794434.1	hypothetical protein SNOG_03889 [Phaeosphaeria nodorum SN15] 	Fungus
craniferina_c7331	15106	10182	22	2335	7	465.249	8.862	4.70E-09	2.35E-07	275	CUST_9156_PI416193500	221126627	XP_002156063.1	PREDICTED: similar to MAEBL [Hydra magnipapillata]	Fungus
craniferina_c1622	23311	2507	52	817	17	48.216	5.591	3.13E-11	3.93E-09	276	CUST_2811_PI416193500	145231624	XP_001399288.1	hypothetical protein An02g01480 [Aspergillus niger] 	Fungus
Cr_DMini_4897E07.ab1	19309	39707	1454	2862	112	27.314	4.772	1.89E-13	6.20E-11	277	CUST_17284_PI416193500	NA	NA	NA	Fungus
craniferina_c26216	11495	2	182	0	43	-94.702	-6.565	3.88E-10	3.06E-08	278	CUST_18587_PI416193496	NA	NA	NA	Fungus
craniferina_c5198	37131	14529	210	582	96	73.514	6.2	1.97E-10	1.74E-08	279	CUST_1589_PI416193496	189197727	XP_001935201.1	conserved hypothetical protein [Pyrenophora tritici-repentis Pt-1C-BFP] 	Fungus
craniferina_c4977	39929	14658	78	1460	37	199.002	7.637	2.72E-09	1.52E-07	280	CUST_6992_PI416193500	154303349	XP_001552082.1	hypothetical protein BC1G_09423 [Botryotinia fuckeliana B05.10] 	Fungus
Cr_DMini_4609G09.ab1	6761	126	3941	16	511	-31.285	-4.967	2.12E-12	4.16E-10	281	CUST_17157_PI416193500	154310337	XP_001554500.1	hypothetical protein BC1G_07088 [Botryotinia fuckeliana B05.10] 	Fungus
craniferina_c4405	41033	54	1217	8	129	-22.767	-4.509	1.12E-14	6.81E-12	282	CUST_6404_PI416193500	256731918	EEU45267.1	hypothetical protein NECHADRAFT_41149 [Nectria haematococca mpVI 77-13-4]	Fungus
Cr_DMini_3841G09.ab1	23487	136041	6688	3980	1410	20.646	4.368	9.27E-17	1.43E-13	283	CUST_16995_PI416193500	NA	NA	NA	Fungus
craniferina_c3843	37733	593	11	165	13	96.814	6.597	6.35E-10	4.64E-08	284	CUST_5776_PI416193500	NA	NA	NA	Fungus
craniferina_c17848	34661	65	2	4	0	32.642	5.029	5.41E-12	9.19E-10	285	CUST_14302_PI416193500	NA	NA	NA	Algae
craniferina_c13322	39088	2	71	0	9	-35.235	-5.139	1.04E-11	1.57E-09	286	CUST_12638_PI416193500	NA	NA	NA	Fungus
craniferina_c8644	37554	21431	175	3428	86	130.862	7.032	1.59E-09	9.80E-08	287	CUST_10229_PI416193500	295665236	XP_002793169.1	conserved hypothetical protein [Paracoccidioides brasiliensis Pb01] 	Fungus
craniferina_c13323	13805	2	51	0	14	-27.122	-4.761	7.59E-13	1.85E-10	288	CUST_6993_PI416193496	256724231	EEU37602.1	predicted protein [Nectria haematococca mpVI 77-13-4]	Fungus
craniferina_c5436	27236	1422	13	361	20	275.558	8.106	4.60E-09	2.32E-07	289	CUST_1702_PI416193496	NA	NA	NA	Fungus
craniferina_c3099	12850	730	14	157	9	58.712	5.876	1.45E-10	1.35E-08	290	CUST_4856_PI416193500	189202074	XP_001937373.1	elongation factor G 2 [Pyrenophora tritici-repentis Pt-1C-BFP] 	Fungus
craniferina_c5175	41607	5	1693	1	224	-388.617	-8.602	5.83E-09	2.80E-07	291	CUST_7187_PI416193500	238498600	XP_002380535.1	"mitochondrial carrier protein, putative [Aspergillus flavus NRRL3357] "	Fungus
craniferina_lrc1331	14026	32	1299	1	465	-39.39	-5.3	2.71E-11	3.52E-09	292	CUST_2351_PI416193500	169602024	XP_001794434.1	hypothetical protein SNOG_03889 [Phaeosphaeria nodorum SN15] 	Fungus
craniferina_c12480	3187	649	21	37	14	34.37	5.103	1.31E-11	1.92E-09	293	CUST_6285_PI416193496	NA	NA	NA	Fungus
craniferina_c13852	38534	4	295	0	8	-75.089	-6.231	4.47E-10	3.45E-08	294	CUST_7450_PI416193496	NA	NA	NA	Fungus
craniferina_c4201	13562	2	1344	0	203	-662.088	-9.371	8.49E-09	3.80E-07	295	CUST_1110_PI416193496	NA	NA	NA	Fungus
craniferina_c15305	3902	3	1605	0	165	-637.342	-9.316	8.43E-09	3.78E-07	296	CUST_8653_PI416193496	NA	NA	NA	Fungus
craniferina_c24406	20294	2	141	0	26	-69.198	-6.113	3.34E-10	2.70E-08	297	CUST_16879_PI416193496	NA	NA	NA	Algae
craniferina_lrc173	24711	7837	83	2926	52	102.644	6.682	1.11E-09	7.33E-08	298	CUST_327_PI416193500	189190250	XP_001931464.1	zinc finger protein OZF [Pyrenophora tritici-repentis Pt-1C-BFP] 	Algae
craniferina_c4716	10365	1569	72	202	22	22.52	4.493	8.66E-14	3.43E-11	299	CUST_6704_PI416193500	67522511	XP_659316.1	hypothetical protein AN1712.2 [Aspergillus nidulans FGSC A4] 	Algae
Cr_DMidi_9697B05.ab1	28175	72	6176	17	660	-87.236	-6.447	8.00E-10	5.66E-08	300	CUST_16420_PI416193500	189198237	XP_001935456.1	siroheme synthase [Pyrenophora tritici-repentis Pt-1C-BFP] 	Fungus
craniferina_c15528	43917	322	10886	35	1113	-33.831	-5.08	2.28E-11	3.06E-09	301	CUST_13366_PI416193500	119485506	XP_001262187.1	"amino acid permease, putative [Neosartorya fischeri NRRL 181] "	Fungus
craniferina_c5634	3940	14695	347	2547	56	42.343	5.404	5.78E-11	6.26E-09	302	CUST_7659_PI416193500	NA	NA	NA	Fungus
craniferina_c11112	8159	305	7	60	4	48.517	5.6	1.27E-10	1.22E-08	303	CUST_5260_PI416193496	NA	NA	NA	Fungus
craniferina_c13144	31430	111	4	10	2	33.388	5.061	2.57E-11	3.40E-09	304	CUST_6835_PI416193496	NA	NA	NA	Fungus
craniferina_c3045	20722	3	1228	1	197	-482.483	-8.914	8.75E-09	3.87E-07	305	CUST_4788_PI416193500	156039287	XP_001586751.1	hypothetical protein SS1G_11780 [Sclerotinia sclerotiorum 1980] 	Fungus
craniferina_c11127	13586	3	142	1	42	-43.301	-5.436	7.93E-11	8.19E-09	306	CUST_11699_PI416193500	159125980	EDP51096.1	farnesyl-pyrophosphate synthetase [Aspergillus fumigatus A1163]	Fungus
craniferina_c20320	27551	8	990	1	162	-120.312	-6.911	1.93E-09	1.14E-07	307	CUST_13013_PI416193496	NA	NA	NA	Fungus
craniferina_lrc56	15973	78	24511	49	1026	-387.279	-8.597	7.90E-09	3.59E-07	308	CUST_105_PI416193500	261193224	XP_002623018.1	hypothetical protein BDBG_06198 [Ajellomyces dermatitidis SLH14081] 	Fungus
Cr_DMini_3841A06.ab1	24989	1077	20	252	9	55.024	5.782	2.55E-10	2.15E-08	309	CUST_16864_PI416193500	212532549	XP_002146431.1	DDHD domain protein [Penicillium marneffei ATCC 18224] 	Fungus
craniferina_lrc511	17889	44	16234	5	1493	-372.449	-8.541	8.56E-09	3.81E-07	310	CUST_951_PI416193500	46116726	XP_384381.1	hypothetical protein FG04205.1 [Gibberella zeae PH-1]	Fungus
craniferina_lrc63	11298	9	1104	2	126	-122.732	-6.939	2.60E-09	1.47E-07	311	CUST_119_PI416193500	225562852	EEH11131.1	conserved hypothetical protein [Ajellomyces capsulatus G186AR]	Fungus
craniferina_c23565	40341	520	6	120	6	118.332	6.887	2.53E-09	1.44E-07	312	CUST_16087_PI416193496	NA	NA	NA	Fungus
craniferina_c18734	6363	128	4	11	1	30.411	4.927	2.51E-11	3.35E-09	313	CUST_11498_PI416193496	NA	NA	NA	Fungus
craniferina_c4405	31991	57	1093	13	110	-19.469	-4.283	3.09E-14	1.55E-11	314	CUST_6403_PI416193500	256731918	EEU45267.1	hypothetical protein NECHADRAFT_41149 [Nectria haematococca mpVI 77-13-4]	Fungus
Cr_DMini_3841G09.ab1	526	165929	9586	5852	2203	17.608	4.138	9.31E-17	1.43E-13	315	CUST_16996_PI416193500	NA	NA	NA	Fungus
craniferina_lrc916	15428	9664	217	1753	176	54.02	5.755	3.28E-10	2.66E-08	316	CUST_1652_PI416193500	NA	NA	NA	Fungus
craniferina_c11344	36080	668	8	202	10	143.028	7.16	4.05E-09	2.09E-07	317	CUST_11832_PI416193500	189207611	XP_001940139.1	predicted protein [Pyrenophora tritici-repentis Pt-1C-BFP] 	Fungus
craniferina_c11575	25777	382	9	77	7	59.711	5.9	4.96E-10	3.76E-08	318	CUST_11967_PI416193500	46127357	XP_388232.1	hypothetical protein FG08056.1 [Gibberella zeae PH-1]	Fungus
Cr_DMidi_9601C10.ab1	15875	56	2	5	1	24.109	4.591	1.80E-12	3.63E-10	319	CUST_16305_PI416193500	256729249	EEU42603.1	hypothetical protein NECHADRAFT_84030 [Nectria haematococca mpVI 77-13-4]	Fungus
craniferina_c7700	6820	972	8	274	1	122.26	6.934	3.09E-09	1.70E-07	320	CUST_9462_PI416193500	NA	NA	NA	Fungus
craniferina_c5884	8049	10	315	2	32	-33.306	-5.058	5.06E-11	5.70E-09	321	CUST_7927_PI416193500	NA	NA	NA	Fungus
craniferina_c15166	32388	2	1000	0	201	-476.129	-8.895	1.14E-08	4.77E-07	322	CUST_8543_PI416193496	NA	NA	NA	Algae
craniferina_c7759	35477	1124	7	117	4	193.296	7.595	6.47E-09	3.06E-07	323	CUST_3000_PI416193496	225554345	EEH02644.1	conserved hypothetical protein [Ajellomyces capsulatus G186AR]	Fungus
craniferina_c23722	35769	134	3	19	1	54.337	5.764	4.76E-10	3.63E-08	324	CUST_16235_PI416193496	NA	NA	NA	Algae
craniferina_c6562	21986	2	78	0	9	-43.73	-5.451	2.21E-10	1.93E-08	325	CUST_8585_PI416193500	NA	NA	NA	Fungus
craniferina_c4175	29628	12	265	3	46	-21.73	-4.442	1.06E-12	2.42E-10	326	CUST_6148_PI416193500	242825158	XP_002488383.1	conserved hypothetical protein [Talaromyces stipitatus ATCC 10500] 	Fungus
craniferina_c16887	41317	866	34	35	10	26.004	4.701	1.15E-11	1.72E-09	327	CUST_9910_PI416193496	NA	NA	NA	Fungus
craniferina_c18580	10511	2	32	0	5	-15.936	-3.994	1.28E-18	1.04E-14	328	CUST_11355_PI416193496	NA	NA	NA	Fungus
craniferina_c2973	36257	1196	24	395	16	56.527	5.821	6.35E-10	4.64E-08	329	CUST_4694_PI416193500	121703632	XP_001270080.1	"MIPC synthase subunit (SurA), putative [Aspergillus clavatus NRRL 1] "	Fungus
craniferina_c26701	42195	70	4	7	0	16.583	4.052	1.24E-15	1.15E-12	330	CUST_19055_PI416193496	259481529	CBF75134.1	TPA: conserved hypothetical protein [Aspergillus nidulans FGSC A4]	Fungus
craniferina_c12982	14240	58	2510	11	290	-43.698	-5.449	2.67E-10	2.23E-08	331	CUST_12552_PI416193500	NA	NA	NA	Fungus
craniferina_c3668	27805	17749	971	555	203	18.526	4.211	1.23E-13	4.53E-11	332	CUST_5557_PI416193500	242780226	XP_002479551.1	DnaJ domain protein [Talaromyces stipitatus ATCC 10500] 	Fungus
craniferina_c9163	13217	3700	30	882	13	130.464	7.028	4.79E-09	2.39E-07	333	CUST_10565_PI416193500	NA	NA	NA	Fungus
craniferina_c12982	38248	93	2580	20	328	-27.958	-4.805	4.23E-11	4.97E-09	334	CUST_12551_PI416193500	NA	NA	NA	Fungus
craniferina_lrc507	20926	665	30964	124	2261	-47.041	-5.556	4.41E-10	3.41E-08	335	CUST_946_PI416193500	NA	NA	NA	Fungus
craniferina_c15900	37703	2	1234	0	182	-615.239	-9.265	1.64E-08	6.36E-07	336	CUST_13501_PI416193500	NA	NA	NA	Fungus
craniferina_c4157	40823	649	4	213	1	164.143	7.359	7.38E-09	3.40E-07	337	CUST_1092_PI416193496	NA	NA	NA	Fungus
craniferina_c19149	35069	2	45	0	11	-22.936	-4.52	7.52E-12	1.21E-09	338	CUST_11893_PI416193496	156035531	XP_001585877.1	hypothetical protein SS1G_12969 [Sclerotinia sclerotiorum 1980] 	Fungus
craniferina_c8756	22722	296	15	19	3	20.611	4.365	1.75E-12	3.56E-10	339	CUST_10315_PI416193500	261194545	XP_002623677.1	predicted protein [Ajellomyces dermatitidis SLH14081] 	Fungus
craniferina_c17627	21925	22	816	3	131	-36.176	-5.177	1.65E-10	1.49E-08	340	CUST_10491_PI416193496	NA	NA	NA	Algae
Cr_WMidi_7777H08.ab1	27556	679	39	51	9	17.789	4.153	1.34E-13	4.76E-11	341	CUST_18560_PI416193500	116057937	CAL54140.1	Histones H3 and H4 (ISS) [Ostreococcus tauri]	Fungus
craniferina_c5798	8350	620	35	74	3	17.64	4.141	1.43E-13	5.03E-11	342	CUST_1878_PI416193496	70996622	XP_753066.1	conserved hypothetical protein [Aspergillus fumigatus Af293] 	Fungus
craniferina_c1142	36169	832	92998	212	7219	-113.857	-6.831	4.48E-09	2.27E-07	343	CUST_2041_PI416193500	NA	NA	NA	Fungus
craniferina_c21362	33765	11	371	6	62	-34.848	-5.123	1.82E-10	1.62E-08	344	CUST_14006_PI416193496	NA	NA	NA	Fungus
craniferina_c2288	33060	7	1751	2	217	-267.555	-8.064	1.20E-08	4.93E-07	345	CUST_3793_PI416193500	156049487	XP_001590710.1	hypothetical protein SS1G_08450 [Sclerotinia sclerotiorum 1980] 	Fungus
craniferina_c2870	5828	13164	64	623	15	210.655	7.719	1.15E-08	4.81E-07	346	CUST_4556_PI416193500	156055652	XP_001593750.1	conserved hypothetical protein [Sclerotinia sclerotiorum 1980] 	Fungus
craniferina_c9376	10951	2167	5	790	3	471.883	8.882	1.91E-08	7.22E-07	347	CUST_4022_PI416193496	294461566	ADE76344.1	unknown [Picea sitchensis]	Algae
craniferina_c2059	32051	107	4	8	3	31.549	4.98	1.56E-10	1.43E-08	348	CUST_321_PI416193496	259481856	CBF75768.1	TPA: TPR domain protein (AFU_orthologue; AFUA_3G01710) [Aspergillus nidulans FGSC A4]	Fungus
craniferina_c15308	31074	308	14	27	2	21.713	4.44	9.88E-12	1.51E-09	349	CUST_13281_PI416193500	261357393	EEY19821.1	conserved hypothetical protein [Verticillium albo-atrum VaMs.102]	Fungus
Cr_DMini_673E10.ab1	4118	136	4407	27	417	-32.721	-5.032	1.98E-10	1.75E-08	350	CUST_17457_PI416193500	226290330	EEH45814.1	37S ribosomal protein Mrp17 [Paracoccidioides brasiliensis Pb18]	Fungus
craniferina_c2803	37980	29320	1637	3098	151	17.895	4.161	7.44E-13	1.83E-10	351	CUST_4473_PI416193500	156055716	XP_001593782.1	hypothetical protein SS1G_05210 [Sclerotinia sclerotiorum 1980] 	Fungus
craniferina_lrc173	1901	7747	110	2618	63	74.848	6.226	2.69E-09	1.50E-07	352	CUST_328_PI416193500	189190250	XP_001931464.1	zinc finger protein OZF [Pyrenophora tritici-repentis Pt-1C-BFP] 	Algae
craniferina_c4977	5312	13824	62	932	27	236.785	7.887	1.27E-08	5.15E-07	353	CUST_6991_PI416193500	154303349	XP_001552082.1	hypothetical protein BC1G_09423 [Botryotinia fuckeliana B05.10] 	Fungus
craniferina_c8644	17840	21757	220	3427	71	101.304	6.663	4.51E-09	2.28E-07	354	CUST_10230_PI416193500	295665236	XP_002793169.1	conserved hypothetical protein [Paracoccidioides brasiliensis Pb01] 	Fungus
Cr_DMidi_9601G09.ab1	9489	2	880	0	63	-373.467	-8.545	1.70E-08	6.56E-07	355	CUST_16371_PI416193500	121714479	XP_001274850.1	"short chain dehydrogenase (AtsC), putative [Aspergillus clavatus NRRL 1] "	Fungus
craniferina_c17218	28642	9	562	1	104	-65.504	-6.034	1.98E-09	1.17E-07	356	CUST_14076_PI416193500	NA	NA	NA	Fungus
craniferina_c18974	20862	2	56	0	16	-28.458	-4.831	1.25E-10	1.20E-08	357	CUST_11724_PI416193496	NA	NA	NA	Fungus
Cr_Mini_01B03.ab1	24420	52672	3415	2318	481	15.513	3.955	5.80E-14	2.62E-11	358	CUST_17859_PI416193500	NA	NA	NA	Algae
craniferina_c17218	3907	6	434	1	84	-77.22	-6.271	3.56E-09	1.89E-07	359	CUST_14075_PI416193500	NA	NA	NA	Fungus
craniferina_c6278	4522	118	4	15	3	34.806	5.121	4.05E-10	3.18E-08	360	CUST_8303_PI416193500	119478877	XP_001259472.1	XPG I-region protein [Neosartorya fischeri NRRL 181] 	Fungus
craniferina_c27886	26510	189	5	24	3	45.407	5.505	1.02E-09	6.83E-08	361	CUST_20177_PI416193496	226287725	EEH43238.1	GPI ethanolamine phosphate transferase [Paracoccidioides brasiliensis Pb18]	Fungus
craniferina_c22842	12048	63	4	5	1	18.058	4.175	2.08E-12	4.10E-10	362	CUST_14831_PI416193500	NA	NA	NA	Algae
craniferina_c1846	14710	15	4253	6	170	-286.471	-8.162	1.83E-08	6.98E-07	363	CUST_3151_PI416193500	NA	NA	NA	Fungus
craniferina_c16186	920	64	1362	3	437	-20.6	-4.365	2.01E-11	2.76E-09	364	CUST_9360_PI416193496	115400902	XP_001216039.1	30 kDa heat shock protein [Aspergillus terreus NIH2624] 	Fungus
craniferina_c4413	40257	37	2	1	0	15.093	3.916	6.50E-14	2.76E-11	365	CUST_6412_PI416193500	256723338	EEU36715.1	hypothetical protein NECHADRAFT_51785 [Nectria haematococca mpVI 77-13-4]	Fungus
craniferina_c22404	9196	2054	27	300	5	76.562	6.259	4.14E-09	2.13E-07	366	CUST_14997_PI416193496	NA	NA	NA	Fungus
craniferina_c5973	34735	38	2	10	0	18.431	4.204	4.35E-12	7.64E-10	367	CUST_8006_PI416193500	NA	NA	NA	Algae
craniferina_c4026	27740	16589	103	2463	69	184.452	7.527	1.28E-08	5.17E-07	368	CUST_5986_PI416193500	NA	NA	NA	Fungus
craniferina_c17333	36863	214	2	31	0	102.585	6.681	6.46E-09	3.06E-07	369	CUST_14129_PI416193500	NA	NA	NA	Fungus
Cr_DMini_673E10.ab1	13116	153	4533	40	411	-30.107	-4.912	2.89E-10	2.39E-08	370	CUST_17456_PI416193500	226290330	EEH45814.1	37S ribosomal protein Mrp17 [Paracoccidioides brasiliensis Pb18]	Fungus
craniferina_c19205	37040	287	5	54	4	74.27	6.215	3.97E-09	2.06E-07	371	CUST_11945_PI416193496	NA	NA	NA	Fungus
craniferina_c10900	37275	15121	24	685	14	733.573	9.519	2.88E-08	9.99E-07	372	CUST_11579_PI416193500	240109555	EER27724.1	hypothetical protein CPC735_030600 [Coccidioides posadasii C735 delta SOWgp]	Fungus
craniferina_c17663	33768	358	14	57	5	26.19	4.711	1.25E-10	1.20E-08	373	CUST_10519_PI416193496	171689444	XP_001909662.1	hypothetical protein [Podospora anserina S mat+] 	Fungus
craniferina_c15596	16289	4	705	2	43	-215.756	-7.753	1.68E-08	6.49E-07	374	CUST_8892_PI416193496	169610125	XP_001798481.1	hypothetical protein SNOG_08156 [Phaeosphaeria nodorum SN15] 	Fungus
craniferina_c25578	15688	72	2	11	0	39.311	5.297	8.18E-10	5.72E-08	375	CUST_17976_PI416193496	NA	NA	NA	Fungus
Cr_DMidi_9601G09.ab1	9889	3	942	0	68	-318.615	-8.316	2.22E-08	8.14E-07	376	CUST_16370_PI416193500	121714479	XP_001274850.1	"short chain dehydrogenase (AtsC), putative [Aspergillus clavatus NRRL 1] "	Fungus
craniferina_c13970	12367	2	29	0	13	-14.46	-3.854	6.71E-14	2.82E-11	377	CUST_12813_PI416193500	115396050	XP_001213664.1	predicted protein [Aspergillus terreus NIH2624] 	Algae
craniferina_c15441	2943	289	17	25	3	17.006	4.088	2.16E-12	4.21E-10	378	CUST_13328_PI416193500	239607697	EEQ84684.1	G2-specific protein kinase NimA [Ajellomyces dermatitidis ER-3]	Algae
craniferina_c4373	38669	276	11	10	3	26.081	4.705	1.56E-10	1.42E-08	379	CUST_1185_PI416193496	NA	NA	NA	Algae
craniferina_c3997	15229	2699	117	93	104	29.44	4.88	3.59E-10	2.87E-08	380	CUST_5941_PI416193500	169626359	XP_001806580.1	hypothetical protein SNOG_16466 [Phaeosphaeria nodorum SN15] 	Fungus
craniferina_c7492	26949	4762	238	905	37	19.964	4.319	2.83E-11	3.62E-09	381	CUST_9291_PI416193500	255930345	XP_002556732.1	Pc06g01250 [Penicillium chrysogenum Wisconsin 54-1255] 	Fungus
craniferina_c4250	45036	3	51	1	6	-19.379	-4.276	2.03E-11	2.77E-09	382	CUST_1127_PI416193496	189204592	XP_001938631.1	acetyl-hydrolase [Pyrenophora tritici-repentis Pt-1C-BFP] 	Fungus
craniferina_c19823	38653	168	2	103	0	63.218	5.982	3.53E-09	1.88E-07	383	CUST_12536_PI416193496	NA	NA	NA	Algae
craniferina_c20794	2727	42165	2332	5384	168	18.011	4.171	1.02E-11	1.55E-09	384	CUST_13465_PI416193496	NA	NA	NA	Fungus
craniferina_c8895	36389	5954	104	1208	69	64.669	6.015	3.86E-09	2.02E-07	385	CUST_10405_PI416193500	156039377	XP_001586796.1	hypothetical protein SS1G_11825 [Sclerotinia sclerotiorum 1980] 	Fungus
craniferina_c6882	27419	341	9	44	12	79.669	6.316	6.01E-09	2.88E-07	386	CUST_8832_PI416193500	NA	NA	NA	Fungus
craniferina_c12432	31911	503	38	27	3	13.334	3.737	2.52E-15	2.01E-12	387	CUST_6242_PI416193496	NA	NA	NA	Fungus
craniferina_c5755	6852	728	54	48	10	13.597	3.765	1.46E-14	8.37E-12	388	CUST_7794_PI416193500	169596731	XP_001791789.1	hypothetical protein SNOG_01134 [Phaeosphaeria nodorum SN15] 	Fungus
craniferina_c9564	39680	2	39	0	11	-18.486	-4.208	1.81E-11	2.54E-09	389	CUST_10792_PI416193500	NA	NA	NA	Fungus
craniferina_c4413	33165	38	3	3	0	14.252	3.833	1.87E-13	6.20E-11	390	CUST_6411_PI416193500	256723338	EEU36715.1	hypothetical protein NECHADRAFT_51785 [Nectria haematococca mpVI 77-13-4]	Fungus
Cr_Mini_01B03.ab1	17873	51157	3672	678	528	14.024	3.81	1.65E-13	5.50E-11	391	CUST_17858_PI416193500	NA	NA	NA	Algae
Cr_DMini_865F10.ab1	6968	75600	296	8523	135	270.552	8.08	2.50E-08	8.85E-07	392	CUST_17632_PI416193500	298411600	EFI28689.1	hypothetical protein CC1G_13715 [Coprinopsis cinerea okayama7130]	Algae
craniferina_lrc279	27373	2	45	0	19	-20.833	-4.381	7.04E-11	7.45E-09	393	CUST_524_PI416193500	NA	NA	NA	Fungus
craniferina_c12362	6716	2	31	0	10	-13.756	-3.782	1.19E-13	4.41E-11	394	CUST_6184_PI416193496	NA	NA	NA	Fungus
craniferina_c2803	14891	30625	1995	3607	179	15.318	3.937	1.46E-12	3.11E-10	395	CUST_4474_PI416193500	156055716	XP_001593782.1	hypothetical protein SS1G_05210 [Sclerotinia sclerotiorum 1980] 	Fungus
craniferina_c15882	38976	373	9	91	7	53.027	5.729	3.51E-09	1.88E-07	396	CUST_13494_PI416193500	NA	NA	NA	Fungus
craniferina_c21646	39024	267	10	25	4	27.506	4.782	4.47E-10	3.45E-08	397	CUST_14281_PI416193496	NA	NA	NA	Fungus
craniferina_c27650	24247	4	2045	1	179	-525.118	-9.036	3.45E-08	1.14E-06	398	CUST_19964_PI416193496	NA	NA	NA	Fungus
craniferina_c14515	15758	144	10	16	3	15.263	3.932	1.83E-12	3.67E-10	399	CUST_13008_PI416193500	NA	NA	NA	Fungus
craniferina_c22064	21205	30	2	2	0	16.433	4.039	8.45E-12	1.33E-09	400	CUST_14674_PI416193496	NA	NA	NA	Fungus
craniferina_c11073	2121	75	5	6	2	17.839	4.157	2.68E-11	3.51E-09	401	CUST_11680_PI416193500	123398901	XP_001301367.1	ankyrin repeat protein [Trichomonas vaginalis G3] 	Fungus
craniferina_lrc516	24700	46182	3712	2125	421	12.486	3.642	5.75E-16	7.04E-13	402	CUST_962_PI416193500	156058015	XP_001594931.1	conserved hypothetical protein [Sclerotinia sclerotiorum 1980] 	Fungus
craniferina_c6882	23282	354	17	47	14	26.415	4.723	4.37E-10	3.40E-08	403	CUST_8831_PI416193500	NA	NA	NA	Fungus
craniferina_c18424	27279	2516	33414	298	1890	-13.329	-3.737	9.80E-14	3.77E-11	404	CUST_11204_PI416193496	NA	NA	NA	Fungus
craniferina_c10077	22686	863	37	47	13	24.367	4.607	2.82E-10	2.34E-08	405	CUST_4530_PI416193496	NA	NA	NA	Algae
craniferina_lrc84	18190	39252	1061	2501	212	37.439	5.226	1.69E-09	1.03E-07	406	CUST_159_PI416193500	258570293	XP_002543950.1	predicted protein [Uncinocarpus reesii 1704] 	Fungus
craniferina_c4175	3084	23	305	1	36	-12.931	-3.693	5.14E-14	2.36E-11	407	CUST_6147_PI416193500	242825158	XP_002488383.1	conserved hypothetical protein [Talaromyces stipitatus ATCC 10500] 	Fungus
craniferina_c17333	39487	171	2	26	0	73.069	6.191	7.72E-09	3.52E-07	408	CUST_14130_PI416193500	NA	NA	NA	Fungus
Cr_DMini_865F10.ab1	40220	84878	328	14236	113	266.469	8.058	3.07E-08	1.05E-06	409	CUST_17633_PI416193500	298411600	EFI28689.1	hypothetical protein CC1G_13715 [Coprinopsis cinerea okayama7130]	Algae
craniferina_c7753	20363	68	9671	6	1972	-140.638	-7.136	2.07E-08	7.71E-07	410	CUST_9505_PI416193500	121714058	XP_001274640.1	"vacuolar protein sorting vps16, putative [Aspergillus clavatus NRRL 1] "	Fungus
craniferina_c9449	44096	180	3	10	1	56.895	5.83	5.50E-09	2.68E-07	411	CUST_4075_PI416193496	NA	NA	NA	Fungus
craniferina_c2295	19091	6466	25	711	19	314.798	8.298	3.48E-08	1.15E-06	412	CUST_3803_PI416193500	189205525	XP_001939097.1	CaaX farnesyltransferase alpha subunit [Pyrenophora tritici-repentis Pt-1C-BFP] 	Fungus
craniferina_c26215	25208	58	2	14	0	28.866	4.851	1.08E-09	7.16E-08	413	CUST_18586_PI416193496	154319698	XP_001559166.1	hypothetical protein BC1G_02330 [Botryotinia fuckeliana B05.10] 	Algae
craniferina_c2056	38472	5	99	2	18	-19.733	-4.303	1.21E-10	1.17E-08	414	CUST_320_PI416193496	NA	NA	NA	Algae
craniferina_c19810	36238	13	569	4	132	-45.055	-5.494	3.67E-09	1.94E-07	415	CUST_12525_PI416193496	NA	NA	NA	Algae
craniferina_c16851	18397	40	8216	21	1235	-219.89	-7.781	3.19E-08	1.08E-06	416	CUST_9883_PI416193496	NA	NA	NA	Fungus
craniferina_lrc1285	37543	49488	3789	2510	547	13.136	3.715	4.26E-13	1.19E-10	417	CUST_2264_PI416193500	242774074	XP_002478369.1	xylitol dehydrogenase XdhB [Talaromyces stipitatus ATCC 10500] 	Algae
craniferina_c18554	39864	6	1454	1	108	-236.714	-7.887	3.29E-08	1.10E-06	418	CUST_11330_PI416193496	NA	NA	NA	Fungus
craniferina_c11883	21217	125	2	76	0	62.382	5.963	7.15E-09	3.32E-07	419	CUST_12130_PI416193500	189192418	XP_001932548.1	alpha-glucosidase [Pyrenophora tritici-repentis Pt-1C-BFP] 	Algae
craniferina_c11416	39185	159	3	30	1	57.582	5.848	6.82E-09	3.21E-07	420	CUST_5471_PI416193496	145246718	XP_001395608.1	hypothetical protein An12g05390 [Aspergillus niger] 	Fungus
craniferina_lrc306	6657	72091	4591	10290	210	15.611	3.965	1.98E-11	2.73E-09	421	CUST_578_PI416193500	258577023	XP_002542693.1	60S ribosomal protein L7 [Uncinocarpus reesii 1704] 	Fungus
craniferina_c4017	18739	19	444	3	106	-23.628	-4.562	5.28E-10	3.95E-08	422	CUST_5972_PI416193500	119192604	XP_001246908.1	hypothetical protein CIMG_00679 [Coccidioides immitis RS]	Fungus
craniferina_c6379	8096	582	4	59	3	176.861	7.466	2.93E-08	1.01E-06	423	CUST_8387_PI416193500	NA	NA	NA	Fungus
craniferina_c14802	28710	320	19	43	8	17.864	4.159	9.82E-11	9.85E-09	424	CUST_13088_PI416193500	212546045	XP_002153176.1	"ribosomal small subunit assembly protein, putative [Penicillium marneffei ATCC 18224] "	Fungus
craniferina_c12691	151	7	1283	4	77	-226.239	-7.822	3.64E-08	1.19E-06	425	CUST_6460_PI416193496	NA	NA	NA	Fungus
craniferina_c6932	4445	19	4680	1	162	-243.086	-7.925	3.73E-08	1.21E-06	426	CUST_2496_PI416193496	258574587	XP_002541475.1	conserved hypothetical protein [Uncinocarpus reesii 1704] 	Fungus
craniferina_c23718	35946	17	218	1	49	-12.755	-3.673	7.25E-13	1.80E-10	427	CUST_16231_PI416193496	NA	NA	NA	Algae
craniferina_c10133	13771	550	11119	101	788	-20.38	-4.349	3.17E-10	2.59E-08	428	CUST_11127_PI416193500	189199502	XP_001936088.1	triosephosphate isomerase [Pyrenophora tritici-repentis Pt-1C-BFP] 	Fungus
Cr_DMini_4609G09.ab1	11881	302	4293	31	498	-14.212	-3.829	8.87E-12	1.38E-09	429	CUST_17158_PI416193500	154310337	XP_001554500.1	hypothetical protein BC1G_07088 [Botryotinia fuckeliana B05.10] 	Fungus
craniferina_c3185	12877	1566	83	432	7	18.586	4.216	1.53E-10	1.41E-08	430	CUST_4962_PI416193500	189209245	XP_001940955.1	metacaspase [Pyrenophora tritici-repentis Pt-1C-BFP] 	Algae
craniferina_c11883	28827	296	7	139	9	63.453	5.988	9.16E-09	4.02E-07	431	CUST_12129_PI416193500	189192418	XP_001932548.1	alpha-glucosidase [Pyrenophora tritici-repentis Pt-1C-BFP] 	Algae
craniferina_lrc670	33239	1464	111862	48	13641	-76.021	-6.248	1.21E-08	4.97E-07	432	CUST_1219_PI416193500	154321365	XP_001559998.1	hypothetical protein BC1G_01557 [Botryotinia fuckeliana B05.10] 	Fungus
craniferina_c18261	15287	38	2	4	0	18.073	4.176	1.44E-10	1.34E-08	433	CUST_11052_PI416193496	242771661	XP_002477888.1	conserved hypothetical protein [Talaromyces stipitatus ATCC 10500] 	Fungus
craniferina_lrc643	16810	257	4	43	3	68.595	6.1	1.05E-08	4.42E-07	434	CUST_1172_PI416193500	NA	NA	NA	Fungus
craniferina_c25730	19419	22	851	3	99	-39.434	-5.301	4.11E-09	2.12E-07	435	CUST_18121_PI416193496	NA	NA	NA	Fungus
craniferina_c27146	10123	583	25	33	18	26.432	4.724	1.30E-09	8.32E-08	436	CUST_19486_PI416193496	NA	NA	NA	Fungus
craniferina_c26068	30856	194	10	45	3	20.357	4.347	4.20E-10	3.28E-08	437	CUST_18448_PI416193496	NA	NA	NA	Fungus
craniferina_c25966	32086	545	38	14	4	14.468	3.855	2.42E-11	3.24E-09	438	CUST_18347_PI416193496	NA	NA	NA	Fungus
Cr_DMidi_5473A11.ab1	14564	1217	28	145	38	87.435	6.45	1.58E-08	6.14E-07	439	CUST_15796_PI416193500	NA	NA	NA	Algae
craniferina_c21193	4849	487	2	49	0	225.497	7.817	4.16E-08	1.32E-06	440	CUST_13845_PI416193496	NA	NA	NA	Fungus
craniferina_c27075	15326	228	15	14	6	15.567	3.96	5.14E-11	5.74E-09	441	CUST_19419_PI416193496	121714847	XP_001275033.1	hypothetical protein ACLA_043250 [Aspergillus clavatus NRRL 1] 	Fungus
craniferina_lrc479	14832	487	6	104	7	133.532	7.061	3.02E-08	1.04E-06	442	CUST_892_PI416193500	239751592	XP_002347924.1	PREDICTED: hypothetical protein XP_002347924 [Homo sapiens]	Fungus
craniferina_c13970	19516	2	32	0	11	-17.304	-4.113	1.36E-10	1.27E-08	443	CUST_12814_PI416193500	115396050	XP_001213664.1	predicted protein [Aspergillus terreus NIH2624] 	Algae
craniferina_c22211	22088	2407	188	490	22	12.694	3.666	1.73E-12	3.56E-10	444	CUST_14815_PI416193496	NA	NA	NA	Algae
craniferina_c2172	10456	212	8626	42	460	-41.123	-5.362	5.64E-09	2.73E-07	445	CUST_3634_PI416193500	NA	NA	NA	Algae
craniferina_c2136	12398	11918	784	1375	57	15.152	3.921	4.99E-11	5.69E-09	446	CUST_3584_PI416193500	261191157	XP_002621987.1	posttranscriptional regulation nuclease [Ajellomyces dermatitidis SLH14081] 	Fungus
craniferina_c3580	38596	762	50	30	14	15.497	3.954	5.57E-11	6.09E-09	447	CUST_5451_PI416193500	115399860	XP_001215519.1	hypothetical protein ATEG_06341 [Aspergillus terreus NIH2624] 	Fungus
craniferina_c17581	41722	282	15	11	4	18.978	4.246	3.77E-10	3.00E-08	448	CUST_10455_PI416193496	212531205	XP_002145759.1	"ankyrin repeat-containing protein, putative [Penicillium marneffei ATCC 18224] "	Fungus
Cr_DMidi_7585B08.ab1	11650	44	2	3	0	21.622	4.434	8.47E-10	5.90E-08	449	CUST_16130_PI416193500	169599655	XP_001793250.1	hypothetical protein SNOG_02651 [Phaeosphaeria nodorum SN15] 	Fungus
craniferina_c23909	34182	61	3	2	1	18.776	4.231	3.52E-10	2.82E-08	450	CUST_16411_PI416193496	NA	NA	NA	Fungus
Cr_WMidi_7777H08.ab1	8053	835	74	44	6	11.269	3.494	9.43E-14	3.66E-11	451	CUST_18561_PI416193500	116057937	CAL54140.1	Histones H3 and H4 (ISS) [Ostreococcus tauri]	Fungus
craniferina_c27703	4128	202	14	12	7	15.681	3.971	8.79E-11	8.94E-09	452	CUST_20011_PI416193496	NA	NA	NA	Fungus
craniferina_c25689	39046	7	125	2	33	-17.612	-4.139	2.51E-10	2.13E-08	453	CUST_18080_PI416193496	116203567	XP_001227594.1	hypothetical protein CHGG_09667 [Chaetomium globosum CBS 148.51] 	Fungus
craniferina_c9773	21271	3	121	1	40	-38.497	-5.267	5.59E-09	2.71E-07	454	CUST_4313_PI416193496	7076770	CAB75932.1	putative protein [Arabidopsis thaliana]	Fungus
craniferina_c15308	32791	290	10	37	7	40.776	5.35	6.60E-09	3.11E-07	455	CUST_13282_PI416193500	261357393	EEY19821.1	conserved hypothetical protein [Verticillium albo-atrum VaMs.102]	Fungus
craniferina_c21426	39716	2	149	0	120	-55.402	-5.792	1.08E-08	4.54E-07	456	CUST_14064_PI416193496	NA	NA	NA	Fungus
craniferina_c10575	14537	81	2	15	1	35.438	5.147	5.18E-09	2.55E-07	457	CUST_11380_PI416193500	NA	NA	NA	Algae
craniferina_c19914	15442	56	2	13	0	29.653	4.89	3.52E-09	1.88E-07	458	CUST_12622_PI416193496	NA	NA	NA	Fungus
craniferina_c1695	26535	58	2	10	0	28.516	4.834	3.15E-09	1.72E-07	459	CUST_2921_PI416193500	78103322	YP_358636.1	hypothetical protein PhapfoPp090 [Phalaenopsis aphrodite subsp. formosana] 	Algae
craniferina_c20769	17829	28	2	1	1	12.656	3.662	4.69E-12	8.13E-10	460	CUST_13440_PI416193496	NA	NA	NA	Fungus
craniferina_c11779	12606	94	6	2	1	16.103	4.009	1.37E-10	1.28E-08	461	CUST_5729_PI416193496	225556076	EEH04366.1	conserved hypothetical protein [Ajellomyces capsulatus G186AR]	Fungus
craniferina_c9419	34082	34	573	5	145	-16.459	-4.041	1.67E-10	1.50E-08	462	CUST_10722_PI416193500	296803759	XP_002842732.1	predicted protein [Arthroderma otae CBS 113480] 	Fungus
craniferina_c3122	13611	14873	451	2734	10	32.634	5.028	4.55E-09	2.31E-07	463	CUST_676_PI416193496	154304089	XP_001552450.1	hypothetical protein BC1G_09680 [Botryotinia fuckeliana B05.10] 	Fungus
craniferina_c23956	16177	274	2	59	0	142.481	7.155	3.68E-08	1.20E-06	464	CUST_16455_PI416193496	NA	NA	NA	Algae
craniferina_c9073	22215	94	2	52	0	43.466	5.442	8.22E-09	3.70E-07	465	CUST_3815_PI416193496	NA	NA	NA	Algae
craniferina_c2540	25264	45	1772	10	237	-40.127	-5.327	7.09E-09	3.30E-07	466	CUST_471_PI416193496	NA	NA	NA	Algae
craniferina_c18254	29812	65	2	17	0	34.203	5.096	5.52E-09	2.69E-07	467	CUST_11045_PI416193496	238501122	XP_002381795.1	conserved hypothetical protein [Aspergillus flavus NRRL3357] 	Fungus
craniferina_c9636	19735	213	16	20	3	13.409	3.745	2.69E-11	3.51E-09	468	CUST_4215_PI416193496	258571635	XP_002544621.1	hypothetical protein UREG_04138 [Uncinocarpus reesii 1704] 	Fungus
craniferina_c8565	30494	6140	269	799	170	25.673	4.682	2.39E-09	1.37E-07	469	CUST_3473_PI416193496	NA	NA	NA	Fungus
craniferina_c3726	22226	2	154	0	96	-69.111	-6.111	1.75E-08	6.72E-07	470	CUST_911_PI416193496	NA	NA	NA	Algae
craniferina_c5854	36124	4	565	1	83	-147.999	-7.209	4.05E-08	1.29E-06	471	CUST_1902_PI416193496	NA	NA	NA	Fungus
craniferina_lrc830	36668	142	9	3	3	16.507	4.045	2.45E-10	2.09E-08	472	CUST_1503_PI416193500	169613074	XP_001799954.1	hypothetical protein SNOG_09667 [Phaeosphaeria nodorum SN15] 	Fungus
craniferina_c1208	10600	310	2	50	0	153.966	7.266	4.24E-08	1.33E-06	473	CUST_136_PI416193496	46139865	XP_391623.1	hypothetical protein FG11447.1 [Gibberella zeae PH-1]	Algae
craniferina_c18860	19965	1146	48	66	10	24.421	4.61	2.07E-09	1.21E-07	474	CUST_11618_PI416193496	NA	NA	NA	Algae
craniferina_c10872	37355	1379	39161	260	2179	-28.696	-4.843	4.03E-09	2.08E-07	475	CUST_11553_PI416193500	154320810	XP_001559721.1	hypothetical protein BC1G_01877 [Botryotinia fuckeliana B05.10] 	Fungus
craniferina_c8235	13566	24	2	0	0	12.123	3.6	5.15E-12	8.81E-10	476	CUST_9909_PI416193500	189210952	XP_001941807.1	oligosaccharide translocation protein RFT1 [Pyrenophora tritici-repentis Pt-1C-BFP] 	Algae
BTK05730010(c)SJ1(t)Dry_0.5-1kb_1441-1536_E12(p)T3(s)090205SJ1SEQ1.093.ab1	6239	26	2	7	0	12.567	3.652	1.24E-11	1.84E-09	477	CUST_15609_PI416193500	NA	NA	NA	NA
Cr_DMini_865G10.ab1	13703	210	32023	36	9759	-148.71	-7.216	4.30E-08	1.35E-06	478	CUST_17651_PI416193500	67522991	XP_659556.1	hypothetical protein AN1952.2 [Aspergillus nidulans FGSC A4] 	Fungus
Cr_DMini_3841F05.ab1	26382	4345	149	590	89	32.339	5.015	5.93E-09	2.85E-07	479	CUST_16968_PI416193500	NA	NA	NA	Algae
craniferina_c3086	13862	15713	610	440	51	25.82	4.69	3.16E-09	1.72E-07	480	CUST_4839_PI416193500	261195412	XP_002624110.1	RSC complex subunit [Ajellomyces dermatitidis SLH14081] 	Algae
craniferina_c5026	41610	20	260	3	76	-12.499	-3.644	1.38E-11	2.00E-09	481	CUST_1507_PI416193496	NA	NA	NA	Fungus
craniferina_c829	31455	249	22	26	6	11.445	3.517	1.64E-12	3.42E-10	482	CUST_78_PI416193496	NA	NA	NA	Fungus
craniferina_c5525	3330	16	220	2	32	-13.728	-3.779	5.76E-11	6.26E-09	483	CUST_7564_PI416193500	256725321	EEU38685.1	hypothetical protein NECHADRAFT_45867 [Nectria haematococca mpVI 77-13-4]	Fungus
craniferina_c18163	30556	41	471	8	76	-11.658	-3.543	3.23E-12	5.99E-10	484	CUST_10960_PI416193496	NA	NA	NA	Fungus
craniferina_c20487	30642	1528	111	126	26	13.937	3.801	1.10E-10	1.08E-08	485	CUST_13175_PI416193496	NA	NA	NA	Fungus
Cr_DMini_3841D12.ab1	36255	15	4380	4	3070	-258.884	-8.016	6.64E-08	1.88E-06	486	CUST_16935_PI416193500	NA	NA	NA	Algae
craniferina_c9419	38515	35	579	5	182	-16.082	-4.007	4.40E-10	3.41E-08	487	CUST_10721_PI416193500	296803759	XP_002842732.1	predicted protein [Arthroderma otae CBS 113480] 	Fungus
craniferina_c17498	40891	16	713	11	80	-58.335	-5.866	2.05E-08	7.68E-07	488	CUST_14198_PI416193500	NA	NA	NA	Fungus
craniferina_c15984	25103	64	3	11	1	25.816	4.69	4.22E-09	2.16E-07	489	CUST_9202_PI416193496	NA	NA	NA	Algae
craniferina_c8406	4758	234	12	35	12	27.377	4.775	5.33E-09	2.61E-07	490	CUST_10048_PI416193500	261193745	XP_002623278.1	hypothetical protein BDBG_06717 [Ajellomyces dermatitidis SLH14081] 	Algae
craniferina_c25482	18392	2	46	0	11	-24.884	-4.637	4.31E-09	2.20E-07	491	CUST_17889_PI416193496	115390338	XP_001212674.1	conserved hypothetical protein [Aspergillus terreus NIH2624] 	Algae
craniferina_c11724	23451	222	10	51	2	21.602	4.433	3.05E-09	1.68E-07	492	CUST_12054_PI416193500	145257313	XP_001401684.1	hypothetical protein An04g03170 [Aspergillus niger] 	Fungus
craniferina_c8235	38139	23	2	2	0	10.984	3.457	4.87E-12	8.37E-10	493	CUST_9910_PI416193500	189210952	XP_001941807.1	oligosaccharide translocation protein RFT1 [Pyrenophora tritici-repentis Pt-1C-BFP] 	Algae
craniferina_c15403	1283	896	81	201	12	10.997	3.459	5.18E-12	8.83E-10	494	CUST_8735_PI416193496	242793240	XP_002482122.1	"monooxygenase, putative [Talaromyces stipitatus ATCC 10500] "	Fungus
craniferina_c6095	22518	11769	581	4389	93	19.54	4.288	2.21E-09	1.28E-07	495	CUST_8129_PI416193500	156048935	XP_001590434.1	hypothetical protein SS1G_08174 [Sclerotinia sclerotiorum 1980] 	Fungus
craniferina_c14278	35461	26	3	3	1	9.972	3.318	1.45E-13	5.04E-11	496	CUST_7798_PI416193496	119189175	XP_001245194.1	conserved hypothetical protein [Coccidioides immitis RS]	Fungus
craniferina_c12718	29476	17	274	1	20	-16.193	-4.017	1.04E-09	6.99E-08	497	CUST_6484_PI416193496	NA	NA	NA	Algae
craniferina_c19998	23662	39	2	9	0	20.935	4.388	3.70E-09	1.95E-07	498	CUST_12704_PI416193496	NA	NA	NA	Fungus
craniferina_c1622	27104	5240	143	2819	72	35.814	5.162	1.30E-08	5.24E-07	499	CUST_2812_PI416193500	145231624	XP_001399288.1	hypothetical protein An02g01480 [Aspergillus niger] 	Fungus
craniferina_c5410	4428	39	571	3	109	-14.325	-3.84	4.71E-10	3.61E-08	500	CUST_1690_PI416193496	169626309	XP_001806555.1	hypothetical protein SNOG_16439 [Phaeosphaeria nodorum SN15] 	Fungus
craniferina_c13322	17717	3	77	3	8	-27.883	-4.801	8.74E-09	3.87E-07	501	CUST_12637_PI416193500	NA	NA	NA	Fungus
craniferina_c17464	989	62	716	8	17	-11.585	-3.534	3.98E-11	4.77E-09	502	CUST_10357_PI416193496	NA	NA	NA	Algae
craniferina_c17980	1573	212	16	21	6	13.486	3.753	2.93E-10	2.42E-08	503	CUST_10795_PI416193496	NA	NA	NA	Fungus
craniferina_c15521	32338	10	1937	2	190	-186.205	-7.541	7.50E-08	2.05E-06	504	CUST_13359_PI416193500	NA	NA	NA	Fungus
craniferina_c8239	14643	868	38	198	12	22.971	4.522	5.95E-09	2.86E-07	505	CUST_3281_PI416193496	NA	NA	NA	Fungus
craniferina_c13000	43583	46	4	2	1	11.126	3.476	2.80E-11	3.58E-09	506	CUST_6712_PI416193496	NA	NA	NA	Fungus
craniferina_c15661	44927	4	92	1	10	-22.212	-4.473	5.29E-09	2.59E-07	507	CUST_13411_PI416193500	119496523	XP_001265035.1	hypothetical protein NFIA_018390 [Neosartorya fischeri NRRL 181] 	Fungus
craniferina_c14941	23682	1598	109	489	15	14.272	3.835	6.70E-10	4.87E-08	508	CUST_13140_PI416193500	145228991	XP_001388804.1	D-xylose reductase xyrA-Aspergillus niger 	Fungus
Cr_DMini_865G10.ab1	34853	206	27433	43	7597	-131.192	-7.036	6.62E-08	1.87E-06	509	CUST_17650_PI416193500	67522991	XP_659556.1	hypothetical protein AN1952.2 [Aspergillus nidulans FGSC A4] 	Fungus
craniferina_c16597	33816	702	7489	117	287	-10.763	-3.428	1.30E-11	1.91E-09	510	CUST_9689_PI416193496	169777089	XP_001823010.1	hypothetical protein [Aspergillus oryzae RIB40] 	Fungus
craniferina_c18105	15032	73	2	9	0	36.774	5.201	1.71E-08	6.59E-07	511	CUST_10912_PI416193496	NA	NA	NA	Fungus
craniferina_c6054	18303	19587	1855	659	264	10.625	3.409	9.49E-12	1.46E-09	512	CUST_8087_PI416193500	154310337	XP_001554500.1	hypothetical protein BC1G_07088 [Botryotinia fuckeliana B05.10] 	Algae
craniferina_c7606	43296	32	528	15	118	-17.234	-4.107	2.09E-09	1.22E-07	513	CUST_2912_PI416193496	156056737	XP_001594292.1	hypothetical protein SS1G_04099 [Sclerotinia sclerotiorum 1980] 	Fungus
craniferina_lrc400	15297	3	52	0	5	-19.026	-4.25	3.44E-09	1.85E-07	514	CUST_25_PI416193496	NA	NA	NA	Fungus
Cr_WMidi_8257F02.ab1	32728	1451	151	81	47	9.928	3.312	8.52E-13	2.03E-10	515	CUST_18673_PI416193500	50555389	XP_505103.1	YALI0F07018p [Yarrowia lipolytica] 	Algae
craniferina_c15441	406	273	23	14	12	12.75	3.672	2.37E-10	2.04E-08	516	CUST_13327_PI416193500	239607697	EEQ84684.1	G2-specific protein kinase NimA [Ajellomyces dermatitidis ER-3]	Algae
craniferina_c1608	10019	122	6	13	3	25.479	4.671	8.67E-09	3.85E-07	517	CUST_212_PI416193496	261355507	EEY17935.1	homocitrate synthase [Verticillium albo-atrum VaMs.102]	Fungus
Cr_DMini_3841F05.ab1	36107	3630	138	522	76	28.638	4.84	1.16E-08	4.82E-07	518	CUST_16967_PI416193500	NA	NA	NA	Algae
craniferina_c19851	6941	17	188	2	31	-10.74	-3.425	1.82E-11	2.54E-09	519	CUST_12561_PI416193496	NA	NA	NA	Fungus
craniferina_c20620	12584	134	2	20	0	68.836	6.105	3.83E-08	1.23E-06	520	CUST_13295_PI416193496	238492072	XP_002377273.1	"para-hydroxybenzoate-polyprenyltransferase Coq2, putative [Aspergillus flavus NRRL3357] "	Algae
craniferina_c14063	9630	606	54	84	8	11.338	3.503	5.07E-11	5.70E-09	521	CUST_12852_PI416193500	39968601	XP_365691.1	hypothetical protein MGG_02393 [Magnaporthe oryzae 70-15] 	Fungus
craniferina_c8321	36464	6	542	1	32	-97.18	-6.603	5.26E-08	1.57E-06	522	CUST_9969_PI416193500	NA	NA	NA	Fungus
craniferina_c28245	11751	90	1181	49	101	-14.347	-3.843	8.92E-10	6.13E-08	523	CUST_20452_PI416193496	119493112	XP_001263792.1	hypothetical protein NFIA_070660 [Neosartorya fischeri NRRL 181] 	Fungus
craniferina_lrc830	6540	235	18	5	7	14.082	3.816	8.08E-10	5.69E-08	524	CUST_1504_PI416193500	169613074	XP_001799954.1	hypothetical protein SNOG_09667 [Phaeosphaeria nodorum SN15] 	Fungus
craniferina_c28253	10401	57	932	35	73	-18.422	-4.203	3.56E-09	1.89E-07	525	CUST_20460_PI416193496	296804368	XP_002843036.1	conserved hypothetical protein [Arthroderma otae CBS 113480] 	Fungus
craniferina_c21972	22365	9521	862	1347	154	11.093	3.472	5.07E-11	5.70E-09	526	CUST_14586_PI416193496	154280985	XP_001541305.1	conserved hypothetical protein [Ajellomyces capsulatus NAm1] 	Fungus
craniferina_c5587	12622	2	17	0	3	-8.747	-3.129	6.94E-17	1.23E-13	527	CUST_1778_PI416193496	NA	NA	NA	Fungus
craniferina_c15521	22384	28	4450	5	440	-158.487	-7.308	8.11E-08	2.17E-06	528	CUST_13360_PI416193500	NA	NA	NA	Fungus
craniferina_c21976	39922	473	37	30	17	13.962	3.803	1.01E-09	6.83E-08	529	CUST_14590_PI416193496	NA	NA	NA	Algae
craniferina_c3335	23560	9331	1073	412	14	8.692	3.12	5.87E-16	7.04E-13	530	CUST_5152_PI416193500	NA	NA	NA	Fungus
craniferina_c9460	29294	11	283	3	30	-26.949	-4.752	1.21E-08	4.94E-07	531	CUST_4084_PI416193496	NA	NA	NA	Algae
craniferina_c19738	32538	6937	5	897	5	2026.747	10.985	1.66E-07	3.76E-06	532	CUST_12455_PI416193496	NA	NA	NA	Fungus
craniferina_c17144	33972	4	140	1	35	-31.26	-4.966	1.88E-08	7.14E-07	533	CUST_14041_PI416193500	NA	NA	NA	Fungus
craniferina_c19744	10635	569	2	9	0	294.354	8.201	1.20E-07	2.95E-06	534	CUST_12461_PI416193496	242768664	XP_002341615.1	"alcohol dehydrogenase, putative [Talaromyces stipitatus ATCC 10500] "	Fungus
craniferina_lrc150	9748	41359	3649	5533	96	11.273	3.495	1.22E-10	1.18E-08	535	CUST_6_PI416193496	256732698	EEU46046.1	predicted protein [Nectria haematococca mpVI 77-13-4]	Fungus
craniferina_c6194	36703	260	2	18	0	122.817	6.94	7.71E-08	2.09E-06	536	CUST_8219_PI416193500	119484082	XP_001261944.1	"U5 snRNP component (116 kDa), putative [Neosartorya fischeri NRRL 181] "	Fungus
craniferina_lrc467	35506	9	99	2	19	-10.933	-3.451	8.07E-11	8.30E-09	537	CUST_870_PI416193500	255941456	XP_002561497.1	Pc16g11970 [Penicillium chrysogenum Wisconsin 54-1255] 	Fungus
Cr_WMidi_8257F12.ab1	13225	805	39280	84	11567	-47.431	-5.568	3.52E-08	1.16E-06	538	CUST_18692_PI416193500	67522991	XP_659556.1	hypothetical protein AN1952.2 [Aspergillus nidulans FGSC A4] 	Fungus
craniferina_c9763	22807	399	34	67	9	11.871	3.569	3.40E-10	2.73E-08	539	CUST_10909_PI416193500	189208001	XP_001940334.1	DNA repair protein rad5 [Pyrenophora tritici-repentis Pt-1C-BFP] 	Algae
craniferina_c8756	44099	60	4	6	1	17.173	4.102	4.27E-09	2.19E-07	540	CUST_10316_PI416193500	261194545	XP_002623677.1	predicted protein [Ajellomyces dermatitidis SLH14081] 	Fungus
craniferina_c9305	40343	421	2	73	0	177.428	7.471	1.05E-07	2.66E-06	541	CUST_3971_PI416193496	256729537	EEU42891.1	hypothetical protein NECHADRAFT_84216 [Nectria haematococca mpVI 77-13-4]	Fungus
craniferina_c8578	44307	184	11	51	1	16.033	4.003	3.59E-09	1.90E-07	542	CUST_3481_PI416193496	NA	NA	NA	Algae
craniferina_c14515	1818	165	18	16	2	9.185	3.199	1.36E-12	3.01E-10	543	CUST_13007_PI416193500	NA	NA	NA	Fungus
craniferina_c16836	30030	1612	32143	133	7518	-19.648	-4.296	8.21E-09	3.70E-07	544	CUST_9870_PI416193496	NA	NA	NA	Fungus
craniferina_c7465	45203	18	237	3	16	-13.251	-3.728	1.22E-09	7.94E-08	545	CUST_2833_PI416193496	121705014	XP_001270770.1	C6 zinc finger domain protein [Aspergillus clavatus NRRL 1] 	Fungus
craniferina_c9590	21787	60	736	15	104	-12.418	-3.634	7.16E-10	5.16E-08	546	CUST_4184_PI416193496	225557683	EEH05968.1	imidazole glycerol phosphate synthase hisHF [Ajellomyces capsulatus G186AR]	Algae
craniferina_c25480	20288	2	47	0	20	-24.615	-4.621	1.41E-08	5.58E-07	547	CUST_17887_PI416193496	NA	NA	NA	Fungus
Cr_DMini_4897F06.ab1	36191	1135	95	157	18	12.007	3.586	6.13E-10	4.50E-08	548	CUST_17303_PI416193500	154274173	XP_001537938.1	predicted protein [Ajellomyces capsulatus NAm1] 	Algae
craniferina_c4398	24933	142	2	24	0	75.072	6.23	6.53E-08	1.85E-06	549	CUST_6396_PI416193500	154309933	XP_001554299.1	hypothetical protein BC1G_06887 [Botryotinia fuckeliana B05.10] 	Algae
craniferina_c5634	22612	11993	744	2441	102	16.008	4.001	4.58E-09	2.31E-07	550	CUST_7660_PI416193500	NA	NA	NA	Fungus
craniferina_c14063	9868	607	58	81	6	10.391	3.377	8.50E-11	8.66E-09	551	CUST_12851_PI416193500	39968601	XP_365691.1	hypothetical protein MGG_02393 [Magnaporthe oryzae 70-15] 	Fungus
craniferina_c14218	38557	219	17	9	6	13.694	3.775	2.01E-09	1.18E-07	552	CUST_7753_PI416193496	261361253	EEY23681.1	conserved hypothetical protein [Verticillium albo-atrum VaMs.102]	Fungus
craniferina_c20341	7761	112	4	15	4	35.001	5.129	3.28E-08	1.10E-06	553	CUST_13033_PI416193496	NA	NA	NA	Fungus
craniferina_c10276	40719	69	4	5	2	17.434	4.124	6.83E-09	3.21E-07	554	CUST_4673_PI416193496	NA	NA	NA	Fungus
craniferina_c13097	18938	151	15	3	3	10.201	3.351	5.56E-11	6.09E-09	555	CUST_6793_PI416193496	NA	NA	NA	Fungus
craniferina_c18947	27049	176	18	8	3	9.648	3.27	1.81E-11	2.54E-09	556	CUST_14452_PI416193500	115399528	XP_001215353.1	conserved hypothetical protein [Aspergillus terreus NIH2624] 	Fungus
craniferina_c22373	30144	246	18	42	2	13.447	3.749	1.92E-09	1.14E-07	557	CUST_14968_PI416193496	NA	NA	NA	Algae
craniferina_c7659	4276	23	271	3	19	-11.761	-3.556	7.86E-10	5.59E-08	558	CUST_2937_PI416193496	NA	NA	NA	Fungus
craniferina_lrc92	21478	2083	29	1456	6	57.059	5.834	5.65E-08	1.66E-06	559	CUST_175_PI416193500	171688578	XP_001909229.1	hypothetical protein [Podospora anserina S mat+] 	Algae
craniferina_c24506	22882	92	2	11	0	47.656	5.575	4.83E-08	1.48E-06	560	CUST_16973_PI416193496	NA	NA	NA	Fungus
craniferina_c8157	10527	23	2	6	0	9.498	3.248	1.43E-11	2.06E-09	561	CUST_9860_PI416193500	261358958	EEY21386.1	conserved hypothetical protein [Verticillium albo-atrum VaMs.102]	Fungus
craniferina_c26107	14412	39	2	10	0	19.478	4.284	1.02E-08	4.33E-07	562	CUST_18486_PI416193496	NA	NA	NA	Fungus
craniferina_c16892	4652	35	3	1	0	13.673	3.773	2.59E-09	1.46E-07	563	CUST_9913_PI416193496	154310196	XP_001554430.1	hypothetical protein BC1G_07018 [Botryotinia fuckeliana B05.10] 	Algae
craniferina_c12973	7515	3897	278	784	37	13.937	3.801	3.10E-09	1.70E-07	564	CUST_6689_PI416193496	261357484	EEY19912.1	ARP2/3 actin-organizing complex subunit Sop2 [Verticillium albo-atrum VaMs.102]	Fungus
craniferina_c21042	29532	2	37	0	1	-19.743	-4.303	1.15E-08	4.80E-07	565	CUST_13701_PI416193496	NA	NA	NA	Fungus
craniferina_c21542	19767	106	2	31	0	58.106	5.861	5.99E-08	1.74E-06	566	CUST_14683_PI416193500	39971019	XP_366900.1	hypothetical protein MGG_02976 [Magnaporthe oryzae 70-15] 	Fungus
craniferina_c25555	26546	22	2	2	0	11.449	3.517	6.06E-10	4.46E-08	567	CUST_17956_PI416193496	NA	NA	NA	Fungus
craniferina_c15490	12938	3631	60	90	40	69.423	6.117	6.88E-08	1.92E-06	568	CUST_8805_PI416193496	67516689	XP_658230.1	hypothetical protein AN0626.2 [Aspergillus nidulans FGSC A4] 	Fungus
craniferina_c8105	7311	320	37	32	4	8.639	3.111	6.65E-13	1.68E-10	569	CUST_9811_PI416193500	NA	NA	NA	Fungus
craniferina_c7826	22779	3718	300	987	40	12.205	3.609	1.20E-09	7.85E-08	570	CUST_3043_PI416193496	NA	NA	NA	Fungus
BTK05730004(c)SJ1(t)Dry_0.5-1kb_1441-1536_B12(p)T3(s)090205SJ1SEQ1.090.ab1	24453	497	30	90	9	17.186	4.103	7.79E-09	3.55E-07	571	CUST_15597_PI416193500	NA	NA	NA	NA
craniferina_c5525	27394	15	237	6	54	-16.371	-4.033	6.93E-09	3.25E-07	572	CUST_7563_PI416193500	256725321	EEU38685.1	hypothetical protein NECHADRAFT_45867 [Nectria haematococca mpVI 77-13-4]	Fungus
craniferina_c12054	32854	1430	126	256	38	11.567	3.532	7.96E-10	5.64E-08	573	CUST_5949_PI416193496	NA	NA	NA	Fungus
craniferina_c16798	34824	54	4	2	4	16.654	4.058	7.80E-09	3.55E-07	574	CUST_9838_PI416193496	189195914	XP_001934295.1	NADH oxidase [Pyrenophora tritici-repentis Pt-1C-BFP] 	Fungus
craniferina_c25774	44102	24	206	3	9	-8.581	-3.101	8.67E-13	2.06E-10	575	CUST_18162_PI416193496	296421455	XP_002840280.1	hypothetical protein [Tuber melanosporum Mel28] 	Algae
craniferina_c19381	6497	23	2	1	0	11.345	3.504	7.40E-10	5.30E-08	576	CUST_12118_PI416193496	NA	NA	NA	Fungus
craniferina_c25552	37513	25	3	3	0	9.158	3.195	1.80E-11	2.54E-09	577	CUST_17954_PI416193496	NA	NA	NA	Fungus
craniferina_c4387	29959	222	15	22	5	15.941	3.995	7.46E-09	3.43E-07	578	CUST_1194_PI416193496	NA	NA	NA	Fungus
craniferina_c15597	13660	107	4	27	3	31.642	4.984	3.64E-08	1.19E-06	579	CUST_13383_PI416193500	119487667	XP_001262565.1	hypothetical protein NFIA_031010 [Neosartorya fischeri NRRL 181] 	Fungus
craniferina_c22309	42198	293	28	27	7	10.507	3.393	2.95E-10	2.43E-08	580	CUST_14758_PI416193500	NA	NA	NA	Fungus
craniferina_c18884	35078	887	77	27	19	11.832	3.565	1.40E-09	8.85E-08	581	CUST_14445_PI416193500	159129016	EDP54130.1	WD repeat protein [Aspergillus fumigatus A1163]	Algae
craniferina_c4753	39221	1044	97	140	26	11.009	3.461	6.89E-10	4.98E-08	582	CUST_6740_PI416193500	67525721	XP_660922.1	hypothetical protein AN3318.2 [Aspergillus nidulans FGSC A4] 	Algae
Cr_DMini_3841B10.ab1	2498	316	8131	107	3507	-25.317	-4.662	2.61E-08	9.18E-07	583	CUST_16893_PI416193500	NA	NA	NA	Fungus
craniferina_c1696	30308	83220	434	2078	31	191.949	7.585	1.59E-07	3.65E-06	584	CUST_2924_PI416193500	NA	NA	NA	Algae
craniferina_c5973	24065	38	3	3	2	13.417	3.746	3.70E-09	1.95E-07	585	CUST_8005_PI416193500	NA	NA	NA	Algae
craniferina_c974	17529	117	2	81	0	53.194	5.733	6.65E-08	1.88E-06	586	CUST_1755_PI416193500	NA	NA	NA	Fungus
craniferina_c28175	13097	14	208	2	58	-14.271	-3.835	5.73E-09	2.77E-07	587	CUST_20405_PI416193496	NA	NA	NA	Fungus
craniferina_lrc6787	37871	3449	320	192	96	11.119	3.475	1.06E-09	7.07E-08	588	CUST_8769_PI416193500	NA	NA	NA	Fungus
craniferina_c2316	33753	195	6	11	5	44.538	5.477	6.11E-08	1.77E-06	589	CUST_3832_PI416193500	239612734	EEQ89721.1	DUF1014 domain-containing protein [Ajellomyces dermatitidis ER-3]	Fungus
craniferina_c13539	3290	44	519	3	125	-11.626	-3.539	1.57E-09	9.71E-08	590	CUST_12695_PI416193500	46127293	XP_388200.1	hypothetical protein FG08024.1 [Gibberella zeae PH-1]	Fungus
craniferina_lrc6787	19982	3675	385	137	68	9.633	3.268	1.00E-10	1.00E-08	591	CUST_8770_PI416193500	NA	NA	NA	Fungus
craniferina_c20400	29770	111	1089	35	15	-10.137	-3.342	2.64E-10	2.21E-08	592	CUST_13090_PI416193496	NA	NA	NA	Fungus
craniferina_c5767	8494	58	3	14	1	16.86	4.075	1.14E-08	4.77E-07	593	CUST_1864_PI416193496	NA	NA	NA	Fungus
craniferina_c1696	35756	79277	431	2611	30	184.139	7.525	1.67E-07	3.78E-06	594	CUST_2923_PI416193500	NA	NA	NA	Algae
craniferina_c21812	8518	2	22	0	8	-10.825	-3.436	8.60E-10	5.98E-08	595	CUST_14436_PI416193496	NA	NA	NA	Algae
Cr_WMini_769A07.ab1	5270	807	7	164	4	124.616	6.961	1.38E-07	3.28E-06	596	CUST_19937_PI416193500	261358384	EEY20812.1	conserved hypothetical protein [Verticillium albo-atrum VaMs.102]	Fungus
craniferina_c3697	1410	1246	3	381	0	426.31	8.736	2.20E-07	4.65E-06	597	CUST_901_PI416193496	156054414	XP_001593133.1	hypothetical protein SS1G_06055 [Sclerotinia sclerotiorum 1980] 	Fungus
craniferina_c15066	40025	69	2	8	0	28.323	4.824	3.85E-08	1.23E-06	598	CUST_13181_PI416193500	NA	NA	NA	Fungus
Cr_DMidi_5281B10.ab1	1114	1402	171	106	34	8.315	3.056	2.08E-12	4.10E-10	599	CUST_15659_PI416193500	169599515	XP_001793180.1	hypothetical protein SNOG_02577 [Phaeosphaeria nodorum SN15] 	Algae
craniferina_c3118	41034	531	59	21	11	9.092	3.185	4.71E-11	5.41E-09	600	CUST_4885_PI416193500	240111157	EER29310.1	C2H2 type zinc finger containing protein [Coccidioides posadasii C735 delta SOWgp]	Fungus
craniferina_c18475	9877	20	553	4	123	-27.496	-4.781	3.72E-08	1.21E-06	601	CUST_14404_PI416193500	NA	NA	NA	Fungus
craniferina_c10467	44936	2	31	0	11	-13.808	-3.787	6.18E-09	2.94E-07	602	CUST_4804_PI416193496	NA	NA	NA	Fungus
craniferina_c14133	29404	7	82	1	32	-10.608	-3.407	8.09E-10	5.69E-08	603	CUST_7682_PI416193496	171696124	XP_001912986.1	hypothetical protein [Podospora anserina S mat+] 	Fungus
craniferina_c4612	22761	18	2	2	0	9.628	3.267	1.35E-10	1.27E-08	604	CUST_1306_PI416193496	NA	NA	NA	Fungus
craniferina_c2732	17914	502	23	89	2	22.04	4.462	2.74E-08	9.58E-07	605	CUST_4385_PI416193500	156060003	XP_001595924.1	hypothetical protein SS1G_02138 [Sclerotinia sclerotiorum 1980] 	Fungus
craniferina_c23487	12387	197	19	28	3	10.263	3.359	5.49E-10	4.08E-08	606	CUST_16013_PI416193496	38567011	CAE76310.1	conserved hypothetical protein [Neurospora crassa]	Fungus
craniferina_c19698	39477	54	4	23	1	14.225	3.83	7.90E-09	3.59E-07	607	CUST_12416_PI416193496	226291587	EEH47015.1	conserved hypothetical protein [Paracoccidioides brasiliensis Pb18]	Algae
craniferina_c23567	11915	155	7	12	1	22.648	4.501	3.00E-08	1.03E-06	608	CUST_16089_PI416193496	NA	NA	NA	Fungus
craniferina_c9304	21348	22	2	1	0	11.363	3.506	1.91E-09	1.14E-07	609	CUST_10662_PI416193500	261199039	XP_002625921.1	presequence translocated-associated motor subunit pam17 [Ajellomyces dermatitidis SLH14081] 	Algae
craniferina_c7438	36983	76	7	16	4	12.023	3.588	3.57E-09	1.89E-07	610	CUST_9241_PI416193500	169625148	XP_001805978.1	hypothetical protein SNOG_15843 [Phaeosphaeria nodorum SN15] 	Fungus
BTK05730004(c)SJ1(t)Dry_0.5-1kb_1441-1536_B12(p)T3(s)090205SJ1SEQ1.090.ab1	32083	519	34	78	7	15.46	3.95	1.15E-08	4.81E-07	611	CUST_15596_PI416193500	NA	NA	NA	NA
craniferina_c6194	1681	257	4	18	1	69.866	6.127	1.09E-07	2.73E-06	612	CUST_8220_PI416193500	119484082	XP_001261944.1	"U5 snRNP component (116 kDa), putative [Neosartorya fischeri NRRL 181] "	Fungus
craniferina_c8824	29290	5233	517	230	48	10.148	3.343	7.32E-10	5.26E-08	613	CUST_10364_PI416193500	67518043	XP_658792.1	hypothetical protein AN1188.2 [Aspergillus nidulans FGSC A4] 	Fungus
craniferina_c19586	4342	2	441	0	14	-212.384	-7.731	2.15E-07	4.57E-06	614	CUST_12309_PI416193496	NA	NA	NA	Fungus
Cr_DMini_865F01.ab1	32642	26	1524	1	74	-58.225	-5.864	9.76E-08	2.51E-06	615	CUST_17617_PI416193500	119186459	XP_001243836.1	hypothetical protein CIMG_03277 [Coccidioides immitis RS]	Algae
craniferina_c6897	7913	90	6	23	7	22.878	4.516	3.47E-08	1.14E-06	616	CUST_2471_PI416193496	46110609	XP_382362.1	hypothetical protein FG02186.1 [Gibberella zeae PH-1]	Fungus
craniferina_c15216	6071	48	2	1	1	20.15	4.333	2.90E-08	1.00E-06	617	CUST_8583_PI416193496	NA	NA	NA	Fungus
craniferina_c2116	18263	25	275	5	47	-11.056	-3.467	2.22E-09	1.29E-07	618	CUST_3557_PI416193500	NA	NA	NA	Fungus
craniferina_c25521	2703	1686	21	187	20	110.626	6.79	1.57E-07	3.61E-06	619	CUST_17925_PI416193496	NA	NA	NA	Fungus
craniferina_c14272	10359	214	18	11	8	12.736	3.671	6.40E-09	3.03E-07	620	CUST_7793_PI416193496	168064365	XP_001784133.1	predicted protein [Physcomitrella patens subsp. patens] 	Algae
craniferina_c1189	24674	1929	16807	727	2092	-9.14	-3.192	1.66E-10	1.49E-08	621	CUST_2113_PI416193500	225555848	EEH04138.1	cation-transporting ATPase [Ajellomyces capsulatus G186AR]	Fungus
craniferina_c4181	26047	63	5	5	3	13.916	3.799	1.02E-08	4.33E-07	622	CUST_1103_PI416193496	189190192	XP_001931435.1	cation diffusion facilitator 10 [Pyrenophora tritici-repentis Pt-1C-BFP] 	Fungus
craniferina_c23191	5751	105	8844	32	971	-86.461	-6.434	1.44E-07	3.37E-06	623	CUST_15736_PI416193496	NA	NA	NA	Fungus
craniferina_c26308	20482	2	14	0	1	-7.277	-2.863	5.42E-15	3.81E-12	624	CUST_18672_PI416193496	116195158	XP_001223391.1	hypothetical protein CHGG_04177 [Chaetomium globosum CBS 148.51] 	Fungus
craniferina_c4316	26810	1199	9098	155	919	-7.605	-2.927	3.65E-13	1.04E-10	625	CUST_1164_PI416193496	225682595	EEH20879.1	vesicle transport v-snare protein VTI1 [Paracoccidioides brasiliensis Pb03] 	Fungus
Cr_DMini_865B11.ab1	43398	59	7	8	3	9.662	3.272	5.23E-10	3.93E-08	626	CUST_17560_PI416193500	289619651	CBI53934.1	unnamed protein product [Sordaria macrospora]	Fungus
craniferina_c23859	26336	1206	147	247	23	8.16	3.029	1.34E-11	1.96E-09	627	CUST_16364_PI416193496	NA	NA	NA	Fungus
Cr_DMidi_6817F05.ab1	43224	83	6	34	2	13.666	3.773	1.02E-08	4.33E-07	628	CUST_16047_PI416193500	242818275	XP_002487084.1	conserved hypothetical protein [Talaromyces stipitatus ATCC 10500] 	Algae
Cr_DMini_4609C07.ab1	27426	339	3	50	2	130.716	7.03	1.93E-07	4.19E-06	629	CUST_17075_PI416193500	154305303	XP_001553054.1	hypothetical protein BC1G_08946 [Botryotinia fuckeliana B05.10] 	Fungus
craniferina_c9206	36753	107	8	30	1	13.499	3.755	1.01E-08	4.30E-07	630	CUST_10596_PI416193500	NA	NA	NA	Fungus
craniferina_lrc928	11144	81	2	37	0	39.217	5.293	7.83E-08	2.11E-06	631	CUST_1673_PI416193500	261358733	EEY21161.1	predicted protein [Verticillium albo-atrum VaMs.102]	Algae
craniferina_c18947	25075	157	18	8	6	8.992	3.169	2.29E-10	1.98E-08	632	CUST_14451_PI416193500	115399528	XP_001215353.1	conserved hypothetical protein [Aspergillus terreus NIH2624] 	Fungus
craniferina_c26227	30200	86	6	4	5	16.444	4.039	2.24E-08	8.19E-07	633	CUST_18598_PI416193496	261198004	XP_002625404.1	peroxisomal membrane protein [Ajellomyces dermatitidis SLH14081] 	Fungus
craniferina_c2190	9618	12	123	1	17	-10.254	-3.358	1.63E-09	1.00E-07	634	CUST_3658_PI416193500	255950188	XP_002565861.1	Pc22g19580 [Penicillium chrysogenum Wisconsin 54-1255] 	Fungus
Cr_DMini_4897C03.ab1	27242	4649	3	331	3	1624.73	10.666	3.67E-07	6.87E-06	635	CUST_17229_PI416193500	31415494	AAP44986.1	LacZalpha [Shuttle vector pNG168]	Algae
craniferina_c23184	41276	2	456	0	178	-208.681	-7.705	2.55E-07	5.22E-06	636	CUST_15729_PI416193496	NA	NA	NA	Fungus
craniferina_c11283	13310	345	40	21	13	9.008	3.171	2.55E-10	2.15E-08	637	CUST_11794_PI416193500	226289351	EEH44863.1	conserved hypothetical protein [Paracoccidioides brasiliensis Pb18]	Algae
craniferina_c17103	35391	33	2	3	0	13.194	3.722	9.97E-09	4.28E-07	638	CUST_10073_PI416193496	NA	NA	NA	Algae
craniferina_c22950	44189	5	96	2	13	-20.237	-4.339	3.72E-08	1.21E-06	639	CUST_15505_PI416193496	145228709	XP_001388663.1	hypothetical protein An01g02250 [Aspergillus niger] 	Fungus
craniferina_c27684	12759	4	192	1	13	-48.654	-5.604	1.05E-07	2.66E-06	640	CUST_19995_PI416193496	116196768	XP_001224196.1	hypothetical protein CHGG_04982 [Chaetomium globosum CBS 148.51] 	Fungus
craniferina_c10858	30756	65	968	10	114	-15.007	-3.908	1.79E-08	6.84E-07	641	CUST_11544_PI416193500	145256805	XP_001401521.1	hypothetical protein An04g01540 [Aspergillus niger] 	Algae
craniferina_c4728	38046	23	3	1	1	8.352	3.062	5.75E-11	6.26E-09	642	CUST_1370_PI416193496	NA	NA	NA	Fungus
Cr_DMini_3841D12.ab1	5434	26	4137	6	2829	-142.31	-7.153	2.24E-07	4.72E-06	643	CUST_16936_PI416193500	NA	NA	NA	Algae
craniferina_c16563	19006	93	5	37	3	20.917	4.387	4.42E-08	1.38E-06	644	CUST_9660_PI416193496	NA	NA	NA	Fungus
Cr_WMidi_8257A10.ab1	18839	4988	529	702	11	9.373	3.229	8.08E-10	5.69E-08	645	CUST_18578_PI416193500	242767690	XP_002341418.1	GTP-binding protein YchF [Talaromyces stipitatus ATCC 10500] 	Fungus
craniferina_c12588	39837	605	81	46	4	7.431	2.894	1.32E-12	2.96E-10	646	CUST_6379_PI416193496	NA	NA	NA	Algae
craniferina_c19693	23738	226	27	13	7	8.703	3.122	2.63E-10	2.21E-08	647	CUST_12411_PI416193496	119174921	XP_001239781.1	hypothetical protein CIMG_09402 [Coccidioides immitis RS] 	Fungus
craniferina_c18595	7726	19	210	1	54	-10.706	-3.42	3.82E-09	2.00E-07	648	CUST_11369_PI416193496	154315497	XP_001557071.1	hypothetical protein BC1G_04321 [Botryotinia fuckeliana B05.10] 	Fungus
craniferina_c11420	8865	701	74	54	11	9.568	3.258	1.05E-09	7.04E-08	649	CUST_11879_PI416193500	154292076	XP_001546615.1	hypothetical protein BC1G_14847 [Botryotinia fuckeliana B05.10] 	Fungus
Cr_DMidi_7585E05.ab1	32796	63	3	11	2	20.568	4.362	4.58E-08	1.42E-06	650	CUST_16184_PI416193500	126140618	ABN79922.1	glucose oxidase [Penicillium expansum]	Fungus
craniferina_c2403	40193	3	610	1	16	-207.507	-7.697	2.82E-07	5.60E-06	651	CUST_421_PI416193496	225557003	EEH05290.1	integral membrane protein [Ajellomyces capsulatus G186AR]	Fungus
craniferina_c11724	44949	218	14	48	2	15.139	3.92	2.23E-08	8.15E-07	652	CUST_12053_PI416193500	145257313	XP_001401684.1	hypothetical protein An04g03170 [Aspergillus niger] 	Fungus
craniferina_c7467	36420	29	2	4	0	13.163	3.718	1.26E-08	5.12E-07	653	CUST_9262_PI416193500	156051848	XP_001591885.1	hypothetical protein SS1G_07331 [Sclerotinia sclerotiorum 1980] 	Fungus
craniferina_c11420	20571	654	70	58	11	9.434	3.238	9.30E-10	6.34E-08	654	CUST_11880_PI416193500	154292076	XP_001546615.1	hypothetical protein BC1G_14847 [Botryotinia fuckeliana B05.10] 	Fungus
craniferina_c1036	25507	7804	980	942	69	7.942	2.989	3.16E-11	3.96E-09	655	CUST_1866_PI416193500	119495541	XP_001264553.1	37S ribosomal protein Mrp17 [Neosartorya fischeri NRRL 181] 	Fungus
craniferina_c21337	15594	5	49	1	10	-9.615	-3.265	1.24E-09	8.02E-08	656	CUST_13982_PI416193496	242821871	XP_002487769.1	zinc-binding oxidoreductase CipB [Talaromyces stipitatus ATCC 10500] 	Fungus
craniferina_c17204	3657	175	1717	4	56	-9.783	-3.29	1.63E-09	1.00E-07	657	CUST_14070_PI416193500	171694896	XP_001912372.1	hypothetical protein [Podospora anserina S mat+] 	Fungus
craniferina_c26108	33117	16	2	1	0	7.599	2.926	6.82E-12	1.11E-09	658	CUST_18487_PI416193496	154290540	XP_001545863.1	hypothetical protein BC1G_15614 [Botryotinia fuckeliana B05.10] 	Fungus
craniferina_c2870	33244	790	71	89	15	11.298	3.498	7.09E-09	3.30E-07	659	CUST_4555_PI416193500	156055652	XP_001593750.1	conserved hypothetical protein [Sclerotinia sclerotiorum 1980] 	Fungus
craniferina_c23362	2160	3752	366	261	73	10.377	3.375	3.61E-09	1.91E-07	660	CUST_15899_PI416193496	NA	NA	NA	Fungus
craniferina_c21247	18651	3	241	1	20	-100.277	-6.648	2.04E-07	4.39E-06	661	CUST_14656_PI416193500	NA	NA	NA	Algae
craniferina_c2399	12322	4502	45547	542	3251	-10.15	-3.343	3.00E-09	1.66E-07	662	CUST_3960_PI416193500	226288523	EEH44035.1	peroxisomal catalase [Paracoccidioides brasiliensis Pb18]	Fungus
craniferina_c16335	43896	7	86	2	5	-11.607	-3.537	8.55E-09	3.81E-07	663	CUST_9482_PI416193496	296808257	XP_002844467.1	conserved hypothetical protein [Arthroderma otae CBS 113480] 	Fungus
craniferina_c27470	27410	2	23	1	2	-10.223	-3.354	3.26E-09	1.76E-07	664	CUST_19794_PI416193496	NA	NA	NA	Fungus
craniferina_c16427	32307	13	131	1	29	-10.19	-3.349	3.12E-09	1.71E-07	665	CUST_9552_PI416193496	159029209	CAO87569.1	aldH [Microcystis aeruginosa PCC 7806]	Fungus
craniferina_c22900	21118	123	17	10	2	7.246	2.857	1.01E-12	2.33E-10	666	CUST_15461_PI416193496	NA	NA	NA	Fungus
Cr_DMini_2305A09.ab1	22950	26	1641	9	206	-65.701	-6.038	1.63E-07	3.71E-06	667	CUST_16711_PI416193500	238505620	XP_002384026.1	conserved hypothetical protein [Aspergillus flavus NRRL3357] 	Algae
craniferina_c7467	10743	57	4	8	3	17.711	4.147	3.76E-08	1.21E-06	668	CUST_9261_PI416193500	156051848	XP_001591885.1	hypothetical protein SS1G_07331 [Sclerotinia sclerotiorum 1980] 	Fungus
craniferina_c27457	39051	89	3	7	0	33.167	5.052	9.68E-08	2.50E-06	669	CUST_19781_PI416193496	NA	NA	NA	Fungus
craniferina_c4928	407	770	63	131	30	13.524	3.757	1.84E-08	7.02E-07	670	CUST_1458_PI416193496	NA	NA	NA	Algae
craniferina_c8350	26224	9165	153	1409	21	59.695	5.9	1.52E-07	3.51E-06	671	CUST_9998_PI416193500	238497151	XP_002379811.1	hypothetical protein AFLA_137990 [Aspergillus flavus NRRL3357] 	Algae
craniferina_c5755	14049	824	52	33	7	15.819	3.984	3.03E-08	1.04E-06	672	CUST_7793_PI416193500	169596731	XP_001791789.1	hypothetical protein SNOG_01134 [Phaeosphaeria nodorum SN15] 	Fungus
craniferina_c5718	34591	234	23	22	8	10.688	3.418	4.95E-09	2.46E-07	673	CUST_1842_PI416193496	291181433	EFE37210.1	hypothetical protein TRV_08150 [Trichophyton verrucosum HKI 0517]	Algae
craniferina_c7295	667	706	76	88	15	9.32	3.22	1.22E-09	7.93E-08	674	CUST_9139_PI416193500	121700641	XP_001268585.1	"sphinganine hydroxylase Sur2, putative [Aspergillus clavatus NRRL 1] "	Fungus
craniferina_c8321	19959	6	382	1	34	-69.208	-6.113	1.71E-07	3.84E-06	675	CUST_9970_PI416193500	NA	NA	NA	Fungus
craniferina_c9564	21440	7	84	3	24	-12.754	-3.673	1.37E-08	5.46E-07	676	CUST_10791_PI416193500	NA	NA	NA	Fungus
craniferina_c3335	21135	9489	1397	251	48	6.791	2.764	1.98E-15	1.65E-12	677	CUST_5151_PI416193500	NA	NA	NA	Fungus
craniferina_c1695	19527	66	2	14	0	35.683	5.157	1.07E-07	2.68E-06	678	CUST_2922_PI416193500	78103322	YP_358636.1	hypothetical protein PhapfoPp090 [Phalaenopsis aphrodite subsp. formosana] 	Algae
craniferina_c10872	44601	2395	30282	668	1920	-12.937	-3.693	1.58E-08	6.13E-07	679	CUST_11554_PI416193500	154320810	XP_001559721.1	hypothetical protein BC1G_01877 [Botryotinia fuckeliana B05.10] 	Fungus
craniferina_c17610	33961	939	89	97	51	11.799	3.561	1.03E-08	4.38E-07	680	CUST_10478_PI416193496	NA	NA	NA	Fungus
craniferina_c18590	38352	240	35	11	3	6.94	2.795	1.26E-13	4.60E-11	681	CUST_11364_PI416193496	NA	NA	NA	Algae
craniferina_c12055	14012	356	29	28	6	12.414	3.634	1.34E-08	5.35E-07	682	CUST_12195_PI416193500	238486578	XP_002374527.1	"cytosine deaminase, putative [Aspergillus flavus NRRL3357] "	Fungus
craniferina_c6707	43633	345	43	105	10	7.888	2.98	7.32E-11	7.69E-09	683	CUST_2348_PI416193496	NA	NA	NA	Algae
craniferina_c3703	280	31208	3928	2999	259	7.931	2.988	9.56E-11	9.65E-09	684	CUST_5592_PI416193500	169597365	XP_001792106.1	hypothetical protein SNOG_01468 [Phaeosphaeria nodorum SN15] 	Fungus
craniferina_c19632	30265	121	15176	15	946	-126.243	-6.98	2.72E-07	5.47E-06	685	CUST_12352_PI416193496	NA	NA	NA	Fungus
craniferina_lrc633	40975	31	6465	9	280	-211.01	-7.721	3.46E-07	6.57E-06	686	CUST_1155_PI416193500	154273933	XP_001537818.1	sorting nexin-3 [Ajellomyces capsulatus NAm1] 	Fungus
craniferina_c12330	41472	48	5	3	2	10.927	3.45	8.28E-09	3.72E-07	687	CUST_6157_PI416193496	NA	NA	NA	Fungus
craniferina_c9515	15918	33	465	5	122	-13.858	-3.793	2.49E-08	8.83E-07	688	CUST_4129_PI416193496	NA	NA	NA	Fungus
craniferina_c9219	19730	580	2	149	0	276.511	8.111	3.73E-07	6.96E-06	689	CUST_3915_PI416193496	NA	NA	NA	Fungus
craniferina_c8271	34820	5	42	1	4	-8.466	-3.082	4.73E-10	3.62E-08	690	CUST_3303_PI416193496	NA	NA	NA	Fungus
craniferina_c2668	19863	1011	129	278	23	7.744	2.953	5.54E-11	6.09E-09	691	CUST_4302_PI416193500	171685542	XP_001907712.1	hypothetical protein [Podospora anserina S mat+] 	Fungus
Cr_WMidi_8257F12.ab1	22068	941	41123	34	12768	-42.218	-5.4	1.38E-07	3.27E-06	692	CUST_18693_PI416193500	67522991	XP_659556.1	hypothetical protein AN1952.2 [Aspergillus nidulans FGSC A4] 	Fungus
craniferina_c15119	13906	1889	17	163	1	112.19	6.81	2.59E-07	5.26E-06	693	CUST_8507_PI416193496	NA	NA	NA	Fungus
craniferina_c14294	18603	53	359	4	36	-6.762	-2.757	5.86E-14	2.63E-11	694	CUST_12945_PI416193500	169777229	XP_001823080.1	hypothetical protein [Aspergillus oryzae RIB40] 	Fungus
craniferina_lrc5573	36344	21	221	2	46	-10.421	-3.381	6.50E-09	3.07E-07	695	CUST_1771_PI416193496	NA	NA	NA	Fungus
craniferina_c22215	15940	14	2	3	0	7.826	2.968	1.01E-10	1.00E-08	696	CUST_14819_PI416193496	119500164	XP_001266839.1	"Formamidopyrimidine-DNA glycosylase, putative [Neosartorya fischeri NRRL 181] "	Fungus
craniferina_c11283	25051	368	47	6	13	8.055	3.01	2.02E-10	1.77E-08	697	CUST_11793_PI416193500	226289351	EEH44863.1	conserved hypothetical protein [Paracoccidioides brasiliensis Pb18]	Algae
craniferina_c26420	10941	577	10888	168	245	-19.375	-4.276	5.89E-08	1.72E-06	698	CUST_18781_PI416193496	NA	NA	NA	Fungus
craniferina_c21651	32981	173	22	17	2	7.763	2.957	8.50E-11	8.66E-09	699	CUST_14286_PI416193496	212535822	XP_002148067.1	conserved hypothetical protein [Penicillium marneffei ATCC 18224] 	Fungus
craniferina_c1800	25363	54	6364	54	695	-193.422	-7.596	3.53E-07	6.66E-06	700	CUST_3088_PI416193500	212542741	XP_002151525.1	"15-hydroxyprostaglandin dehydrogenase, putative [Penicillium marneffei ATCC 18224] "	Algae
craniferina_c5070	5357	93	810	7	88	-8.742	-3.128	1.19E-09	7.81E-08	701	CUST_1523_PI416193496	238487094	XP_002374785.1	electron transfer flavoprotein-ubiquinone oxidoreductase [Aspergillus flavus NRRL3357] 	Fungus
craniferina_c4422	19411	22	1212	5	146	-56.686	-5.825	1.79E-07	3.97E-06	702	CUST_6425_PI416193500	NA	NA	NA	Fungus
craniferina_c19537	15969	35	4	3	3	10.4	3.378	7.57E-09	3.47E-07	703	CUST_12262_PI416193496	NA	NA	NA	Fungus
craniferina_c7892	7327	2629	287	197	7	9.144	3.193	2.26E-09	1.31E-07	704	CUST_9617_PI416193500	NA	NA	NA	Algae
craniferina_c23439	25789	622	4643	37	375	-7.452	-2.898	4.19E-11	4.97E-09	705	CUST_15967_PI416193496	NA	NA	NA	Fungus
craniferina_c20714	5569	30	329	6	70	-10.82	-3.436	9.93E-09	4.27E-07	706	CUST_13388_PI416193496	NA	NA	NA	Fungus
craniferina_c9569	38573	39	305	2	44	-7.775	-2.959	1.34E-10	1.27E-08	707	CUST_4169_PI416193496	255936803	XP_002559428.1	Pc13g10060 [Penicillium chrysogenum Wisconsin 54-1255] 	Fungus
craniferina_c1513	43133	1363	139	139	43	10.142	3.342	6.41E-09	3.04E-07	708	CUST_2648_PI416193500	240281741	EER45244.1	QDE2 protein [Ajellomyces capsulatus H143]	Fungus
craniferina_c27569	20596	5	66	1	2	-12.883	-3.687	2.46E-08	8.76E-07	709	CUST_19889_PI416193496	189191548	XP_001932113.1	conserved hypothetical protein [Pyrenophora tritici-repentis Pt-1C-BFP] 	Algae
craniferina_c5850	29895	338	15	25	23	64.015	6	2.09E-07	4.48E-06	710	CUST_1899_PI416193496	NA	NA	NA	Fungus
craniferina_c10492	27310	152	1661	15	466	-10.7	-3.42	1.01E-08	4.30E-07	711	CUST_4824_PI416193496	NA	NA	NA	Fungus
craniferina_c10483	12770	66	562	3	81	-8.492	-3.086	1.14E-09	7.52E-08	712	CUST_11326_PI416193500	238496775	XP_002379623.1	"GATA transcription factor (AreB), putative [Aspergillus flavus NRRL3357] "	Fungus
Cr_DMidi_6817F05.ab1	31284	28	2	9	0	11.923	3.576	2.08E-08	7.71E-07	713	CUST_16046_PI416193500	242818275	XP_002487084.1	conserved hypothetical protein [Talaromyces stipitatus ATCC 10500] 	Algae
craniferina_c8398	44236	295	4028	19	684	-13.514	-3.756	3.27E-08	1.10E-06	714	CUST_10035_PI416193500	119500778	XP_001267146.1	hypothetical protein NFIA_107410 [Neosartorya fischeri NRRL 181] 	Fungus
craniferina_c15770	1491	1409	100	241	19	14.186	3.826	3.70E-08	1.20E-06	715	CUST_9030_PI416193496	169779629	XP_001824279.1	hypothetical protein [Aspergillus oryzae RIB40] 	Fungus
craniferina_c24799	28092	288	2	40	0	153.421	7.261	3.68E-07	6.88E-06	716	CUST_17244_PI416193496	NA	NA	NA	Fungus
craniferina_c7295	41166	594	68	67	24	9.015	3.172	2.85E-09	1.59E-07	717	CUST_9140_PI416193500	121700641	XP_001268585.1	"sphinganine hydroxylase Sur2, putative [Aspergillus clavatus NRRL 1] "	Fungus
craniferina_c11773	26253	31	226	5	18	-7.254	-2.859	3.72E-11	4.51E-09	718	CUST_5726_PI416193496	NA	NA	NA	Fungus
craniferina_lrc2501	14475	130	1076	11	129	-8.234	-3.042	8.11E-10	5.69E-08	719	CUST_4104_PI416193500	242784354	XP_002480370.1	"cell wall protein, putative [Talaromyces stipitatus ATCC 10500] "	Fungus
craniferina_c4491	11174	73	9	6	1	8.097	3.017	6.27E-10	4.59E-08	720	CUST_1244_PI416193496	NA	NA	NA	Algae
craniferina_c21735	30680	6899	850	658	294	8.491	3.086	1.30E-09	8.32E-08	721	CUST_14363_PI416193496	145245794	XP_001395155.1	hypothetical protein An12g00670 [Aspergillus niger] 	Fungus
craniferina_c1812	17512	4751	52163	289	7932	-10.904	-3.447	1.29E-08	5.20E-07	722	CUST_3103_PI416193500	212537127	XP_002148719.1	"fructose-2,6-bisphosphatase [Penicillium marneffei ATCC 18224] "	Fungus
Cr_DMini_865F01.ab1	23516	27	1676	10	64	-64.48	-6.011	2.27E-07	4.75E-06	723	CUST_17616_PI416193500	119186459	XP_001243836.1	hypothetical protein CIMG_03277 [Coccidioides immitis RS]	Algae
craniferina_c4812	30041	2	55	0	37	-25.601	-4.678	1.08E-07	2.72E-06	724	CUST_6815_PI416193500	NA	NA	NA	Fungus
craniferina_c4017	842	31	703	4	163	-22.193	-4.472	9.21E-08	2.41E-06	725	CUST_5971_PI416193500	119192604	XP_001246908.1	hypothetical protein CIMG_00679 [Coccidioides immitis RS]	Fungus
craniferina_c14879	11203	8	85	2	30	-10.993	-3.458	1.42E-08	5.62E-07	726	CUST_8304_PI416193496	NA	NA	NA	Algae
craniferina_c4126	34133	172	1396	24	128	-8.173	-3.031	8.91E-10	6.13E-08	727	CUST_6086_PI416193500	NA	NA	NA	Fungus
craniferina_c9304	33480	19	2	4	0	9.2	3.202	4.17E-09	2.14E-07	728	CUST_10661_PI416193500	261199039	XP_002625921.1	presequence translocated-associated motor subunit pam17 [Ajellomyces dermatitidis SLH14081] 	Algae
craniferina_c8105	36132	326	44	50	9	7.404	2.888	9.75E-11	9.81E-09	729	CUST_9812_PI416193500	NA	NA	NA	Fungus
craniferina_c10483	18940	69	580	8	80	-8.427	-3.075	1.55E-09	9.64E-08	730	CUST_11325_PI416193500	238496775	XP_002379623.1	"GATA transcription factor (AreB), putative [Aspergillus flavus NRRL3357] "	Fungus
craniferina_c5132	22389	93	8	10	2	11.786	3.559	2.39E-08	8.60E-07	731	CUST_7141_PI416193500	52346198	NP_001005141.1	MGC89913 protein [Xenopus (Silurana) tropicalis] 	Fungus
craniferina_c1806	31798	507	69	41	15	7.438	2.895	1.28E-10	1.22E-08	732	CUST_258_PI416193496	NA	NA	NA	Fungus
craniferina_lrc324	29962	144	3427	38	270	-24.283	-4.602	1.10E-07	2.73E-06	733	CUST_613_PI416193500	46123273	XP_386190.1	hypothetical protein FG06014.1 [Gibberella zeae PH-1]	Fungus
craniferina_c4217	32351	3	372	1	38	-121.604	-6.926	3.56E-07	6.71E-06	734	CUST_6197_PI416193500	242802784	XP_002484042.1	"mitochondrial intermembrane space translocase subunit Tim10, putative [Talaromyces stipitatus ATCC 10500] "	Fungus
craniferina_c1812	25209	4760	54279	371	8834	-11.318	-3.501	2.08E-08	7.71E-07	735	CUST_3104_PI416193500	212537127	XP_002148719.1	"fructose-2,6-bisphosphatase [Penicillium marneffei ATCC 18224] "	Fungus
craniferina_lrc553	34248	3	34	1	16	-10.135	-3.341	9.91E-09	4.26E-07	736	CUST_1027_PI416193500	154295184	XP_001548029.1	acyl-CoA dehydrogenase [Botryotinia fuckeliana B05.10] 	Fungus
Cr_DMidi_9601D11.ab1	23363	3636	507	576	110	7.223	2.853	6.33E-11	6.75E-09	737	CUST_16321_PI416193500	NA	NA	NA	Algae
craniferina_c8824	21973	3466	202	207	48	17.539	4.133	7.16E-08	1.98E-06	738	CUST_10363_PI416193500	67518043	XP_658792.1	hypothetical protein AN1188.2 [Aspergillus nidulans FGSC A4] 	Fungus
craniferina_c20446	38271	66	4	25	1	15.123	3.919	5.42E-08	1.61E-06	739	CUST_13135_PI416193496	NA	NA	NA	Fungus
craniferina_c6054	28363	22715	3140	280	318	7.257	2.859	1.03E-10	1.02E-08	740	CUST_8088_PI416193500	154310337	XP_001554500.1	hypothetical protein BC1G_07088 [Botryotinia fuckeliana B05.10] 	Algae
craniferina_c8400	35304	34246	4869	296	330	7.044	2.816	5.04E-11	5.70E-09	741	CUST_10037_PI416193500	258577547	XP_002542955.1	aminopeptidase 2 [Uncinocarpus reesii 1704] 	Fungus
craniferina_c22104	31173	189	22	16	0	8.493	3.086	2.33E-09	1.34E-07	742	CUST_14714_PI416193496	NA	NA	NA	Fungus
craniferina_c974	18227	234	2	162	0	109.904	6.78	3.52E-07	6.65E-06	743	CUST_1756_PI416193500	NA	NA	NA	Fungus
craniferina_c21419	20585	775	4919	33	164	-6.345	-2.666	1.03E-14	6.53E-12	744	CUST_14680_PI416193500	67903822	XP_682167.1	hypothetical protein AN8898.2 [Aspergillus nidulans FGSC A4] 	Fungus
craniferina_c22621	3053	38	5	9	1	8.125	3.022	1.31E-09	8.36E-08	745	CUST_15195_PI416193496	10798449	CAC12802.1	glucose oxidase [Aspergillus niger]	Algae
Cr_DMidi_9697D02.ab1	24351	1588	232	133	45	6.918	2.79	2.89E-11	3.67E-09	746	CUST_16456_PI416193500	154309459	XP_001554063.1	hypothetical protein BC1G_07200 [Botryotinia fuckeliana B05.10] 	Fungus
craniferina_c15373	39579	755	90	22	30	8.782	3.134	4.17E-09	2.14E-07	747	CUST_8712_PI416193496	37955148	AAP75565.1	galactokinase [Hypocrea jecorina]	Algae
craniferina_c25994	21243	804	2	216	0	406.347	8.667	5.75E-07	9.66E-06	748	CUST_18375_PI416193496	NA	NA	NA	Fungus
craniferina_c6251	9035	13065	1858	626	48	7.026	2.813	7.07E-11	7.46E-09	749	CUST_8277_PI416193500	189197201	XP_001934938.1	conserved hypothetical protein [Pyrenophora tritici-repentis Pt-1C-BFP] 	Algae
craniferina_c16244	28241	19	2	2	0	9.331	3.222	7.53E-09	3.46E-07	750	CUST_13648_PI416193500	NA	NA	NA	Fungus
craniferina_c4898	22762	233	15522	15	1320	-66.667	-6.059	2.85E-07	5.64E-06	751	CUST_6908_PI416193500	85090899	XP_958639.1	hypothetical protein NCU05986 [Neurospora crassa OR74A] 	Fungus
craniferina_c24520	27096	2	229	0	49	-124.92	-6.965	4.08E-07	7.44E-06	752	CUST_16986_PI416193496	NA	NA	NA	Fungus
craniferina_c18171	5056	106	7	10	5	17.704	4.146	8.32E-08	2.21E-06	753	CUST_10967_PI416193496	NA	NA	NA	Fungus
craniferina_c8671	3438	46	350	6	24	-7.62	-2.93	5.56E-10	4.11E-08	754	CUST_10253_PI416193500	NA	NA	NA	Fungus
craniferina_c3394	15911	20	2	3	0	10.494	3.391	1.89E-08	7.18E-07	755	CUST_5215_PI416193500	46110669	XP_382392.1	hypothetical protein FG02216.1 [Gibberella zeae PH-1]	Fungus
craniferina_c12539	29698	19	197	4	42	-10.249	-3.357	1.50E-08	5.86E-07	756	CUST_6334_PI416193496	NA	NA	NA	Algae
craniferina_c20195	19015	61	601	10	91	-9.784	-3.29	1.09E-08	4.60E-07	757	CUST_12896_PI416193496	NA	NA	NA	Algae
craniferina_c12031	27770	86	903	4	118	-10.498	-3.392	1.92E-08	7.25E-07	758	CUST_12189_PI416193500	NA	NA	NA	Algae
craniferina_c2668	6164	333	44	84	13	7.736	2.952	8.85E-10	6.11E-08	759	CUST_4301_PI416193500	171685542	XP_001907712.1	hypothetical protein [Podospora anserina S mat+] 	Fungus
craniferina_c22383	25413	2	38	0	11	-19.669	-4.298	1.04E-07	2.64E-06	760	CUST_14977_PI416193496	238492569	XP_002377521.1	conserved hypothetical protein [Aspergillus flavus NRRL3357] 	Algae
craniferina_c7442	2927	3388	3	1003	0	1312.668	10.358	7.22E-07	1.15E-05	761	CUST_2818_PI416193496	212528700	XP_002144507.1	"para-hydroxybenzoate-polyprenyltransferase Coq2, putative [Penicillium marneffei ATCC 18224] "	Fungus
craniferina_c3498	26379	748	8452	118	216	-11.387	-3.509	3.04E-08	1.04E-06	762	CUST_5358_PI416193500	NA	NA	NA	Fungus
craniferina_c15653	12675	276	38	28	12	7.432	2.894	4.38E-10	3.40E-08	763	CUST_13401_PI416193500	239615608	EEQ92595.1	cyclin-dependent protein kinase [Ajellomyces dermatitidis ER-3]	Fungus
craniferina_c7020	28752	489	71	40	26	7.178	2.844	1.89E-10	1.67E-08	764	CUST_8925_PI416193500	240110036	EER28205.1	Nup133 nucleoporin family protein [Coccidioides posadasii C735 delta SOWgp]	Fungus
craniferina_c14544	23852	55	430	3	74	-7.719	-2.948	9.72E-10	6.59E-08	765	CUST_13020_PI416193500	189189738	XP_001931208.1	conserved hypothetical protein [Pyrenophora tritici-repentis Pt-1C-BFP] 	Algae
craniferina_c10313	14516	58	453	5	61	-7.825	-2.968	1.29E-09	8.29E-08	766	CUST_11226_PI416193500	156040455	XP_001587214.1	hypothetical protein SS1G_12244 [Sclerotinia sclerotiorum 1980] 	Fungus
craniferina_c6581	8707	6	45	1	6	-7.791	-2.962	1.30E-09	8.30E-08	767	CUST_8604_PI416193500	NA	NA	NA	Fungus
craniferina_c17959	32314	14334	1438	2518	177	9.916	3.31	1.37E-08	5.46E-07	768	CUST_10778_PI416193496	154321537	XP_001560084.1	hypothetical protein BC1G_01643 [Botryotinia fuckeliana B05.10] 	Fungus
craniferina_lrc135	16906	25	425	11	136	-17.593	-4.137	9.74E-08	2.51E-06	769	CUST_260_PI416193500	226295108	EEH50528.1	conserved hypothetical protein [Paracoccidioides brasiliensis Pb18]	Fungus
craniferina_c18884	8697	457	52	26	10	8.855	3.146	7.25E-09	3.36E-07	770	CUST_14446_PI416193500	159129016	EDP54130.1	WD repeat protein [Aspergillus fumigatus A1163]	Algae
craniferina_lrc383	12958	44566	6709	2918	135	6.634	2.73	1.85E-11	2.57E-09	771	CUST_719_PI416193500	154312122	XP_001555389.1	40S ribosomal protein S3 [Botryotinia fuckeliana B05.10] 	Fungus
craniferina_c3118	44154	569	78	45	29	7.576	2.921	9.09E-10	6.22E-08	772	CUST_4886_PI416193500	240111157	EER29310.1	C2H2 type zinc finger containing protein [Coccidioides posadasii C735 delta SOWgp]	Fungus
Cr_DMidi_6817C08.ab1	42188	19	158	4	64	-7.958	-2.992	2.15E-09	1.25E-07	773	CUST_15989_PI416193500	NA	NA	NA	Algae
craniferina_c12765	1960	323	6	105	0	48.697	5.606	2.79E-07	5.56E-06	774	CUST_6523_PI416193496	NA	NA	NA	Fungus
craniferina_c12031	20729	87	932	1	114	-10.657	-3.414	2.54E-08	8.97E-07	775	CUST_12190_PI416193500	NA	NA	NA	Algae
craniferina_c21893	25230	76	5	17	4	21.13	4.401	1.37E-07	3.27E-06	776	CUST_14512_PI416193496	145602215	XP_359683.2	hypothetical protein [Magnaporthe oryzae 70-15] 	Algae
craniferina_c5632	28391	22	2	7	0	10.042	3.328	1.91E-08	7.22E-07	777	CUST_1802_PI416193496	NA	NA	NA	Fungus
craniferina_c14875	8514	211	25	11	8	8.808	3.139	8.02E-09	3.63E-07	778	CUST_8300_PI416193496	225684758	EEH23042.1	pre-rRNA processing protein Tsr1 [Paracoccidioides brasiliensis Pb03]	Fungus
craniferina_c6675	43300	162	9272	33	448	-57.966	-5.857	3.22E-07	6.22E-06	779	CUST_2330_PI416193496	291187734	EFE43106.1	hypothetical protein TRV_02111 [Trichophyton verrucosum HKI 0517]	Fungus
Cr_WMidi_5761D06.ab1	6928	2346	124	273	42	19.506	4.286	1.24E-07	3.02E-06	780	CUST_18067_PI416193500	NA	NA	NA	Fungus
craniferina_c14778	44	24	3	6	1	8.301	3.053	4.44E-09	2.26E-07	781	CUST_8224_PI416193496	NA	NA	NA	Fungus
craniferina_c20555	4092	3	50	1	16	-17.42	-4.123	1.04E-07	2.64E-06	782	CUST_13236_PI416193496	NA	NA	NA	Fungus
Cr_WMidi_5761D06.ab1	21481	1881	138	311	44	13.915	3.799	6.86E-08	1.92E-06	783	CUST_18066_PI416193500	NA	NA	NA	Fungus
craniferina_c12055	1976	319	30	19	1	10.52	3.395	2.77E-08	9.69E-07	784	CUST_12196_PI416193500	238486578	XP_002374527.1	"cytosine deaminase, putative [Aspergillus flavus NRRL3357] "	Fungus
craniferina_c14520	34846	73	564	11	66	-7.806	-2.965	2.04E-09	1.19E-07	785	CUST_8004_PI416193496	154303983	XP_001552397.1	hypothetical protein BC1G_09627 [Botryotinia fuckeliana B05.10] 	Fungus
craniferina_c24213	26703	93	9	9	6	13.243	3.727	6.23E-08	1.78E-06	786	CUST_16699_PI416193496	NA	NA	NA	Algae
craniferina_c10615	37015	111	11	7	5	11.74	3.553	4.55E-08	1.42E-06	787	CUST_4905_PI416193496	169617596	XP_001802212.1	hypothetical protein SNOG_11981 [Phaeosphaeria nodorum SN15] 	Fungus
craniferina_c22192	44810	141	960	6	49	-6.817	-2.769	1.33E-10	1.26E-08	788	CUST_14797_PI416193496	NA	NA	NA	Fungus
craniferina_c1142	16670	3611	110003	1183	6579	-31.461	-4.976	2.25E-07	4.72E-06	789	CUST_2042_PI416193500	NA	NA	NA	Fungus
craniferina_c5604	24155	1643	2	541	0	811.755	9.665	7.96E-07	1.24E-05	790	CUST_1786_PI416193496	NA	NA	NA	Fungus
craniferina_c14789	14533	121	11	29	4	10.867	3.442	3.52E-08	1.16E-06	791	CUST_8234_PI416193496	NA	NA	NA	Algae
craniferina_lrc14305	13239	163	1280	2	175	-7.783	-2.96	2.57E-09	1.46E-07	792	CUST_7821_PI416193496	NA	NA	NA	Fungus
craniferina_c2732	25400	544	55	82	5	9.868	3.303	2.21E-08	8.10E-07	793	CUST_4386_PI416193500	156060003	XP_001595924.1	hypothetical protein SS1G_02138 [Sclerotinia sclerotiorum 1980] 	Fungus
craniferina_c6278	12973	121	8	23	5	20.014	4.323	1.47E-07	3.41E-06	794	CUST_8304_PI416193500	119478877	XP_001259472.1	XPG I-region protein [Neosartorya fischeri NRRL 181] 	Fungus
craniferina_c9379	14030	2	252	0	12	-131.869	-7.043	5.52E-07	9.34E-06	795	CUST_10704_PI416193500	242779723	XP_002479446.1	conserved hypothetical protein [Talaromyces stipitatus ATCC 10500] 	Fungus
craniferina_c12828	27298	540	4245	105	924	-7.837	-2.97	3.17E-09	1.72E-07	796	CUST_6571_PI416193496	46125549	XP_387328.1	hypothetical protein FG07152.1 [Gibberella zeae PH-1]	Fungus
craniferina_c7753	19062	391	10524	82	2449	-26.837	-4.746	2.07E-07	4.45E-06	797	CUST_9506_PI416193500	121714058	XP_001274640.1	"vacuolar protein sorting vps16, putative [Aspergillus clavatus NRRL 1] "	Fungus
craniferina_c21570	27074	327	32	30	1	10.216	3.353	2.96E-08	1.02E-06	798	CUST_14206_PI416193496	NA	NA	NA	Fungus
Cr_WMini_4129F05.ab1	13959	758	95	134	23	8.049	3.009	4.69E-09	2.35E-07	799	CUST_19805_PI416193500	58260270	XP_567545.1	DNA binding protein [Cryptococcus neoformans var. neoformans JEC21] 	Algae
craniferina_lrc12410	39890	47	688	31	110	-18.672	-4.223	1.41E-07	3.33E-06	800	CUST_6223_PI416193496	NA	NA	NA	Fungus
craniferina_c25095	6957	69	5	3	4	15.987	3.999	1.10E-07	2.73E-06	801	CUST_17521_PI416193496	NA	NA	NA	Fungus
craniferina_c21150	15420	36	2	6	0	19.624	4.295	1.55E-07	3.57E-06	802	CUST_13804_PI416193496	171685450	XP_001907666.1	hypothetical protein [Podospora anserina S mat+] 	Fungus
craniferina_c20505	10399	79	6	20	4	15.434	3.948	1.04E-07	2.64E-06	803	CUST_13190_PI416193496	NA	NA	NA	Fungus
craniferina_c23280	26625	1149	7508	68	1058	-6.498	-2.7	5.54E-11	6.09E-09	804	CUST_15821_PI416193496	NA	NA	NA	Fungus
craniferina_c14681	9943	1662	193	119	25	8.627	3.109	1.16E-08	4.82E-07	805	CUST_13066_PI416193500	154288396	XP_001544993.1	predicted protein [Ajellomyces capsulatus NAm1] 	Fungus
craniferina_c23044	19562	610	79	50	33	8.174	3.031	7.62E-09	3.49E-07	806	CUST_15593_PI416193496	189189344	XP_001931011.1	serine/threonine-protein kinase cot-1 [Pyrenophora tritici-repentis Pt-1C-BFP] 	Algae
craniferina_c13918	15197	104	1838	67	279	-22.047	-4.463	1.90E-07	4.15E-06	807	CUST_12799_PI416193500	NA	NA	NA	Fungus
craniferina_c4126	13220	183	1385	30	114	-7.615	-2.929	3.38E-09	1.82E-07	808	CUST_6085_PI416193500	NA	NA	NA	Fungus
craniferina_c4308	23189	15	2	2	0	8.255	3.045	8.63E-09	3.84E-07	809	CUST_1158_PI416193496	NA	NA	NA	Algae
craniferina_c19379	10137	734	91	87	34	8.478	3.084	1.09E-08	4.60E-07	810	CUST_12116_PI416193496	NA	NA	NA	Fungus
craniferina_c16679	23898	734	86	71	39	9.374	3.229	2.27E-08	8.26E-07	811	CUST_9751_PI416193496	67525721	XP_660922.1	hypothetical protein AN3318.2 [Aspergillus nidulans FGSC A4] 	Fungus
craniferina_c25874	32836	107	991	10	146	-9.211	-3.203	2.09E-08	7.74E-07	812	CUST_18257_PI416193496	145240645	XP_001392969.1	hypothetical protein An08g08560 [Aspergillus niger] 	Algae
craniferina_c11320	24066	49	469	5	56	-9.508	-3.249	2.41E-08	8.65E-07	813	CUST_5403_PI416193496	156064387	XP_001598115.1	hypothetical protein SS1G_00201 [Sclerotinia sclerotiorum 1980] 	Fungus
craniferina_c4450	9654	225	24	67	7	9.352	3.225	2.27E-08	8.26E-07	814	CUST_1223_PI416193496	NA	NA	NA	Fungus
craniferina_c2069	13001	23439	3645	1038	248	6.436	2.686	5.24E-11	5.81E-09	815	CUST_3492_PI416193500	289614718	CBI58555.1	unnamed protein product [Sordaria macrospora]	Fungus
craniferina_c15148	4178	74	5	13	4	20.449	4.354	1.83E-07	4.03E-06	816	CUST_8528_PI416193496	212531293	XP_002145803.1	NACHT domain protein [Penicillium marneffei ATCC 18224] 	Fungus
BTK05730010(c)SJ1(t)Dry_0.5-1kb_1441-1536_E12(p)T3(s)090205SJ1SEQ1.093.ab1	15299	21	2	4	0	9.633	3.268	2.80E-08	9.76E-07	817	CUST_15608_PI416193500	NA	NA	NA	NA
craniferina_c10465	41264	2	78	0	10	-36.422	-5.187	3.25E-07	6.26E-06	818	CUST_4802_PI416193496	159125706	EDP50823.1	NACHT domain protein [Aspergillus fumigatus A1163]	Fungus
craniferina_c4910	23306	319	54	20	3	5.957	2.575	3.91E-13	1.10E-10	819	CUST_6917_PI416193500	255940104	XP_002560821.1	Pc16g04700 [Penicillium chrysogenum Wisconsin 54-1255] 	Fungus
craniferina_c14750	13555	13	102	1	28	-7.49	-2.905	3.34E-09	1.80E-07	820	CUST_8197_PI416193496	67526989	XP_661556.1	hypothetical protein AN3952.2 [Aspergillus nidulans FGSC A4] 	Fungus
craniferina_c10313	10064	64	511	9	72	-7.95	-2.991	7.10E-09	3.30E-07	821	CUST_11225_PI416193500	156040455	XP_001587214.1	hypothetical protein SS1G_12244 [Sclerotinia sclerotiorum 1980] 	Fungus
craniferina_c3763	42222	28	285	1	81	-9.967	-3.317	3.45E-08	1.14E-06	822	CUST_5684_PI416193500	NA	NA	NA	Fungus
craniferina_c19489	15065	47	3	12	2	17.227	4.107	1.53E-07	3.54E-06	823	CUST_12218_PI416193496	115433911	XP_001217610.1	conserved hypothetical protein [Aspergillus terreus NIH2624] 	Fungus
craniferina_c24012	30669	85	11	8	2	7.774	2.959	5.63E-09	2.73E-07	824	CUST_16509_PI416193496	NA	NA	NA	Fungus
craniferina_c27439	43709	107	13	25	6	8.752	3.13	1.85E-08	7.06E-07	825	CUST_19763_PI416193496	156373844	XP_001629520.1	predicted protein [Nematostella vectensis] 	Fungus
craniferina_c15658	43207	432	54	46	22	8.493	3.086	1.31E-08	5.26E-07	826	CUST_13407_PI416193500	NA	NA	NA	Fungus
craniferina_c21586	28209	63	9	6	1	7.1	2.828	1.87E-09	1.12E-07	827	CUST_14222_PI416193496	NA	NA	NA	Fungus
craniferina_c11625	24875	20	2	1	0	10.888	3.445	5.65E-08	1.66E-06	828	CUST_5619_PI416193496	NA	NA	NA	Algae
craniferina_c10797	1202	838	78	176	15	10.694	3.419	5.21E-08	1.56E-06	829	CUST_5036_PI416193496	296826418	XP_002850973.1	sugar transporter [Arthroderma otae CBS 113480] 	Fungus
craniferina_c17911	11681	355	54	26	15	6.688	2.742	4.85E-10	3.68E-08	830	CUST_10735_PI416193496	NA	NA	NA	Fungus
craniferina_c11164	34241	1304	8525	616	397	-7.138	-2.835	2.20E-09	1.28E-07	831	CUST_11722_PI416193500	156054102	XP_001592977.1	hypothetical protein SS1G_05899 [Sclerotinia sclerotiorum 1980] 	Fungus
craniferina_c20709	26634	24	317	3	2	-13.538	-3.759	1.06E-07	2.67E-06	832	CUST_13383_PI416193496	NA	NA	NA	Fungus
craniferina_c3059	2876	83	5	29	1	15.967	3.997	1.46E-07	3.40E-06	833	CUST_4805_PI416193500	NA	NA	NA	Fungus
craniferina_c26993	36313	236	37	10	9	6.488	2.698	1.63E-10	1.47E-08	834	CUST_19339_PI416193496	291179205	EFE34992.1	conserved hypothetical protein [Arthroderma benhamiae CBS 112371]	Fungus
craniferina_c3516	19692	399	34	117	11	11.593	3.535	7.16E-08	1.98E-06	835	CUST_5376_PI416193500	NA	NA	NA	Algae
craniferina_c6304	25438	299	42	17	5	7.105	2.829	2.25E-09	1.30E-07	836	CUST_2140_PI416193496	NA	NA	NA	Fungus
craniferina_c21477	35936	16	107	1	4	-6.587	-2.72	3.81E-10	3.03E-08	837	CUST_14115_PI416193496	NA	NA	NA	Algae
craniferina_c4898	38047	279	14641	29	901	-52.551	-5.716	4.53E-07	8.06E-06	838	CUST_6907_PI416193500	85090899	XP_958639.1	hypothetical protein NCU05986 [Neurospora crassa OR74A] 	Fungus
Cr_WMidi_7201D02.ab1	43347	186276	32753	3915	3518	5.709	2.513	2.33E-14	1.22E-11	839	CUST_18351_PI416193500	NA	NA	NA	Fungus
craniferina_c3562	41219	5047	31450	1686	4086	-6.477	-2.695	1.97E-10	1.74E-08	840	CUST_5431_PI416193500	239611873	EEQ88860.1	conserved hypothetical protein [Ajellomyces dermatitidis ER-3]	Fungus
craniferina_c949	21038	28897	4323	3736	199	6.65	2.733	5.10E-10	3.84E-08	841	CUST_1712_PI416193500	119174190	XP_001239456.1	hypothetical protein CIMG_09077 [Coccidioides immitis RS]	Fungus
craniferina_lrc28264	30815	50120	8337	5169	748	6.005	2.586	3.67E-12	6.63E-10	842	CUST_15358_PI416193500	289619013	CBI54281.1	unnamed protein product [Sordaria macrospora]	Fungus
craniferina_lrc928	41725	402	3	128	1	141.456	7.144	7.67E-07	1.21E-05	843	CUST_1674_PI416193500	261358733	EEY21161.1	predicted protein [Verticillium albo-atrum VaMs.102]	Algae
craniferina_lrc2501	28936	152	1137	9	127	-7.465	-2.9	5.12E-09	2.52E-07	844	CUST_4103_PI416193500	242784354	XP_002480370.1	"cell wall protein, putative [Talaromyces stipitatus ATCC 10500] "	Fungus
craniferina_c14425	33042	2	26	1	6	-11.184	-3.483	7.16E-08	1.98E-06	845	CUST_7926_PI416193496	NA	NA	NA	Fungus
craniferina_c10858	23653	70	951	6	234	-13.377	-3.742	1.16E-07	2.86E-06	846	CUST_11543_PI416193500	145256805	XP_001401521.1	hypothetical protein An04g01540 [Aspergillus niger] 	Algae
craniferina_c2266	8529	5285	196	2307	40	25.322	4.662	2.84E-07	5.62E-06	847	CUST_3764_PI416193500	159465641	XP_001691031.1	light-harvesting protein of photosystem I [Chlamydomonas reinhardtii] 	Algae
Cr_WMidi_9601D04.ab1	35644	12	163	9	58	-15.835	-3.985	1.64E-07	3.73E-06	848	CUST_18927_PI416193500	189207801	XP_001940234.1	alcohol dehydrogenase [Pyrenophora tritici-repentis Pt-1C-BFP] 	Fungus
craniferina_lrc301	21408	10319	59401	665	4886	-5.751	-2.524	3.56E-13	1.02E-10	849	CUST_567_PI416193500	115395952	XP_001213615.1	conserved hypothetical protein [Aspergillus terreus NIH2624] 	Fungus
craniferina_c12078	9853	15	105	1	7	-6.911	-2.789	1.92E-09	1.14E-07	850	CUST_12207_PI416193500	156054300	XP_001593076.1	hypothetical protein SS1G_05998 [Sclerotinia sclerotiorum 1980] 	Fungus
craniferina_c21419	37698	797	5010	37	545	-6.264	-2.647	8.42E-11	8.62E-09	851	CUST_14679_PI416193500	67903822	XP_682167.1	hypothetical protein AN8898.2 [Aspergillus nidulans FGSC A4] 	Fungus
craniferina_c20162	28785	2	94	0	88	-35.037	-5.131	3.84E-07	7.09E-06	852	CUST_12864_PI416193496	NA	NA	NA	Fungus
Cr_DMidi_9601C04.ab1	14152	87	8	12	2	10.487	3.391	6.12E-08	1.77E-06	853	CUST_16293_PI416193500	NA	NA	NA	Algae
craniferina_c19739	9767	30	2	2	0	11.961	3.58	9.75E-08	2.51E-06	854	CUST_12456_PI416193496	NA	NA	NA	Algae
craniferina_lrc259	34843	895	8	65	6	138.156	7.11	8.20E-07	1.27E-05	855	CUST_491_PI416193500	238495508	XP_002378990.1	"non-classical export protein Nce102, putative [Aspergillus flavus NRRL3357] "	Fungus
craniferina_c6034	24793	60	7	2	2	9.223	3.205	3.55E-08	1.16E-06	856	CUST_8069_PI416193500	85119219	XP_965595.1	hypothetical protein NCU02913 [Neurospora crassa OR74A] 	Algae
craniferina_c21627	44911	77	7	11	1	11.522	3.526	8.49E-08	2.25E-06	857	CUST_14262_PI416193496	NA	NA	NA	Algae
BTK05726008(c)SJ1(t)Dry_0.5-1kb_1441-1536_D4(p)T3(s)090205SJ1SEQ1.028.ab1	40860	26872	4178	873	707	6.491	2.698	4.98E-10	3.76E-08	858	CUST_15492_PI416193500	NA	NA	NA	NA
craniferina_lrc426	12378	93	4818	20	922	-52.119	-5.704	5.11E-07	8.82E-06	859	CUST_797_PI416193500	212530462	XP_002145388.1	"pyruvate formate lyase activating enzyme, putative [Penicillium marneffei ATCC 18224] "	Algae
craniferina_c11164	13127	1361	8669	660	352	-7.009	-2.809	3.37E-09	1.82E-07	860	CUST_11721_PI416193500	156054102	XP_001592977.1	hypothetical protein SS1G_05899 [Sclerotinia sclerotiorum 1980] 	Fungus
craniferina_c10871	36354	465	37	55	9	12.937	3.693	1.21E-07	2.96E-06	861	CUST_11552_PI416193500	NA	NA	NA	Fungus
craniferina_c8671	35048	84	521	2	40	-6.223	-2.638	1.07E-10	1.05E-08	862	CUST_10254_PI416193500	NA	NA	NA	Fungus
craniferina_c4487	5249	125	8	10	8	24.494	4.614	3.04E-07	5.94E-06	863	CUST_1241_PI416193496	145614909	XP_364800.2	hypothetical protein MGG_09645 [Magnaporthe oryzae 70-15] 	Fungus
craniferina_c15399	39494	1927	187	300	9	10.225	3.354	6.04E-08	1.75E-06	864	CUST_8731_PI416193496	NA	NA	NA	Algae
craniferina_c22236	12031	569	76	126	20	7.544	2.915	8.42E-09	3.77E-07	865	CUST_14840_PI416193496	NA	NA	NA	Fungus
craniferina_c28241	8583	1435	202	85	55	7.255	2.859	5.46E-09	2.67E-07	866	CUST_15351_PI416193500	242788071	XP_002481148.1	metallopeptidase MepB [Talaromyces stipitatus ATCC 10500] 	Fungus
craniferina_c9082	25185	27	2	5	0	12.557	3.65	1.18E-07	2.90E-06	867	CUST_10520_PI416193500	169624774	XP_001805792.1	hypothetical protein SNOG_15648 [Phaeosphaeria nodorum SN15] 	Fungus
craniferina_c12731	41613	613	82	36	21	7.661	2.938	9.81E-09	4.24E-07	868	CUST_12452_PI416193500	238485752	XP_002374114.1	class I alpha-mannosidase [Aspergillus flavus NRRL3357] 	Algae
craniferina_c2934	11516	7405	48	906	14	159.144	7.314	9.26E-07	1.40E-05	869	CUST_4633_PI416193500	115389386	XP_001212198.1	conserved hypothetical protein [Aspergillus terreus NIH2624] 	Fungus
craniferina_lrc17590	33279	435	3275	63	799	-7.45	-2.897	8.15E-09	3.67E-07	870	CUST_10463_PI416193496	238504822	XP_002383640.1	conserved hypothetical protein [Aspergillus flavus NRRL3357] 	Fungus
craniferina_c3271	44224	80	607	15	130	-7.55	-2.916	9.43E-09	4.11E-07	871	CUST_5067_PI416193500	119474597	XP_001259174.1	Ser/Thr protein phosphatase family [Neosartorya fischeri NRRL 181] 	Fungus
craniferina_c2266	42311	4624	152	2196	30	28	4.807	3.73E-07	6.95E-06	872	CUST_3763_PI416193500	159465641	XP_001691031.1	light-harvesting protein of photosystem I [Chlamydomonas reinhardtii] 	Algae
craniferina_c25493	29504	571	3442	35	355	-6.016	-2.589	3.76E-11	4.55E-09	873	CUST_17900_PI416193496	NA	NA	NA	Algae
craniferina_c7287	10023	332	51	38	2	6.529	2.707	9.71E-10	6.59E-08	874	CUST_2719_PI416193496	39957633	XP_364343.1	hypothetical protein MGG_09188 [Magnaporthe oryzae 70-15] 	Fungus
craniferina_c15446	41782	451	25	140	7	17.735	4.149	2.26E-07	4.74E-06	875	CUST_8768_PI416193496	NA	NA	NA	Fungus
craniferina_c6095	15970	11812	1112	4218	98	10.229	3.355	6.62E-08	1.87E-06	876	CUST_8130_PI416193500	156048935	XP_001590434.1	hypothetical protein SS1G_08174 [Sclerotinia sclerotiorum 1980] 	Fungus
craniferina_c20024	14427	342	52	37	8	6.633	2.73	1.50E-09	9.38E-08	877	CUST_12730_PI416193496	NA	NA	NA	Fungus
craniferina_c23883	36726	120	3	65	1	34.846	5.123	4.50E-07	8.02E-06	878	CUST_14939_PI416193500	121713434	XP_001274328.1	benzoate 4-monooxygenase cytochrome P450 [Aspergillus clavatus NRRL 1] 	Fungus
craniferina_c16872	2692	161	7	103	5	20.546	4.361	2.82E-07	5.61E-06	879	CUST_9898_PI416193496	NA	NA	NA	Fungus
craniferina_c9897	10454	535	87	24	15	6.218	2.636	2.26E-10	1.97E-08	880	CUST_4409_PI416193496	NA	NA	NA	Fungus
craniferina_c14150	7632	16	2	5	0	6.566	2.715	1.32E-09	8.38E-08	881	CUST_12890_PI416193500	169618816	XP_001802821.1	hypothetical protein SNOG_12600 [Phaeosphaeria nodorum SN15] 	Algae
craniferina_c13198	21111	15	2	3	0	7.941	2.989	1.82E-08	6.94E-07	882	CUST_6887_PI416193496	NA	NA	NA	Fungus
craniferina_c5884	41453	7	747	5	89	-127.12	-6.99	9.01E-07	1.37E-05	883	CUST_7928_PI416193500	NA	NA	NA	Fungus
craniferina_lrc574	6370	3216	20146	327	836	-6.282	-2.651	3.37E-10	2.71E-08	884	CUST_1059_PI416193500	119484132	XP_001261969.1	"triacylglycerol lipase, putative [Neosartorya fischeri NRRL 181] "	Fungus
craniferina_c4800	9695	439	36	23	23	14.276	3.836	1.75E-07	3.90E-06	885	CUST_1396_PI416193496	46120478	XP_385062.1	hypothetical protein FG04886.1 [Gibberella zeae PH-1]	Fungus
craniferina_c8941	9201	6	39	2	8	-7.051	-2.818	6.07E-09	2.90E-07	886	CUST_3722_PI416193496	NA	NA	NA	Fungus
craniferina_lrc426	6689	82	3973	13	821	-48.409	-5.597	5.63E-07	9.50E-06	887	CUST_798_PI416193500	212530462	XP_002145388.1	"pyruvate formate lyase activating enzyme, putative [Penicillium marneffei ATCC 18224] "	Algae
craniferina_c25795	41854	1459	166	150	30	8.86	3.147	4.05E-08	1.29E-06	888	CUST_18182_PI416193496	169604268	XP_001795555.1	hypothetical protein SNOG_05145 [Phaeosphaeria nodorum SN15] 	Fungus
craniferina_c4563	40347	101	5	23	3	20.117	4.33	2.93E-07	5.77E-06	889	CUST_1281_PI416193496	291278266	ADD91592.1	L-amino acid oxidase [Hypocrea lixii]	Fungus
craniferina_c20680	29229	8	55	1	18	-6.895	-2.786	4.43E-09	2.26E-07	890	CUST_13355_PI416193496	NA	NA	NA	Fungus
craniferina_c15066	11256	81	4	11	3	26.47	4.726	3.80E-07	7.03E-06	891	CUST_13182_PI416193500	NA	NA	NA	Fungus
craniferina_c7683	33007	33	262	6	43	-7.907	-2.983	2.04E-08	7.64E-07	892	CUST_2956_PI416193496	154308287	XP_001553480.1	hypothetical protein BC1G_07889 [Botryotinia fuckeliana B05.10] 	Fungus
craniferina_c14544	38211	61	418	2	71	-6.81	-2.768	3.86E-09	2.02E-07	893	CUST_13019_PI416193500	189189738	XP_001931208.1	conserved hypothetical protein [Pyrenophora tritici-repentis Pt-1C-BFP] 	Algae
craniferina_c2322	42506	35115	5012	2358	460	7.014	2.81	6.25E-09	2.97E-07	894	CUST_3841_PI416193500	145237516	XP_001391405.1	hypothetical protein An07g03220 [Aspergillus niger] 	Fungus
Cr_DMidi_6817C12.ab1	43795	1670	45719	631	17733	-27.567	-4.785	4.12E-07	7.49E-06	895	CUST_15996_PI416193500	258564060	XP_002582775.1	30 kDa heat shock protein [Uncinocarpus reesii 1704] 	Algae
craniferina_c9507	23779	3	47	1	6	-15.562	-3.96	2.15E-07	4.57E-06	896	CUST_4123_PI416193496	NA	NA	NA	Fungus
craniferina_c7020	44560	448	74	44	32	6.445	2.688	1.19E-09	7.79E-08	897	CUST_8926_PI416193500	240110036	EER28205.1	Nup133 nucleoporin family protein [Coccidioides posadasii C735 delta SOWgp]	Fungus
craniferina_c8765	28742	45	318	3	51	-7.023	-2.812	6.91E-09	3.24E-07	898	CUST_3602_PI416193496	NA	NA	NA	Algae
craniferina_c3414	3126	3002	18682	109	2200	-6.195	-2.631	3.34E-10	2.70E-08	899	CUST_5238_PI416193500	242799252	XP_002483340.1	short chain dehydrogenase family protein [Talaromyces stipitatus ATCC 10500] 	Fungus
craniferina_c7892	7759	2169	274	111	29	7.945	2.99	2.25E-08	8.23E-07	900	CUST_9618_PI416193500	NA	NA	NA	Algae
craniferina_c6474	20106	51	310	3	67	-6.03	-2.592	1.23E-10	1.18E-08	901	CUST_8483_PI416193500	189188916	XP_001930797.1	pentatricopeptide repeat protein [Pyrenophora tritici-repentis Pt-1C-BFP] 	Fungus
craniferina_c11210	8639	330	35	17	12	9.778	3.29	6.77E-08	1.90E-06	902	CUST_5332_PI416193496	115386600	XP_001209841.1	hypothetical protein ATEG_07155 [Aspergillus terreus NIH2624] 	Fungus
craniferina_c12165	42075	7	70	1	7	-10.55	-3.399	9.54E-08	2.47E-06	903	CUST_6031_PI416193496	NA	NA	NA	Fungus
craniferina_c11146	32274	5	30	2	4	-6.178	-2.627	3.75E-10	2.99E-08	904	CUST_11709_PI416193500	NA	NA	NA	Fungus
craniferina_c3562	3228	5206	31451	1609	3570	-6.247	-2.643	5.46E-10	4.07E-08	905	CUST_5432_PI416193500	239611873	EEQ88860.1	conserved hypothetical protein [Ajellomyces dermatitidis ER-3]	Fungus
craniferina_c19611	36869	283	1936	6	95	-6.828	-2.771	5.08E-09	2.51E-07	906	CUST_12333_PI416193496	NA	NA	NA	Fungus
craniferina_c1036	1977	6251	1015	789	79	6.143	2.619	3.36E-10	2.71E-08	907	CUST_1865_PI416193500	119495541	XP_001264553.1	37S ribosomal protein Mrp17 [Neosartorya fischeri NRRL 181] 	Fungus
craniferina_c10089	8959	21	3	7	1	8.216	3.038	3.12E-08	1.06E-06	908	CUST_4541_PI416193496	NA	NA	NA	Fungus
craniferina_c3850	20572	5194	803	1267	184	6.477	2.695	1.73E-09	1.05E-07	909	CUST_5786_PI416193500	67904134	XP_682323.1	hypothetical protein AN9054.2 [Aspergillus nidulans FGSC A4] 	Algae
craniferina_lrc2200	23532	105	12	18	4	9.537	3.254	6.34E-08	1.81E-06	910	CUST_364_PI416193496	119174921	XP_001239781.1	hypothetical protein CIMG_09402 [Coccidioides immitis RS] 	Fungus
Cr_DMini_4897C03.ab1	27692	4349	7	261	5	809.426	9.661	1.46E-06	1.97E-05	911	CUST_17228_PI416193500	31415494	AAP44986.1	LacZalpha [Shuttle vector pNG168]	Algae
craniferina_c12083	10651	12	82	0	10	-6.955	-2.798	7.33E-09	3.38E-07	912	CUST_12211_PI416193500	259483749	CBF79395.1	TPA: heterogeneous nuclear ribonucleoprotein HRP1 (AFU_orthologue; AFUA_2G06090) [Aspergillus nidulans FGSC A4]	Algae
craniferina_c1993	2251	5237	91672	1451	7436	-17.885	-4.161	2.85E-07	5.64E-06	913	CUST_3384_PI416193500	154317156	XP_001557898.1	hypothetical protein BC1G_03480 [Botryotinia fuckeliana B05.10] 	Fungus
craniferina_c7712	18427	15	2	2	0	8.108	3.019	3.00E-08	1.03E-06	914	CUST_9480_PI416193500	119182137	XP_001242218.1	hypothetical protein CIMG_06114 [Coccidioides immitis RS]	Fungus
craniferina_c10967	6207	45	282	2	24	-6.289	-2.653	8.23E-10	5.75E-08	915	CUST_5150_PI416193496	NA	NA	NA	Fungus
craniferina_c22235	43119	165	6	58	1	27.603	4.787	4.51E-07	8.03E-06	916	CUST_14839_PI416193496	NA	NA	NA	Algae
Cr_DMini_4897H08.ab1	5175	229023	41023	23925	4128	5.582	2.481	2.43E-12	4.68E-10	917	CUST_17353_PI416193500	238505620	XP_002384026.1	conserved hypothetical protein [Aspergillus flavus NRRL3357] 	Fungus
craniferina_c13856	34828	2	34	1	6	-14.82	-3.889	2.20E-07	4.65E-06	918	CUST_7453_PI416193496	NA	NA	NA	Fungus
craniferina_c4732	30862	261	25	9	7	10.716	3.422	1.07E-07	2.68E-06	919	CUST_1372_PI416193496	156052763	XP_001592308.1	hypothetical protein SS1G_06548 [Sclerotinia sclerotiorum 1980] 	Fungus
craniferina_lrc13723	36689	42924	4659	1854	623	9.26	3.211	6.16E-08	1.77E-06	920	CUST_7338_PI416193496	NA	NA	NA	Fungus
craniferina_c4919	19394	27273	4740	2230	664	5.78	2.531	5.05E-11	5.70E-09	921	CUST_6926_PI416193500	NA	NA	NA	Fungus
craniferina_c1712	26142	345	1982	29	250	-5.723	-2.517	3.02E-11	3.81E-09	922	CUST_2951_PI416193500	NA	NA	NA	Algae
craniferina_c1203	25269	91	794	27	230	-8.797	-3.137	5.23E-08	1.57E-06	923	CUST_135_PI416193496	NA	NA	NA	Fungus
craniferina_c15653	7333	517	85	56	13	6.082	2.604	3.85E-10	3.04E-08	924	CUST_13402_PI416193500	239615608	EEQ92595.1	cyclin-dependent protein kinase [Ajellomyces dermatitidis ER-3]	Fungus
craniferina_c16658	40535	391	49	61	3	7.915	2.985	2.84E-08	9.85E-07	925	CUST_9736_PI416193496	NA	NA	NA	Fungus
Cr_WMini_4129F05.ab1	29544	751	102	153	24	7.388	2.885	1.49E-08	5.86E-07	926	CUST_19804_PI416193500	58260270	XP_567545.1	DNA binding protein [Cryptococcus neoformans var. neoformans JEC21] 	Algae
craniferina_c8020	29880	84	11	22	3	7.545	2.915	2.04E-08	7.65E-07	927	CUST_3153_PI416193496	NA	NA	NA	Algae
craniferina_c9415	25873	2	39	0	8	-15.702	-3.973	2.62E-07	5.30E-06	928	CUST_4053_PI416193496	NA	NA	NA	Fungus
craniferina_lrc629	35122	74	15703	50	2195	-256.685	-8.004	1.37E-06	1.90E-05	929	CUST_1149_PI416193500	238493877	XP_002378175.1	conserved hypothetical protein [Aspergillus flavus NRRL3357] 	Algae
craniferina_c26551	5281	110	15	12	2	7.592	2.924	2.16E-08	7.97E-07	930	CUST_18909_PI416193496	115391261	XP_001213135.1	L-aminoadipate-semialdehyde dehydrogenase large subunit [Aspergillus terreus NIH2624] 	Fungus
craniferina_c17605	19387	73	10	38	2	6.662	2.736	4.87E-09	2.43E-07	931	CUST_14226_PI416193500	169611424	XP_001799130.1	hypothetical protein SNOG_08825 [Phaeosphaeria nodorum SN15] 	Fungus
craniferina_c16623	38222	22	2	4	0	10.014	3.324	9.31E-08	2.43E-06	932	CUST_9710_PI416193496	NA	NA	NA	Algae
craniferina_c24240	44356	235	15	33	7	17.381	4.119	3.08E-07	6.00E-06	933	CUST_16723_PI416193496	289617411	CBI55899.1	unnamed protein product [Sordaria macrospora]	Fungus
craniferina_c12731	22690	655	96	42	25	7.025	2.813	1.12E-08	4.68E-07	934	CUST_12451_PI416193500	238485752	XP_002374114.1	class I alpha-mannosidase [Aspergillus flavus NRRL3357] 	Algae
craniferina_c9763	10489	189	27	39	10	7.456	2.898	2.05E-08	7.68E-07	935	CUST_10910_PI416193500	189208001	XP_001940334.1	DNA repair protein rad5 [Pyrenophora tritici-repentis Pt-1C-BFP] 	Algae
craniferina_lrc26415	27452	7	52	2	16	-6.93	-2.793	9.43E-09	4.11E-07	936	CUST_18776_PI416193496	NA	NA	NA	Fungus
craniferina_c27301	13135	58	7	14	2	8.397	3.07	4.61E-08	1.43E-06	937	CUST_19632_PI416193496	240104764	EER22959.1	SAM domain family protein [Coccidioides posadasii C735 delta SOWgp]	Fungus
craniferina_c4474	20930	2642	2	724	0	1379.844	10.43	1.71E-06	2.24E-05	938	CUST_1236_PI416193496	NA	NA	NA	Algae
craniferina_c26123	26026	110	719	7	99	-6.506	-2.702	3.56E-09	1.89E-07	939	CUST_18500_PI416193496	NA	NA	NA	Fungus
craniferina_c3880	4280	3762	693	556	79	5.415	2.437	7.29E-13	1.80E-10	940	CUST_968_PI416193496	256724147	EEU37519.1	hypothetical protein NECHADRAFT_64388 [Nectria haematococca mpVI 77-13-4]	Algae
craniferina_c4542	37713	1113	71	162	39	17.196	4.104	3.17E-07	6.15E-06	941	CUST_6539_PI416193500	225555885	EEH04175.1	YagE family protein [Ajellomyces capsulatus G186AR]	Fungus
craniferina_c18316	44389	14	101	2	27	-7.38	-2.884	1.89E-08	7.16E-07	942	CUST_11103_PI416193496	NA	NA	NA	Algae
craniferina_lrc234	38769	86	4	23	2	20.164	4.334	3.87E-07	7.12E-06	943	CUST_444_PI416193500	170579899	XP_001895031.1	hypothetical protein Bm1_17870 [Brugia malayi] 	Algae
craniferina_c21374	18352	26	2	2	0	13.029	3.704	2.09E-07	4.48E-06	944	CUST_14017_PI416193496	NA	NA	NA	Fungus
craniferina_c25010	12001	103	783	11	80	-7.602	-2.926	2.44E-08	8.71E-07	945	CUST_17443_PI416193496	NA	NA	NA	Fungus
craniferina_c7172	5285	94	4	17	3	26.802	4.744	5.02E-07	8.70E-06	946	CUST_9036_PI416193500	NA	NA	NA	Fungus
Cr_WMidi_9601D04.ab1	12194	1752	27969	663	320	-16.683	-4.06	3.22E-07	6.22E-06	947	CUST_18926_PI416193500	189207801	XP_001940234.1	alcohol dehydrogenase [Pyrenophora tritici-repentis Pt-1C-BFP] 	Fungus
craniferina_c19888	43781	137	890	24	206	-6.447	-2.689	3.42E-09	1.84E-07	948	CUST_12597_PI416193496	NA	NA	NA	Algae
craniferina_c21713	44648	333	45	10	8	7.493	2.906	2.35E-08	8.46E-07	949	CUST_14343_PI416193496	NA	NA	NA	Fungus
craniferina_c21074	1740	143	17	21	5	8.802	3.138	6.52E-08	1.85E-06	950	CUST_13733_PI416193496	NA	NA	NA	Fungus
craniferina_c11342	34871	72	416	12	55	-5.827	-2.543	2.40E-10	2.06E-08	951	CUST_5421_PI416193496	255946075	XP_002563805.1	Pc20g13250 [Penicillium chrysogenum Wisconsin 54-1255] 	Fungus
craniferina_c24116	35779	80	516	5	83	-6.373	-2.672	2.91E-09	1.62E-07	952	CUST_16608_PI416193496	NA	NA	NA	Fungus
craniferina_c5426	8538	48	345	4	63	-7.196	-2.847	1.73E-08	6.66E-07	953	CUST_1696_PI416193496	254412100	ZP_05025875.1	protein kinase domain [Microcoleus chthonoplastes PCC 7420] 	Algae
craniferina_lrc3431	13051	54	365	3	59	-6.679	-2.74	7.31E-09	3.38E-07	954	CUST_802_PI416193496	NA	NA	NA	Fungus
craniferina_c2937	41588	142	1252	14	263	-8.671	-3.116	6.19E-08	1.78E-06	955	CUST_4637_PI416193500	NA	NA	NA	Fungus
craniferina_c16137	8450	963	157	78	31	6.202	2.633	1.56E-09	9.64E-08	956	CUST_9319_PI416193496	189189280	XP_001930979.1	predicted protein [Pyrenophora tritici-repentis Pt-1C-BFP] 	Fungus
craniferina_c10526	5635	235	38	38	14	6.361	2.669	3.07E-09	1.68E-07	957	CUST_11347_PI416193500	71001674	XP_755518.1	conserved hypothetical protein [Aspergillus fumigatus Af293] 	Fungus
Cr_DMidi_5473A05.ab1	40284	245	26	65	5	9.254	3.21	7.95E-08	2.13E-06	958	CUST_15793_PI416193500	154309933	XP_001554299.1	hypothetical protein BC1G_06887 [Botryotinia fuckeliana B05.10] 	Algae
craniferina_c11045	32691	18	2	2	0	8.435	3.076	5.47E-08	1.62E-06	959	CUST_5207_PI416193496	NA	NA	NA	Fungus
craniferina_c8406	8726	419	68	33	21	6.349	2.666	3.07E-09	1.68E-07	960	CUST_10047_PI416193500	261193745	XP_002623278.1	hypothetical protein BDBG_06717 [Ajellomyces dermatitidis SLH14081] 	Algae
craniferina_c21681	43755	24	3	1	1	7.406	2.889	2.33E-08	8.42E-07	961	CUST_14315_PI416193496	NA	NA	NA	Fungus
Cr_WMini_1825D11.ab1	35907	12315	68805	891	5692	-5.584	-2.481	3.71E-11	4.51E-09	962	CUST_19299_PI416193500	121701275	XP_001268902.1	conserved hypothetical protein [Aspergillus clavatus NRRL 1] 	Fungus
craniferina_c16881	5716	76	3	52	2	19.857	4.312	4.17E-07	7.56E-06	963	CUST_13920_PI416193500	189193223	XP_001932950.1	conserved hypothetical protein [Pyrenophora tritici-repentis Pt-1C-BFP] 	Fungus
craniferina_c2295	44265	10883	151	731	28	72.687	6.184	9.71E-07	1.45E-05	964	CUST_3804_PI416193500	189205525	XP_001939097.1	CaaX farnesyltransferase alpha subunit [Pyrenophora tritici-repentis Pt-1C-BFP] 	Fungus
craniferina_c1147	21399	13	108	0	31	-7.93	-2.987	3.89E-08	1.24E-06	965	CUST_2048_PI416193500	154299202	XP_001550021.1	hypothetical protein BC1G_11779 [Botryotinia fuckeliana B05.10] 	Fungus
craniferina_c14677	33354	177	21	54	2	8.183	3.033	4.95E-08	1.51E-06	966	CUST_8133_PI416193496	169602931	XP_001794887.1	hypothetical protein SNOG_04470 [Phaeosphaeria nodorum SN15] 	Fungus
craniferina_c23712	22618	51	504	6	76	-9.898	-3.307	1.10E-07	2.73E-06	967	CUST_16225_PI416193496	NA	NA	NA	Fungus
craniferina_c5109	17482	30	3	9	2	11.412	3.513	1.75E-07	3.90E-06	968	CUST_1545_PI416193496	NA	NA	NA	Fungus
craniferina_c3803	9300	2540	15565	52	1118	-6.117	-2.613	1.53E-09	9.50E-08	969	CUST_5735_PI416193500	NA	NA	NA	Fungus
craniferina_c9206	41959	119	9	30	7	15.72	3.975	3.33E-07	6.39E-06	970	CUST_10595_PI416193500	NA	NA	NA	Fungus
craniferina_c2851	43080	2187	342	500	73	6.375	2.672	4.06E-09	2.10E-07	971	CUST_4531_PI416193500	212533499	XP_002146906.1	"ubiquitin-protein ligase Sel1/Ubx2, putative [Penicillium marneffei ATCC 18224] "	Fungus
craniferina_c27282	7675	440	76	141	11	5.64	2.496	1.16E-10	1.13E-08	972	CUST_19613_PI416193496	159483207	XP_001699652.1	hypothetical protein CHLREDRAFT_186726 [Chlamydomonas reinhardtii] 	Algae
craniferina_c18475	8343	11	264	3	55	-24.642	-4.623	5.36E-07	9.14E-06	973	CUST_14403_PI416193500	NA	NA	NA	Fungus
craniferina_c7235	27793	106	720	15	148	-6.732	-2.751	1.07E-08	4.53E-07	974	CUST_2688_PI416193496	212532843	XP_002146578.1	"terminal deoxynucleotidyl transferase, putative [Penicillium marneffei ATCC 18224] "	Algae
craniferina_c25109	31437	20	2	6	0	8.745	3.128	7.58E-08	2.07E-06	975	CUST_15088_PI416193500	296806443	XP_002844031.1	inositol-3-phosphate synthase [Arthroderma otae CBS 113480] 	Fungus
craniferina_c23620	7823	44	232	5	10	-5.335	-2.416	1.85E-12	3.69E-10	976	CUST_16138_PI416193496	242781522	XP_002479817.1	"chitin biosynthesis protein (Chs5), putative [Talaromyces stipitatus ATCC 10500] "	Fungus
craniferina_c3947	22086	3304	543	701	30	6.004	2.586	1.10E-09	7.30E-08	977	CUST_5885_PI416193500	NA	NA	NA	Fungus
craniferina_c24559	5629	141	6266	72	211	-49.916	-5.641	8.69E-07	1.33E-05	978	CUST_17024_PI416193496	NA	NA	NA	Fungus
craniferina_c1250	11986	5050	252	2236	139	20.847	4.382	4.85E-07	8.48E-06	979	CUST_2211_PI416193500	238499607	XP_002381038.1	"MFS monocarboxylate transporter, putative [Aspergillus flavus NRRL3357] "	Fungus
craniferina_c11631	26874	37	239	1	71	-6.291	-2.653	3.67E-09	1.94E-07	980	CUST_12004_PI416193500	154309191	XP_001553930.1	hypothetical protein BC1G_07490 [Botryotinia fuckeliana B05.10] 	Fungus
craniferina_c14232	4284	303	43	142	4	6.537	2.709	8.02E-09	3.63E-07	981	CUST_7765_PI416193496	240104746	EER22942.1	hypothetical protein CPC735_022410 [Coccidioides posadasii C735 delta SOWgp]	Fungus
craniferina_c27672	40067	85	6	43	3	15.461	3.951	3.45E-07	6.56E-06	982	CUST_15238_PI416193500	NA	NA	NA	Fungus
craniferina_c15589	11822	2	12	0	4	-5.843	-2.547	7.80E-10	5.56E-08	983	CUST_8886_PI416193496	NA	NA	NA	Fungus
craniferina_c7474	12709	189	32	36	9	6.035	2.593	1.46E-09	9.11E-08	984	CUST_2835_PI416193496	258577583	XP_002542973.1	predicted protein [Uncinocarpus reesii 1704] 	Algae
craniferina_lrc13530	4639	408	4	280	3	94.962	6.569	1.21E-06	1.72E-05	985	CUST_7172_PI416193496	50312707	XP_453836.1	unnamed protein product [Kluyveromyces lactis]	Fungus
craniferina_c3271	43147	82	577	16	149	-6.975	-2.802	2.04E-08	7.64E-07	986	CUST_5068_PI416193500	119474597	XP_001259174.1	Ser/Thr protein phosphatase family [Neosartorya fischeri NRRL 181] 	Fungus
craniferina_c12010	23515	220	31	17	12	7.472	2.902	3.35E-08	1.11E-06	987	CUST_5913_PI416193496	189210661	XP_001941662.1	conserved hypothetical protein [Pyrenophora tritici-repentis Pt-1C-BFP] 	Fungus
craniferina_c14736	20469	17	2	7	0	8.761	3.131	8.26E-08	2.20E-06	988	CUST_13077_PI416193500	159125535	EDP50652.1	"thioredoxin reductase Trr1/Trr2, putative [Aspergillus fumigatus A1163]"	Fungus
craniferina_c5655	21543	10893	1901	914	19	5.716	2.515	3.45E-10	2.77E-08	989	CUST_7683_PI416193500	212537733	XP_002149022.1	peptide N-myristoyl transferase (Nmt1) [Penicillium marneffei ATCC 18224] 	Fungus
craniferina_c23592	29753	1418	219	123	22	6.473	2.694	7.48E-09	3.44E-07	990	CUST_16112_PI416193496	156055496	XP_001593672.1	hypothetical protein SS1G_05100 [Sclerotinia sclerotiorum 1980] 	Fungus
Cr_WMini_1825D11.ab1	31974	13576	75835	922	6720	-5.579	-2.48	1.11E-10	1.09E-08	991	CUST_19298_PI416193500	121701275	XP_001268902.1	conserved hypothetical protein [Aspergillus clavatus NRRL 1] 	Fungus
craniferina_c23804	35932	2	191	0	19	-99.168	-6.632	1.27E-06	1.78E-05	992	CUST_16314_PI416193496	NA	NA	NA	Fungus
craniferina_c28241	12757	1384	210	105	51	6.726	2.75	1.29E-08	5.20E-07	993	CUST_15352_PI416193500	242788071	XP_002481148.1	metallopeptidase MepB [Talaromyces stipitatus ATCC 10500] 	Fungus
craniferina_c907	37683	14092	97	2205	43	155.536	7.281	1.53E-06	2.06E-05	994	CUST_1639_PI416193500	256727500	EEU40860.1	hypothetical protein NECHADRAFT_58149 [Nectria haematococca mpVI 77-13-4]	Fungus
craniferina_c15097	18057	83	10	15	6	9.951	3.315	1.39E-07	3.30E-06	995	CUST_13187_PI416193500	154317320	XP_001557980.1	hypothetical protein BC1G_03562 [Botryotinia fuckeliana B05.10] 	Fungus
craniferina_c5851	20965	704	103	143	13	6.777	2.761	1.44E-08	5.67E-07	996	CUST_1900_PI416193496	46111041	XP_382578.1	hypothetical protein FG02402.1 [Gibberella zeae PH-1]	Algae
craniferina_c8599	30069	443	2759	3	170	-6.217	-2.636	3.78E-09	1.98E-07	997	CUST_10204_PI416193500	NA	NA	NA	Fungus
craniferina_c19385	44018	448	63	123	12	7.038	2.815	2.50E-08	8.85E-07	998	CUST_12122_PI416193496	67517067	XP_658418.1	hypothetical protein AN0814.2 [Aspergillus nidulans FGSC A4] 	Fungus
craniferina_c4754	16850	3471	298	1002	107	11.812	3.562	2.41E-07	4.99E-06	999	CUST_6742_PI416193500	NA	NA	NA	Fungus
craniferina_c27553	8732	499	68	46	20	7.537	2.914	4.10E-08	1.30E-06	1000	CUST_19875_PI416193496	240275961	EER39474.1	pyrroline-5-carboxylate reductase [Ajellomyces capsulatus H143]	Fungus
craniferina_c2644	43032	176	5	47	0	31.739	4.988	7.70E-07	1.21E-05	1001	CUST_507_PI416193496	NA	NA	NA	Fungus
craniferina_c26248	3502	3	30	1	9	-11.648	-3.542	2.34E-07	4.87E-06	1002	CUST_18618_PI416193496	NA	NA	NA	Fungus
craniferina_c3803	20569	2543	14887	154	949	-5.854	-2.549	1.34E-09	8.45E-08	1003	CUST_5736_PI416193500	NA	NA	NA	Fungus
Cr_DMidi_5281E04.ab1	21820	1313	187	303	38	6.972	2.801	2.47E-08	8.80E-07	1004	CUST_15715_PI416193500	NA	NA	NA	Algae
craniferina_c18839	10908	194	1136	28	186	-5.832	-2.544	1.27E-09	8.17E-08	1005	CUST_11600_PI416193496	NA	NA	NA	Fungus
craniferina_c852	4438	9	107	2	16	-12.434	-3.636	2.72E-07	5.47E-06	1006	CUST_1540_PI416193500	NA	NA	NA	Fungus
craniferina_c21577	15650	653	118	27	13	5.571	2.478	1.80E-10	1.61E-08	1007	CUST_14213_PI416193496	154309631	XP_001554149.1	hypothetical protein BC1G_07286 [Botryotinia fuckeliana B05.10] 	Fungus
craniferina_c24678	44448	282	39	24	13	7.425	2.892	3.88E-08	1.24E-06	1008	CUST_17134_PI416193496	NA	NA	NA	Fungus
craniferina_c1368	37710	61	406	3	85	-6.616	-2.726	1.29E-08	5.20E-07	1009	CUST_2409_PI416193500	296423437	XP_002841260.1	hypothetical protein [Tuber melanosporum Mel28] 	Fungus
craniferina_c19092	4531	21	2	1	0	10.097	3.336	1.64E-07	3.73E-06	1010	CUST_11837_PI416193496	NA	NA	NA	Fungus
craniferina_c22060	19860	101	17	15	2	5.949	2.573	1.95E-09	1.15E-07	1011	CUST_14670_PI416193496	NA	NA	NA	Algae
craniferina_lrc135	35176	134	1025	4	197	-7.557	-2.918	4.78E-08	1.47E-06	1012	CUST_259_PI416193500	226295108	EEH50528.1	conserved hypothetical protein [Paracoccidioides brasiliensis Pb18]	Fungus
craniferina_c26578	7397	42	502	2	126	-11.771	-3.557	2.59E-07	5.26E-06	1013	CUST_18936_PI416193496	NA	NA	NA	Fungus
craniferina_c13345	21930	4	286	3	31	-80.442	-6.33	1.32E-06	1.84E-05	1014	CUST_7014_PI416193496	189195358	XP_001934017.1	predicted protein [Pyrenophora tritici-repentis Pt-1C-BFP] 	Algae
craniferina_c20141	4732	49	2	14	0	20.555	4.361	5.72E-07	9.63E-06	1015	CUST_12843_PI416193496	NA	NA	NA	Fungus
craniferina_c28413	7317	227	1506	6	97	-6.629	-2.729	1.46E-08	5.74E-07	1016	CUST_20602_PI416193496	NA	NA	NA	Algae
craniferina_c20132	25394	59	4	33	3	13.685	3.775	3.50E-07	6.62E-06	1017	CUST_12835_PI416193496	NA	NA	NA	Fungus
craniferina_c23234	21619	6166	1139	419	14	5.407	2.435	5.89E-11	6.37E-09	1018	CUST_15776_PI416193496	NA	NA	NA	Fungus
Cr_DMidi_5281G10.ab1	13613	446	2441	55	226	-5.483	-2.455	1.34E-10	1.27E-08	1019	CUST_15766_PI416193500	169602955	XP_001794899.1	hypothetical protein SNOG_04482 [Phaeosphaeria nodorum SN15] 	Fungus
craniferina_c3947	36032	5008	889	792	23	5.593	2.484	3.84E-10	3.04E-08	1020	CUST_5886_PI416193500	NA	NA	NA	Fungus
craniferina_lrc10758	7662	8827	69998	1762	13485	-7.948	-2.991	6.81E-08	1.91E-06	1021	CUST_5011_PI416193496	NA	NA	NA	Fungus
craniferina_lrc395	24246	7023	6	1786	6	1914.846	10.903	2.32E-06	2.80E-05	1022	CUST_744_PI416193500	242821088	XP_002487610.1	conserved hypothetical protein [Talaromyces stipitatus ATCC 10500] 	Fungus
Cr_DMini_865B11.ab1	19048	56	3	11	2	20.337	4.346	5.92E-07	9.87E-06	1023	CUST_17561_PI416193500	289619651	CBI53934.1	unnamed protein product [Sordaria macrospora]	Fungus
craniferina_c1536	20247	223	15093	48	2979	-67.783	-6.083	1.27E-06	1.79E-05	1024	CUST_2683_PI416193500	NA	NA	NA	Fungus
craniferina_c22842	6760	69	6	8	4	13.008	3.701	3.45E-07	6.56E-06	1025	CUST_14832_PI416193500	NA	NA	NA	Algae
craniferina_c7623	19607	1354	130	272	82	11.615	3.538	2.76E-07	5.53E-06	1026	CUST_9402_PI416193500	296415053	XP_002837206.1	hypothetical protein [Tuber melanosporum Mel28] 	Fungus
Cr_DMini_2305B02.ab1	18475	6709	294	1027	58	22.946	4.52	6.98E-07	1.13E-05	1027	CUST_16717_PI416193500	224775809	DAA06476.1	TPA_inf: GPR1/FUN34/YaaH-class plasma membrane protein [Sclerotinia sclerotiorum]	Fungus
Cr_WMini_4225E04.ab1	1350	193	2068	142	329	-13.252	-3.728	3.60E-07	6.78E-06	1028	CUST_19890_PI416193500	NA	NA	NA	Fungus
craniferina_c19653	12760	155	23	16	4	6.82	2.77	2.83E-08	9.84E-07	1029	CUST_12372_PI416193496	NA	NA	NA	Fungus
craniferina_c6474	31139	31	183	3	50	-5.78	-2.531	1.86E-09	1.11E-07	1030	CUST_8484_PI416193500	189188916	XP_001930797.1	pentatricopeptide repeat protein [Pyrenophora tritici-repentis Pt-1C-BFP] 	Fungus
craniferina_c23124	44158	86	10	4	4	8.767	3.132	1.23E-07	3.00E-06	1031	CUST_15671_PI416193496	169598158	XP_001792502.1	hypothetical protein SNOG_01878 [Phaeosphaeria nodorum SN15] 	Algae
craniferina_c5037	6098	225	33	17	8	6.821	2.77	3.00E-08	1.03E-06	1032	CUST_7053_PI416193500	238498684	XP_002380577.1	conserved hypothetical protein [Aspergillus flavus NRRL3357] 	Fungus
craniferina_c6974	36012	857	5843	56	504	-6.815	-2.769	2.93E-08	1.01E-06	1033	CUST_8894_PI416193500	225683839	EEH22123.1	amidophosphoribosyltransferase [Paracoccidioides brasiliensis Pb03]	Fungus
craniferina_lrc633	6673	2678	13375	319	490	-5.015	-2.326	5.56E-13	1.45E-10	1034	CUST_1156_PI416193500	154273933	XP_001537818.1	sorting nexin-3 [Ajellomyces capsulatus NAm1] 	Fungus
Cr_DMini_2305A04.ab1	7575	137	4	34	2	34.749	5.119	9.78E-07	1.45E-05	1035	CUST_16706_PI416193500	240106935	EER25122.1	"WD domain, G-beta repeat containing protein [Coccidioides posadasii C735 delta SOWgp]"	Fungus
craniferina_lrc746	7404	9238	19	2688	14	552.288	9.109	2.29E-06	2.78E-05	1036	CUST_1356_PI416193500	171695866	XP_001912857.1	hypothetical protein [Podospora anserina S mat+] 	Fungus
craniferina_c7697	24544	2366	3	914	2	847.964	9.728	2.36E-06	2.83E-05	1037	CUST_9460_PI416193500	212537875	XP_002149093.1	"citrate synthase (Cit1), putative [Penicillium marneffei ATCC 18224] "	Fungus
craniferina_c6974	37585	840	5629	13	381	-6.692	-2.743	2.57E-08	9.06E-07	1038	CUST_8893_PI416193500	225683839	EEH22123.1	amidophosphoribosyltransferase [Paracoccidioides brasiliensis Pb03]	Fungus
craniferina_c852	23572	11	108	1	10	-10.247	-3.357	2.23E-07	4.69E-06	1039	CUST_1539_PI416193500	NA	NA	NA	Fungus
craniferina_c23122	10513	85	12	26	2	7.275	2.863	5.27E-08	1.57E-06	1040	CUST_15669_PI416193496	NA	NA	NA	Fungus
craniferina_c26639	22171	260	1522	10	326	-5.767	-2.528	2.61E-09	1.47E-07	1041	CUST_18994_PI416193496	240111283	EER29436.1	hypothetical protein CPC735_071180 [Coccidioides posadasii C735 delta SOWgp]	Fungus
craniferina_c7630	42537	9001	1344	1786	214	6.659	2.735	2.74E-08	9.59E-07	1042	CUST_9411_PI416193500	NA	NA	NA	Fungus
craniferina_c1564	10368	44	259	2	74	-5.815	-2.54	3.55E-09	1.89E-07	1043	CUST_2722_PI416193500	212533293	XP_002146803.1	pentatricopeptide repeat protein [Penicillium marneffei ATCC 18224] 	Fungus
craniferina_c23861	43745	29	4	4	2	7.161	2.84	5.06E-08	1.53E-06	1044	CUST_16366_PI416193496	NA	NA	NA	Fungus
craniferina_c8713	23210	17033	1646	1034	118	10.356	3.372	2.43E-07	5.01E-06	1045	CUST_10279_PI416193500	156062866	XP_001597355.1	hypothetical protein SS1G_01549 [Sclerotinia sclerotiorum 1980] 	Algae
craniferina_c10764	25439	341	44	97	8	7.564	2.919	7.04E-08	1.96E-06	1046	CUST_11487_PI416193500	NA	NA	NA	Fungus
craniferina_c5785	27499	246	2	112	0	125.532	6.972	1.88E-06	2.40E-05	1047	CUST_7823_PI416193500	NA	NA	NA	Fungus
craniferina_c13654	41735	360	56	37	6	6.45	2.689	2.06E-08	7.68E-07	1048	CUST_7277_PI416193496	NA	NA	NA	Fungus
craniferina_c9241	40480	1167	120	159	5	9.648	3.27	2.03E-07	4.37E-06	1049	CUST_3929_PI416193496	NA	NA	NA	Fungus
craniferina_c18021	12651	69	373	13	22	-5.498	-2.459	8.69E-10	6.02E-08	1050	CUST_10833_PI416193496	NA	NA	NA	Fungus
Cr_DMini_2305B02.ab1	33838	6842	317	960	71	21.775	4.445	7.79E-07	1.22E-05	1051	CUST_16716_PI416193500	224775809	DAA06476.1	TPA_inf: GPR1/FUN34/YaaH-class plasma membrane protein [Sclerotinia sclerotiorum]	Fungus
craniferina_c17997	24599	2281	262	164	77	8.97	3.165	1.69E-07	3.80E-06	1052	CUST_14334_PI416193500	255932319	XP_002557716.1	Pc12g08870 [Penicillium chrysogenum Wisconsin 54-1255] 	Fungus
craniferina_c15131	7216	48	6	8	3	8.11	3.02	1.10E-07	2.74E-06	1053	CUST_8517_PI416193496	NA	NA	NA	Fungus
craniferina_c7767	9513	30	968	15	283	-33.838	-5.081	1.13E-06	1.63E-05	1054	CUST_9520_PI416193500	NA	NA	NA	Algae
craniferina_c19597	5450	53	9	6	1	6.189	2.63	1.20E-08	4.93E-07	1055	CUST_12320_PI416193496	NA	NA	NA	Fungus
craniferina_c23816	24713	22	4	0	3	7.764	2.957	9.22E-08	2.41E-06	1056	CUST_16322_PI416193496	240107045	EER25232.1	hypothetical protein CPC735_018360 [Coccidioides posadasii C735 delta SOWgp]	Algae
craniferina_c20982	11665	437	77	29	8	5.708	2.513	3.51E-09	1.88E-07	1057	CUST_13645_PI416193496	240110792	EER28948.1	"RNA-directed RNA polymerase, putative [Coccidioides posadasii C735 delta SOWgp]"	Algae
craniferina_c23357	35798	138	18	14	10	8.672	3.116	1.57E-07	3.61E-06	1058	CUST_15894_PI416193496	NA	NA	NA	Fungus
craniferina_c4965	7791	70	11	7	4	6.504	2.701	2.65E-08	9.29E-07	1059	CUST_6973_PI416193500	NA	NA	NA	Fungus
craniferina_lrc2025	17536	3	39	0	9	-12.497	-3.644	4.16E-07	7.55E-06	1060	CUST_3428_PI416193500	296809153	XP_002844915.1	alpha/beta hydrolase fold-3 domain-containing protein [Arthroderma otae CBS 113480] 	Fungus
craniferina_c24457	15263	55	2	12	0	29.849	4.9	1.08E-06	1.57E-05	1061	CUST_16925_PI416193496	NA	NA	NA	Fungus
craniferina_c20895	4259	18	2	5	0	8.344	3.061	1.34E-07	3.20E-06	1062	CUST_13561_PI416193496	NA	NA	NA	Fungus
craniferina_c22774	31648	2	219	0	49	-111.039	-6.795	1.90E-06	2.42E-05	1063	CUST_15340_PI416193496	NA	NA	NA	Fungus
craniferina_c12528	41042	51	297	3	40	-5.736	-2.52	4.03E-09	2.08E-07	1064	CUST_6323_PI416193496	NA	NA	NA	Fungus
craniferina_c15782	36072	102	721	14	148	-6.977	-2.803	5.37E-08	1.60E-06	1065	CUST_13458_PI416193500	242777325	XP_002479011.1	"ABC transporter, putative [Talaromyces stipitatus ATCC 10500] "	Fungus
craniferina_c12899	35224	3897	4	1264	3	1194.881	10.223	2.78E-06	3.21E-05	1066	CUST_6632_PI416193496	154321179	XP_001559905.1	predicted protein [Botryotinia fuckeliana B05.10] 	Fungus
craniferina_c25337	22507	3083	371	887	105	8.295	3.052	1.36E-07	3.23E-06	1067	CUST_17753_PI416193496	168033872	XP_001769438.1	predicted protein [Physcomitrella patens subsp. patens] 	Fungus
craniferina_c13106	11200	56	2	6	0	27.639	4.789	1.03E-06	1.52E-05	1068	CUST_6802_PI416193496	NA	NA	NA	Algae
craniferina_c10130	25384	52	7	9	2	7.877	2.978	1.07E-07	2.68E-06	1069	CUST_4563_PI416193496	NA	NA	NA	Algae
craniferina_c15627	4749	157	31	2	2	5.086	2.347	4.19E-11	4.97E-09	1070	CUST_8917_PI416193496	NA	NA	NA	Fungus
craniferina_c7395	30747	12	76	2	19	-6.122	-2.614	1.25E-08	5.09E-07	1071	CUST_2787_PI416193496	261353850	EEY16278.1	conserved hypothetical protein [Verticillium albo-atrum VaMs.102]	Algae
craniferina_c18692	26077	239	39	87	13	6.032	2.593	1.01E-08	4.33E-07	1072	CUST_14425_PI416193500	154317834	XP_001558236.1	hypothetical protein BC1G_02900 [Botryotinia fuckeliana B05.10] 	Algae
craniferina_c7914	17937	117	788	10	88	-6.701	-2.744	4.21E-08	1.33E-06	1073	CUST_9643_PI416193500	NA	NA	NA	Fungus
craniferina_lrc322	32798	8791	1734	1360	133	5.037	2.332	2.77E-11	3.57E-09	1074	CUST_610_PI416193500	119190031	XP_001245622.1	hypothetical protein CIMG_05063 [Coccidioides immitis RS] 	Algae
craniferina_c10599	9787	589	2	157	1	241.017	7.913	2.40E-06	2.87E-05	1075	CUST_4894_PI416193496	NA	NA	NA	Fungus
craniferina_c14242	16911	3720	99	2361	60	33.447	5.064	1.23E-06	1.74E-05	1076	CUST_12919_PI416193500	226292293	EEH47713.1	conserved hypothetical protein [Paracoccidioides brasiliensis Pb18]	Algae
craniferina_c19503	25124	12	223	3	34	-18.435	-4.204	7.59E-07	1.20E-05	1077	CUST_12232_PI416193496	NA	NA	NA	Fungus
craniferina_c12083	30070	12	84	1	15	-7.038	-2.815	6.37E-08	1.82E-06	1078	CUST_12212_PI416193500	259483749	CBF79395.1	TPA: heterogeneous nuclear ribonucleoprotein HRP1 (AFU_orthologue; AFUA_2G06090) [Aspergillus nidulans FGSC A4]	Algae
craniferina_lrc201	16607	13388	85408	3032	15921	-6.413	-2.681	2.62E-08	9.20E-07	1079	CUST_379_PI416193500	156063600	XP_001597722.1	hypothetical protein SS1G_01918 [Sclerotinia sclerotiorum 1980] 	Fungus
craniferina_c17727	33810	41	6	10	1	6.19	2.63	1.62E-08	6.28E-07	1080	CUST_10572_PI416193496	NA	NA	NA	Fungus
craniferina_lrc746	28886	21289	49	6205	21	450.97	8.817	2.64E-06	3.09E-05	1081	CUST_1355_PI416193500	171695866	XP_001912857.1	hypothetical protein [Podospora anserina S mat+] 	Fungus
craniferina_c19806	25714	23	2	12	1	8.628	3.109	1.72E-07	3.86E-06	1082	CUST_12521_PI416193496	70720934	BAE06849.1	hypothetical protein [Epichloe festucae]	Algae
craniferina_c21475	36157	81	15	8	2	5.322	2.412	5.52E-10	4.09E-08	1083	CUST_14113_PI416193496	159476096	XP_001696150.1	protein N-methyltransferase [Chlamydomonas reinhardtii] 	Fungus
craniferina_c3671	292	901	6863	107	1026	-7.592	-2.925	9.85E-08	2.53E-06	1084	CUST_889_PI416193496	85111496	XP_963964.1	hypothetical protein NCU00844 [Neurospora crassa OR74A] 	Algae
craniferina_c3517	32203	16406	3437	2130	378	4.764	2.252	1.54E-13	5.28E-11	1085	CUST_828_PI416193496	291180721	EFE36505.1	hypothetical protein ARB_04026 [Arthroderma benhamiae CBS 112371]	Fungus
craniferina_c9090	3244	54	307	6	21	-5.695	-2.51	4.81E-09	2.40E-07	1086	CUST_3825_PI416193496	NA	NA	NA	Fungus
craniferina_c7382	44093	29	204	5	56	-6.925	-2.792	5.95E-08	1.73E-06	1087	CUST_9199_PI416193500	NA	NA	NA	Algae
craniferina_c3580	4722	695	65	53	26	11.396	3.51	3.93E-07	7.19E-06	1088	CUST_5452_PI416193500	115399860	XP_001215519.1	hypothetical protein ATEG_06341 [Aspergillus terreus NIH2624] 	Fungus
Cr_DMidi_6817C11.ab1	35076	10235	1781	507	343	5.818	2.541	8.12E-09	3.67E-07	1089	CUST_15994_PI416193500	242771614	XP_002477878.1	"ammonium transporter, putative [Talaromyces stipitatus ATCC 10500] "	Fungus
craniferina_c19209	34203	301	56	19	10	5.461	2.449	1.68E-09	1.02E-07	1090	CUST_11949_PI416193496	NA	NA	NA	Fungus
craniferina_c4753	2850	818	152	58	40	5.518	2.464	2.21E-09	1.28E-07	1091	CUST_6739_PI416193500	67525721	XP_660922.1	hypothetical protein AN3318.2 [Aspergillus nidulans FGSC A4] 	Algae
craniferina_c12860	25790	2	30	0	5	-16.197	-4.018	7.12E-07	1.14E-05	1092	CUST_6597_PI416193496	NA	NA	NA	Fungus
craniferina_c10672	13545	6	33	1	2	-5.566	-2.477	2.93E-09	1.63E-07	1093	CUST_11439_PI416193500	39971523	XP_367152.1	hypothetical protein MGG_07077 [Magnaporthe oryzae 70-15] 	Fungus
craniferina_c3516	35134	427	43	141	13	9.749	3.285	2.64E-07	5.33E-06	1094	CUST_5375_PI416193500	NA	NA	NA	Algae
craniferina_c1712	22710	343	1833	43	363	-5.3	-2.406	6.49E-10	4.73E-08	1095	CUST_2952_PI416193500	NA	NA	NA	Algae
craniferina_c2696	1679	70	5	8	1	14.3	3.838	6.12E-07	1.01E-05	1096	CUST_4339_PI416193500	164428229	XP_958820.2	hypothetical protein NCU06012 [Neurospora crassa OR74A] 	Fungus
craniferina_c27407	21194	1269	176	64	46	7.375	2.883	9.16E-08	2.40E-06	1097	CUST_19732_PI416193496	115398041	XP_001214612.1	clathrin heavy chain 1 [Aspergillus terreus NIH2624] 	Fungus
craniferina_c3812	31272	107	948	15	288	-8.648	-3.112	1.90E-07	4.14E-06	1098	CUST_938_PI416193496	115398303	XP_001214743.1	conserved hypothetical protein [Aspergillus terreus NIH2624] 	Fungus
craniferina_c8305	28499	212	31	57	10	6.922	2.791	6.54E-08	1.85E-06	1099	CUST_3325_PI416193496	189191010	XP_001931844.1	hypothetical protein PTRG_01511 [Pyrenophora tritici-repentis Pt-1C-BFP] 	Fungus
craniferina_c2705	1820	332	2118	24	274	-6.35	-2.667	3.09E-08	1.05E-06	1100	CUST_532_PI416193496	67517696	XP_658634.1	hypothetical protein AN1030.2 [Aspergillus nidulans FGSC A4] 	Fungus
craniferina_lrc944	9285	157	780	9	27	-4.968	-2.313	2.73E-11	3.53E-09	1101	CUST_1702_PI416193500	242768414	XP_002341564.1	"cell wall biogenesis protein phosphatase Ssd1, putative [Talaromyces stipitatus ATCC 10500] "	Fungus
craniferina_c14242	21488	3622	102	2292	55	30.937	4.951	1.30E-06	1.82E-05	1102	CUST_12920_PI416193500	226292293	EEH47713.1	conserved hypothetical protein [Paracoccidioides brasiliensis Pb18]	Algae
craniferina_lrc1178	16023	178	1234	19	374	-6.77	-2.759	5.73E-08	1.68E-06	1103	CUST_130_PI416193496	NA	NA	NA	Fungus
craniferina_c9923	10608	199	28	14	11	7.677	2.941	1.17E-07	2.89E-06	1104	CUST_10986_PI416193500	189189132	XP_001930905.1	conserved hypothetical protein [Pyrenophora tritici-repentis Pt-1C-BFP] 	Fungus
Cr_DMidi_5281G10.ab1	42047	452	2303	61	265	-5.101	-2.351	1.50E-10	1.38E-08	1105	CUST_15767_PI416193500	169602955	XP_001794899.1	hypothetical protein SNOG_04482 [Phaeosphaeria nodorum SN15] 	Fungus
craniferina_c1637	17615	238	1513	52	384	-6.311	-2.658	2.91E-08	1.01E-06	1106	CUST_2834_PI416193500	NA	NA	NA	Fungus
craniferina_c7578	9658	586	42	50	3	13.797	3.786	6.13E-07	1.01E-05	1107	CUST_2899_PI416193496	156061175	XP_001596510.1	hypothetical protein SS1G_02730 [Sclerotinia sclerotiorum 1980] 	Fungus
craniferina_c24191	26541	42	231	2	55	-5.343	-2.418	1.20E-09	7.84E-08	1108	CUST_16680_PI416193496	NA	NA	NA	Algae
craniferina_c11680	38063	38	7	1	1	5.423	2.439	1.93E-09	1.14E-07	1109	CUST_12031_PI416193500	115943141	XP_800520.2	"PREDICTED: hypothetical protein, partial [Strongylocentrotus purpuratus] "	Fungus
craniferina_c19150	39565	3688	39349	730	4317	-10.778	-3.43	3.83E-07	7.06E-06	1110	CUST_11894_PI416193496	NA	NA	NA	Fungus
craniferina_c16017	39817	2836	444	208	94	6.463	2.692	3.80E-08	1.22E-06	1111	CUST_9227_PI416193496	115391643	XP_001213326.1	hypothetical protein ATEG_04148 [Aspergillus terreus NIH2624] 	Fungus
craniferina_c8715	13210	943	171	101	26	5.556	2.474	3.91E-09	2.04E-07	1112	CUST_10281_PI416193500	115491973	XP_001210614.1	conserved hypothetical protein [Aspergillus terreus NIH2624] 	Fungus
craniferina_lrc597	41626	3	91	1	13	-33.555	-5.068	1.40E-06	1.92E-05	1113	CUST_1093_PI416193500	169626158	XP_001806481.1	hypothetical protein SNOG_16358 [Phaeosphaeria nodorum SN15] 	Fungus
craniferina_c14254	13042	50	4	5	2	12.854	3.684	5.55E-07	9.38E-06	1114	CUST_7778_PI416193496	NA	NA	NA	Fungus
craniferina_c22932	10984	3092	2	330	0	1498.395	10.549	3.26E-06	3.63E-05	1115	CUST_15487_PI416193496	NA	NA	NA	Fungus
craniferina_c11199	5912	96	13	5	4	7.567	2.92	1.18E-07	2.90E-06	1116	CUST_5324_PI416193496	189194279	XP_001933478.1	Zn(II)2Cys6 cluster transcripitional activator [Pyrenophora tritici-repentis Pt-1C-BFP] 	Algae
craniferina_c9785	13607	118	10	17	3	11.707	3.549	4.81E-07	8.43E-06	1117	CUST_4321_PI416193496	169609601	XP_001798219.1	hypothetical protein SNOG_07893 [Phaeosphaeria nodorum SN15] 	Fungus
craniferina_c11880	25398	144	756	5	150	-5.175	-2.372	4.70E-10	3.61E-08	1118	CUST_5809_PI416193496	121704371	XP_001270449.1	"MFS transporter, putative [Aspergillus clavatus NRRL 1] "	Fungus
craniferina_lrc24	7248	2	94	0	6	-43.703	-5.45	1.58E-06	2.11E-05	1119	CUST_47_PI416193500	NA	NA	NA	Fungus
craniferina_c17320	16947	796	122	155	22	6.523	2.705	4.61E-08	1.43E-06	1120	CUST_10238_PI416193496	226510305	NP_001141837.1	hypothetical protein LOC100273979 [Zea mays] 	Algae
craniferina_c10610	7490	4	46	1	11	-11.572	-3.533	4.73E-07	8.32E-06	1121	CUST_11407_PI416193500	212541795	XP_002151052.1	hypothetical protein PMAA_039190 [Penicillium marneffei ATCC 18224] 	Algae
Cr_WMidi_7201D02.ab1	16138	160536	34552	1753	3733	4.665	2.222	2.07E-13	6.65E-11	1122	CUST_18350_PI416193500	NA	NA	NA	Fungus
craniferina_c3260	30435	61	301	2	16	-4.962	-2.311	4.40E-11	5.13E-09	1123	CUST_733_PI416193496	NA	NA	NA	Fungus
BTK05728004(c)SJ1(t)Dry_0.5-1kb_1441-1536_B8(p)T3(s)090205SJ1SEQ1.058.ab1	31426	133144	28525	2421	4056	4.701	2.233	6.16E-13	1.58E-10	1124	CUST_15540_PI416193500	NA	NA	NA	NA
craniferina_c27288	8700	567	79	37	13	7.247	2.857	9.94E-08	2.55E-06	1125	CUST_19619_PI416193496	NA	NA	NA	Algae
craniferina_c7438	31351	77	14	13	3	5.373	2.426	1.92E-09	1.14E-07	1126	CUST_9242_PI416193500	169625148	XP_001805978.1	hypothetical protein SNOG_15843 [Phaeosphaeria nodorum SN15] 	Fungus
craniferina_c26849	12634	84	532	7	78	-6.258	-2.646	3.20E-08	1.08E-06	1127	CUST_19200_PI416193496	NA	NA	NA	Fungus
craniferina_c26350	5862	591	113	108	18	5.239	2.389	1.00E-09	6.80E-08	1128	CUST_18714_PI416193496	NA	NA	NA	Algae
Cr_DMini_865F12.ab1	19380	31	2584	21	43	-99.783	-6.641	2.21E-06	2.71E-05	1129	CUST_17636_PI416193500	240108232	EER26406.1	"DNA-directed RNA polymerase III subunit RPC10, putative [Coccidioides posadasii C735 delta SOWgp]"	Algae
craniferina_c16316	43504	33	186	6	23	-5.69	-2.509	8.71E-09	3.86E-07	1130	CUST_9464_PI416193496	169618211	XP_001802519.1	hypothetical protein SNOG_12295 [Phaeosphaeria nodorum SN15] 	Fungus
craniferina_c24948	15811	47	248	11	68	-5.211	-2.382	8.16E-10	5.72E-08	1131	CUST_17387_PI416193496	212535582	XP_002147947.1	"alcohol dehydrogenase, putative [Penicillium marneffei ATCC 18224] "	Fungus
Cr_DMidi_5281E04.ab1	46	1299	202	313	9	6.284	2.652	3.36E-08	1.11E-06	1132	CUST_15714_PI416193500	NA	NA	NA	Algae
craniferina_c8019	35160	189	4175	56	466	-22.61	-4.499	1.15E-06	1.65E-05	1133	CUST_3152_PI416193496	NA	NA	NA	Algae
craniferina_c17462	24587	27	2	9	0	13.658	3.772	6.90E-07	1.12E-05	1134	CUST_10355_PI416193496	NA	NA	NA	Fungus
craniferina_lrc197	12324	10052	74506	1529	15615	-7.366	-2.881	1.14E-07	2.83E-06	1135	CUST_371_PI416193500	NA	NA	NA	Algae
craniferina_c18723	22480	406	84	15	3	4.823	2.27	1.46E-11	2.08E-09	1136	CUST_11487_PI416193496	NA	NA	NA	Fungus
craniferina_c9680	23482	7	165	1	73	-22.566	-4.496	1.15E-06	1.65E-05	1137	CUST_4244_PI416193496	67527903	XP_661802.1	hypothetical protein AN4198.2 [Aspergillus nidulans FGSC A4] 	Fungus
craniferina_c5776	8610	2110	246	437	37	8.506	3.088	2.19E-07	4.62E-06	1138	CUST_7812_PI416193500	255941130	XP_002561334.1	Pc16g10240 [Penicillium chrysogenum Wisconsin 54-1255] 	Fungus
craniferina_c12734	28171	12	847	5	67	-79.038	-6.304	2.13E-06	2.63E-05	1139	CUST_12454_PI416193500	121706454	XP_001271489.1	conserved hypothetical protein [Aspergillus clavatus NRRL 1] 	Fungus
craniferina_c8515	40662	5	51	2	26	-9.71	-3.279	3.37E-07	6.46E-06	1140	CUST_3446_PI416193496	240111298	EER29451.1	"oxidoreductase,short chain dehydrogenase, putative [Coccidioides posadasii C735 delta SOWgp]"	Fungus
craniferina_c21282	22550	129	12	16	7	11.837	3.565	5.39E-07	9.18E-06	1141	CUST_13931_PI416193496	156063720	XP_001597782.1	hypothetical protein SS1G_01978 [Sclerotinia sclerotiorum 1980] 	Fungus
craniferina_c15863	40864	47	4	3	2	12.948	3.695	6.30E-07	1.04E-05	1142	CUST_9107_PI416193496	189190306	XP_001931492.1	endothelin-converting enzyme 1 [Pyrenophora tritici-repentis Pt-1C-BFP] 	Fungus
craniferina_c22595	39646	597	70	30	19	8.664	3.115	2.39E-07	4.96E-06	1143	CUST_14805_PI416193500	NA	NA	NA	Fungus
craniferina_c20280	19441	15	3	2	1	5.586	2.482	7.03E-09	3.28E-07	1144	CUST_12976_PI416193496	NA	NA	NA	Fungus
craniferina_c27168	6790	80	476	7	70	-5.923	-2.566	1.93E-08	7.28E-07	1145	CUST_19507_PI416193496	NA	NA	NA	Fungus
craniferina_c13820	6190	4	258	1	25	-63.621	-5.991	1.98E-06	2.49E-05	1146	CUST_7422_PI416193496	NA	NA	NA	Fungus
craniferina_c14951	26062	21	3	2	1	7.314	2.871	1.17E-07	2.88E-06	1147	CUST_8368_PI416193496	171690828	XP_001910339.1	hypothetical protein [Podospora anserina S mat+] 	Fungus
craniferina_c24574	4014	2286	11177	205	912	-4.891	-2.29	4.68E-11	5.41E-09	1148	CUST_17037_PI416193496	121705880	XP_001271203.1	"Methionine synthase, vitamin-B12 independent, putative [Aspergillus clavatus NRRL 1] "	Algae
craniferina_c27584	22785	49	476	2	32	-9.701	-3.278	3.45E-07	6.56E-06	1149	CUST_19902_PI416193496	NA	NA	NA	Fungus
craniferina_c5171	15064	34	220	0	44	-6.436	-2.686	4.84E-08	1.48E-06	1150	CUST_1577_PI416193496	154300012	XP_001550423.1	hypothetical protein BC1G_11195 [Botryotinia fuckeliana B05.10] 	Fungus
craniferina_lrc398	36846	4603	933	187	77	4.944	2.306	7.65E-11	7.96E-09	1151	CUST_748_PI416193500	67541498	XP_664523.1	hypothetical protein AN6919.2 [Aspergillus nidulans FGSC A4] 	Fungus
craniferina_c1345	29098	95	13	9	6	7.829	2.969	1.65E-07	3.74E-06	1152	CUST_2369_PI416193500	261191689	XP_002622252.1	conserved hypothetical protein [Ajellomyces dermatitidis SLH14081] 	Fungus
craniferina_c4005	28254	1061	5	662	4	189.796	7.568	2.81E-06	3.23E-05	1153	CUST_5952_PI416193500	258575227	XP_002541795.1	hypothetical protein UREG_01311 [Uncinocarpus reesii 1704] 	Fungus
craniferina_c5037	19407	370	66	29	6	5.603	2.486	8.66E-09	3.85E-07	1154	CUST_7054_PI416193500	238498684	XP_002380577.1	conserved hypothetical protein [Aspergillus flavus NRRL3357] 	Fungus
craniferina_c25391	22661	3865	40841	875	4505	-10.722	-3.422	4.78E-07	8.39E-06	1155	CUST_17804_PI416193496	159124256	EDP49374.1	"ABC transporter, putative [Aspergillus fumigatus A1163]"	Fungus
craniferina_c6400	33839	4052	43438	812	4563	-10.837	-3.438	4.88E-07	8.50E-06	1156	CUST_2197_PI416193496	NA	NA	NA	Fungus
craniferina_c15268	35388	114	689	19	89	-6.068	-2.601	2.99E-08	1.03E-06	1157	CUST_8624_PI416193496	NA	NA	NA	Fungus
craniferina_c10032	30021	2	142	0	33	-71.337	-6.157	2.18E-06	2.68E-05	1158	CUST_4498_PI416193496	NA	NA	NA	Fungus
craniferina_c6312	5698	224	1428	23	191	-6.362	-2.67	4.97E-08	1.51E-06	1159	CUST_2145_PI416193496	NA	NA	NA	Fungus
craniferina_c27370	41174	62	369	2	17	-5.99	-2.583	2.58E-08	9.08E-07	1160	CUST_19701_PI416193496	39974789	XP_368785.1	hypothetical protein MGG_00459 [Magnaporthe oryzae 70-15] 	Fungus
craniferina_c27741	12271	25	147	4	21	-5.826	-2.542	2.07E-08	7.71E-07	1161	CUST_20047_PI416193496	212532793	XP_002146553.1	4-phosphopantetheinyl transferase NpgA/CfwA [Penicillium marneffei ATCC 18224] 	Fungus
craniferina_c1172	30919	17	112	1	16	-6.758	-2.757	8.28E-08	2.20E-06	1162	CUST_127_PI416193496	NA	NA	NA	Algae
craniferina_c9030	27001	47854	9116	4585	676	5.243	2.39	2.12E-09	1.24E-07	1163	CUST_3785_PI416193496	NA	NA	NA	Fungus
craniferina_c25610	30297	4	32	1	13	-8.069	-3.012	2.09E-07	4.48E-06	1164	CUST_18008_PI416193496	NA	NA	NA	Fungus
Cr_WMini_1633E07.ab1	29725	322	7951	49	973	-24.779	-4.631	1.39E-06	1.92E-05	1165	CUST_19182_PI416193500	169605649	XP_001796245.1	hypothetical protein SNOG_05850 [Phaeosphaeria nodorum SN15] 	Algae
craniferina_c12033	23161	5865	12	352	17	1086.732	10.086	3.71E-06	4.00E-05	1166	CUST_5930_PI416193496	NA	NA	NA	Algae
craniferina_c7623	28560	1143	115	270	78	11.201	3.486	5.56E-07	9.39E-06	1167	CUST_9401_PI416193500	296415053	XP_002837206.1	hypothetical protein [Tuber melanosporum Mel28] 	Fungus
craniferina_c10296	30572	53	4	1	2	15.149	3.921	8.86E-07	1.35E-05	1168	CUST_4686_PI416193496	NA	NA	NA	Algae
craniferina_c24650	32571	75	8	14	4	10.324	3.368	4.63E-07	8.18E-06	1169	CUST_17108_PI416193496	NA	NA	NA	Fungus
craniferina_c8267	36789	69	659	12	37	-9.626	-3.267	3.76E-07	6.99E-06	1170	CUST_9928_PI416193500	296418517	XP_002838877.1	hypothetical protein [Tuber melanosporum Mel28] 	Fungus
craniferina_c20438	5638	414	69	39	16	6.124	2.615	3.81E-08	1.23E-06	1171	CUST_13127_PI416193496	NA	NA	NA	Fungus
craniferina_c2119	19777	26	4	7	3	8.199	3.036	2.40E-07	4.97E-06	1172	CUST_3561_PI416193500	242819377	XP_002487306.1	"membrane protein TMS1, putative [Talaromyces stipitatus ATCC 10500] "	Algae
craniferina_c14736	28465	21	2	7	0	10.411	3.38	4.88E-07	8.50E-06	1173	CUST_13078_PI416193500	159125535	EDP50652.1	"thioredoxin reductase Trr1/Trr2, putative [Aspergillus fumigatus A1163]"	Fungus
craniferina_c27157	41078	126	20	5	5	6.299	2.655	5.07E-08	1.53E-06	1174	CUST_19497_PI416193496	296810574	XP_002845625.1	WD repeat protein [Arthroderma otae CBS 113480] 	Fungus
craniferina_c12641	3069	115	649	4	79	-5.622	-2.491	1.30E-08	5.22E-07	1175	CUST_6417_PI416193496	NA	NA	NA	Fungus
craniferina_c15858	15665	2163	10589	530	1158	-4.987	-2.318	4.55E-10	3.50E-08	1176	CUST_9103_PI416193496	156032744	XP_001585209.1	hypothetical protein SS1G_13777 [Sclerotinia sclerotiorum 1980] 	Fungus
craniferina_c7914	43157	106	747	8	94	-6.994	-2.806	1.21E-07	2.96E-06	1177	CUST_9644_PI416193500	NA	NA	NA	Fungus
craniferina_c22908	45065	108	935	9	90	-8.673	-3.117	2.97E-07	5.83E-06	1178	CUST_15465_PI416193496	291183777	EFE39375.1	hypothetical protein TRV_05968 [Trichophyton verrucosum HKI 0517]	Fungus
craniferina_c3315	13269	53	2457	6	440	-46.447	-5.538	1.99E-06	2.51E-05	1179	CUST_5122_PI416193500	256734593	EEU47939.1	predicted protein [Nectria haematococca mpVI 77-13-4]	Fungus
craniferina_c15597	6963	101	9	20	4	11.947	3.579	6.91E-07	1.12E-05	1180	CUST_13384_PI416193500	119487667	XP_001262565.1	hypothetical protein NFIA_031010 [Neosartorya fischeri NRRL 181] 	Fungus
Cr_DMini_3841H01.ab1	6558	26056	2553	5466	936	10.504	3.393	5.11E-07	8.82E-06	1181	CUST_17003_PI416193500	71018401	XP_759431.1	hypothetical protein UM03284.1 [Ustilago maydis 521] 	Fungus
craniferina_c5235	7096	39	6	5	3	6.48	2.696	6.86E-08	1.92E-06	1182	CUST_1611_PI416193496	NA	NA	NA	Fungus
craniferina_c27174	27470	239	38	58	12	6.348	2.666	5.87E-08	1.72E-06	1183	CUST_19513_PI416193496	296816671	XP_002848672.1	myosin-9 [Arthroderma otae CBS 113480] 	Algae
craniferina_c13720	25913	47425	2075	2419	179	22.899	4.517	1.40E-06	1.92E-05	1184	CUST_7336_PI416193496	119188903	XP_001245058.1	hypothetical protein CIMG_04499 [Coccidioides immitis RS] 	Fungus
craniferina_c5072	36218	345	71	40	21	5.006	2.324	6.77E-10	4.91E-08	1185	CUST_7094_PI416193500	156060781	XP_001596313.1	hypothetical protein SS1G_02533 [Sclerotinia sclerotiorum 1980] 	Fungus
craniferina_c1838	8673	13332	2580	1803	554	5.217	2.383	2.68E-09	1.50E-07	1186	CUST_3136_PI416193500	226287879	EEH43392.1	ubiquitin conjugation factor E4 [Paracoccidioides brasiliensis Pb18]	Fungus
craniferina_c13615	16750	996	112	171	41	9.257	3.211	3.71E-07	6.92E-06	1187	CUST_12720_PI416193500	NA	NA	NA	Algae
craniferina_c11085	14177	22	735	2	147	-33.467	-5.065	1.80E-06	2.32E-05	1188	CUST_5235_PI416193496	NA	NA	NA	Fungus
craniferina_c18996	25204	37	301	10	15	-8.253	-3.045	2.59E-07	5.26E-06	1189	CUST_11746_PI416193496	NA	NA	NA	Algae
craniferina_c5062	17729	45	220	7	2	-4.894	-2.291	2.28E-10	1.98E-08	1190	CUST_7088_PI416193500	212534950	XP_002147631.1	"proteasome component Pre6, putative [Penicillium marneffei ATCC 18224] "	Fungus
craniferina_c10127	882	19	116	3	7	-6.144	-2.619	4.47E-08	1.40E-06	1191	CUST_4561_PI416193496	255932517	XP_002557815.1	Pc12g09900 [Penicillium chrysogenum Wisconsin 54-1255] 	Fungus
craniferina_c13979	20010	7	38	2	10	-5.567	-2.477	1.16E-08	4.82E-07	1192	CUST_7559_PI416193496	NA	NA	NA	Algae
craniferina_c5962	11421	10	2	2	0	5.216	2.383	2.99E-09	1.66E-07	1193	CUST_1962_PI416193496	46138677	XP_391029.1	hypothetical protein FG10853.1 [Gibberella zeae PH-1]	Fungus
craniferina_c3178	38572	474	4	515	2	101.253	6.662	2.63E-06	3.08E-05	1194	CUST_702_PI416193496	NA	NA	NA	Fungus
craniferina_c3095	34298	2816	22741	335	1696	-8.1	-3.018	2.42E-07	5.00E-06	1195	CUST_4849_PI416193500	NA	NA	NA	Fungus
craniferina_c22353	27659	143	2	136	0	46.714	5.546	2.06E-06	2.58E-05	1196	CUST_14763_PI416193500	256726104	EEU39466.1	predicted protein [Nectria haematococca mpVI 77-13-4]	Fungus
craniferina_c8988	31476	63	11	16	4	6.051	2.597	3.76E-08	1.21E-06	1197	CUST_3755_PI416193496	NA	NA	NA	Fungus
craniferina_c4027	22334	1096	15	693	9	65.017	6.023	2.31E-06	2.80E-05	1198	CUST_1032_PI416193496	NA	NA	NA	Fungus
craniferina_lrc1191	29180	50	368	11	45	-7.472	-2.901	1.75E-07	3.90E-06	1199	CUST_2118_PI416193500	NA	NA	NA	Fungus
craniferina_c5782	10484	532	7179	87	1479	-13.41	-3.745	8.39E-07	1.29E-05	1200	CUST_7817_PI416193500	189196270	XP_001934473.1	merozoite capping protein-1 [Pyrenophora tritici-repentis Pt-1C-BFP] 	Fungus
craniferina_c14687	33238	2	52	0	8	-22.371	-4.484	1.43E-06	1.95E-05	1201	CUST_8141_PI416193496	NA	NA	NA	Fungus
craniferina_c16938	16116	742	121	52	25	6.218	2.637	5.27E-08	1.57E-06	1202	CUST_9948_PI416193496	260794579	XP_002592286.1	hypothetical protein BRAFLDRAFT_119633 [Branchiostoma floridae] 	Algae
craniferina_c25097	31168	877	2	653	0	351.64	8.458	3.61E-06	3.92E-05	1203	CUST_17523_PI416193496	NA	NA	NA	Fungus
craniferina_c9738	20338	696	99	58	19	7.07	2.822	1.44E-07	3.38E-06	1204	CUST_4286_PI416193496	261196047	XP_002624427.1	GTP-binding protein LepA [Ajellomyces dermatitidis SLH14081] 	Fungus
craniferina_c25055	40843	86	609	13	168	-6.952	-2.797	1.28E-07	3.08E-06	1205	CUST_17482_PI416193496	NA	NA	NA	Fungus
craniferina_c27826	33798	425	82	44	15	5.236	2.388	3.90E-09	2.04E-07	1206	CUST_20124_PI416193496	169608932	XP_001797885.1	hypothetical protein SNOG_07550 [Phaeosphaeria nodorum SN15] 	Fungus
craniferina_c18063	21263	69	9	4	5	8.699	3.121	3.39E-07	6.48E-06	1207	CUST_14341_PI416193500	242778294	XP_002479209.1	"lipin Smp2, putative [Talaromyces stipitatus ATCC 10500] "	Fungus
craniferina_c5711	34940	8	123	1	16	-15.56	-3.96	1.05E-06	1.54E-05	1208	CUST_7744_PI416193500	261356934	EEY19362.1	integral membrane protein [Verticillium albo-atrum VaMs.102]	Fungus
craniferina_c10651	40139	110	7	10	6	21.223	4.408	1.41E-06	1.94E-05	1209	CUST_4933_PI416193496	39941518	XP_360296.1	hypothetical protein MGG_05670 [Magnaporthe oryzae 70-15] 	Algae
craniferina_c2999	18764	47	3	6	2	17.238	4.108	1.19E-06	1.70E-05	1210	CUST_637_PI416193496	240279135	EER42640.1	kynurenine 3-monooxygenase [Ajellomyces capsulatus H143]	Fungus
craniferina_c6889	9204	32	2	7	0	16.728	4.064	1.16E-06	1.66E-05	1211	CUST_2466_PI416193496	169606158	XP_001796499.1	hypothetical protein SNOG_06115 [Phaeosphaeria nodorum SN15] 	Fungus
craniferina_c26045	42973	49	5	3	2	10.967	3.455	6.26E-07	1.03E-05	1212	CUST_18426_PI416193496	169611424	XP_001799130.1	hypothetical protein SNOG_08825 [Phaeosphaeria nodorum SN15] 	Algae
craniferina_c4665	29088	1997	9720	126	659	-4.867	-2.283	2.99E-10	2.46E-08	1213	CUST_6660_PI416193500	NA	NA	NA	Fungus
craniferina_c25525	26660	17	2	0	0	8.546	3.095	3.26E-07	6.27E-06	1214	CUST_17929_PI416193496	NA	NA	NA	Fungus
craniferina_c8269	20011	472	62	89	22	7.922	2.986	2.46E-07	5.06E-06	1215	CUST_3301_PI416193496	33411645	BAC81429.1	Ribonuclease Le37 [Lentinula edodes]	Algae
craniferina_c9923	1139	185	25	16	8	7.821	2.967	2.29E-07	4.79E-06	1216	CUST_10985_PI416193500	189189132	XP_001930905.1	conserved hypothetical protein [Pyrenophora tritici-repentis Pt-1C-BFP] 	Fungus
craniferina_c4688	9128	1684	8	35	10	408.773	8.675	3.83E-06	4.11E-05	1217	CUST_1344_PI416193496	NA	NA	NA	Fungus
craniferina_c12734	35469	12	810	3	88	-69.81	-6.125	2.51E-06	2.98E-05	1218	CUST_12453_PI416193500	121706454	XP_001271489.1	conserved hypothetical protein [Aspergillus clavatus NRRL 1] 	Fungus
craniferina_c12446	15226	2	130	0	48	-66.729	-6.06	2.46E-06	2.93E-05	1219	CUST_12366_PI416193500	NA	NA	NA	Fungus
craniferina_c21098	31054	38	5	5	3	8.263	3.047	2.92E-07	5.76E-06	1220	CUST_13757_PI416193496	NA	NA	NA	Algae
craniferina_c9595	35255	27	136	1	3	-4.965	-2.312	8.10E-10	5.69E-08	1221	CUST_10812_PI416193500	NA	NA	NA	Algae
craniferina_lrc752	31363	855	4825	404	260	-6.179	-2.627	5.57E-08	1.64E-06	1222	CUST_69_PI416193496	46122745	XP_385926.1	hypothetical protein FG05750.1 [Gibberella zeae PH-1]	Algae
Cr_DMidi_7585F02.ab1	42072	734	3377	86	279	-4.615	-2.206	2.65E-11	3.50E-09	1223	CUST_16193_PI416193500	NA	NA	NA	Fungus
craniferina_c2332	16199	1310	2	835	0	522.24	9.029	4.02E-06	4.26E-05	1224	CUST_3859_PI416193500	159131548	EDP56661.1	"Golgi membrane protein (Coy1), putative [Aspergillus fumigatus A1163]"	Fungus
craniferina_c18506	32116	66	3	6	2	24.842	4.635	1.64E-06	2.17E-05	1225	CUST_11282_PI416193496	NA	NA	NA	Fungus
craniferina_c9162	41398	4	26	0	7	-6.907	-2.788	1.41E-07	3.33E-06	1226	CUST_10564_PI416193500	212536630	XP_002148471.1	"nuclease PA3, putative [Penicillium marneffei ATCC 18224] "	Algae
craniferina_c15658	43425	251	46	35	8	5.454	2.447	1.19E-08	4.92E-07	1227	CUST_13408_PI416193500	NA	NA	NA	Fungus
craniferina_c26652	9606	323	50	10	19	6.84	2.774	1.32E-07	3.15E-06	1228	CUST_19007_PI416193496	NA	NA	NA	Algae
craniferina_c25148	5488	72	8	6	6	11.064	3.468	6.97E-07	1.13E-05	1229	CUST_17570_PI416193496	154295211	XP_001548042.1	hypothetical protein BC1G_13419 [Botryotinia fuckeliana B05.10] 	Fungus
craniferina_c9404	12966	13	130	2	30	-10.284	-3.362	5.73E-07	9.63E-06	1230	CUST_4042_PI416193496	NA	NA	NA	Fungus
Cr_WMini_4225E04.ab1	3583	185	1776	138	294	-11.914	-3.575	7.87E-07	1.23E-05	1231	CUST_19891_PI416193500	NA	NA	NA	Fungus
craniferina_c19231	6458	72	12	28	3	5.907	2.562	4.14E-08	1.31E-06	1232	CUST_11971_PI416193496	NA	NA	NA	Fungus
craniferina_c12837	27095	65	370	3	38	-5.667	-2.503	2.50E-08	8.84E-07	1233	CUST_6578_PI416193496	240106939	EER25126.1	hypothetical protein CPC735_017280 [Coccidioides posadasii C735 delta SOWgp]	Fungus
craniferina_c18215	35890	4	44	0	6	-10.803	-3.433	6.87E-07	1.12E-05	1234	CUST_11008_PI416193496	50547411	XP_501175.1	YALI0B21296p [Yarrowia lipolytica] 	Fungus
craniferina_c3255	38071	1615	77	137	35	22.782	4.51	1.61E-06	2.14E-05	1235	CUST_5046_PI416193500	240275236	EER38751.1	conserved hypothetical protein [Ajellomyces capsulatus H143]	Fungus
craniferina_c26366	33476	2	31	0	5	-16.277	-4.025	1.25E-06	1.77E-05	1236	CUST_18730_PI416193496	91085847	XP_974980.1	PREDICTED: similar to LIM and SH3 domain protein F42H10.3 [Tribolium castaneum] 	Algae
craniferina_c15463	35302	133	758	14	258	-5.521	-2.465	1.62E-08	6.28E-07	1237	CUST_8783_PI416193496	NA	NA	NA	Fungus
craniferina_c25847	32684	410	76	30	12	5.434	2.442	1.28E-08	5.19E-07	1238	CUST_15147_PI416193500	255941684	XP_002561611.1	Pc16g13120 [Penicillium chrysogenum Wisconsin 54-1255] 	Fungus
craniferina_c17997	42254	1051	125	70	35	8.67	3.116	3.80E-07	7.04E-06	1239	CUST_14333_PI416193500	255932319	XP_002557716.1	Pc12g08870 [Penicillium chrysogenum Wisconsin 54-1255] 	Fungus
craniferina_c9595	198	14	69	3	10	-4.914	-2.297	8.91E-10	6.13E-08	1240	CUST_10811_PI416193500	NA	NA	NA	Algae
craniferina_c26721	27314	617	3334	26	732	-5.324	-2.413	8.77E-09	3.88E-07	1241	CUST_19075_PI416193496	171694776	XP_001912312.1	hypothetical protein [Podospora anserina S mat+] 	Algae
craniferina_c23440	44067	144	13	61	5	10.796	3.432	6.96E-07	1.13E-05	1242	CUST_15968_PI416193496	119469232	XP_001257918.1	calpain-like protein [Neosartorya fischeri NRRL 181] 	Algae
craniferina_c8715	32309	449	87	20	15	5.227	2.386	6.47E-09	3.06E-07	1243	CUST_10282_PI416193500	115491973	XP_001210614.1	conserved hypothetical protein [Aspergillus terreus NIH2624] 	Fungus
craniferina_c26332	29065	2	109	0	14	-57.409	-5.843	2.53E-06	2.99E-05	1244	CUST_18696_PI416193496	NA	NA	NA	Fungus
Cr_WMini_3841C07.ab1	12080	16845	2	3938	0	8631.218	13.075	4.87E-06	4.94E-05	1245	CUST_19627_PI416193500	156048881	XP_001590407.1	hypothetical protein SS1G_08147 [Sclerotinia sclerotiorum 1980] 	Algae
craniferina_lrc503	7746	28611	5374	1536	485	5.333	2.415	9.66E-09	4.19E-07	1246	CUST_937_PI416193500	261195114	XP_002623961.1	cytosolic large ribosomal subunit protein L30 [Ajellomyces dermatitidis SLH14081] 	Fungus
Cr_DMini_2305E12.ab1	18571	9867	1307	3334	224	7.361	2.88	2.12E-07	4.53E-06	1247	CUST_16797_PI416193500	115388461	XP_001211736.1	conserved hypothetical protein [Aspergillus terreus NIH2624] 	Fungus
craniferina_c15783	12086	145	733	17	126	-5.029	-2.33	2.68E-09	1.50E-07	1248	CUST_9041_PI416193496	169767072	XP_001818007.1	hypothetical protein [Aspergillus oryzae RIB40] 	Fungus
craniferina_c4552	2110	2	12	0	1	-5.096	-2.349	4.02E-09	2.08E-07	1249	CUST_1276_PI416193496	NA	NA	NA	Fungus
craniferina_c14861	3611	31	5	4	4	7.859	2.974	2.84E-07	5.63E-06	1250	CUST_8290_PI416193496	67904692	XP_682602.1	hypothetical protein AN9333.2 [Aspergillus nidulans FGSC A4] 	Fungus
craniferina_c22605	38667	127	19	22	4	6.659	2.735	1.30E-07	3.11E-06	1251	CUST_15180_PI416193496	NA	NA	NA	Fungus
craniferina_c2034	12395	35	191	6	40	-5.393	-2.431	1.30E-08	5.24E-07	1252	CUST_314_PI416193496	240106137	EER24330.1	Major Facilitator Superfamily protein [Coccidioides posadasii C735 delta SOWgp]	Fungus
craniferina_c18058	7419	6	70	2	24	-11.352	-3.505	8.06E-07	1.25E-05	1253	CUST_10868_PI416193496	NA	NA	NA	Fungus
craniferina_c3236	34672	150	14	39	6	10.846	3.439	7.51E-07	1.19E-05	1254	CUST_5029_PI416193500	119471936	XP_001258247.1	hypothetical protein NFIA_056990 [Neosartorya fischeri NRRL 181] 	Algae
craniferina_c16288	33455	344	37	35	6	9.389	3.231	5.16E-07	8.89E-06	1255	CUST_13661_PI416193500	189206712	XP_001939690.1	amino acid transporter [Pyrenophora tritici-repentis Pt-1C-BFP] 	Fungus
craniferina_c13855	13958	2	102	0	45	-51.643	-5.691	2.55E-06	3.01E-05	1256	CUST_12784_PI416193500	154272882	XP_001537293.1	hypothetical protein HCAG_07602 [Ajellomyces capsulatus NAm1] 	Algae
craniferina_c2211	33675	86	425	8	25	-4.952	-2.308	1.81E-09	1.09E-07	1257	CUST_367_PI416193496	NA	NA	NA	Algae
craniferina_lrc2073	38688	64482	11162	3755	1608	5.812	2.539	4.61E-08	1.43E-06	1258	CUST_3498_PI416193500	NA	NA	NA	Fungus
craniferina_c8315	41201	7145	1290	801	303	5.626	2.492	3.19E-08	1.08E-06	1259	CUST_3331_PI416193496	NA	NA	NA	Algae
craniferina_c7795	15978	5932	942	957	163	6.311	2.658	8.99E-08	2.36E-06	1260	CUST_9532_PI416193500	NA	NA	NA	Algae
craniferina_c16557	17287	274	37	102	12	7.241	2.856	2.17E-07	4.60E-06	1261	CUST_9656_PI416193496	240274198	EER37716.1	conserved hypothetical protein [Ajellomyces capsulatus H143]	Fungus
craniferina_s28436	43386	40	850	22	210	-24.148	-4.594	1.87E-06	2.40E-05	1262	CUST_20625_PI416193496	NA	NA	NA	Algae
craniferina_c7750	15208	82	417	6	37	-5.112	-2.354	5.55E-09	2.70E-07	1263	CUST_2995_PI416193496	NA	NA	NA	Fungus
craniferina_c21229	44503	36	186	4	8	-5.123	-2.357	5.82E-09	2.80E-07	1264	CUST_13881_PI416193496	NA	NA	NA	Algae
craniferina_c13165	12105	41	495	6	45	-12.13	-3.6	9.58E-07	1.43E-05	1265	CUST_6856_PI416193496	NA	NA	NA	Fungus
craniferina_c28078	32186	15	80	1	17	-5.165	-2.369	7.63E-09	3.49E-07	1266	CUST_20334_PI416193496	NA	NA	NA	Fungus
craniferina_c3986	32763	60777	4	4840	3	18629.861	14.185	5.23E-06	5.20E-05	1267	CUST_5928_PI416193500	154309933	XP_001554299.1	hypothetical protein BC1G_06887 [Botryotinia fuckeliana B05.10] 	Algae
craniferina_c13216	32372	1239	2	576	0	588.26	9.2	4.73E-06	4.83E-05	1268	CUST_6905_PI416193496	NA	NA	NA	Fungus
craniferina_c4663	22371	446	64	10	27	7.435	2.894	2.60E-07	5.28E-06	1269	CUST_6655_PI416193500	296421849	XP_002840476.1	hypothetical protein [Tuber melanosporum Mel28] 	Algae
craniferina_c12078	13462	12	68	3	3	-5.676	-2.505	3.84E-08	1.23E-06	1270	CUST_12208_PI416193500	156054300	XP_001593076.1	hypothetical protein SS1G_05998 [Sclerotinia sclerotiorum 1980] 	Fungus
craniferina_c2022	6265	175	991	37	113	-5.729	-2.518	4.48E-08	1.40E-06	1271	CUST_3423_PI416193500	154322729	XP_001560679.1	hypothetical protein BC1G_00707 [Botryotinia fuckeliana B05.10] 	Fungus
craniferina_c19740	34234	4853	324	846	31	14.906	3.898	1.33E-06	1.85E-05	1272	CUST_12457_PI416193496	NA	NA	NA	Fungus
Cr_DMidi_7585F02.ab1	37224	742	3379	83	158	-4.572	-2.193	1.01E-10	1.01E-08	1273	CUST_16194_PI416193500	NA	NA	NA	Fungus
craniferina_c16480	38719	794	111	285	10	6.854	2.777	1.85E-07	4.06E-06	1274	CUST_9595_PI416193496	296419549	XP_002839365.1	hypothetical protein [Tuber melanosporum Mel28] 	Fungus
craniferina_c22788	21909	64	7	7	10	16.186	4.017	1.47E-06	1.99E-05	1275	CUST_15354_PI416193496	NA	NA	NA	Fungus
craniferina_c16288	8524	342	39	41	11	9.102	3.186	5.47E-07	9.27E-06	1276	CUST_13662_PI416193500	189206712	XP_001939690.1	amino acid transporter [Pyrenophora tritici-repentis Pt-1C-BFP] 	Fungus
craniferina_c21775	36099	27	220	3	33	-8.061	-3.011	3.77E-07	7.00E-06	1277	CUST_14400_PI416193496	NA	NA	NA	Fungus
craniferina_c9420	735	396	71	15	9	5.57	2.478	3.34E-08	1.11E-06	1278	CUST_10723_PI416193500	238492050	XP_002377262.1	conserved hypothetical protein [Aspergillus flavus NRRL3357] 	Fungus
craniferina_c21960	14715	20	3	5	1	6.897	2.786	2.01E-07	4.34E-06	1279	CUST_14575_PI416193496	156042486	XP_001587800.1	hypothetical protein SS1G_11040 [Sclerotinia sclerotiorum 1980] 	Fungus
craniferina_c2322	1910	17824	3601	998	177	4.948	2.307	3.25E-09	1.76E-07	1280	CUST_3842_PI416193500	145237516	XP_001391405.1	hypothetical protein An07g03220 [Aspergillus niger] 	Fungus
craniferina_c18692	5799	225	43	69	14	5.31	2.409	1.59E-08	6.15E-07	1281	CUST_14426_PI416193500	154317834	XP_001558236.1	hypothetical protein BC1G_02900 [Botryotinia fuckeliana B05.10] 	Algae
craniferina_c27269	1196	136	4145	39	499	-31.16	-4.962	2.33E-06	2.81E-05	1282	CUST_19602_PI416193496	NA	NA	NA	Algae
craniferina_c18688	11779	1831	391	225	42	4.678	2.226	5.72E-10	4.22E-08	1283	CUST_11456_PI416193496	NA	NA	NA	Fungus
craniferina_c13615	27948	941	116	149	33	8.26	3.046	4.25E-07	7.66E-06	1284	CUST_12719_PI416193500	NA	NA	NA	Algae
craniferina_c16520	18052	287	29	13	6	9.994	3.321	7.28E-07	1.16E-05	1285	CUST_9628_PI416193496	239606434	EEQ83421.1	translational activator [Ajellomyces dermatitidis ER-3]	Fungus
craniferina_c21410	9161	49	6	4	3	9.554	3.256	6.42E-07	1.05E-05	1286	CUST_14677_PI416193500	NA	NA	NA	Fungus
craniferina_c5652	42468	3	27	1	6	-8.28	-3.05	4.40E-07	7.88E-06	1287	CUST_1810_PI416193496	NA	NA	NA	Fungus
craniferina_c27124	39853	377	17	270	5	19.982	4.321	1.88E-06	2.40E-05	1288	CUST_19464_PI416193496	NA	NA	NA	Fungus
craniferina_c20104	3953	410	53	78	20	8.061	3.011	4.01E-07	7.31E-06	1289	CUST_12807_PI416193496	NA	NA	NA	Fungus
craniferina_c11557	28106	182	29	33	3	6.19	2.63	1.01E-07	2.58E-06	1290	CUST_5571_PI416193496	NA	NA	NA	Fungus
Cr_WMidi_8257B06.ab1	21294	1159	6367	119	554	-5.502	-2.46	3.30E-08	1.10E-06	1291	CUST_18595_PI416193500	225555959	EEH04249.1	conserved hypothetical protein [Ajellomyces capsulatus G186AR]	Fungus
craniferina_c6638	26498	23	2	8	0	11.858	3.568	1.08E-06	1.58E-05	1292	CUST_8652_PI416193500	182678569	YP_001832715.1	type I phosphodiesterase/nucleotide pyrophosphatase [Beijerinckia indica subsp. indica ATCC 9039] 	Fungus
craniferina_c20136	14936	93	15	25	3	6.318	2.659	1.21E-07	2.95E-06	1293	CUST_14555_PI416193500	171677161	XP_001903532.1	hypothetical protein [Podospora anserina S mat+] 	Fungus
craniferina_c24035	42972	242	3782	41	569	-15.651	-3.968	1.52E-06	2.05E-05	1294	CUST_16531_PI416193496	NA	NA	NA	Fungus
craniferina_c14135	6860	30	4	5	3	8.251	3.045	4.47E-07	7.99E-06	1295	CUST_7683_PI416193496	NA	NA	NA	Algae
Cr_WMini_3841C07.ab1	33062	14745	2	2896	0	7013.135	12.776	5.65E-06	5.52E-05	1296	CUST_19626_PI416193500	156048881	XP_001590407.1	hypothetical protein SS1G_08147 [Sclerotinia sclerotiorum 1980] 	Algae
craniferina_c13624	3549	400	84	26	12	4.784	2.258	1.82E-09	1.09E-07	1297	CUST_7252_PI416193496	226289042	EEH44554.1	conserved hypothetical protein [Paracoccidioides brasiliensis Pb18]	Fungus
craniferina_c11322	23883	161	719	14	48	-4.466	-2.159	4.23E-11	4.97E-09	1298	CUST_5404_PI416193496	NA	NA	NA	Fungus
craniferina_c7248	15528	2302	343	96	78	6.822	2.77	2.13E-07	4.54E-06	1299	CUST_2694_PI416193496	NA	NA	NA	Fungus
craniferina_c5064	9127	38	2	3	0	19.812	4.308	1.90E-06	2.43E-05	1300	CUST_1518_PI416193496	NA	NA	NA	Algae
craniferina_c12236	17154	688	137	138	18	4.974	2.314	5.08E-09	2.51E-07	1301	CUST_6087_PI416193496	NA	NA	NA	Fungus
craniferina_c12069	30459	2412	2	514	1	994.383	9.958	5.30E-06	5.26E-05	1302	CUST_12201_PI416193500	85118037	XP_965367.1	hypothetical protein NCU02980 [Neurospora crassa OR74A] 	Fungus
craniferina_c21874	14294	2	201	0	37	-103.906	-6.699	3.76E-06	4.05E-05	1303	CUST_14716_PI416193500	NA	NA	NA	Fungus
craniferina_c25483	11417	371	66	51	17	5.751	2.524	6.03E-08	1.75E-06	1304	CUST_17890_PI416193496	NA	NA	NA	Fungus
craniferina_c6569	39925	218	1197	29	88	-5.515	-2.463	3.62E-08	1.18E-06	1305	CUST_8595_PI416193500	NA	NA	NA	Fungus
craniferina_c9420	33674	295	48	1	11	6.317	2.659	1.28E-07	3.08E-06	1306	CUST_10724_PI416193500	238492050	XP_002377262.1	conserved hypothetical protein [Aspergillus flavus NRRL3357] 	Fungus
craniferina_c13211	11988	949	194	75	40	4.951	2.308	4.77E-09	2.39E-07	1307	CUST_6900_PI416193496	156055496	XP_001593672.1	hypothetical protein SS1G_05100 [Sclerotinia sclerotiorum 1980] 	Fungus
craniferina_c13166	28415	2761	490	350	118	5.706	2.513	5.72E-08	1.68E-06	1308	CUST_6857_PI416193496	NA	NA	NA	Algae
Cr_WMidi_8257B06.ab1	5492	1070	6841	166	1005	-6.405	-2.679	1.45E-07	3.39E-06	1309	CUST_18594_PI416193500	225555959	EEH04249.1	conserved hypothetical protein [Ajellomyces capsulatus G186AR]	Fungus
craniferina_c27906	1571	22	124	8	27	-5.68	-2.506	5.58E-08	1.65E-06	1310	CUST_20195_PI416193496	NA	NA	NA	Fungus
craniferina_c22595	22347	616	80	31	17	7.862	2.975	4.04E-07	7.38E-06	1311	CUST_14806_PI416193500	NA	NA	NA	Fungus
craniferina_c17716	21732	90	489	7	38	-5.405	-2.434	3.14E-08	1.07E-06	1312	CUST_10562_PI416193496	NA	NA	NA	Fungus
craniferina_c13369	12129	2	45	0	39	-18.672	-4.223	1.90E-06	2.43E-05	1313	CUST_7035_PI416193496	NA	NA	NA	Fungus
craniferina_c19613	23480	122	12	16	7	11.868	3.569	1.19E-06	1.70E-05	1314	CUST_12335_PI416193496	NA	NA	NA	Algae
craniferina_lrc28412	29503	241	2227	52	645	-9.134	-3.191	6.91E-07	1.12E-05	1315	CUST_20601_PI416193496	NA	NA	NA	Algae
craniferina_c24653	42890	17	3	4	1	5.302	2.407	2.45E-08	8.75E-07	1316	CUST_17111_PI416193496	NA	NA	NA	Fungus
craniferina_c10250	37073	2449	525	337	104	4.706	2.235	1.76E-09	1.06E-07	1317	CUST_4651_PI416193496	NA	NA	NA	Fungus
craniferina_c4468	19677	18	87	5	6	-4.822	-2.27	3.52E-09	1.88E-07	1318	CUST_1234_PI416193496	NA	NA	NA	Fungus
craniferina_c6032	34132	4883	1127	240	87	4.337	2.117	3.42E-12	6.27E-10	1319	CUST_8067_PI416193500	212543343	XP_002151826.1	"Rho GTPase activator (Bem3), putative [Penicillium marneffei ATCC 18224] "	Fungus
craniferina_c14162	6951	16	2	3	0	6.659	2.735	2.06E-07	4.41E-06	1320	CUST_7705_PI416193496	258570723	XP_002544165.1	conserved hypothetical protein [Uncinocarpus reesii 1704] 	Fungus
craniferina_c20652	37605	133	21	41	10	6.846	2.775	2.52E-07	5.18E-06	1321	CUST_13327_PI416193496	NA	NA	NA	Fungus
craniferina_c25394	37330	207	37	24	5	5.597	2.485	5.32E-08	1.59E-06	1322	CUST_17807_PI416193496	NA	NA	NA	Fungus
craniferina_c11889	37251	255	25	69	3	9.98	3.319	8.54E-07	1.31E-05	1323	CUST_5816_PI416193496	212534812	XP_002147562.1	"MFS monosaccharide transporter, putative [Penicillium marneffei ATCC 18224] "	Algae
craniferina_c13415	19101	704	131	73	34	5.481	2.454	4.26E-08	1.34E-06	1324	CUST_12657_PI416193500	NA	NA	NA	Fungus
craniferina_c21149	3065	108	18	41	4	5.857	2.55	9.06E-08	2.38E-06	1325	CUST_13803_PI416193496	156035543	XP_001585883.1	hypothetical protein SS1G_12975 [Sclerotinia sclerotiorum 1980] 	Fungus
craniferina_c2136	42946	16438	3300	2073	309	4.97	2.313	8.06E-09	3.65E-07	1326	CUST_3583_PI416193500	261191157	XP_002621987.1	posttranscriptional regulation nuclease [Ajellomyces dermatitidis SLH14081] 	Fungus
craniferina_c14967	27543	954	101	227	15	9.324	3.221	7.46E-07	1.18E-05	1327	CUST_13146_PI416193500	212543889	XP_002152099.1	"MFS monosaccharide transporter, putative [Penicillium marneffei ATCC 18224] "	Algae
craniferina_c19671	41025	78	838	3	14	-10.711	-3.421	1.03E-06	1.51E-05	1328	CUST_12389_PI416193496	NA	NA	NA	Fungus
craniferina_c22043	37578	153	918	37	178	-6.041	-2.595	1.09E-07	2.73E-06	1329	CUST_14653_PI416193496	291181536	EFE37300.1	NACHT and WD domain protein [Trichophyton verrucosum HKI 0517]	Fungus
craniferina_c8357	42614	74	383	11	98	-5.102	-2.351	1.43E-08	5.63E-07	1330	CUST_3354_PI416193496	NA	NA	NA	Fungus
craniferina_c20462	13088	36	239	10	29	-6.722	-2.749	2.39E-07	4.96E-06	1331	CUST_13150_PI416193496	NA	NA	NA	Algae
craniferina_c8065	26433	994	180	50	43	5.616	2.49	6.16E-08	1.77E-06	1332	CUST_9769_PI416193500	NA	NA	NA	Fungus
craniferina_c2386	4288	489	97	92	9	4.99	2.319	9.89E-09	4.26E-07	1333	CUST_3943_PI416193500	189199994	XP_001936334.1	homeoprotein [Pyrenophora tritici-repentis Pt-1C-BFP] 	Algae
craniferina_c22707	36168	15	74	0	4	-4.854	-2.279	5.24E-09	2.57E-07	1334	CUST_15276_PI416193496	NA	NA	NA	Algae
craniferina_c27211	11480	16	3	2	1	6.273	2.649	1.49E-07	3.46E-06	1335	CUST_19549_PI416193496	169617988	XP_001802408.1	hypothetical protein SNOG_12178 [Phaeosphaeria nodorum SN15] 	Fungus
craniferina_c8594	26886	4921	13	1312	1	361.061	8.496	5.37E-06	5.30E-05	1336	CUST_10199_PI416193500	296804506	XP_002843105.1	conserved hypothetical protein [Arthroderma otae CBS 113480] 	Fungus
craniferina_c11895	8853	2229	350	382	43	6.348	2.666	1.69E-07	3.80E-06	1337	CUST_5821_PI416193496	NA	NA	NA	Fungus
craniferina_c13559	10346	2180	401	221	82	5.491	2.457	4.94E-08	1.51E-06	1338	CUST_7197_PI416193496	NA	NA	NA	Algae
craniferina_lrc519	38966	2	16	0	8	-6.424	-2.683	1.80E-07	3.98E-06	1339	CUST_967_PI416193500	119193502	XP_001247357.1	predicted protein [Coccidioides immitis RS]	Fungus
craniferina_lrc1015	4500	23014	3977	2364	755	5.841	2.546	9.68E-08	2.50E-06	1340	CUST_2029_PI416105755	5902596	AAD55568.1	AF110786_1light harvesting complex a protein [Volvox carteri f. nagariensis]	Algae
craniferina_lrc14363	41893	22563	2682	3742	1054	8.757	3.13	6.97E-07	1.13E-05	1341	CUST_7871_PI416193496	NA	NA	NA	Fungus
craniferina_c15630	30853	163	927	20	223	-5.609	-2.488	6.41E-08	1.82E-06	1342	CUST_8920_PI416193496	39973179	XP_367980.1	conserved hypothetical protein [Magnaporthe oryzae 70-15] 	Algae
craniferina_c7763	25781	132	8	4	11	30.713	4.941	2.79E-06	3.22E-05	1343	CUST_9514_PI416193500	256723250	EEU36627.1	hypothetical protein NECHADRAFT_51890 [Nectria haematococca mpVI 77-13-4]	Fungus
craniferina_c7630	7587	12569	2207	1912	375	5.707	2.513	7.66E-08	2.08E-06	1344	CUST_9412_PI416193500	NA	NA	NA	Fungus
craniferina_lrc5199	38839	56595	12731	5948	2045	4.468	2.16	2.53E-10	2.15E-08	1345	CUST_7216_PI416193500	NA	NA	NA	Fungus
craniferina_c24697	28811	35	201	2	89	-5.479	-2.454	5.03E-08	1.52E-06	1346	CUST_17151_PI416193496	NA	NA	NA	Fungus
craniferina_c11680	9110	40	7	1	4	6.189	2.63	1.46E-07	3.41E-06	1347	CUST_12032_PI416193500	115943141	XP_800520.2	"PREDICTED: hypothetical protein, partial [Strongylocentrotus purpuratus] "	Fungus
craniferina_c3722	37677	17313	5	3324	2	4009.337	11.969	6.53E-06	6.19E-05	1348	CUST_5622_PI416193500	169622603	XP_001804710.1	hypothetical protein SNOG_14526 [Phaeosphaeria nodorum SN15] 	Fungus
craniferina_c17157	28678	607	91	118	3	6.575	2.717	2.27E-07	4.76E-06	1349	CUST_14050_PI416193500	189188232	XP_001930455.1	L-amino acid oxidase [Pyrenophora tritici-repentis Pt-1C-BFP] 	Fungus
craniferina_c4006	39961	632	6933	173	688	-11.251	-3.492	1.26E-06	1.78E-05	1350	CUST_5953_PI416193500	289616004	CBI57103.1	unnamed protein product [Sordaria macrospora]	Fungus
craniferina_c4974	32928	83	413	7	69	-4.949	-2.307	9.64E-09	4.18E-07	1351	CUST_6988_PI416193500	238505842	XP_002384123.1	"phytoene dehydrogenase, putative [Aspergillus flavus NRRL3357] "	Algae
craniferina_c22958	7674	278	40	20	17	7.501	2.907	4.19E-07	7.59E-06	1352	CUST_14848_PI416193500	NA	NA	NA	Algae
craniferina_c11452	7732	2895	560	225	40	5.167	2.369	2.42E-08	8.67E-07	1353	CUST_11892_PI416193500	169609496	XP_001798167.1	hypothetical protein SNOG_07840 [Phaeosphaeria nodorum SN15] 	Fungus
craniferina_c2846	26464	26	3	0	2	9.363	3.227	8.24E-07	1.27E-05	1354	CUST_583_PI416193496	121707984	XP_001271995.1	conserved hypothetical protein [Aspergillus clavatus NRRL 1] 	Algae
craniferina_c7382	36117	30	198	4	53	-6.452	-2.69	2.03E-07	4.38E-06	1355	CUST_9200_PI416193500	NA	NA	NA	Algae
craniferina_c1210	35602	770	142	164	15	5.376	2.427	4.14E-08	1.31E-06	1356	CUST_2147_PI416193500	226291032	EEH46460.1	RNA polymerase II subunit 7 [Paracoccidioides brasiliensis Pb18]	Fungus
craniferina_lrc1015	24975	22742	3946	3071	698	5.792	2.534	9.63E-08	2.49E-06	1357	CUST_1826_PI416193500	5902596	AAD55568.1	AF110786_1light harvesting complex a protein [Volvox carteri f. nagariensis]	Algae
craniferina_lrc840	37954	17	158	2	58	-8.66	-3.114	7.01E-07	1.13E-05	1358	CUST_1519_PI416193500	242814803	XP_002486445.1	bZIP transcription factor HacA [Talaromyces stipitatus ATCC 10500] 	Fungus
craniferina_c4419	4726	753	3998	60	743	-5.26	-2.395	3.27E-08	1.10E-06	1359	CUST_6422_PI416193500	115433354	XP_001216814.1	hypothetical protein ATEG_08193 [Aspergillus terreus NIH2624] 	Fungus
craniferina_c9874	7966	112	19	7	3	6.073	2.602	1.38E-07	3.27E-06	1360	CUST_4391_PI416193496	121719017	XP_001276264.1	"pyoverdine/dityrosine biosynthesis protein, putative [Aspergillus clavatus NRRL 1] "	Fungus
craniferina_lrc197	16602	13139	85068	2222	14286	-6.48	-2.696	2.17E-07	4.60E-06	1361	CUST_372_PI416193500	NA	NA	NA	Algae
craniferina_c10190	27277	300	56	20	11	5.438	2.443	5.17E-08	1.55E-06	1362	CUST_4610_PI416193496	NA	NA	NA	Algae
craniferina_c10208	16759	62	350	8	40	-5.619	-2.49	7.54E-08	2.06E-06	1363	CUST_4624_PI416193496	NA	NA	NA	Fungus
craniferina_c22349	34551	12	64	1	14	-5.227	-2.386	3.25E-08	1.10E-06	1364	CUST_14946_PI416193496	NA	NA	NA	Algae
craniferina_c27775	7308	20	4	3	1	4.897	2.292	9.51E-09	4.14E-07	1365	CUST_20077_PI416193496	169621744	XP_001804282.1	hypothetical protein SNOG_14082 [Phaeosphaeria nodorum SN15] 	Fungus
craniferina_c7000	25351	11	2	2	0	5.835	2.545	1.09E-07	2.73E-06	1366	CUST_8914_PI416193500	119499774	XP_001266644.1	tripeptidyl peptidase A [Neosartorya fischeri NRRL 181] 	Fungus
craniferina_lrc1015	3006	22480	3927	2547	722	5.769	2.528	9.90E-08	2.54E-06	1367	CUST_2030_PI416105755	5902596	AAD55568.1	AF110786_1light harvesting complex a protein [Volvox carteri f. nagariensis]	Algae
craniferina_c25085	15334	3860	873	156	43	4.422	2.145	2.28E-10	1.98E-08	1368	CUST_17511_PI416193496	NA	NA	NA	Fungus
craniferina_c27095	25275	4	35	1	3	-9.841	-3.299	9.75E-07	1.45E-05	1369	CUST_19437_PI416193496	238497055	XP_002379763.1	"short-chain dehydrogenase, putative [Aspergillus flavus NRRL3357] "	Algae
craniferina_c2002	17661	96	490	23	113	-5.129	-2.359	2.42E-08	8.67E-07	1370	CUST_3395_PI416193500	156064441	XP_001598142.1	hypothetical protein SS1G_00228 [Sclerotinia sclerotiorum 1980] 	Fungus
craniferina_c23883	28347	950	2	453	1	397.12	8.633	5.93E-06	5.74E-05	1371	CUST_14940_PI416193500	121713434	XP_001274328.1	benzoate 4-monooxygenase cytochrome P450 [Aspergillus clavatus NRRL 1] 	Fungus
craniferina_c23213	29354	2580	28	785	9	93.303	6.544	4.45E-06	4.61E-05	1372	CUST_15758_PI416193496	239614442	EEQ91429.1	conserved hypothetical protein [Ajellomyces dermatitidis ER-3]	Fungus
Cr_DMidi_5473G08.ab1	38989	78	14	14	2	5.65	2.498	8.26E-08	2.20E-06	1373	CUST_15909_PI416193500	154273965	XP_001537834.1	predicted protein [Ajellomyces capsulatus NAm1] 	Fungus
craniferina_c18660	33996	192	32	27	7	6.081	2.604	1.49E-07	3.46E-06	1374	CUST_11428_PI416193496	NA	NA	NA	Fungus
craniferina_c11711	5073	11	2	2	0	4.534	2.181	1.28E-09	8.22E-08	1375	CUST_12046_PI416193500	NA	NA	NA	Fungus
Cr_DMidi_5281D11.ab1	10307	395	35	105	24	12.754	3.673	1.60E-06	2.12E-05	1376	CUST_15705_PI416193500	291175554	EFE31359.1	hypothetical protein ARB_01754 [Arthroderma benhamiae CBS 112371] 	Fungus
craniferina_c23955	43758	290	51	8	6	5.773	2.529	1.05E-07	2.65E-06	1377	CUST_16454_PI416193496	145240621	XP_001392957.1	hypothetical protein An08g08440 [Aspergillus niger] 	Fungus
craniferina_c6638	18080	25	2	11	0	13.173	3.719	1.69E-06	2.21E-05	1378	CUST_8651_PI416193500	182678569	YP_001832715.1	type I phosphodiesterase/nucleotide pyrophosphatase [Beijerinckia indica subsp. indica ATCC 9039] 	Fungus
craniferina_c9660	11116	2	98	0	8	-49.443	-5.628	3.74E-06	4.03E-05	1379	CUST_4228_PI416193496	NA	NA	NA	Fungus
craniferina_c1637	29241	180	1148	42	276	-6.345	-2.666	2.09E-07	4.48E-06	1380	CUST_2833_PI416193500	NA	NA	NA	Fungus
craniferina_c2708	16542	86	419	5	86	-4.811	-2.266	8.52E-09	3.80E-07	1381	CUST_4350_PI416193500	115442926	XP_001218270.1	conserved hypothetical protein [Aspergillus terreus NIH2624] 	Fungus
craniferina_c13175	35573	17	385	4	92	-23.152	-4.533	2.65E-06	3.09E-05	1382	CUST_6865_PI416193496	NA	NA	NA	Fungus
craniferina_c8317	20769	62	9	14	2	6.753	2.755	3.12E-07	6.07E-06	1383	CUST_3332_PI416193496	NA	NA	NA	Algae
craniferina_c22814	33033	67	1857	13	87	-28.273	-4.821	2.99E-06	3.39E-05	1384	CUST_15378_PI416193496	NA	NA	NA	Fungus
craniferina_c4781	6300	10	2	2	0	4.451	2.154	5.89E-10	4.34E-08	1385	CUST_1388_PI416193496	NA	NA	NA	Algae
craniferina_c26291	27037	2	14	0	5	-6.017	-2.589	1.45E-07	3.39E-06	1386	CUST_18655_PI416193496	291177986	EFE33777.1	hypothetical protein ARB_07242 [Arthroderma benhamiae CBS 112371]	Fungus
craniferina_c6435	32096	414	64	14	19	6.699	2.744	3.00E-07	5.87E-06	1387	CUST_8439_PI416193500	189211135	XP_001941898.1	hypothetical protein PTRG_11567 [Pyrenophora tritici-repentis Pt-1C-BFP] 	Algae
craniferina_c18607	20245	33	2	16	0	15.902	3.991	2.09E-06	2.60E-05	1388	CUST_11381_PI416193496	154318989	XP_001558812.1	hypothetical protein BC1G_02446 [Botryotinia fuckeliana B05.10] 	Fungus
craniferina_c26061	45184	138	23	12	8	6.121	2.614	1.69E-07	3.80E-06	1389	CUST_18441_PI416193496	NA	NA	NA	Fungus
craniferina_c9673	4031	19	119	4	32	-6.196	-2.631	1.82E-07	4.01E-06	1390	CUST_4238_PI416193496	NA	NA	NA	Algae
craniferina_c6348	5462	8259	36763	853	4238	-4.449	-2.153	6.94E-10	5.01E-08	1391	CUST_2167_PI416193496	261199902	XP_002626352.1	vesicle transport V-snare protein [Ajellomyces dermatitidis SLH14081] 	Fungus
Cr_DMidi_6817C11.ab1	14695	8454	1833	455	283	4.644	2.215	4.28E-09	2.19E-07	1392	CUST_15995_PI416193500	242771614	XP_002477878.1	"ammonium transporter, putative [Talaromyces stipitatus ATCC 10500] "	Fungus
craniferina_c7795	18207	5293	894	889	150	5.919	2.565	1.41E-07	3.34E-06	1393	CUST_9531_PI416193500	NA	NA	NA	Algae
craniferina_c18872	3901	42	4	10	1	11.24	3.491	1.44E-06	1.96E-05	1394	CUST_11630_PI416193496	NA	NA	NA	Fungus
craniferina_c17482	39708	683	151	68	11	4.525	2.178	1.81E-09	1.09E-07	1395	CUST_10371_PI416193496	NA	NA	NA	Fungus
craniferina_c9182	6800	6	41	1	13	-6.66	-2.736	3.17E-07	6.15E-06	1396	CUST_10580_PI416193500	145254537	XP_001398657.1	hypothetical protein An18g01980 [Aspergillus niger] 	Fungus
craniferina_c24610	3746	407	61	38	4	6.613	2.725	2.97E-07	5.83E-06	1397	CUST_17071_PI416193496	NA	NA	NA	Fungus
craniferina_c25695	40271	83	443	10	104	-5.298	-2.405	5.03E-08	1.52E-06	1398	CUST_18086_PI416193496	239610173	EEQ87160.1	peroxiredoxin [Ajellomyces dermatitidis ER-3]	Algae
craniferina_c7033	22957	37	204	1	42	-5.412	-2.436	6.49E-08	1.84E-06	1399	CUST_2561_PI416193496	154278423	XP_001540025.1	predicted protein [Ajellomyces capsulatus NAm1] 	Fungus
craniferina_c17572	16790	5404	1229	684	61	4.38	2.131	3.09E-10	2.54E-08	1400	CUST_10446_PI416193496	NA	NA	NA	Fungus
craniferina_c5500	9056	13	2	4	0	6.443	2.688	2.58E-07	5.26E-06	1401	CUST_7539_PI416193500	242803381	XP_002484162.1	TOR signaling pathway phosphatase SitA [Talaromyces stipitatus ATCC 10500] 	Fungus
craniferina_c18784	37008	124	29	18	3	4.308	2.107	7.43E-11	7.79E-09	1402	CUST_11546_PI416193496	156061175	XP_001596510.1	hypothetical protein SS1G_02730 [Sclerotinia sclerotiorum 1980] 	Fungus
craniferina_c1198	630	2485	28070	258	7959	-11.008	-3.46	1.44E-06	1.96E-05	1403	CUST_2129_PI416193500	189195992	XP_001934334.1	Hsp70 nucleotide exchange factor fes1 [Pyrenophora tritici-repentis Pt-1C-BFP] 	Fungus
craniferina_c22674	3812	43	8	3	1	5.6	2.485	9.52E-08	2.47E-06	1404	CUST_15244_PI416193496	NA	NA	NA	Fungus
craniferina_c5643	32503	1002	4451	160	306	-4.472	-2.161	1.25E-09	8.10E-08	1405	CUST_7669_PI416193500	NA	NA	NA	Algae
craniferina_c11703	13070	223	3	174	2	60.693	5.923	4.26E-06	4.45E-05	1406	CUST_5675_PI416193496	NA	NA	NA	Fungus
craniferina_c24815	13880	168	930	17	47	-5.558	-2.475	8.58E-08	2.27E-06	1407	CUST_17260_PI416193496	154303908	XP_001552360.1	hypothetical protein BC1G_08838 [Botryotinia fuckeliana B05.10] 	Fungus
craniferina_c25309	42741	24	5	1	2	5.46	2.449	7.36E-08	2.02E-06	1408	CUST_17726_PI416193496	156048222	XP_001590078.1	hypothetical protein SS1G_08842 [Sclerotinia sclerotiorum 1980] 	Algae
craniferina_c13333	9678	2	17	0	0	-8.201	-3.036	7.50E-07	1.19E-05	1409	CUST_7002_PI416193496	NA	NA	NA	Fungus
craniferina_c16215	25793	2	191	0	56	-91.331	-6.513	4.98E-06	5.02E-05	1410	CUST_13638_PI416193500	242801985	XP_002483884.1	"WD-repeat protein, putative [Talaromyces stipitatus ATCC 10500] "	Fungus
craniferina_c6001	13367	97	781	13	244	-7.804	-2.964	6.55E-07	1.07E-05	1411	CUST_8031_PI416193500	240106865	EER25052.1	XPG I-region family protein [Coccidioides posadasii C735 delta SOWgp]	Fungus
craniferina_c16446	28935	185	1197	19	90	-6.49	-2.698	2.96E-07	5.81E-06	1412	CUST_9569_PI416193496	NA	NA	NA	Fungus
craniferina_c13520	38435	29	6	5	2	4.641	2.215	6.95E-09	3.25E-07	1413	CUST_7166_PI416193496	189206019	XP_001939344.1	predicted protein [Pyrenophora tritici-repentis Pt-1C-BFP] 	Fungus
craniferina_c907	40206	14520	98	2052	31	153.64	7.263	5.89E-06	5.70E-05	1414	CUST_1640_PI416193500	256727500	EEU40860.1	hypothetical protein NECHADRAFT_58149 [Nectria haematococca mpVI 77-13-4]	Fungus
craniferina_c745	12073	5	29	1	5	-5.442	-2.444	7.72E-08	2.09E-06	1415	CUST_1354_PI416193500	189201485	XP_001937079.1	conserved hypothetical protein [Pyrenophora tritici-repentis Pt-1C-BFP] 	Fungus
craniferina_c7378	34982	160	26	5	8	6.31	2.658	2.48E-07	5.10E-06	1416	CUST_2777_PI416193496	119493217	XP_001263815.1	"exosome-associated protein, putative [Neosartorya fischeri NRRL 181] "	Fungus
craniferina_c16742	41570	529	100	44	30	5.475	2.453	8.38E-08	2.23E-06	1417	CUST_9798_PI416193496	116191427	XP_001221526.1	hypothetical protein CHGG_05431 [Chaetomium globosum CBS 148.51] 	Fungus
Cr_DMidi_5281D10.ab1	28758	1276	38451	255	13029	-29.334	-4.874	3.48E-06	3.82E-05	1418	CUST_15702_PI416193500	258564060	XP_002582775.1	30 kDa heat shock protein [Uncinocarpus reesii 1704] 	Fungus
craniferina_c3820	37545	15759	3743	222	278	4.218	2.077	2.56E-11	3.40E-09	1419	CUST_5759_PI416193500	296417426	XP_002838359.1	hypothetical protein [Tuber melanosporum Mel28] 	Algae
craniferina_lrc395	31244	7376	9	1802	6	1049.73	10.036	7.50E-06	6.88E-05	1420	CUST_743_PI416193500	242821088	XP_002487610.1	conserved hypothetical protein [Talaromyces stipitatus ATCC 10500] 	Fungus
craniferina_c9226	7168	16	2	8	0	7.664	2.938	6.33E-07	1.04E-05	1421	CUST_3919_PI416193496	NA	NA	NA	Algae
craniferina_c9626	25410	3274	14	2560	8	180.589	7.497	6.21E-06	5.95E-05	1422	CUST_4207_PI416193496	NA	NA	NA	Fungus
craniferina_c6587	18863	50	1756	28	562	-37.871	-5.243	3.88E-06	4.15E-05	1423	CUST_2282_PI416193496	NA	NA	NA	Fungus
craniferina_c7680	40833	10	45	2	5	-4.76	-2.251	1.21E-08	4.95E-07	1424	CUST_2953_PI416193496	156059168	XP_001595507.1	hypothetical protein SS1G_03596 [Sclerotinia sclerotiorum 1980] 	Fungus
craniferina_c4888	38380	247	7907	29	584	-32.111	-5.005	3.66E-06	3.96E-05	1425	CUST_6891_PI416193500	145228563	XP_001388590.1	hypothetical protein An01g01490 [Aspergillus niger] 	Fungus
craniferina_c25833	11560	1639	325	76	46	5.067	2.341	3.66E-08	1.19E-06	1426	CUST_18218_PI416193496	156044818	XP_001588965.1	hypothetical protein SS1G_10513 [Sclerotinia sclerotiorum 1980] 	Fungus
craniferina_c4754	27429	8174	935	2648	361	8.831	3.143	9.99E-07	1.48E-05	1427	CUST_6741_PI416193500	NA	NA	NA	Fungus
craniferina_c8594	24378	9908	1323	3625	249	7.207	2.849	5.33E-07	9.10E-06	1428	CUST_10200_PI416193500	296804506	XP_002843105.1	conserved hypothetical protein [Arthroderma otae CBS 113480] 	Fungus
craniferina_c9946	26926	151	28	28	5	5.31	2.409	6.69E-08	1.88E-06	1429	CUST_11003_PI416193500	119481167	XP_001260612.1	"C6 finger domain protein, putative [Neosartorya fischeri NRRL 181] "	Fungus
craniferina_c18905	9956	126	2	89	0	49.569	5.631	4.46E-06	4.62E-05	1430	CUST_11661_PI416193496	NA	NA	NA	Fungus
craniferina_lrc279	7062	9	182	1	48	-19.597	-4.293	2.84E-06	3.25E-05	1431	CUST_523_PI416193500	NA	NA	NA	Fungus
craniferina_c1503	17836	42	231	4	66	-5.336	-2.416	7.24E-08	2.00E-06	1432	CUST_188_PI416193496	NA	NA	NA	Fungus
craniferina_c1939	35729	26393	5956	1883	210	4.425	2.146	1.77E-09	1.07E-07	1433	CUST_3295_PI416193500	239613428	EEQ90415.1	GTP-binding protein YchF [Ajellomyces dermatitidis ER-3]	Fungus
craniferina_c17204	14636	345	1720	28	41	-4.99	-2.319	3.32E-08	1.11E-06	1434	CUST_14069_PI416193500	171694896	XP_001912372.1	hypothetical protein [Podospora anserina S mat+] 	Fungus
craniferina_c26482	43848	26	151	5	26	-5.934	-2.569	1.89E-07	4.13E-06	1435	CUST_18841_PI416193496	NA	NA	NA	Algae
craniferina_c25946	14612	73	322	3	29	-4.427	-2.146	1.85E-09	1.11E-07	1436	CUST_18328_PI416193496	226459869	EEH57164.1	predicted protein [Micromonas pusilla CCMP1545]	Algae
craniferina_lrc74	27405	1017	4576	127	992	-4.448	-2.153	2.39E-09	1.37E-07	1437	CUST_140_PI416193500	242822212	XP_002487840.1	"heat shock protein Hsp30/Hsp42, putative [Talaromyces stipitatus ATCC 10500] "	Fungus
craniferina_c1291	43306	27535	141862	718	4113	-5.152	-2.365	5.19E-08	1.56E-06	1438	CUST_2276_PI416193500	189200889	XP_001936781.1	conserved hypothetical protein [Pyrenophora tritici-repentis Pt-1C-BFP] 	Algae
craniferina_c13860	5895	505	40	57	12	12.84	3.683	2.07E-06	2.58E-05	1439	CUST_7457_PI416193496	NA	NA	NA	Fungus
craniferina_c15853	28161	29	2	10	0	14.381	3.846	2.32E-06	2.80E-05	1440	CUST_9098_PI416193496	238500305	XP_002381387.1	"ankyrin repeat-containing protein, putative [Aspergillus flavus NRRL3357] "	Algae
craniferina_c9809	12825	873	188	128	36	4.68	2.227	1.16E-08	4.82E-07	1441	CUST_4340_PI416193496	256727872	EEU41231.1	hypothetical protein NECHADRAFT_46452 [Nectria haematococca mpVI 77-13-4]	Fungus
craniferina_c16181	23791	396	13	53	5	31.099	4.959	3.83E-06	4.11E-05	1442	CUST_9356_PI416193496	NA	NA	NA	Fungus
craniferina_c7973	45024	1106	156	66	49	7.316	2.871	5.97E-07	9.94E-06	1443	CUST_9692_PI416193500	226286603	EEH42116.1	DNA repair protein RAD16 [Paracoccidioides brasiliensis Pb18]	Fungus
craniferina_c26968	41061	971	183	58	44	5.408	2.435	9.16E-08	2.40E-06	1444	CUST_19316_PI416193496	242786807	XP_002480878.1	"two-component osmosensing histidine kinase (Bos1), putative [Talaromyces stipitatus ATCC 10500] "	Fungus
craniferina_c1464	4678	984	90	615	44	9.538	3.254	1.29E-06	1.81E-05	1445	CUST_2575_PI416193500	46115892	XP_383964.1	hypothetical protein FG03788.1 [Gibberella zeae PH-1]	Fungus
craniferina_c14398	30575	34	161	2	35	-4.69	-2.23	1.24E-08	5.04E-07	1446	CUST_7901_PI416193496	NA	NA	NA	Fungus
craniferina_c7011	32637	245	43	68	1	5.594	2.484	1.29E-07	3.10E-06	1447	CUST_2547_PI416193496	NA	NA	NA	Algae
craniferina_c3986	7706	39170	8	1905	10	8883.821	13.117	8.71E-06	7.73E-05	1448	CUST_5927_PI416193500	154309933	XP_001554299.1	hypothetical protein BC1G_06887 [Botryotinia fuckeliana B05.10] 	Algae
craniferina_c4974	44330	79	394	10	60	-4.991	-2.319	3.77E-08	1.22E-06	1449	CUST_6987_PI416193500	238505842	XP_002384123.1	"phytoene dehydrogenase, putative [Aspergillus flavus NRRL3357] "	Algae
craniferina_c22197	19181	25	4	3	3	8.713	3.123	1.11E-06	1.61E-05	1450	CUST_14801_PI416193496	NA	NA	NA	Fungus
craniferina_c8897	12007	1207	2	348	0	629.879	9.299	7.99E-06	7.22E-05	1451	CUST_3691_PI416193496	189203413	XP_001938042.1	"dTDP-D-glucose 4,6-dehydratase [Pyrenophora tritici-repentis Pt-1C-BFP] "	Fungus
craniferina_lrc22278	958	955	41650	682	6616	-56.616	-5.823	4.99E-06	5.03E-05	1452	CUST_14879_PI416193496	119478346	XP_001259355.1	aspartic endopeptidase Pep1 [Neosartorya fischeri NRRL 181] 	Fungus
craniferina_c7027	18552	19	2	2	0	10.142	3.342	1.54E-06	2.06E-05	1453	CUST_8934_PI416193500	261360533	EEY22961.1	translocation protein sec72 [Verticillium albo-atrum VaMs.102]	Fungus
craniferina_c2674	31992	211	26	22	1	8.039	3.007	8.78E-07	1.34E-05	1454	CUST_4309_PI416193500	240107896	EER26070.1	hypothetical protein CPC735_002370 [Coccidioides posadasii C735 delta SOWgp]	Fungus
craniferina_c8584	43505	63	313	11	66	-4.935	-2.303	3.31E-08	1.11E-06	1455	CUST_10192_PI416193500	169603403	XP_001795123.1	hypothetical protein SNOG_04711 [Phaeosphaeria nodorum SN15] 	Algae
craniferina_c21989	10501	1083	5495	114	40	-5.094	-2.349	5.37E-08	1.60E-06	1456	CUST_14602_PI416193496	156062602	XP_001597223.1	hypothetical protein SS1G_01417 [Sclerotinia sclerotiorum 1980] 	Fungus
craniferina_c12085	27916	28	126	2	21	-4.495	-2.168	5.13E-09	2.52E-07	1457	CUST_5971_PI416193496	145257964	XP_001401902.1	hypothetical protein An04g05380 [Aspergillus niger] 	Fungus
craniferina_c12823	36219	166	24	3	3	6.862	2.779	5.21E-07	8.95E-06	1458	CUST_6566_PI416193496	NA	NA	NA	Fungus
craniferina_c10747	20764	119	14	24	5	8.769	3.132	1.18E-06	1.69E-05	1459	CUST_5005_PI416193496	154320169	XP_001559401.1	hypothetical protein BC1G_02065 [Botryotinia fuckeliana B05.10] 	Fungus
craniferina_c15611	9339	248	29	16	2	8.471	3.083	1.07E-06	1.57E-05	1460	CUST_8904_PI416193496	NA	NA	NA	Fungus
craniferina_lrc9210	40895	74	373	3	76	-5.009	-2.325	4.61E-08	1.43E-06	1461	CUST_3909_PI416193496	NA	NA	NA	Fungus
craniferina_c8284	10504	224	1145	14	257	-5.033	-2.331	4.93E-08	1.50E-06	1462	CUST_3312_PI416193496	NA	NA	NA	Fungus
craniferina_c12658	42326	4	33	2	1	-7.947	-2.99	8.81E-07	1.34E-05	1463	CUST_6431_PI416193496	NA	NA	NA	Fungus
craniferina_c27390	28274	119	16	9	8	7.921	2.986	8.65E-07	1.32E-05	1464	CUST_19716_PI416193496	NA	NA	NA	Fungus
craniferina_lrc662	24961	18772	33	4696	7	567.804	9.149	8.19E-06	7.37E-05	1465	CUST_1203_PI416193500	296816955	XP_002848814.1	sulfur metabolite repression control protein C [Arthroderma otae CBS 113480] 	Fungus
craniferina_c5062	4855	96	411	2	29	-4.285	-2.099	5.41E-10	4.04E-08	1466	CUST_7087_PI416193500	212534950	XP_002147631.1	"proteasome component Pre6, putative [Penicillium marneffei ATCC 18224] "	Fungus
craniferina_c13415	13955	707	139	58	37	5.212	2.382	7.39E-08	2.03E-06	1467	CUST_12658_PI416193500	NA	NA	NA	Fungus
craniferina_c10997	8020	110	20	10	6	5.578	2.48	1.46E-07	3.40E-06	1468	CUST_5168_PI416193496	115689698	XP_783307.2	PREDICTED: hypothetical protein isoform 3 [Strongylocentrotus purpuratus] 	Algae
craniferina_c20190	40952	62	368	16	60	-6.035	-2.593	2.58E-07	5.25E-06	1469	CUST_12892_PI416193496	NA	NA	NA	Fungus
craniferina_c20136	28325	89	14	24	6	6.851	2.776	5.38E-07	9.17E-06	1470	CUST_14556_PI416193500	171677161	XP_001903532.1	hypothetical protein [Podospora anserina S mat+] 	Fungus
craniferina_c8432	29209	157	4	1	3	52.329	5.71	5.04E-06	5.06E-05	1471	CUST_3396_PI416193496	NA	NA	NA	Fungus
craniferina_c10363	38540	52	326	8	85	-6.156	-2.622	2.95E-07	5.80E-06	1472	CUST_4731_PI416193496	156042320	XP_001587717.1	hypothetical protein SS1G_10957 [Sclerotinia sclerotiorum 1980] 	Fungus
craniferina_lrc322	29570	748	137	180	14	5.356	2.421	1.01E-07	2.58E-06	1473	CUST_609_PI416193500	119190031	XP_001245622.1	hypothetical protein CIMG_05063 [Coccidioides immitis RS] 	Algae
craniferina_c1735	32339	694	162	56	44	4.376	2.13	2.33E-09	1.34E-07	1474	CUST_2984_PI416193500	154309481	XP_001554074.1	hypothetical protein BC1G_07211 [Botryotinia fuckeliana B05.10] 	Fungus
craniferina_lrc17888	8237	12	71	3	17	-5.778	-2.531	2.10E-07	4.48E-06	1475	CUST_10717_PI416193496	118083778	XP_001232842.1	PREDICTED: hypothetical protein [Gallus gallus]	Fungus
craniferina_c6101	26753	78	430	6	87	-5.418	-2.438	1.20E-07	2.95E-06	1476	CUST_8137_PI416193500	NA	NA	NA	Algae
craniferina_c21175	19942	6	37	3	11	-7.263	-2.861	7.23E-07	1.16E-05	1477	CUST_14653_PI416193500	NA	NA	NA	Fungus
craniferina_c4888	7468	560	18468	76	954	-33.15	-5.051	4.48E-06	4.63E-05	1478	CUST_6892_PI416193500	145228563	XP_001388590.1	hypothetical protein An01g01490 [Aspergillus niger] 	Fungus
craniferina_c15326	13534	597	101	273	20	5.534	2.468	1.47E-07	3.41E-06	1479	CUST_8671_PI416193496	145246418	XP_001395458.1	hypothetical protein An12g03830 [Aspergillus niger] 	Fungus
craniferina_c17324	10994	130	7	11	5	23.4	4.548	3.76E-06	4.05E-05	1480	CUST_10242_PI416193496	NA	NA	NA	Algae
craniferina_c26264	39649	20	840	2	51	-41.343	-5.37	4.87E-06	4.94E-05	1481	CUST_18632_PI416193496	NA	NA	NA	Fungus
craniferina_c6631	39833	649	136	21	32	4.862	2.282	3.62E-08	1.18E-06	1482	CUST_8644_PI416193500	NA	NA	NA	Fungus
craniferina_c1885	44932	9	83	3	15	-9.459	-3.242	1.47E-06	1.99E-05	1483	CUST_278_PI416193496	NA	NA	NA	Fungus
craniferina_c21866	3701	7	358	4	26	-65.951	-6.043	5.64E-06	5.51E-05	1484	CUST_14487_PI416193496	156030436	XP_001584548.1	hypothetical protein SS1G_14521 [Sclerotinia sclerotiorum 1980] 	Fungus
craniferina_c15782	29125	80	504	12	142	-6.161	-2.623	3.28E-07	6.31E-06	1485	CUST_13457_PI416193500	242777325	XP_002479011.1	"ABC transporter, putative [Talaromyces stipitatus ATCC 10500] "	Fungus
craniferina_c26746	19951	178	807	4	94	-4.524	-2.178	9.76E-09	4.22E-07	1486	CUST_19100_PI416193496	NA	NA	NA	Algae
craniferina_c27529	23080	4	76	2	41	-17.052	-4.092	3.10E-06	3.49E-05	1487	CUST_19853_PI416193496	258563126	XP_002582308.1	heat shock protein HSP98 [Uncinocarpus reesii 1704] 	Fungus
Cr_DMidi_9601G01.ab1	37256	92	12	19	2	7.404	2.888	7.86E-07	1.23E-05	1488	CUST_16358_PI416193500	255955015	XP_002568260.1	Pc21g12290 [Penicillium chrysogenum Wisconsin 54-1255] 	Algae
craniferina_c3550	6660	66	298	4	29	-4.488	-2.166	8.52E-09	3.80E-07	1489	CUST_5418_PI416193500	171695374	XP_001912611.1	hypothetical protein [Podospora anserina S mat+] 	Fungus
craniferina_c7587	37736	21	3	1	0	8.496	3.087	1.27E-06	1.78E-05	1490	CUST_9362_PI416193500	NA	NA	NA	Fungus
craniferina_c8880	32799	226	53	11	13	4.365	2.126	3.37E-09	1.82E-07	1491	CUST_10395_PI416193500	156054404	XP_001593128.1	hypothetical protein SS1G_06050 [Sclerotinia sclerotiorum 1980] 	Fungus
craniferina_c11269	10017	372	33	12	16	12.395	3.632	2.36E-06	2.83E-05	1492	CUST_11788_PI416193500	256730479	EEU43830.1	hypothetical protein NECHADRAFT_74036 [Nectria haematococca mpVI 77-13-4]	Fungus
craniferina_c5080	18072	188	1071	18	52	-5.703	-2.512	2.15E-07	4.57E-06	1493	CUST_7102_PI416193500	169616420	XP_001801625.1	hypothetical protein SNOG_11382 [Phaeosphaeria nodorum SN15] 	Fungus
craniferina_c13952	25827	15	208	1	40	-14.111	-3.819	2.76E-06	3.20E-05	1494	CUST_12810_PI416193500	148909228	ABR17714.1	unknown [Picea sitchensis]	Algae
craniferina_c13755	27851	1906	2	318	0	1032.608	10.012	9.42E-06	8.23E-05	1495	CUST_7367_PI416193496	NA	NA	NA	Fungus
craniferina_c11452	44264	2748	544	248	42	5.051	2.336	6.81E-08	1.91E-06	1496	CUST_11891_PI416193500	169609496	XP_001798167.1	hypothetical protein SNOG_07840 [Phaeosphaeria nodorum SN15] 	Fungus
craniferina_c26696	42556	9	49	2	10	-5.779	-2.531	2.43E-07	5.00E-06	1497	CUST_19050_PI416193496	NA	NA	NA	Fungus
craniferina_c3189	36153	506	104	37	44	5.147	2.364	8.21E-08	2.19E-06	1498	CUST_706_PI416193496	NA	NA	NA	Fungus
BTK05728011(c)SJ1(t)Dry_0.5-1kb_1441-1536_F7(p)T3(s)090205SJ1SEQ1.054.ab1	29153	23148	7	5215	9	5505.341	12.427	1.01E-05	8.65E-05	1499	CUST_15554_PI416193500	189195850	XP_001934263.1	dihydroceramide delta(4)-desaturase [Pyrenophora tritici-repentis Pt-1C-BFP] 	NA
craniferina_c14354	13078	12	67	3	4	-5.848	-2.548	2.72E-07	5.47E-06	1500	CUST_7863_PI416193496	NA	NA	NA	Fungus
craniferina_c10242	12797	685	158	69	22	4.339	2.118	2.97E-09	1.64E-07	1501	CUST_11188_PI416193500	NA	NA	NA	Algae
craniferina_c12035	21850	101	2	4	0	51.69	5.692	5.50E-06	5.40E-05	1502	CUST_5932_PI416193496	NA	NA	NA	Fungus
craniferina_lrc994	19796	3312	11	2407	5	256.326	8.002	8.36E-06	7.48E-05	1503	CUST_1789_PI416193500	119183063	XP_001242607.1	hypothetical protein CIMG_06503 [Coccidioides immitis RS] 	Fungus
craniferina_c28162	4060	161	31	30	9	5.232	2.387	1.04E-07	2.63E-06	1504	CUST_20395_PI416193496	NA	NA	NA	Algae
craniferina_lrc149	28113	121516	317	16683	90	390.617	8.61	8.83E-06	7.82E-05	1505	CUST_287_PI416193500	296412967	XP_002836190.1	hypothetical protein [Tuber melanosporum Mel28] 	Fungus
Cr_DMini_2305E12.ab1	15902	8986	1306	3078	268	6.726	2.75	6.01E-07	9.99E-06	1506	CUST_16796_PI416193500	115388461	XP_001211736.1	conserved hypothetical protein [Aspergillus terreus NIH2624] 	Fungus
craniferina_lrc514	30323	294	2117	131	125	-7.85	-2.973	1.05E-06	1.54E-05	1507	CUST_957_PI416193500	39944004	XP_361539.1	hypothetical protein MGG_04013 [Magnaporthe oryzae 70-15] 	Fungus
craniferina_c19358	12952	36	2	3	0	17.608	4.138	3.47E-06	3.81E-05	1508	CUST_12095_PI416193496	116206266	XP_001228942.1	hypothetical protein CHGG_02426 [Chaetomium globosum CBS 148.51] 	Fungus
craniferina_lrc15797	13919	2229	473	268	120	4.781	2.257	3.84E-08	1.23E-06	1509	CUST_9054_PI416193496	154296069	XP_001548467.1	hypothetical protein BC1G_12764 [Botryotinia fuckeliana B05.10] 	Fungus
craniferina_c6001	21467	115	882	16	275	-7.485	-2.904	9.17E-07	1.38E-05	1510	CUST_8032_PI416193500	240106865	EER25052.1	XPG I-region family protein [Coccidioides posadasii C735 delta SOWgp]	Fungus
craniferina_c23685	3295	23	95	4	4	-4.173	-2.061	3.19E-10	2.60E-08	1511	CUST_16200_PI416193496	NA	NA	NA	Algae
craniferina_c27841	17585	231	53	33	11	4.391	2.135	5.77E-09	2.78E-07	1512	CUST_20138_PI416193496	145250819	XP_001396923.1	hypothetical protein An15g03860 [Aspergillus niger] 	Algae
craniferina_c25847	39807	292	60	12	9	4.922	2.299	5.52E-08	1.63E-06	1513	CUST_15148_PI416193500	255941684	XP_002561611.1	Pc16g13120 [Penicillium chrysogenum Wisconsin 54-1255] 	Fungus
craniferina_c11450	34415	167	34	6	7	4.974	2.314	6.37E-08	1.82E-06	1514	CUST_5498_PI416193496	NA	NA	NA	Fungus
craniferina_c15552	23598	1950	5	222	1	437.459	8.773	9.20E-06	8.07E-05	1515	CUST_8854_PI416193496	NA	NA	NA	Algae
craniferina_c6674	15427	1044	10	612	5	93.83	6.552	6.84E-06	6.41E-05	1516	CUST_8683_PI416193500	73671136	YP_307151.1	hypothetical protein Mbar_A3708 [Methanosarcina barkeri str. Fusaro] 	Fungus
craniferina_c26820	5467	53	10	14	1	5.038	2.333	7.65E-08	2.08E-06	1517	CUST_19173_PI416193496	NA	NA	NA	Fungus
craniferina_c24370	22914	15	125	2	6	-8.359	-3.063	1.33E-06	1.85E-05	1518	CUST_16845_PI416193496	NA	NA	NA	Fungus
craniferina_c1499	16035	132	18	7	4	7.54	2.915	9.59E-07	1.43E-05	1519	CUST_2628_PI416193500	189198393	XP_001935534.1	conserved hypothetical protein [Pyrenophora tritici-repentis Pt-1C-BFP] 	Fungus
craniferina_c1525	29188	2	191	0	20	-101.736	-6.669	7.13E-06	6.62E-05	1520	CUST_2665_PI416193500	NA	NA	NA	Fungus
craniferina_c20415	1897	21	97	4	16	-4.554	-2.187	2.03E-08	7.63E-07	1521	CUST_13104_PI416193496	NA	NA	NA	Fungus
craniferina_c12891	26536	66	267	7	11	-4.083	-2.03	6.38E-11	6.79E-09	1522	CUST_6624_PI416193496	NA	NA	NA	Algae
craniferina_c7070	24119	105	18	8	7	6.081	2.604	3.76E-07	6.99E-06	1523	CUST_2584_PI416193496	66813148	XP_640753.1	uridine phosphorylase [Dictyostelium discoideum AX4] 	Algae
craniferina_c10448	2675	494	88	156	36	5.754	2.525	2.76E-07	5.53E-06	1524	CUST_4791_PI416193496	115491817	XP_001210536.1	conserved hypothetical protein [Aspergillus terreus NIH2624] 	Algae
craniferina_c10802	31182	111	498	32	88	-4.569	-2.192	2.21E-08	8.11E-07	1525	CUST_5040_PI416193496	NA	NA	NA	Fungus
craniferina_c8817	877	10	91	2	10	-9.664	-3.273	1.85E-06	2.38E-05	1526	CUST_3634_PI416193496	NA	NA	NA	Fungus
craniferina_c5643	24115	1085	4614	229	411	-4.299	-2.104	3.11E-09	1.70E-07	1527	CUST_7670_PI416193500	NA	NA	NA	Algae
craniferina_lrc28286	39510	665	3587	30	421	-5.368	-2.424	1.56E-07	3.59E-06	1528	CUST_20491_PI416193496	NA	NA	NA	Fungus
craniferina_c9530	35557	38	241	1	31	-6.368	-2.671	4.96E-07	8.61E-06	1529	CUST_10776_PI416193500	156064387	XP_001598115.1	hypothetical protein SS1G_00201 [Sclerotinia sclerotiorum 1980] 	Fungus
craniferina_c3095	1842	2680	18957	323	1089	-7.098	-2.827	8.49E-07	1.30E-05	1530	CUST_4850_PI416193500	NA	NA	NA	Fungus
craniferina_c6101	33388	84	438	3	103	-5.099	-2.35	9.91E-08	2.54E-06	1531	CUST_8138_PI416193500	NA	NA	NA	Algae
Cr_DMidi_6817D05.ab1	22751	106	19	8	2	5.608	2.487	2.39E-07	4.95E-06	1532	CUST_16005_PI416193500	154309459	XP_001554063.1	hypothetical protein BC1G_07200 [Botryotinia fuckeliana B05.10] 	Fungus
craniferina_c24945	7781	116	566	4	34	-4.887	-2.289	6.14E-08	1.77E-06	1533	CUST_17384_PI416193496	NA	NA	NA	Fungus
craniferina_c2701	21381	638	126	176	39	5.099	2.35	1.00E-07	2.56E-06	1534	CUST_530_PI416193496	154292388	XP_001546769.1	hypothetical protein BC1G_14683 [Botryotinia fuckeliana B05.10] 	Fungus
craniferina_c19843	11221	181	20	28	11	9.807	3.294	1.96E-06	2.48E-05	1535	CUST_14539_PI416193500	156037330	XP_001586392.1	hypothetical protein SS1G_12376 [Sclerotinia sclerotiorum 1980] 	Fungus
craniferina_c9825	25950	24	1077	16	179	-57.122	-5.836	6.45E-06	6.14E-05	1536	CUST_4355_PI416193496	115401434	XP_001216305.1	conserved hypothetical protein [Aspergillus terreus NIH2624] 	Fungus
craniferina_c1802	14974	3	16	1	6	-5.133	-2.36	1.09E-07	2.73E-06	1537	CUST_3091_PI416193500	154296174	XP_001548519.1	hypothetical protein BC1G_12914 [Botryotinia fuckeliana B05.10] 	Fungus
craniferina_c20324	32554	5	28	2	2	-5.607	-2.487	2.43E-07	5.00E-06	1538	CUST_13017_PI416193496	154318285	XP_001558461.1	hypothetical protein BC1G_03310 [Botryotinia fuckeliana B05.10] 	Fungus
craniferina_c14872	33770	522	115	25	13	4.563	2.19	2.48E-08	8.80E-07	1539	CUST_13125_PI416193500	226290257	EEH45741.1	translation initiation factor RLI1 [Paracoccidioides brasiliensis Pb18]	Fungus
craniferina_c17319	43493	32	181	7	50	-5.612	-2.489	2.50E-07	5.12E-06	1540	CUST_10237_PI416193496	169606492	XP_001796666.1	hypothetical protein SNOG_06289 [Phaeosphaeria nodorum SN15] 	Algae
craniferina_c5158	8214	182	35	3	5	5.275	2.399	1.45E-07	3.40E-06	1541	CUST_7170_PI416193500	189211901	XP_001942278.1	ribosomal DNA transcription factor Rrn3 [Pyrenophora tritici-repentis Pt-1C-BFP] 	Fungus
craniferina_lrc1015	8634	22606	3936	2485	782	5.803	2.537	3.19E-07	6.17E-06	1542	CUST_1825_PI416193500	5902596	AAD55568.1	AF110786_1light harvesting complex a protein [Volvox carteri f. nagariensis]	Algae
craniferina_c26566	19937	88	1108	36	241	-13.383	-3.742	3.01E-06	3.41E-05	1543	CUST_18924_PI416193496	NA	NA	NA	Fungus
craniferina_lrc919	37730	5129	1183	290	22	4.33	2.114	5.23E-09	2.57E-07	1544	CUST_1657_PI416193500	145243866	XP_001394445.1	hypothetical protein An11g04530 [Aspergillus niger] 	Fungus
craniferina_c14015	15272	687	151	26	40	4.653	2.218	3.67E-08	1.20E-06	1545	CUST_7590_PI416193496	NA	NA	NA	Fungus
craniferina_c23843	22243	1119	5294	201	401	-4.776	-2.256	5.20E-08	1.56E-06	1546	CUST_16349_PI416193496	NA	NA	NA	Fungus
craniferina_lrc924	4517	7865	37284	897	538	-4.76	-2.251	5.09E-08	1.54E-06	1547	CUST_1668_PI416193500	145243478	XP_001394265.1	hypothetical protein An11g02640 [Aspergillus niger] 	Fungus
craniferina_lrc909	8449	57	514	11	101	-9.058	-3.179	1.77E-06	2.30E-05	1548	CUST_1644_PI416193500	242784230	XP_002480345.1	hypothetical protein TSTA_031720 [Talaromyces stipitatus ATCC 10500] 	Fungus
craniferina_lrc4558	37709	70	309	4	56	-4.362	-2.125	7.81E-09	3.55E-07	1549	CUST_1278_PI416193496	NA	NA	NA	Fungus
craniferina_c22467	19116	227	910	20	134	-3.992	-1.997	2.68E-11	3.51E-09	1550	CUST_14783_PI416193500	169615387	XP_001801109.1	hypothetical protein SNOG_10851 [Phaeosphaeria nodorum SN15] 	Fungus
craniferina_c9379	26830	11	206	1	17	-18.421	-4.203	4.02E-06	4.26E-05	1551	CUST_10703_PI416193500	242779723	XP_002479446.1	conserved hypothetical protein [Talaromyces stipitatus ATCC 10500] 	Fungus
craniferina_c20681	5979	19	167	2	40	-8.52	-3.091	1.55E-06	2.08E-05	1552	CUST_13356_PI416193496	NA	NA	NA	Algae
craniferina_c17118	5458	16	3	3	1	5.707	2.513	2.94E-07	5.78E-06	1553	CUST_10084_PI416193496	258566183	XP_002583836.1	ribonucleoside-diphosphate reductase large chain 1 [Uncinocarpus reesii 1704] 	Fungus
craniferina_c10129	11280	11572	135118	1893	17533	-11.713	-3.55	2.69E-06	3.13E-05	1554	CUST_11126_PI416193500	289620433	CBI53006.1	unnamed protein product [Sordaria macrospora]	Fungus
craniferina_c18308	25102	58	6	20	4	10.695	3.419	2.35E-06	2.83E-05	1555	CUST_11095_PI416193496	NA	NA	NA	Fungus
craniferina_c15778	30523	38	4	3	3	11.079	3.47	2.48E-06	2.94E-05	1556	CUST_9038_PI416193496	156052975	XP_001592414.1	predicted protein [Sclerotinia sclerotiorum 1980] 	Fungus
Cr_WMini_3841D09.ab1	27943	84794	16402	4575	1812	5.185	2.374	1.34E-07	3.19E-06	1557	CUST_19653_PI416193500	5725417	CAB52419.1	putative septin [Pyrenopeziza brassicae]	Fungus
Cr_DMini_4609G06.ab1	39101	2	12	0	6	-4.69	-2.229	4.52E-08	1.41E-06	1558	CUST_17155_PI416193500	NA	NA	NA	Algae
craniferina_c16760	36375	129	2	37	0	51.201	5.678	6.46E-06	6.14E-05	1559	CUST_13866_PI416193500	NA	NA	NA	Fungus
craniferina_lrc187	24856	32859	5810	14329	140	5.248	2.392	1.51E-07	3.50E-06	1560	CUST_351_PI416193500	156056565	XP_001594206.1	60S ribosomal protein L21 [Sclerotinia sclerotiorum 1980] 	Fungus
Cr_DMidi_7585B12.ab1	22223	371	86	41	25	4.438	2.15	1.39E-08	5.48E-07	1561	CUST_16138_PI416193500	121719956	XP_001276676.1	conserved hypothetical protein [Aspergillus clavatus NRRL 1] 	Fungus
craniferina_c5058	35542	4	34	0	6	-9.483	-3.245	1.94E-06	2.46E-05	1562	CUST_7081_PI416193500	239613033	EEQ90020.1	oxidoreductase [Ajellomyces dermatitidis ER-3]	Algae
craniferina_c12530	30860	3519	15597	488	2191	-4.433	-2.148	1.38E-08	5.46E-07	1563	CUST_6325_PI416193496	145241968	XP_001393630.1	hypothetical protein An09g03140 [Aspergillus niger] 	Fungus
craniferina_c27413	32441	18	2	10	0	8.549	3.096	1.63E-06	2.15E-05	1564	CUST_19738_PI416193496	169617792	XP_001802310.1	hypothetical protein SNOG_12077 [Phaeosphaeria nodorum SN15] 	Fungus
craniferina_c10113	35995	41	5	0	3	9.437	3.238	1.97E-06	2.49E-05	1565	CUST_4555_PI416193496	156048933	XP_001590433.1	hypothetical protein SS1G_08173 [Sclerotinia sclerotiorum 1980] 	Fungus
craniferina_c6004	42057	36592	4131	1388	482	8.895	3.153	1.81E-06	2.33E-05	1566	CUST_8038_PI416193500	212541781	XP_002151045.1	"polyketide synthase, putative [Penicillium marneffei ATCC 18224] "	Fungus
craniferina_c4595	22048	38	174	7	6	-4.63	-2.211	3.96E-08	1.26E-06	1567	CUST_6596_PI416193500	70994004	XP_751849.1	conserved hypothetical protein [Aspergillus fumigatus Af293] 	Algae
craniferina_c6696	28848	67	298	5	81	-4.358	-2.124	9.34E-09	4.09E-07	1568	CUST_2338_PI416193496	NA	NA	NA	Fungus
Cr_DMini_4897E08.ab1	36020	211	2887	118	330	-15.02	-3.909	3.59E-06	3.91E-05	1569	CUST_17286_PI416193500	238505620	XP_002384026.1	conserved hypothetical protein [Aspergillus flavus NRRL3357] 	Fungus
craniferina_c4926	15782	17	224	6	41	-13.597	-3.765	3.34E-06	3.70E-05	1570	CUST_1457_PI416193496	NA	NA	NA	Fungus
craniferina_c17157	24709	615	101	136	8	5.993	2.583	4.26E-07	7.67E-06	1571	CUST_14049_PI416193500	189188232	XP_001930455.1	L-amino acid oxidase [Pyrenophora tritici-repentis Pt-1C-BFP] 	Fungus
craniferina_c12406	28002	29	2	2	0	15.526	3.957	3.81E-06	4.10E-05	1572	CUST_6219_PI416193496	NA	NA	NA	Fungus
craniferina_c14803	29184	97	767	2	126	-7.848	-2.972	1.37E-06	1.90E-05	1573	CUST_13089_PI416193500	NA	NA	NA	Fungus
craniferina_c27105	13403	53	9	0	3	6.461	2.692	6.80E-07	1.11E-05	1574	CUST_19446_PI416193496	NA	NA	NA	Algae
craniferina_c27626	6524	535	2333	72	91	-4.388	-2.134	1.24E-08	5.04E-07	1575	CUST_19942_PI416193496	NA	NA	NA	Fungus
craniferina_lrc149	6115	125359	298	19111	81	427.866	8.741	1.07E-05	9.10E-05	1576	CUST_288_PI416193500	296412967	XP_002836190.1	hypothetical protein [Tuber melanosporum Mel28] 	Fungus
craniferina_c3650	15894	252	47	38	12	5.432	2.441	2.29E-07	4.79E-06	1577	CUST_880_PI416193496	NA	NA	NA	Fungus
craniferina_c13121	40200	239	49	13	7	4.882	2.287	7.97E-08	2.14E-06	1578	CUST_12588_PI416193500	NA	NA	NA	Fungus
craniferina_c5602	30115	188	976	27	180	-5.172	-2.371	1.55E-07	3.57E-06	1579	CUST_1784_PI416193496	NA	NA	NA	Fungus
craniferina_c3350	20134	5461	2	1253	0	2822.705	11.463	1.21E-05	0.000100309	1580	CUST_5169_PI416193500	145237726	XP_001391510.1	hypothetical protein An07g04280 [Aspergillus niger] 	Fungus
craniferina_c1900	26576	43	831	24	77	-22.398	-4.485	4.92E-06	4.98E-05	1581	CUST_3236_PI416193500	NA	NA	NA	Fungus
craniferina_c682	32463	334	52	83	17	6.544	2.71	7.42E-07	1.18E-05	1582	CUST_1241_PI416193500	NA	NA	NA	Fungus
craniferina_c11390	15332	384	69	147	6	5.28	2.401	1.82E-07	4.01E-06	1583	CUST_5455_PI416193496	156037748	XP_001586601.1	hypothetical protein SS1G_12588 [Sclerotinia sclerotiorum 1980] 	Fungus
craniferina_c20731	12121	54	238	9	19	-4.474	-2.162	2.43E-08	8.69E-07	1584	CUST_14615_PI416193500	115396596	XP_001213937.1	peroxisomal targeting signal receptor [Aspergillus terreus NIH2624] 	Fungus
craniferina_c3251	6365	28	5	2	3	6.05	2.597	4.77E-07	8.38E-06	1585	CUST_5044_PI416193500	171681309	XP_001905598.1	hypothetical protein [Podospora anserina S mat+] 	Fungus
craniferina_c10188	23655	54	315	13	15	-6.006	-2.586	4.58E-07	8.12E-06	1586	CUST_4608_PI416193496	240106172	EER24365.1	Ferric reductase NAD binding domain containing protein [Coccidioides posadasii C735 delta SOWgp]	Algae
craniferina_c14471	16990	166	31	6	11	5.515	2.463	2.64E-07	5.33E-06	1587	CUST_7965_PI416193496	NA	NA	NA	Fungus
craniferina_c5158	19118	206	38	6	6	5.541	2.47	2.76E-07	5.53E-06	1588	CUST_7169_PI416193500	189211901	XP_001942278.1	ribosomal DNA transcription factor Rrn3 [Pyrenophora tritici-repentis Pt-1C-BFP] 	Fungus
craniferina_c20244	37559	754	3	50	1	281.04	8.135	1.05E-05	8.97E-05	1589	CUST_14564_PI416193500	NA	NA	NA	Fungus
craniferina_c25151	42364	449	67	47	16	6.775	2.76	8.75E-07	1.33E-05	1590	CUST_17573_PI416193496	145233203	XP_001399974.1	hypothetical protein An02g08420 [Aspergillus niger] 	Fungus
craniferina_c9767	32678	810	150	130	36	5.448	2.446	2.48E-07	5.09E-06	1591	CUST_4309_PI416193496	NA	NA	NA	Fungus
craniferina_lrc28321	33732	49	441	14	219	-8.456	-3.08	1.73E-06	2.25E-05	1592	CUST_15371_PI416193500	NA	NA	NA	Fungus
Cr_DMidi_7585E05.ab1	8606	66	5	11	5	17.4	4.121	4.25E-06	4.44E-05	1593	CUST_16183_PI416193500	126140618	ABN79922.1	glucose oxidase [Penicillium expansum]	Fungus
Cr_WMidi_9889D05.ab1	38066	5792	952	341	326	6.306	2.657	6.09E-07	1.01E-05	1594	CUST_19015_PI416193500	238601911	XP_002395539.1	hypothetical protein MPER_04392 [Moniliophthora perniciosa FA553] 	Fungus
craniferina_c1329	23000	556	122	96	13	4.505	2.172	3.12E-08	1.06E-06	1595	CUST_2348_PI416193500	67536840	XP_662194.1	hypothetical protein AN4590.2 [Aspergillus nidulans FGSC A4] 	Fungus
craniferina_c9445	35472	63	5	6	4	16.528	4.047	4.18E-06	4.39E-05	1596	CUST_10742_PI416193500	169783914	XP_001826419.1	hypothetical protein [Aspergillus oryzae RIB40] 	Algae
craniferina_c2293	30822	30707	7516	720	1351	4.132	2.047	1.28E-09	8.21E-08	1597	CUST_3800_PI416193500	225561039	EEH09320.1	nascent polypeptide-associated complex subunit alpha [Ajellomyces capsulatus G186AR]	Fungus
craniferina_c7713	27645	28	6	3	1	4.573	2.193	4.17E-08	1.32E-06	1598	CUST_2970_PI416193496	156058708	XP_001595277.1	hypothetical protein SS1G_03366 [Sclerotinia sclerotiorum 1980] 	Fungus
craniferina_c24521	38146	3	16	1	6	-4.988	-2.318	1.15E-07	2.83E-06	1599	CUST_16987_PI416193496	NA	NA	NA	Fungus
Cr_DMidi_7585D06.ab1	23894	193	32	29	7	6.068	2.601	5.12E-07	8.83E-06	1600	CUST_16167_PI416193500	156039609	XP_001586912.1	hypothetical protein SS1G_11941 [Sclerotinia sclerotiorum 1980] 	Algae
craniferina_c4730	23957	76	379	2	87	-4.896	-2.292	9.45E-08	2.46E-06	1601	CUST_1371_PI416193496	NA	NA	NA	Fungus
craniferina_c8337	19014	10	204	4	2	-21.64	-4.436	5.00E-06	5.03E-05	1602	CUST_3343_PI416193496	281201592	EFA75801.1	actin binding protein [Polysphondylium pallidum PN500]	Fungus
craniferina_c16215	21666	3	165	1	13	-65.03	-6.023	7.71E-06	7.03E-05	1603	CUST_13637_PI416193500	242801985	XP_002483884.1	"WD-repeat protein, putative [Talaromyces stipitatus ATCC 10500] "	Fungus
craniferina_c4199	37043	4097	934	264	157	4.423	2.145	2.27E-08	8.26E-07	1604	CUST_6175_PI416193500	NA	NA	NA	Fungus
craniferina_c3155	2014	3648	28352	459	4434	-7.746	-2.953	1.44E-06	1.96E-05	1605	CUST_4934_PI416193500	115491995	XP_001210625.1	conserved hypothetical protein [Aspergillus terreus NIH2624] 	Fungus
craniferina_c14803	23868	86	713	3	129	-8.21	-3.037	1.67E-06	2.19E-05	1606	CUST_13090_PI416193500	NA	NA	NA	Fungus
craniferina_c19843	33383	209	20	18	6	10.646	3.412	2.71E-06	3.16E-05	1607	CUST_14540_PI416193500	156037330	XP_001586392.1	hypothetical protein SS1G_12376 [Sclerotinia sclerotiorum 1980] 	Fungus
craniferina_c23029	32875	600	151	25	16	3.986	1.995	1.33E-10	1.26E-08	1608	CUST_15578_PI416193496	NA	NA	NA	Fungus
craniferina_c11631	34007	39	217	7	53	-5.574	-2.479	3.18E-07	6.16E-06	1609	CUST_12003_PI416193500	154309191	XP_001553930.1	hypothetical protein BC1G_07490 [Botryotinia fuckeliana B05.10] 	Fungus
craniferina_c12710	15454	149	662	20	26	-4.462	-2.158	2.87E-08	9.95E-07	1610	CUST_12447_PI416193500	169626323	XP_001806562.1	hypothetical protein SNOG_16446 [Phaeosphaeria nodorum SN15] 	Fungus
craniferina_c23765	17396	36	153	5	14	-4.303	-2.105	9.61E-09	4.17E-07	1611	CUST_16276_PI416193496	NA	NA	NA	Algae
craniferina_c25764	11820	134	30	21	6	4.526	2.178	3.80E-08	1.22E-06	1612	CUST_18152_PI416193496	115390835	XP_001212922.1	COP9 signalosome complex subunit 12 [Aspergillus terreus NIH2624] 	Fungus
craniferina_c22855	7567	40	176	6	44	-4.375	-2.129	1.76E-08	6.74E-07	1613	CUST_15417_PI416193496	240106137	EER24330.1	Major Facilitator Superfamily protein [Coccidioides posadasii C735 delta SOWgp]	Fungus
craniferina_c4809	3188	141	646	13	144	-4.505	-2.171	3.53E-08	1.16E-06	1614	CUST_6811_PI416193500	189206027	XP_001939348.1	conserved hypothetical protein [Pyrenophora tritici-repentis Pt-1C-BFP] 	Algae
craniferina_c1227	17809	184	34	11	10	5.607	2.487	3.46E-07	6.57E-06	1615	CUST_140_PI416193496	NA	NA	NA	Fungus
craniferina_lrc15160	28392	8958	1368	994	371	6.687	2.741	9.21E-07	1.39E-05	1616	CUST_8538_PI416193496	46122393	XP_385750.1	hypothetical protein FG05574.1 [Gibberella zeae PH-1]	Fungus
craniferina_c18875	11732	152	671	14	69	-4.413	-2.142	2.35E-08	8.46E-07	1617	CUST_11633_PI416193496	NA	NA	NA	Fungus
craniferina_c23946	36737	58	448	9	51	-7.725	-2.949	1.48E-06	2.00E-05	1618	CUST_16446_PI416193496	NA	NA	NA	Fungus
craniferina_c20929	33797	2883	536	327	166	5.569	2.477	3.31E-07	6.35E-06	1619	CUST_13593_PI416193496	156032449	XP_001585062.1	hypothetical protein SS1G_13922 [Sclerotinia sclerotiorum 1980] 	Fungus
craniferina_c2042	42489	112	534	8	145	-4.653	-2.218	6.38E-08	1.82E-06	1620	CUST_3454_PI416193500	240107934	EER26108.1	Putative tyrosine phosphatase family protein [Coccidioides posadasii C735 delta SOWgp]	Fungus
craniferina_c15506	7704	426	105	10	14	4.082	2.029	1.08E-09	7.16E-08	1621	CUST_8817_PI416193496	NA	NA	NA	Fungus
craniferina_lrc28292	2087	20330	3382	1501	957	6.167	2.625	6.16E-07	1.02E-05	1622	CUST_20497_PI416193496	242804523	XP_002484392.1	"amino acid transporter, putative [Talaromyces stipitatus ATCC 10500] "	Fungus
craniferina_c23726	11657	144	33	20	3	4.348	2.12	1.53E-08	5.98E-07	1623	CUST_16239_PI416193496	154304565	XP_001552687.1	hypothetical protein BC1G_09158 [Botryotinia fuckeliana B05.10] 	Fungus
craniferina_c1329	9803	599	136	100	11	4.374	2.129	2.03E-08	7.63E-07	1624	CUST_2347_PI416193500	67536840	XP_662194.1	hypothetical protein AN4590.2 [Aspergillus nidulans FGSC A4] 	Fungus
craniferina_c18518	4156	333	19	170	7	16.1	4.009	4.45E-06	4.61E-05	1625	CUST_11294_PI416193496	NA	NA	NA	Fungus
craniferina_c22690	34640	2441	12	826	5	203.133	7.666	1.08E-05	9.18E-05	1626	CUST_15260_PI416193496	NA	NA	NA	Fungus
craniferina_c2882	35963	120	29	2	10	4.278	2.097	9.70E-09	4.20E-07	1627	CUST_4572_PI416193500	169603501	XP_001795172.1	hypothetical protein SNOG_04760 [Phaeosphaeria nodorum SN15] 	Fungus
craniferina_c9122	11787	42	943	3	118	-22.46	-4.489	5.37E-06	5.30E-05	1628	CUST_3847_PI416193496	296813739	XP_002847207.1	conserved hypothetical protein [Arthroderma otae CBS 113480] 	Fungus
craniferina_c6617	296	505	96	46	39	5.606	2.487	3.64E-07	6.82E-06	1629	CUST_2300_PI416193496	159476860	XP_001696529.1	lycopene epsilon cyclase [Chlamydomonas reinhardtii] 	Algae
craniferina_c17589	34860	2	277	0	190	-104.439	-6.707	9.29E-06	8.14E-05	1630	CUST_10462_PI416193496	NA	NA	NA	Fungus
craniferina_c9117	35955	278	60	12	13	4.696	2.232	7.42E-08	2.04E-06	1631	CUST_10543_PI416193500	189205857	XP_001939263.1	hypothetical protein PTRG_08931 [Pyrenophora tritici-repentis Pt-1C-BFP] 	Fungus
craniferina_c12445	41255	311	79	36	10	3.934	1.976	7.17E-11	7.55E-09	1632	CUST_6254_PI416193496	238482923	XP_002372700.1	"choline dehydrogenase, putative [Aspergillus flavus NRRL3357] "	Algae
craniferina_c2190	22954	17	99	1	22	-5.763	-2.527	4.51E-07	8.03E-06	1633	CUST_3657_PI416193500	255950188	XP_002565861.1	Pc22g19580 [Penicillium chrysogenum Wisconsin 54-1255] 	Fungus
craniferina_c14598	36696	3	23	0	3	-8.678	-3.117	2.08E-06	2.59E-05	1634	CUST_8068_PI416193496	170049776	XP_001870921.1	"fructose-1,6-bisphosphatase 1 [Culex quinquefasciatus] "	Algae1
craniferina_c19522	39263	49	207	3	51	-4.126	-2.045	2.23E-09	1.29E-07	1635	CUST_12250_PI416193496	119178203	XP_001240797.1	hypothetical protein CIMG_07960 [Coccidioides immitis RS]	Fungus
craniferina_c9625	15434	23	135	7	20	-6.058	-2.599	5.82E-07	9.75E-06	1636	CUST_4206_PI416193496	NA	NA	NA	Algae
craniferina_lrc101	24455	92	401	10	42	-4.368	-2.127	2.13E-08	7.89E-07	1637	CUST_194_PI416193500	238496737	XP_002379604.1	conserved hypothetical protein [Aspergillus flavus NRRL3357] 	Fungus
craniferina_c2036	11760	437	5595	99	509	-13.003	-3.701	3.81E-06	4.09E-05	1638	CUST_3443_PI416193500	238489701	XP_002376088.1	"deacetylase complex subunit Sds3, putative [Aspergillus flavus NRRL3357] "	Fungus
craniferina_c7779	30855	54744	13727	4633	1073	3.987	1.995	3.24E-10	2.63E-08	1639	CUST_3013_PI416193496	NA	NA	NA	Fungus
craniferina_lrc459	6514	37	247	7	58	-6.686	-2.741	9.91E-07	1.47E-05	1640	CUST_853_PI416193500	261356539	EEY18967.1	NAD-dependent epimerase/dehydratase [Verticillium albo-atrum VaMs.102]	Fungus
craniferina_c16549	23649	410	75	17	23	5.615	2.489	3.89E-07	7.14E-06	1641	CUST_13770_PI416193500	31414576	BAC77268.1	UsoAp [Emericella nidulans]	Fungus
craniferina_c25288	41968	162	34	24	7	4.744	2.246	8.94E-08	2.35E-06	1642	CUST_17706_PI416193496	159124088	EDP49206.1	"Rho GTPase activator (Bem3), putative [Aspergillus fumigatus A1163]"	Fungus
craniferina_c5058	1756	3	35	2	4	-10.827	-3.437	3.06E-06	3.45E-05	1643	CUST_7082_PI416193500	239613033	EEQ90020.1	oxidoreductase [Ajellomyces dermatitidis ER-3]	Algae
craniferina_c25158	33434	402	2280	127	735	-5.62	-2.491	3.98E-07	7.28E-06	1644	CUST_17580_PI416193496	NA	NA	NA	Algae
craniferina_c3099	42832	1100	7667	252	110	-7.083	-2.824	1.30E-06	1.82E-05	1645	CUST_4855_PI416193500	189202074	XP_001937373.1	elongation factor G 2 [Pyrenophora tritici-repentis Pt-1C-BFP] 	Fungus
craniferina_c5212	12251	15089	492	612	18	30.657	4.938	6.61E-06	6.24E-05	1646	CUST_7229_PI416193500	259485972	CBF83444.1	"TPA: vesicle coat complex COPII, subunit Sec24 family protein, putative (Eurofung) [Aspergillus nidulans FGSC A4]"	Fungus
craniferina_c2702	35877	1697	4	602	1	411.026	8.683	1.22E-05	0.000100783	1647	CUST_4344_PI416193500	242818376	XP_002487105.1	"alpha-1,3-glucan synthase, putative [Talaromyces stipitatus ATCC 10500] "	Fungus
craniferina_c11482	30610	106	433	8	52	-4.076	-2.027	1.57E-09	9.71E-08	1648	CUST_5524_PI416193496	156043297	XP_001588205.1	hypothetical protein SS1G_10652 [Sclerotinia sclerotiorum 1980] 	Fungus
craniferina_c4178	23172	5774	1458	518	13	3.949	1.981	1.58E-10	1.43E-08	1649	CUST_6151_PI416193500	145255661	XP_001399036.1	hypothetical protein An18g05850 [Aspergillus niger] 	Fungus
craniferina_c13422	4353	5	29	1	4	-5.602	-2.486	3.91E-07	7.18E-06	1650	CUST_7082_PI416193496	116205005	XP_001228313.1	hypothetical protein CHGG_10386 [Chaetomium globosum CBS 148.51] 	Fungus
Cr_WMidi_7201B02.ab1	17649	13774	3463	811	421	3.992	1.997	5.28E-10	3.95E-08	1651	CUST_18320_PI416193500	NA	NA	NA	Fungus
craniferina_c14247	16149	105	22	11	1	4.713	2.237	9.13E-08	2.39E-06	1652	CUST_7773_PI416193496	NA	NA	NA	Algae
craniferina_c2022	2765	321	1455	61	86	-4.573	-2.193	6.22E-08	1.78E-06	1653	CUST_3424_PI416193500	154322729	XP_001560679.1	hypothetical protein BC1G_00707 [Botryotinia fuckeliana B05.10] 	Fungus
craniferina_c21711	1967	19	111	2	18	-5.75	-2.524	4.84E-07	8.46E-06	1654	CUST_14341_PI416193496	NA	NA	NA	Algae
craniferina_c14627	7550	59	295	14	78	-5.005	-2.323	1.64E-07	3.73E-06	1655	CUST_8091_PI416193496	297741914	CBI33349.3	unnamed protein product [Vitis vinifera]	Algae
craniferina_c4911	1514	11	68	2	16	-5.886	-2.557	5.62E-07	9.48E-06	1656	CUST_1450_PI416193496	NA	NA	NA	Fungus
craniferina_c10030	28629	20	84	2	15	-4.062	-2.022	1.52E-09	9.47E-08	1657	CUST_11057_PI416193500	119479129	XP_001259593.1	"small nuclear ribonucleoprotein U2, A [Neosartorya fischeri NRRL 181] "	Fungus
craniferina_c19831	28764	2	21	1	2	-9.694	-3.277	2.62E-06	3.07E-05	1658	CUST_12544_PI416193496	NA	NA	NA	Fungus
craniferina_lrc2952	10070	5196	748	265	145	7.029	2.813	1.33E-06	1.85E-05	1659	CUST_4658_PI416193500	NA	NA	NA	Fungus
craniferina_c11672	31288	940	179	101	44	5.331	2.414	2.79E-07	5.56E-06	1660	CUST_5652_PI416193496	189200599	XP_001936636.1	glutathione transferase omega-1 [Pyrenophora tritici-repentis Pt-1C-BFP] 	Fungus
craniferina_c15384	23925	15	2	1	0	8.097	3.017	1.90E-06	2.43E-05	1661	CUST_8720_PI416193496	77994361	ABB13529.1	target of rapamycin kinase [Chlamydomonas reinhardtii]	Algae
craniferina_c25474	5102	235	1540	21	249	-6.528	-2.707	9.45E-07	1.42E-05	1662	CUST_15112_PI416193500	159463954	XP_001690207.1	predicted protein [Chlamydomonas reinhardtii] 	Algae
craniferina_c17769	36161	2	65	0	11	-31.933	-4.997	6.94E-06	6.48E-05	1663	CUST_10610_PI416193496	NA	NA	NA	Fungus
Cr_DMidi_7585D04.ab1	26265	597	115	93	50	5.544	2.471	3.78E-07	7.00E-06	1664	CUST_16164_PI416193500	145614374	XP_365904.2	hypothetical protein [Magnaporthe oryzae 70-15] 	Algae
craniferina_c745	13253	6	28	1	1	-4.832	-2.273	1.19E-07	2.92E-06	1665	CUST_1353_PI416193500	189201485	XP_001937079.1	conserved hypothetical protein [Pyrenophora tritici-repentis Pt-1C-BFP] 	Fungus
craniferina_c23779	20146	76	358	7	76	-4.64	-2.214	7.70E-08	2.09E-06	1666	CUST_16290_PI416193496	NA	NA	NA	Fungus
BTK05728004(c)SJ1(t)Dry_0.5-1kb_1441-1536_B8(p)T3(s)090205SJ1SEQ1.058.ab1	26873	122304	32291	8059	3839	3.801	1.926	1.92E-12	3.81E-10	1667	CUST_15539_PI416193500	NA	NA	NA	NA
craniferina_c10806	4147	1779	13	292	10	184.584	7.528	1.14E-05	9.52E-05	1668	CUST_11515_PI416193500	291185823	EFE41286.1	hypothetical protein TRV_03993 [Trichophyton verrucosum HKI 0517]	Fungus
craniferina_c14889	30667	13	2	1	0	6.892	2.785	1.24E-06	1.75E-05	1669	CUST_8313_PI416193496	NA	NA	NA	Fungus
craniferina_c16978	43254	3697	14522	119	1068	-3.923	-1.972	1.54E-10	1.42E-08	1670	CUST_9978_PI416193496	NA	NA	NA	Fungus
craniferina_c1618	21036	8	98	2	44	-11.419	-3.513	3.49E-06	3.83E-05	1671	CUST_2806_PI416193500	154293183	XP_001547137.1	hypothetical protein BC1G_14575 [Botryotinia fuckeliana B05.10] 	Fungus
craniferina_c2585	1983	17450	3873	2972	694	4.508	2.173	5.25E-08	1.57E-06	1672	CUST_4206_PI416193500	NA	NA	NA	Fungus
craniferina_c20731	2216	54	243	9	31	-4.484	-2.165	4.94E-08	1.51E-06	1673	CUST_14616_PI416193500	115396596	XP_001213937.1	peroxisomal targeting signal receptor [Aspergillus terreus NIH2624] 	Fungus
craniferina_c21914	28583	61	14	11	1	4.357	2.123	2.54E-08	8.97E-07	1674	CUST_14532_PI416193496	NA	NA	NA	Algae
craniferina_c4567	42009	389	68	32	26	6.05	2.597	6.70E-07	1.09E-05	1675	CUST_1283_PI416193496	67540838	XP_664193.1	hypothetical protein AN6589.2 [Aspergillus nidulans FGSC A4] 	Fungus
craniferina_c24597	12388	246	49	33	17	5.172	2.371	2.34E-07	4.87E-06	1676	CUST_17058_PI416193496	255088533	XP_002506189.1	Drug/Metabolite transporter superfamily [Micromonas sp. RCC299] 	Fungus
craniferina_lrc5662	29689	39398	7163	3778	2428	5.7	2.511	4.84E-07	8.47E-06	1677	CUST_7694_PI416193500	256729863	EEU43216.1	predicted protein [Nectria haematococca mpVI 77-13-4]	Fungus
craniferina_c21305	4574	209	39	38	8	5.454	2.447	3.57E-07	6.72E-06	1678	CUST_13952_PI416193496	255934774	XP_002558414.1	Pc12g16160 [Penicillium chrysogenum Wisconsin 54-1255] 	Fungus
craniferina_c20361	3234	99	521	10	76	-5.237	-2.389	2.62E-07	5.30E-06	1679	CUST_13052_PI416193496	212529964	XP_002145139.1	sorting nexin Mvp1 [Penicillium marneffei ATCC 18224] 	Algae
craniferina_c2002	27783	68	339	16	111	-4.892	-2.29	1.42E-07	3.35E-06	1680	CUST_3396_PI416193500	156064441	XP_001598142.1	hypothetical protein SS1G_00228 [Sclerotinia sclerotiorum 1980] 	Fungus
craniferina_c5415	23801	132	558	5	116	-4.158	-2.056	6.13E-09	2.92E-07	1681	CUST_7441_PI416193500	171682394	XP_001906140.1	hypothetical protein [Podospora anserina S mat+] 	Fungus
craniferina_c4809	23513	145	631	12	108	-4.325	-2.113	2.32E-08	8.38E-07	1682	CUST_6812_PI416193500	189206027	XP_001939348.1	conserved hypothetical protein [Pyrenophora tritici-repentis Pt-1C-BFP] 	Algae
craniferina_lrc759	11528	3468	167	242	9	20.724	4.373	5.88E-06	5.70E-05	1683	CUST_1375_PI416193500	121706110	XP_001271318.1	ribose-phosphate pyrophosphokinase [Aspergillus clavatus NRRL 1] 	Algae
craniferina_c25471	18560	3503	3	2840	1	837.573	9.71	1.37E-05	0.000109897	1684	CUST_17880_PI416193496	293329707	BAJ04363.1	cytochrome P450 monooxygenase [Aspergillus oryzae]	Fungus
craniferina_c23281	36768	5	54	4	6	-13.389	-3.743	4.33E-06	4.51E-05	1685	CUST_15822_PI416193496	NA	NA	NA	Fungus
craniferina_c19898	6174	107	453	15	68	-4.222	-2.078	1.16E-08	4.82E-07	1686	CUST_12607_PI416193496	156053642	XP_001592747.1	hypothetical protein SS1G_05668 [Sclerotinia sclerotiorum 1980] 	Algae
craniferina_c5993	2909	10	77	2	5	-8.003	-3.001	1.97E-06	2.49E-05	1687	CUST_8024_PI416193500	289613970	CBI59204.1	unnamed protein product [Sordaria macrospora]	Fungus
BTK05728011(c)SJ1(t)Dry_0.5-1kb_1441-1536_F7(p)T3(s)090205SJ1SEQ1.054.ab1	12639	23871	12	5052	17	4802.382	12.23	1.48E-05	0.000116859	1688	CUST_15553_PI416193500	189195850	XP_001934263.1	dihydroceramide delta(4)-desaturase [Pyrenophora tritici-repentis Pt-1C-BFP] 	NA
craniferina_c5389	21025	8696	1271	3194	247	6.643	2.732	1.15E-06	1.65E-05	1689	CUST_7424_PI416193500	115388461	XP_001211736.1	conserved hypothetical protein [Aspergillus terreus NIH2624] 	Fungus
craniferina_c24880	652	127	501	12	54	-3.952	-1.983	5.23E-10	3.93E-08	1690	CUST_17323_PI416193496	NA	NA	NA	Fungus
craniferina_c14872	18171	810	194	28	25	4.207	2.073	1.02E-08	4.33E-07	1691	CUST_13126_PI416193500	226290257	EEH45741.1	translation initiation factor RLI1 [Paracoccidioides brasiliensis Pb18]	Fungus
craniferina_c22580	30639	48	6	2	5	10.476	3.389	3.29E-06	3.66E-05	1692	CUST_15157_PI416193496	NA	NA	NA	Fungus
craniferina_c4310	15475	29	3	13	2	10.454	3.386	3.26E-06	3.63E-05	1693	CUST_6298_PI416193500	NA	NA	NA	Fungus
craniferina_c10973	39070	78	502	54	13	-8.698	-3.121	2.39E-06	2.86E-05	1694	CUST_5156_PI416193496	NA	NA	NA	Fungus
Cr_WMidi_7201B02.ab1	10963	14637	3727	1295	418	3.933	1.976	4.10E-10	3.21E-08	1695	CUST_18321_PI416193500	NA	NA	NA	Fungus
craniferina_c4106	35223	88	381	16	89	-4.274	-2.096	2.03E-08	7.63E-07	1696	CUST_6064_PI416193500	NA	NA	NA	Fungus
craniferina_c9792	6976	29	3	4	2	9.937	3.313	2.98E-06	3.38E-05	1697	CUST_4327_PI416193496	189197153	XP_001934914.1	urea active transporter [Pyrenophora tritici-repentis Pt-1C-BFP] 	Fungus
craniferina_c12399	30454	213	49	5	13	4.443	2.152	4.97E-08	1.51E-06	1698	CUST_6213_PI416193496	NA	NA	NA	Algae
craniferina_c21236	393	74	9	13	6	11.009	3.461	3.59E-06	3.91E-05	1699	CUST_13888_PI416193496	212534656	XP_002147484.1	conserved hypothetical protein [Penicillium marneffei ATCC 18224] 	Fungus
craniferina_c11369	19865	1155	288	155	51	4.039	2.014	2.45E-09	1.40E-07	1700	CUST_5441_PI416193496	159464036	XP_001690248.1	geranylgeranyl reductase [Chlamydomonas reinhardtii] 	Fungus
craniferina_c5336	35690	15	2	3	0	6.622	2.727	1.18E-06	1.69E-05	1701	CUST_1657_PI416193496	NA	NA	NA	Fungus
craniferina_c3288	6176	1671	21	79	20	109.568	6.776	1.09E-05	9.22E-05	1702	CUST_5086_PI416193500	189198059	XP_001935367.1	predicted protein [Pyrenophora tritici-repentis Pt-1C-BFP] 	Fungus
craniferina_c11674	18945	51	262	10	81	-4.986	-2.318	1.92E-07	4.17E-06	1703	CUST_12028_PI416193500	NA	NA	NA	Fungus
craniferina_c20322	4339	134	23	31	10	6.264	2.647	8.97E-07	1.36E-05	1704	CUST_13015_PI416193496	NA	NA	NA	Fungus
craniferina_c5815	32021	239	35	31	17	7.516	2.91	1.80E-06	2.32E-05	1705	CUST_7859_PI416193500	189197153	XP_001934914.1	urea active transporter [Pyrenophora tritici-repentis Pt-1C-BFP] 	Fungus
craniferina_c27783	34854	931	3715	227	278	-4.071	-2.025	4.01E-09	2.08E-07	1706	CUST_20085_PI416193496	NA	NA	NA	Fungus
craniferina_c17313	39730	1186	284	94	72	4.264	2.092	2.08E-08	7.72E-07	1707	CUST_10232_PI416193496	189189192	XP_001930935.1	conserved hypothetical protein [Pyrenophora tritici-repentis Pt-1C-BFP] 	Fungus
craniferina_c3414	36562	5430	21290	232	2681	-3.901	-1.964	2.70E-10	2.24E-08	1708	CUST_5237_PI416193500	242799252	XP_002483340.1	short chain dehydrogenase family protein [Talaromyces stipitatus ATCC 10500] 	Fungus
craniferina_c2882	31051	198	48	17	11	4.163	2.058	9.26E-09	4.06E-07	1709	CUST_4571_PI416193500	169603501	XP_001795172.1	hypothetical protein SNOG_04760 [Phaeosphaeria nodorum SN15] 	Fungus
craniferina_lrc497	25605	541	102	96	34	5.44	2.444	4.18E-07	7.57E-06	1710	CUST_926_PI416193500	NA	NA	NA	Fungus
craniferina_c10396	25409	1105	8362	45	1523	-7.483	-2.904	1.84E-06	2.37E-05	1711	CUST_4752_PI416193496	NA	NA	NA	Fungus
craniferina_c4042	41407	3295	760	190	48	4.337	2.117	3.38E-08	1.12E-06	1712	CUST_6006_PI416193500	NA	NA	NA	Fungus
Cr_WMini_3841D09.ab1	21331	90207	18334	3980	1908	4.934	2.303	1.82E-07	4.01E-06	1713	CUST_19652_PI416193500	5725417	CAB52419.1	putative septin [Pyrenopeziza brassicae]	Fungus
craniferina_c2597	22122	51	264	8	64	-5.127	-2.358	2.66E-07	5.36E-06	1714	CUST_4218_PI416193500	189197635	XP_001935155.1	NADP-dependent leukotriene B4 12-hydroxydehydrogenase [Pyrenophora tritici-repentis Pt-1C-BFP] 	Fungus
craniferina_c7845	26697	5341	15	850	1	350.834	8.455	1.38E-05	0.000110479	1715	CUST_9580_PI416193500	NA	NA	NA	Fungus
craniferina_lrc187	20121	36791	6762	15464	189	5.084	2.346	2.57E-07	5.25E-06	1716	CUST_352_PI416193500	156056565	XP_001594206.1	60S ribosomal protein L21 [Sclerotinia sclerotiorum 1980] 	Fungus
craniferina_lrc27658	11527	940	4012	16	701	-4.224	-2.079	1.88E-08	7.14E-07	1717	CUST_19972_PI416193496	NA	NA	NA	Algae
craniferina_c10129	5325	11102	123011	2027	17870	-11.126	-3.476	3.90E-06	4.17E-05	1718	CUST_11125_PI416193500	289620433	CBI53006.1	unnamed protein product [Sordaria macrospora]	Fungus
craniferina_c20639	27308	49	11	13	0	4.276	2.096	2.48E-08	8.80E-07	1719	CUST_13314_PI416193496	156039593	XP_001586904.1	hypothetical protein SS1G_11933 [Sclerotinia sclerotiorum 1980] 	Fungus
craniferina_c1693	15668	61	269	6	52	-4.372	-2.128	4.22E-08	1.33E-06	1720	CUST_2918_PI416193500	169621153	XP_001803987.1	hypothetical protein SNOG_13783 [Phaeosphaeria nodorum SN15] 	Fungus
craniferina_c6762	39231	68	2	4	0	27.014	4.756	7.40E-06	6.81E-05	1721	CUST_2387_PI416193496	NA	NA	NA	Fungus
BTK05728010(c)SJ1(t)Dry_0.5-1kb_1441-1536_E8(p)T3(s)090205SJ1SEQ1.061.ab1	39713	2191	10080	305	1221	-4.606	-2.203	1.01E-07	2.58E-06	1722	CUST_15551_PI416193500	NA	NA	NA	NA
craniferina_c17484	43814	102	19	5	6	5.439	2.443	4.45E-07	7.95E-06	1723	CUST_14188_PI416193500	296813345	XP_002847010.1	glycerol transporter [Arthroderma otae CBS 113480] 	Fungus
craniferina_c3722	29924	5484	2	742	0	2498.766	11.287	1.56E-05	0.000121207	1724	CUST_5621_PI416193500	169622603	XP_001804710.1	hypothetical protein SNOG_14526 [Phaeosphaeria nodorum SN15] 	Fungus
craniferina_c25186	19455	7420	11	467	5	733.523	9.519	1.49E-05	0.000117129	1725	CUST_17608_PI416193496	239609375	EEQ86362.1	capsular associated protein [Ajellomyces dermatitidis ER-3]	Fungus
craniferina_c26039	25926	243	961	21	13	-3.966	-1.988	1.64E-09	1.00E-07	1726	CUST_18420_PI416193496	NA	NA	NA	Algae
craniferina_c12021	901	348	71	3	26	5.169	2.37	3.10E-07	6.04E-06	1727	CUST_5920_PI416193496	156031082	XP_001584866.1	hypothetical protein SS1G_14149 [Sclerotinia sclerotiorum 1980] 	Fungus
craniferina_c14967	8658	890	110	192	16	8.035	3.006	2.25E-06	2.74E-05	1728	CUST_13145_PI416193500	212543889	XP_002152099.1	"MFS monosaccharide transporter, putative [Penicillium marneffei ATCC 18224] "	Algae
craniferina_lrc1446	29424	3187	807	326	111	3.962	1.986	1.67E-09	1.02E-07	1729	CUST_2544_PI416193500	NA	NA	NA	Fungus
craniferina_c11249	16623	32	4	8	3	11.07	3.469	4.02E-06	4.26E-05	1730	CUST_5356_PI416193496	225677891	EEH16175.1	S-formylglutathione hydrolase [Paracoccidioides brasiliensis Pb03] 	Fungus
craniferina_c12242	42809	77	427	13	73	-5.573	-2.478	5.38E-07	9.17E-06	1731	CUST_6092_PI416193496	NA	NA	NA	Fungus
craniferina_lrc794	9827	87	23	1	2	3.839	1.941	1.58E-10	1.43E-08	1732	CUST_1438_PI416193500	261205296	XP_002627385.1	phosphoserine phosphatase [Ajellomyces dermatitidis SLH14081] 	Fungus
craniferina_c26494	39973	28	4	6	1	6.737	2.752	1.45E-06	1.97E-05	1733	CUST_18852_PI416193496	NA	NA	NA	Fungus
craniferina_c12872	32519	273	18	34	10	15.953	3.996	5.72E-06	5.57E-05	1734	CUST_6608_PI416193496	NA	NA	NA	Fungus
Cr_DMidi_9697E07.ab1	39952	292	72	26	15	4.112	2.04	9.01E-09	3.96E-07	1735	CUST_16487_PI416193500	154301497	XP_001551161.1	hypothetical protein BC1G_10418 [Botryotinia fuckeliana B05.10] 	Fungus
craniferina_c10887	24502	35	4	9	2	10.328	3.369	3.68E-06	3.98E-05	1736	CUST_11565_PI416193500	NA	NA	NA	Fungus
craniferina_c4174	42735	4173	18250	660	2149	-4.391	-2.135	5.37E-08	1.60E-06	1737	CUST_6146_PI416193500	46115050	XP_383543.1	hypothetical protein FG03367.1 [Gibberella zeae PH-1]	Fungus
craniferina_c26013	15311	188	797	4	121	-4.214	-2.075	2.08E-08	7.71E-07	1738	CUST_18394_PI416193496	156045703	XP_001589407.1	hypothetical protein SS1G_10046 [Sclerotinia sclerotiorum 1980] 	Algae
craniferina_c1900	30969	56	906	33	57	-19.288	-4.27	6.57E-06	6.22E-05	1739	CUST_3235_PI416193500	NA	NA	NA	Fungus
craniferina_c8190	5764	103	579	21	28	-5.696	-2.51	6.70E-07	1.09E-05	1740	CUST_9880_PI416193500	169595210	XP_001791029.1	hypothetical protein SNOG_00339 [Phaeosphaeria nodorum SN15] 	Fungus
craniferina_c1115	17445	1396	8	890	11	282.099	8.14	1.44E-05	0.000113887	1741	CUST_2000_PI416193500	NA	NA	NA	Algae
craniferina_c12847	42231	38	143	8	9	-3.835	-1.939	1.85E-10	1.64E-08	1742	CUST_12501_PI416193500	NA	NA	NA	Algae
craniferina_c3959	25129	14442	3716	1005	146	3.882	1.957	5.51E-10	4.09E-08	1743	CUST_5898_PI416193500	255949612	XP_002565573.1	Pc22g16590 [Penicillium chrysogenum Wisconsin 54-1255] 	Fungus
craniferina_c15097	17148	79	13	18	8	6.682	2.74	1.44E-06	1.96E-05	1744	CUST_13188_PI416193500	154317320	XP_001557980.1	hypothetical protein BC1G_03562 [Botryotinia fuckeliana B05.10] 	Fungus
craniferina_c16417	7613	34	152	5	17	-4.446	-2.152	7.14E-08	1.98E-06	1745	CUST_13716_PI416193500	NA	NA	NA	Fungus
craniferina_lrc28261	22569	5528	1319	214	187	4.218	2.077	2.32E-08	8.38E-07	1746	CUST_20467_PI416193496	8928402	O94128.1	TBA_MYCGRRecName: Full=Tubulin alpha chain 	Fungus
Cr_WMidi_6241H04.ab1	8680	703	2	412	0	249.72	7.964	1.43E-05	0.000113344	1747	CUST_18286_PI416193500	NA	NA	NA	Fungus
craniferina_lrc22136	32760	573	2682	29	522	-4.623	-2.209	1.26E-07	3.06E-06	1748	CUST_14743_PI416193496	162312337	NP_596846.2	inorganic phosphate transporter (predicted) [Schizosaccharomyces pombe] 	Fungus
craniferina_c22467	9530	233	883	19	124	-3.772	-1.915	4.54E-11	5.27E-09	1749	CUST_14784_PI416193500	169615387	XP_001801109.1	hypothetical protein SNOG_10851 [Phaeosphaeria nodorum SN15] 	Fungus
craniferina_c5785	24403	255	4	133	3	76.149	6.251	1.13E-05	9.46E-05	1750	CUST_7824_PI416193500	NA	NA	NA	Fungus
craniferina_lrc935	4283	9241	2021	572	563	4.687	2.229	1.46E-07	3.41E-06	1751	CUST_1686_PI416193500	115492307	XP_001210781.1	conserved hypothetical protein [Aspergillus terreus NIH2624] 	Fungus
craniferina_c4398	25183	42	2	7	0	21.791	4.446	7.17E-06	6.65E-05	1752	CUST_6395_PI416193500	154309933	XP_001554299.1	hypothetical protein BC1G_06887 [Botryotinia fuckeliana B05.10] 	Algae
craniferina_c11061	26665	27	142	1	21	-5.252	-2.393	3.82E-07	7.06E-06	1753	CUST_5220_PI416193496	189201225	XP_001936949.1	conserved hypothetical protein [Pyrenophora tritici-repentis Pt-1C-BFP] 	Algae
craniferina_c9441	12945	2943	79672	1857	3490	-31.849	-4.993	8.55E-06	7.61E-05	1754	CUST_10737_PI416193500	189203231	XP_001937951.1	conserved hypothetical protein [Pyrenophora tritici-repentis Pt-1C-BFP] 	Fungus
craniferina_c26221	10323	22	2	2	0	10.811	3.434	4.10E-06	4.33E-05	1755	CUST_18592_PI416193496	169618527	XP_001802677.1	hypothetical protein SNOG_12454 [Phaeosphaeria nodorum SN15] 	Fungus
craniferina_c24248	25593	32	198	4	58	-6.094	-2.607	9.55E-07	1.43E-05	1756	CUST_14985_PI416193500	256723812	EEU37185.1	predicted protein [Nectria haematococca mpVI 77-13-4]	Fungus
craniferina_c1138	31088	342	89	10	25	3.926	1.973	1.44E-09	9.01E-08	1757	CUST_118_PI416193496	242816761	XP_002486811.1	"kinesin, putative [Talaromyces stipitatus ATCC 10500] "	Fungus
Cr_DMini_3841E06.ab1	2960	214	2872	134	388	-15.059	-3.913	5.62E-06	5.49E-05	1758	CUST_16948_PI416193500	255941330	XP_002561434.1	Pc16g11300 [Penicillium chrysogenum Wisconsin 54-1255] 	Algae
craniferina_c6004	242	34647	4199	1874	550	8.292	3.052	2.59E-06	3.04E-05	1759	CUST_8037_PI416193500	212541781	XP_002151045.1	"polyketide synthase, putative [Penicillium marneffei ATCC 18224] "	Fungus
craniferina_c15072	19773	69	898	9	53	-13.062	-3.707	5.04E-06	5.06E-05	1760	CUST_8469_PI416193496	NA	NA	NA	Fungus
craniferina_c20580	41282	468	100	12	28	4.822	2.27	1.91E-07	4.16E-06	1761	CUST_13260_PI416193496	240111805	EER29950.1	hypothetical protein CPC735_012680 [Coccidioides posadasii C735 delta SOWgp]	Fungus
craniferina_lrc896	20622	6623	38004	763	2833	-5.752	-2.524	7.43E-07	1.18E-05	1762	CUST_1619_PI416193500	240108931	EER27100.1	Major Facilitator Superfamily protein [Coccidioides posadasii C735 delta SOWgp]	Fungus
craniferina_c17897	12994	14	60	2	8	-4.27	-2.094	3.44E-08	1.14E-06	1763	CUST_14310_PI416193500	159476466	XP_001696332.1	DnaJ-like protein [Chlamydomonas reinhardtii] 	Algae
craniferina_c8577	31955	29	221	3	65	-7.351	-2.878	1.98E-06	2.49E-05	1764	CUST_3480_PI416193496	NA	NA	NA	Fungus
craniferina_c12417	40572	17	4	4	1	4.97	2.313	2.53E-07	5.18E-06	1765	CUST_6230_PI416193496	225557769	EEH06054.1	conserved hypothetical protein [Ajellomyces capsulatus G186AR]	Fungus
craniferina_c8338	6676	1145	227	143	31	5.05	2.336	2.94E-07	5.79E-06	1766	CUST_3344_PI416193496	NA	NA	NA	Algae
craniferina_c5190	19372	91	589	17	118	-6.472	-2.694	1.35E-06	1.87E-05	1767	CUST_7205_PI416193500	NA	NA	NA	Fungus
craniferina_c18127	29573	89	21	7	2	4.303	2.105	4.26E-08	1.34E-06	1768	CUST_10931_PI416193496	240274343	EER37860.1	DNA-directed RNA polymerase III largest subunit [Ajellomyces capsulatus H143]	Fungus
craniferina_c7799	17112	364	4	90	4	117.121	6.872	1.28E-05	0.00010445	1769	CUST_9538_PI416193500	NA	NA	NA	Fungus
craniferina_c20175	6910	39	8	4	4	6.068	2.601	9.66E-07	1.44E-05	1770	CUST_12877_PI416193496	123507472	XP_001329422.1	ankyrin repeat protein [Trichomonas vaginalis G3] 	Algae
craniferina_c25492	24861	433	78	12	24	5.77	2.529	7.84E-07	1.23E-05	1771	CUST_17899_PI416193496	154289827	XP_001545519.1	hypothetical protein BC1G_15943 [Botryotinia fuckeliana B05.10] 	Fungus
craniferina_c19299	3463	98	14	13	1	7.087	2.825	1.90E-06	2.43E-05	1772	CUST_12038_PI416193496	NA	NA	NA	Fungus
craniferina_c21458	30236	21	2	8	0	8.823	3.141	3.04E-06	3.44E-05	1773	CUST_14096_PI416193496	240108502	EER26676.1	Inhibitor of Apoptosis domain containing protein [Coccidioides posadasii C735 delta SOWgp]	Fungus
craniferina_c2823	16081	1769	6	205	4	354.703	8.47	1.53E-05	0.000119981	1774	CUST_4503_PI416193500	258575603	XP_002541983.1	predicted protein [Uncinocarpus reesii 1704] 	Fungus
craniferina_c8115	31145	191	32	3	10	6.218	2.636	1.14E-06	1.65E-05	1775	CUST_3198_PI416193496	240278523	EER42029.1	conserved hypothetical protein [Ajellomyces capsulatus H143]	Fungus
Cr_DMini_1249A07.ab1	36051	2	11	0	2	-4.852	-2.279	2.20E-07	4.65E-06	1776	CUST_16551_PI416193500	169597663	XP_001792255.1	hypothetical protein SNOG_01620 [Phaeosphaeria nodorum SN15] 	Fungus
craniferina_c23800	23743	22	2	10	0	9.77	3.288	3.61E-06	3.92E-05	1777	CUST_16310_PI416193496	NA	NA	NA	Fungus
Cr_WMidi_7201F10.ab1	44327	207660	56055	19836	9423	3.731	1.9	3.04E-11	3.82E-09	1778	CUST_18401_PI416193500	NA	NA	NA	Algae
craniferina_c4242	12916	4680	95	3081	57	42.969	5.425	9.95E-06	8.58E-05	1779	CUST_6232_PI416193500	145258469	XP_001402060.1	hypothetical protein An04g06990 [Aspergillus niger] 	Fungus
craniferina_c11126	27396	4	73	1	71	-12.616	-3.657	5.13E-06	5.12E-05	1780	CUST_11698_PI416193500	NA	NA	NA	Fungus
craniferina_c7021	29467	252	1007	20	114	-3.985	-1.994	4.68E-09	2.35E-07	1781	CUST_2555_PI416193496	NA	NA	NA	Fungus
craniferina_c27034	22332	1492	168	349	50	9.008	3.171	3.24E-06	3.61E-05	1782	CUST_19379_PI416193496	212544494	XP_002152401.1	conserved hypothetical protein [Penicillium marneffei ATCC 18224] 	Fungus
craniferina_c1754	6038	18	86	4	15	-4.699	-2.232	1.75E-07	3.90E-06	1783	CUST_3018_PI416193500	119500996	XP_001267255.1	hypothetical protein NFIA_108520 [Neosartorya fischeri NRRL 181] 	Fungus
craniferina_lrc924	9518	8753	38938	1070	1389	-4.468	-2.16	9.60E-08	2.49E-06	1784	CUST_1667_PI416193500	145243478	XP_001394265.1	hypothetical protein An11g02640 [Aspergillus niger] 	Fungus
craniferina_c7195	17821	23	156	2	25	-6.588	-2.72	1.54E-06	2.06E-05	1785	CUST_2666_PI416193496	NA	NA	NA	Fungus
craniferina_c6776	4356	14	2	1	0	6.114	2.612	1.10E-06	1.60E-05	1786	CUST_2393_PI416193496	171687062	XP_001908472.1	hypothetical protein [Podospora anserina S mat+] 	Algae
craniferina_c20805	41170	4	16	2	2	-4.476	-2.162	1.01E-07	2.57E-06	1787	CUST_13476_PI416193496	NA	NA	NA	Fungus
craniferina_c7999	25774	63	2168	42	68	-45.748	-5.516	1.04E-05	8.89E-05	1788	CUST_9714_PI416193500	NA	NA	NA	Fungus
craniferina_c17440	37154	12	51	1	16	-4.213	-2.075	3.05E-08	1.04E-06	1789	CUST_10338_PI416193496	242761725	XP_002340236.1	"sodium/hydrogen antiporter, putative [Talaromyces stipitatus ATCC 10500] "	Fungus
craniferina_c5985	3573	928	3681	83	198	-3.973	-1.99	4.66E-09	2.34E-07	1790	CUST_8015_PI416193500	225555785	EEH04076.1	manganese superoxide dismutase [Ajellomyces capsulatus G186AR]	Fungus
craniferina_lrc935	2835	8149	1805	255	529	4.648	2.217	1.65E-07	3.73E-06	1791	CUST_1685_PI416193500	115492307	XP_001210781.1	conserved hypothetical protein [Aspergillus terreus NIH2624] 	Fungus
craniferina_lrc1258	30112	414	1798	174	235	-4.563	-2.19	1.32E-07	3.15E-06	1792	CUST_2221_PI416193500	74665971	Q4W6D3.1	HOG1_COCHERecName: Full=Mitogen-activated protein kinase HOG1; Short=MAP kinase HOG1 	Fungus
craniferina_c1735	12169	1092	279	79	61	3.976	1.991	4.85E-09	2.42E-07	1793	CUST_2983_PI416193500	154309481	XP_001554074.1	hypothetical protein BC1G_07211 [Botryotinia fuckeliana B05.10] 	Fungus
craniferina_c23000	28352	713	5	432	4	146.254	7.192	1.42E-05	0.000112845	1794	CUST_15550_PI416193496	NA	NA	NA	Fungus
craniferina_c1886	44730	79	348	15	13	-4.482	-2.164	1.04E-07	2.64E-06	1795	CUST_3215_PI416193500	NA	NA	NA	Fungus
craniferina_c8353	37574	1503	278	147	88	5.609	2.488	7.19E-07	1.15E-05	1796	CUST_9999_PI416193500	NA	NA	NA	Fungus
craniferina_lrc10549	23392	20	89	4	19	-4.408	-2.14	7.96E-08	2.14E-06	1797	CUST_4866_PI416193496	18405196	NP_564675.1	UBQ12 (UBIQUITIN 12); protein binding [Arabidopsis thaliana]	Algae
craniferina_c5982	45152	27	107	4	10	-4.008	-2.003	7.55E-09	3.46E-07	1798	CUST_1974_PI416193496	NA	NA	NA	Fungus
craniferina_c23847	8120	287	2	66	0	143.133	7.161	1.43E-05	0.000113486	1799	CUST_16353_PI416193496	NA	NA	NA	Fungus
craniferina_c995	31204	5745	39	4231	9	113.964	6.832	1.36E-05	0.0001091	1800	CUST_1791_PI416193500	189199146	XP_001935910.1	40S ribosomal protein S6-B [Pyrenophora tritici-repentis Pt-1C-BFP] 	Algae
craniferina_c14763	39401	15	3	2	2	5.009	2.325	3.42E-07	6.52E-06	1801	CUST_8210_PI416193496	NA	NA	NA	Fungus
craniferina_c22014	9973	190	2	111	0	84.549	6.402	1.28E-05	0.000104519	1802	CUST_14626_PI416193496	NA	NA	NA	Fungus
craniferina_c10136	42929	32	142	2	32	-4.408	-2.14	8.90E-08	2.34E-06	1803	CUST_11129_PI416193500	255078176	XP_002502668.1	predicted protein [Micromonas sp. RCC299] 	Algae
craniferina_c9946	1305	100	20	7	8	5.276	2.4	4.98E-07	8.64E-06	1804	CUST_11004_PI416193500	119481167	XP_001260612.1	"C6 finger domain protein, putative [Neosartorya fischeri NRRL 181] "	Fungus
Cr_DMini_673H09.ab1	33935	7651	39854	1472	9979	-5.163	-2.368	4.29E-07	7.71E-06	1805	CUST_17513_PI416193500	46107560	XP_380839.1	hypothetical protein FG00663.1 [Gibberella zeae PH-1]	Fungus
craniferina_c11120	36578	42	192	2	13	-4.57	-2.192	1.53E-07	3.53E-06	1806	CUST_5267_PI416193496	NA	NA	NA	Algae
craniferina_c8840	30713	317	58	11	15	5.595	2.484	7.54E-07	1.19E-05	1807	CUST_10374_PI416193500	296416097	XP_002837717.1	hypothetical protein [Tuber melanosporum Mel28] 	Fungus
craniferina_c24411	11722	18	86	5	6	-5.015	-2.326	3.52E-07	6.65E-06	1808	CUST_15006_PI416193500	NA	NA	NA	Fungus
craniferina_lrc1567	12046	2	54	0	8	-27.788	-4.796	9.22E-06	8.08E-05	1809	CUST_2728_PI416193500	NA	NA	NA	Algae
craniferina_c13593	5858	75	459	4	107	-5.988	-2.582	1.08E-06	1.58E-05	1810	CUST_7225_PI416193496	NA	NA	NA	Algae
craniferina_c5612	6031	644	4	403	1	138.6	7.115	1.47E-05	0.000115716	1811	CUST_7639_PI416193500	212526374	XP_002143344.1	"beta-glucosidase, putative [Penicillium marneffei ATCC 18224] "	Fungus
craniferina_c9568	34937	19	404	6	40	-21.975	-4.458	8.30E-06	7.44E-05	1812	CUST_10793_PI416193500	256720369	EEU33805.1	hypothetical protein NECHADRAFT_89121 [Nectria haematococca mpVI 77-13-4]	Fungus
craniferina_c9242	24976	412	77	8	11	5.41	2.436	6.23E-07	1.03E-05	1813	CUST_3930_PI416193496	238483529	XP_002373003.1	RNA polymerase I specific transcription initiation factor RRN3 [Aspergillus flavus NRRL3357] 	Fungus
craniferina_c14699	6857	8228	52247	1343	10146	-6.32	-2.66	1.43E-06	1.95E-05	1814	CUST_8151_PI416193496	NA	NA	NA	Fungus
craniferina_c10629	34196	247	61	6	14	4.114	2.04	2.20E-08	8.08E-07	1815	CUST_4917_PI416193496	154304527	XP_001552668.1	hypothetical protein BC1G_09139 [Botryotinia fuckeliana B05.10] 	Fungus
Cr_WMidi_9601A06.ab1	14269	2590	6	1758	4	362.836	8.503	1.68E-05	0.000128446	1816	CUST_18874_PI416193500	NA	NA	NA	Fungus
craniferina_c12710	29456	163	694	23	1	-4.299	-2.104	6.18E-08	1.78E-06	1817	CUST_12448_PI416193500	169626323	XP_001806562.1	hypothetical protein SNOG_16446 [Phaeosphaeria nodorum SN15] 	Fungus
craniferina_c1716	32920	36	144	5	12	-4.01	-2.003	9.99E-09	4.28E-07	1818	CUST_2958_PI416193500	NA	NA	NA	Algae
craniferina_lrc28326	10820	210	861	28	146	-4.082	-2.029	1.83E-08	6.98E-07	1819	CUST_20522_PI416193496	NA	NA	NA	Fungus
craniferina_c19826	6381	28	2	12	0	12.467	3.64	5.61E-06	5.49E-05	1820	CUST_12539_PI416193496	NA	NA	NA	Fungus
craniferina_c5152	16269	330	6089	42	775	-18.424	-4.204	7.69E-06	7.02E-05	1821	CUST_1568_PI416193496	NA	NA	NA	Fungus
craniferina_c16796	33885	98	544	8	126	-5.447	-2.445	6.95E-07	1.12E-05	1822	CUST_9836_PI416193496	189200849	XP_001936761.1	hypothetical protein PTRG_06428 [Pyrenophora tritici-repentis Pt-1C-BFP] 	Fungus
craniferina_c22557	24819	104	21	11	2	5.031	2.331	3.82E-07	7.05E-06	1823	CUST_15137_PI416193496	296817459	XP_002849066.1	conserved hypothetical protein [Arthroderma otae CBS 113480] 	Algae
Cr_WMidi_7201F04.ab1	38012	109	20	2	7	5.606	2.487	8.14E-07	1.26E-05	1824	CUST_18391_PI416193500	NA	NA	NA	Algae
craniferina_c7557	29526	424	65	71	10	6.541	2.71	1.72E-06	2.25E-05	1825	CUST_2885_PI416193496	261358958	EEY21386.1	conserved hypothetical protein [Verticillium albo-atrum VaMs.102]	Algae
craniferina_lrc557	36771	3651	690	254	243	5.559	2.475	7.73E-07	1.21E-05	1826	CUST_1032_PI416193500	240277814	EER41322.1	woronin body major protein [Ajellomyces capsulatus H143]	Algae
craniferina_c25616	7901	166	30	10	9	5.713	2.514	9.28E-07	1.40E-05	1827	CUST_18012_PI416193496	296419638	XP_002839404.1	hypothetical protein [Tuber melanosporum Mel28] 	Fungus
craniferina_c5683	42302	237	4	77	3	58.57	5.872	1.23E-05	0.000101368	1828	CUST_1822_PI416193496	154309750	XP_001554208.1	hypothetical protein BC1G_07345 [Botryotinia fuckeliana B05.10] 	Fungus
craniferina_c7901	39196	657	138	95	26	4.795	2.261	2.69E-07	5.42E-06	1829	CUST_9628_PI416193500	258577913	XP_002543138.1	predicted protein [Uncinocarpus reesii 1704] 	Fungus
craniferina_c7133	35815	98	648	25	88	-6.687	-2.741	1.89E-06	2.41E-05	1830	CUST_2625_PI416193496	225557475	EEH05761.1	conserved hypothetical protein [Ajellomyces capsulatus G186AR]	Fungus
craniferina_c19139	39215	1429	5714	71	690	-3.982	-1.994	9.39E-09	4.10E-07	1831	CUST_11883_PI416193496	168050126	XP_001777511.1	predicted protein [Physcomitrella patens subsp. patens] 	Fungus
craniferina_c10801	42420	475	102	17	28	4.788	2.259	2.75E-07	5.53E-06	1832	CUST_5039_PI416193496	261201113	XP_002626957.1	branchpoint-bridging protein [Ajellomyces dermatitidis SLH14081] 	Fungus
craniferina_lrc18489	15266	7	38	1	13	-5.508	-2.461	7.57E-07	1.20E-05	1833	CUST_11266_PI416193496	NA	NA	NA	Fungus
craniferina_c2102	41114	525	49	128	12	10.674	3.416	4.92E-06	4.98E-05	1834	CUST_3541_PI416193500	156037404	XP_001586429.1	hypothetical protein SS1G_12413 [Sclerotinia sclerotiorum 1980] 	Algae
craniferina_c24439	3824	126	19	5	5	6.663	2.736	1.90E-06	2.42E-05	1835	CUST_15009_PI416193500	296815096	XP_002847885.1	conserved hypothetical protein [Arthroderma otae CBS 113480] 	Algae
craniferina_c9042	17959	15	2	2	0	8.429	3.075	3.35E-06	3.70E-05	1836	CUST_10492_PI416193500	NA	NA	NA	Fungus
craniferina_lrc114	21330	53273	13275	5287	1856	4.028	2.01	1.38E-08	5.47E-07	1837	CUST_217_PI416193500	261194861	XP_002623835.1	60S ribosomal protein L35 [Ajellomyces dermatitidis SLH14081] 	Fungus
craniferina_c24411	2398	17	82	4	11	-4.971	-2.314	3.66E-07	6.86E-06	1838	CUST_15005_PI416193500	NA	NA	NA	Fungus
craniferina_c15273	22071	9037	1543	487	11	5.85	2.549	1.13E-06	1.63E-05	1839	CUST_8627_PI416193496	NA	NA	NA	Fungus
craniferina_c21226	32386	163	707	12	104	-4.324	-2.112	7.70E-08	2.09E-06	1840	CUST_13878_PI416193496	NA	NA	NA	Fungus
craniferina_c14855	36282	212	849	8	63	-3.995	-1.998	1.19E-08	4.90E-07	1841	CUST_8285_PI416193496	145613694	XP_001413098.1	hypothetical protein MGG_11211 [Magnaporthe oryzae 70-15] 	Fungus
craniferina_lrc26435	11526	13	160	3	58	-11.556	-3.531	5.47E-06	5.38E-05	1842	CUST_15181_PI416193500	NA	NA	NA	Fungus
craniferina_c18369	41591	193	42	13	8	4.692	2.23	2.44E-07	5.03E-06	1843	CUST_11152_PI416193496	70998500	XP_753972.1	glutathione synthetase [Aspergillus fumigatus Af293] 	Fungus
craniferina_c3235	13470	438	2260	35	138	-5.168	-2.37	5.19E-07	8.92E-06	1844	CUST_5028_PI416193500	71000341	XP_754865.1	DRAP deaminase [Aspergillus fumigatus Af293] 	Algae
craniferina_c7901	2915	646	138	91	26	4.698	2.232	2.54E-07	5.20E-06	1845	CUST_9627_PI416193500	258577913	XP_002543138.1	predicted protein [Uncinocarpus reesii 1704] 	Fungus
craniferina_c15731	3650	26	4	2	1	6.387	2.675	1.65E-06	2.18E-05	1846	CUST_9000_PI416193496	NA	NA	NA	Fungus
craniferina_c18917	38799	98	399	2	95	-4.01	-2.004	1.37E-08	5.46E-07	1847	CUST_11673_PI416193496	NA	NA	NA	Fungus
craniferina_c3472	3420	7388	1947	169	54	3.794	1.924	1.25E-09	8.10E-08	1848	CUST_5312_PI416193500	296419891	XP_002839525.1	hypothetical protein [Tuber melanosporum Mel28] 	Algae
craniferina_c23248	10236	185	49	11	3	3.783	1.92	1.08E-09	7.19E-08	1849	CUST_15790_PI416193496	154320412	XP_001559522.1	hypothetical protein BC1G_01678 [Botryotinia fuckeliana B05.10] 	Fungus
craniferina_lrc891	10628	86	535	12	40	-6.229	-2.639	1.49E-06	2.01E-05	1850	CUST_1611_PI416193500	189191518	XP_001932098.1	26S proteasome non-ATPase regulatory subunit 8 [Pyrenophora tritici-repentis Pt-1C-BFP] 	Fungus
craniferina_c9478	34836	2	48	0	22	-23.813	-4.574	9.49E-06	8.27E-05	1851	CUST_4100_PI416193496	261194056	XP_002623433.1	lipase/esterase [Ajellomyces dermatitidis SLH14081] 	Algae
craniferina_c4803	6780	457	66	5	14	6.982	2.804	2.30E-06	2.79E-05	1852	CUST_6807_PI416193500	225681865	EEH20149.1	predicted protein [Paracoccidioides brasiliensis Pb03]	Fungus
craniferina_c14338	8790	587	3812	110	520	-6.527	-2.706	1.86E-06	2.39E-05	1853	CUST_7848_PI416193496	NA	NA	NA	Algae
craniferina_c22918	14632	83	367	9	62	-4.41	-2.141	1.23E-07	3.00E-06	1854	CUST_15474_PI416193496	NA	NA	NA	Fungus
craniferina_c12884	12881	39	5	3	3	8.784	3.135	3.86E-06	4.13E-05	1855	CUST_6619_PI416193496	NA	NA	NA	Fungus
craniferina_lrc906	6733	1112	2	359	0	518.845	9.019	1.86E-05	0.000138688	1856	CUST_1637_PI416193500	169618854	XP_001802840.1	hypothetical protein SNOG_12619 [Phaeosphaeria nodorum SN15] 	Fungus
craniferina_c9162	31478	4	29	1	10	-7.861	-2.975	3.03E-06	3.43E-05	1857	CUST_10563_PI416193500	212536630	XP_002148471.1	"nuclease PA3, putative [Penicillium marneffei ATCC 18224] "	Algae
craniferina_c3091	24739	18	68	0	12	-3.756	-1.909	7.92E-10	5.62E-08	1858	CUST_4843_PI416193500	258568520	XP_002585004.1	conserved hypothetical protein [Uncinocarpus reesii 1704] 	Fungus
craniferina_c28018	34276	25	115	2	32	-4.475	-2.162	1.57E-07	3.61E-06	1859	CUST_20285_PI416193496	NA	NA	NA	Fungus
craniferina_c2062	18241	74	314	1	16	-4.216	-2.076	5.63E-08	1.66E-06	1860	CUST_3482_PI416193500	156037538	XP_001586496.1	hypothetical protein SS1G_12483 [Sclerotinia sclerotiorum 1980] 	Algae
craniferina_lrc3201	4520	147	681	9	88	-4.625	-2.21	2.27E-07	4.76E-06	1861	CUST_708_PI416193496	NA	NA	NA	Fungus
craniferina_c5275	2519	4963	21419	271	1149	-4.316	-2.11	8.54E-08	2.26E-06	1862	CUST_7285_PI416193500	258568520	XP_002585004.1	conserved hypothetical protein [Uncinocarpus reesii 1704] 	Fungus
Cr_DMidi_5281E02.ab1	7448	930	100	265	37	9.522	3.251	4.38E-06	4.56E-05	1863	CUST_15710_PI416193500	156037404	XP_001586429.1	hypothetical protein SS1G_12413 [Sclerotinia sclerotiorum 1980] 	Algae
craniferina_c26599	39210	15	216	3	31	-14.595	-3.867	7.21E-06	6.66E-05	1864	CUST_18955_PI416193496	NA	NA	NA	Fungus
craniferina_c3904	2786	150	665	44	109	-4.5	-2.17	1.69E-07	3.80E-06	1865	CUST_5844_PI416193500	NA	NA	NA	Fungus
craniferina_c9597	10907	140	517	9	28	-3.68	-1.88	1.50E-10	1.39E-08	1866	CUST_4188_PI416193496	NA	NA	NA	Algae
craniferina_c4174	17170	4488	18977	708	2394	-4.242	-2.085	6.65E-08	1.88E-06	1867	CUST_6145_PI416193500	46115050	XP_383543.1	hypothetical protein FG03367.1 [Gibberella zeae PH-1]	Fungus
craniferina_lrc5662	6992	32657	6192	3773	1809	5.402	2.434	7.61E-07	1.20E-05	1868	CUST_7693_PI416193500	256729863	EEU43216.1	predicted protein [Nectria haematococca mpVI 77-13-4]	Fungus
craniferina_c16240	15571	30	247	4	12	-8.191	-3.034	3.46E-06	3.80E-05	1869	CUST_13645_PI416193500	NA	NA	NA	Fungus
craniferina_c16417	4386	35	142	7	18	-4.104	-2.037	3.28E-08	1.10E-06	1870	CUST_13715_PI416193500	NA	NA	NA	Fungus
craniferina_c11790	1400	298	69	46	8	4.333	2.115	9.85E-08	2.53E-06	1871	CUST_5737_PI416193496	NA	NA	NA	Fungus
craniferina_c13034	18537	14639	3771	701	508	3.901	1.964	7.02E-09	3.28E-07	1872	CUST_12565_PI416193500	NA	NA	NA	Fungus
craniferina_c16385	16492	1876	457	67	67	4.132	2.047	3.74E-08	1.21E-06	1873	CUST_9520_PI416193496	169609747	XP_001798292.1	hypothetical protein SNOG_07966 [Phaeosphaeria nodorum SN15] 	Algae
craniferina_c17821	6801	193	879	26	172	-4.527	-2.178	1.88E-07	4.11E-06	1874	CUST_10657_PI416193496	256730167	EEU43519.1	predicted protein [Nectria haematococca mpVI 77-13-4]	Fungus
craniferina_c15238	16165	155	35	19	13	4.652	2.218	2.59E-07	5.27E-06	1875	CUST_13250_PI416193500	145249738	XP_001401208.1	hypothetical protein An14g05850 [Aspergillus niger] 	Algae
craniferina_c10576	2822	48	184	5	50	-3.734	-1.901	6.61E-10	4.81E-08	1876	CUST_4881_PI416193496	156036336	XP_001586279.1	hypothetical protein SS1G_12857 [Sclerotinia sclerotiorum 1980] 	Fungus
craniferina_c7556	36195	107	909	2	214	-8.362	-3.064	3.61E-06	3.92E-05	1877	CUST_2884_PI416193496	NA	NA	NA	Fungus
craniferina_c16567	17827	109	431	4	42	-3.938	-1.978	1.00E-08	4.30E-07	1878	CUST_9663_PI416193496	159472571	XP_001694418.1	predicted protein [Chlamydomonas reinhardtii] 	Algae
Cr_DMidi_5281D10.ab1	4984	1540	33510	296	12274	-21.007	-4.393	9.46E-06	8.26E-05	1879	CUST_15703_PI416193500	258564060	XP_002582775.1	30 kDa heat shock protein [Uncinocarpus reesii 1704] 	Fungus
craniferina_c8267	12217	77	978	18	85	-12.972	-3.697	6.72E-06	6.32E-05	1880	CUST_9927_PI416193500	296418517	XP_002838877.1	hypothetical protein [Tuber melanosporum Mel28] 	Fungus
Cr_Midi_01A09.ab1	41454	87	890	27	92	-10.505	-3.393	5.29E-06	5.25E-05	1881	CUST_17690_PI416193500	NA	NA	NA	Fungus
Cr_DMidi_7585A11.ab1	6447	70	17	19	2	4.18	2.063	5.15E-08	1.55E-06	1882	CUST_16112_PI416193500	145233171	XP_001399958.1	hypothetical protein An02g08260 [Aspergillus niger] 	Algae
craniferina_c27448	42118	99	25	7	10	4.249	2.087	7.46E-08	2.04E-06	1883	CUST_19772_PI416193496	NA	NA	NA	Algae
craniferina_c6159	2118	25	5	5	2	5.664	2.502	1.08E-06	1.57E-05	1884	CUST_2063_PI416193496	115399614	XP_001215386.1	predicted protein [Aspergillus terreus NIH2624] 	Fungus
craniferina_c8961	18379	276	47	3	26	6.478	2.695	1.93E-06	2.44E-05	1885	CUST_3737_PI416193496	169776525	XP_001822729.1	hypothetical protein [Aspergillus oryzae RIB40] 	Fungus
craniferina_c18063	28379	59	11	2	2	5.402	2.434	7.93E-07	1.24E-05	1886	CUST_14342_PI416193500	242778294	XP_002479209.1	"lipin Smp2, putative [Talaromyces stipitatus ATCC 10500] "	Fungus
craniferina_c20041	10739	12	2	2	0	6.404	2.679	1.87E-06	2.40E-05	1887	CUST_12747_PI416193496	NA	NA	NA	Fungus
craniferina_c27191	38697	743	131	3	39	5.828	2.543	1.29E-06	1.80E-05	1888	CUST_19530_PI416193496	258571087	XP_002544347.1	hypothetical protein UREG_03864 [Uncinocarpus reesii 1704] 	Fungus
craniferina_c8840	24980	319	59	11	12	5.457	2.448	8.52E-07	1.31E-05	1889	CUST_10373_PI416193500	296416097	XP_002837717.1	hypothetical protein [Tuber melanosporum Mel28] 	Fungus
craniferina_c20342	31901	245	20	45	12	13.378	3.742	7.04E-06	6.55E-05	1890	CUST_13034_PI416193496	NA	NA	NA	Fungus
craniferina_lrc386	25158	3024	8	328	6	410.229	8.68	1.91E-05	0.000141346	1891	CUST_725_PI416193500	295674241	XP_002797666.1	hypothetical protein PAAG_00205 [Paracoccidioides brasiliensis Pb01] 	Fungus
craniferina_c25453	22825	244	45	113	9	5.039	2.333	5.07E-07	8.77E-06	1892	CUST_15107_PI416193500	121710506	XP_001272869.1	kinesin family protein [Aspergillus clavatus NRRL 1] 	Fungus
craniferina_c26044	29106	344	55	48	19	6.51	2.703	2.00E-06	2.52E-05	1893	CUST_18425_PI416193496	116056286	CAL56669.1	ammonium transporter (ISS) [Ostreococcus tauri]	Algae
craniferina_c24785	32452	182	830	16	145	-4.526	-2.178	2.07E-07	4.44E-06	1894	CUST_17231_PI416193496	NA	NA	NA	Algae
craniferina_c18717	3961	7	37	1	12	-5.35	-2.42	7.76E-07	1.22E-05	1895	CUST_11482_PI416193496	NA	NA	NA	Fungus
craniferina_c5415	41079	147	615	5	161	-4.088	-2.032	3.63E-08	1.19E-06	1896	CUST_7442_PI416193500	171682394	XP_001906140.1	hypothetical protein [Podospora anserina S mat+] 	Fungus
craniferina_c27993	16624	248	57	80	14	4.246	2.086	8.18E-08	2.18E-06	1897	CUST_20264_PI416193496	169597937	XP_001792392.1	hypothetical protein SNOG_01761 [Phaeosphaeria nodorum SN15] 	Fungus
craniferina_c26832	13619	667	154	13	48	4.495	2.168	2.00E-07	4.32E-06	1898	CUST_19184_PI416193496	154308808	XP_001553739.1	hypothetical protein BC1G_07932 [Botryotinia fuckeliana B05.10] 	Fungus
craniferina_c7583	19348	69	7	16	5	12.136	3.601	6.69E-06	6.30E-05	1899	CUST_9357_PI416193500	46117406	XP_384721.1	hypothetical protein FG04545.1 [Gibberella zeae PH-1]	Fungus
craniferina_c3982	26676	83	338	7	103	-3.945	-1.98	1.38E-08	5.46E-07	1900	CUST_1018_PI416193496	NA	NA	NA	Algae
craniferina_c8353	7695	1061	219	62	66	4.999	2.322	5.09E-07	8.79E-06	1901	CUST_10000_PI416193500	NA	NA	NA	Fungus
craniferina_lrc47	10791	14271	162	8856	53	73.603	6.202	1.51E-05	0.000118185	1902	CUST_90_PI416193500	156043865	XP_001588489.1	predicted protein [Sclerotinia sclerotiorum 1980] 	Fungus
craniferina_c3537	20047	98	24	15	4	4.166	2.059	5.87E-08	1.72E-06	1903	CUST_836_PI416193496	189199036	XP_001935855.1	conserved hypothetical protein [Pyrenophora tritici-repentis Pt-1C-BFP] 	Algae
BTK05728007(c)SJ1(t)Dry_0.5-1kb_1441-1536_D7(p)T3(s)090205SJ1SEQ1.052.ab1	11537	19667	76966	5175	10507	-3.989	-1.996	2.21E-08	8.11E-07	1904	CUST_15546_PI416193500	154310767	XP_001554714.1	hypothetical protein BC1G_06362 [Botryotinia fuckeliana B05.10] 	NA
craniferina_c17087	8422	16	2	8	0	6.681	2.74	2.29E-06	2.78E-05	1905	CUST_10059_PI416193496	295671999	XP_002796546.1	acid trehalase [Paracoccidioides brasiliensis Pb01] 	Fungus
craniferina_c18596	26467	221	35	8	9	6.391	2.676	1.97E-06	2.49E-05	1906	CUST_11370_PI416193496	226287500	EEH43013.1	conserved hypothetical protein [Paracoccidioides brasiliensis Pb18]	Fungus
craniferina_c5980	23083	4	82	2	51	-19.644	-4.296	9.66E-06	8.38E-05	1907	CUST_8012_PI416193500	169601680	XP_001794262.1	hypothetical protein SNOG_03711 [Phaeosphaeria nodorum SN15] 	Fungus
craniferina_c15816	38850	77	4	6	2	19.744	4.303	9.73E-06	8.43E-05	1908	CUST_9068_PI416193496	NA	NA	NA	Fungus
craniferina_c22789	30718	20	2	6	0	9.558	3.257	4.92E-06	4.98E-05	1909	CUST_15355_PI416193496	NA	NA	NA	Fungus
craniferina_c3350	33820	5495	2	1136	0	2666.582	11.381	2.21E-05	0.000158821	1910	CUST_5170_PI416193500	145237726	XP_001391510.1	hypothetical protein An07g04280 [Aspergillus niger] 	Fungus
craniferina_c28159	14329	348	1746	33	547	-4.875	-2.285	4.28E-07	7.70E-06	1911	CUST_20392_PI416193496	258569507	XP_002543557.1	conserved hypothetical protein [Uncinocarpus reesii 1704] 	Algae
Cr_WMidi_8257C09.ab1	27835	69	308	2	37	-4.45	-2.154	1.84E-07	4.04E-06	1912	CUST_18620_PI416193500	119195679	XP_001248443.1	cystathionine gamma-lyase [Coccidioides immitis RS] 	Fungus
craniferina_c14280	21525	1194	218	105	32	5.496	2.458	9.86E-07	1.46E-05	1913	CUST_7800_PI416193496	169598668	XP_001792757.1	hypothetical protein SNOG_02139 [Phaeosphaeria nodorum SN15] 	Fungus
craniferina_c8187	35942	9074	2201	1531	330	4.113	2.04	4.74E-08	1.46E-06	1914	CUST_9877_PI416193500	NA	NA	NA	Fungus
craniferina_c2086	26531	108	23	18	10	4.908	2.295	4.53E-07	8.05E-06	1915	CUST_327_PI416193496	NA	NA	NA	Algae
BTK05729010(c)SJ1(t)Dry_0.5-1kb_1441-1536_E10(p)T3(s)090205SJ1SEQ1.077.ab1	20330	168763	48128	2402	4581	3.517	1.814	1.50E-12	3.19E-10	1916	CUST_15579_PI416193500	NA	NA	NA	NA
craniferina_c5061	21062	14	54	3	6	-3.985	-1.995	2.32E-08	8.39E-07	1917	CUST_7085_PI416193500	119482810	XP_001261433.1	"polysaccharide export protein (CAP59), putative [Neosartorya fischeri NRRL 181] "	Fungus
craniferina_c8938	17238	162	929	15	228	-5.646	-2.497	1.20E-06	1.71E-05	1918	CUST_3720_PI416193496	NA	NA	NA	Algae
craniferina_c6435	7449	219	33	24	14	7.115	2.831	2.80E-06	3.22E-05	1919	CUST_8440_PI416193500	189211135	XP_001941898.1	hypothetical protein PTRG_11567 [Pyrenophora tritici-repentis Pt-1C-BFP] 	Algae
Cr_DMidi_6817C07.ab1	42392	375	88	61	30	4.378	2.13	1.51E-07	3.49E-06	1920	CUST_15987_PI416193500	154310457	XP_001554560.1	hypothetical protein BC1G_07149 [Botryotinia fuckeliana B05.10] 	Fungus
craniferina_c1708	10967	1563	6	930	3	263.206	8.04	1.94E-05	0.000143233	1921	CUST_236_PI416193496	NA	NA	NA	Fungus
craniferina_c4134	18219	63	271	7	30	-4.321	-2.111	1.22E-07	2.99E-06	1922	CUST_6095_PI416193500	156037870	XP_001586662.1	hypothetical protein SS1G_12649 [Sclerotinia sclerotiorum 1980] 	Fungus
craniferina_c6475	43139	5988	15	529	9	445.878	8.801	2.03E-05	0.000147994	1923	CUST_2231_PI416193496	189207344	XP_001940006.1	retromer complex subunit Vps17 [Pyrenophora tritici-repentis Pt-1C-BFP] 	Algae
craniferina_c18671	39014	288	54	77	10	5.268	2.397	7.79E-07	1.22E-05	1924	CUST_11439_PI416193496	NA	NA	NA	Fungus
craniferina_c7612	6691	94	375	6	79	-3.933	-1.976	1.57E-08	6.12E-07	1925	CUST_9385_PI416193500	189191680	XP_001932179.1	conserved hypothetical protein [Pyrenophora tritici-repentis Pt-1C-BFP] 	Fungus
craniferina_c17510	8210	61	4	19	4	17.634	4.14	9.38E-06	8.20E-05	1926	CUST_10392_PI416193496	NA	NA	NA	Fungus
craniferina_c10195	16042	388	81	24	31	5.1	2.351	6.30E-07	1.04E-05	1927	CUST_4615_PI416193496	169607705	XP_001797272.1	hypothetical protein SNOG_06911 [Phaeosphaeria nodorum SN15] 	Fungus
craniferina_c4199	34806	4065	919	256	137	4.452	2.155	1.96E-07	4.24E-06	1928	CUST_6176_PI416193500	NA	NA	NA	Fungus
craniferina_c23561	35533	85	416	5	24	-4.909	-2.295	4.71E-07	8.30E-06	1929	CUST_16083_PI416193496	NA	NA	NA	Algae
craniferina_c16142	21626	20	88	3	17	-4.349	-2.121	1.42E-07	3.35E-06	1930	CUST_9324_PI416193496	NA	NA	NA	Fungus
craniferina_c17468	3243	26	305	17	46	-14.938	-3.901	8.34E-06	7.47E-05	1931	CUST_14182_PI416193500	NA	NA	NA	Fungus
craniferina_c18406	42532	352	82	15	15	4.338	2.117	1.41E-07	3.33E-06	1932	CUST_11187_PI416193496	NA	NA	NA	Algae
craniferina_c2316	13886	208	16	19	24	39.352	5.298	1.33E-05	0.000107654	1933	CUST_3831_PI416193500	239612734	EEQ89721.1	DUF1014 domain-containing protein [Ajellomyces dermatitidis ER-3]	Fungus
Cr_DMidi_6817B06.ab1	25559	1091	275	69	54	4.012	2.004	3.21E-08	1.09E-06	1934	CUST_15967_PI416193500	169598164	XP_001792505.1	hypothetical protein SNOG_01880 [Phaeosphaeria nodorum SN15] 	Fungus
craniferina_c7365	33520	601	2452	65	176	-4.087	-2.031	4.65E-08	1.43E-06	1935	CUST_2769_PI416193496	NA	NA	NA	Fungus
craniferina_c10445	10698	429	93	73	28	4.674	2.225	3.49E-07	6.61E-06	1936	CUST_4788_PI416193496	NA	NA	NA	Fungus
craniferina_c20474	42846	55	12	14	2	4.528	2.179	2.55E-07	5.22E-06	1937	CUST_13162_PI416193496	NA	NA	NA	Fungus
craniferina_c6552	866	40	9	9	4	4.514	2.174	2.44E-07	5.02E-06	1938	CUST_8580_PI416193500	169785981	XP_001827451.1	hypothetical protein [Aspergillus oryzae RIB40] 	Fungus
craniferina_c14707	22049	3588	8	1067	6	566.861	9.147	2.13E-05	0.000154388	1939	CUST_13074_PI416193500	189202820	XP_001937746.1	phosphatidylinositol-4-phosphate 5-kinase fab1 (PtdIns(4)P-5-kinase) [Pyrenophora tritici-repentis Pt-1C-BFP] 	Fungus
craniferina_c6068	32246	159	34	11	8	4.797	2.262	4.24E-07	7.64E-06	1940	CUST_8108_PI416193500	296821756	XP_002850175.1	Ras2 [Arthroderma otae CBS 113480] 	Fungus
craniferina_c15055	39763	47	203	3	64	-4.139	-2.049	6.09E-08	1.76E-06	1941	CUST_8456_PI416193496	NA	NA	NA	Fungus
craniferina_c23632	14579	241	54	23	12	4.477	2.162	2.22E-07	4.67E-06	1942	CUST_16149_PI416193496	NA	NA	NA	Fungus
craniferina_c27151	16617	8980	2106	1487	172	4.233	2.082	9.72E-08	2.51E-06	1943	CUST_19491_PI416193496	NA	NA	NA	Algae
craniferina_c24963	19912	287	69	31	17	4.224	2.078	9.22E-08	2.41E-06	1944	CUST_17402_PI416193496	156059808	XP_001595827.1	hypothetical protein SS1G_03917 [Sclerotinia sclerotiorum 1980] 	Fungus
craniferina_lrc17288	21323	809	179	102	51	4.619	2.208	3.19E-07	6.17E-06	1945	CUST_10215_PI416193496	256727722	EEU41082.1	hypothetical protein NECHADRAFT_33921 [Nectria haematococca mpVI 77-13-4]	Fungus
craniferina_c2039	1792	4827	1153	870	151	4.17	2.06	7.12E-08	1.98E-06	1946	CUST_3449_PI416193500	NA	NA	NA	Fungus
craniferina_c7845	3708	4947	17	646	3	298.756	8.223	2.02E-05	0.000147875	1947	CUST_9579_PI416193500	NA	NA	NA	Fungus
craniferina_c20244	5403	705	2	77	0	302.663	8.242	2.03E-05	0.000148416	1948	CUST_14563_PI416193500	NA	NA	NA	Fungus
craniferina_c13652	32235	13	50	3	11	-3.954	-1.983	2.27E-08	8.26E-07	1949	CUST_7275_PI416193496	169780568	XP_001824748.1	hypothetical protein [Aspergillus oryzae RIB40] 	Fungus
Cr_DMini_2305A04.ab1	19604	42	2	8	0	21.79	4.446	1.09E-05	9.21E-05	1950	CUST_16707_PI416193500	240106935	EER25122.1	"WD domain, G-beta repeat containing protein [Coccidioides posadasii C735 delta SOWgp]"	Fungus
craniferina_c25882	6422	17	3	3	2	6.101	2.609	1.82E-06	2.35E-05	1951	CUST_18265_PI416193496	NA	NA	NA	Fungus
craniferina_c10832	367	52	240	2	107	-4.314	-2.109	1.35E-07	3.21E-06	1952	CUST_11530_PI416193500	291188123	EFE43475.1	conserved hypothetical protein [Trichophyton verrucosum HKI 0517]	Fungus
craniferina_c4069	25502	975	191	95	41	5.165	2.369	7.53E-07	1.19E-05	1953	CUST_6030_PI416193500	212526758	XP_002143536.1	"eukaryotic translation initiation factor 3 subunit EifCe, putative [Penicillium marneffei ATCC 18224] "	Fungus
craniferina_c3288	4586	1678	19	100	18	119.746	6.904	1.78E-05	0.000134285	1954	CUST_5085_PI416193500	189198059	XP_001935367.1	predicted protein [Pyrenophora tritici-repentis Pt-1C-BFP] 	Fungus
craniferina_c11542	20323	53	12	4	5	4.769	2.254	4.26E-07	7.68E-06	1955	CUST_5563_PI416193496	NA	NA	NA	Algae
craniferina_c3702	4309	76	3	61	0	20.134	4.332	1.07E-05	9.07E-05	1956	CUST_5589_PI416193500	296414989	XP_002837176.1	hypothetical protein [Tuber melanosporum Mel28] 	Fungus
craniferina_c10123	17687	276	58	9	12	4.826	2.271	4.66E-07	8.22E-06	1957	CUST_11121_PI416193500	119183740	XP_001242868.1	hypothetical protein CIMG_06764 [Coccidioides immitis RS]	Fungus
craniferina_c13531	42878	52	287	1	40	-5.501	-2.46	1.13E-06	1.64E-05	1958	CUST_7173_PI416193496	169610395	XP_001798616.1	hypothetical protein SNOG_08297 [Phaeosphaeria nodorum SN15] 	Fungus
craniferina_c11974	29058	234	9	32	2	25.819	4.69	1.21E-05	9.99E-05	1959	CUST_12163_PI416193500	291177414	EFE33208.1	hypothetical protein ARB_07960 [Arthroderma benhamiae CBS 112371]	Fungus
craniferina_c6410	44220	857	3311	77	178	-3.871	-1.953	1.17E-08	4.84E-07	1960	CUST_2202_PI416193496	NA	NA	NA	Algae
craniferina_c28155	34746	131	777	7	165	-5.864	-2.552	1.61E-06	2.13E-05	1961	CUST_20391_PI416193496	NA	NA	NA	Fungus
BTK05728010(c)SJ1(t)Dry_0.5-1kb_1441-1536_E8(p)T3(s)090205SJ1SEQ1.061.ab1	37236	2143	9704	303	1719	-4.508	-2.172	2.62E-07	5.30E-06	1962	CUST_15552_PI416193500	NA	NA	NA	NA
craniferina_c2513	16003	79	7	47	8	17.445	4.125	9.91E-06	8.55E-05	1963	CUST_4112_PI416193500	NA	NA	NA	Algae
Cr_WMidi_8257A10.ab1	29749	19515	5498	1282	556	3.557	1.831	5.38E-11	5.94E-09	1964	CUST_18579_PI416193500	242767690	XP_002341418.1	GTP-binding protein YchF [Talaromyces stipitatus ATCC 10500] 	Fungus
craniferina_c11514	41586	5	29	1	15	-5.02	-2.328	6.38E-07	1.05E-05	1965	CUST_11924_PI416193500	156053061	XP_001592457.1	hypothetical protein SS1G_06698 [Sclerotinia sclerotiorum 1980] 	Fungus
craniferina_lrc77	17784	5981	70062	2468	8370	-12.285	-3.619	7.56E-06	6.93E-05	1966	CUST_145_PI416193500	108935817	P40108.2	ALDH_CLAHERecName: Full=Aldehyde dehydrogenase; Short=ALDDH; Short=ALDH; AltName: Full=Allergen Cla h 3; AltName: Full=Allergen Cla h III; AltName: Allergen=Cla h 10 	Fungus
craniferina_c12467	31812	20	99	4	4	-4.887	-2.289	5.17E-07	8.91E-06	1967	CUST_6275_PI416193496	NA	NA	NA	Fungus
craniferina_c14674	11874	53	272	3	59	-5.014	-2.326	6.47E-07	1.06E-05	1968	CUST_8131_PI416193496	115396172	XP_001213725.1	predicted protein [Aspergillus terreus NIH2624] 	Fungus
craniferina_c2806	40849	50	192	3	33	-3.781	-1.919	5.61E-09	2.72E-07	1969	CUST_4478_PI416193500	225679739	EEH18023.1	E3 ubiquitin-protein ligase NEDD4 [Paracoccidioides brasiliensis Pb03] 	Fungus
craniferina_c5665	2440	159	19	55	3	8.079	3.014	4.15E-06	4.36E-05	1970	CUST_7698_PI416193500	156051216	XP_001591569.1	hypothetical protein SS1G_07015 [Sclerotinia sclerotiorum 1980] 	Fungus
craniferina_c22381	35802	96	23	3	4	4.236	2.083	1.10E-07	2.73E-06	1971	CUST_14975_PI416193496	156061725	XP_001596785.1	hypothetical protein SS1G_03008 [Sclerotinia sclerotiorum 1980] 	Fungus
craniferina_c23796	14408	531	115	30	41	4.825	2.27	4.86E-07	8.48E-06	1972	CUST_14927_PI416193500	154319572	XP_001559103.1	hypothetical protein BC1G_02267 [Botryotinia fuckeliana B05.10] 	Fungus
craniferina_c20018	6522	68	366	4	35	-5.386	-2.429	1.03E-06	1.51E-05	1973	CUST_12724_PI416193496	NA	NA	NA	Algae
Cr_DMini_3841H01.ab1	32469	36268	6404	6888	2325	5.829	2.543	1.62E-06	2.14E-05	1974	CUST_17004_PI416193500	71018401	XP_759431.1	hypothetical protein UM03284.1 [Ustilago maydis 521] 	Fungus
craniferina_c11184	16644	619	108	45	36	5.947	2.572	1.74E-06	2.27E-05	1975	CUST_5310_PI416193496	169600909	XP_001793877.1	hypothetical protein SNOG_03309 [Phaeosphaeria nodorum SN15] 	Fungus
craniferina_c16220	3078	146	625	1	39	-4.276	-2.096	1.30E-07	3.12E-06	1976	CUST_9386_PI416193496	NA	NA	NA	Algae
craniferina_c8187	17079	8783	2137	1488	327	4.1	2.036	6.15E-08	1.77E-06	1977	CUST_9878_PI416193500	NA	NA	NA	Fungus
craniferina_c27110	6948	13	2	5	0	5.396	2.432	1.06E-06	1.56E-05	1978	CUST_19451_PI416193496	115384116	XP_001208605.1	conserved hypothetical protein [Aspergillus terreus NIH2624] 	Fungus
craniferina_lrc15646	2896	145026	34136	10174	6304	4.291	2.101	1.42E-07	3.35E-06	1979	CUST_8935_PI416193496	NA	NA	NA	Algae
craniferina_c12778	10306	195	25	8	11	8.304	3.054	4.51E-06	4.66E-05	1980	CUST_6535_PI416193496	242809371	XP_002485355.1	"polyketide synthase, putative [Talaromyces stipitatus ATCC 10500] "	Fungus
craniferina_c6748	39083	4	22	3	8	-5.139	-2.362	7.84E-07	1.23E-05	1981	CUST_8742_PI416193500	121707296	XP_001271791.1	"molybdenum cofactor sulfurase protein (HxB), putative [Aspergillus clavatus NRRL 1] "	Fungus
craniferina_c4005	34867	601	3	360	0	194.138	7.601	2.04E-05	0.000148863	1982	CUST_5951_PI416193500	258575227	XP_002541795.1	hypothetical protein UREG_01311 [Uncinocarpus reesii 1704] 	Fungus
craniferina_c2116	27084	3251	933	349	114	3.487	1.802	6.22E-12	1.03E-09	1983	CUST_3558_PI416193500	NA	NA	NA	Fungus
craniferina_c11128	19385	328	1670	80	232	-5.157	-2.367	8.17E-07	1.27E-05	1984	CUST_5271_PI416193496	NA	NA	NA	Fungus
craniferina_c15197	17191	269	63	20	12	4.338	2.117	1.74E-07	3.90E-06	1985	CUST_8568_PI416193496	NA	NA	NA	Fungus
craniferina_c8346	6097	66	277	3	50	-4.133	-2.047	7.48E-08	2.05E-06	1986	CUST_3347_PI416193496	239611765	EEQ88752.1	ABC1 domain-containing protein [Ajellomyces dermatitidis ER-3]	Algae
craniferina_c15800	38283	871	146	95	45	6.15	2.621	2.04E-06	2.56E-05	1987	CUST_13464_PI416193500	NA	NA	NA	Fungus
craniferina_c17526	18264	126	2	24	0	63.163	5.981	1.64E-05	0.000126347	1988	CUST_14207_PI416193500	NA	NA	NA	Fungus
craniferina_c25474	1367	256	1600	22	235	-6.216	-2.636	2.12E-06	2.62E-05	1989	CUST_15111_PI416193500	159463954	XP_001690207.1	predicted protein [Chlamydomonas reinhardtii] 	Algae
craniferina_c27644	18866	572	108	89	40	5.527	2.466	1.29E-06	1.81E-05	1990	CUST_19959_PI416193496	NA	NA	NA	Algae
craniferina_c27809	43461	192	46	12	26	4.687	2.229	4.27E-07	7.68E-06	1991	CUST_20110_PI416193496	289621467	CBI52250.1	unnamed protein product [Sordaria macrospora]	Fungus
craniferina_c5389	30924	8577	1374	3198	251	6.048	2.596	1.92E-06	2.44E-05	1992	CUST_7423_PI416193500	115388461	XP_001211736.1	conserved hypothetical protein [Aspergillus terreus NIH2624] 	Fungus
craniferina_c7912	40856	120	30	4	8	4.055	2.02	5.64E-08	1.66E-06	1993	CUST_9641_PI416193500	NA	NA	NA	Fungus
craniferina_c9860	5480	46	171	5	29	-3.687	-1.883	2.45E-09	1.40E-07	1994	CUST_4380_PI416193496	189204950	XP_001938810.1	riboflavin synthase alpha chain [Pyrenophora tritici-repentis Pt-1C-BFP] 	Fungus
craniferina_lrc28407	11938	26	109	2	18	-4.245	-2.086	1.31E-07	3.14E-06	1995	CUST_20596_PI416193496	NA	NA	NA	Fungus
craniferina_c21944	26888	121	632	29	43	-5.305	-2.407	1.02E-06	1.51E-05	1996	CUST_14561_PI416193496	NA	NA	NA	Fungus
craniferina_lrc707	10027	2058	458	745	59	4.333	2.115	1.79E-07	3.96E-06	1997	CUST_1285_PI416193500	242796388	XP_002482788.1	conserved hypothetical protein [Talaromyces stipitatus ATCC 10500] 	Fungus
craniferina_c1577	16890	8735	947	682	79	9.222	3.205	5.56E-06	5.45E-05	1998	CUST_2744_PI416193500	123411364	XP_001303873.1	ankyrin repeat protein [Trichomonas vaginalis G3] 	Algae
craniferina_c17294	41796	344	91	20	22	3.842	1.942	1.36E-08	5.41E-07	1999	CUST_10219_PI416193496	226290691	EEH46175.1	hydrolase [Paracoccidioides brasiliensis Pb18]	Fungus
craniferina_c23796	38884	546	124	7	37	4.532	2.18	3.33E-07	6.39E-06	2000	CUST_14928_PI416193500	154319572	XP_001559103.1	hypothetical protein BC1G_02267 [Botryotinia fuckeliana B05.10] 	Fungus
craniferina_c24755	35648	155	35	17	7	4.463	2.158	2.80E-07	5.58E-06	2001	CUST_17202_PI416193496	NA	NA	NA	Algae
craniferina_c14090	13430	128	18	20	5	7.299	2.868	3.62E-06	3.92E-05	2002	CUST_7649_PI416193496	170109201	XP_001885808.1	predicted protein [Laccaria bicolor S238N-H82] 	Fungus
craniferina_c2102	38899	538	54	146	20	10.227	3.354	6.65E-06	6.27E-05	2003	CUST_3542_PI416193500	156037404	XP_001586429.1	hypothetical protein SS1G_12413 [Sclerotinia sclerotiorum 1980] 	Algae
craniferina_c4528	41914	333	4	43	2	80.134	6.324	1.81E-05	0.000135697	2004	CUST_6528_PI416193500	291181761	EFE37504.1	hypothetical protein TRV_07845 [Trichophyton verrucosum HKI 0517]	Algae
craniferina_c24754	32540	1276	236	121	81	5.647	2.497	1.54E-06	2.06E-05	2005	CUST_17201_PI416193496	154296093	XP_001548479.1	tripeptidyl peptidase [Botryotinia fuckeliana B05.10] 	Fungus
craniferina_c20099	43635	2	11	0	1	-4.466	-2.159	2.84E-07	5.62E-06	2006	CUST_12802_PI416193496	206576250	YP_002237987.1	vitamin B12 transport periplasmic protein BtuE [Klebsiella pneumoniae 342] 	Fungus
Cr_DMidi_6817E09.ab1	30338	15109	2709	741	840	5.75	2.524	1.66E-06	2.18E-05	2007	CUST_16030_PI416193500	156044714	XP_001588913.1	hypothetical protein SS1G_10461 [Sclerotinia sclerotiorum 1980] 	Fungus
craniferina_c25181	11468	14	54	1	2	-3.879	-1.956	2.16E-08	7.96E-07	2008	CUST_17603_PI416193496	159464092	XP_001690276.1	peroxisomal targeting signal 1 receptor [Chlamydomonas reinhardtii] 	Algae
Cr_Midi_01E09.ab1	43218	27382	5272	3769	1761	5.388	2.43	1.19E-06	1.69E-05	2009	CUST_17780_PI416193500	NA	NA	NA	Algae
craniferina_c12591	10953	41	247	18	60	-6.329	-2.662	2.37E-06	2.84E-05	2010	CUST_6382_PI416193496	169603417	XP_001795130.1	hypothetical protein SNOG_04718 [Phaeosphaeria nodorum SN15] 	Fungus
craniferina_c14963	27090	347	3	222	2	110.725	6.791	1.92E-05	0.000141884	2011	CUST_8379_PI416193496	NA	NA	NA	Fungus
craniferina_lrc9387	896	134	636	7	153	-4.658	-2.22	4.60E-07	8.16E-06	2012	CUST_4031_PI416193496	NA	NA	NA	Fungus
craniferina_lrc557	34484	3984	779	233	286	5.401	2.433	1.22E-06	1.73E-05	2013	CUST_1031_PI416193500	240277814	EER41322.1	woronin body major protein [Ajellomyces capsulatus H143]	Algae
craniferina_c9742	6273	49	8	6	1	5.724	2.517	1.66E-06	2.18E-05	2014	CUST_4289_PI416193496	NA	NA	NA	Fungus
craniferina_c28083	14598	14	2	2	1	6.383	2.674	2.49E-06	2.95E-05	2015	CUST_20339_PI416193496	NA	NA	NA	Fungus
craniferina_c27254	41616	25	6	2	2	4.274	2.096	1.64E-07	3.73E-06	2016	CUST_19588_PI416193496	NA	NA	NA	Algae
craniferina_lrc28259	30710	324	9071	197	1227	-32.764	-5.034	1.47E-05	0.000115774	2017	CUST_20465_PI416193496	11345300	AAG34660.1	AF295432_1prepropenicillopepsin-JT3 [Penicillium janthinellum]	Fungus
craniferina_c15214	2338	77	12	11	1	6.429	2.685	2.59E-06	3.05E-05	2018	CUST_8581_PI416193496	242760174	XP_002339935.1	"zinc finger protein, putative [Talaromyces stipitatus ATCC 10500] "	Fungus
craniferina_c4936	29902	101	595	11	92	-5.867	-2.553	1.95E-06	2.46E-05	2019	CUST_1463_PI416193496	256727312	EEU40672.1	predicted protein [Nectria haematococca mpVI 77-13-4]	Fungus
craniferina_c18866	43631	59	244	8	28	-4.151	-2.054	1.05E-07	2.66E-06	2020	CUST_11624_PI416193496	NA	NA	NA	Fungus
craniferina_c15632	23905	46	5	4	5	13.914	3.798	9.86E-06	8.52E-05	2021	CUST_8922_PI416193496	NA	NA	NA	Fungus
craniferina_c5795	39655	1369	370	96	38	3.707	1.89	5.71E-09	2.76E-07	2022	CUST_7833_PI416193500	212527924	XP_002144119.1	conserved hypothetical protein [Penicillium marneffei ATCC 18224] 	Fungus
craniferina_c12885	9354	516	122	4	31	4.334	2.116	2.17E-07	4.60E-06	2023	CUST_6620_PI416193496	169601530	XP_001794187.1	hypothetical protein SNOG_03633 [Phaeosphaeria nodorum SN15] 	Fungus
Cr_DMidi_5281E02.ab1	1582	1040	117	322	45	9.075	3.182	6.00E-06	5.80E-05	2024	CUST_15711_PI416193500	156037404	XP_001586429.1	hypothetical protein SS1G_12413 [Sclerotinia sclerotiorum 1980] 	Algae
craniferina_lrc12216	6355	117	505	7	104	-4.262	-2.092	1.74E-07	3.89E-06	2025	CUST_6073_PI416193496	NA	NA	NA	Fungus
craniferina_c20086	26440	305	56	6	23	5.778	2.53	1.88E-06	2.41E-05	2026	CUST_12790_PI416193496	156062032	XP_001596938.1	hypothetical protein SS1G_01130 [Sclerotinia sclerotiorum 1980] 	Fungus
craniferina_c13833	26717	250	47	26	9	5.375	2.426	1.30E-06	1.82E-05	2027	CUST_7433_PI416193496	156050017	XP_001590970.1	hypothetical protein SS1G_07594 [Sclerotinia sclerotiorum 1980] 	Fungus
craniferina_c4150	12905	534	3738	242	772	-7.354	-2.879	4.03E-06	4.27E-05	2028	CUST_6118_PI416193500	NA	NA	NA	Fungus
craniferina_c10408	32212	411	2	7	0	194.33	7.602	2.29E-05	0.000163083	2029	CUST_4762_PI416193496	NA	NA	NA	Fungus
craniferina_c12069	903	2284	5	504	3	468.481	8.872	2.52E-05	0.000175797	2030	CUST_12202_PI416193500	85118037	XP_965367.1	hypothetical protein NCU02980 [Neurospora crassa OR74A] 	Fungus
Cr_DMidi_9601F05.ab1	15302	664	178	45	27	3.752	1.908	9.83E-09	4.24E-07	2031	CUST_16344_PI416193500	242790689	XP_002481603.1	"phosphatidylinositol 3,5-bisphosphate-binding protein, putative [Talaromyces stipitatus ATCC 10500] "	Fungus
craniferina_c23977	5758	146	991	31	310	-6.652	-2.734	3.11E-06	3.50E-05	2032	CUST_16475_PI416193496	NA	NA	NA	Fungus
craniferina_c27788	13122	59	699	4	68	-11.746	-3.554	8.62E-06	7.66E-05	2033	CUST_20089_PI416193496	NA	NA	NA	Fungus
craniferina_c7731	37888	453	126	30	16	3.611	1.852	1.83E-09	1.10E-07	2034	CUST_2982_PI416193496	NA	NA	NA	Fungus
craniferina_lrc617	5106	274	69	57	10	3.936	1.977	4.42E-08	1.38E-06	2035	CUST_1127_PI416193500	261188378	XP_002620604.1	60S acidic ribosomal protein P0 [Ajellomyces dermatitidis SLH14081] 	Fungus
craniferina_c10030	6726	21	74	0	6	-3.597	-1.847	1.32E-09	8.38E-08	2036	CUST_11058_PI416193500	119479129	XP_001259593.1	"small nuclear ribonucleoprotein U2, A [Neosartorya fischeri NRRL 181] "	Fungus
craniferina_c19977	36254	4	46	3	11	-14.691	-3.877	1.06E-05	9.04E-05	2037	CUST_12684_PI416193496	NA	NA	NA	Fungus
craniferina_c11359	19944	77	13	12	7	6.435	2.686	2.78E-06	3.21E-05	2038	CUST_5435_PI416193496	NA	NA	NA	Fungus
craniferina_c3235	40379	399	2027	16	100	-5.076	-2.344	9.38E-07	1.41E-05	2039	CUST_5027_PI416193500	71000341	XP_754865.1	DRAP deaminase [Aspergillus fumigatus Af293] 	Algae
craniferina_c7592	14407	6	87	2	14	-16.633	-4.056	1.16E-05	9.66E-05	2040	CUST_2906_PI416193496	NA	NA	NA	Fungus
craniferina_c10849	13632	4644	30	491	10	159.418	7.317	2.26E-05	0.000161443	2041	CUST_5075_PI416193496	46125469	XP_387288.1	hypothetical protein FG07112.1 [Gibberella zeae PH-1]	Fungus
craniferina_lrc800	9642	70	347	22	36	-5.149	-2.364	1.02E-06	1.50E-05	2042	CUST_1447_PI416193500	156064831	XP_001598337.1	hypothetical protein SS1G_00423 [Sclerotinia sclerotiorum 1980] 	Fungus
craniferina_c24531	15161	341	9	38	12	80.399	6.329	1.94E-05	0.000143233	2043	CUST_16996_PI416193496	NA	NA	NA	Fungus
craniferina_c16356	13375	843	189	84	54	4.594	2.2	4.67E-07	8.25E-06	2044	CUST_9496_PI416193496	156044226	XP_001588669.1	hypothetical protein SS1G_10216 [Sclerotinia sclerotiorum 1980] 	Algae
craniferina_c8209	12619	889	3236	40	349	-3.629	-1.86	2.67E-09	1.50E-07	2045	CUST_3261_PI416193496	220913572	YP_002488881.1	ubiquinone/menaquinone biosynthesis methyltransferase [Arthrobacter chlorophenolicus A6] 	Fungus
craniferina_c13493	1388	47	261	14	17	-5.694	-2.509	1.85E-06	2.38E-05	2046	CUST_7141_PI416193496	226456918	EEH54218.1	lipase [Micromonas pusilla CCMP1545]	Algae
craniferina_c25208	39939	180	1084	20	130	-6.016	-2.589	2.25E-06	2.74E-05	2047	CUST_17630_PI416193496	145247614	XP_001396056.1	hypothetical protein An12g10090 [Aspergillus niger] 	Fungus
craniferina_c8767	38081	156	783	24	87	-5.056	-2.338	9.45E-07	1.42E-05	2048	CUST_3604_PI416193496	225442333	XP_002280889.1	PREDICTED: hypothetical protein [Vitis vinifera] 	Algae
craniferina_c24547	6942	90	16	5	2	5.8	2.536	2.01E-06	2.53E-05	2049	CUST_17012_PI416193496	239612725	EEQ89712.1	conserved hypothetical protein [Ajellomyces dermatitidis ER-3]	Fungus
craniferina_c23338	40434	111	25	6	4	4.493	2.168	3.81E-07	7.04E-06	2050	CUST_15877_PI416193496	156040273	XP_001587123.1	hypothetical protein SS1G_12153 [Sclerotinia sclerotiorum 1980] 	Fungus
craniferina_c13630	8296	2	13	0	4	-6.29	-2.653	2.64E-06	3.09E-05	2051	CUST_7258_PI416193496	NA	NA	NA	Fungus
craniferina_c23744	20067	131	557	10	79	-4.223	-2.078	1.72E-07	3.86E-06	2052	CUST_14923_PI416193500	NA	NA	NA	Fungus
craniferina_c13363	24569	111	29	7	7	3.932	1.975	4.90E-08	1.50E-06	2053	CUST_7030_PI416193496	154315156	XP_001556901.1	hypothetical protein BC1G_04617 [Botryotinia fuckeliana B05.10] 	Fungus
craniferina_lrc2025	21854	4	35	2	8	-9.564	-3.258	6.76E-06	6.34E-05	2054	CUST_3427_PI416193500	296809153	XP_002844915.1	alpha/beta hydrolase fold-3 domain-containing protein [Arthroderma otae CBS 113480] 	Fungus
craniferina_c9082	3528	24	5	6	2	5.464	2.45	1.53E-06	2.05E-05	2055	CUST_10519_PI416193500	169624774	XP_001805792.1	hypothetical protein SNOG_15648 [Phaeosphaeria nodorum SN15] 	Fungus
craniferina_c9216	6283	24	94	1	8	-3.953	-1.983	5.37E-08	1.60E-06	2056	CUST_10599_PI416193500	NA	NA	NA	Fungus
craniferina_c10880	35908	934	206	29	45	4.611	2.205	5.14E-07	8.86E-06	2057	CUST_11561_PI416193500	115398333	XP_001214758.1	conserved hypothetical protein [Aspergillus terreus NIH2624] 	Algae
Cr_DMidi_6817D05.ab1	12407	116	25	14	7	4.829	2.272	7.33E-07	1.17E-05	2058	CUST_16004_PI416193500	154309459	XP_001554063.1	hypothetical protein BC1G_07200 [Botryotinia fuckeliana B05.10] 	Fungus
craniferina_c6833	36911	242	57	16	17	4.363	2.125	2.80E-07	5.58E-06	2059	CUST_2432_PI416193496	NA	NA	NA	Fungus
craniferina_c11752	26998	1205	304	139	38	3.972	1.99	6.23E-08	1.78E-06	2060	CUST_12071_PI416193500	37523158	NP_926535.1	hypothetical protein glr3589 [Gloeobacter violaceus PCC 7421] 	Algae
craniferina_c14498	19104	92	349	9	39	-3.782	-1.919	2.00E-08	7.52E-07	2061	CUST_7985_PI416193496	NA	NA	NA	Fungus
craniferina_c21813	44513	325	72	18	11	4.536	2.181	4.60E-07	8.16E-06	2062	CUST_14437_PI416193496	NA	NA	NA	Fungus
craniferina_c9192	13990	705	17	458	13	40.86	5.353	1.72E-05	0.000130984	2063	CUST_3898_PI416193496	NA	NA	NA	Fungus
craniferina_c11715	19495	45	8	3	2	5.753	2.524	2.06E-06	2.58E-05	2064	CUST_5684_PI416193496	NA	NA	NA	Fungus
craniferina_lrc919	42052	5499	1463	531	80	3.752	1.907	1.34E-08	5.34E-07	2065	CUST_1658_PI416193500	145243866	XP_001394445.1	hypothetical protein An11g04530 [Aspergillus niger] 	Fungus
craniferina_c1291	43310	19071	71208	1011	2459	-3.736	-1.901	1.23E-08	5.03E-07	2066	CUST_2275_PI416193500	189200889	XP_001936781.1	conserved hypothetical protein [Pyrenophora tritici-repentis Pt-1C-BFP] 	Algae
Cr_WMidi_7201F04.ab1	20414	79	10	1	7	11.116	3.475	8.83E-06	7.82E-05	2067	CUST_18390_PI416193500	NA	NA	NA	Algae
craniferina_c26894	6812	20	4	5	2	6.307	2.657	2.80E-06	3.22E-05	2068	CUST_19242_PI416193496	261191592	XP_002622204.1	GMP synthase subunit B [Ajellomyces dermatitidis SLH14081] 	Fungus
craniferina_c10471	21660	18	3	4	3	6.254	2.645	2.76E-06	3.19E-05	2069	CUST_4808_PI416193496	67902422	XP_681467.1	hypothetical protein AN8198.2 [Aspergillus nidulans FGSC A4] 	Fungus
craniferina_c12220	7573	623	84	189	4	7.171	2.842	4.24E-06	4.43E-05	2070	CUST_6076_PI416193496	159124779	EDP49897.1	NACHT domain protein [Aspergillus fumigatus A1163]	Fungus
craniferina_c1953	34280	23	5	3	2	5.298	2.405	1.38E-06	1.90E-05	2071	CUST_3320_PI416193500	NA	NA	NA	Algae
craniferina_c13952	10736	9	177	2	30	-19.921	-4.316	1.36E-05	0.000109568	2072	CUST_12809_PI416193500	148909228	ABR17714.1	unknown [Picea sitchensis]	Algae
craniferina_c13247	30542	366	55	8	17	6.88	2.782	3.87E-06	4.14E-05	2073	CUST_6931_PI416193496	156060425	XP_001596135.1	hypothetical protein SS1G_02351 [Sclerotinia sclerotiorum 1980] 	Fungus
Cr_DMidi_7585A11.ab1	27821	77	18	19	3	4.108	2.039	1.23E-07	3.00E-06	2074	CUST_16111_PI416193500	145233171	XP_001399958.1	hypothetical protein An02g08260 [Aspergillus niger] 	Algae
craniferina_c27646	11607	1166	310	34	79	3.849	1.945	3.37E-08	1.12E-06	2075	CUST_19960_PI416193496	85079014	XP_956273.1	hypothetical protein NCU01651 [Neurospora crassa OR74A] 	Fungus
craniferina_c7767	30502	24	345	15	142	-15.384	-3.943	1.18E-05	9.82E-05	2076	CUST_9519_PI416193500	NA	NA	NA	Algae
craniferina_c15368	18692	88	462	16	33	-5.285	-2.402	1.39E-06	1.92E-05	2077	CUST_8708_PI416193496	NA	NA	NA	Fungus
craniferina_c7612	981	172	720	14	179	-4.09	-2.032	1.18E-07	2.91E-06	2078	CUST_9386_PI416193500	189191680	XP_001932179.1	conserved hypothetical protein [Pyrenophora tritici-repentis Pt-1C-BFP] 	Fungus
craniferina_c1402	39097	14144	3684	1532	82	3.826	1.936	3.10E-08	1.05E-06	2079	CUST_2468_PI416193500	242790269	XP_002481528.1	RING finger protein [Talaromyces stipitatus ATCC 10500] 	Fungus
craniferina_c17253	21027	48	189	10	26	-4.011	-2.004	8.59E-08	2.27E-06	2080	CUST_14093_PI416193500	145350916	XP_001419840.1	predicted protein [Ostreococcus lucimarinus CCE9901] 	Algae
craniferina_lrc374	44950	8	73	1	8	-9.722	-3.281	7.53E-06	6.90E-05	2081	CUST_704_PI416193500	119189029	XP_001245121.1	hypothetical protein CIMG_04562 [Coccidioides immitis RS] 	Fungus
craniferina_c16205	28808	243	47	24	7	5.143	2.362	1.20E-06	1.71E-05	2082	CUST_9376_PI416193496	115491713	XP_001210484.1	hypothetical protein ATEG_00398 [Aspergillus terreus NIH2624] 	Algae
Cr_DMidi_7585D04.ab1	23902	570	133	96	47	4.394	2.135	3.51E-07	6.63E-06	2083	CUST_16163_PI416193500	145614374	XP_365904.2	hypothetical protein [Magnaporthe oryzae 70-15] 	Algae
craniferina_c1500	3059	94	387	2	74	-4.07	-2.025	1.17E-07	2.88E-06	2084	CUST_186_PI416193496	169602429	XP_001794636.1	hypothetical protein SNOG_04216 [Phaeosphaeria nodorum SN15] 	Fungus
craniferina_c19377	25554	155	2	24	0	76.323	6.254	2.11E-05	0.000153234	2085	CUST_12114_PI416193496	238482873	XP_002372675.1	"ribonuclease p/mrp subunit, putative [Aspergillus flavus NRRL3357] "	Fungus
craniferina_c6496	37263	75	10	10	2	7.429	2.893	4.82E-06	4.90E-05	2086	CUST_2239_PI416193496	NA	NA	NA	Fungus
craniferina_c13918	23244	103	1812	65	360	-21.803	-4.446	1.47E-05	0.000115716	2087	CUST_12800_PI416193500	NA	NA	NA	Fungus
craniferina_c11621	3852	49	8	14	5	7.835	2.97	5.31E-06	5.26E-05	2088	CUST_5615_PI416193496	296807925	XP_002844301.1	conserved hypothetical protein [Arthroderma otae CBS 113480] 	Fungus
craniferina_c1618	45011	9	119	1	45	-12.234	-3.613	1.03E-05	8.85E-05	2089	CUST_2805_PI416193500	154293183	XP_001547137.1	hypothetical protein BC1G_14575 [Botryotinia fuckeliana B05.10] 	Fungus
craniferina_c17856	43851	25	236	11	22	-10.038	-3.327	8.05E-06	7.26E-05	2090	CUST_14303_PI416193500	NA	NA	NA	Fungus
craniferina_c19691	28137	487	21	215	16	36.091	5.174	1.77E-05	0.000133292	2091	CUST_12409_PI416193496	NA	NA	NA	Algae
craniferina_c5716	27561	366	3535	99	697	-9.791	-3.291	7.84E-06	7.12E-05	2092	CUST_1840_PI416193496	NA	NA	NA	Fungus
craniferina_c14092	31660	831	180	25	48	4.728	2.241	7.44E-07	1.18E-05	2093	CUST_7651_PI416193496	259489534	CBF89884.1	TPA: PDI related protein A (Eurofung) [Aspergillus nidulans FGSC A4]	Fungus
craniferina_c23260	17462	180	1489	8	217	-8.217	-3.039	5.99E-06	5.79E-05	2094	CUST_15801_PI416193496	NA	NA	NA	Algae
craniferina_c9072	16590	397	89	18	21	4.561	2.189	5.46E-07	9.25E-06	2095	CUST_3814_PI416193496	154302967	XP_001551892.1	centromere/microtubule binding protein CBF5 [Botryotinia fuckeliana B05.10] 	Algae
craniferina_c6766	6333	131	30	9	3	4.327	2.113	3.02E-07	5.90E-06	2096	CUST_8748_PI416193500	296805866	XP_002843757.1	mucin [Arthroderma otae CBS 113480] 	Fungus
craniferina_c18338	43586	3	11	1	1	-3.533	-1.821	1.39E-09	8.77E-08	2097	CUST_11122_PI416193496	NA	NA	NA	Fungus
craniferina_c7361	43704	51	233	6	88	-4.381	-2.131	3.63E-07	6.82E-06	2098	CUST_9186_PI416193500	295674281	XP_002797686.1	conserved hypothetical protein [Paracoccidioides brasiliensis Pb01] 	Fungus
craniferina_c9273	32138	3593	12764	96	989	-3.546	-1.826	1.85E-09	1.11E-07	2099	CUST_10639_PI416193500	NA	NA	NA	Fungus
craniferina_c7053	14831	491	87	40	22	5.765	2.527	2.27E-06	2.76E-05	2100	CUST_8954_PI416193500	169616854	XP_001801842.1	hypothetical protein SNOG_11603 [Phaeosphaeria nodorum SN15] 	Fungus
craniferina_c17048	14842	240	52	15	9	4.638	2.214	6.67E-07	1.09E-05	2101	CUST_10030_PI416193496	169609346	XP_001798092.1	hypothetical protein SNOG_07765 [Phaeosphaeria nodorum SN15] 	Fungus
craniferina_c19237	44522	98	412	2	63	-4.179	-2.063	1.83E-07	4.02E-06	2102	CUST_11977_PI416193496	NA	NA	NA	Fungus
craniferina_c1678	6220	38	9	4	2	4.408	2.14	3.88E-07	7.14E-06	2103	CUST_2895_PI416193500	258574943	XP_002541653.1	nicotinamide-nucleotide adenylyltransferase 2 [Uncinocarpus reesii 1704] 	Fungus
craniferina_c18487	40744	1329	204	31	59	6.671	2.738	3.81E-06	4.09E-05	2104	CUST_11264_PI416193496	145249880	XP_001401279.1	hypothetical protein An14g06560 [Aspergillus niger] 	Fungus
craniferina_c8813	38449	130	673	4	110	-5.129	-2.359	1.28E-06	1.80E-05	2105	CUST_3630_PI416193496	291613399	YP_003523556.1	hypothetical protein Slit_0931 [Sideroxydans lithotrophicus ES-1] 	Fungus
craniferina_c14068	37529	23	4	3	4	6.503	2.701	3.50E-06	3.83E-05	2106	CUST_7630_PI416193496	NA	NA	NA	Algae
craniferina_lrc834	5330	8748	2281	630	236	3.842	1.942	4.19E-08	1.33E-06	2107	CUST_79_PI416193496	258577023	XP_002542693.1	60S ribosomal protein L7 [Uncinocarpus reesii 1704] 	Fungus
craniferina_c16549	3297	586	122	24	22	4.863	2.282	9.00E-07	1.36E-05	2108	CUST_13769_PI416193500	31414576	BAC77268.1	UsoAp [Emericella nidulans]	Fungus
craniferina_lrc26791	7503	250	1018	16	156	-4.042	-2.015	1.14E-07	2.83E-06	2109	CUST_19145_PI416193496	NA	NA	NA	Fungus
craniferina_c4861	16435	97	387	5	70	-3.942	-1.979	7.31E-08	2.02E-06	2110	CUST_6863_PI416193500	258574381	XP_002541372.1	predicted protein [Uncinocarpus reesii 1704] 	Fungus
craniferina_c17366	389	1020	274	75	62	3.772	1.915	2.82E-08	9.82E-07	2111	CUST_10278_PI416193496	NA	NA	NA	Fungus
craniferina_c2376	22966	20	98	2	15	-4.987	-2.318	1.11E-06	1.61E-05	2112	CUST_411_PI416193496	115388495	XP_001211753.1	conserved hypothetical protein [Aspergillus terreus NIH2624] 	Algae
craniferina_c8009	13387	405	81	8	25	5.224	2.385	1.45E-06	1.97E-05	2113	CUST_9720_PI416193500	259488596	CBF88159.1	"TPA: mitochondrial dynamin GTPase (Msp1), putative (AFU_orthologue; AFUA_1G11970) [Aspergillus nidulans FGSC A4]"	Fungus
craniferina_c18293	20002	331	27	83	8	12.618	3.657	1.11E-05	9.38E-05	2114	CUST_11083_PI416193496	169786381	XP_001827651.1	hypothetical protein [Aspergillus oryzae RIB40] 	Algae
craniferina_c5133	7609	53	7	5	5	9.854	3.301	8.29E-06	7.44E-05	2115	CUST_1560_PI416193496	NA	NA	NA	Algae
craniferina_c5363	20269	429	98	48	19	4.431	2.148	4.49E-07	8.01E-06	2116	CUST_7394_PI416193500	291181808	EFE37547.1	"transferase (Gpi7), putative [Trichophyton verrucosum HKI 0517]"	Fungus
craniferina_c5045	19391	24756	6498	2087	1218	3.844	1.943	4.63E-08	1.43E-06	2117	CUST_7068_PI416193500	291174928	EFE30738.1	hypothetical protein ARB_02437 [Arthroderma benhamiae CBS 112371]	Fungus
craniferina_c20443	26146	595	138	65	12	4.311	2.108	3.18E-07	6.16E-06	2118	CUST_13132_PI416193496	259487230	CBF85739.1	"TPA: flavin-binding monooxygenase, putative (AFU_orthologue; AFUA_2G17490) [Aspergillus nidulans FGSC A4]"	Fungus
craniferina_c10431	41008	237	59	2	8	4.077	2.028	1.42E-07	3.34E-06	2119	CUST_4776_PI416193496	159487551	XP_001701786.1	predicted protein [Chlamydomonas reinhardtii] 	Algae
craniferina_lrc212	2994	145	495	3	82	-3.393	-1.762	2.06E-11	2.81E-09	2120	CUST_399_PI416193500	119188149	XP_001244681.1	conserved hypothetical protein [Coccidioides immitis RS] 	Algae
craniferina_c2439	3389	301	1292	40	180	-4.295	-2.103	3.04E-07	5.94E-06	2121	CUST_432_PI416193496	212532747	XP_002146530.1	"MFS allantoate transporter, putative [Penicillium marneffei ATCC 18224] "	Fungus
craniferina_lrc288	21253	4504	30737	1431	4623	-6.993	-2.806	4.61E-06	4.74E-05	2122	CUST_541_PI416193500	169613102	XP_001799968.1	hypothetical protein SNOG_09681 [Phaeosphaeria nodorum SN15] 	Fungus
Cr_DMini_1249G06.ab1	38217	881	4682	129	638	-5.317	-2.411	1.64E-06	2.16E-05	2123	CUST_16674_PI416193500	189207060	XP_001939864.1	anaphase-promoting complex subunit Cut9 [Pyrenophora tritici-repentis Pt-1C-BFP] 	Fungus
craniferina_c11753	3089	3828	782	1143	42	4.732	2.243	8.19E-07	1.27E-05	2124	CUST_5710_PI416193496	NA	NA	NA	Algae
craniferina_c8211	19836	224	41	22	2	5.417	2.437	1.85E-06	2.38E-05	2125	CUST_3263_PI416193496	240105373	EER23566.1	hypothetical protein CPC735_049360 [Coccidioides posadasii C735 delta SOWgp]	Algae
craniferina_c26954	3579	279	1100	37	86	-3.956	-1.984	8.90E-08	2.34E-06	2126	CUST_19302_PI416193496	156048408	XP_001590171.1	hypothetical protein SS1G_08935 [Sclerotinia sclerotiorum 1980] 	Fungus
craniferina_c20303	19886	17	2	3	0	7.708	2.946	5.56E-06	5.45E-05	2127	CUST_12998_PI416193496	296418818	XP_002839022.1	hypothetical protein [Tuber melanosporum Mel28] 	Algae
craniferina_c5971	42528	214	942	10	193	-4.341	-2.118	3.68E-07	6.88E-06	2128	CUST_8004_PI416193500	156049851	XP_001590892.1	hypothetical protein SS1G_08633 [Sclerotinia sclerotiorum 1980] 	Algae
craniferina_c17186	43004	337	4791	57	429	-14.291	-3.837	1.27E-05	0.000104128	2129	CUST_10138_PI416193496	58270872	XP_572592.1	glutathione S-transferase [Cryptococcus neoformans var. neoformans JEC21] 	Algae
craniferina_c8036	5628	20	87	5	12	-4.424	-2.145	4.65E-07	8.22E-06	2130	CUST_3164_PI416193496	NA	NA	NA	Fungus
craniferina_lrc14404	18897	4	285	2	59	-79.777	-6.318	2.30E-05	0.000164019	2131	CUST_12973_PI416193500	156059880	XP_001595863.1	hypothetical protein SS1G_03953 [Sclerotinia sclerotiorum 1980] 	Fungus
craniferina_lrc705	5046	5765	47	675	4	123.095	6.944	2.54E-05	0.000176905	2132	CUST_1282_PI416193500	169623843	XP_001805328.1	hypothetical protein SNOG_15165 [Phaeosphaeria nodorum SN15] 	Fungus
craniferina_c2061	35811	973	3682	80	396	-3.778	-1.917	3.44E-08	1.14E-06	2133	CUST_3479_PI416193500	189198742	XP_001935708.1	ankyrin repeat and BTB/POZ domain-containing protein 1 [Pyrenophora tritici-repentis Pt-1C-BFP] 	Fungus
craniferina_c7509	44435	7054	29295	1079	4244	-4.157	-2.056	2.01E-07	4.34E-06	2134	CUST_9306_PI416193500	240110717	EER28873.1	Mitochondrial carrier protein [Coccidioides posadasii C735 delta SOWgp]	Fungus
Cr_DMini_673G12.ab1	29300	971	224	164	37	4.337	2.117	3.72E-07	6.94E-06	2135	CUST_17497_PI416193500	239611126	EEQ88113.1	cross-pathway control protein A [Ajellomyces dermatitidis ER-3]	Fungus
craniferina_c10243	9419	406	93	5	35	4.547	2.185	6.32E-07	1.04E-05	2136	CUST_4645_PI416193496	242761725	XP_002340236.1	"sodium/hydrogen antiporter, putative [Talaromyces stipitatus ATCC 10500] "	Algae
craniferina_c7930	27844	902	134	93	51	7.017	2.811	4.80E-06	4.89E-05	2137	CUST_9653_PI416193500	145259292	XP_001402324.1	hypothetical protein An04g09680 [Aspergillus niger] 	Fungus
craniferina_c1093	25293	237	9	169	7	32.553	5.025	1.84E-05	0.000137328	2138	CUST_1963_PI416193500	145496860	XP_001434420.1	hypothetical protein [Paramecium tetraurelia strain d4-2] 	Fungus
craniferina_c9568	29130	16	404	4	20	-25.066	-4.648	1.69E-05	0.000129444	2139	CUST_10794_PI416193500	256720369	EEU33805.1	hypothetical protein NECHADRAFT_89121 [Nectria haematococca mpVI 77-13-4]	Fungus
craniferina_c25428	6708	54	257	8	55	-4.712	-2.236	8.32E-07	1.28E-05	2140	CUST_17840_PI416193496	NA	NA	NA	Algae
craniferina_lrc383	6843	47120	12875	2700	94	3.656	1.87	1.20E-08	4.93E-07	2141	CUST_720_PI416193500	154312122	XP_001555389.1	40S ribosomal protein S3 [Botryotinia fuckeliana B05.10] 	Fungus
craniferina_c14383	37672	498	99	33	31	5.18	2.373	1.52E-06	2.04E-05	2142	CUST_12967_PI416193500	261193395	XP_002623103.1	cell morphogenesis protein [Ajellomyces dermatitidis SLH14081] 	Fungus
craniferina_c2386	9486	780	189	197	20	4.054	2.019	1.44E-07	3.38E-06	2143	CUST_3944_PI416193500	189199994	XP_001936334.1	homeoprotein [Pyrenophora tritici-repentis Pt-1C-BFP] 	Algae
craniferina_c19457	8448	12	2	3	0	6.081	2.604	3.01E-06	3.42E-05	2144	CUST_12188_PI416193496	240275722	EER39235.1	vacuolar transporter chaperone 4 [Ajellomyces capsulatus H143]	Fungus
craniferina_lrc288	6129	4396	30569	1293	5779	-7.058	-2.819	4.94E-06	5.00E-05	2145	CUST_542_PI416193500	169613102	XP_001799968.1	hypothetical protein SNOG_09681 [Phaeosphaeria nodorum SN15] 	Fungus
craniferina_c12028	31077	4809	1212	576	42	3.952	1.983	9.53E-08	2.47E-06	2146	CUST_5927_PI416193496	NA	NA	NA	Fungus
craniferina_c4137	3068	176	40	24	6	4.367	2.127	4.15E-07	7.53E-06	2147	CUST_6099_PI416193500	NA	NA	NA	Fungus
craniferina_c8528	8122	8598	68	72	31	135.057	7.077	2.66E-05	0.000183617	2148	CUST_10151_PI416193500	119180143	XP_001241576.1	hypothetical protein CIMG_08739 [Coccidioides immitis RS]	Fungus
craniferina_c2431	25332	119	494	12	43	-4.161	-2.057	2.14E-07	4.56E-06	2149	CUST_430_PI416193496	296803953	XP_002842829.1	linoleate diol synthase [Arthroderma otae CBS 113480] 	Fungus
craniferina_c5685	11550	151	30	22	10	5.266	2.397	1.69E-06	2.21E-05	2150	CUST_7720_PI416193500	242791643	XP_002481799.1	"sulfite oxidase, putative [Talaromyces stipitatus ATCC 10500] "	Fungus
craniferina_c1787	33632	8	35	1	7	-4.134	-2.047	1.99E-07	4.30E-06	2151	CUST_3068_PI416193500	169779091	XP_001824010.1	hypothetical protein [Aspergillus oryzae RIB40] 	Fungus
craniferina_c2494	23758	72	2	46	1	26.633	4.735	1.75E-05	0.000132671	2152	CUST_4091_PI416193500	NA	NA	NA	Fungus
craniferina_c22130	23471	28	99	3	15	-3.521	-1.816	2.79E-09	1.55E-07	2153	CUST_14737_PI416193496	NA	NA	NA	Fungus
craniferina_c1982	14913	2749	672	455	51	4.065	2.023	1.59E-07	3.65E-06	2154	CUST_3366_PI416193500	32307468	AAP79139.1	chlorophyll a/b-binding protein CP29 [Bigelowiella natans]	Algae
craniferina_c13008	31454	9	38	2	7	-4.249	-2.087	3.09E-07	6.02E-06	2155	CUST_6720_PI416193496	66821399	XP_644183.1	succinate-CoA ligase [Dictyostelium discoideum AX4] 	Fungus
craniferina_lrc28388	16111	770	2858	119	205	-3.732	-1.9	2.92E-08	1.01E-06	2156	CUST_20577_PI416193496	189206339	XP_001939504.1	thioredoxin [Pyrenophora tritici-repentis Pt-1C-BFP] 	Fungus
craniferina_c14581	17231	63	248	2	51	-3.915	-1.969	8.32E-08	2.21E-06	2157	CUST_8055_PI416193496	NA	NA	NA	Fungus
craniferina_c24604	32127	20	166	5	28	-8.542	-3.095	7.32E-06	6.75E-05	2158	CUST_17065_PI416193496	NA	NA	NA	Fungus
Cr_DMini_865H02.ab1	2584	214	1354	7	303	-6.218	-2.636	3.38E-06	3.73E-05	2159	CUST_17659_PI416193500	NA	NA	NA	Fungus
craniferina_c5563	18078	106	366	16	43	-3.467	-1.794	1.04E-09	6.99E-08	2160	CUST_1764_PI416193496	169622483	XP_001804650.1	hypothetical protein SNOG_14466 [Phaeosphaeria nodorum SN15] 	Fungus
craniferina_c5616	40132	624	114	137	12	5.379	2.427	1.92E-06	2.44E-05	2161	CUST_7644_PI416193500	255944101	XP_002562818.1	Pc20g02640 [Penicillium chrysogenum Wisconsin 54-1255] 	Fungus
craniferina_c6282	40130	76	275	3	30	-3.619	-1.856	1.08E-08	4.54E-07	2162	CUST_2126_PI416193496	NA	NA	NA	Fungus
craniferina_c12442	41200	89	18	18	6	5.101	2.351	1.45E-06	1.97E-05	2163	CUST_12364_PI416193500	154315196	XP_001556921.1	hypothetical protein BC1G_04637 [Botryotinia fuckeliana B05.10] 	Fungus
craniferina_c1380	9213	676	134	53	13	5.045	2.335	1.39E-06	1.91E-05	2164	CUST_2430_PI416193500	NA	NA	NA	Fungus
Cr_DMidi_9601F05.ab1	14713	667	183	35	25	3.67	1.876	2.04E-08	7.64E-07	2165	CUST_16345_PI416193500	242790689	XP_002481603.1	"phosphatidylinositol 3,5-bisphosphate-binding protein, putative [Talaromyces stipitatus ATCC 10500] "	Fungus
craniferina_c3858	39092	2306	16	107	7	153.689	7.264	2.82E-05	0.000192451	2166	CUST_958_PI416193496	296418171	XP_002838715.1	hypothetical protein [Tuber melanosporum Mel28] 	Fungus
craniferina_c15485	28906	109	18	8	4	6.084	2.605	3.20E-06	3.57E-05	2167	CUST_8801_PI416193496	NA	NA	NA	Fungus
craniferina_c21265	35776	148	12	36	11	18.094	4.177	1.55E-05	0.000120576	2168	CUST_13915_PI416193496	212534812	XP_002147562.1	"MFS monosaccharide transporter, putative [Penicillium marneffei ATCC 18224] "	Algae
craniferina_c3170	40820	17	60	1	6	-3.559	-1.831	6.11E-09	2.92E-07	2169	CUST_4944_PI416193500	NA	NA	NA	Fungus
craniferina_c11527	28514	783	49	108	38	19.197	4.263	1.59E-05	0.000123074	2170	CUST_11929_PI416193500	116203745	XP_001227683.1	hypothetical protein CHGG_09756 [Chaetomium globosum CBS 148.51] 	Fungus
craniferina_c27122	34992	59	13	7	6	4.76	2.251	9.84E-07	1.46E-05	2171	CUST_19462_PI416193496	226292468	EEH47888.1	RhoGAP domain-containing protein [Paracoccidioides brasiliensis Pb18]	Fungus
craniferina_c5619	43590	83	12	6	4	7.379	2.883	5.59E-06	5.48E-05	2172	CUST_7648_PI416193500	238504314	XP_002383388.1	"ubiquitin C-terminal hydrolase, putative [Aspergillus flavus NRRL3357] "	Fungus
craniferina_c22961	18891	24	100	3	33	-4.112	-2.04	2.03E-07	4.37E-06	2173	CUST_15515_PI416193496	NA	NA	NA	Fungus
craniferina_c9029	670	58	272	4	37	-4.693	-2.23	9.14E-07	1.38E-05	2174	CUST_10483_PI416193500	NA	NA	NA	Fungus
craniferina_c13259	43082	487	3	303	1	129.886	7.021	2.73E-05	0.000187567	2175	CUST_6941_PI416193496	149635397	XP_001508362.1	"PREDICTED: similar to acidic (leucine-rich) nuclear phosphoprotein 32 family, member B, partial [Ornithorhynchus anatinus]"	Algae
craniferina_c28092	39536	870	231	23	41	3.815	1.932	5.46E-08	1.62E-06	2176	CUST_15293_PI416193500	119192668	XP_001246940.1	hypothetical protein CIMG_00711 [Coccidioides immitis RS]	Fungus
craniferina_c27917	2499	208	47	4	13	4.535	2.181	7.11E-07	1.14E-05	2177	CUST_20202_PI416193496	115399906	XP_001215542.1	ribose-phosphate pyrophosphokinase 1 [Aspergillus terreus NIH2624] 	Fungus
Cr_DMini_1249G06.ab1	7183	1034	5287	101	791	-5.091	-2.348	1.50E-06	2.02E-05	2178	CUST_16675_PI416193500	189207060	XP_001939864.1	anaphase-promoting complex subunit Cut9 [Pyrenophora tritici-repentis Pt-1C-BFP] 	Fungus
craniferina_c18131	42002	94	18	2	4	5.27	2.398	1.84E-06	2.36E-05	2179	CUST_10933_PI416193496	NA	NA	NA	Algae
Cr_Midi_01E09.ab1	11093	26889	5370	3807	1794	5.195	2.377	1.69E-06	2.21E-05	2180	CUST_17781_PI416193500	NA	NA	NA	Algae
craniferina_c10721	7760	900	175	51	53	5.302	2.407	1.90E-06	2.42E-05	2181	CUST_11462_PI416193500	156048973	XP_001590453.1	hypothetical protein SS1G_08193 [Sclerotinia sclerotiorum 1980] 	Fungus
craniferina_c19825	33704	155	5	100	2	25.892	4.694	1.81E-05	0.000136204	2182	CUST_12538_PI416193496	NA	NA	NA	Fungus
craniferina_lrc13621	2177	134	539	8	58	-4.023	-2.008	1.59E-07	3.64E-06	2183	CUST_7249_PI416193496	NA	NA	NA	Algae
craniferina_c9380	30195	5635	1461	1158	116	3.815	1.932	5.83E-08	1.71E-06	2184	CUST_4025_PI416193496	NA	NA	NA	Fungus
craniferina_c3531	10911	62	220	4	35	-3.532	-1.821	4.98E-09	2.47E-07	2185	CUST_5394_PI416193500	189188268	XP_001930473.1	conserved hypothetical protein [Pyrenophora tritici-repentis Pt-1C-BFP] 	Fungus
craniferina_c10062	15899	317	70	18	14	4.594	2.2	8.05E-07	1.25E-05	2186	CUST_4520_PI416193496	NA	NA	NA	Fungus
craniferina_c5072	24658	366	96	64	43	4.046	2.016	1.71E-07	3.84E-06	2187	CUST_7093_PI416193500	156060781	XP_001596313.1	hypothetical protein SS1G_02533 [Sclerotinia sclerotiorum 1980] 	Fungus
Cr_DMini_673A04.ab1	6334	335	71	47	19	4.797	2.262	1.11E-06	1.61E-05	2188	CUST_17367_PI416193500	NA	NA	NA	Fungus
craniferina_c20717	18994	706	153	11	26	4.665	2.222	9.26E-07	1.40E-05	2189	CUST_13391_PI416193496	190359987	A6SHZ5.2	PMIP_BOTFBRecName: Full=Mitochondrial intermediate peptidase; Short=MIP; AltName: Full=Octapeptidyl aminopeptidase	Fungus
craniferina_c6437	9017	2	92	0	24	-45.664	-5.513	2.18E-05	0.000156656	2190	CUST_2214_PI416193496	NA	NA	NA	Fungus
craniferina_c2859	37220	652	184	18	40	3.607	1.851	1.22E-08	5.00E-07	2191	CUST_4542_PI416193500	253981798	ACT46737.1	white collar-2 [Phaeosphaeria avenaria f. sp. triticae]	Fungus
craniferina_c11442	25286	176	49	34	7	3.578	1.839	9.08E-09	3.99E-07	2192	CUST_5492_PI416193496	145245461	XP_001394998.1	hypothetical protein An11g10410 [Aspergillus niger] 	Fungus
craniferina_c24283	1050	254	2132	74	341	-8.541	-3.094	7.79E-06	7.09E-05	2193	CUST_16762_PI416193496	154319608	XP_001559121.1	hypothetical protein BC1G_02285 [Botryotinia fuckeliana B05.10] 	Algae
craniferina_c9048	6999	241	48	23	27	5.498	2.459	2.28E-06	2.78E-05	2194	CUST_3798_PI416193496	189204850	XP_001938760.1	HSF-type DNA-binding domain containing protein [Pyrenophora tritici-repentis Pt-1C-BFP] 	Fungus
craniferina_c10686	18371	397	1863	30	386	-4.633	-2.212	8.73E-07	1.33E-05	2195	CUST_11450_PI416193500	119472616	XP_001258391.1	"NGG1 interacting factor Nif3, putative [Neosartorya fischeri NRRL 181] "	Fungus
craniferina_c12622	23766	824	205	33	69	4.195	2.069	2.87E-07	5.68E-06	2196	CUST_12415_PI416193500	242810560	XP_002485605.1	argininosuccinate synthase [Talaromyces stipitatus ATCC 10500] 	Fungus
craniferina_c9795	4545	36	2	24	0	13.13	3.715	1.31E-05	0.000106307	2197	CUST_4330_PI416193496	NA	NA	NA	Fungus
craniferina_c7298	37552	128	641	8	92	-4.971	-2.314	1.37E-06	1.89E-05	2198	CUST_2725_PI416193496	212541696	XP_002151003.1	"polyketide synthase, putative [Penicillium marneffei ATCC 18224] "	Fungus
craniferina_c6250	12748	356	74	44	12	4.795	2.262	1.12E-06	1.62E-05	2199	CUST_8276_PI416193500	169772793	XP_001820865.1	hypothetical protein [Aspergillus oryzae RIB40] 	Fungus
craniferina_c9506	42851	670	172	72	18	3.905	1.965	9.86E-08	2.53E-06	2200	CUST_4122_PI416193496	169625423	XP_001806115.1	hypothetical protein SNOG_15983 [Phaeosphaeria nodorum SN15] 	Fungus
craniferina_c3531	43308	59	212	3	30	-3.6	-1.848	1.24E-08	5.04E-07	2201	CUST_5393_PI416193500	189188268	XP_001930473.1	conserved hypothetical protein [Pyrenophora tritici-repentis Pt-1C-BFP] 	Fungus
craniferina_c4705	12182	9	2	1	0	5.04	2.333	1.51E-06	2.03E-05	2202	CUST_1354_PI416193496	240272863	EER36388.1	flotillin domain-containing protein [Ajellomyces capsulatus H143]	Fungus
craniferina_c16207	34302	197	685	20	58	-3.478	-1.798	2.32E-09	1.33E-07	2203	CUST_13631_PI416193500	156036484	XP_001586353.1	hypothetical protein SS1G_12931 [Sclerotinia sclerotiorum 1980] 	Algae
craniferina_c13212	30762	4654	776	907	148	6.001	2.585	3.24E-06	3.61E-05	2204	CUST_6901_PI416193496	159465641	XP_001691031.1	light-harvesting protein of photosystem I [Chlamydomonas reinhardtii] 	Algae
Cr_DMini_673H08.ab1	42852	202216	60796	16448	4526	3.325	1.733	8.67E-12	1.35E-09	2205	CUST_17510_PI416193500	NA	NA	NA	Algae
craniferina_c23545	658	34	148	4	46	-4.279	-2.097	3.90E-07	7.16E-06	2206	CUST_16068_PI416193496	159479596	XP_001697876.1	CPLD51 protein required for cyt b6 assembly [Chlamydomonas reinhardtii] 	Fungus
craniferina_c10832	12851	61	297	5	139	-4.54	-2.183	7.70E-07	1.21E-05	2207	CUST_11529_PI416193500	291188123	EFE43475.1	conserved hypothetical protein [Trichophyton verrucosum HKI 0517]	Fungus
craniferina_s28281	21193	12804	1894	2543	223	6.705	2.745	4.84E-06	4.91E-05	2208	CUST_20486_PI416193496	NA	NA	NA	Fungus
craniferina_c8542	3670	37	185	5	34	-4.963	-2.311	1.38E-06	1.90E-05	2209	CUST_10166_PI416193500	NA	NA	NA	Fungus
craniferina_c15633	7593	157	26	17	6	6.242	2.642	3.77E-06	4.06E-05	2210	CUST_8923_PI416193496	NA	NA	NA	Fungus
craniferina_c1550	40528	4219	1115	693	100	3.762	1.912	4.80E-08	1.47E-06	2211	CUST_2706_PI416193500	156044424	XP_001588768.1	60S ribosomal protein L5 [Sclerotinia sclerotiorum 1980] 	Fungus
craniferina_c14077	15753	57	273	7	42	-4.765	-2.253	1.12E-06	1.62E-05	2212	CUST_7638_PI416193496	256735154	EEU48500.1	hypothetical protein NECHADRAFT_98771 [Nectria haematococca mpVI 77-13-4]	Fungus
craniferina_c3877	23850	297	2	70	0	162.618	7.345	3.01E-05	0.000202676	2213	CUST_5820_PI416193500	189194920	XP_001933798.1	ankryin repeat S-palmitoyl transferase [Pyrenophora tritici-repentis Pt-1C-BFP] 	Fungus
craniferina_c16613	7102	9	42	1	5	-4.594	-2.2	8.44E-07	1.29E-05	2214	CUST_9702_PI416193496	NA	NA	NA	Fungus
craniferina_c22958	12664	558	116	53	44	5.065	2.34	1.59E-06	2.11E-05	2215	CUST_14847_PI416193500	NA	NA	NA	Algae
craniferina_c3486	28477	294	7	181	5	40.335	5.334	2.17E-05	0.000156249	2216	CUST_5337_PI416193500	169768460	XP_001818700.1	hypothetical protein [Aspergillus oryzae RIB40] 	Algae
craniferina_c4094	13297	126	610	11	52	-4.851	-2.278	1.25E-06	1.77E-05	2217	CUST_6053_PI416193500	189211253	XP_001941957.1	conserved hypothetical protein [Pyrenophora tritici-repentis Pt-1C-BFP] 	Fungus
craniferina_c28295	1984	859	3460	95	449	-4.02	-2.007	1.75E-07	3.90E-06	2218	CUST_20499_PI416193496	168812252	ACA30301.1	putative senescence-associated protein [Cupressus sempervirens]	Fungus
craniferina_c3904	15729	41	192	13	56	-4.664	-2.222	9.85E-07	1.46E-05	2219	CUST_5843_PI416193500	NA	NA	NA	Fungus
craniferina_c5042	45028	2097	434	53	174	5.123	2.357	1.69E-06	2.21E-05	2220	CUST_7064_PI416193500	240108003	EER26177.1	"casein kinase, putative [Coccidioides posadasii C735 delta SOWgp]"	Fungus
craniferina_c17696	41605	44	154	3	6	-3.51	-1.812	4.94E-09	2.46E-07	2221	CUST_14261_PI416193500	NA	NA	NA	Fungus
craniferina_c25051	10040	93	434	5	82	-4.617	-2.207	9.18E-07	1.39E-05	2222	CUST_17478_PI416193496	NA	NA	NA	Fungus
craniferina_c16103	43965	56	14	4	2	4.125	2.045	2.54E-07	5.20E-06	2223	CUST_9296_PI416193496	NA	NA	NA	Fungus
craniferina_c19612	1201	71	302	7	20	-4.267	-2.093	4.00E-07	7.31E-06	2224	CUST_12334_PI416193496	NA	NA	NA	Fungus
craniferina_c11200	17972	9613	2556	510	330	3.779	1.918	5.87E-08	1.72E-06	2225	CUST_5325_PI416193496	256726194	EEU39556.1	predicted protein [Nectria haematococca mpVI 77-13-4]	Fungus
craniferina_lrc940	35051	258	992	14	159	-3.814	-1.931	7.00E-08	1.95E-06	2226	CUST_1695_PI416193500	145243268	XP_001394170.1	hypothetical protein An11g01660 [Aspergillus niger] 	Algae
craniferina_c3462	2767	720	2586	110	357	-3.597	-1.847	1.45E-08	5.72E-07	2227	CUST_5294_PI416193500	169777331	XP_001823131.1	hypothetical protein [Aspergillus oryzae RIB40] 	Fungus
craniferina_c25637	21234	53	257	11	42	-4.836	-2.274	1.28E-06	1.80E-05	2228	CUST_18031_PI416193496	NA	NA	NA	Fungus
craniferina_c8360	31268	1925	475	158	129	4.155	2.055	2.83E-07	5.62E-06	2229	CUST_10006_PI416193500	169767260	XP_001818101.1	hypothetical protein [Aspergillus oryzae RIB40] 	Fungus
craniferina_c12345	19187	1190	322	37	66	3.748	1.906	5.00E-08	1.51E-06	2230	CUST_6171_PI416193496	240109358	EER27527.1	"seryl-tRNA synthetase, putative [Coccidioides posadasii C735 delta SOWgp]"	Fungus
craniferina_c26043	41766	62	12	7	6	5.575	2.479	2.61E-06	3.07E-05	2231	CUST_18424_PI416193496	240281720	EER45223.1	F-box protein [Ajellomyces capsulatus H143]	Fungus
craniferina_c27411	35440	176	655	13	114	-3.687	-1.883	3.51E-08	1.16E-06	2232	CUST_19736_PI416193496	170087026	XP_001874736.1	predicted protein [Laccaria bicolor S238N-H82] 	Fungus
craniferina_c5623	42406	249	59	40	10	4.215	2.075	3.61E-07	6.79E-06	2233	CUST_1796_PI416193496	NA	NA	NA	Fungus
craniferina_c16254	13173	291	86	12	13	3.385	1.759	3.16E-10	2.58E-08	2234	CUST_9414_PI416193496	238495883	XP_002379177.1	conserved hypothetical protein [Aspergillus flavus NRRL3357] 	Fungus
craniferina_c14167	31931	179	47	9	6	3.826	1.936	7.77E-08	2.09E-06	2235	CUST_7709_PI416193496	258575963	XP_002542163.1	predicted protein [Uncinocarpus reesii 1704] 	Fungus
Cr_WMidi_9601C01.ab1	44773	12718	3164	1698	249	4.006	2.002	1.77E-07	3.92E-06	2236	CUST_18909_PI416193500	NA	NA	NA	Algae
craniferina_c11674	26619	89	376	8	86	-4.176	-2.062	3.27E-07	6.29E-06	2237	CUST_12027_PI416193500	NA	NA	NA	Fungus
craniferina_c23676	12286	268	950	27	123	-3.537	-1.822	9.39E-09	4.10E-07	2238	CUST_16191_PI416193496	242791672	XP_002481805.1	conserved hypothetical protein [Talaromyces stipitatus ATCC 10500] 	Algae
craniferina_c20500	9370	8	65	0	5	-7.616	-2.929	6.86E-06	6.42E-05	2239	CUST_14588_PI416193500	242779375	XP_002479430.1	"flavonoid 3-hydroxylase, putative [Talaromyces stipitatus ATCC 10500] "	Fungus
craniferina_c19105	16701	20	2	21	0	8.094	3.017	7.76E-06	7.07E-05	2240	CUST_11850_PI416193496	NA	NA	NA	Fungus
Cr_DMidi_9697E07.ab1	1198	329	90	28	17	3.706	1.89	4.25E-08	1.34E-06	2241	CUST_16486_PI416193500	154301497	XP_001551161.1	hypothetical protein BC1G_10418 [Botryotinia fuckeliana B05.10] 	Fungus
craniferina_c14230	26449	35	7	4	5	6.334	2.663	4.28E-06	4.46E-05	2242	CUST_7763_PI416193496	NA	NA	NA	Fungus
craniferina_c3688	23316	255	55	68	10	4.55	2.186	8.96E-07	1.36E-05	2243	CUST_5580_PI416193500	NA	NA	NA	Algae
craniferina_lrc1191	27654	14	103	7	21	-7.731	-2.951	7.17E-06	6.65E-05	2244	CUST_2117_PI416193500	NA	NA	NA	Fungus
craniferina_c4830	24278	3171	89	2087	66	32.647	5.029	2.19E-05	0.000157209	2245	CUST_6836_PI416193500	291178758	EFE34546.1	conserved hypothetical protein [Arthroderma benhamiae CBS 112371]	Fungus
craniferina_c27780	5542	30	164	2	42	-5.352	-2.42	2.29E-06	2.78E-05	2246	CUST_20082_PI416193496	NA	NA	NA	Fungus
craniferina_c8307	33631	2	15	0	5	-6.556	-2.713	4.96E-06	5.01E-05	2247	CUST_3327_PI416193496	NA	NA	NA	Fungus
craniferina_c8018	26807	37	130	6	8	-3.499	-1.807	6.98E-09	3.26E-07	2248	CUST_9727_PI416193500	NA	NA	NA	Fungus
craniferina_c24716	39372	2	25	0	17	-9.889	-3.306	1.09E-05	9.19E-05	2249	CUST_17168_PI416193496	NA	NA	NA	Fungus
craniferina_c12847	38503	41	145	0	15	-3.557	-1.831	1.33E-08	5.33E-07	2250	CUST_12502_PI416193500	NA	NA	NA	Algae
craniferina_c18914	36237	187	46	18	9	4.09	2.032	2.67E-07	5.38E-06	2251	CUST_11670_PI416193496	256733183	EEU46531.1	hypothetical protein NECHADRAFT_92827 [Nectria haematococca mpVI 77-13-4]	Fungus
craniferina_c3688	36103	253	59	57	7	4.24	2.084	4.41E-07	7.89E-06	2252	CUST_5579_PI416193500	NA	NA	NA	Algae
craniferina_c4228	4332	98	19	6	6	5.255	2.394	2.18E-06	2.68E-05	2253	CUST_1120_PI416193496	212532845	XP_002146579.1	"phospholipid-transporting ATPase, putative [Penicillium marneffei ATCC 18224] "	Fungus
craniferina_c25225	11130	34	2	10	0	14.635	3.871	1.59E-05	0.000123003	2254	CUST_17646_PI416193496	NA	NA	NA	Algae
craniferina_lrc26702	26327	538	2387	83	831	-4.31	-2.108	5.30E-07	9.07E-06	2255	CUST_19056_PI416193496	225556140	EEH04429.1	N-alkane-inducible cytochrome P450 [Ajellomyces capsulatus G186AR]	Fungus
craniferina_c21758	23983	488	1986	50	375	-4.033	-2.012	2.26E-07	4.74E-06	2256	CUST_14384_PI416193496	239927194	ZP_04684147.1	RNA polymerase principal sigma factor HrdC [Streptomyces ghanaensis ATCC 14672] 	Algae
craniferina_c2806	35927	71	235	8	23	-3.305	-1.725	4.21E-11	4.97E-09	2257	CUST_4477_PI416193500	225679739	EEH18023.1	E3 ubiquitin-protein ligase NEDD4 [Paracoccidioides brasiliensis Pb03] 	Fungus
craniferina_c20500	1772	8	56	3	10	-6.962	-2.799	6.07E-06	5.85E-05	2258	CUST_14587_PI416193500	242779375	XP_002479430.1	"flavonoid 3-hydroxylase, putative [Talaromyces stipitatus ATCC 10500] "	Fungus
Cr_DMidi_6817B01.ab1	16054	1901	540	203	104	3.554	1.829	1.35E-08	5.37E-07	2259	CUST_15957_PI416193500	169599515	XP_001793180.1	hypothetical protein SNOG_02577 [Phaeosphaeria nodorum SN15] 	Fungus
craniferina_c14673	21156	200	12	43	2	16.868	4.076	1.72E-05	0.000131007	2260	CUST_13061_PI416193500	261355193	EEY17621.1	SERAC1 [Verticillium albo-atrum VaMs.102]	Fungus
craniferina_c25947	4770	346	79	35	7	4.365	2.126	6.34E-07	1.04E-05	2261	CUST_18329_PI416193496	NA	NA	NA	Fungus
craniferina_c4535	42303	450	108	23	34	4.281	2.098	5.07E-07	8.78E-06	2262	CUST_1266_PI416193496	NA	NA	NA	Fungus
craniferina_c1576	18184	32	172	3	6	-5.383	-2.428	2.45E-06	2.92E-05	2263	CUST_2741_PI416193500	NA	NA	NA	Fungus
craniferina_c16240	5666	26	221	3	35	-8.338	-3.06	8.75E-06	7.76E-05	2264	CUST_13646_PI416193500	NA	NA	NA	Fungus
craniferina_c3476	39165	12	66	8	5	-6.997	-2.807	6.28E-06	6.00E-05	2265	CUST_5320_PI416193500	NA	NA	NA	Fungus
craniferina_c18725	15606	59	269	9	63	-4.516	-2.175	9.29E-07	1.40E-05	2266	CUST_11489_PI416193496	NA	NA	NA	Algae
craniferina_c5815	18170	250	38	31	14	6.972	2.801	6.24E-06	5.97E-05	2267	CUST_7860_PI416193500	189197153	XP_001934914.1	urea active transporter [Pyrenophora tritici-repentis Pt-1C-BFP] 	Fungus
craniferina_c1677	34726	2972	893	327	100	3.327	1.734	1.20E-10	1.16E-08	2268	CUST_230_PI416193496	NA	NA	NA	Algae
craniferina_c25353	15248	76502	19790	6568	3270	3.892	1.961	1.40E-07	3.31E-06	2269	CUST_17769_PI416193496	NA	NA	NA	Fungus
craniferina_c23879	31689	566	152	57	28	3.746	1.905	6.69E-08	1.88E-06	2270	CUST_16384_PI416193496	242765554	XP_002340998.1	replication protein A 70 kDa DNA-binding subunit [Talaromyces stipitatus ATCC 10500] 	Fungus
craniferina_lrc727	42027	6012	542	408	31	11.082	3.47	1.32E-05	0.000106852	2271	CUST_1317_PI416193500	169622583	XP_001804700.1	hypothetical protein SNOG_14516 [Phaeosphaeria nodorum SN15] 	Fungus
craniferina_lrc916	41216	6791	1460	1041	415	4.754	2.249	1.37E-06	1.89E-05	2272	CUST_1651_PI416193500	NA	NA	NA	Fungus
craniferina_c1179	34837	854	3	160	1	309.723	8.275	3.69E-05	0.0002382	2273	CUST_131_PI416193496	NA	NA	NA	Algae
craniferina_lrc909	32832	19	171	1	50	-8.712	-3.123	9.64E-06	8.36E-05	2274	CUST_1643_PI416193500	242784230	XP_002480345.1	hypothetical protein TSTA_031720 [Talaromyces stipitatus ATCC 10500] 	Fungus
craniferina_c25767	44578	107	458	10	97	-4.245	-2.086	4.85E-07	8.48E-06	2275	CUST_18155_PI416193496	NA	NA	NA	Fungus
craniferina_c18918	26857	1544	188	160	13	8.184	3.033	8.64E-06	7.67E-05	2276	CUST_11674_PI416193496	NA	NA	NA	Fungus
craniferina_c6250	30220	382	87	41	8	4.384	2.132	7.27E-07	1.16E-05	2277	CUST_8275_PI416193500	169772793	XP_001820865.1	hypothetical protein [Aspergillus oryzae RIB40] 	Fungus
craniferina_c5268	32580	13	76	7	15	-6.326	-2.661	4.80E-06	4.89E-05	2278	CUST_1628_PI416193496	NA	NA	NA	Fungus
craniferina_c3037	639	18	3	4	1	6.442	2.687	5.02E-06	5.05E-05	2279	CUST_650_PI416193496	123484386	XP_001324252.1	ankyrin repeat protein [Trichomonas vaginalis G3] 	Fungus
craniferina_c19249	36025	41	151	5	20	-3.682	-1.881	5.10E-08	1.54E-06	2280	CUST_11989_PI416193496	NA	NA	NA	Fungus
craniferina_c15140	7424	186	856	54	101	-4.714	-2.237	1.37E-06	1.89E-05	2281	CUST_8522_PI416193496	169616316	XP_001801573.1	hypothetical protein SNOG_11329 [Phaeosphaeria nodorum SN15] 	Fungus
craniferina_c10946	7116	71	9	11	6	10.279	3.362	1.24E-05	0.000101988	2282	CUST_11608_PI416193500	116197523	XP_001224573.1	hypothetical protein CHGG_06917 [Chaetomium globosum CBS 148.51] 	Fungus
craniferina_c13121	22097	276	65	27	15	4.32	2.111	6.22E-07	1.03E-05	2283	CUST_12587_PI416193500	NA	NA	NA	Fungus
craniferina_c5363	27857	467	105	86	12	4.436	2.149	8.38E-07	1.29E-05	2284	CUST_7393_PI416193500	291181808	EFE37547.1	"transferase (Gpi7), putative [Trichophyton verrucosum HKI 0517]"	Fungus
craniferina_c18830	20616	188	32	18	12	6.29	2.653	4.76E-06	4.86E-05	2285	CUST_11591_PI416193496	239611315	EEQ88302.1	conserved hypothetical protein [Ajellomyces dermatitidis ER-3]	Fungus
BTK05729014(c)SJ1(t)Dry_0.5-1kb_1441-1536_G10(p)T3(s)090205SJ1SEQ1.079.ab1	43873	38	866	7	79	-22.76	-4.508	2.08E-05	0.000151107	2286	CUST_15584_PI416193500	NA	NA	NA	NA
craniferina_lrc867	26023	677	13142	183	423	-19.947	-4.318	1.96E-05	0.000144528	2287	CUST_1565_PI416193500	212528514	XP_002144414.1	"methionine aminopeptidase, type II, putative [Penicillium marneffei ATCC 18224] "	Fungus
craniferina_c6064	33695	7	82	2	24	-11.683	-3.546	1.43E-05	0.000113464	2288	CUST_8102_PI416193500	261356254	EEY18682.1	glycoprotease pgp1 [Verticillium albo-atrum VaMs.102]	Fungus
Cr_DMini_3841E06.ab1	16071	4	25	1	8	-5.545	-2.471	3.02E-06	3.42E-05	2289	CUST_16947_PI416193500	255941330	XP_002561434.1	Pc16g11300 [Penicillium chrysogenum Wisconsin 54-1255] 	Algae
craniferina_lrc27641	42218	5	37	1	10	-7.399	-2.887	7.37E-06	6.80E-05	2290	CUST_19956_PI416193496	156032698	XP_001585186.1	hypothetical protein SS1G_13754 [Sclerotinia sclerotiorum 1980] 	Fungus
Cr_DMidi_6817E09.ab1	40503	13596	2474	1614	766	5.645	2.497	3.35E-06	3.70E-05	2291	CUST_16031_PI416193500	156044714	XP_001588913.1	hypothetical protein SS1G_10461 [Sclerotinia sclerotiorum 1980] 	Fungus
craniferina_c18318	10938	24	2	8	1	9.907	3.308	1.21E-05	0.000100026	2292	CUST_11105_PI416193496	NA	NA	NA	Fungus
craniferina_c14790	35546	141	557	12	77	-3.926	-1.973	1.82E-07	4.01E-06	2293	CUST_8235_PI416193496	295663040	XP_002792073.1	AP-1 complex subunit sigma-1 [Paracoccidioides brasiliensis Pb01] 	Fungus
craniferina_c15052	21995	5	27	1	5	-5.536	-2.469	3.04E-06	3.43E-05	2294	CUST_8453_PI416193496	NA	NA	NA	Fungus
craniferina_c27043	17403	4	175	1	34	-41.393	-5.371	2.59E-05	0.00017994	2295	CUST_19388_PI416193496	NA	NA	NA	Fungus
craniferina_c12611	44495	287	68	27	17	4.293	2.102	6.07E-07	1.01E-05	2296	CUST_6396_PI416193496	261357498	EEY19926.1	conserved hypothetical protein [Verticillium albo-atrum VaMs.102]	Fungus
craniferina_c20798	2486	205	36	8	7	5.709	2.513	3.55E-06	3.87E-05	2297	CUST_13469_PI416193496	212541214	XP_002150762.1	conserved hypothetical protein [Penicillium marneffei ATCC 18224] 	Fungus
craniferina_c16625	41996	175	691	18	34	-3.969	-1.989	2.25E-07	4.72E-06	2298	CUST_9712_PI416193496	39942950	XP_361012.1	hypothetical protein [Magnaporthe oryzae 70-15] 	Fungus
craniferina_c8149	25161	62	218	13	35	-3.522	-1.816	1.58E-08	6.14E-07	2299	CUST_9852_PI416193500	67902758	XP_681635.1	hypothetical protein AN8366.2 [Aspergillus nidulans FGSC A4] 	Fungus
craniferina_c3228	35259	43	176	3	36	-4.048	-2.017	2.94E-07	5.79E-06	2300	CUST_716_PI416193496	NA	NA	NA	Fungus
craniferina_lrc773	19557	74536	20799	10177	2300	3.576	1.838	2.88E-08	9.98E-07	2301	CUST_1400_PI416193500	121702287	XP_001269408.1	MYB DNA-binding domain protein [Aspergillus clavatus NRRL 1] 	Fungus
craniferina_c2048	44857	1782	28419	470	1438	-16.364	-4.032	1.83E-05	0.000137143	2302	CUST_3459_PI416193500	39974407	XP_368594.1	hypothetical protein [Magnaporthe oryzae 70-15] 	Fungus
craniferina_c15553	16041	22	3	6	1	8.23	3.041	9.38E-06	8.20E-05	2303	CUST_8855_PI416193496	NA	NA	NA	Fungus
craniferina_c6843	23461	119	32	9	9	3.808	1.929	1.14E-07	2.83E-06	2304	CUST_2440_PI416193496	291187400	EFE42788.1	hypothetical protein TRV_02508 [Trichophyton verrucosum HKI 0517]	Fungus
craniferina_c997	28270	100	360	8	51	-3.584	-1.841	3.15E-08	1.07E-06	2305	CUST_1794_PI416193500	212541302	XP_002150806.1	conserved hypothetical protein [Penicillium marneffei ATCC 18224] 	Fungus
craniferina_c11635	30307	190	34	16	11	5.716	2.515	3.64E-06	3.95E-05	2306	CUST_5624_PI416193496	189204964	XP_001938817.1	major royal jelly protein [Pyrenophora tritici-repentis Pt-1C-BFP] 	Fungus
craniferina_c10602	8232	157	619	31	133	-3.93	-1.974	1.97E-07	4.27E-06	2307	CUST_4897_PI416193496	159464801	XP_001690630.1	hypothetical protein CHLREDRAFT_169481 [Chlamydomonas reinhardtii] 	Algae
craniferina_c24398	7440	183	2	116	0	72.755	6.185	3.04E-05	0.000204423	2308	CUST_16872_PI416193496	NA	NA	NA	Algae
craniferina_c16617	22212	1036	7	691	5	143.636	7.166	3.54E-05	0.000230354	2309	CUST_13795_PI416193500	291182911	EFE38558.1	hypothetical protein TRV_06752 [Trichophyton verrucosum HKI 0517]	Fungus
craniferina_c16226	40332	193	51	39	11	3.785	1.92	1.07E-07	2.69E-06	2310	CUST_9392_PI416193496	NA	NA	NA	Algae
craniferina_c9728	35344	592	2286	33	363	-3.836	-1.94	1.39E-07	3.29E-06	2311	CUST_10895_PI416193500	290979346	XP_002672395.1	predicted protein [Naegleria gruberi] 	Algae
craniferina_c10887	19634	35	5	7	3	8.112	3.02	9.43E-06	8.24E-05	2312	CUST_11566_PI416193500	NA	NA	NA	Fungus
craniferina_c4446	15154	46	1829	2	470	-39.221	-5.294	2.63E-05	0.000181825	2313	CUST_6445_PI416193500	NA	NA	NA	Algae
craniferina_c20706	36425	169	32	34	2	5.163	2.368	2.35E-06	2.83E-05	2314	CUST_13380_PI416193496	189193141	XP_001932909.1	aryldialkylphosphatase [Pyrenophora tritici-repentis Pt-1C-BFP] 	Fungus
Cr_WMini_3841D05.ab1	40669	13	51	3	4	-4.026	-2.009	3.00E-07	5.88E-06	2315	CUST_19644_PI416193500	NA	NA	NA	Fungus
craniferina_c2005	6547	147	863	7	114	-5.85	-2.548	4.14E-06	4.36E-05	2316	CUST_3400_PI416193500	156040641	XP_001587307.1	hypothetical protein SS1G_12337 [Sclerotinia sclerotiorum 1980] 	Fungus
craniferina_c10136	43453	34	135	2	39	-3.905	-1.965	1.89E-07	4.12E-06	2317	CUST_11130_PI416193500	255078176	XP_002502668.1	predicted protein [Micromonas sp. RCC299] 	Algae
craniferina_c26273	13576	85	13	14	4	6.539	2.709	5.86E-06	5.68E-05	2318	CUST_18640_PI416193496	NA	NA	NA	Fungus
craniferina_c18825	14587	555	133	15	32	4.264	2.092	6.25E-07	1.03E-05	2319	CUST_11586_PI416193496	239607823	EEQ84810.1	oligosaccharyl transferase STT3 subunit [Ajellomyces dermatitidis ER-3]	Fungus
craniferina_c18537	245	83	18	1	3	4.54	2.183	1.21E-06	1.72E-05	2320	CUST_11313_PI416193496	121719892	XP_001276644.1	"DNA repair/transcription protein, putative [Aspergillus clavatus NRRL 1] "	Fungus
craniferina_c2651	29352	1330	6	845	3	214.109	7.742	3.88E-05	0.000247602	2321	CUST_4281_PI416193500	156045211	XP_001589161.1	hypothetical protein SS1G_09794 [Sclerotinia sclerotiorum 1980] 	Fungus
craniferina_c6487	44387	292	6086	243	877	-28.873	-4.852	2.45E-05	0.000171855	2322	CUST_8498_PI416193500	189195356	XP_001934016.1	phenolpthiocerol synthesis polyketide synthase ppsA [Pyrenophora tritici-repentis Pt-1C-BFP] 	Fungus
Cr_WMidi_8257D08.ab1	13552	4384	1185	328	203	3.73	1.899	8.45E-08	2.24E-06	2323	CUST_18641_PI416193500	255942425	XP_002561981.1	Pc18g01360 [Penicillium chrysogenum Wisconsin 54-1255] 	Algae
Cr_WMidi_8257C09.ab1	23987	70	288	2	44	-4.104	-2.037	3.88E-07	7.14E-06	2324	CUST_18621_PI416193500	119195679	XP_001248443.1	cystathionine gamma-lyase [Coccidioides immitis RS] 	Fungus
craniferina_c27844	35339	382	2256	244	329	-7.36	-2.88	7.94E-06	7.19E-05	2325	CUST_20140_PI416193496	NA	NA	NA	Fungus
craniferina_lrc4499	5621	452	1640	48	250	-3.616	-1.854	4.79E-08	1.47E-06	2326	CUST_1249_PI416193496	212537875	XP_002149093.1	"citrate synthase (Cit1), putative [Penicillium marneffei ATCC 18224] "	Fungus
craniferina_c20293	35392	624	150	46	30	4.218	2.077	5.56E-07	9.39E-06	2327	CUST_12988_PI416193496	295661863	XP_002791486.1	conserved hypothetical protein [Paracoccidioides brasiliensis Pb01] 	Fungus
craniferina_c19518	25784	13	2	2	0	6.91	2.789	7.00E-06	6.52E-05	2328	CUST_12246_PI416193496	NA	NA	NA	Algae
Cr_DMidi_6817C07.ab1	9352	383	95	40	35	4.219	2.077	5.69E-07	9.58E-06	2329	CUST_15986_PI416193500	154310457	XP_001554560.1	hypothetical protein BC1G_07149 [Botryotinia fuckeliana B05.10] 	Fungus
craniferina_c24036	17296	5192	1229	79	99	4.234	2.082	6.00E-07	9.98E-06	2330	CUST_16532_PI416193496	145230291	XP_001389454.1	hypothetical protein An01g10360 [Aspergillus niger] 	Fungus
craniferina_c8160	7231	55	296	8	22	-5.448	-2.446	3.18E-06	3.56E-05	2331	CUST_3225_PI416193496	256425734	YP_003126387.1	hypothetical protein Cpin_6785 [Chitinophaga pinensis DSM 2588] 	Algae
craniferina_c21410	13653	30	5	3	3	7.381	2.884	8.08E-06	7.28E-05	2332	CUST_14678_PI416193500	NA	NA	NA	Fungus
craniferina_c11752	44893	1088	280	90	59	3.936	1.977	2.33E-07	4.85E-06	2333	CUST_12072_PI416193500	37523158	NP_926535.1	hypothetical protein glr3589 [Gloeobacter violaceus PCC 7421] 	Algae
craniferina_c3774	20327	151	30	5	12	5.218	2.384	2.62E-06	3.07E-05	2334	CUST_5697_PI416193500	242783118	XP_002480135.1	"vacuolar segregation protein (Pep7), putative [Talaromyces stipitatus ATCC 10500] "	Fungus
craniferina_c1861	27611	11616	3472	663	215	3.347	1.743	1.21E-09	7.89E-08	2335	CUST_3178_PI416193500	189196340	XP_001934508.1	dDENN domain containing protein [Pyrenophora tritici-repentis Pt-1C-BFP] 	Fungus
craniferina_c19890	27910	32	7	1	5	5.798	2.536	4.15E-06	4.37E-05	2336	CUST_12599_PI416193496	NA	NA	NA	Algae
craniferina_c2963	14119	12325	58822	948	1041	-4.781	-2.257	1.77E-06	2.30E-05	2337	CUST_4678_PI416193500	NA	NA	NA	Algae
craniferina_lrc28271	5924	596	2142	68	187	-3.598	-1.847	4.59E-08	1.42E-06	2338	CUST_20476_PI416193496	NA	NA	NA	Fungus
craniferina_c22350	9687	5	71	1	7	-15.14	-3.92	1.88E-05	0.000139761	2339	CUST_14947_PI416193496	154293944	XP_001547416.1	hypothetical protein BC1G_14151 [Botryotinia fuckeliana B05.10] 	Algae
craniferina_c2651	36040	1339	6	829	3	191.032	7.578	3.92E-05	0.000249931	2340	CUST_4282_PI416193500	156045211	XP_001589161.1	hypothetical protein SS1G_09794 [Sclerotinia sclerotiorum 1980] 	Fungus
craniferina_c8008	40096	94	612	2	125	-6.386	-2.675	5.66E-06	5.53E-05	2341	CUST_3146_PI416193496	239607813	EEQ84800.1	cytoskeleton assembly control protein Sla1 [Ajellomyces dermatitidis ER-3]	Algae
craniferina_c7930	36548	902	134	84	45	6.956	2.798	7.37E-06	6.79E-05	2342	CUST_9654_PI416193500	145259292	XP_001402324.1	hypothetical protein An04g09680 [Aspergillus niger] 	Fungus
craniferina_c18300	34279	27	102	3	21	-3.706	-1.89	8.72E-08	2.30E-06	2343	CUST_11089_PI416193496	115398145	XP_001214664.1	conserved hypothetical protein [Aspergillus terreus NIH2624] 	Fungus
craniferina_c9360	29995	67	18	4	5	3.864	1.95	1.76E-07	3.90E-06	2344	CUST_10694_PI416193500	240108597	EER26771.1	SNF2 family N-terminal domain containing protein [Coccidioides posadasii C735 delta SOWgp]	Fungus
craniferina_c16760	18806	457	5	99	5	135.919	7.087	3.75E-05	0.000241329	2345	CUST_13865_PI416193500	NA	NA	NA	Fungus
craniferina_c12538	29217	10	2	4	0	5.343	2.418	2.95E-06	3.36E-05	2346	CUST_6333_PI416193496	238481989	XP_002372233.1	"SAM domain methyltransferase, putative [Aspergillus flavus NRRL3357] "	Fungus
craniferina_c13332	26854	201	765	20	193	-3.736	-1.901	1.03E-07	2.62E-06	2347	CUST_12639_PI416193500	156039205	XP_001586710.1	conserved hypothetical protein [Sclerotinia sclerotiorum 1980] 	Fungus
craniferina_c26917	17620	166	37	11	9	4.527	2.179	1.29E-06	1.80E-05	2348	CUST_19265_PI416193496	291176035	EFE31837.1	hypothetical protein ARB_01437 [Arthroderma benhamiae CBS 112371]	Fungus
craniferina_c12506	5881	624	134	158	9	4.558	2.189	1.35E-06	1.88E-05	2349	CUST_6306_PI416193496	NA	NA	NA	Fungus
craniferina_c7666	26837	9	2	1	0	5.055	2.338	2.33E-06	2.81E-05	2350	CUST_2941_PI416193496	NA	NA	NA	Algae
craniferina_c4622	40215	20	99	4	34	-4.721	-2.239	1.67E-06	2.19E-05	2351	CUST_1312_PI416193496	256729992	EEU43344.1	hypothetical protein NECHADRAFT_82537 [Nectria haematococca mpVI 77-13-4]	Algae
craniferina_lrc1133	3012	1481	251	809	85	5.283	2.401	2.85E-06	3.27E-05	2352	CUST_2032_PI416193500	240107817	EER25996.1	kinase domain containing protein [Coccidioides posadasii C735 delta SOWgp]	Fungus
craniferina_c8459	18372	225	53	14	14	4.349	2.121	8.64E-07	1.32E-05	2353	CUST_10090_PI416193500	225560309	EEH08591.1	U4/U6 small nuclear ribonucleoprotein Prp3 [Ajellomyces capsulatus G186AR]	Fungus
craniferina_c4047	44727	7	55	4	10	-8.851	-3.146	1.18E-05	9.79E-05	2354	CUST_1040_PI416193496	NA	NA	NA	Fungus
craniferina_c12566	37032	304	68	24	3	4.46	2.157	1.13E-06	1.63E-05	2355	CUST_6358_PI416193496	289620653	CBI52784.1	unnamed protein product [Sordaria macrospora]	Fungus
craniferina_c5102	30114	3383	1024	159	132	3.319	1.731	8.64E-10	6.00E-08	2356	CUST_1541_PI416193496	242803040	XP_002484093.1	"C2H2 transcription factor (TFIIIA), putative [Talaromyces stipitatus ATCC 10500] "	Fungus
craniferina_c4528	42650	209	32	10	9	6.785	2.762	7.04E-06	6.55E-05	2357	CUST_6527_PI416193500	291181761	EFE37504.1	hypothetical protein TRV_07845 [Trichophyton verrucosum HKI 0517]	Algae
craniferina_c2546	43169	2	18	0	7	-8.095	-3.017	1.01E-05	8.68E-05	2358	CUST_4146_PI416193500	169860448	XP_001836859.1	hypothetical protein CC1G_04172 [Coprinopsis cinerea okayama7130]	Fungus
Cr_DMini_1249B07.ab1	9697	182347	57552	12108	4181	3.17	1.664	4.98E-13	1.32E-10	2359	CUST_16573_PI416193500	NA	NA	NA	Algae
craniferina_c19639	12472	94	10	2	1	9.602	3.263	1.29E-05	0.000105272	2360	CUST_12359_PI416193496	NA	NA	NA	Fungus
craniferina_c17468	13575	19	124	8	24	-6.816	-2.769	7.19E-06	6.66E-05	2361	CUST_14181_PI416193500	NA	NA	NA	Fungus
craniferina_c11303	24738	42	148	8	17	-3.555	-1.83	3.64E-08	1.19E-06	2362	CUST_5394_PI416193496	70992231	XP_750964.1	HAD superfamily hydrolase [Aspergillus fumigatus Af293] 	Fungus
craniferina_c28256	23185	69	242	4	18	-3.504	-1.809	2.39E-08	8.60E-07	2363	CUST_20463_PI416193496	NA	NA	NA	Fungus
Cr_WMidi_8257F08.ab1	2894	3	13	0	8	-3.961	-1.986	2.83E-07	5.61E-06	2364	CUST_18684_PI416193500	259489603	CBF90011.1	"TPA: oxidoreductase, 2OG-Fe(II) oxygenase family, putative (AFU_orthologue; AFUA_5G11160) [Aspergillus nidulans FGSC A4]"	Fungus
craniferina_c26974	18330	77	295	16	70	-3.782	-1.919	1.41E-07	3.33E-06	2365	CUST_15198_PI416193500	NA	NA	NA	Fungus
craniferina_c17897	15643	17	72	3	11	-4.335	-2.116	8.63E-07	1.32E-05	2366	CUST_14309_PI416193500	159476466	XP_001696332.1	DnaJ-like protein [Chlamydomonas reinhardtii] 	Algae
craniferina_c1693	39397	44	160	8	34	-3.635	-1.862	6.47E-08	1.84E-06	2367	CUST_2917_PI416193500	169621153	XP_001803987.1	hypothetical protein SNOG_13783 [Phaeosphaeria nodorum SN15] 	Fungus
craniferina_lrc27738	1843	214	1092	8	423	-4.865	-2.282	2.04E-06	2.56E-05	2368	CUST_20044_PI416193496	104303708	ABF66639.1	ubiquitin [Rana nigromaculata]	Fungus
craniferina_c5135	22771	72	288	5	86	-3.89	-1.96	2.22E-07	4.67E-06	2369	CUST_7143_PI416193500	189189300	XP_001930989.1	vacuolar ATP synthase subunit C [Pyrenophora tritici-repentis Pt-1C-BFP] 	Fungus
craniferina_c4591	8365	14	59	3	13	-4.283	-2.099	7.77E-07	1.22E-05	2370	CUST_6590_PI416193500	261198505	XP_002625654.1	transcriptional elongation protein Spt4 [Ajellomyces dermatitidis SLH14081] 	Fungus
craniferina_c2399	43365	4347	22785	467	2695	-5.237	-2.389	2.87E-06	3.28E-05	2371	CUST_3959_PI416193500	226288523	EEH44035.1	peroxisomal catalase [Paracoccidioides brasiliensis Pb18]	Fungus
craniferina_c15081	14309	72	14	14	6	5.435	2.442	3.47E-06	3.81E-05	2372	CUST_8478_PI416193496	NA	NA	NA	Algae
craniferina_c24745	10189	52	245	9	50	-4.716	-2.238	1.79E-06	2.32E-05	2373	CUST_17192_PI416193496	50547411	XP_501175.1	YALI0B21296p [Yarrowia lipolytica] 	Fungus
craniferina_c13426	42569	49	269	7	52	-5.421	-2.439	3.39E-06	3.74E-05	2374	CUST_7086_PI416193496	NA	NA	NA	Algae
craniferina_c7053	10469	575	98	65	28	6.049	2.597	5.03E-06	5.06E-05	2375	CUST_8953_PI416193500	169616854	XP_001801842.1	hypothetical protein SNOG_11603 [Phaeosphaeria nodorum SN15] 	Fungus
craniferina_c16074	19598	130	522	11	20	-4.018	-2.006	3.73E-07	6.95E-06	2376	CUST_13583_PI416193500	NA	NA	NA	Fungus
craniferina_c19217	18926	198	2	34	0	105.926	6.727	3.70E-05	0.000238798	2377	CUST_11957_PI416193496	240109913	EER28082.1	hypothetical protein CPC735_034180 [Coccidioides posadasii C735 delta SOWgp]	Fungus
craniferina_c20575	4274	109	418	6	81	-3.802	-1.927	1.63E-07	3.72E-06	2378	CUST_13255_PI416193496	NA	NA	NA	Fungus
craniferina_c5985	11880	1607	6014	203	487	-3.754	-1.908	1.29E-07	3.09E-06	2379	CUST_8016_PI416193500	225555785	EEH04076.1	manganese superoxide dismutase [Ajellomyces capsulatus G186AR]	Fungus
craniferina_c24143	41608	117	430	7	23	-3.666	-1.874	8.26E-08	2.20E-06	2380	CUST_16634_PI416193496	240106543	EER24731.1	mitochondrial distribution and morphology (MDM) family protein [Coccidioides posadasii C735 delta SOWgp]	Fungus
craniferina_c7973	24879	1597	284	86	79	5.769	2.528	4.51E-06	4.66E-05	2381	CUST_9691_PI416193500	226286603	EEH42116.1	DNA repair protein RAD16 [Paracoccidioides brasiliensis Pb18]	Fungus
Cr_DMini_3841H10.ab1	34240	176849	55682	5541	4079	3.181	1.669	6.37E-12	1.06E-09	2382	CUST_17022_PI416193500	NA	NA	NA	Fungus
craniferina_c25008	17270	3382	15695	437	3468	-4.597	-2.201	1.54E-06	2.07E-05	2383	CUST_17442_PI416193496	296414920	XP_002837143.1	hypothetical protein [Tuber melanosporum Mel28] 	Algae
craniferina_lrc158	11813	67	15	5	5	4.556	2.188	1.45E-06	1.97E-05	2384	CUST_300_PI416193500	212530586	XP_002145450.1	conserved hypothetical protein [Penicillium marneffei ATCC 18224] 	Algae
craniferina_c1870	11697	13	47	3	7	-3.597	-1.847	5.83E-08	1.71E-06	2385	CUST_3191_PI416193500	154303705	XP_001552259.1	hypothetical protein BC1G_08737 [Botryotinia fuckeliana B05.10] 	Fungus
craniferina_c3485	22567	738	2831	88	357	-3.834	-1.939	1.87E-07	4.09E-06	2386	CUST_5335_PI416193500	240108426	EER26600.1	hypothetical protein CPC735_007730 [Coccidioides posadasii C735 delta SOWgp]	Fungus
craniferina_c8542	44439	116	396	11	53	-3.407	-1.769	8.30E-09	3.72E-07	2387	CUST_10165_PI416193500	NA	NA	NA	Fungus
craniferina_c979	37377	1821	468	289	29	3.865	1.95	2.16E-07	4.58E-06	2388	CUST_1763_PI416193500	169623582	XP_001805198.1	hypothetical protein SNOG_15034 [Phaeosphaeria nodorum SN15] 	Fungus
craniferina_c15836	43297	32	144	2	27	-4.507	-2.172	1.38E-06	1.90E-05	2389	CUST_9083_PI416193496	NA	NA	NA	Fungus
craniferina_c18484	19873	14	49	2	15	-3.477	-1.798	2.30E-08	8.34E-07	2390	CUST_11262_PI416193496	156352992	XP_001622864.1	predicted protein [Nematostella vectensis] 	Fungus
craniferina_c4419	16787	168	3240	105	613	-23.647	-4.564	2.52E-05	0.000175809	2391	CUST_6421_PI416193500	115433354	XP_001216814.1	hypothetical protein ATEG_08193 [Aspergillus terreus NIH2624] 	Fungus
craniferina_c3513	3850	608	135	24	46	4.718	2.238	1.88E-06	2.41E-05	2392	CUST_826_PI416193496	256733044	EEU46392.1	predicted protein [Nectria haematococca mpVI 77-13-4]	Fungus
craniferina_c11597	24851	178	2	115	0	74.508	6.219	3.51E-05	0.000228688	2393	CUST_11983_PI416193500	NA	NA	NA	Algae
craniferina_c9690	9349	142	32	7	8	4.481	2.164	1.34E-06	1.86E-05	2394	CUST_10875_PI416193500	225558883	EEH07166.1	conserved hypothetical protein [Ajellomyces capsulatus G186AR]	Algae
craniferina_c9728	5902	617	2363	24	347	-3.804	-1.927	1.75E-07	3.90E-06	2395	CUST_10896_PI416193500	290979346	XP_002672395.1	predicted protein [Naegleria gruberi] 	Algae
craniferina_c1989	12649	6103	2	2155	0	2901.682	11.503	5.05E-05	0.000306257	2396	CUST_3378_PI416193500	NA	NA	NA	Fungus
Cr_WMini_1633E07.ab1	22413	1227	8118	318	849	-6.727	-2.75	7.45E-06	6.85E-05	2397	CUST_19183_PI416193500	169605649	XP_001796245.1	hypothetical protein SNOG_05850 [Phaeosphaeria nodorum SN15] 	Algae
craniferina_c24287	42582	258	60	43	14	4.331	2.115	9.49E-07	1.42E-05	2398	CUST_16766_PI416193496	298240997	ZP_06964804.1	short-chain dehydrogenase/reductase SDR [Ktedonobacter racemifer DSM 44963] 	Algae
craniferina_c19535	38786	33	118	5	5	-3.545	-1.826	4.53E-08	1.41E-06	2399	CUST_12261_PI416193496	NA	NA	NA	Algae
craniferina_c28092	673	886	254	26	40	3.518	1.815	3.52E-08	1.16E-06	2400	CUST_15294_PI416193500	119192668	XP_001246940.1	hypothetical protein CIMG_00711 [Coccidioides immitis RS]	Fungus
Cr_DMini_3841H09.ab1	15134	3987	12994	305	1114	-3.257	-1.704	3.87E-10	3.05E-08	2401	CUST_17019_PI416193500	NA	NA	NA	Fungus
craniferina_c8625	29143	913	261	110	57	3.542	1.824	4.40E-08	1.38E-06	2402	CUST_10218_PI416193500	NA	NA	NA	Fungus
craniferina_c995	30920	5843	59	4279	1	73.581	6.201	3.55E-05	0.000230807	2403	CUST_1792_PI416193500	189199146	XP_001935910.1	40S ribosomal protein S6-B [Pyrenophora tritici-repentis Pt-1C-BFP] 	Algae
Cr_DMidi_6817B01.ab1	27535	1946	568	221	38	3.412	1.771	1.03E-08	4.35E-07	2404	CUST_15956_PI416193500	169599515	XP_001793180.1	hypothetical protein SNOG_02577 [Phaeosphaeria nodorum SN15] 	Fungus
craniferina_c15104	29445	173	49	12	8	3.526	1.818	3.94E-08	1.26E-06	2405	CUST_8495_PI416193496	291177396	EFE33190.1	hypothetical protein ARB_07942 [Arthroderma benhamiae CBS 112371]	Fungus
craniferina_c11030	14460	87	303	3	37	-3.471	-1.795	2.43E-08	8.70E-07	2406	CUST_5195_PI416193496	NA	NA	NA	Fungus
craniferina_c14294	20907	70	257	5	24	-3.663	-1.873	9.53E-08	2.47E-06	2407	CUST_12946_PI416193500	169777229	XP_001823080.1	hypothetical protein [Aspergillus oryzae RIB40] 	Fungus
craniferina_c4930	16840	1332	7264	170	112	-5.485	-2.455	3.87E-06	4.14E-05	2408	CUST_6938_PI416193500	NA	NA	NA	Fungus
craniferina_c10325	3747	38	9	1	2	4.209	2.074	7.15E-07	1.15E-05	2409	CUST_4706_PI416193496	NA	NA	NA	Algae
craniferina_c19048	38794	4	21	1	3	-5.619	-2.49	4.29E-06	4.47E-05	2410	CUST_11795_PI416193496	NA	NA	NA	Fungus
craniferina_c16207	36477	176	601	16	51	-3.41	-1.77	1.02E-08	4.33E-07	2411	CUST_13632_PI416193500	156036484	XP_001586353.1	hypothetical protein SS1G_12931 [Sclerotinia sclerotiorum 1980] 	Algae
craniferina_c10690	18766	438	106	11	24	4.214	2.075	7.33E-07	1.17E-05	2412	CUST_4960_PI416193496	NA	NA	NA	Algae
Cr_DMini_673H08.ab1	21773	170163	53639	12733	4468	3.173	1.666	1.33E-11	1.94E-09	2413	CUST_17511_PI416193500	NA	NA	NA	Algae
craniferina_c5609	12137	149	44	9	6	3.406	1.768	9.95E-09	4.27E-07	2414	CUST_1789_PI416193496	NA	NA	NA	Fungus
Cr_DMini_4609C07.ab1	13128	7749	2014	990	89	3.828	1.937	2.11E-07	4.51E-06	2415	CUST_17076_PI416193500	154305303	XP_001553054.1	hypothetical protein BC1G_08946 [Botryotinia fuckeliana B05.10] 	Fungus
craniferina_c20291	34434	383	2100	94	295	-5.556	-2.474	4.11E-06	4.34E-05	2416	CUST_14569_PI416193500	NA	NA	NA	Fungus
craniferina_c9781	19355	130	25	6	2	5.316	2.41	3.41E-06	3.76E-05	2417	CUST_4319_PI416193496	NA	NA	NA	Algae
craniferina_c3462	29906	773	2680	116	367	-3.472	-1.796	2.60E-08	9.15E-07	2418	CUST_5293_PI416193500	169777331	XP_001823131.1	hypothetical protein [Aspergillus oryzae RIB40] 	Fungus
craniferina_c20884	40120	168	30	26	7	5.566	2.477	4.13E-06	4.35E-05	2419	CUST_13551_PI416193496	258578433	XP_002543398.1	glutamine-dependent NAD(+) synthetase synthase [glutamine-hydrolyzing]) [Uncinocarpus reesii 1704] 	Fungus
craniferina_c7697	13321	2919	15	1103	7	200.218	7.645	4.45E-05	0.000277039	2420	CUST_9459_PI416193500	212537875	XP_002149093.1	"citrate synthase (Cit1), putative [Penicillium marneffei ATCC 18224] "	Fungus
craniferina_c8249	13741	7	2	2	0	3.571	1.836	5.89E-08	1.72E-06	2421	CUST_3288_PI416193496	291188836	EFE44155.1	hypothetical protein TRV_01048 [Trichophyton verrucosum HKI 0517]	Fungus
craniferina_lrc1446	38309	6681	1330	436	154	5.038	2.333	2.69E-06	3.13E-05	2422	CUST_2543_PI416193500	NA	NA	NA	Fungus
craniferina_c8958	11196	211	33	10	5	6.481	2.696	7.01E-06	6.53E-05	2423	CUST_3734_PI416193496	226292321	EEH47741.1	NAD-specific glutamate dehydrogenase [Paracoccidioides brasiliensis Pb18]	Algae
craniferina_c23028	14708	44794	10318	3790	1562	4.365	2.126	1.12E-06	1.62E-05	2424	CUST_15577_PI416193496	NA	NA	NA	Fungus
craniferina_c14632	41896	159	658	13	104	-4.1	-2.036	5.39E-07	9.18E-06	2425	CUST_8095_PI416193496	225713258	ACO12475.1	Glyceraldehyde-3-phosphate dehydrogenase [Lepeophtheirus salmonis]	Algae
craniferina_c4684	27313	97	415	8	109	-4.192	-2.068	7.19E-07	1.15E-05	2426	CUST_6681_PI416193500	156051914	XP_001591918.1	hypothetical protein SS1G_07364 [Sclerotinia sclerotiorum 1980] 	Algae
craniferina_c20796	27182	109	992	29	33	-9.345	-3.224	1.41E-05	0.000112725	2427	CUST_13467_PI416193496	67521944	XP_659033.1	hypothetical protein AN1429.2 [Aspergillus nidulans FGSC A4] 	Algae
craniferina_c15238	30366	476	39	546	8	7.832	2.969	1.09E-05	9.19E-05	2428	CUST_13249_PI416193500	145249738	XP_001401208.1	hypothetical protein An14g05850 [Aspergillus niger] 	Algae
craniferina_c21421	10946	39	131	8	5	-3.381	-1.757	8.14E-09	3.67E-07	2429	CUST_14681_PI416193500	189188114	XP_001930396.1	integral membrane protein [Pyrenophora tritici-repentis Pt-1C-BFP] 	Fungus
craniferina_lrc386	22513	2926	7	246	4	494.948	8.951	4.90E-05	0.000298957	2430	CUST_726_PI416193500	295674241	XP_002797666.1	hypothetical protein PAAG_00205 [Paracoccidioides brasiliensis Pb01] 	Fungus
craniferina_c20143	1728	441	108	52	42	4.245	2.086	8.42E-07	1.29E-05	2431	CUST_12845_PI416193496	NA	NA	NA	Fungus
craniferina_c2667	11113	57	12	3	1	4.828	2.272	2.26E-06	2.75E-05	2432	CUST_517_PI416193496	37521795	NP_925172.1	hypothetical protein gll2226 [Gloeobacter violaceus PCC 7421] 	Fungus
craniferina_c1990	19278	1893	12813	781	1348	-7.237	-2.855	9.47E-06	8.26E-05	2433	CUST_3379_PI416193500	189190540	XP_001931609.1	soluble epoxide hydrolase [Pyrenophora tritici-repentis Pt-1C-BFP] 	Algae
craniferina_lrc28183	24054	452	1677	64	363	-3.675	-1.878	1.14E-07	2.83E-06	2434	CUST_20411_PI416193496	169603405	XP_001795124.1	hypothetical protein SNOG_04712 [Phaeosphaeria nodorum SN15] 	Fungus
craniferina_c1006	29145	62373	16423	5718	2607	3.822	1.934	2.22E-07	4.67E-06	2435	CUST_1807_PI416193500	255076783	XP_002502060.1	"photosystem I reaction center subunit IV, chloroplast precursor [Micromonas sp. RCC299] "	Algae
craniferina_c7244	4372	501	1930	65	227	-3.853	-1.946	2.53E-07	5.19E-06	2436	CUST_2691_PI416193496	119466971	XP_001257292.1	glyoxalase family protein [Neosartorya fischeri NRRL 181] 	Fungus
craniferina_c26884	41615	25	7	6	2	3.743	1.904	1.61E-07	3.69E-06	2437	CUST_19232_PI416193496	NA	NA	NA	Fungus
craniferina_c6487	27044	302	6400	254	996	-29.744	-4.895	2.95E-05	0.00019909	2438	CUST_8497_PI416193500	189195356	XP_001934016.1	phenolpthiocerol synthesis polyketide synthase ppsA [Pyrenophora tritici-repentis Pt-1C-BFP] 	Fungus
craniferina_c12582	6208	245	8	32	5	39.188	5.292	3.19E-05	0.00021244	2439	CUST_6374_PI416193496	NA	NA	NA	Fungus
craniferina_c9268	24955	373	98	8	35	4.004	2.001	4.32E-07	7.74E-06	2440	CUST_10636_PI416193500	261197079	XP_002624942.1	conserved hypothetical protein [Ajellomyces dermatitidis SLH14081] 	Algae
craniferina_c4106	2326	99	381	8	88	-3.789	-1.922	1.96E-07	4.24E-06	2441	CUST_6063_PI416193500	NA	NA	NA	Fungus
craniferina_lrc114	32005	57612	16358	5895	2060	3.529	1.819	4.99E-08	1.51E-06	2442	CUST_218_PI416193500	261194861	XP_002623835.1	60S ribosomal protein L35 [Ajellomyces dermatitidis SLH14081] 	Fungus
craniferina_c9690	19463	167	38	5	8	4.514	2.174	1.59E-06	2.11E-05	2443	CUST_10876_PI416193500	225558883	EEH07166.1	conserved hypothetical protein [Ajellomyces capsulatus G186AR]	Algae
craniferina_c4069	42312	840	167	48	31	5.097	2.35	2.95E-06	3.36E-05	2444	CUST_6029_PI416193500	212526758	XP_002143536.1	"eukaryotic translation initiation factor 3 subunit EifCe, putative [Penicillium marneffei ATCC 18224] "	Fungus
craniferina_c25582	13718	489	6075	266	770	-14.259	-3.834	2.12E-05	0.0001537	2445	CUST_17980_PI416193496	NA	NA	NA	Fungus
craniferina_c21058	16893	241	72	23	10	3.355	1.746	6.12E-09	2.92E-07	2446	CUST_13717_PI416193496	NA	NA	NA	Algae
craniferina_c11255	1622	2	21	0	1	-9.636	-3.268	1.50E-05	0.000117707	2447	CUST_5359_PI416193496	NA	NA	NA	Algae
craniferina_c6676	42742	117	5	76	4	22.267	4.477	2.70E-05	0.000185752	2448	CUST_8686_PI416193500	NA	NA	NA	Fungus
craniferina_c9789	30354	174	45	6	7	3.859	1.948	2.70E-07	5.43E-06	2449	CUST_4324_PI416193496	NA	NA	NA	Fungus
craniferina_c13433	8220	84	21	6	7	4.251	2.088	9.24E-07	1.39E-05	2450	CUST_12659_PI416193500	169625501	XP_001806154.1	hypothetical protein SNOG_16024 [Phaeosphaeria nodorum SN15] 	Fungus
Cr_DMidi_5473G11.ab1	17224	2143	528	143	138	4.16	2.057	7.18E-07	1.15E-05	2451	CUST_15915_PI416193500	119190373	XP_001245793.1	hypothetical protein CIMG_05234 [Coccidioides immitis RS]	Algae
craniferina_c5084	5516	106	18	6	4	5.873	2.554	5.46E-06	5.37E-05	2452	CUST_1529_PI416193496	NA	NA	NA	Algae
craniferina_lrc28393	1140	71	272	6	61	-3.774	-1.916	1.92E-07	4.18E-06	2453	CUST_20582_PI416193496	189204556	XP_001938613.1	conserved hypothetical protein [Pyrenophora tritici-repentis Pt-1C-BFP] 	Fungus
craniferina_c5768	16098	16	2	7	0	8.556	3.097	1.32E-05	0.000106852	2454	CUST_7804_PI416193500	240105105	EER23298.1	"amine oxidase, flavin-containing family protein [Coccidioides posadasii C735 delta SOWgp]"	Fungus
craniferina_c21215	27247	28	2	28	0	9.756	3.286	1.54E-05	0.000120246	2455	CUST_13867_PI416193496	NA	NA	NA	Fungus
craniferina_c25466	1939	14	168	0	36	-11.719	-3.551	1.87E-05	0.000139438	2456	CUST_17875_PI416193496	NA	NA	NA	Fungus
craniferina_c19948	32558	26	5	2	3	5.582	2.481	4.59E-06	4.72E-05	2457	CUST_12655_PI416193496	156040341	XP_001587157.1	hypothetical protein SS1G_12187 [Sclerotinia sclerotiorum 1980] 	Fungus
craniferina_c18610	6659	186	30	30	6	6.323	2.661	6.86E-06	6.42E-05	2458	CUST_11383_PI416193496	78062821	YP_372729.1	hypothetical protein Bcep18194_B1972 [Burkholderia sp. 383] 	Fungus
craniferina_c16106	14361	105	26	9	5	4.146	2.052	7.03E-07	1.13E-05	2459	CUST_9297_PI416193496	169779948	XP_001824438.1	hypothetical protein [Aspergillus oryzae RIB40] 	Fungus
craniferina_c13239	30510	159	672	4	24	-4.228	-2.08	8.79E-07	1.34E-05	2460	CUST_6925_PI416193496	NA	NA	NA	Algae
craniferina_c18297	12444	186	1241	8	231	-6.61	-2.725	7.88E-06	7.15E-05	2461	CUST_11086_PI416193496	189205943	XP_001939306.1	DNA damage-binding protein 1 [Pyrenophora tritici-repentis Pt-1C-BFP] 	Fungus
craniferina_c3233	19351	204	792	11	41	-3.893	-1.961	3.22E-07	6.22E-06	2462	CUST_720_PI416193496	NA	NA	NA	Fungus
craniferina_c8528	38726	11884	86	275	63	164.091	7.358	4.57E-05	0.000282472	2463	CUST_10152_PI416193500	119180143	XP_001241576.1	hypothetical protein CIMG_08739 [Coccidioides immitis RS]	Fungus
craniferina_c21017	9235	32	365	21	34	-14.336	-3.842	2.20E-05	0.000158421	2464	CUST_13676_PI416193496	NA	NA	NA	Fungus
craniferina_c16273	15295	107	20	14	6	5.584	2.481	4.70E-06	4.81E-05	2465	CUST_9431_PI416193496	156058065	XP_001594956.1	hypothetical protein SS1G_04764 [Sclerotinia sclerotiorum 1980] 	Fungus
craniferina_c10380	15863	2	17	0	6	-9.072	-3.181	1.44E-05	0.000114441	2466	CUST_4742_PI416193496	NA	NA	NA	Fungus
craniferina_c7041	31897	566	112	11	44	5.397	2.432	4.08E-06	4.32E-05	2467	CUST_8945_PI416193500	225685569	CAQ30273.1	catalytic subunit of the PKA [Botryotinia fuckeliana]	Fungus
craniferina_c28053	20370	222	909	9	147	-4.067	-2.024	5.75E-07	9.66E-06	2468	CUST_20316_PI416193496	291183873	EFE39468.1	"MFS multidrug transporter, putative [Trichophyton verrucosum HKI 0517]"	Fungus
craniferina_c26158	14937	4433	14375	345	561	-3.248	-1.7	1.01E-09	6.81E-08	2469	CUST_18532_PI416193496	NA	NA	NA	Algae
craniferina_c2119	22046	42	175	3	48	-4.069	-2.025	5.83E-07	9.77E-06	2470	CUST_3562_PI416193500	242819377	XP_002487306.1	"membrane protein TMS1, putative [Talaromyces stipitatus ATCC 10500] "	Algae
craniferina_lrc417	39609	13411	73795	2154	13453	-5.489	-2.457	4.42E-06	4.59E-05	2471	CUST_779_PI416193500	225556140	EEH04429.1	N-alkane-inducible cytochrome P450 [Ajellomyces capsulatus G186AR]	Fungus
craniferina_c8018	2482	49	221	6	24	-4.49	-2.167	1.64E-06	2.17E-05	2472	CUST_9728_PI416193500	NA	NA	NA	Fungus
craniferina_c19065	10034	23	93	1	37	-3.817	-1.932	2.57E-07	5.25E-06	2473	CUST_11810_PI416193496	NA	NA	NA	Fungus
craniferina_c2921	20230	31	137	6	20	-4.501	-2.17	1.68E-06	2.20E-05	2474	CUST_611_PI416193496	259483026	CBF78056.1	"TPA: MFS multidrug transporter, putative (AFU_orthologue; AFUA_6G03040) [Aspergillus nidulans FGSC A4]"	Fungus
craniferina_lrc122	29436	9064	52849	1720	14218	-5.763	-2.527	5.34E-06	5.28E-05	2475	CUST_233_PI416193500	295671647	XP_002796370.1	cytochrome P450 52A3 [Paracoccidioides brasiliensis Pb01] 	Fungus
craniferina_lrc940	35072	275	1007	30	189	-3.634	-1.861	1.12E-07	2.78E-06	2476	CUST_1696_PI416193500	145243268	XP_001394170.1	hypothetical protein An11g01660 [Aspergillus niger] 	Algae
craniferina_c15871	11806	12	145	2	38	-11.543	-3.529	1.90E-05	0.000141225	2477	CUST_9115_PI416193496	NA	NA	NA	Fungus
craniferina_c10792	37511	715	11	23	8	83.989	6.392	4.14E-05	0.000261434	2478	CUST_11511_PI416193500	NA	NA	NA	Fungus
Cr_DMini_673G04.ab1	27942	8	2	2	0	3.901	1.964	3.66E-07	6.86E-06	2479	CUST_17482_PI416193500	NA	NA	NA	Algae
craniferina_c26098	21295	615	46	120	11	13.354	3.739	2.17E-05	0.000156178	2480	CUST_18478_PI416193496	NA	NA	NA	Fungus
craniferina_c12655	41440	68	20	1	1	3.414	1.772	2.44E-08	8.70E-07	2481	CUST_6428_PI416193496	NA	NA	NA	Fungus
craniferina_c19495	38683	5	30	2	11	-5.896	-2.56	6.11E-06	5.88E-05	2482	CUST_12224_PI416193496	NA	NA	NA	Algae
craniferina_c18578	4305	278	77	20	16	3.643	1.865	1.29E-07	3.11E-06	2483	CUST_11353_PI416193496	255938602	XP_002560071.1	Pc14g00770 [Penicillium chrysogenum Wisconsin 54-1255] 	Algae
craniferina_c12162	37571	63	3	13	1	19.279	4.269	2.71E-05	0.000186581	2484	CUST_6029_PI416193496	NA	NA	NA	Fungus
craniferina_c26838	31616	45	11	6	3	4.213	2.075	9.42E-07	1.41E-05	2485	CUST_19190_PI416193496	NA	NA	NA	Algae
craniferina_c19089	42110	725	17	64	6	43.876	5.455	3.62E-05	0.00023422	2486	CUST_11834_PI416193496	NA	NA	NA	Fungus
craniferina_c19256	11878	151	27	9	10	5.809	2.538	5.78E-06	5.61E-05	2487	CUST_11995_PI416193496	169616466	XP_001801648.1	hypothetical protein SNOG_11405 [Phaeosphaeria nodorum SN15] 	Fungus
craniferina_c2504	6293	14388	125	609	84	131.293	7.037	4.67E-05	0.000287768	2488	CUST_4106_PI416193500	115398778	XP_001214978.1	conserved hypothetical protein [Aspergillus terreus NIH2624] 	Algae
craniferina_c6887	12828	19	4	4	3	6.249	2.644	7.20E-06	6.66E-05	2489	CUST_8837_PI416193500	115443144	XP_001218379.1	hypothetical protein ATEG_09757 [Aspergillus terreus NIH2624] 	Fungus
craniferina_c9441	24364	4763	113415	3248	1716	-28.961	-4.856	3.27E-05	0.000216856	2490	CUST_10738_PI416193500	189203231	XP_001937951.1	conserved hypothetical protein [Pyrenophora tritici-repentis Pt-1C-BFP] 	Fungus
craniferina_c12442	23707	97	23	25	4	4.217	2.076	9.80E-07	1.46E-05	2491	CUST_12363_PI416193500	154315196	XP_001556921.1	hypothetical protein BC1G_04637 [Botryotinia fuckeliana B05.10] 	Fungus
craniferina_c26019	27408	19805	2	4513	0	9455.425	13.207	6.00E-05	0.000351412	2492	CUST_18400_PI416193496	NA	NA	NA	Fungus
craniferina_c7825	33925	7	25	1	4	-3.779	-1.918	2.54E-07	5.20E-06	2493	CUST_9560_PI416193500	154290673	XP_001545928.1	hypothetical protein BC1G_15595 [Botryotinia fuckeliana B05.10] 	Fungus
craniferina_c14080	1392	237	859	7	32	-3.631	-1.86	1.28E-07	3.09E-06	2494	CUST_7640_PI416193496	NA	NA	NA	Fungus
Cr_DMini_673D08.ab1	36565	378	1360	34	112	-3.596	-1.847	1.07E-07	2.69E-06	2495	CUST_17439_PI416193500	115466270	NP_001056734.1	Os06g0137600 [Oryza sativa Japonica Group] 	Algae
craniferina_c10522	18972	8	2	1	0	4.199	2.07	9.38E-07	1.41E-05	2496	CUST_4845_PI416193496	NA	NA	NA	Fungus
craniferina_lrc8932	4597	788	34	95	25	27.045	4.757	3.20E-05	0.000213172	2497	CUST_10430_PI416193500	NA	NA	NA	Fungus
craniferina_c3478	182	11	137	4	36	-12.522	-3.646	2.14E-05	0.000154585	2498	CUST_816_PI416193496	NA	NA	NA	Fungus
craniferina_c10686	29904	404	1892	26	431	-4.614	-2.206	2.18E-06	2.68E-05	2499	CUST_11449_PI416193500	119472616	XP_001258391.1	"NGG1 interacting factor Nif3, putative [Neosartorya fischeri NRRL 181] "	Fungus
craniferina_c1233	7421	734	220	84	39	3.354	1.746	1.17E-08	4.83E-07	2500	CUST_2185_PI416193500	297670004	XP_002813170.1	PREDICTED: hypothetical protein LOC100442257 [Pongo abelii]	Fungus
craniferina_c2606	7724	36	390	4	188	-10.149	-3.343	1.76E-05	0.000132954	2501	CUST_4228_PI416193500	242823609	XP_002488093.1	"Hsp70 nucleotide exchange factor (Fes1), putative [Talaromyces stipitatus ATCC 10500] "	Fungus
craniferina_c5944	13045	618	151	91	46	4.21	2.074	9.84E-07	1.46E-05	2502	CUST_7983_PI416193500	154321786	XP_001560208.1	hypothetical protein BC1G_01040 [Botryotinia fuckeliana B05.10] 	Algae
craniferina_c4200	39302	149	26	53	1	5.575	2.479	5.09E-06	5.09E-05	2503	CUST_6177_PI416193500	189203763	XP_001938217.1	predicted protein [Pyrenophora tritici-repentis Pt-1C-BFP] 	Fungus
craniferina_c10174	23427	1603	474	134	92	3.411	1.77	2.79E-08	9.75E-07	2504	CUST_11150_PI416193500	239613934	EEQ90921.1	glycosyl transferase family 17 protein [Ajellomyces dermatitidis ER-3]	Fungus
Cr_WMidi_7201E08.ab1	34784	140	488	8	48	-3.489	-1.803	6.00E-08	1.74E-06	2505	CUST_18374_PI416193500	NA	NA	NA	Fungus
craniferina_c22416	44280	46	4	6	2	12.83	3.681	2.22E-05	0.000159326	2506	CUST_15006_PI416193496	119489916	XP_001262917.1	hypothetical protein NFIA_061810 [Neosartorya fischeri NRRL 181] 	Fungus
craniferina_c13804	13483	500	134	38	37	3.825	1.935	3.18E-07	6.16E-06	2507	CUST_7408_PI416193496	NA	NA	NA	Fungus
craniferina_c24813	42431	14	49	1	6	-3.454	-1.788	4.66E-08	1.44E-06	2508	CUST_17258_PI416193496	159485518	XP_001700791.1	hypothetical protein CHLREDRAFT_155892 [Chlamydomonas reinhardtii] 	Algae
craniferina_c9972	8513	26	115	3	20	-4.451	-2.154	1.79E-06	2.32E-05	2509	CUST_4461_PI416193496	NA	NA	NA	Algae
craniferina_c4821	6677	9748	2221	438	78	4.389	2.134	1.57E-06	2.09E-05	2510	CUST_1408_PI416193496	261189851	XP_002621336.1	26S proteasome non-ATPase regulatory subunit 11 [Ajellomyces dermatitidis SLH14081] 	Fungus
craniferina_c7255	15098	2	25	0	10	-12.559	-3.651	2.22E-05	0.000159326	2511	CUST_9112_PI416193500	111146936	ABH07409.1	putative pol polyprotein [Brassica oleracea var. botrytis]	Fungus
craniferina_c26560	31982	77	19	9	4	4.172	2.061	9.38E-07	1.41E-05	2512	CUST_18918_PI416193496	291180382	EFE36167.1	hypothetical protein ARB_05105 [Arthroderma benhamiae CBS 112371]	Algae
craniferina_c19405	35406	40	7	17	4	6.258	2.646	7.68E-06	7.01E-05	2513	CUST_12141_PI416193496	NA	NA	NA	Fungus
craniferina_c10792	726	788	13	39	5	62.536	5.967	4.13E-05	0.000261089	2514	CUST_11512_PI416193500	NA	NA	NA	Fungus
craniferina_c1874	17976	2	30	0	9	-16.368	-4.033	2.65E-05	0.000182943	2515	CUST_3197_PI416193500	296420416	XP_002839766.1	hypothetical protein [Tuber melanosporum Mel28] 	Fungus
craniferina_c6431	18444	24	140	13	16	-6.467	-2.693	8.51E-06	7.58E-05	2516	CUST_2211_PI416193496	NA	NA	NA	Fungus
Cr_WMidi_8257D08.ab1	4877	4407	1227	300	181	3.613	1.853	1.34E-07	3.20E-06	2517	CUST_18640_PI416193500	255942425	XP_002561981.1	Pc18g01360 [Penicillium chrysogenum Wisconsin 54-1255] 	Algae
craniferina_c8143	44836	155	1262	107	156	-10.455	-3.386	1.89E-05	0.00014055	2518	CUST_3217_PI416193496	259480641	CBF73471.1	TPA: conserved hypothetical protein [Aspergillus nidulans FGSC A4]	Fungus
craniferina_c22357	17240	7	42	4	10	-6.793	-2.764	1.00E-05	8.61E-05	2519	CUST_14953_PI416193496	154295360	XP_001548116.1	hypothetical protein BC1G_13261 [Botryotinia fuckeliana B05.10] 	Fungus
craniferina_c19203	40099	34	7	7	4	5.468	2.451	4.98E-06	5.02E-05	2520	CUST_11943_PI416193496	189203651	XP_001938161.1	minor allergen Alt a 7 [Pyrenophora tritici-repentis Pt-1C-BFP] 	Fungus
craniferina_c26576	32518	25	2	6	0	12.045	3.59	2.18E-05	0.000156656	2521	CUST_18934_PI416193496	NA	NA	NA	Algae
craniferina_c2280	14276	204	51	16	7	3.983	1.994	5.84E-07	9.77E-06	2522	CUST_3784_PI416193500	119175345	XP_001239916.1	hypothetical protein CIMG_09537 [Coccidioides immitis RS]	Fungus
craniferina_c15659	10003	94	17	17	8	6.168	2.625	7.56E-06	6.93E-05	2523	CUST_13410_PI416193500	212536857	XP_002148584.1	"GMC oxidoreductase, putative [Penicillium marneffei ATCC 18224] "	Algae
craniferina_c1380	26643	361	70	11	15	5.261	2.395	4.27E-06	4.45E-05	2524	CUST_2429_PI416193500	NA	NA	NA	Fungus
craniferina_c24358	18579	379	2331	34	209	-6.142	-2.619	7.46E-06	6.85E-05	2525	CUST_16834_PI416193496	NA	NA	NA	Fungus
craniferina_c4292	20634	37807	7	6926	4	7039.203	12.781	6.28E-05	0.000364118	2526	CUST_6286_PI416193500	39942512	XP_360793.1	hypothetical protein MGG_03336 [Magnaporthe oryzae 70-15] 	Fungus
Cr_DMini_1249A05.ab1	13740	168254	54724	1417	3663	3.079	1.623	8.43E-13	2.02E-10	2527	CUST_16549_PI416193500	NA	NA	NA	Algae
craniferina_c25481	7401	641	2569	96	221	-4.031	-2.011	7.01E-07	1.13E-05	2528	CUST_17888_PI416193496	NA	NA	NA	Fungus
craniferina_c5875	11026	566	2118	36	289	-3.719	-1.895	2.29E-07	4.78E-06	2529	CUST_1916_PI416193496	NA	NA	NA	Fungus
craniferina_c1549	31593	10	2	4	0	4.967	2.312	3.30E-06	3.67E-05	2530	CUST_2703_PI416193500	NA	NA	NA	Fungus
craniferina_c23573	37124	218	56	37	16	3.97	1.989	5.80E-07	9.72E-06	2531	CUST_16095_PI416193496	NA	NA	NA	Fungus
craniferina_c15989	11073	26	89	1	13	-3.368	-1.752	2.08E-08	7.71E-07	2532	CUST_9207_PI416193496	NA	NA	NA	Fungus
craniferina_c10593	42739	197	51	15	4	3.86	1.949	3.92E-07	7.18E-06	2533	CUST_11396_PI416193500	145602500	XP_359920.2	hypothetical protein MGG_04857 [Magnaporthe oryzae 70-15] 	Fungus
craniferina_c11370	15061	11	2	5	0	5.465	2.45	5.08E-06	5.09E-05	2534	CUST_5442_PI416193496	229582572	YP_002840971.1	Ankyrin [Sulfolobus islandicus Y.N.15.51] 	Fungus
craniferina_c2518	12267	1625	430	108	65	3.8	1.926	3.30E-07	6.33E-06	2535	CUST_461_PI416193496	NA	NA	NA	Fungus
craniferina_c23728	7725	17	83	3	12	-4.952	-2.308	3.27E-06	3.64E-05	2536	CUST_16241_PI416193496	156048136	XP_001590035.1	hypothetical protein SS1G_08799 [Sclerotinia sclerotiorum 1980] 	Fungus
craniferina_c13549	39258	26	109	2	30	-4.181	-2.064	1.05E-06	1.53E-05	2537	CUST_7189_PI416193496	NA	NA	NA	Algae
craniferina_c11701	28529	1931	576	463	20	3.293	1.719	8.91E-09	3.92E-07	2538	CUST_5674_PI416193496	255953393	XP_002567449.1	Pc21g04010 [Penicillium chrysogenum Wisconsin 54-1255] 	Fungus
craniferina_c14161	6448	111	19	10	3	5.984	2.581	7.00E-06	6.52E-05	2539	CUST_7704_PI416193496	240105688	EER23881.1	"DNA-directed RNA polymerase I polypeptide 2 , putative [Coccidioides posadasii C735 delta SOWgp]"	Fungus
craniferina_lrc361	26376	45502	13090	4117	617	3.469	1.795	6.21E-08	1.78E-06	2540	CUST_679_PI416193500	NA	NA	NA	Fungus
craniferina_c26707	1589	735	214	52	25	3.449	1.786	5.30E-08	1.58E-06	2541	CUST_19061_PI416193496	NA	NA	NA	Fungus
craniferina_c3292	30329	10210	347	6804	178	25.709	4.684	3.36E-05	0.000221552	2542	CUST_5090_PI416193500	154310686	XP_001554674.1	hypothetical protein BC1G_06817 [Botryotinia fuckeliana B05.10] 	Fungus
[truncated: 6,372,924 more chars]
