# Supplementary material for: Whole transcriptome characterization of the effects of dehydration and rehydration on Cladonia rangiferina, the grey reindeer lichen
Source: BMC Genomics. 2013 Dec 10;14:870. doi: 10.1186/1471-2164-14-870 (PMC3878897; doi:10.1186/1471-2164-14-870)
Supplement: Additional file 4 — The full DE transcript list for comparison D1h vs. Wet. [file 1471-2164-14-870-S4.xls]

Feature identifier	Mean expression level for the specified sample group	Mean expression level for the specified sample group	Standard deviation (of the expression) for the specified sample group	Standard deviation (of the expression) for the specified sample group	Expression ratio (fold-change) between the compared sample groups	Expression ratio (fold-change) between the compared sample groups on the 2-logarithmics scale	T-test p-value for the comparison between the sample groups	FDR-adjusted p-value for the comparison between the sample groups	Average ranking value based on both p-value and fold-change; value 1 is the strongest DE feature						
ID	mean_D1h	mean_Wet	sd_D1h	sd_Wet	FC	logFC	P.Value	adj.P.Val	avgRank	SystematicName	ProbeName	GI	Other	Description	Symbiont classification
39716	2	25148	0	5650	-11225.682	-13.455	9.32E-15	5.43E-11	1	craniferina_c21426	CUST_14064_PI416193496	NA	NA	NA	Fungus
30041	2	10159	0	1082	-5408.135	-12.401	1.38E-14	5.77E-11	2	craniferina_c4812	CUST_6815_PI416193500	NA	NA	NA	Fungus
25785	6	68448	2	10024	-12377.333	-13.595	5.28E-13	8.27E-10	3	craniferina_c1993	CUST_3383_PI416193500	154317156	XP_001557898.1	hypothetical protein BC1G_03480 [Botryotinia fuckeliana B05.10] 	Fungus
17306	2	4420	0	3071	-2058.947	-11.008	4.53E-17	1.58E-12	4	craniferina_c2605	CUST_4225_PI416193500	156030677	XP_001584665.1	hypothetical protein SS1G_14434 [Sclerotinia sclerotiorum 1980] 	Fungus
42651	2	5067	1	367	-2072.556	-11.017	1.54E-14	5.77E-11	5	craniferina_c4683	CUST_6680_PI416193500	261202944	XP_002628686.1	conserved hypothetical protein [Ajellomyces dermatitidis SLH14081] 	Fungus
40839	2	4056	0	2820	-1604.145	-10.648	7.77E-17	1.58E-12	6	craniferina_c2605	CUST_4226_PI416193500	156030677	XP_001584665.1	hypothetical protein SS1G_14434 [Sclerotinia sclerotiorum 1980] 	Fungus
30873	2	3256	0	222	-1658.886	-10.696	3.69E-14	9.27E-11	7	craniferina_c4683	CUST_6679_PI416193500	261202944	XP_002628686.1	conserved hypothetical protein [Ajellomyces dermatitidis SLH14081] 	Fungus
39372	2	4074	0	293	-1813.658	-10.825	1.33E-13	2.70E-10	8	craniferina_c24716	CUST_17168_PI416193496	NA	NA	NA	Fungus
36255	15	226097	4	7340	-15493.9	-13.919	1.06E-11	6.87E-09	9	Cr_DMini_3841D12.ab1	CUST_16935_PI416193500	NA	NA	NA	Algae
21003	3	6785	1	244	-2082.02	-11.024	1.28E-12	1.63E-09	10	craniferina_c5980	CUST_8011_PI416193500	169601680	XP_001794262.1	hypothetical protein SNOG_03711 [Phaeosphaeria nodorum SN15] 	Fungus
15700	2	4307	0	588	-2113.564	-11.045	1.55E-12	1.86E-09	11	craniferina_c14369	CUST_7877_PI416193496	NA	NA	NA	Fungus
23083	4	11848	2	447	-3199.478	-11.644	2.82E-12	2.73E-09	12	craniferina_c5980	CUST_8012_PI416193500	169601680	XP_001794262.1	hypothetical protein SNOG_03711 [Phaeosphaeria nodorum SN15] 	Fungus
15237	2	9925	1	7011	-3797.286	-11.891	4.88E-12	4.23E-09	13	craniferina_lrc818	CUST_1482_PI416193500	189197939	XP_001935307.1	nitrite reductase [Pyrenophora tritici-repentis Pt-1C-BFP] 	Fungus
28785	2	4379	0	719	-2133.017	-11.059	2.19E-12	2.35E-09	14	craniferina_c20162	CUST_12864_PI416193496	NA	NA	NA	Fungus
12129	2	3139	0	421	-1616.803	-10.659	1.10E-12	1.60E-09	15	craniferina_c13369	CUST_7035_PI416193496	NA	NA	NA	Fungus
9591	2	6990	0	4835	-2901.82	-11.503	5.19E-12	4.41E-09	16	craniferina_lrc818	CUST_1481_PI416193500	189197939	XP_001935307.1	nitrite reductase [Pyrenophora tritici-repentis Pt-1C-BFP] 	Fungus
15863	2	2357	0	195	-1276.575	-10.318	2.33E-13	4.52E-10	17	craniferina_c10380	CUST_4742_PI416193496	NA	NA	NA	Fungus
25424	3	5082	2	1116	-1664.117	-10.701	1.81E-12	2.00E-09	18	craniferina_c12017	CUST_5917_PI416193496	NA	NA	NA	Fungus
5434	26	239245	6	14372	-9465.938	-13.209	1.55E-11	8.31E-09	19	Cr_DMini_3841D12.ab1	CUST_16936_PI416193500	NA	NA	NA	Algae
17457	2	8617	0	135	-4711.851	-12.202	2.27E-11	1.06E-08	20	Cr_DMini_3841B01.ab1	CUST_16877_PI416193500	240107327	EER25512.1	"siroheme synthase, N-terminal domain containing protein [Coccidioides posadasii C735 delta SOWgp]"	Fungus
23606	2	6201	0	255	-3333.627	-11.703	2.22E-11	1.05E-08	21	Cr_WMidi_5761H05.ab1	CUST_18145_PI416193500	NA	NA	NA	Algae
40989	2	1469	0	1062	-534.438	-9.062	8.57E-15	5.43E-11	22	craniferina_c27279	CUST_19610_PI416193496	NA	NA	NA	Fungus
27322	3	1395	1	1033	-474.094	-8.889	6.51E-15	5.43E-11	23	craniferina_c1757	CUST_3021_PI416193500	189189766	XP_001931222.1	conserved hypothetical protein [Pyrenophora tritici-repentis Pt-1C-BFP] 	Fungus
39882	4092	3	2191	0	1361.961	10.411	1.25E-11	7.17E-09	24	craniferina_lrc1083	CUST_1945_PI416193500	NA	NA	NA	Algae
4771	2	6133	0	271	-2943.116	-11.523	3.37E-11	1.35E-08	25	Cr_WMidi_5761H05.ab1	CUST_18144_PI416193500	NA	NA	NA	Algae
22788	2	8733	0	120	-3924.232	-11.938	4.14E-11	1.56E-08	26	Cr_DMini_3841F01.ab1	CUST_16961_PI416193500	240107327	EER25512.1	"siroheme synthase, N-terminal domain containing protein [Coccidioides posadasii C735 delta SOWgp]"	Fungus
19013	13	7112	1	523	-542.225	-9.083	6.68E-13	1.01E-09	27	craniferina_c27576	CUST_19894_PI416193496	NA	NA	NA	Fungus
17114	2	1660	0	969	-805.826	-9.654	1.12E-11	6.96E-09	28	craniferina_lrc1076	CUST_1932_PI416193500	67902630	XP_681571.1	hypothetical protein AN8302.2 [Aspergillus nidulans FGSC A4] 	Fungus
16737	2	4238	0	3242	-1628.762	-10.67	4.83E-11	1.75E-08	29	craniferina_c8951	CUST_10440_PI416193500	154322401	XP_001560515.1	hypothetical protein BC1G_00543 [Botryotinia fuckeliana B05.10] 	Fungus
26400	2	26819	0	3270	-13799.889	-13.752	9.76E-11	2.58E-08	30	Cr_WMidi_8449A11.ab1	CUST_18749_PI416193500	NA	NA	NA	Algae
820	4	1864	0	260	-447.412	-8.805	5.84E-12	4.60E-09	31	craniferina_c12814	CUST_12488_PI416193500	NA	NA	NA	Fungus
43547	2	1747	0	172	-707.587	-9.467	2.69E-11	1.20E-08	32	craniferina_c4812	CUST_6816_PI416193500	NA	NA	NA	Fungus
35903	2	22711	0	1798	-10408.457	-13.345	1.13E-10	2.76E-08	33	Cr_WMidi_8449A11.ab1	CUST_18748_PI416193500	NA	NA	NA	Algae
39615	2	14801	0	5678	-6152.878	-12.587	1.05E-10	2.68E-08	34	craniferina_c5731	CUST_7766_PI416193500	115401744	XP_001216460.1	hypothetical protein ATEG_07839 [Aspergillus terreus NIH2624] 	Fungus
35256	2	1182	0	271	-609.766	-9.252	1.73E-11	9.18E-09	35	craniferina_c1571	CUST_2735_PI416193500	39949148	XP_363166.1	hypothetical protein MGG_08750 [Magnaporthe oryzae 70-15] 	Algae
40647	2	3882	0	2779	-1446.742	-10.499	6.14E-11	2.01E-08	36	craniferina_c8951	CUST_10439_PI416193500	154322401	XP_001560515.1	hypothetical protein BC1G_00543 [Botryotinia fuckeliana B05.10] 	Fungus
23080	4	2307	2	359	-572.258	-9.161	1.55E-11	8.31E-09	37	craniferina_c27529	CUST_19853_PI416193496	258563126	XP_002582308.1	heat shock protein HSP98 [Uncinocarpus reesii 1704] 	Fungus
29835	7	3125	3	2046	-381.154	-8.574	2.43E-12	2.45E-09	38	Cr_DMini_673H09.ab1	CUST_17512_PI416193500	46107560	XP_380839.1	hypothetical protein FG00663.1 [Gibberella zeae PH-1]	Fungus
11495	2	829	0	500	-393.556	-8.62	4.35E-12	3.86E-09	39	craniferina_c26216	CUST_18587_PI416193496	NA	NA	NA	Fungus
35949	2	5697	0	505	-2870.243	-11.487	9.24E-11	2.49E-08	40	craniferina_c5306	CUST_1646_PI416193496	NA	NA	NA	Fungus
32568	3	15177	1	5815	-5867.859	-12.519	1.44E-10	3.28E-08	41	craniferina_c5731	CUST_7765_PI416193500	115401744	XP_001216460.1	hypothetical protein ATEG_07839 [Aspergillus terreus NIH2624] 	Fungus
24023	5	6868	2	4493	-1283.564	-10.326	8.57E-11	2.46E-08	42	craniferina_c3825	CUST_5763_PI416193500	154302066	XP_001551444.1	hypothetical protein BC1G_10270 [Botryotinia fuckeliana B05.10] 	Fungus
603	2	1278	0	279	-571.67	-9.159	2.95E-11	1.24E-08	43	craniferina_c1571	CUST_2736_PI416193500	39949148	XP_363166.1	hypothetical protein MGG_08750 [Magnaporthe oryzae 70-15] 	Algae
10201	4	1170	1	820	-283.274	-8.146	1.22E-12	1.63E-09	44	craniferina_c1757	CUST_3022_PI416193500	189189766	XP_001931222.1	conserved hypothetical protein [Pyrenophora tritici-repentis Pt-1C-BFP] 	Fungus
11374	2	576	0	152	-281.277	-8.136	1.27E-12	1.63E-09	45	craniferina_lrc102	CUST_195_PI416193500	NA	NA	NA	Fungus
18863	50	69645	28	5445	-1546.53	-10.595	1.11E-10	2.75E-08	46	craniferina_c6587	CUST_2282_PI416193496	NA	NA	NA	Fungus
2448	7	12421	1	4715	-1607.192	-10.65	1.33E-10	3.11E-08	47	craniferina_c10422	CUST_4771_PI416193496	NA	NA	NA	Fungus
6870	3	1271	0	206	-431.584	-8.753	6.17E-11	2.01E-08	48	craniferina_c9930	CUST_4432_PI416193496	46108772	XP_381444.1	hypothetical protein FG01268.1 [Gibberella zeae PH-1]	Fungus
31479	2	840	0	172	-429.323	-8.746	6.44E-11	2.05E-08	49	craniferina_c18827	CUST_11588_PI416193496	NA	NA	NA	Fungus
21993	17	3796	2	423	-225.894	-7.82	7.99E-12	5.61E-09	50	craniferina_c3498	CUST_5357_PI416193500	NA	NA	NA	Fungus
31081	3	838	1	121	-247.721	-7.953	1.24E-11	7.17E-09	51	craniferina_c11072	CUST_11678_PI416193500	NA	NA	NA	Fungus
38534	4	909	0	334	-219.944	-7.781	1.17E-11	7.01E-09	52	craniferina_c13852	CUST_7450_PI416193496	NA	NA	NA	Fungus
43649	2	453	0	112	-203.495	-7.669	8.18E-12	5.65E-09	53	craniferina_c21247	CUST_14655_PI416193500	NA	NA	NA	Algae
2459	2	441	0	57	-186.276	-7.541	5.60E-12	4.60E-09	54	craniferina_c19178	CUST_11918_PI416193496	NA	NA	NA	Fungus
1350	193	28205	142	3668	-181.309	-7.502	6.45E-12	4.87E-09	55	Cr_WMini_4225E04.ab1	CUST_19890_PI416193500	NA	NA	NA	Fungus
37737	2	314	0	193	-132.18	-7.046	6.88E-15	5.43E-11	56	craniferina_c22257	CUST_14861_PI416193496	NA	NA	NA	Fungus
39801	2	365	0	254	-134.697	-7.074	2.12E-14	7.21E-11	57	craniferina_c5311	CUST_7326_PI416193500	296821528	XP_002850145.1	conserved hypothetical protein [Arthroderma otae CBS 113480] 	Fungus
35875	2	363	0	227	-131.607	-7.04	1.21E-14	5.77E-11	58	craniferina_c4171	CUST_1098_PI416193496	NA	NA	NA	Algae
819	38968	57	5660	23	723.731	9.499	2.54E-10	4.72E-08	59	craniferina_c6114	CUST_8153_PI416193500	NA	NA	NA	Algae
3583	185	23977	138	3375	-161.337	-7.334	1.20E-11	7.06E-09	60	Cr_WMini_4225E04.ab1	CUST_19891_PI416193500	NA	NA	NA	Fungus
27055	8	4634	5	3251	-600.753	-9.231	3.17E-10	5.40E-08	61	craniferina_lrc344	CUST_652_PI416193500	119191840	XP_001246526.1	hypothetical protein CIMG_00297 [Coccidioides immitis RS]	Fungus
35504	2	263	0	184	-114.872	-6.844	4.53E-13	7.38E-10	62	craniferina_c23767	CUST_16278_PI416193496	NA	NA	NA	Fungus
24946	2	229	0	175	-104.576	-6.708	3.87E-14	9.27E-11	63	craniferina_c18879	CUST_11637_PI416193496	NA	NA	NA	Fungus
35121	2	258	0	176	-104.126	-6.702	2.95E-14	8.02E-11	64	craniferina_c5311	CUST_7325_PI416193500	296821528	XP_002850145.1	conserved hypothetical protein [Arthroderma otae CBS 113480] 	Fungus
29716	2	1683	0	1159	-734.924	-9.521	4.58E-10	6.45E-08	65	craniferina_c19267	CUST_12006_PI416193496	238493877	XP_002378175.1	conserved hypothetical protein [Aspergillus flavus NRRL3357] 	Algae
32412	9	9349	1	1222	-1040.706	-10.023	5.30E-10	7.06E-08	66	craniferina_c26511	CUST_18869_PI416193496	296808659	XP_002844668.1	translation initiation factor IF-2 [Arthroderma otae CBS 113480] 	Fungus
27407	2	342	0	65	-166.783	-7.382	6.66E-11	2.07E-08	67	craniferina_c5355	CUST_7378_PI416193500	115388729	XP_001211870.1	predicted protein [Aspergillus terreus NIH2624] 	Fungus
41041	2	219	0	142	-91.323	-6.513	1.56E-14	5.77E-11	68	craniferina_c14476	CUST_12995_PI416193500	169610125	XP_001798481.1	hypothetical protein SNOG_08156 [Phaeosphaeria nodorum SN15] 	Fungus
42544	2	277	1	22	-113.902	-6.832	9.39E-12	6.17E-09	69	craniferina_c15311	CUST_8657_PI416193496	NA	NA	NA	Fungus
32726	1587	10	140	0	155.432	7.28	6.25E-11	2.02E-08	70	Cr_WMini_769A07.ab1	CUST_19936_PI416193500	261358384	EEY20812.1	conserved hypothetical protein [Verticillium albo-atrum VaMs.102]	Fungus
13217	3700	11	882	1	331.153	8.371	2.99E-10	5.28E-08	71	craniferina_c9163	CUST_10565_PI416193500	NA	NA	NA	Fungus
31857	4	459	1	346	-106.745	-6.738	7.94E-12	5.61E-09	72	craniferina_c15346	CUST_8690_PI416193496	NA	NA	NA	Fungus
20923	2	6137	0	1015	-3285.627	-11.682	8.95E-10	9.92E-08	73	craniferina_c1214	CUST_2155_PI416193500	156053868	XP_001592860.1	hypothetical protein SS1G_05782 [Sclerotinia sclerotiorum 1980] 	Fungus
32489	678	69200	78	7596	-102.192	-6.675	6.19E-12	4.76E-09	74	craniferina_lrc507	CUST_945_PI416193500	NA	NA	NA	Fungus
24489	43814	71	6093	31	657.913	9.362	5.55E-10	7.27E-08	75	craniferina_c6114	CUST_8154_PI416193500	NA	NA	NA	Algae
7570	2	202	0	136	-84.941	-6.408	2.75E-14	8.02E-11	76	craniferina_c14476	CUST_12996_PI416193500	169610125	XP_001798481.1	hypothetical protein SNOG_08156 [Phaeosphaeria nodorum SN15] 	Fungus
38087	6	2235	4	1072	-428.505	-8.743	4.15E-10	6.10E-08	77	craniferina_c25515	CUST_17920_PI416193496	NA	NA	NA	Fungus
15645	63	38730	13	580	-624.594	-9.287	5.59E-10	7.30E-08	78	craniferina_lrc14801	CUST_8246_PI416193496	169594694	XP_001790771.1	hypothetical protein SNOG_00074 [Phaeosphaeria nodorum SN15] 	Fungus
41726	4353	4	2012	3	1259.423	10.299	7.77E-10	8.99E-08	79	craniferina_lrc1083	CUST_1946_PI416193500	NA	NA	NA	Algae
8911	2	246	0	214	-91.75	-6.52	3.07E-12	2.91E-09	80	Cr_DMini_673D05.ab1	CUST_17437_PI416193500	NA	NA	NA	Fungus
2502	2	193	0	120	-78.895	-6.302	8.11E-15	5.43E-11	81	craniferina_c7051	CUST_8951_PI416193500	70986068	XP_748534.1	ion channel [Aspergillus fumigatus Af293] 	Fungus
40341	520	2	120	0	240.579	7.91	2.78E-10	5.04E-08	82	craniferina_c23565	CUST_16087_PI416193496	NA	NA	NA	Fungus
12373	2	162	0	16	-85.11	-6.411	1.76E-12	2.00E-09	83	craniferina_c9819	CUST_4349_PI416193496	256726300	EEU39662.1	hypothetical protein NECHADRAFT_43968 [Nectria haematococca mpVI 77-13-4]	Fungus
12557	2	187	0	131	-80.215	-6.326	1.01E-13	2.29E-10	84	craniferina_c7051	CUST_8952_PI416193500	70986068	XP_748534.1	ion channel [Aspergillus fumigatus Af293] 	Fungus
34853	206	140385	43	5013	-690.476	-9.431	7.30E-10	8.67E-08	85	Cr_DMini_865G10.ab1	CUST_17650_PI416193500	67522991	XP_659556.1	hypothetical protein AN1952.2 [Aspergillus nidulans FGSC A4] 	Fungus
43830	2	267	0	241	-93.523	-6.547	1.13E-11	6.96E-09	86	Cr_DMini_673D05.ab1	CUST_17436_PI416193500	NA	NA	NA	Fungus
3200	29	2779	2	495	-94.087	-6.556	1.17E-11	7.01E-09	87	craniferina_c11660	CUST_5644_PI416193496	242777917	XP_002479130.1	"heat shock protein Hsp98/Hsp104/ClpA, putative [Talaromyces stipitatus ATCC 10500] "	Fungus
25152	2	480	0	349	-216.465	-7.758	2.95E-10	5.27E-08	88	craniferina_lrc783	CUST_1415_PI416193500	121704832	XP_001270679.1	"siroheme synthase, putative [Aspergillus clavatus NRRL 1] "	Fungus
20280	51	13651	4	1515	-267.006	-8.061	3.61E-10	5.69E-08	89	craniferina_c17198	CUST_10147_PI416193496	NA	NA	NA	Fungus
29606	12	4130	1	438	-355.526	-8.474	4.89E-10	6.75E-08	90	Cr_DMidi_9697D10.ab1	CUST_16470_PI416193500	156057509	XP_001594678.1	predicted protein [Sclerotinia sclerotiorum 1980] 	Fungus
13703	210	135098	36	3779	-649.257	-9.343	7.99E-10	9.15E-08	91	Cr_DMini_865G10.ab1	CUST_17651_PI416193500	67522991	XP_659556.1	hypothetical protein AN1952.2 [Aspergillus nidulans FGSC A4] 	Fungus
41373	17	2722	6	505	-165.236	-7.368	2.53E-10	4.72E-08	92	craniferina_c23571	CUST_16093_PI416193496	NA	NA	NA	Algae
38682	4	552	1	130	-133.128	-7.057	1.55E-10	3.38E-08	93	craniferina_c27549	CUST_19871_PI416193496	NA	NA	NA	Fungus
35175	2	1516	0	204	-744.202	-9.54	1.07E-09	1.11E-07	94	craniferina_c5355	CUST_7377_PI416193500	115388729	XP_001211870.1	predicted protein [Aspergillus terreus NIH2624] 	Fungus
22226	2	443	0	95	-221.925	-7.794	3.89E-10	5.84E-08	95	craniferina_c3726	CUST_911_PI416193496	NA	NA	NA	Algae
19587	2	2961	0	529	-1631.5	-10.672	1.31E-09	1.24E-07	96	craniferina_c24107	CUST_16599_PI416193496	NA	NA	NA	Fungus
42191	9	6683	3	1231	-817.91	-9.676	1.23E-09	1.19E-07	97	craniferina_s28422	CUST_20611_PI416193496	NA	NA	NA	Algae
43014	4	1974	3	1490	-447.97	-8.807	9.47E-10	1.02E-07	98	BTK04449014(c)SJ1(t)1-3kb_G1_0.125x(p)T3(s)070611SJ1SEQ1.031.ab1	CUST_15413_PI416193500	NA	NA	NA	Fungus
33207	651	51471	85	9822	-78.619	-6.297	2.87E-11	1.24E-08	99	Cr_DMini_1249H09.ab1	CUST_16698_PI416193500	NA	NA	NA	Algae
20294	2	198	0	13	-97.767	-6.611	9.33E-11	2.49E-08	100	craniferina_c24406	CUST_16879_PI416193496	NA	NA	NA	Algae
3981	5	358	2	230	-67.336	-6.073	8.37E-12	5.69E-09	101	craniferina_lrc677	CUST_1233_PI416193500	119474181	XP_001258966.1	hypothetical protein NFIA_004250 [Neosartorya fischeri NRRL 181] 	Fungus
30416	2	586	0	389	-274.487	-8.101	6.39E-10	7.89E-08	102	Cr_Mini_01C08.ab1	CUST_17893_PI416193500	189202640	XP_001937656.1	siroheme synthase [Pyrenophora tritici-repentis Pt-1C-BFP] 	Fungus
6062	3	1498	1	1031	-492.398	-8.944	1.09E-09	1.12E-07	103	craniferina_c7341	CUST_9167_PI416193500	256723009	EEU36388.1	hypothetical protein NECHADRAFT_86959 [Nectria haematococca mpVI 77-13-4]	Algae
43769	10	7012	5	1406	-812.062	-9.665	1.44E-09	1.32E-07	104	craniferina_lrc28192	CUST_20418_PI416193496	NA	NA	NA	Algae
23655	54	3180	13	1314	-57.414	-5.843	1.22E-12	1.63E-09	105	craniferina_c10188	CUST_4608_PI416193496	240106172	EER24365.1	Ferric reductase NAD binding domain containing protein [Coccidioides posadasii C735 delta SOWgp]	Algae
9510	8914	8	1641	2	1113.139	10.12	1.61E-09	1.43E-07	106	craniferina_c7331	CUST_9155_PI416193500	221126627	XP_002156063.1	PREDICTED: similar to MAEBL [Hydra magnipapillata]	Fungus
33972	4	456	1	21	-104.248	-6.704	1.67E-10	3.55E-08	107	craniferina_c17144	CUST_14041_PI416193500	NA	NA	NA	Fungus
2102	2	375	0	98	-161.588	-7.336	4.99E-10	6.82E-08	108	craniferina_c14058	CUST_12847_PI416193500	169625083	XP_001805946.1	hypothetical protein SNOG_15808 [Phaeosphaeria nodorum SN15] 	Fungus
37954	17	1135	2	83	-65.472	-6.033	2.70E-11	1.20E-08	109	craniferina_lrc840	CUST_1519_PI416193500	242814803	XP_002486445.1	bZIP transcription factor HacA [Talaromyces stipitatus ATCC 10500] 	Fungus
2975	3	506	1	83	-186.506	-7.543	6.61E-10	8.04E-08	110	craniferina_c19298	CUST_12037_PI416193496	NA	NA	NA	Fungus
4614	7	585	2	204	-83.739	-6.388	1.24E-10	2.98E-08	111	craniferina_c13776	CUST_7385_PI416193496	NA	NA	NA	Fungus
38504	4	1839	1	1379	-420.754	-8.717	1.36E-09	1.28E-07	112	Cr_Midi_01G04.ab1	CUST_17810_PI416193500	NA	NA	NA	Algae
20333	14	920	3	264	-63.521	-5.989	3.67E-11	1.44E-08	113	craniferina_c11973	CUST_5884_PI416193496	169606530	XP_001796685.1	hypothetical protein SNOG_06308 [Phaeosphaeria nodorum SN15] 	Fungus
39148	2	590	1	372	-222.449	-7.797	9.39E-10	1.02E-07	114	Cr_Mini_01C08.ab1	CUST_17892_PI416193500	189202640	XP_001937656.1	siroheme synthase [Pyrenophora tritici-repentis Pt-1C-BFP] 	Fungus
43024	2	1094	0	208	-464.608	-8.86	1.56E-09	1.39E-07	115	craniferina_c25144	CUST_17566_PI416193496	NA	NA	NA	Algae
3902	3	2900	0	538	-1141.388	-10.157	2.20E-09	1.75E-07	116	craniferina_c15305	CUST_8653_PI416193496	NA	NA	NA	Fungus
22700	2	195	0	128	-86.115	-6.428	2.04E-10	4.08E-08	117	craniferina_lrc677	CUST_1234_PI416193500	119474181	XP_001258966.1	hypothetical protein NFIA_004250 [Neosartorya fischeri NRRL 181] 	Fungus
21481	1881	29	311	1	63.426	5.987	5.50E-11	1.85E-08	118	Cr_WMidi_5761D06.ab1	CUST_18066_PI416193500	NA	NA	NA	Fungus
42042	11	867	7	361	-87.199	-6.446	2.46E-10	4.63E-08	119	craniferina_c12907	CUST_6639_PI416193496	NA	NA	NA	Fungus
6928	2346	27	273	3	86.359	6.432	2.38E-10	4.57E-08	120	Cr_WMidi_5761D06.ab1	CUST_18067_PI416193500	NA	NA	NA	Fungus
28175	72	7648	17	62	-108.465	-6.761	3.73E-10	5.72E-08	121	Cr_DMidi_9697B05.ab1	CUST_16420_PI416193500	189198237	XP_001935456.1	siroheme synthase [Pyrenophora tritici-repentis Pt-1C-BFP] 	Fungus
13611	14873	194	2734	38	76.821	6.263	1.38E-10	3.18E-08	122	craniferina_c3122	CUST_676_PI416193496	154304089	XP_001552450.1	hypothetical protein BC1G_09680 [Botryotinia fuckeliana B05.10] 	Fungus
3432	9	447	3	42	-52.807	-5.723	2.29E-11	1.06E-08	123	craniferina_c15183	CUST_8556_PI416193496	156050311	XP_001591117.1	hypothetical protein SS1G_07742 [Sclerotinia sclerotiorum 1980] 	Fungus
11672	2	308	0	104	-157.86	-7.303	7.38E-10	8.69E-08	124	Cr_DMini_2305A09.ab1	CUST_16710_PI416193500	238505620	XP_002384026.1	conserved hypothetical protein [Aspergillus flavus NRRL3357] 	Algae
37389	3	1497	1	1056	-499.841	-8.965	2.15E-09	1.74E-07	125	craniferina_c8751	CUST_3592_PI416193496	156063412	XP_001597628.1	hypothetical protein SS1G_01824 [Sclerotinia sclerotiorum 1980] 	Algae
6646	6	1256	3	260	-230.783	-7.85	1.24E-09	1.19E-07	126	craniferina_c5554	CUST_1757_PI416193496	NA	NA	NA	Fungus
20239	3980	11	970	3	370.196	8.532	1.84E-09	1.57E-07	127	craniferina_c9163	CUST_10566_PI416193500	NA	NA	NA	Fungus
12189	2	1540	0	533	-600.596	-9.23	2.39E-09	1.84E-07	128	craniferina_c4870	CUST_1432_PI416193496	NA	NA	NA	Fungus
9748	41359	1088	5533	194	38.239	5.257	1.29E-13	2.70E-10	129	craniferina_lrc150	CUST_6_PI416193496	256732698	EEU46046.1	predicted protein [Nectria haematococca mpVI 77-13-4]	Fungus
22590	288	11803	57	2050	-41.148	-5.363	1.11E-11	6.96E-09	130	craniferina_lrc28209	CUST_15332_PI416193500	256726687	EEU40047.1	cytosolic probable CTT1-catalase T [Nectria haematococca mpVI 77-13-4]	Fungus
36903	2	95	0	62	-38.546	-5.268	3.63E-12	3.36E-09	131	craniferina_c9008	CUST_10474_PI416193500	156061917	XP_001596881.1	hypothetical protein SS1G_03104 [Sclerotinia sclerotiorum 1980] 	Fungus
19326	41	5906	6	588	-143.068	-7.161	1.01E-09	1.06E-07	132	craniferina_c1413	CUST_2485_PI416193500	169617550	XP_001802189.1	hypothetical protein SNOG_11957 [Phaeosphaeria nodorum SN15] 	Fungus
13630	28	17358	1	763	-627.681	-9.294	3.03E-09	2.18E-07	133	craniferina_c5577	CUST_7605_PI416193500	145250143	XP_001396585.1	hypothetical protein An15g00460 [Aspergillus niger] 	Fungus
43209	2930	197113	94	11550	-67.229	-6.071	2.45E-10	4.63E-08	134	craniferina_c6941	CUST_8871_PI416193500	119186351	XP_001243782.1	hypothetical protein CIMG_03223 [Coccidioides immitis RS]	Fungus
14563	85	3234	2	281	-37.755	-5.239	2.47E-12	2.45E-09	135	craniferina_lrc651	CUST_1186_PI416193500	119482916	XP_001261486.1	mitochondrial intermembrane space protein Mia40 [Neosartorya fischeri NRRL 181] 	Fungus
22552	6	775	2	93	-132.269	-7.047	1.08E-09	1.12E-07	136	craniferina_c11072	CUST_11677_PI416193500	NA	NA	NA	Fungus
20722	3	1781	1	132	-703.985	-9.459	3.49E-09	2.37E-07	137	craniferina_c3045	CUST_4788_PI416193500	156039287	XP_001586751.1	hypothetical protein SS1G_11780 [Sclerotinia sclerotiorum 1980] 	Fungus
12165	185	5	13	2	43.72	5.45	5.34E-11	1.81E-08	138	craniferina_c24008	CUST_16505_PI416193496	NA	NA	NA	Fungus
40542	9	686	2	96	-78.638	-6.297	4.21E-10	6.14E-08	139	craniferina_c15809	CUST_13466_PI416193500	121700947	XP_001268738.1	"heat shock protein Hsp98/Hsp104/ClpA, putative [Aspergillus clavatus NRRL 1] "	Fungus
5758	146	6547	31	461	-45.492	-5.508	8.86E-11	2.46E-08	140	craniferina_c23977	CUST_16475_PI416193496	NA	NA	NA	Fungus
220	3	158	2	91	-45.889	-5.52	1.02E-10	2.62E-08	141	craniferina_c14156	CUST_7700_PI416193496	NA	NA	NA	Fungus
10749	2	1282	1	852	-453.918	-8.826	3.43E-09	2.34E-07	142	craniferina_c7341	CUST_9168_PI416193500	256723009	EEU36388.1	hypothetical protein NECHADRAFT_86959 [Nectria haematococca mpVI 77-13-4]	Algae
39456	74	5047	8	237	-68.319	-6.094	3.75E-10	5.72E-08	143	craniferina_c22899	CUST_15460_PI416193496	NA	NA	NA	Fungus
32519	273	2	34	0	138.672	7.116	1.39E-09	1.29E-07	144	craniferina_c12872	CUST_6608_PI416193496	NA	NA	NA	Fungus
43795	1670	204477	631	14400	-129.71	-7.019	1.32E-09	1.25E-07	145	Cr_DMidi_6817C12.ab1	CUST_15996_PI416193500	258564060	XP_002582775.1	30 kDa heat shock protein [Uncinocarpus reesii 1704] 	Algae
7724	36	3652	4	912	-101.159	-6.66	9.96E-10	1.05E-07	146	craniferina_c2606	CUST_4228_PI416193500	242823609	XP_002488093.1	"Hsp70 nucleotide exchange factor (Fes1), putative [Talaromyces stipitatus ATCC 10500] "	Fungus
27735	11	995	4	198	-90.543	-6.501	8.55E-10	9.62E-08	147	craniferina_c13899	CUST_7493_PI416193496	189194385	XP_001933531.1	mitochondrial intermediate peptidase [Pyrenophora tritici-repentis Pt-1C-BFP] 	Algae
4471	24	850	3	158	-35.074	-5.132	1.79E-11	9.31E-09	148	craniferina_c22585	CUST_15161_PI416193496	8918240	BAA97566.1	hsp70 [Blastocystis hominis]	Algae
3408	22	699	7	142	-32.149	-5.007	4.36E-12	3.86E-09	149	craniferina_c26129	CUST_18506_PI416193496	283857951	ADB45854.1	chaperonin [Breviata anathema]	Fungus
34563	273	13178	8	547	-48.275	-5.593	2.11E-10	4.14E-08	150	craniferina_c23664	CUST_16180_PI416193496	171677286	XP_001903594.1	hypothetical protein [Podospora anserina S mat+] 	Algae
6262	17	1337	3	244	-77.204	-6.271	5.96E-10	7.56E-08	151	craniferina_c15809	CUST_13465_PI416193500	121700947	XP_001268738.1	"heat shock protein Hsp98/Hsp104/ClpA, putative [Aspergillus clavatus NRRL 1] "	Fungus
31675	3	600	0	53	-198.788	-7.635	2.38E-09	1.84E-07	152	craniferina_c26271	CUST_18638_PI416193496	NA	NA	NA	Fungus
37703	2	1962	0	77	-985.613	-9.945	5.56E-09	3.34E-07	153	craniferina_c15900	CUST_13501_PI416193500	NA	NA	NA	Fungus
20288	2	103	0	1	-57.371	-5.842	3.57E-10	5.69E-08	154	craniferina_c25480	CUST_17887_PI416193496	NA	NA	NA	Fungus
28660	9	441	3	119	-46.715	-5.546	2.10E-10	4.14E-08	155	craniferina_c8371	CUST_10018_PI416193500	NA	NA	NA	Fungus
926	733	52751	167	2861	-73.316	-6.196	5.91E-10	7.52E-08	156	Cr_DMini_1249H09.ab1	CUST_16699_PI416193500	NA	NA	NA	Algae
13298	12	4617	4	3266	-328.444	-8.36	3.48E-09	2.36E-07	157	craniferina_lrc423	CUST_792_PI416193500	258564060	XP_002582775.1	30 kDa heat shock protein [Uncinocarpus reesii 1704] 	Fungus
14514	483	19099	115	2416	-40.068	-5.324	1.22E-10	2.95E-08	158	Cr_DMini_1249D12.ab1	CUST_16621_PI416193500	NA	NA	NA	Fungus
31664	41	3290	8	608	-80.349	-6.328	8.74E-10	9.79E-08	159	craniferina_c8976	CUST_3745_PI416193496	NA	NA	NA	Fungus
29279	16	6251	4	13	-405.377	-8.663	4.47E-09	2.86E-07	160	Cr_DMidi_9697B05.ab1	CUST_16421_PI416193500	189198237	XP_001935456.1	siroheme synthase [Pyrenophora tritici-repentis Pt-1C-BFP] 	Fungus
12759	4	603	1	112	-151.113	-7.239	2.17E-09	1.74E-07	161	craniferina_c27684	CUST_19995_PI416193496	116196768	XP_001224196.1	hypothetical protein CHGG_04982 [Chaetomium globosum CBS 148.51] 	Fungus
42340	333	11765	25	1704	-35.194	-5.137	5.95E-11	1.99E-08	162	craniferina_c5736	CUST_7773_PI416193500	156032864	XP_001585269.1	hypothetical protein SS1G_13838 [Sclerotinia sclerotiorum 1980] 	Fungus
30260	348	15227	95	2139	-44.47	-5.475	2.62E-10	4.80E-08	163	Cr_DMini_1249D12.ab1	CUST_16620_PI416193500	NA	NA	NA	Fungus
32396	89	2939	10	657	-32.661	-5.03	3.01E-11	1.24E-08	164	craniferina_c23114	CUST_15661_PI416193496	NA	NA	NA	Fungus
5828	13164	43	623	11	311.373	8.282	3.89E-09	2.56E-07	165	craniferina_c2870	CUST_4556_PI416193500	156055652	XP_001593750.1	conserved hypothetical protein [Sclerotinia sclerotiorum 1980] 	Fungus
15693	400	12	25	1	33.525	5.067	5.19E-11	1.81E-08	166	craniferina_c15874	CUST_9117_PI416193496	261192194	XP_002622504.1	dynamin GTPase [Ajellomyces dermatitidis SLH14081] 	Algae
16159	6	878	4	126	-183.231	-7.518	3.07E-09	2.19E-07	167	Cr_DMidi_9697G02.ab1	CUST_16513_PI416193500	NA	NA	NA	Fungus
28667	10	1253	1	661	-119.779	-6.904	2.10E-09	1.72E-07	168	craniferina_c15528	CUST_13365_PI416193500	119485506	XP_001262187.1	"amino acid permease, putative [Neosartorya fischeri NRRL 181] "	Fungus
6558	26056	582	5466	127	44.932	5.49	3.53E-10	5.69E-08	169	Cr_DMini_3841H01.ab1	CUST_17003_PI416193500	71018401	XP_759431.1	hypothetical protein UM03284.1 [Ustilago maydis 521] 	Fungus
43039	3746	187310	32	10029	-49.955	-5.643	4.99E-10	6.82E-08	170	craniferina_c6941	CUST_8872_PI416193500	119186351	XP_001243782.1	hypothetical protein CIMG_03223 [Coccidioides immitis RS]	Fungus
1779	112	13312	9	3755	-115.836	-6.856	2.17E-09	1.74E-07	171	craniferina_c7402	CUST_2793_PI416193496	255953615	XP_002567560.1	Pc21g05140 [Penicillium chrysogenum Wisconsin 54-1255] 	Algae
24204	2	382	0	124	-204.446	-7.676	3.83E-09	2.54E-07	172	craniferina_c12544	CUST_6339_PI416193496	212532971	XP_002146642.1	"cytochrome P450, putative [Penicillium marneffei ATCC 18224] "	Fungus
37208	362	10342	19	1233	-28.439	-4.83	2.58E-11	1.17E-08	173	craniferina_c5736	CUST_7774_PI416193500	156032864	XP_001585269.1	hypothetical protein SS1G_13838 [Sclerotinia sclerotiorum 1980] 	Fungus
4389	2	403	0	55	-174.76	-7.449	3.41E-09	2.34E-07	174	Cr_DMidi_9601A06.ab1	CUST_16259_PI416193500	296804984	XP_002843319.1	conserved hypothetical protein [Arthroderma otae CBS 113480] 	Algae
25418	176	4866	32	743	-27.778	-4.796	2.09E-11	1.01E-08	175	craniferina_lrc28209	CUST_15331_PI416193500	256726687	EEU40047.1	cytosolic probable CTT1-catalase T [Nectria haematococca mpVI 77-13-4]	Fungus
12981	1810	55304	174	10059	-30.314	-4.922	7.22E-11	2.23E-08	176	craniferina_c1665	CUST_229_PI416193496	22326612	NP_196132.2	SNF2 domain-containing protein / helicase domain-containing protein / RING finger domain-containing protein [Arabidopsis thaliana] 	Fungus
20824	697	4	67	2	176.519	7.464	3.73E-09	2.49E-07	177	craniferina_c2172	CUST_3633_PI416193500	NA	NA	NA	Algae
21622	11	598	4	167	-56.554	-5.822	8.32E-10	9.46E-08	178	craniferina_c8371	CUST_10017_PI416193500	NA	NA	NA	Fungus
18397	40	14715	21	3184	-390.767	-8.61	6.85E-09	3.87E-07	179	craniferina_c16851	CUST_9883_PI416193496	NA	NA	NA	Fungus
32551	75	3045	12	1302	-38.42	-5.264	3.23E-10	5.46E-08	180	craniferina_c24319	CUST_16798_PI416193496	NA	NA	NA	Fungus
24674	1929	43513	727	6689	-23.6	-4.561	4.29E-13	7.28E-10	181	craniferina_c1189	CUST_2113_PI416193500	225555848	EEH04138.1	cation-transporting ATPase [Ajellomyces capsulatus G186AR]	Fungus
41893	22563	631	3742	115	35.835	5.163	3.72E-10	5.72E-08	182	craniferina_lrc14363	CUST_7871_PI416193496	NA	NA	NA	Fungus
21599	2	1013	0	104	-516.554	-9.013	9.50E-09	4.80E-07	183	craniferina_c18276	CUST_11067_PI416193496	NA	NA	NA	Fungus
44123	870	25044	45	2252	-28.748	-4.845	1.52E-10	3.38E-08	184	craniferina_c5523	CUST_7559_PI416193500	240280867	EER44371.1	TPR domain-containing protein [Ajellomyces capsulatus H143]	Fungus
28206	2	2585	1	1146	-1156.351	-10.175	1.19E-08	5.65E-07	185	craniferina_c16086	CUST_9280_PI416193496	NA	NA	NA	Fungus
4984	1540	264466	296	3445	-173.929	-7.442	5.68E-09	3.39E-07	186	Cr_DMidi_5281D10.ab1	CUST_15703_PI416193500	258564060	XP_002582775.1	30 kDa heat shock protein [Uncinocarpus reesii 1704] 	Fungus
39829	28	978	10	189	-35.584	-5.153	5.18E-10	6.99E-08	187	craniferina_c1467	CUST_2581_PI416193500	NA	NA	NA	Fungus
13225	805	73611	84	3113	-91.733	-6.519	3.16E-09	2.21E-07	188	Cr_WMidi_8257F12.ab1	CUST_18692_PI416193500	67522991	XP_659556.1	hypothetical protein AN1952.2 [Aspergillus nidulans FGSC A4] 	Fungus
43327	19	715	1	75	-36.691	-5.197	5.67E-10	7.38E-08	189	craniferina_lrc692	CUST_1260_PI416193500	145230043	XP_001389330.1	hypothetical protein An01g09090 [Aspergillus niger] 	Fungus
28758	1276	232200	255	10910	-184.459	-7.527	7.03E-09	3.93E-07	190	Cr_DMidi_5281D10.ab1	CUST_15702_PI416193500	258564060	XP_002582775.1	30 kDa heat shock protein [Uncinocarpus reesii 1704] 	Fungus
6968	75600	214	8523	94	379.601	8.568	1.03E-08	5.08E-07	191	Cr_DMini_865F10.ab1	CUST_17632_PI416193500	298411600	EFI28689.1	hypothetical protein CC1G_13715 [Coprinopsis cinerea okayama7130]	Algae
23791	396	2	53	0	202.26	7.66	7.83E-09	4.23E-07	192	craniferina_c16181	CUST_9356_PI416193496	NA	NA	NA	Fungus
15688	72	2	11	0	38.712	5.275	8.75E-10	9.79E-08	193	craniferina_c25578	CUST_17976_PI416193496	NA	NA	NA	Fungus
5270	807	2	164	0	320.214	8.323	9.67E-09	4.85E-07	194	Cr_WMini_769A07.ab1	CUST_19937_PI416193500	261358384	EEY20812.1	conserved hypothetical protein [Verticillium albo-atrum VaMs.102]	Fungus
13631	2	1331	0	142	-716.697	-9.485	1.45E-08	6.49E-07	195	Cr_DMidi_9697G02.ab1	CUST_16512_PI416193500	NA	NA	NA	Fungus
18189	69	3	9	1	23.293	4.542	7.92E-11	2.34E-08	196	craniferina_c17746	CUST_14276_PI416193500	296810838	XP_002845757.1	cgi121 [Arthroderma otae CBS 113480] 	Fungus
44991	74	1496	2	288	-19.892	-4.314	2.27E-12	2.37E-09	197	craniferina_c16237	CUST_13643_PI416193500	121703493	XP_001270011.1	conserved hypothetical protein [Aspergillus clavatus NRRL 1] 	Fungus
10456	212	11252	42	1286	-53.45	-5.74	1.95E-09	1.63E-07	198	craniferina_c2172	CUST_3634_PI416193500	NA	NA	NA	Algae
40220	84878	237	14236	101	382.901	8.581	1.19E-08	5.64E-07	199	Cr_DMini_865F10.ab1	CUST_17633_PI416193500	298411600	EFI28689.1	hypothetical protein CC1G_13715 [Coprinopsis cinerea okayama7130]	Algae
24247	4	2904	1	198	-746.362	-9.544	1.51E-08	6.69E-07	200	craniferina_c27650	CUST_19964_PI416193496	NA	NA	NA	Fungus
20926	665	25501	124	2168	-38.718	-5.275	1.01E-09	1.06E-07	201	craniferina_lrc507	CUST_946_PI416193500	NA	NA	NA	Fungus
41276	2	1378	0	331	-653.218	-9.351	1.48E-08	6.60E-07	202	craniferina_c23184	CUST_15729_PI416193496	NA	NA	NA	Fungus
6344	350	9233	83	1421	-26.671	-4.737	2.57E-10	4.75E-08	203	craniferina_c25215	CUST_17637_PI416193496	NA	NA	NA	Fungus
3410	10	5200	0	2062	-475.476	-8.893	1.39E-08	6.31E-07	204	Cr_DMini_673F02.ab1	CUST_17463_PI416193500	11345300	AAG34660.1	AF295432_1prepropenicillopepsin-JT3 [Penicillium janthinellum]	Algae
30307	190	7	16	2	26.932	4.751	3.07E-10	5.33E-08	205	craniferina_c11635	CUST_5624_PI416193496	189204964	XP_001938817.1	major royal jelly protein [Pyrenophora tritici-repentis Pt-1C-BFP] 	Fungus
23339	87	4	18	2	23.066	4.528	9.93E-11	2.59E-08	206	craniferina_c14700	CUST_8152_PI416193496	NA	NA	NA	Algae
29532	2	64	0	14	-34.024	-5.088	8.38E-10	9.48E-08	207	craniferina_c21042	CUST_13701_PI416193496	NA	NA	NA	Fungus
19091	6466	15	711	6	442.287	8.789	1.46E-08	6.54E-07	208	craniferina_c2295	CUST_3803_PI416193500	189205525	XP_001939097.1	CaaX farnesyltransferase alpha subunit [Pyrenophora tritici-repentis Pt-1C-BFP] 	Fungus
2808	2	171	0	23	-78.952	-6.303	4.10E-09	2.66E-07	209	Cr_DMini_1249F06.ab1	CUST_16652_PI416193500	269214436	ZP_05986548.2	conserved hypothetical protein [Neisseria lactamica ATCC 23970] 	Fungus
38254	539	18055	74	920	-33.651	-5.073	8.80E-10	9.83E-08	210	craniferina_c25443	CUST_17854_PI416193496	NA	NA	NA	Fungus
6117	522	10963	159	589	-21.58	-4.432	8.83E-11	2.46E-08	211	craniferina_c1167	CUST_2083_PI416193500	226454301	EEH51607.1	predicted protein [Micromonas pusilla CCMP1545]	Algae
36507	532	13833	82	2360	-25.957	-4.698	3.43E-10	5.61E-08	212	craniferina_lrc1375	CUST_165_PI416193496	295659116	XP_002790117.1	hsp70-like protein [Paracoccidioides brasiliensis Pb01] 	Fungus
27037	2	45	0	14	-20.156	-4.333	4.76E-11	1.75E-08	213	craniferina_c26291	CUST_18655_PI416193496	291177986	EFE33777.1	hypothetical protein ARB_07242 [Arthroderma benhamiae CBS 112371]	Fungus
17914	502	13	89	3	40.3	5.333	1.76E-09	1.51E-07	214	craniferina_c2732	CUST_4385_PI416193500	156060003	XP_001595924.1	hypothetical protein SS1G_02138 [Sclerotinia sclerotiorum 1980] 	Fungus
26761	158	15593	87	2591	-113.941	-6.832	7.40E-09	4.03E-07	215	craniferina_c6075	CUST_2016_PI416193496	NA	NA	NA	Algae
36051	2	40	0	6	-18.622	-4.219	1.45E-11	7.99E-09	216	Cr_DMini_1249A07.ab1	CUST_16551_PI416193500	169597663	XP_001792255.1	hypothetical protein SNOG_01620 [Phaeosphaeria nodorum SN15] 	Fungus
19943	490	9960	115	2123	-20.429	-4.353	7.28E-11	2.23E-08	217	craniferina_c10683	CUST_4954_PI416193496	762844	AAB42159.1	Hsc70 [Solanum lycopersicum]	Algae
4445	19	6588	1	424	-341.823	-8.417	1.51E-08	6.69E-07	218	craniferina_c6932	CUST_2496_PI416193496	258574587	XP_002541475.1	conserved hypothetical protein [Uncinocarpus reesii 1704] 	Fungus
24270	791	16099	92	1737	-20.358	-4.348	7.78E-11	2.31E-08	219	Cr_DMini_673C01.ab1	CUST_17404_PI416193500	154303275	XP_001552045.1	hypothetical protein BC1G_09386 [Botryotinia fuckeliana B05.10] 	Algae
29394	2	390	0	110	-195.939	-7.614	1.28E-08	5.97E-07	220	craniferina_c14058	CUST_12848_PI416193500	169625083	XP_001805946.1	hypothetical protein SNOG_15808 [Phaeosphaeria nodorum SN15] 	Fungus
6050	1369	28947	108	4183	-21.03	-4.394	1.54E-10	3.38E-08	221	Cr_WMidi_8257C05.ab1	CUST_18614_PI416193500	212534612	XP_002147462.1	conserved hypothetical protein [Penicillium marneffei ATCC 18224] 	Algae
35233	1333	28813	29	4353	-21.445	-4.423	2.07E-10	4.10E-08	222	Cr_WMidi_8257C05.ab1	CUST_18615_PI416193500	212534612	XP_002147462.1	conserved hypothetical protein [Penicillium marneffei ATCC 18224] 	Algae
30308	83220	197	2078	46	431.354	8.753	1.92E-08	7.91E-07	223	craniferina_c1696	CUST_2924_PI416193500	NA	NA	NA	Algae
35756	79277	192	2611	44	420.823	8.717	1.91E-08	7.88E-07	224	craniferina_c1696	CUST_2923_PI416193500	NA	NA	NA	Algae
305	465	10540	26	1110	-22.6	-4.498	3.32E-10	5.50E-08	225	craniferina_lrc7282	CUST_2714_PI416193496	32400969	AAP80690.1	polyubiquitin [Griffithsia japonica]	Fungus
29132	4	137	1	37	-37.412	-5.225	2.06E-09	1.70E-07	226	craniferina_c20216	CUST_12916_PI416193496	NA	NA	NA	Algae
24908	178	3014	4	263	-16.919	-4.081	6.89E-12	5.10E-09	227	craniferina_c10605	CUST_11404_PI416193500	119188829	XP_001245021.1	conserved hypothetical protein [Coccidioides immitis RS]	Fungus
15106	10182	36	2335	7	283.484	8.147	1.71E-08	7.26E-07	228	craniferina_c7331	CUST_9156_PI416193500	221126627	XP_002156063.1	PREDICTED: similar to MAEBL [Hydra magnipapillata]	Fungus
30813	361	10045	30	2350	-27.395	-4.776	9.75E-10	1.04E-07	229	craniferina_c10329	CUST_4709_PI416193496	159476666	XP_001696432.1	heat shock protein 70B [Chlamydomonas reinhardtii] 	Algae
25913	47425	551	2419	77	86.624	6.437	8.36E-09	4.41E-07	230	craniferina_c13720	CUST_7336_PI416193496	119188903	XP_001245058.1	hypothetical protein CIMG_04499 [Coccidioides immitis RS] 	Fungus
42429	771	27	124	6	28.422	4.829	1.14E-09	1.14E-07	231	craniferina_lrc993	CUST_1787_PI416193500	156044704	XP_001588908.1	hypothetical protein SS1G_10456 [Sclerotinia sclerotiorum 1980] 	Fungus
44636	16	545	3	180	-33.546	-5.068	1.89E-09	1.60E-07	232	craniferina_c5223	CUST_7239_PI416193500	46109000	XP_381558.1	hypothetical protein FG01382.1 [Gibberella zeae PH-1]	Fungus
6273	49	2	6	0	21.532	4.428	3.69E-10	5.72E-08	233	craniferina_c9742	CUST_4289_PI416193496	NA	NA	NA	Fungus
28723	18814	217	8548	55	82.836	6.372	8.08E-09	4.31E-07	234	craniferina_c4985	CUST_7000_PI416193500	39968307	XP_365544.1	hypothetical protein MGG_02246 [Magnaporthe oryzae 70-15] 	Fungus
39613	188	3152	15	307	-16.719	-4.063	2.17E-11	1.04E-08	235	craniferina_c10605	CUST_11403_PI416193500	119188829	XP_001245021.1	conserved hypothetical protein [Coccidioides immitis RS]	Fungus
9876	2495	50417	350	7522	-20.195	-4.336	3.08E-10	5.33E-08	236	craniferina_lrc10634	CUST_4920_PI416193496	169599318	XP_001793082.1	hypothetical protein SNOG_02476 [Phaeosphaeria nodorum SN15] 	Fungus
630	2485	95238	258	5920	-38.421	-5.264	3.15E-09	2.21E-07	237	craniferina_c1198	CUST_2129_PI416193500	189195992	XP_001934334.1	Hsp70 nucleotide exchange factor fes1 [Pyrenophora tritici-repentis Pt-1C-BFP] 	Fungus
3219	3	153	1	45	-57.322	-5.841	6.19E-09	3.58E-07	238	craniferina_c18262	CUST_11053_PI416193496	240108704	EER26878.1	Cytochrome P450 family protein [Coccidioides posadasii C735 delta SOWgp]	Fungus
21632	108	5093	13	1622	-45.722	-5.515	4.67E-09	2.94E-07	239	craniferina_lrc1263	CUST_2231_PI416193500	189199018	XP_001935846.1	conserved hypothetical protein [Pyrenophora tritici-repentis Pt-1C-BFP] 	Fungus
18087	19756	246	8900	58	76.788	6.263	8.56E-09	4.48E-07	240	craniferina_c4985	CUST_6999_PI416193500	39968307	XP_365544.1	hypothetical protein MGG_02246 [Magnaporthe oryzae 70-15] 	Fungus
20499	2	89	0	17	-47.81	-5.579	5.28E-09	3.22E-07	241	craniferina_c22607	CUST_15182_PI416193496	NA	NA	NA	Fungus
15455	10	3406	4	478	-342.696	-8.421	2.48E-08	9.54E-07	242	craniferina_c9028	CUST_10482_PI416193500	NA	NA	NA	Fungus
9877	20	880	4	141	-44.029	-5.46	4.93E-09	3.08E-07	243	craniferina_c18475	CUST_14404_PI416193500	NA	NA	NA	Fungus
28483	2	61	0	46	-21.872	-4.451	6.37E-10	7.89E-08	244	craniferina_c6646	CUST_8661_PI416193500	NA	NA	NA	Fungus
22068	941	79665	34	2028	-84.705	-6.404	1.09E-08	5.32E-07	245	Cr_WMidi_8257F12.ab1	CUST_18693_PI416193500	67522991	XP_659556.1	hypothetical protein AN1952.2 [Aspergillus nidulans FGSC A4] 	Fungus
13887	109	1638	4	371	-14.778	-3.885	4.22E-13	7.28E-10	246	craniferina_c16237	CUST_13644_PI416193500	121703493	XP_001270011.1	conserved hypothetical protein [Aspergillus clavatus NRRL 1] 	Fungus
10951	2167	5	790	1	403.188	8.655	2.82E-08	1.04E-06	247	craniferina_c9376	CUST_4022_PI416193496	294461566	ADE76344.1	unknown [Picea sitchensis]	Algae
17805	568	4	65	4	156.939	7.294	1.89E-08	7.85E-07	248	craniferina_c6379	CUST_8388_PI416193500	NA	NA	NA	Fungus
32469	36268	1771	6888	325	20.476	4.356	5.53E-10	7.27E-08	249	Cr_DMini_3841H01.ab1	CUST_17004_PI416193500	71018401	XP_759431.1	hypothetical protein UM03284.1 [Ustilago maydis 521] 	Fungus
42806	14	246	2	44	-17.019	-4.089	1.38E-10	3.18E-08	250	craniferina_c18574	CUST_11349_PI416193496	NA	NA	NA	Fungus
37106	26	1023	3	317	-38.823	-5.279	4.43E-09	2.84E-07	251	craniferina_c5223	CUST_7240_PI416193500	46109000	XP_381558.1	hypothetical protein FG01382.1 [Gibberella zeae PH-1]	Fungus
8000	2	524	1	399	-189.784	-7.568	2.20E-08	8.75E-07	252	craniferina_c10780	CUST_5025_PI416193496	NA	NA	NA	Fungus
33244	790	42	89	2	18.678	4.223	3.63E-10	5.69E-08	253	craniferina_c2870	CUST_4555_PI416193500	156055652	XP_001593750.1	conserved hypothetical protein [Sclerotinia sclerotiorum 1980] 	Fungus
26535	58	2	10	0	30.047	4.909	2.47E-09	1.89E-07	254	craniferina_c1695	CUST_2921_PI416193500	78103322	YP_358636.1	hypothetical protein PhapfoPp090 [Phalaenopsis aphrodite subsp. formosana] 	Algae
13330	22	2687	8	104	-129.974	-7.022	1.76E-08	7.41E-07	255	craniferina_c14693	CUST_8145_PI416193496	NA	NA	NA	Fungus
26127	34	2	3	0	18.29	4.193	3.56E-10	5.69E-08	256	craniferina_c28087	CUST_20342_PI416193496	NA	NA	NA	Fungus
4797	77	1776	29	292	-23.921	-4.58	1.26E-09	1.21E-07	257	craniferina_c1467	CUST_2582_PI416193500	NA	NA	NA	Fungus
28102	596	10286	85	1679	-17.227	-4.107	2.42E-10	4.63E-08	258	craniferina_c6451	CUST_8460_PI416193500	NA	NA	NA	Fungus
34248	3	58	1	24	-17.723	-4.148	3.29E-10	5.50E-08	259	craniferina_lrc553	CUST_1027_PI416193500	154295184	XP_001548029.1	acyl-CoA dehydrogenase [Botryotinia fuckeliana B05.10] 	Fungus
39680	2	31	0	4	-15.476	-3.952	5.14E-11	1.81E-08	260	craniferina_c9564	CUST_10792_PI416193500	NA	NA	NA	Fungus
13647	515	8971	21	1532	-17.257	-4.109	3.00E-10	5.28E-08	261	craniferina_c8138	CUST_3213_PI416193496	115388857	XP_001211934.1	conserved hypothetical protein [Aspergillus terreus NIH2624] 	Fungus
32425	2951	26	156	7	114.64	6.841	1.91E-08	7.88E-07	262	craniferina_c6743	CUST_8734_PI416193500	169594716	XP_001790782.1	hypothetical protein SNOG_00086 [Phaeosphaeria nodorum SN15] 	Algae
30798	6	2107	4	1038	-346.245	-8.436	3.20E-08	1.12E-06	263	craniferina_c12310	CUST_6144_PI416193496	NA	NA	NA	Fungus
13172	31	842	3	71	-26.858	-4.747	2.51E-09	1.90E-07	264	craniferina_c2178	CUST_3646_PI416193500	119473056	XP_001258482.1	"ubiquitin-like protein DskB, putative [Neosartorya fischeri NRRL 181] "	Algae
9181	436	18	60	2	24.246	4.6	2.11E-09	1.72E-07	265	craniferina_lrc993	CUST_1788_PI416193500	156044704	XP_001588908.1	hypothetical protein SS1G_10456 [Sclerotinia sclerotiorum 1980] 	Fungus
13262	7	1790	2	1315	-217.523	-7.765	3.05E-08	1.09E-06	266	BTK04449014(c)SJ1(t)1-3kb_G1_0.125x(p)T3(s)070611SJ1SEQ1.031.ab1	CUST_15414_PI416193500	NA	NA	NA	Fungus
16462	24	5785	4	3901	-212.824	-7.734	2.99E-08	1.08E-06	267	craniferina_lrc423	CUST_791_PI416193500	258564060	XP_002582775.1	30 kDa heat shock protein [Uncinocarpus reesii 1704] 	Fungus
5895	505	12	57	3	42.381	5.405	8.33E-09	4.40E-07	268	craniferina_c13860	CUST_7457_PI416193496	NA	NA	NA	Fungus
29951	432	10652	179	605	-26.058	-4.704	2.68E-09	2.00E-07	269	craniferina_c1167	CUST_2084_PI416193500	226454301	EEH51607.1	predicted protein [Micromonas pusilla CCMP1545]	Algae
19937	88	3917	36	150	-48.12	-5.589	9.90E-09	4.94E-07	270	craniferina_c26566	CUST_18924_PI416193496	NA	NA	NA	Fungus
573	2849	26	160	9	113.096	6.821	2.21E-08	8.77E-07	271	craniferina_c6743	CUST_8733_PI416193500	169594716	XP_001790782.1	hypothetical protein SNOG_00086 [Phaeosphaeria nodorum SN15] 	Algae
40184	738	16734	124	2744	-22.67	-4.503	1.83E-09	1.56E-07	272	craniferina_c1073	CUST_1925_PI416193500	NA	NA	NA	Algae
10042	3926	173	544	15	22.619	4.499	1.87E-09	1.59E-07	273	craniferina_c14170	CUST_12895_PI416193500	NA	NA	NA	Fungus
42418	163	7473	84	1071	-49.335	-5.625	1.08E-08	5.30E-07	274	craniferina_lrc231	CUST_438_PI416193500	169610273	XP_001798555.1	hypothetical protein SNOG_08233 [Phaeosphaeria nodorum SN15] 	Fungus
25400	544	31	82	4	17.522	4.131	6.79E-10	8.19E-08	275	craniferina_c2732	CUST_4386_PI416193500	156060003	XP_001595924.1	hypothetical protein SS1G_02138 [Sclerotinia sclerotiorum 1980] 	Fungus
38669	276	15	10	3	18.22	4.187	1.01E-09	1.06E-07	276	craniferina_c4373	CUST_1185_PI416193496	NA	NA	NA	Algae
25439	341	20	97	2	16.342	4.03	4.86E-10	6.74E-08	277	craniferina_c10764	CUST_11487_PI416193500	NA	NA	NA	Fungus
7609	53	2143	5	376	-40.482	-5.339	9.84E-09	4.91E-07	278	craniferina_c5133	CUST_1560_PI416193496	NA	NA	NA	Algae
31434	260	5440	31	950	-20.815	-4.38	1.95E-09	1.64E-07	279	craniferina_lrc124	CUST_238_PI416193500	240279680	EER43185.1	ATP-dependent molecular chaperone HSC82 [Ajellomyces capsulatus H143]	Fungus
32274	5	61	2	9	-12.643	-3.66	1.55E-12	1.86E-09	280	craniferina_c11146	CUST_11709_PI416193500	NA	NA	NA	Fungus
39645	8	216	3	58	-27.143	-4.762	4.52E-09	2.88E-07	281	craniferina_c21443	CUST_14081_PI416193496	NA	NA	NA	Algae
23478	211	2909	40	666	-13.71	-3.777	8.63E-11	2.46E-08	282	craniferina_c7787	CUST_3020_PI416193496	NA	NA	NA	Fungus
4849	487	2	49	0	226.707	7.825	4.10E-08	1.36E-06	283	craniferina_c21193	CUST_13845_PI416193496	NA	NA	NA	Fungus
12937	6	1701	3	1227	-239.986	-7.907	4.23E-08	1.39E-06	284	Cr_Midi_01G04.ab1	CUST_17811_PI416193500	NA	NA	NA	Algae
21820	1313	91	303	15	14.253	3.833	1.81E-10	3.74E-08	285	Cr_DMidi_5281E04.ab1	CUST_15715_PI416193500	NA	NA	NA	Algae
33239	1464	97823	48	2586	-66.813	-6.062	1.92E-08	7.91E-07	286	craniferina_lrc670	CUST_1219_PI416193500	154321365	XP_001559998.1	hypothetical protein BC1G_01557 [Botryotinia fuckeliana B05.10] 	Fungus
5824	7	593	4	95	-107.415	-6.747	2.93E-08	1.06E-06	287	craniferina_c26436	CUST_18796_PI416193496	NA	NA	NA	Fungus
24782	143	1903	20	345	-13.229	-3.726	8.28E-11	2.43E-08	288	craniferina_c27261	CUST_19595_PI416193496	NA	NA	NA	Fungus
42920	7527	14	476	1	557.094	9.122	5.60E-08	1.68E-06	289	craniferina_c938	CUST_1691_PI416193500	154322405	XP_001560517.1	hypothetical protein BC1G_00545 [Botryotinia fuckeliana B05.10] 	Fungus
30896	31559	1206	2263	448	27.39	4.776	6.14E-09	3.57E-07	290	craniferina_lrc2297	CUST_3805_PI416193500	NA	NA	NA	Algae
31849	1749	49161	126	5773	-28.038	-4.809	6.52E-09	3.72E-07	291	craniferina_c5523	CUST_7560_PI416193500	240280867	EER44371.1	TPR domain-containing protein [Ajellomyces capsulatus H143]	Fungus
1823	6	180	3	42	-32.813	-5.036	9.02E-09	4.65E-07	292	craniferina_lrc26847	CUST_19198_PI416193496	NA	NA	NA	Algae
27271	191	6378	21	913	-33.272	-5.056	9.24E-09	4.71E-07	293	craniferina_c22445	CUST_15032_PI416193496	NA	NA	NA	Fungus
16402	2	57	1	43	-20.116	-4.33	2.40E-09	1.85E-07	294	craniferina_c23997	CUST_16495_PI416193496	NA	NA	NA	Algae
24516	6	1294	6	1080	-250.495	-7.969	4.77E-08	1.51E-06	295	craniferina_c23413	CUST_15945_PI416193496	296011672	ADG65527.1	cytochrome oxidase subunit 1 [Philodina sp. PhaS1]	Fungus
40727	100	5147	38	443	-54.567	-5.77	1.97E-08	8.05E-07	296	craniferina_lrc74	CUST_139_PI416193500	242822212	XP_002487840.1	"heat shock protein Hsp30/Hsp42, putative [Talaromyces stipitatus ATCC 10500] "	Fungus
40823	649	6	213	2	102.943	6.686	3.16E-08	1.12E-06	297	craniferina_c4157	CUST_1092_PI416193496	NA	NA	NA	Fungus
35788	20	302	1	61	-14.629	-3.871	4.28E-10	6.15E-08	298	craniferina_c3269	CUST_5063_PI416193500	240276106	EER39618.1	heat shock protein [Ajellomyces capsulatus H143]	Fungus
26915	6	93	0	38	-15.171	-3.923	6.07E-10	7.69E-08	299	craniferina_c16455	CUST_9574_PI416193496	159127587	EDP52702.1	conserved hypothetical protein [Aspergillus fumigatus A1163]	Fungus
38228	78	5011	30	1244	-67.051	-6.067	2.42E-08	9.41E-07	300	craniferina_c25323	CUST_17739_PI416193496	225434986	XP_002284017.1	PREDICTED: similar to HSC70-1 (heat shock cognate 70 kDa protein 1); ATP binding isoform 2 [Vitis vinifera]	Algae
18651	3	413	1	115	-167.316	-7.386	4.40E-08	1.42E-06	301	craniferina_c21247	CUST_14656_PI416193500	NA	NA	NA	Algae
13865	149	1884	7	278	-12.593	-3.655	7.58E-11	2.27E-08	302	craniferina_c24243	CUST_16726_PI416193496	NA	NA	NA	Fungus
10600	310	2	50	0	152.778	7.255	4.33E-08	1.41E-06	303	craniferina_c1208	CUST_136_PI416193496	46139865	XP_391623.1	hypothetical protein FG11447.1 [Gibberella zeae PH-1]	Algae
16451	58	1729	5	360	-29.656	-4.89	9.24E-09	4.71E-07	304	craniferina_lrc3131	CUST_679_PI416193496	NA	NA	NA	Fungus
11105	2	928	0	120	-475.371	-8.893	6.35E-08	1.84E-06	305	craniferina_c11053	CUST_5214_PI416193496	154275976	XP_001538833.1	hypothetical protein HCAG_06438 [Ajellomyces capsulatus NAm1] 	Fungus
31903	3793	127245	1485	4805	-35.335	-5.143	1.28E-08	5.96E-07	306	craniferina_c8148	CUST_9850_PI416193500	NA	NA	NA	Algae
8096	582	4	59	1	152.651	7.254	4.51E-08	1.45E-06	307	craniferina_c6379	CUST_8387_PI416193500	NA	NA	NA	Fungus
32060	2	36	0	4	-17.849	-4.158	2.23E-09	1.77E-07	308	craniferina_c14572	CUST_8049_PI416193496	169625083	XP_001805946.1	hypothetical protein SNOG_15808 [Phaeosphaeria nodorum SN15] 	Fungus
25668	6	400	2	258	-57.465	-5.845	2.45E-08	9.46E-07	309	Cr_DMini_4609D02.ab1	CUST_17090_PI416193500	169594952	XP_001790900.1	hypothetical protein SNOG_00207 [Phaeosphaeria nodorum SN15] 	Fungus
10856	31	373	3	74	-11.878	-3.57	4.33E-11	1.62E-08	310	craniferina_c10716	CUST_11460_PI416193500	NA	NA	NA	Fungus
37069	49	605	5	103	-12.223	-3.611	9.21E-11	2.49E-08	311	craniferina_c7640	CUST_2925_PI416193496	154302177	XP_001551499.1	hypothetical protein BC1G_09769 [Botryotinia fuckeliana B05.10] 	Fungus
1681	257	3	18	0	96.078	6.586	3.77E-08	1.27E-06	312	craniferina_c6194	CUST_8220_PI416193500	119484082	XP_001261944.1	"U5 snRNP component (116 kDa), putative [Neosartorya fischeri NRRL 181] "	Fungus
15404	951	14597	74	3700	-15.023	-3.909	9.95E-10	1.05E-07	313	craniferina_c17398	CUST_10303_PI416193496	NA	NA	NA	Fungus
21557	2	111	0	32	-60.236	-5.913	2.82E-08	1.04E-06	314	craniferina_c8424	CUST_3393_PI416193496	NA	NA	NA	Fungus
35454	15125	1209	1980	426	13.012	3.702	3.11E-10	5.34E-08	315	BTK05726010(c)SJ1(t)Dry_0.5-1kb_1441-1536_E4(p)T3(s)090205SJ1SEQ1.029.ab1	CUST_15495_PI416193500	NA	NA	NA	NA
15032	73	2	9	0	37.183	5.217	1.63E-08	7.05E-07	316	craniferina_c18105	CUST_10912_PI416193496	NA	NA	NA	Fungus
21473	210	3714	32	386	-17.719	-4.147	2.80E-09	2.05E-07	317	craniferina_lrc124	CUST_237_PI416193500	240279680	EER43185.1	ATP-dependent molecular chaperone HSC82 [Ajellomyces capsulatus H143]	Fungus
17860	569	7742	13	1729	-13.39	-3.743	4.28E-10	6.15E-08	318	craniferina_c27257	CUST_19591_PI416193496	NA	NA	NA	Fungus
2703	1686	11	187	2	158.084	7.305	5.41E-08	1.64E-06	319	craniferina_c25521	CUST_17925_PI416193496	NA	NA	NA	Fungus
21072	70	7642	13	4133	-99.216	-6.632	4.29E-08	1.40E-06	320	craniferina_c3825	CUST_5764_PI416193500	154302066	XP_001551444.1	hypothetical protein BC1G_10270 [Botryotinia fuckeliana B05.10] 	Fungus
38046	23	2	1	0	11.015	3.461	7.51E-12	5.47E-09	321	craniferina_c4728	CUST_1370_PI416193496	NA	NA	NA	Fungus
2498	316	9177	107	2383	-29.468	-4.881	1.30E-08	6.02E-07	322	Cr_DMini_3841B10.ab1	CUST_16893_PI416193500	NA	NA	NA	Fungus
41115	3	123	1	34	-37.506	-5.229	1.89E-08	7.85E-07	323	craniferina_c20146	CUST_12848_PI416193496	NA	NA	NA	Fungus
3427	2	709	0	294	-321.881	-8.33	7.05E-08	1.98E-06	324	craniferina_c22916	CUST_14843_PI416193500	256730012	EEU43364.1	hypothetical protein NECHADRAFT_82569 [Nectria haematococca mpVI 77-13-4]	Fungus
39024	267	15	25	1	18.205	4.186	3.67E-09	2.47E-07	325	craniferina_c21646	CUST_14281_PI416193496	NA	NA	NA	Fungus
6175	541	44	102	14	12.646	3.661	3.35E-10	5.53E-08	326	craniferina_c18915	CUST_11671_PI416193496	169599424	XP_001793135.1	hypothetical protein SNOG_02533 [Phaeosphaeria nodorum SN15] 	Fungus
32314	14334	975	2518	165	14.692	3.877	1.17E-09	1.15E-07	327	craniferina_c17959	CUST_10778_PI416193496	154321537	XP_001560084.1	hypothetical protein BC1G_01643 [Botryotinia fuckeliana B05.10] 	Fungus
38849	36220	701	5818	328	55.505	5.795	2.98E-08	1.07E-06	328	craniferina_lrc485	CUST_904_PI416193500	291189787	EFE45055.1	hypothetical protein TRV_00154 [Trichophyton verrucosum HKI 0517]	Fungus
22384	28	5040	5	1503	-174.51	-7.447	6.15E-08	1.80E-06	329	craniferina_c15521	CUST_13360_PI416193500	NA	NA	NA	Fungus
12899	2	40	0	30	-16.664	-4.059	2.73E-09	2.02E-07	330	craniferina_c26081	CUST_18461_PI416193496	NA	NA	NA	Fungus
42878	52	779	1	188	-14.706	-3.878	1.35E-09	1.27E-07	331	craniferina_c13531	CUST_7173_PI416193496	169610395	XP_001798616.1	hypothetical protein SNOG_08297 [Phaeosphaeria nodorum SN15] 	Fungus
11543	419	5787	63	794	-13.824	-3.789	9.30E-10	1.02E-07	332	craniferina_c14172	CUST_7713_PI416193496	159481478	XP_001698806.1	"ClpB chaperone, Hsp100 family [Chlamydomonas reinhardtii] "	Algae
29354	2580	6	785	3	426.153	8.735	8.36E-08	2.24E-06	333	craniferina_c23213	CUST_15758_PI416193496	239614442	EEQ91429.1	conserved hypothetical protein [Ajellomyces dermatitidis ER-3]	Fungus
37630	15	451	5	60	-31.205	-4.964	1.66E-08	7.10E-07	334	craniferina_lrc231	CUST_437_PI416193500	169610273	XP_001798555.1	hypothetical protein SNOG_08233 [Phaeosphaeria nodorum SN15] 	Fungus
3930	3425	35874	579	4577	-10.514	-3.394	2.91E-13	5.39E-10	335	craniferina_lrc393	CUST_740_PI416193500	169607589	XP_001797214.1	hypothetical protein SNOG_06853 [Phaeosphaeria nodorum SN15] 	Fungus
9379	22	236	2	44	-10.842	-3.439	1.90E-11	9.34E-09	336	craniferina_c9356	CUST_10691_PI416193500	291178372	EFE34162.1	hypothetical protein ARB_07113 [Arthroderma benhamiae CBS 112371]	Fungus
7725	17	250	3	38	-14.892	-3.896	1.62E-09	1.43E-07	337	craniferina_c23728	CUST_16241_PI416193496	156048136	XP_001590035.1	hypothetical protein SS1G_08799 [Sclerotinia sclerotiorum 1980] 	Fungus
34409	143	1653	40	145	-11.808	-3.562	1.74E-10	3.63E-08	338	craniferina_c25220	CUST_17642_PI416193496	NA	NA	NA	Fungus
27826	2	591	0	221	-301.856	-8.238	7.67E-08	2.10E-06	339	craniferina_c10053	CUST_11074_PI416193500	145259288	XP_001402323.1	hypothetical protein An04g09670 [Aspergillus niger] 	Algae
12251	15089	123	612	34	125.469	6.971	5.81E-08	1.73E-06	340	craniferina_c5212	CUST_7229_PI416193500	259485972	CBF83444.1	"TPA: vesicle coat complex COPII, subunit Sec24 family protein, putative (Eurofung) [Aspergillus nidulans FGSC A4]"	Fungus
36689	42924	2799	1854	756	15.738	3.976	2.37E-09	1.84E-07	341	craniferina_lrc13723	CUST_7338_PI416193496	NA	NA	NA	Fungus
16810	257	5	43	2	51.003	5.673	3.14E-08	1.11E-06	342	craniferina_lrc643	CUST_1172_PI416193500	NA	NA	NA	Fungus
46	1299	107	313	22	12.036	3.589	2.99E-10	5.28E-08	343	Cr_DMidi_5281E04.ab1	CUST_15714_PI416193500	NA	NA	NA	Algae
36702	2064	34235	130	6972	-16.397	-4.035	3.08E-09	2.19E-07	344	craniferina_lrc28244	CUST_15353_PI416193500	145256411	XP_001401376.1	hypothetical protein An04g00130 [Aspergillus niger] 	Fungus
27551	8	446	1	101	-53.755	-5.748	3.26E-08	1.14E-06	345	craniferina_c20320	CUST_13013_PI416193496	NA	NA	NA	Fungus
41199	2	59	0	4	-28.43	-4.829	1.56E-08	6.82E-07	346	craniferina_c27026	CUST_19372_PI416193496	154273136	XP_001537420.1	predicted protein [Ajellomyces capsulatus NAm1] 	Fungus
38206	37	386	5	64	-10.54	-3.398	5.87E-12	4.60E-09	347	craniferina_c9356	CUST_10692_PI416193500	291178372	EFE34162.1	hypothetical protein ARB_07113 [Arthroderma benhamiae CBS 112371]	Fungus
32538	6937	3	897	1	2472.74	11.272	1.15E-07	2.82E-06	348	craniferina_c19738	CUST_12455_PI416193496	NA	NA	NA	Fungus
15059	473	5424	86	1038	-11.446	-3.517	1.54E-10	3.38E-08	349	craniferina_c8203	CUST_9886_PI416193500	NA	NA	NA	Algae
41201	7145	654	801	249	11.409	3.512	1.47E-10	3.34E-08	350	craniferina_c8315	CUST_3331_PI416193496	NA	NA	NA	Algae
27098	52	7545	8	2538	-141.727	-7.147	6.53E-08	1.88E-06	351	craniferina_c8787	CUST_3616_PI416193496	NA	NA	NA	Fungus
39185	159	5	30	5	40.119	5.326	2.82E-08	1.04E-06	352	craniferina_c11416	CUST_5471_PI416193496	145246718	XP_001395608.1	hypothetical protein An12g05390 [Aspergillus niger] 	Fungus
4772	2095	33203	209	5963	-15.743	-3.977	2.95E-09	2.13E-07	353	craniferina_lrc28244	CUST_15354_PI416193500	145256411	XP_001401376.1	hypothetical protein An04g00130 [Aspergillus niger] 	Fungus
36703	260	2	18	0	129.416	7.016	6.58E-08	1.88E-06	354	craniferina_c6194	CUST_8219_PI416193500	119484082	XP_001261944.1	"U5 snRNP component (116 kDa), putative [Neosartorya fischeri NRRL 181] "	Fungus
40343	421	2	73	0	197.125	7.623	7.85E-08	2.13E-06	355	craniferina_c9305	CUST_3971_PI416193496	256729537	EEU42891.1	hypothetical protein NECHADRAFT_84216 [Nectria haematococca mpVI 77-13-4]	Fungus
28847	18	300	1	50	-16.482	-4.043	4.07E-09	2.66E-07	356	craniferina_c3269	CUST_5064_PI416193500	240276106	EER39618.1	heat shock protein [Ajellomyces capsulatus H143]	Fungus
32338	10	1987	2	655	-184.13	-7.525	7.73E-08	2.11E-06	357	craniferina_c15521	CUST_13359_PI416193500	NA	NA	NA	Fungus
12398	11918	1075	1375	324	11.416	3.513	3.00E-10	5.28E-08	358	craniferina_c2136	CUST_3584_PI416193500	261191157	XP_002621987.1	posttranscriptional regulation nuclease [Ajellomyces dermatitidis SLH14081] 	Fungus
40740	10975	290284	707	7360	-26.481	-4.727	1.64E-08	7.06E-07	359	craniferina_c1198	CUST_2130_PI416193500	189195992	XP_001934334.1	Hsp70 nucleotide exchange factor fes1 [Pyrenophora tritici-repentis Pt-1C-BFP] 	Fungus
40117	536	21	132	8	26.606	4.734	1.67E-08	7.15E-07	360	craniferina_c8815	CUST_3632_PI416193496	NA	NA	NA	Algae
19538	3021	59	723	41	60.015	5.907	4.54E-08	1.45E-06	361	Cr_DMini_2305A08.ab1	CUST_16709_PI416193500	159122554	EDP47675.1	"MFS monosaccharide transporter, putative [Aspergillus fumigatus A1163]"	Fungus
22845	104	2	3	1	45.316	5.502	3.70E-08	1.25E-06	362	craniferina_c8707	CUST_3567_PI416193496	NA	NA	NA	Fungus
17001	4169	67239	105	8175	-16.05	-4.004	4.41E-09	2.83E-07	363	craniferina_c2326	CUST_3850_PI416193500	70995456	XP_752483.1	heat shock protein/chaperonin HSP78 [Aspergillus fumigatus Af293] 	Fungus
39853	377	7	270	2	50.554	5.66	4.16E-08	1.37E-06	364	craniferina_c27124	CUST_19464_PI416193496	NA	NA	NA	Fungus
34711	35744	1260	2836	467	29.725	4.894	2.32E-08	9.11E-07	365	craniferina_lrc2297	CUST_3806_PI416193500	NA	NA	NA	Algae
42095	3	106	1	34	-31.02	-4.955	2.51E-08	9.66E-07	366	craniferina_c15927	CUST_13515_PI416193500	242794237	XP_002482329.1	actin family protein [Talaromyces stipitatus ATCC 10500] 	Fungus
25960	383	10	73	2	36.849	5.204	2.94E-08	1.06E-06	367	craniferina_c18399	CUST_11180_PI416193496	NA	NA	NA	Fungus
34152	4307	69815	109	4359	-16.191	-4.017	5.04E-09	3.12E-07	368	craniferina_c2326	CUST_3849_PI416193500	70995456	XP_752483.1	heat shock protein/chaperonin HSP78 [Aspergillus fumigatus Af293] 	Fungus
14650	6	155	1	106	-22.77	-4.509	1.42E-08	6.40E-07	369	craniferina_c6646	CUST_8662_PI416193500	NA	NA	NA	Fungus
36984	1140	13224	52	3825	-11.315	-3.5	3.53E-10	5.69E-08	370	craniferina_c19107	CUST_14471_PI416193500	NA	NA	NA	Algae
29294	11	268	3	76	-24.955	-4.641	1.73E-08	7.32E-07	371	craniferina_c9460	CUST_4084_PI416193496	NA	NA	NA	Algae
13502	2	26	0	16	-11.434	-3.515	4.41E-10	6.26E-08	372	craniferina_c1525	CUST_2666_PI416193500	NA	NA	NA	Fungus
27591	30	5853	17	3058	-197.749	-7.628	9.95E-08	2.56E-06	373	craniferina_lrc28418	CUST_20607_PI416193496	NA	NA	NA	Fungus
24933	142	2	24	0	77.027	6.267	5.98E-08	1.77E-06	374	craniferina_c4398	CUST_6396_PI416193500	154309933	XP_001554299.1	hypothetical protein BC1G_06887 [Botryotinia fuckeliana B05.10] 	Algae
29962	144	4605	38	484	-32.578	-5.026	2.98E-08	1.08E-06	375	craniferina_lrc324	CUST_613_PI416193500	46123273	XP_386190.1	hypothetical protein FG06014.1 [Gibberella zeae PH-1]	Fungus
22059	55	608	7	85	-11.035	-3.464	4.01E-10	5.99E-08	376	craniferina_c24731	CUST_17180_PI416193496	NA	NA	NA	Fungus
45199	2157	229	310	17	9.384	3.23	2.90E-14	8.02E-11	377	craniferina_c22608	CUST_15183_PI416193496	NA	NA	NA	Fungus
40696	13	138	2	30	-10.431	-3.383	1.27E-10	3.02E-08	378	craniferina_c20514	CUST_13198_PI416193496	NA	NA	NA	Algae
33274	231	19	14	4	12.374	3.629	1.22E-09	1.18E-07	379	craniferina_c19854	CUST_12564_PI416193496	NA	NA	NA	Fungus
39051	89	2	7	0	40.6	5.343	4.24E-08	1.39E-06	380	craniferina_c27457	CUST_19781_PI416193496	NA	NA	NA	Fungus
8615	2	22	0	1	-11.044	-3.465	4.24E-10	6.15E-08	381	craniferina_c10779	CUST_11499_PI416193500	NA	NA	NA	Algae
26834	55817	4894	1861	1352	11.734	3.553	9.34E-10	1.02E-07	382	craniferina_lrc513	CUST_956_PI416193500	295664112	XP_002792608.1	40S ribosomal protein S22 [Paracoccidioides brasiliensis Pb01] 	Fungus
28642	9	284	1	79	-32.643	-5.029	3.25E-08	1.14E-06	383	craniferina_c17218	CUST_14076_PI416193500	NA	NA	NA	Fungus
44096	180	6	10	3	35.458	5.148	3.64E-08	1.23E-06	384	craniferina_c9449	CUST_4075_PI416193496	NA	NA	NA	Fungus
5479	67	688	4	83	-10.165	-3.345	1.06E-10	2.69E-08	385	craniferina_c24371	CUST_16846_PI416193496	225557727	EEH06012.1	conserved hypothetical protein [Ajellomyces capsulatus G186AR]	Fungus
28681	1229	14202	99	4056	-11.294	-3.497	6.63E-10	8.04E-08	386	craniferina_c19107	CUST_14472_PI416193500	NA	NA	NA	Algae
1410	1246	2	381	0	507.978	8.989	1.46E-07	3.40E-06	387	craniferina_c3697	CUST_901_PI416193496	156054414	XP_001593133.1	hypothetical protein SS1G_06055 [Sclerotinia sclerotiorum 1980] 	Fungus
10635	569	2	9	0	290.473	8.182	1.25E-07	2.99E-06	388	craniferina_c19744	CUST_12461_PI416193496	242768664	XP_002341615.1	"alcohol dehydrogenase, putative [Talaromyces stipitatus ATCC 10500] "	Fungus
21600	3254	190270	869	9704	-59.978	-5.906	6.10E-08	1.79E-06	389	Cr_DMidi_6817C12.ab1	CUST_15997_PI416193500	258564060	XP_002582775.1	30 kDa heat shock protein [Uncinocarpus reesii 1704] 	Algae
33238	2	119	0	31	-50.036	-5.645	5.53E-08	1.67E-06	390	craniferina_c14687	CUST_8141_PI416193496	NA	NA	NA	Fungus
40662	5	88	2	23	-17.606	-4.138	1.10E-08	5.35E-07	391	craniferina_c8515	CUST_3446_PI416193496	240111298	EER29451.1	"oxidoreductase,short chain dehydrogenase, putative [Coccidioides posadasii C735 delta SOWgp]"	Fungus
15065	47	2	12	0	24.982	4.643	2.52E-08	9.66E-07	392	craniferina_c19489	CUST_12218_PI416193496	115433911	XP_001217610.1	conserved hypothetical protein [Aspergillus terreus NIH2624] 	Fungus
31696	124	1390	5	268	-11.077	-3.47	6.61E-10	8.04E-08	393	BTK05197012(c)SJ1(t)dry_1-3kb_6817-6912_D3(p)T3(s)080606SJSEQ2.020.ab1	CUST_15448_PI416193500	NA	NA	NA	NA
38766	2	114	0	3	-48.968	-5.614	5.53E-08	1.67E-06	394	Cr_DMini_1249F06.ab1	CUST_16653_PI416193500	269214436	ZP_05986548.2	conserved hypothetical protein [Neisseria lactamica ATCC 23970] 	Fungus
34216	212	3660	29	1415	-16.491	-4.044	9.00E-09	4.65E-07	395	craniferina_c25638	CUST_18032_PI416193496	242760842	XP_002340070.1	"polyketide synthase, putative [Talaromyces stipitatus ATCC 10500] "	Fungus
18544	2	388	0	175	-195.962	-7.614	1.18E-07	2.89E-06	396	craniferina_c8792	CUST_10340_PI416193500	NA	NA	NA	Fungus
20225	20	288	1	68	-13.818	-3.789	4.01E-09	2.64E-07	397	craniferina_c23516	CUST_16041_PI416193496	NA	NA	NA	Fungus
34442	2	48	0	43	-18.046	-4.174	1.29E-08	5.99E-07	398	craniferina_c8294	CUST_3318_PI416193496	239611140	EEQ88127.1	DNA binding protein SART-1 [Ajellomyces dermatitidis ER-3]	Fungus
13906	1889	13	163	3	149.842	7.227	1.10E-07	2.76E-06	399	craniferina_c15119	CUST_8507_PI416193496	NA	NA	NA	Fungus
11989	915	8469	97	880	-9.258	-3.211	9.09E-12	6.07E-09	400	craniferina_c3905	CUST_5846_PI416193500	NA	NA	NA	Algae
36354	465	24	55	3	18.99	4.247	1.53E-08	6.71E-07	401	craniferina_c10871	CUST_11552_PI416193500	NA	NA	NA	Fungus
43032	176	3	47	0	60.519	5.919	6.75E-08	1.92E-06	402	craniferina_c2644	CUST_507_PI416193496	NA	NA	NA	Fungus
17529	117	2	81	0	54.012	5.755	6.29E-08	1.83E-06	403	craniferina_c974	CUST_1755_PI416193500	NA	NA	NA	Fungus
30413	36731	2906	1885	746	12.922	3.692	2.83E-09	2.06E-07	404	Cr_DMini_4609E12.ab1	CUST_17123_PI416193500	258577023	XP_002542693.1	60S ribosomal protein L7 [Uncinocarpus reesii 1704] 	Fungus
5057	250	3	177	1	82.026	6.358	8.27E-08	2.22E-06	405	craniferina_c1093	CUST_1964_PI416193500	145496860	XP_001434420.1	hypothetical protein [Paramecium tetraurelia strain d4-2] 	Fungus
21271	3	85	1	39	-26.202	-4.712	3.05E-08	1.09E-06	406	craniferina_c9773	CUST_4313_PI416193496	7076770	CAB75932.1	putative protein [Arabidopsis thaliana]	Fungus
1679	70	3	8	0	26.358	4.72	3.11E-08	1.10E-06	407	craniferina_c2696	CUST_4339_PI416193500	164428229	XP_958820.2	hypothetical protein NCU06012 [Neurospora crassa OR74A] 	Fungus
2909	10	177	2	30	-18.353	-4.198	1.64E-08	7.06E-07	408	craniferina_c5993	CUST_8024_PI416193500	289613970	CBI59204.1	unnamed protein product [Sordaria macrospora]	Fungus
21367	9	1478	1	1114	-146.203	-7.192	1.21E-07	2.95E-06	409	Cr_DMidi_5281B05.ab1	CUST_15651_PI416193500	255079190	XP_002503175.1	predicted protein [Micromonas sp. RCC299] 	Algae
30357	18	219	1	25	-12.226	-3.612	2.49E-09	1.89E-07	410	craniferina_c1516	CUST_2652_PI416193500	225679238	EEH17522.1	pirin [Paracoccidioides brasiliensis Pb03] 	Algae
35477	1124	14	117	1	82.406	6.365	9.20E-08	2.41E-06	411	craniferina_c7759	CUST_3000_PI416193496	225554345	EEH02644.1	conserved hypothetical protein [Ajellomyces capsulatus G186AR]	Fungus
10994	130	2	11	0	64.941	6.021	7.80E-08	2.12E-06	412	craniferina_c17324	CUST_10242_PI416193496	NA	NA	NA	Algae
21370	55	659	2	90	-11.947	-3.579	2.25E-09	1.78E-07	413	craniferina_c7898	CUST_9624_PI416193500	242796421	XP_002482796.1	"telomerase reverse transcriptase, putative [Talaromyces stipitatus ATCC 10500] "	Fungus
41407	3295	366	190	91	9.192	3.2	4.97E-11	1.78E-08	414	craniferina_c4042	CUST_6006_PI416193500	NA	NA	NA	Fungus
32000	8	101	1	15	-12.109	-3.598	2.56E-09	1.92E-07	415	craniferina_c25217	CUST_17639_PI416193496	169603654	XP_001795248.1	hypothetical protein SNOG_04835 [Phaeosphaeria nodorum SN15] 	Fungus
42110	725	2	64	0	301.798	8.237	1.70E-07	3.83E-06	416	craniferina_c19089	CUST_11834_PI416193496	NA	NA	NA	Fungus
38285	1583	136	180	26	11.719	3.551	2.17E-09	1.74E-07	417	craniferina_c26579	CUST_18937_PI416193496	212546029	XP_002153168.1	"U5 snRNP complex subunit, putative [Penicillium marneffei ATCC 18224] "	Fungus
5102	235	3290	21	581	-13.92	-3.799	6.75E-09	3.82E-07	418	craniferina_c25474	CUST_15112_PI416193500	159463954	XP_001690207.1	predicted protein [Chlamydomonas reinhardtii] 	Algae
32604	4050	130548	1494	4717	-33.722	-5.076	5.02E-08	1.56E-06	419	craniferina_c8148	CUST_9849_PI416193500	NA	NA	NA	Algae
1055	271	2494	29	317	-9.194	-3.201	8.47E-11	2.46E-08	420	craniferina_c6137	CUST_8164_PI416193500	159130825	EDP55938.1	DnaJ domain protein [Aspergillus fumigatus A1163]	Algae
19107	1128	25	202	3	45.484	5.507	6.96E-08	1.96E-06	421	craniferina_c21084	CUST_13743_PI416193496	NA	NA	NA	Fungus
3907	6	216	1	76	-37.275	-5.22	5.78E-08	1.72E-06	422	craniferina_c17218	CUST_14075_PI416193500	NA	NA	NA	Fungus
42351	14	161	3	21	-11.681	-3.546	2.34E-09	1.83E-07	423	craniferina_c13604	CUST_7235_PI416193496	159487533	XP_001701777.1	"ClpB chaperone, Hsp100 family [Chlamydomonas reinhardtii] "	Algae
11172	2	163	0	99	-71.722	-6.164	9.79E-08	2.53E-06	424	craniferina_c20992	CUST_13653_PI416193496	NA	NA	NA	Fungus
34494	48	588	8	176	-11.875	-3.57	2.88E-09	2.09E-07	425	craniferina_c15917	CUST_9152_PI416193496	119509203	ZP_01628353.1	ATPase [Nodularia spumigena CCY9414] 	Algae
8494	58	4	14	1	16.167	4.015	1.43E-08	6.45E-07	426	craniferina_c5767	CUST_1864_PI416193496	NA	NA	NA	Fungus
11657	144	16	20	3	8.806	3.139	2.96E-11	1.24E-08	427	craniferina_c23726	CUST_16239_PI416193496	154304565	XP_001552687.1	hypothetical protein BC1G_09158 [Botryotinia fuckeliana B05.10] 	Fungus
37870	17	194	2	6	-11.321	-3.501	2.18E-09	1.74E-07	428	craniferina_c1516	CUST_2651_PI416193500	225679238	EEH17522.1	pirin [Paracoccidioides brasiliensis Pb03] 	Algae
40809	740	9581	226	1269	-13.266	-3.73	6.37E-09	3.65E-07	429	Cr_WMidi_8257B03.ab1	CUST_18589_PI416193500	171678007	XP_001903954.1	hypothetical protein [Podospora anserina S mat+] 	Fungus
636	46	3	3	1	15.654	3.969	1.31E-08	6.02E-07	430	craniferina_c21071	CUST_13730_PI416193496	NA	NA	NA	Fungus
36664	1704	23733	255	892	-14.02	-3.809	8.72E-09	4.53E-07	431	craniferina_c9138	CUST_10552_PI416193500	NA	NA	NA	Algae
30144	246	20	42	3	12.025	3.588	3.83E-09	2.54E-07	432	craniferina_c22373	CUST_14968_PI416193496	NA	NA	NA	Algae
42496	203	2970	23	407	-14.59	-3.867	1.11E-08	5.38E-07	433	craniferina_c8255	CUST_9919_PI416193500	159487533	XP_001701777.1	"ClpB chaperone, Hsp100 family [Chlamydomonas reinhardtii] "	Algae
44215	57	671	8	177	-11.601	-3.536	3.16E-09	2.21E-07	434	craniferina_c10555	CUST_4871_PI416193496	259484711	CBF81166.1	"TPA: actin cytoskeleton organization and biogenesis protein, putative (AFU_orthologue; AFUA_3G04300) [Aspergillus nidulans FGSC A4]"	Fungus
22762	233	20079	15	2854	-85.891	-6.424	1.23E-07	2.98E-06	435	craniferina_c4898	CUST_6908_PI416193500	85090899	XP_958639.1	hypothetical protein NCU05986 [Neurospora crassa OR74A] 	Fungus
1152	238	9047	31	1945	-37.665	-5.235	7.00E-08	1.97E-06	436	craniferina_c17943	CUST_10763_PI416193496	NA	NA	NA	Fungus
37546	47	437	4	78	-9.281	-3.214	3.31E-10	5.50E-08	437	craniferina_c14798	CUST_8243_PI416193496	226462698	EEH59990.1	predicted protein [Micromonas pusilla CCMP1545]	Algae
32157	74	4848	116	582	-217.125	-7.762	1.99E-07	4.30E-06	438	Cr_DMidi_9697D10.ab1	CUST_16471_PI416193500	156057509	XP_001594678.1	predicted protein [Sclerotinia sclerotiorum 1980] 	Fungus
44950	8	203	1	57	-26.526	-4.729	4.98E-08	1.56E-06	439	craniferina_lrc374	CUST_704_PI416193500	119189029	XP_001245121.1	hypothetical protein CIMG_04562 [Coccidioides immitis RS] 	Fungus
9502	123	1206	0	206	-9.67	-3.274	6.30E-10	7.85E-08	440	BTK05197012(c)SJ1(t)dry_1-3kb_6817-6912_D3(p)T3(s)080606SJSEQ2.020.ab1	CUST_15447_PI416193500	NA	NA	NA	NA
41637	17339	1623	1798	274	10.753	3.427	2.17E-09	1.74E-07	441	craniferina_c1237	CUST_2193_PI416193500	240280553	EER44057.1	40S ribosomal protein S10b [Ajellomyces capsulatus H143]	Fungus
12324	10052	118069	1529	1852	-11.84	-3.566	4.63E-09	2.93E-07	442	craniferina_lrc197	CUST_371_PI416193500	NA	NA	NA	Algae
11144	81	2	37	0	39.149	5.291	7.88E-08	2.14E-06	443	craniferina_lrc928	CUST_1673_PI416193500	261358733	EEY21161.1	predicted protein [Verticillium albo-atrum VaMs.102]	Algae
15362	206	3065	24	377	-14.9	-3.897	1.48E-08	6.60E-07	444	craniferina_c8255	CUST_9920_PI416193500	159487533	XP_001701777.1	"ClpB chaperone, Hsp100 family [Chlamydomonas reinhardtii] "	Algae
39819	2	75	0	12	-32.466	-5.021	6.56E-08	1.88E-06	445	craniferina_c1724	CUST_2965_PI416193500	225556490	EEH04778.1	phosphoglucomutase [Ajellomyces capsulatus G186AR]	Fungus
31454	9	82	2	3	-9.284	-3.215	4.37E-10	6.25E-08	446	craniferina_c13008	CUST_6720_PI416193496	66821399	XP_644183.1	succinate-CoA ligase [Dictyostelium discoideum AX4] 	Fungus
22035	3	72	1	9	-23.071	-4.528	4.37E-08	1.41E-06	447	craniferina_c20932	CUST_13596_PI416193496	NA	NA	NA	Fungus
2251	5237	131388	1451	11102	-25.632	-4.68	5.19E-08	1.60E-06	448	craniferina_c1993	CUST_3384_PI416193500	154317156	XP_001557898.1	hypothetical protein BC1G_03480 [Botryotinia fuckeliana B05.10] 	Fungus
16079	130	1196	9	288	-9.011	-3.172	3.25E-10	5.47E-08	449	craniferina_c23903	CUST_16405_PI416193496	NA	NA	NA	Fungus
12960	2535	29	264	16	99.718	6.64	1.59E-07	3.62E-06	450	craniferina_c2212	CUST_3690_PI416193500	159126026	EDP51142.1	nitrogen metabolite repression regulator NmrA [Aspergillus fumigatus A1163]	Fungus
40526	32	267	5	43	-8.254	-3.045	1.90E-11	9.34E-09	451	craniferina_c3971	CUST_5911_PI416193500	121700194	XP_001268362.1	"magnesium dependent phosphatase, putative [Aspergillus clavatus NRRL 1] "	Fungus
42094	265	3442	47	1426	-12.205	-3.609	6.59E-09	3.75E-07	452	craniferina_c12500	CUST_6300_PI416193496	NA	NA	NA	Fungus
29800	11994	1246	1741	376	9.873	3.303	1.09E-09	1.12E-07	453	craniferina_lrc99	CUST_189_PI416193500	258575595	XP_002541979.1	40S ribosomal protein S15 [Uncinocarpus reesii 1704] 	Fungus
35019	5	3489	3	4963	-350.509	-8.453	2.54E-07	5.19E-06	454	craniferina_c6163	CUST_2066_PI416193496	240272874	EER36399.1	CorA family metal ion transporter [Ajellomyces capsulatus H143]	Fungus
17889	44	5386	5	325	-123.755	-6.951	1.83E-07	4.02E-06	455	craniferina_lrc511	CUST_951_PI416193500	46116726	XP_384381.1	hypothetical protein FG04205.1 [Gibberella zeae PH-1]	Fungus
8334	243	2478	62	511	-10.289	-3.363	1.78E-09	1.53E-07	456	craniferina_c7916	CUST_3091_PI416193496	296414714	XP_002837042.1	hypothetical protein [Tuber melanosporum Mel28] 	Fungus
32554	5	53	2	4	-10.502	-3.393	2.30E-09	1.81E-07	457	craniferina_c20324	CUST_13017_PI416193496	154318285	XP_001558461.1	hypothetical protein BC1G_03310 [Botryotinia fuckeliana B05.10] 	Fungus
14989	624	7128	41	393	-11.421	-3.514	5.21E-09	3.20E-07	458	craniferina_lrc25737	CUST_18128_PI416193496	NA	NA	NA	Fungus
26099	31	591	1	129	-18.846	-4.236	3.47E-08	1.19E-06	459	craniferina_c17195	CUST_14067_PI416193500	258572850	XP_002545187.1	conserved hypothetical protein [Uncinocarpus reesii 1704] 	Algae
37239	44822	4815	3036	492	9.327	3.221	8.30E-10	9.46E-08	460	craniferina_lrc92	CUST_176_PI416193500	171688578	XP_001909229.1	hypothetical protein [Podospora anserina S mat+] 	Algae
16783	69	1286	48	165	-24.405	-4.609	5.71E-08	1.71E-06	461	craniferina_c6564	CUST_2268_PI416193496	NA	NA	NA	Fungus
21440	7	84	3	3	-13.081	-3.709	1.18E-08	5.61E-07	462	craniferina_c9564	CUST_10791_PI416193500	NA	NA	NA	Fungus
26546	22	2	2	1	9.907	3.308	1.60E-09	1.42E-07	463	craniferina_c25555	CUST_17956_PI416193496	NA	NA	NA	Fungus
8343	11	401	3	83	-37.402	-5.225	9.39E-08	2.45E-06	464	craniferina_c18475	CUST_14403_PI416193500	NA	NA	NA	Fungus
41472	48	4	3	1	11.475	3.52	6.06E-09	3.53E-07	465	craniferina_c12330	CUST_6157_PI416193496	NA	NA	NA	Fungus
19999	1764	164	486	18	10.51	3.394	2.82E-09	2.05E-07	466	craniferina_lrc430	CUST_28_PI416193496	296808525	XP_002844601.1	yabJ [Arthroderma otae CBS 113480] 	Fungus
29959	222	16	22	3	13.979	3.805	1.57E-08	6.83E-07	467	craniferina_c4387	CUST_1194_PI416193496	NA	NA	NA	Fungus
24649	17	161	6	19	-9.876	-3.304	1.66E-09	1.45E-07	468	craniferina_c18263	CUST_11054_PI416193496	NA	NA	NA	Fungus
10277	850	7	84	4	129.059	7.012	2.12E-07	4.50E-06	469	craniferina_lrc8932	CUST_10429_PI416193500	NA	NA	NA	Fungus
26888	121	1371	29	483	-11.009	-3.461	5.12E-09	3.16E-07	470	craniferina_c21944	CUST_14561_PI416193496	NA	NA	NA	Fungus
17280	684	6699	43	703	-9.776	-3.289	1.81E-09	1.55E-07	471	craniferina_c11338	CUST_5418_PI416193496	115402045	XP_001217099.1	conserved hypothetical protein [Aspergillus terreus NIH2624] 	Fungus
28424	2	561	0	198	-274.224	-8.099	2.84E-07	5.65E-06	472	craniferina_c10053	CUST_11073_PI416193500	145259288	XP_001402323.1	hypothetical protein An04g09670 [Aspergillus niger] 	Algae
38047	279	19897	29	3040	-70.974	-6.149	1.61E-07	3.66E-06	473	craniferina_c4898	CUST_6907_PI416193500	85090899	XP_958639.1	hypothetical protein NCU05986 [Neurospora crassa OR74A] 	Fungus
19741	58	1697	6	483	-28.623	-4.839	7.76E-08	2.11E-06	474	craniferina_c8398	CUST_10036_PI416193500	119500778	XP_001267146.1	hypothetical protein NFIA_107410 [Neosartorya fischeri NRRL 181] 	Fungus
36003	58	580	7	34	-10.021	-3.325	2.37E-09	1.84E-07	475	craniferina_c7948	CUST_3110_PI416193496	NA	NA	NA	Fungus
28534	49	3	17	1	17.537	4.132	3.57E-08	1.22E-06	476	craniferina_c15644	CUST_8933_PI416193496	NA	NA	NA	Fungus
33768	358	30	57	6	12.051	3.591	9.25E-09	4.71E-07	477	craniferina_c17663	CUST_10519_PI416193496	171689444	XP_001909662.1	hypothetical protein [Podospora anserina S mat+] 	Fungus
9041	773	9521	23	665	-12.293	-3.62	1.05E-08	5.16E-07	478	craniferina_c4364	CUST_1183_PI416193496	NA	NA	NA	Algae
19730	580	2	149	0	300.627	8.232	3.03E-07	5.94E-06	479	craniferina_c9219	CUST_3915_PI416193496	NA	NA	NA	Fungus
35181	54	570	8	115	-10.459	-3.387	3.71E-09	2.48E-07	480	craniferina_c15881	CUST_9122_PI416193496	NA	NA	NA	Fungus
36278	4	80	0	8	-18.244	-4.189	4.32E-08	1.41E-06	481	craniferina_c12779	CUST_6536_PI416193496	58269860	XP_572086.1	protein-methionine-S-oxide reductase [Cryptococcus neoformans var. neoformans JEC21] 	Algae
25598	19	1335	3	142	-70.91	-6.148	1.73E-07	3.88E-06	482	Cr_DMini_4897H06.ab1	CUST_17348_PI416193500	261195118	XP_002623963.1	60S ribosomal protein L10-B [Ajellomyces dermatitidis SLH14081] 	Algae
36488	47	1827	5	572	-37.78	-5.24	1.12E-07	2.78E-06	483	craniferina_c22027	CUST_14638_PI416193496	NA	NA	NA	Algae
840	589	68	41	13	8.773	3.133	6.88E-10	8.27E-08	484	craniferina_c4366	CUST_1184_PI416193496	NA	NA	NA	Algae
5751	105	8350	32	2171	-80.014	-6.322	1.85E-07	4.05E-06	485	craniferina_c23191	CUST_15736_PI416193496	NA	NA	NA	Fungus
20345	27	2	2	1	12.987	3.699	1.52E-08	6.69E-07	486	Cr_Midi_01A02.ab1	CUST_17676_PI416193500	295667347	XP_002794223.1	40S ribosomal protein S4 [Paracoccidioides brasiliensis Pb01] 	Algae
1367	256	3386	22	599	-13.112	-3.713	1.61E-08	6.95E-07	487	craniferina_c25474	CUST_15111_PI416193500	159463954	XP_001690207.1	predicted protein [Chlamydomonas reinhardtii] 	Algae
29193	10	220	4	53	-22.791	-4.51	6.37E-08	1.84E-06	488	craniferina_c16578	CUST_9672_PI416193496	256720355	EEU33792.1	hypothetical protein NECHADRAFT_56055 [Nectria haematococca mpVI 77-13-4]	Fungus
22946	98	1160	20	259	-11.737	-3.553	9.77E-09	4.89E-07	489	craniferina_c23229	CUST_15771_PI416193496	NA	NA	NA	Algae
4248	2	35	0	16	-13.918	-3.799	2.18E-08	8.73E-07	490	craniferina_c6533	CUST_8559_PI416193500	169623987	XP_001805400.1	hypothetical protein SNOG_15243 [Phaeosphaeria nodorum SN15] 	Fungus
12816	395	30	62	8	13.615	3.767	2.01E-08	8.20E-07	491	craniferina_c13606	CUST_7237_PI416193496	NA	NA	NA	Algae
15086	4823	534	669	32	8.988	3.168	1.13E-09	1.14E-07	492	craniferina_c3029	CUST_4761_PI416193500	258569787	XP_002543697.1	conserved hypothetical protein [Uncinocarpus reesii 1704] 	Fungus
19095	218	28	35	5	7.74	2.952	6.35E-11	2.04E-08	493	craniferina_c1882	CUST_3210_PI416193500	189210617	XP_001941640.1	plasma membrane ammonium transporter (Ato3) [Pyrenophora tritici-repentis Pt-1C-BFP] 	Fungus
20069	18	264	3	23	-14.564	-3.864	2.76E-08	1.03E-06	494	craniferina_c2218	CUST_3699_PI416193500	169770695	XP_001819817.1	hypothetical protein [Aspergillus oryzae RIB40] 	Fungus
39303	51	974	3	418	-17.759	-4.15	4.90E-08	1.54E-06	495	craniferina_c7821	CUST_3041_PI416193496	NA	NA	NA	Fungus
37026	80	5	16	0	16.001	4	3.64E-08	1.23E-06	496	craniferina_c14145	CUST_12886_PI416193500	NA	NA	NA	Fungus
32601	13006	1347	2047	439	9.954	3.315	3.74E-09	2.49E-07	497	craniferina_lrc99	CUST_190_PI416193500	258575595	XP_002541979.1	40S ribosomal protein S15 [Uncinocarpus reesii 1704] 	Fungus
23604	95	7	44	3	13.34	3.738	2.20E-08	8.75E-07	498	craniferina_c23724	CUST_16237_PI416193496	291182223	EFE37924.1	"Pfs, NACHT and WD domain protein [Trichophyton verrucosum HKI 0517]"	Algae
14427	342	43	37	12	8.066	3.012	3.12E-10	5.34E-08	499	craniferina_c20024	CUST_12730_PI416193496	NA	NA	NA	Fungus
44306	2338	144	303	41	16.606	4.054	4.29E-08	1.40E-06	500	craniferina_c13054	CUST_6759_PI416193496	116205377	XP_001228499.1	hypothetical protein CHGG_10572 [Chaetomium globosum CBS 148.51] 	Algae
8959	21	2	7	0	10.486	3.39	5.88E-09	3.46E-07	501	craniferina_c10089	CUST_4541_PI416193496	NA	NA	NA	Fungus
10461	207	3	28	1	82.623	6.368	2.33E-07	4.86E-06	502	craniferina_lrc4028	CUST_5988_PI416193500	NA	NA	NA	Fungus
11433	93	844	8	48	-9.116	-3.188	1.94E-09	1.63E-07	503	craniferina_c9303	CUST_10660_PI416193500	258570899	XP_002544253.1	conserved hypothetical protein [Uncinocarpus reesii 1704] 	Fungus
43928	1835	25185	373	4695	-13.738	-3.78	2.59E-08	9.84E-07	504	craniferina_c1073	CUST_1926_PI416193500	NA	NA	NA	Algae
41170	4	30	2	5	-8.261	-3.046	5.22E-10	7.02E-08	505	craniferina_c20805	CUST_13476_PI416193496	NA	NA	NA	Fungus
36590	2474	74446	169	10938	-29.92	-4.903	1.12E-07	2.79E-06	506	Cr_DMidi_9697G12.ab1	CUST_16522_PI416193500	154321365	XP_001559998.1	hypothetical protein BC1G_01557 [Botryotinia fuckeliana B05.10] 	Fungus
44358	2	22	0	5	-9.678	-3.275	3.48E-09	2.36E-07	507	Cr_WMini_3841D08.ab1	CUST_19651_PI416193500	170084891	XP_001873669.1	predicted protein [Laccaria bicolor S238N-H82] 	Fungus
33281	586	8564	162	2372	-14.604	-3.868	3.11E-08	1.10E-06	508	craniferina_c1589	CUST_2761_PI416193500	240107418	EER25603.1	"41 kDa peptidyl-prolyl cis-trans isomerase , putative [Coccidioides posadasii C735 delta SOWgp]"	Fungus
15524	46	1215	34	587	-29.456	-4.881	1.11E-07	2.77E-06	509	craniferina_c4009	CUST_5957_PI416193500	154310582	XP_001554622.1	hypothetical protein BC1G_06765 [Botryotinia fuckeliana B05.10] 	Fungus
8529	5285	163	2307	56	31.125	4.96	1.17E-07	2.86E-06	510	craniferina_c2266	CUST_3764_PI416193500	159465641	XP_001691031.1	light-harvesting protein of photosystem I [Chlamydomonas reinhardtii] 	Algae
12198	26	327	10	30	-13.035	-3.704	2.24E-08	8.87E-07	511	craniferina_c25640	CUST_18034_PI416193496	NA	NA	NA	Fungus
13269	53	4599	6	1091	-86.366	-6.432	2.55E-07	5.20E-06	512	craniferina_c3315	CUST_5122_PI416193500	256734593	EEU47939.1	predicted protein [Nectria haematococca mpVI 77-13-4]	Fungus
19770	52	633	5	88	-12.099	-3.597	1.66E-08	7.13E-07	513	craniferina_c7898	CUST_9623_PI416193500	242796421	XP_002482796.1	"telomerase reverse transcriptase, putative [Talaromyces stipitatus ATCC 10500] "	Fungus
12388	246	27	33	2	9.229	3.206	2.52E-09	1.90E-07	514	craniferina_c24597	CUST_17058_PI416193496	255088533	XP_002506189.1	Drug/Metabolite transporter superfamily [Micromonas sp. RCC299] 	Fungus
4538	52900	5311	11331	975	9.926	3.311	5.22E-09	3.20E-07	515	craniferina_lrc78	CUST_147_PI416193500	71018401	XP_759431.1	hypothetical protein UM03284.1 [Ustilago maydis 521] 	Fungus
24941	3	101	1	33	-33.997	-5.087	1.36E-07	3.21E-06	516	craniferina_c15927	CUST_13516_PI416193500	242794237	XP_002482329.1	actin family protein [Talaromyces stipitatus ATCC 10500] 	Fungus
28101	1382	18223	310	875	-13.39	-3.743	2.71E-08	1.01E-06	517	craniferina_c9138	CUST_10551_PI416193500	NA	NA	NA	Algae
31233	71	549	7	105	-7.662	-2.938	1.52E-10	3.38E-08	518	craniferina_c10785	CUST_11505_PI416193500	119194607	XP_001247907.1	hypothetical protein CIMG_01678 [Coccidioides immitis RS]	Algae
13866	208	2868	58	475	-13.981	-3.805	3.04E-08	1.09E-06	519	craniferina_c6354	CUST_2170_PI416193496	NA	NA	NA	Fungus
4980	89	3	16	1	28.173	4.816	1.13E-07	2.80E-06	520	craniferina_c7455	CUST_2825_PI416193496	NA	NA	NA	Fungus
2756	63545	6519	10776	1206	9.768	3.288	4.67E-09	2.94E-07	521	craniferina_lrc78	CUST_148_PI416193500	71018401	XP_759431.1	hypothetical protein UM03284.1 [Ustilago maydis 521] 	Fungus
36905	2	1709	0	1006	-714.756	-9.481	4.49E-07	7.83E-06	522	Cr_WMini_769B01.ab1	CUST_19948_PI416193500	NA	NA	NA	Fungus
20195	19544	170000	581	10475	-8.69	-3.119	1.76E-09	1.51E-07	523	craniferina_c24108	CUST_16600_PI416193496	NA	NA	NA	Fungus
18098	2	36	0	7	-18.696	-4.225	6.63E-08	1.89E-06	524	craniferina_c10817	CUST_5050_PI416193496	NA	NA	NA	Fungus
39969	3	28	1	5	-11.17	-3.482	1.37E-08	6.24E-07	525	craniferina_c12901	CUST_6634_PI416193496	NA	NA	NA	Algae
35295	20974	1535	1933	766	14.856	3.893	4.18E-08	1.37E-06	526	craniferina_c8195	CUST_9882_PI416193500	258570335	XP_002543971.1	hypothetical protein UREG_03488 [Uncinocarpus reesii 1704] 	Fungus
24681	53158	6602	2419	1551	8.212	3.038	9.12E-10	1.01E-07	527	craniferina_lrc513	CUST_955_PI416193500	295664112	XP_002792608.1	40S ribosomal protein S22 [Paracoccidioides brasiliensis Pb01] 	Fungus
28092	288	2	40	0	155.609	7.282	3.54E-07	6.60E-06	528	craniferina_c24799	CUST_17244_PI416193496	NA	NA	NA	Fungus
8652	1075	10027	67	1329	-9.281	-3.214	3.87E-09	2.56E-07	529	craniferina_c2769	CUST_4434_PI416193500	NA	NA	NA	Fungus
1983	17450	2216	2972	196	7.814	2.966	4.24E-10	6.15E-08	530	craniferina_c2585	CUST_4206_PI416193500	NA	NA	NA	Fungus
32498	502	4786	77	1023	-9.452	-3.241	4.84E-09	3.04E-07	531	craniferina_lrc28214	CUST_15335_PI416193500	272718724	ACZ95777.1	heat shock protein 70 [Alternaria alternata]	Fungus
41899	79	5094	19	1149	-64.546	-6.012	2.52E-07	5.17E-06	532	craniferina_c7568	CUST_2893_PI416193496	NA	NA	NA	Fungus
42311	4624	129	2196	57	34.395	5.104	1.59E-07	3.63E-06	533	craniferina_c2266	CUST_3763_PI416193500	159465641	XP_001691031.1	light-harvesting protein of photosystem I [Chlamydomonas reinhardtii] 	Algae
36897	8	122	1	80	-13.788	-3.785	3.36E-08	1.16E-06	534	craniferina_c24029	CUST_16525_PI416193496	NA	NA	NA	Fungus
27804	52	605	4	254	-10.942	-3.452	1.37E-08	6.22E-07	535	craniferina_c21377	CUST_14020_PI416193496	NA	NA	NA	Fungus
6659	186	13	30	4	14.455	3.853	4.15E-08	1.37E-06	536	craniferina_c18610	CUST_11383_PI416193496	78062821	YP_372729.1	hypothetical protein Bcep18194_B1972 [Burkholderia sp. 383] 	Fungus
19867	434	3152	61	355	-7.285	-2.865	7.58E-11	2.27E-08	537	craniferina_c16786	CUST_9830_PI416193496	168029917	XP_001767471.1	predicted protein [Physcomitrella patens subsp. patens] 	Algae
9053	6528	77659	262	12067	-11.801	-3.561	2.08E-08	8.41E-07	538	craniferina_c7316	CUST_2739_PI416193496	145239635	XP_001392464.1	hypothetical protein An08g03480 [Aspergillus niger] 	Fungus
41383	13	242	2	81	-18.043	-4.173	7.13E-08	1.99E-06	539	craniferina_c7956	CUST_9676_PI416193500	189202430	XP_001937551.1	oxidoreductase domain containing protein [Pyrenophora tritici-repentis Pt-1C-BFP] 	Fungus
38283	871	72	95	8	12.049	3.591	2.34E-08	9.17E-07	540	craniferina_c15800	CUST_13464_PI416193500	NA	NA	NA	Fungus
27077	215	3175	34	546	-14.748	-3.882	4.53E-08	1.45E-06	541	craniferina_c4718	CUST_6705_PI416193500	NA	NA	NA	Fungus
10028	7	108	3	26	-14.866	-3.894	4.69E-08	1.49E-06	542	craniferina_lrc3310	CUST_5112_PI416193500	NA	NA	NA	Algae
10244	207	3045	52	745	-14.757	-3.883	4.72E-08	1.50E-06	543	craniferina_c1589	CUST_2762_PI416193500	240107418	EER25603.1	"41 kDa peptidyl-prolyl cis-trans isomerase , putative [Coccidioides posadasii C735 delta SOWgp]"	Fungus
4788	7123	987	852	76	7.194	2.847	6.57E-11	2.06E-08	544	craniferina_c1882	CUST_3209_PI416193500	189210617	XP_001941640.1	plasma membrane ammonium transporter (Ato3) [Pyrenophora tritici-repentis Pt-1C-BFP] 	Fungus
19266	610	36	96	8	17.258	4.109	6.94E-08	1.96E-06	545	craniferina_c22370	CUST_14965_PI416193496	258569116	XP_002585302.1	hypothetical protein UREG_05991 [Uncinocarpus reesii 1704] 	Fungus
5593	25	540	11	52	-22.48	-4.491	1.07E-07	2.71E-06	546	craniferina_c13033	CUST_12563_PI416193500	154290722	XP_001545952.1	hypothetical protein BC1G_15280 [Botryotinia fuckeliana B05.10] 	Fungus
2927	3388	2	1003	0	1525.637	10.575	5.42E-07	9.03E-06	547	craniferina_c7442	CUST_2818_PI416193496	212528700	XP_002144507.1	"para-hydroxybenzoate-polyprenyltransferase Coq2, putative [Penicillium marneffei ATCC 18224] "	Fungus
41725	402	2	128	0	177.908	7.475	4.10E-07	7.38E-06	548	craniferina_lrc928	CUST_1674_PI416193500	261358733	EEY21161.1	predicted protein [Verticillium albo-atrum VaMs.102]	Algae
39018	2	35	0	30	-11.824	-3.564	2.38E-08	9.30E-07	549	craniferina_c15865	CUST_9109_PI416193496	NA	NA	NA	Fungus
24679	26	4	0	0	7.336	2.875	1.73E-10	3.63E-08	550	craniferina_c24722	CUST_17172_PI416193496	NA	NA	NA	Fungus
2987	2	2321	0	1268	-1014.787	-9.987	5.40E-07	9.01E-06	551	Cr_WMini_769B01.ab1	CUST_19949_PI416193500	NA	NA	NA	Fungus
34846	73	591	11	61	-8.185	-3.033	1.42E-09	1.31E-07	552	craniferina_c14520	CUST_8004_PI416193496	154303983	XP_001552397.1	hypothetical protein BC1G_09627 [Botryotinia fuckeliana B05.10] 	Fungus
8584	147	2	16	0	65.826	6.041	2.95E-07	5.81E-06	553	craniferina_c18779	CUST_11542_PI416193496	NA	NA	NA	Fungus
31648	2	368	0	29	-189.696	-7.568	4.38E-07	7.73E-06	554	craniferina_c22774	CUST_15340_PI416193496	NA	NA	NA	Fungus
30985	7007	1002	975	177	7.016	2.811	3.87E-11	1.49E-08	555	craniferina_c2706	CUST_4348_PI416193500	151935569	ABS18779.1	putative WD40 protein [Xanthoria elegans]	Fungus
3782	410	41	79	8	10.121	3.339	1.10E-08	5.34E-07	556	craniferina_c25052	CUST_17479_PI416193496	NA	NA	NA	Fungus
11538	112	811	6	62	-7.213	-2.851	1.49E-10	3.36E-08	557	craniferina_c6736	CUST_2368_PI416193496	154275290	XP_001538496.1	conserved hypothetical protein [Ajellomyces capsulatus NAm1] 	Fungus
4286	11316	101177	816	3309	-8.953	-3.162	4.56E-09	2.90E-07	558	craniferina_lrc462	CUST_860_PI416193500	154319852	XP_001559243.1	hypothetical protein BC1G_02407 [Botryotinia fuckeliana B05.10] 	Fungus
5771	46	386	7	16	-8.408	-3.072	2.40E-09	1.85E-07	559	craniferina_c12869	CUST_6605_PI416193496	256732849	EEU46197.1	predicted protein [Nectria haematococca mpVI 77-13-4]	Algae
5016	76	7	4	3	11.586	3.534	2.51E-08	9.66E-07	560	craniferina_c17135	CUST_10100_PI416193496	NA	NA	NA	Fungus
30192	56	3	15	2	19.3	4.271	1.00E-07	2.57E-06	561	craniferina_c1090	CUST_1958_PI416193500	169613667	XP_001800250.1	hypothetical protein SNOG_09966 [Phaeosphaeria nodorum SN15] 	Fungus
14883	132	2081	60	676	-16.571	-4.051	7.22E-08	2.00E-06	562	craniferina_c16876	CUST_13917_PI416193500	NA	NA	NA	Algae
37355	1379	22549	260	6419	-16.123	-4.011	6.99E-08	1.97E-06	563	craniferina_c10872	CUST_11553_PI416193500	154320810	XP_001559721.1	hypothetical protein BC1G_01877 [Botryotinia fuckeliana B05.10] 	Fungus
15154	46	7451	2	3022	-154.959	-7.276	4.36E-07	7.70E-06	564	craniferina_c4446	CUST_6445_PI416193500	NA	NA	NA	Algae
34389	994	83	77	13	12.089	3.596	3.03E-08	1.09E-06	565	craniferina_c15800	CUST_13463_PI416193500	NA	NA	NA	Fungus
18866	572	56	89	16	10.366	3.374	1.43E-08	6.43E-07	566	craniferina_c27644	CUST_19959_PI416193496	NA	NA	NA	Algae
25402	3	30	2	2	-10.496	-3.392	1.53E-08	6.72E-07	567	craniferina_c11307	CUST_11807_PI416193500	189199888	XP_001936281.1	thioredoxin [Pyrenophora tritici-repentis Pt-1C-BFP] 	Algae
41	2038	18679	194	692	-9.19	-3.2	6.71E-09	3.81E-07	568	craniferina_c2829	CUST_4508_PI416193500	NA	NA	NA	Fungus
7681	28	529	10	55	-19.819	-4.309	1.08E-07	2.71E-06	569	craniferina_c13033	CUST_12564_PI416193500	154290722	XP_001545952.1	hypothetical protein BC1G_15280 [Botryotinia fuckeliana B05.10] 	Fungus
14177	22	1206	2	294	-54.592	-5.771	3.00E-07	5.89E-06	570	craniferina_c11085	CUST_5235_PI416193496	NA	NA	NA	Fungus
10255	2356	20352	120	165	-8.644	-3.112	4.05E-09	2.65E-07	571	craniferina_c2829	CUST_4507_PI416193500	NA	NA	NA	Fungus
22164	866	129	154	39	6.865	2.779	3.08E-11	1.25E-08	572	craniferina_c7833	CUST_9566_PI416193500	259485477	CBF82532.1	TPA: Nuclear pore complex protein An-Nup85 (Eurofung) [Aspergillus nidulans FGSC A4]	Fungus
17240	7	99	4	32	-15.808	-3.983	7.01E-08	1.97E-06	573	craniferina_c22357	CUST_14953_PI416193496	154295360	XP_001548116.1	hypothetical protein BC1G_13261 [Botryotinia fuckeliana B05.10] 	Fungus
9554	158	1894	29	47	-12.113	-3.599	3.17E-08	1.12E-06	574	craniferina_c22458	CUST_15045_PI416193496	NA	NA	NA	Fungus
23363	3636	520	576	58	6.965	2.8	8.58E-11	2.46E-08	575	Cr_DMidi_9601D11.ab1	CUST_16321_PI416193500	NA	NA	NA	Algae
21243	804	2	216	0	412.813	8.689	5.55E-07	9.16E-06	576	craniferina_c25994	CUST_18375_PI416193496	NA	NA	NA	Fungus
11237	9551	69	3188	27	140.376	7.133	4.46E-07	7.81E-06	577	craniferina_c2046	CUST_3457_PI416193500	119188903	XP_001245058.1	hypothetical protein CIMG_04499 [Coccidioides immitis RS] 	Fungus
41821	1631	12685	129	3439	-7.62	-2.93	9.44E-10	1.02E-07	578	craniferina_c1169	CUST_2088_PI416193500	145238226	XP_001391760.1	hypothetical protein An07g06840 [Aspergillus niger] 	Fungus
38720	510	9087	150	1839	-18.154	-4.182	1.04E-07	2.64E-06	579	craniferina_c11912	CUST_5835_PI416193496	154288700	XP_001545105.1	hypothetical protein BC1G_16391 [Botryotinia fuckeliana B05.10] 	Fungus
6566	415	10	18	3	43.817	5.453	2.85E-07	5.67E-06	580	craniferina_c5991	CUST_1979_PI416193496	115390002	XP_001212506.1	predicted protein [Aspergillus terreus NIH2624] 	Fungus
26696	7095	1033	963	196	6.908	2.788	9.20E-11	2.49E-08	581	craniferina_c2706	CUST_4347_PI416193500	151935569	ABS18779.1	putative WD40 protein [Xanthoria elegans]	Fungus
37829	27	807	3	253	-29.17	-4.866	2.01E-07	4.33E-06	582	craniferina_c18354	CUST_11137_PI416193496	NA	NA	NA	Fungus
906	144	1918	97	62	-17.057	-4.092	9.36E-08	2.45E-06	583	craniferina_c12804	CUST_12477_PI416193500	NA	NA	NA	Fungus
13391	931	138	189	36	6.837	2.773	6.57E-11	2.06E-08	584	craniferina_c7833	CUST_9565_PI416193500	259485477	CBF82532.1	TPA: Nuclear pore complex protein An-Nup85 (Eurofung) [Aspergillus nidulans FGSC A4]	Fungus
36726	120	3	65	1	39.662	5.31	2.72E-07	5.47E-06	585	craniferina_c23883	CUST_14939_PI416193500	121713434	XP_001274328.1	benzoate 4-monooxygenase cytochrome P450 [Aspergillus clavatus NRRL 1] 	Fungus
24944	5	51	1	3	-10.318	-3.367	1.72E-08	7.30E-07	586	craniferina_c21720	CUST_14349_PI416193496	NA	NA	NA	Fungus
44207	530	66	57	7	8.055	3.01	2.39E-09	1.84E-07	587	craniferina_c4490	CUST_1243_PI416193496	NA	NA	NA	Fungus
1283	896	126	201	4	6.98	2.803	1.67E-10	3.55E-08	588	craniferina_c15403	CUST_8735_PI416193496	242793240	XP_002482122.1	"monooxygenase, putative [Talaromyces stipitatus ATCC 10500] "	Fungus
15197	104	1917	67	266	-23.028	-4.525	1.55E-07	3.57E-06	589	craniferina_c13918	CUST_12799_PI416193500	NA	NA	NA	Fungus
32986	58	1438	18	601	-23.709	-4.567	1.68E-07	3.81E-06	590	craniferina_c6046	CUST_2003_PI416193496	296818393	XP_002849533.1	phoma betae P450 monooxygenase No.2 [Arthroderma otae CBS 113480] 	Fungus
18534	364	3474	43	326	-9.553	-3.256	1.25E-08	5.86E-07	591	craniferina_c3184	CUST_4960_PI416193500	NA	NA	NA	Fungus
36123	128	1298	5	278	-9.99	-3.32	1.57E-08	6.83E-07	592	craniferina_c15079	CUST_8476_PI416193496	239609849	EEQ86836.1	conserved hypothetical protein [Ajellomyces dermatitidis ER-3]	Fungus
34887	93522	14086	10774	1646	6.642	2.732	1.90E-11	9.34E-09	593	craniferina_lrc256	CUST_488_PI416193500	226295100	EEH50520.1	40S ribosomal protein S25 [Paracoccidioides brasiliensis Pb18]	Fungus
42010	547	4132	64	724	-7.513	-2.909	1.11E-09	1.13E-07	594	craniferina_c2956	CUST_624_PI416193496	NA	NA	NA	Fungus
38688	64482	7894	3755	584	8.174	3.031	3.10E-09	2.20E-07	595	craniferina_lrc2073	CUST_3498_PI416193500	NA	NA	NA	Fungus
18475	6709	226	1027	40	29.834	4.899	2.26E-07	4.75E-06	596	Cr_DMini_2305B02.ab1	CUST_16717_PI416193500	224775809	DAA06476.1	TPA_inf: GPR1/FUN34/YaaH-class plasma membrane protein [Sclerotinia sclerotiorum]	Fungus
7403	40	6	5	1	7.27	2.862	6.23E-10	7.78E-08	597	craniferina_c28123	CUST_20367_PI416193496	NA	NA	NA	Fungus
67	448	4262	80	944	-9.442	-3.239	1.25E-08	5.85E-07	598	craniferina_lrc28214	CUST_15336_PI416193500	272718724	ACZ95777.1	heat shock protein 70 [Alternaria alternata]	Fungus
19896	3	764	2	321	-259.519	-8.02	5.80E-07	9.49E-06	599	craniferina_c22916	CUST_14844_PI416193500	256730012	EEU43364.1	hypothetical protein NECHADRAFT_82569 [Nectria haematococca mpVI 77-13-4]	Fungus
29347	41	516	4	134	-12.425	-3.635	4.56E-08	1.46E-06	600	craniferina_c14781	CUST_8227_PI416193496	189199976	XP_001936325.1	P-type ATPase [Pyrenophora tritici-repentis Pt-1C-BFP] 	Fungus
27426	339	4	50	2	98.68	6.625	4.46E-07	7.81E-06	601	Cr_DMini_4609C07.ab1	CUST_17075_PI416193500	154305303	XP_001553054.1	hypothetical protein BC1G_08946 [Botryotinia fuckeliana B05.10] 	Fungus
21294	1159	8941	119	685	-7.73	-2.95	2.02E-09	1.67E-07	602	Cr_WMidi_8257B06.ab1	CUST_18595_PI416193500	225555959	EEH04249.1	conserved hypothetical protein [Ajellomyces capsulatus G186AR]	Fungus
37043	4097	589	264	88	6.996	2.807	3.40E-10	5.60E-08	603	craniferina_c4199	CUST_6175_PI416193500	NA	NA	NA	Fungus
32223	16	123	1	6	-7.695	-2.944	1.90E-09	1.60E-07	604	craniferina_c27471	CUST_19795_PI416193496	255947028	XP_002564281.1	Pc22g02370 [Penicillium chrysogenum Wisconsin 54-1255] 	Fungus
5679	2	28	0	7	-11.964	-3.581	4.19E-08	1.38E-06	605	craniferina_c3305	CUST_752_PI416193496	NA	NA	NA	Algae
18227	234	2	162	0	100.92	6.657	4.55E-07	7.92E-06	606	craniferina_c974	CUST_1756_PI416193500	NA	NA	NA	Fungus
16594	11	285	5	68	-27.071	-4.759	2.11E-07	4.49E-06	607	craniferina_c19181	CUST_11921_PI416193496	242809823	XP_002485453.1	integral membrane protein [Talaromyces stipitatus ATCC 10500] 	Fungus
34049	387	4072	70	1231	-10.325	-3.368	2.20E-08	8.75E-07	608	craniferina_c16876	CUST_13918_PI416193500	NA	NA	NA	Algae
13352	96301	14780	10343	1636	6.519	2.705	1.80E-11	9.31E-09	609	craniferina_lrc256	CUST_487_PI416193500	226295100	EEH50520.1	40S ribosomal protein S25 [Paracoccidioides brasiliensis Pb18]	Fungus
5816	2967	41424	904	4220	-14.341	-3.842	7.19E-08	2.00E-06	610	craniferina_c3113	CUST_4879_PI416193500	261204395	XP_002629411.1	delta-9 fatty acid desaturase [Ajellomyces dermatitidis SLH14081] 	Fungus
41008	237	33	2	5	7.237	2.855	7.64E-10	8.87E-08	611	craniferina_c10431	CUST_4776_PI416193496	159487551	XP_001701786.1	predicted protein [Chlamydomonas reinhardtii] 	Algae
43895	185	1909	6	104	-10.317	-3.367	2.27E-08	8.95E-07	612	craniferina_c19516	CUST_12244_PI416193496	159122381	EDP47502.1	"HATPase_c domain protein, putative [Aspergillus fumigatus A1163]"	Fungus
38640	21	249	1	56	-11.711	-3.55	4.05E-08	1.34E-06	613	craniferina_c24792	CUST_17237_PI416193496	NA	NA	NA	Algae
18980	60	496	6	51	-8.319	-3.056	5.51E-09	3.33E-07	614	craniferina_c25868	CUST_18251_PI416193496	295673879	XP_002797485.1	ubiquitin carboxyl-terminal hydrolase [Paracoccidioides brasiliensis Pb01] 	Fungus
15260	26	216	4	21	-8.283	-3.05	5.38E-09	3.27E-07	615	craniferina_c7842	CUST_9577_PI416193500	164429408	XP_001728535.1	hypothetical protein NCU10270 [Neurospora crassa OR74A] 	Algae
10530	128	1433	11	118	-11.173	-3.482	3.46E-08	1.18E-06	616	craniferina_c21445	CUST_14083_PI416193496	262106597	EEY64649.1	heat shock protein 101 [Phytophthora infestans T30-4]	Algae
33838	6842	242	960	38	28.289	4.822	2.50E-07	5.13E-06	617	Cr_DMini_2305B02.ab1	CUST_16716_PI416193500	224775809	DAA06476.1	TPA_inf: GPR1/FUN34/YaaH-class plasma membrane protein [Sclerotinia sclerotiorum]	Fungus
29404	7	60	1	3	-8.189	-3.034	5.03E-09	3.12E-07	618	craniferina_c14133	CUST_7682_PI416193496	171696124	XP_001912986.1	hypothetical protein [Podospora anserina S mat+] 	Fungus
5364	13	339	3	132	-24.742	-4.629	2.12E-07	4.51E-06	619	craniferina_c11566	CUST_11966_PI416193500	296818393	XP_002849533.1	phoma betae P450 monooxygenase No.2 [Arthroderma otae CBS 113480] 	Algae
45010	80	648	21	145	-8.196	-3.035	5.21E-09	3.20E-07	620	craniferina_c3962	CUST_5901_PI416193500	291183758	EFE39356.1	hypothetical protein TRV_05949 [Trichophyton verrucosum HKI 0517]	Fungus
37855	3	174	0	200	-37.096	-5.213	3.20E-07	6.17E-06	621	craniferina_c20420	CUST_13109_PI416193496	NA	NA	NA	Fungus
24929	2	931	0	365	-430.176	-8.749	7.00E-07	1.09E-05	622	craniferina_c6227	CUST_8247_PI416193500	67523905	XP_660012.1	hypothetical protein AN2408.2 [Aspergillus nidulans FGSC A4] 	Fungus
15420	36	2	6	0	19.499	4.285	1.60E-07	3.64E-06	623	craniferina_c21150	CUST_13804_PI416193496	171685450	XP_001907666.1	hypothetical protein [Podospora anserina S mat+] 	Fungus
5671	1583	46748	309	6278	-29.709	-4.893	2.75E-07	5.51E-06	624	craniferina_c1972	CUST_3349_PI416193500	NA	NA	NA	Fungus
26219	9746	76	3033	35	132.896	7.054	5.65E-07	9.31E-06	625	craniferina_c2046	CUST_3458_PI416193500	119188903	XP_001245058.1	hypothetical protein CIMG_04499 [Coccidioides immitis RS] 	Fungus
17320	45	379	3	28	-8.402	-3.071	7.22E-09	3.98E-07	626	craniferina_c10288	CUST_4681_PI416193496	NA	NA	NA	Fungus
29676	6572	86318	302	4739	-13.131	-3.715	6.79E-08	1.92E-06	627	BTK05728015(c)SJ1(t)Dry_0.5-1kb_1441-1536_H7(p)T3(s)090205SJ1SEQ1.056.ab1	CUST_15561_PI416193500	70993292	XP_751493.1	conserved hypothetical protein [Aspergillus fumigatus Af293] 	NA
44047	1478	29103	313	9551	-19.266	-4.268	1.69E-07	3.83E-06	628	craniferina_c2807	CUST_4480_PI416193500	NA	NA	NA	Fungus
19419	22	388	3	16	-18.061	-4.175	1.48E-07	3.44E-06	629	craniferina_c25730	CUST_18121_PI416193496	NA	NA	NA	Fungus
4184	2	351	0	131	-163.903	-7.357	6.12E-07	9.88E-06	630	craniferina_c8475	CUST_10100_PI416193500	NA	NA	NA	Fungus
1645	12967	106124	789	7947	-8.179	-3.032	6.02E-09	3.51E-07	631	craniferina_c15130	CUST_8516_PI416193496	291173564	EFE29389.1	"polyubiquitin UbiD/Ubi4, putative [Arthroderma benhamiae CBS 112371]"	Fungus
35733	6343	887	341	147	7.211	2.85	1.24E-09	1.19E-07	632	craniferina_c16559	CUST_13775_PI416193500	NA	NA	NA	Fungus
38672	6	58	1	14	-10.133	-3.341	2.66E-08	1.00E-06	633	craniferina_c23715	CUST_16228_PI416193496	NA	NA	NA	Fungus
44939	310	43	4	6	7.254	2.859	1.41E-09	1.30E-07	634	craniferina_c3085	CUST_666_PI416193496	238500608	XP_002381538.1	"aminotransferase, putative [Aspergillus flavus NRRL3357] "	Fungus
39867	22	147	3	21	-6.64	-2.731	2.13E-10	4.15E-08	635	craniferina_c8508	CUST_10125_PI416193500	226287879	EEH43392.1	ubiquitin conjugation factor E4 [Paracoccidioides brasiliensis Pb18]	Algae
21939	127	1119	11	48	-8.833	-3.143	1.24E-08	5.83E-07	636	craniferina_c9303	CUST_10659_PI416193500	258570899	XP_002544253.1	conserved hypothetical protein [Uncinocarpus reesii 1704] 	Fungus
42967	151	17	10	2	8.891	3.152	1.30E-08	6.02E-07	637	craniferina_c18392	CUST_11174_PI416193496	240277063	EER40573.1	HLA class III protein Dom3z [Ajellomyces capsulatus H143]	Algae
22996	85	772	2	159	-8.936	-3.16	1.35E-08	6.17E-07	638	craniferina_c17123	CUST_10089_PI416193496	240274157	EER37675.1	conserved hypothetical protein [Ajellomyces capsulatus H143]	Algae
7632	16	2	5	0	6.988	2.805	7.89E-10	9.08E-08	639	craniferina_c14150	CUST_12890_PI416193500	169618816	XP_001802821.1	hypothetical protein SNOG_12600 [Phaeosphaeria nodorum SN15] 	Algae
43075	2829	383	87	34	7.394	2.886	2.13E-09	1.73E-07	640	craniferina_c8251	CUST_3290_PI416193496	154294049	XP_001547468.1	hypothetical protein BC1G_14058 [Botryotinia fuckeliana B05.10] 	Algae
10751	141	6674	26	2308	-45.434	-5.506	3.93E-07	7.13E-06	641	craniferina_c7417	CUST_2801_PI416193496	255936117	XP_002559085.1	Pc13g06510 [Penicillium chrysogenum Wisconsin 54-1255] 	Fungus
45184	138	16	12	0	8.713	3.123	1.21E-08	5.71E-07	642	craniferina_c26061	CUST_18441_PI416193496	NA	NA	NA	Fungus
38309	6681	696	436	100	9.651	3.271	2.26E-08	8.95E-07	643	craniferina_lrc1446	CUST_2543_PI416193500	NA	NA	NA	Fungus
5278	47	5558	11	220	-120.133	-6.908	5.85E-07	9.54E-06	644	craniferina_c2527	CUST_4121_PI416193500	258571499	XP_002544553.1	"NADH dehydrogenase (quinone), G subunit [Uncinocarpus reesii 1704] "	Fungus
22507	3083	295	887	80	10.379	3.376	3.09E-08	1.10E-06	645	craniferina_c25337	CUST_17753_PI416193496	168033872	XP_001769438.1	predicted protein [Physcomitrella patens subsp. patens] 	Fungus
35760	15	116	2	22	-7.603	-2.927	3.15E-09	2.21E-07	646	craniferina_c12715	CUST_6481_PI416193496	119178282	XP_001240828.1	hypothetical protein CIMG_07991 [Coccidioides immitis RS]	Fungus
14252	342	3	50	1	116.046	6.859	5.88E-07	9.57E-06	647	craniferina_c25487	CUST_17894_PI416193496	NA	NA	NA	Fungus
15048	6802	86925	188	4943	-12.768	-3.674	7.11E-08	1.99E-06	648	BTK05728015(c)SJ1(t)Dry_0.5-1kb_1441-1536_H7(p)T3(s)090205SJ1SEQ1.056.ab1	CUST_15562_PI416193500	70993292	XP_751493.1	conserved hypothetical protein [Aspergillus fumigatus Af293] 	NA
35811	973	6323	80	555	-6.496	-2.699	1.63E-10	3.53E-08	649	craniferina_c2061	CUST_3479_PI416193500	189198742	XP_001935708.1	ankyrin repeat and BTB/POZ domain-containing protein 1 [Pyrenophora tritici-repentis Pt-1C-BFP] 	Fungus
7662	8827	82129	1762	10700	-9.385	-3.23	2.16E-08	8.65E-07	650	craniferina_lrc10758	CUST_5011_PI416193496	NA	NA	NA	Fungus
16602	13139	119040	2222	5900	-9.145	-3.193	1.81E-08	7.56E-07	651	craniferina_lrc197	CUST_372_PI416193500	NA	NA	NA	Algae
40119	2	273	0	96	-116.835	-6.868	6.16E-07	9.93E-06	652	craniferina_c7956	CUST_9675_PI416193500	189202430	XP_001937551.1	oxidoreductase domain containing protein [Pyrenophora tritici-repentis Pt-1C-BFP] 	Fungus
12826	7	73	3	19	-10.492	-3.391	3.51E-08	1.20E-06	653	craniferina_c11146	CUST_11710_PI416193500	NA	NA	NA	Fungus
27496	355	4	52	3	122.069	6.932	6.21E-07	9.98E-06	654	craniferina_lrc4028	CUST_5987_PI416193500	NA	NA	NA	Fungus
38786	33	213	5	31	-6.359	-2.669	1.19E-10	2.91E-08	655	craniferina_c19535	CUST_12261_PI416193496	NA	NA	NA	Algae
407	770	68	131	6	11.325	3.501	5.29E-08	1.62E-06	656	craniferina_c4928	CUST_1458_PI416193496	NA	NA	NA	Algae
6624	27620	1884	5006	839	15.493	3.954	1.24E-07	2.99E-06	657	craniferina_lrc10726	CUST_11464_PI416193500	11345300	AAG34660.1	AF295432_1prepropenicillopepsin-JT3 [Penicillium janthinellum]	Fungus
37118	56	7141	4	2969	-121.003	-6.919	6.36E-07	1.02E-05	658	craniferina_c4446	CUST_6446_PI416193500	NA	NA	NA	Algae
1491	1409	112	241	17	12.573	3.652	7.37E-08	2.03E-06	659	craniferina_c15770	CUST_9030_PI416193496	169779629	XP_001824279.1	hypothetical protein [Aspergillus oryzae RIB40] 	Fungus
30468	2	210	1	134	-81.153	-6.343	5.53E-07	9.16E-06	660	craniferina_c22267	CUST_14871_PI416193496	256722816	EEU36196.1	hypothetical protein NECHADRAFT_87129 [Nectria haematococca mpVI 77-13-4]	Fungus
8821	10228	1135	457	67	9.014	3.172	1.89E-08	7.85E-07	661	craniferina_c27397	CUST_19723_PI416193496	115388253	XP_001211632.1	conserved hypothetical protein [Aspergillus terreus NIH2624] 	Fungus
23431	10533	171257	498	11208	-16.247	-4.022	1.47E-07	3.41E-06	662	craniferina_s28370	CUST_20560_PI416193496	158515354	ABW69475.1	heat shock protein 70 [Trichophyton terrestre]	Fungus
18056	3	842	1	48	-288.384	-8.172	7.82E-07	1.18E-05	663	Cr_WMidi_8449E02.ab1	CUST_18795_PI416193500	242809323	XP_002485345.1	"ATP dependent RNA helicase (Sub2), putative [Talaromyces stipitatus ATCC 10500] "	Fungus
31549	95	858	3	155	-8.944	-3.161	1.86E-08	7.78E-07	664	craniferina_c23356	CUST_15893_PI416193496	NA	NA	NA	Fungus
23376	1264	12278	111	1824	-9.666	-3.273	2.87E-08	1.05E-06	665	craniferina_lrc24198	CUST_16687_PI416193496	NA	NA	NA	Algae
36464	6	284	1	33	-50.764	-5.666	4.74E-07	8.18E-06	666	craniferina_c8321	CUST_9969_PI416193500	NA	NA	NA	Fungus
12579	2	30	0	13	-13.121	-3.714	9.23E-08	2.42E-06	667	craniferina_c6533	CUST_8560_PI416193500	169623987	XP_001805400.1	hypothetical protein SNOG_15243 [Phaeosphaeria nodorum SN15] 	Fungus
38264	15854	458	525	34	34.677	5.116	3.86E-07	7.05E-06	668	craniferina_c10900	CUST_11580_PI416193500	240109555	EER27724.1	hypothetical protein CPC735_030600 [Coccidioides posadasii C735 delta SOWgp]	Fungus
37278	5830	38340	685	8597	-6.486	-2.697	3.47E-10	5.65E-08	669	craniferina_c13651	CUST_12731_PI416193500	156063086	XP_001597465.1	hypothetical protein SS1G_01659 [Sclerotinia sclerotiorum 1980] 	Fungus
33784	234	1815	22	517	-7.572	-2.921	4.62E-09	2.93E-07	670	craniferina_lrc21643	CUST_14278_PI416193496	NA	NA	NA	Algae
43633	345	52	105	5	6.497	2.7	3.64E-10	5.69E-08	671	craniferina_c6707	CUST_2348_PI416193496	NA	NA	NA	Algae
19527	66	3	14	1	27.259	4.769	3.27E-07	6.28E-06	672	craniferina_c1695	CUST_2922_PI416193500	78103322	YP_358636.1	hypothetical protein PhapfoPp090 [Phalaenopsis aphrodite subsp. formosana] 	Algae
25293	237	2	169	1	92.932	6.538	6.13E-07	9.88E-06	673	craniferina_c1093	CUST_1963_PI416193500	145496860	XP_001434420.1	hypothetical protein [Paramecium tetraurelia strain d4-2] 	Fungus
44052	452	68	32	16	6.794	2.764	1.01E-09	1.06E-07	674	craniferina_c16093	CUST_9286_PI416193496	46111319	XP_382717.1	RS14_NEUCR 40S ribosomal protein S14 (CRP2) [Gibberella zeae PH-1]	Algae
41051	8223	54563	459	234	-6.642	-2.732	6.35E-10	7.89E-08	675	craniferina_c2191	CUST_3659_PI416193500	261196133	XP_002624470.1	deubiquitination-protection protein dph1 [Ajellomyces dermatitidis SLH14081] 	Fungus
15988	38	4	6	3	11.015	3.461	5.38E-08	1.64E-06	676	craniferina_c17170	CUST_14052_PI416193500	238504540	XP_002383501.1	hypothetical protein AFLA_053760 [Aspergillus flavus NRRL3357] 	Fungus
10066	24	374	2	57	-15.246	-3.93	1.36E-07	3.21E-06	677	craniferina_c13030	CUST_6738_PI416193496	NA	NA	NA	Fungus
15297	3	33	0	16	-11.424	-3.514	6.17E-08	1.80E-06	678	craniferina_lrc400	CUST_25_PI416193496	NA	NA	NA	Fungus
11585	300	3224	50	557	-10.736	-3.424	5.04E-08	1.56E-06	679	craniferina_lrc232	CUST_440_PI416193500	212537487	XP_002148899.1	"G1/S-specific cyclin Pcl5, putative [Penicillium marneffei ATCC 18224] "	Fungus
44265	10883	129	731	11	84.63	6.403	6.02E-07	9.75E-06	680	craniferina_c2295	CUST_3804_PI416193500	189205525	XP_001939097.1	CaaX farnesyltransferase alpha subunit [Pyrenophora tritici-repentis Pt-1C-BFP] 	Fungus
24535	1511	18	156	13	95.791	6.582	6.44E-07	1.03E-05	681	craniferina_c18820	CUST_11581_PI416193496	NA	NA	NA	Fungus
17485	4	88	0	18	-21.217	-4.407	2.58E-07	5.25E-06	682	craniferina_c12627	CUST_6408_PI416193496	258567162	XP_002584325.1	conserved hypothetical protein [Uncinocarpus reesii 1704] 	Fungus
4328	19	257	7	74	-13.701	-3.776	1.11E-07	2.77E-06	683	craniferina_c22819	CUST_15383_PI416193496	121714473	XP_001274847.1	glycine dehydrogenase [Aspergillus clavatus NRRL 1] 	Fungus
38222	22	2	4	0	10.887	3.444	5.52E-08	1.67E-06	684	craniferina_c16623	CUST_9710_PI416193496	NA	NA	NA	Algae
9102	55	399	12	5	-7.455	-2.898	4.86E-09	3.04E-07	685	craniferina_c18780	CUST_11543_PI416193496	NA	NA	NA	Algae
31904	8711	71864	48	4451	-8.239	-3.043	1.21E-08	5.71E-07	686	Cr_WMidi_9889F01.ab1	CUST_19050_PI416193500	164425738	XP_955944.2	hypothetical protein NCU04553 [Neurospora crassa OR74A] 	Fungus
24875	20	2	1	0	10.902	3.446	5.61E-08	1.68E-06	687	craniferina_c11625	CUST_5619_PI416193496	NA	NA	NA	Algae
39659	28	220	4	16	-7.821	-2.967	8.10E-09	4.32E-07	688	craniferina_c27156	CUST_19496_PI416193496	NA	NA	NA	Fungus
15979	1888	14026	131	4606	-7.199	-2.848	3.09E-09	2.19E-07	689	craniferina_c1169	CUST_2087_PI416193500	145238226	XP_001391760.1	hypothetical protein An07g06840 [Aspergillus niger] 	Fungus
43025	81	3	5	0	27.946	4.805	3.52E-07	6.58E-06	690	craniferina_c18857	CUST_11615_PI416193496	NA	NA	NA	Fungus
2107	156	1670	82	119	-11.602	-3.536	7.03E-08	1.97E-06	691	craniferina_lrc22	CUST_44_PI416193500	169763212	XP_001727506.1	hypothetical protein [Aspergillus oryzae RIB40] 	Fungus
9570	2891	483	155	48	6	2.585	5.34E-11	1.81E-08	692	Cr_DMini_673F06.ab1	CUST_17469_PI416193500	212541238	XP_002150774.1	"serine/threonine protein kinase, putative [Penicillium marneffei ATCC 18224] "	Fungus
15220	904	97	44	15	9.419	3.236	3.06E-08	1.09E-06	693	craniferina_c6388	CUST_2189_PI416193496	119490949	XP_001263135.1	"Rho-like small GTPase, putative [Neosartorya fischeri NRRL 181] "	Fungus
22608	131	5680	10	571	-43.345	-5.438	4.86E-07	8.33E-06	694	craniferina_c1975	CUST_3355_PI416193500	67900606	XP_680559.1	hypothetical protein AN7290.2 [Aspergillus nidulans FGSC A4] 	Fungus
23926	115	997	10	201	-8.589	-3.102	1.91E-08	7.88E-07	695	craniferina_c8203	CUST_9885_PI416193500	NA	NA	NA	Algae
41267	5651	37359	617	8776	-6.502	-2.701	6.41E-10	7.89E-08	696	craniferina_c13651	CUST_12732_PI416193500	156063086	XP_001597465.1	hypothetical protein SS1G_01659 [Sclerotinia sclerotiorum 1980] 	Fungus
35815	98	1086	25	174	-11.172	-3.482	6.61E-08	1.89E-06	697	craniferina_c7133	CUST_2625_PI416193496	225557475	EEH05761.1	conserved hypothetical protein [Ajellomyces capsulatus G186AR]	Fungus
19916	26	178	6	16	-6.981	-2.803	2.26E-09	1.78E-07	698	craniferina_c25478	CUST_17886_PI416193496	121712886	XP_001274054.1	"NADPH-dependent FMN/FAD containing oxidoreductase, putative [Aspergillus clavatus NRRL 1] "	Fungus
29180	50	481	11	138	-9.529	-3.252	3.29E-08	1.14E-06	699	craniferina_lrc1191	CUST_2118_PI416193500	NA	NA	NA	Fungus
44601	2395	25080	668	5680	-10.554	-3.4	5.45E-08	1.65E-06	700	craniferina_c10872	CUST_11554_PI416193500	154320810	XP_001559721.1	hypothetical protein BC1G_01877 [Botryotinia fuckeliana B05.10] 	Fungus
34224	237	5461	85	520	-23.863	-4.577	3.33E-07	6.35E-06	701	craniferina_c2769	CUST_4433_PI416193500	NA	NA	NA	Fungus
9629	78	10	13	2	8.135	3.024	1.36E-08	6.19E-07	702	craniferina_c16117	CUST_13594_PI416193500	296415297	XP_002837327.1	hypothetical protein [Tuber melanosporum Mel28] 	Fungus
19391	24756	3955	2087	267	6.254	2.645	3.87E-10	5.84E-08	703	craniferina_c5045	CUST_7068_PI416193500	291174928	EFE30738.1	hypothetical protein ARB_02437 [Arthroderma benhamiae CBS 112371]	Fungus
1941	1709	13270	487	6087	-7.443	-2.896	6.32E-09	3.63E-07	704	craniferina_lrc334	CUST_632_PI416193500	169598380	XP_001792613.1	hypothetical protein SNOG_01992 [Phaeosphaeria nodorum SN15] 	Fungus
24294	7043	58739	42	2250	-8.337	-3.059	1.68E-08	7.18E-07	705	Cr_WMidi_9889F01.ab1	CUST_19051_PI416193500	164425738	XP_955944.2	hypothetical protein NCU04553 [Neurospora crassa OR74A] 	Fungus
32116	66	2	6	0	34.361	5.103	4.42E-07	7.76E-06	706	craniferina_c18506	CUST_11282_PI416193496	NA	NA	NA	Fungus
44493	27408	1945	5233	751	14.636	3.871	1.55E-07	3.56E-06	707	craniferina_lrc10726	CUST_11463_PI416193500	11345300	AAG34660.1	AF295432_1prepropenicillopepsin-JT3 [Penicillium janthinellum]	Fungus
44999	33	241	5	21	-7.26	-2.86	4.98E-09	3.10E-07	708	craniferina_c26937	CUST_19285_PI416193496	NA	NA	NA	Fungus
26722	12982	645	2524	204	20.591	4.364	3.02E-07	5.92E-06	709	craniferina_c2934	CUST_4634_PI416193500	115389386	XP_001212198.1	conserved hypothetical protein [Aspergillus terreus NIH2624] 	Fungus
14533	121	13	29	8	10.229	3.355	5.16E-08	1.59E-06	710	craniferina_c14789	CUST_8234_PI416193496	NA	NA	NA	Algae
22131	24	4239	17	824	-253.712	-7.987	9.48E-07	1.37E-05	711	craniferina_c22202	CUST_14806_PI416193496	NA	NA	NA	Algae
1914	474	81	40	1	5.844	2.547	3.86E-11	1.49E-08	712	craniferina_c24196	CUST_16685_PI416193496	NA	NA	NA	Fungus
10484	532	9442	87	3020	-17.213	-4.105	2.33E-07	4.87E-06	713	craniferina_c5782	CUST_7817_PI416193500	189196270	XP_001934473.1	merozoite capping protein-1 [Pyrenophora tritici-repentis Pt-1C-BFP] 	Fungus
34968	35	225	3	14	-6.388	-2.675	6.75E-10	8.17E-08	714	craniferina_c10568	CUST_4877_PI416193496	242804178	XP_002484322.1	"endoplasmic reticulum and nuclear membrane proteinc Npl4, putative [Talaromyces stipitatus ATCC 10500] "	Fungus
2433	13	126	8	26	-11.632	-3.54	8.50E-08	2.27E-06	715	craniferina_c9114	CUST_10541_PI416193500	256720502	EEU33927.1	hypothetical protein NECHADRAFT_55867 [Nectria haematococca mpVI 77-13-4]	Fungus
7248	2	129	0	46	-57.473	-5.845	6.12E-07	9.88E-06	716	craniferina_lrc24	CUST_47_PI416193500	NA	NA	NA	Fungus
13851	16341	441	230	90	37.606	5.233	4.93E-07	8.41E-06	717	craniferina_c5212	CUST_7230_PI416193500	259485972	CBF83444.1	"TPA: vesicle coat complex COPII, subunit Sec24 family protein, putative (Eurofung) [Aspergillus nidulans FGSC A4]"	Fungus
26204	15	656	1	425	-36.91	-5.206	4.83E-07	8.29E-06	718	craniferina_c17835	CUST_10667_PI416193496	67902634	XP_681573.1	hypothetical protein AN8304.2 [Aspergillus nidulans FGSC A4] 	Fungus
37609	395	2607	36	476	-6.54	-2.709	1.17E-09	1.15E-07	719	craniferina_c6960	CUST_2516_PI416193496	189206215	XP_001939442.1	ISWI chromatin-remodeling complex ATPase ISW2 [Pyrenophora tritici-repentis Pt-1C-BFP] 	Fungus
30860	3519	22022	488	3298	-6.253	-2.645	5.33E-10	7.08E-08	720	craniferina_c12530	CUST_6325_PI416193496	145241968	XP_001393630.1	hypothetical protein An09g03140 [Aspergillus niger] 	Fungus
35224	3897	2	1264	0	1835.293	10.842	1.27E-06	1.74E-05	721	craniferina_c12899	CUST_6632_PI416193496	154321179	XP_001559905.1	predicted protein [Botryotinia fuckeliana B05.10] 	Fungus
20690	32	357	17	16	-12.193	-3.608	1.04E-07	2.64E-06	722	craniferina_lrc22	CUST_43_PI416193500	169763212	XP_001727506.1	hypothetical protein [Aspergillus oryzae RIB40] 	Fungus
34088	1484	12014	175	1939	-8.06	-3.011	1.52E-08	6.69E-07	723	craniferina_c2972	CUST_4691_PI416193500	NA	NA	NA	Fungus
21941	141	1847	96	43	-17.222	-4.106	2.42E-07	5.00E-06	724	craniferina_c12804	CUST_12478_PI416193500	NA	NA	NA	Fungus
20792	175	1608	35	69	-9.308	-3.218	3.74E-08	1.26E-06	725	craniferina_c27273	CUST_19606_PI416193496	NA	NA	NA	Fungus
31349	407	54	40	9	7.616	2.929	9.46E-09	4.79E-07	726	craniferina_c24522	CUST_16988_PI416193496	67517547	XP_658594.1	hypothetical protein AN0990.2 [Aspergillus nidulans FGSC A4] 	Fungus
5485	2	23	0	7	-10.042	-3.328	5.26E-08	1.61E-06	727	craniferina_c19754	CUST_12470_PI416193496	NA	NA	NA	Fungus
13358	1102	8205	180	2726	-7.241	-2.856	5.83E-09	3.44E-07	728	craniferina_lrc493	CUST_918_PI416193500	NA	NA	NA	Fungus
9239	2	297	0	263	-101.545	-6.666	7.83E-07	1.18E-05	729	craniferina_c15457	CUST_8779_PI416193496	NA	NA	NA	Fungus
22848	1233	193	155	90	6.859	2.778	2.81E-09	2.05E-07	730	craniferina_c6796	CUST_2407_PI416193496	NA	NA	NA	Fungus
15660	37	648	8	230	-16.97	-4.085	2.44E-07	5.04E-06	731	craniferina_c8246	CUST_3286_PI416193496	159128582	EDP53696.1	"amino acid transporter, putative [Aspergillus fumigatus A1163]"	Fungus
21111	15	2	3	0	8.062	3.011	1.63E-08	7.02E-07	732	craniferina_c13198	CUST_6887_PI416193496	NA	NA	NA	Fungus
33348	20	2	2	0	9.935	3.312	5.19E-08	1.60E-06	733	craniferina_c9562	CUST_4164_PI416193496	NA	NA	NA	Fungus
38146	3	23	1	2	-7.158	-2.84	5.46E-09	3.31E-07	734	craniferina_c24521	CUST_16987_PI416193496	NA	NA	NA	Fungus
3901	42	3	10	0	16.038	4.003	2.15E-07	4.56E-06	735	craniferina_c18872	CUST_11630_PI416193496	NA	NA	NA	Fungus
32975	2	19	0	2	-9.927	-3.311	5.25E-08	1.61E-06	736	craniferina_c12215	CUST_6072_PI416193496	NA	NA	NA	Fungus
25949	26	629	8	265	-23.506	-4.555	3.70E-07	6.82E-06	737	craniferina_c11566	CUST_11965_PI416193500	296818393	XP_002849533.1	phoma betae P450 monooxygenase No.2 [Arthroderma otae CBS 113480] 	Algae
23767	69	474	16	122	-6.794	-2.764	2.69E-09	2.00E-07	738	craniferina_c13955	CUST_7538_PI416193496	159482982	XP_001699544.1	predicted protein [Chlamydomonas reinhardtii] 	Fungus
19000	1517	44164	118	12669	-28.269	-4.821	4.41E-07	7.76E-06	739	craniferina_c21530	CUST_14168_PI416193496	226288202	EEH43714.1	hypothetical protein PADG_00003 [Paracoccidioides brasiliensis Pb18]	Algae
2204	2	254	0	100	-101.935	-6.672	8.24E-07	1.23E-05	740	craniferina_c8792	CUST_10339_PI416193500	NA	NA	NA	Fungus
44013	9	1447	6	296	-195.358	-7.61	9.90E-07	1.42E-05	741	craniferina_c2242	CUST_3730_PI416193500	242788460	XP_002481223.1	conserved hypothetical protein [Talaromyces stipitatus ATCC 10500] 	Fungus
12514	53	787	10	233	-14.64	-3.872	1.83E-07	4.03E-06	742	craniferina_c7367	CUST_9190_PI416193500	NA	NA	NA	Fungus
37073	2449	412	337	27	5.911	2.563	1.95E-10	3.94E-08	743	craniferina_c10250	CUST_4651_PI416193496	NA	NA	NA	Fungus
6129	4396	55033	1293	5758	-12.817	-3.68	1.30E-07	3.10E-06	744	craniferina_lrc288	CUST_542_PI416193500	169613102	XP_001799968.1	hypothetical protein SNOG_09681 [Phaeosphaeria nodorum SN15] 	Fungus
31263	105	819	19	101	-7.87	-2.976	1.56E-08	6.82E-07	745	craniferina_c15096	CUST_8491_PI416193496	NA	NA	NA	Fungus
41840	68	6	13	2	12.458	3.639	1.24E-07	2.99E-06	746	craniferina_c25577	CUST_17975_PI416193496	NA	NA	NA	Fungus
24147	67007	11092	2413	1707	6.09	2.606	5.52E-10	7.27E-08	747	craniferina_lrc161	CUST_305_PI416193500	119173307	XP_001239129.1	hypothetical protein CIMG_10151 [Coccidioides immitis RS] 	Fungus
21627	56	438	11	94	-7.868	-2.976	1.58E-08	6.85E-07	748	craniferina_c17960	CUST_10779_PI416193496	NA	NA	NA	Fungus
9128	1684	3	35	1	685.545	9.421	1.29E-06	1.75E-05	749	craniferina_c4688	CUST_1344_PI416193496	NA	NA	NA	Fungus
13273	89	698	6	113	-7.746	-2.953	1.45E-08	6.50E-07	750	craniferina_c27631	CUST_15236_PI416193500	189200012	XP_001936343.1	replication factor C subunit 1 [Pyrenophora tritici-repentis Pt-1C-BFP] 	Fungus
34806	4065	593	256	99	6.911	2.789	4.12E-09	2.67E-07	751	craniferina_c4199	CUST_6176_PI416193500	NA	NA	NA	Fungus
4674	1092	6755	35	455	-6.18	-2.628	7.62E-10	8.87E-08	752	craniferina_c18157	CUST_14364_PI416193500	85118482	XP_965453.1	hypothetical protein NCU02680 [Neurospora crassa OR74A] 	Algae
28733	23	190	4	71	-7.857	-2.974	1.60E-08	6.93E-07	753	craniferina_c27455	CUST_19779_PI416193496	255937445	XP_002559749.1	Pc13g13350 [Penicillium chrysogenum Wisconsin 54-1255] 	Algae
10612	190	1617	31	499	-8.299	-3.053	2.47E-08	9.54E-07	754	craniferina_c12037	CUST_12191_PI416193500	NA	NA	NA	Fungus
5532	17768	3066	1946	559	5.841	2.546	1.76E-10	3.65E-08	755	craniferina_lrc9586	CUST_4181_PI416193496	154289936	XP_001545571.1	60S ribosomal protein L15 [Botryotinia fuckeliana B05.10] 	Fungus
21253	4504	54682	1431	5907	-12.488	-3.643	1.31E-07	3.11E-06	756	craniferina_lrc288	CUST_541_PI416193500	169613102	XP_001799968.1	hypothetical protein SNOG_09681 [Phaeosphaeria nodorum SN15] 	Fungus
37469	53	443	13	7	-8.481	-3.084	2.88E-08	1.05E-06	757	craniferina_c23008	CUST_15558_PI416193496	NA	NA	NA	Fungus
19501	478	3201	61	288	-6.711	-2.747	3.01E-09	2.17E-07	758	craniferina_lrc130	CUST_250_PI416193500	154310329	XP_001554496.1	hypothetical protein BC1G_07084 [Botryotinia fuckeliana B05.10] 	Fungus
12421	33	342	4	105	-10.024	-3.325	6.28E-08	1.83E-06	759	craniferina_c9344	CUST_3999_PI416193496	NA	NA	NA	Fungus
19486	155	1021	17	140	-6.569	-2.716	2.34E-09	1.83E-07	760	craniferina_c22185	CUST_14790_PI416193496	258575817	XP_002542090.1	predicted protein [Uncinocarpus reesii 1704] 	Fungus
40039	403	3820	211	461	-10.769	-3.429	8.75E-08	2.33E-06	761	craniferina_c1997	CUST_3389_PI416193500	242820427	XP_002487508.1	"extracellular matrix protein, putative [Talaromyces stipitatus ATCC 10500] "	Fungus
40188	491	3166	26	249	-6.442	-2.688	1.65E-09	1.45E-07	762	craniferina_lrc130	CUST_249_PI416193500	154310329	XP_001554496.1	hypothetical protein BC1G_07084 [Botryotinia fuckeliana B05.10] 	Fungus
2034	2	48	0	6	-20.02	-4.323	3.47E-07	6.52E-06	763	craniferina_c11127	CUST_11700_PI416193500	159125980	EDP51096.1	farnesyl-pyrophosphate synthetase [Aspergillus fumigatus A1163]	Fungus
13586	3	35	1	3	-10.954	-3.453	9.35E-08	2.45E-06	764	craniferina_c11127	CUST_11699_PI416193500	159125980	EDP51096.1	farnesyl-pyrophosphate synthetase [Aspergillus fumigatus A1163]	Fungus
1037	4	508	2	62	-124.36	-6.958	9.60E-07	1.38E-05	765	craniferina_c5963	CUST_7998_PI416193500	NA	NA	NA	Fungus
11987	16	116	4	25	-7.504	-2.908	1.24E-08	5.84E-07	766	craniferina_c23911	CUST_14946_PI416193500	255570232	XP_002526076.1	"chaperone clpb, putative [Ricinus communis] "	Algae
1119	8062	48900	424	2051	-6.068	-2.601	6.48E-10	7.93E-08	767	craniferina_c2191	CUST_3660_PI416193500	261196133	XP_002624470.1	deubiquitination-protection protein dph1 [Ajellomyces dermatitidis SLH14081] 	Fungus
18211	18	183	4	36	-10.298	-3.364	7.13E-08	1.99E-06	768	craniferina_c13622	CUST_7250_PI416193496	NA	NA	NA	Fungus
31468	1216	7702	185	618	-6.366	-2.67	1.54E-09	1.38E-07	769	craniferina_c6010	CUST_8042_PI416193500	NA	NA	NA	Fungus
33753	195	7	11	1	26.87	4.748	4.74E-07	8.18E-06	770	craniferina_c2316	CUST_3832_PI416193500	239612734	EEQ89721.1	DUF1014 domain-containing protein [Ajellomyces dermatitidis ER-3]	Fungus
30523	38	2	3	1	16.692	4.061	2.90E-07	5.73E-06	771	craniferina_c15778	CUST_9038_PI416193496	156052975	XP_001592414.1	predicted protein [Sclerotinia sclerotiorum 1980] 	Fungus
20106	51	292	3	18	-5.763	-2.527	1.86E-10	3.79E-08	772	craniferina_c6474	CUST_8483_PI416193500	189188916	XP_001930797.1	pentatricopeptide repeat protein [Pyrenophora tritici-repentis Pt-1C-BFP] 	Fungus
21847	2101	135	805	58	15.817	3.983	2.70E-07	5.43E-06	773	craniferina_c15774	CUST_9034_PI416193496	NA	NA	NA	Algae
2581	2775	19810	137	3612	-7.066	-2.821	7.85E-09	4.24E-07	774	craniferina_c3079	CUST_664_PI416193496	119480981	XP_001260519.1	"iron-sulfur cluster assembly accessory protein Isa2, putative [Neosartorya fischeri NRRL 181] "	Fungus
25399	328	2801	40	282	-8.543	-3.095	3.43E-08	1.18E-06	775	craniferina_c3184	CUST_4959_PI416193500	NA	NA	NA	Fungus
17838	587	80	71	24	7.565	2.919	1.53E-08	6.74E-07	776	craniferina_c22170	CUST_14776_PI416193496	NA	NA	NA	Algae
23902	570	82	96	10	6.914	2.789	6.76E-09	3.83E-07	777	Cr_DMidi_7585D04.ab1	CUST_16163_PI416193500	145614374	XP_365904.2	hypothetical protein [Magnaporthe oryzae 70-15] 	Algae
28831	1305	7913	237	602	-6.116	-2.613	1.19E-09	1.16E-07	778	craniferina_c6010	CUST_8041_PI416193500	NA	NA	NA	Fungus
28241	19	3	2	1	7.909	2.984	2.43E-08	9.42E-07	779	craniferina_c16244	CUST_13648_PI416193500	NA	NA	NA	Fungus
8997	71	2604	5	254	-36.558	-5.192	6.36E-07	1.02E-05	780	craniferina_c1975	CUST_3356_PI416193500	67900606	XP_680559.1	hypothetical protein AN7290.2 [Aspergillus nidulans FGSC A4] 	Fungus
25264	45	757	10	49	-17.223	-4.106	3.32E-07	6.33E-06	781	craniferina_c2540	CUST_471_PI416193496	NA	NA	NA	Algae
32419	5237	47621	249	5335	-9.062	-3.18	5.06E-08	1.57E-06	782	Cr_WMidi_9889D05.ab1	CUST_19014_PI416193500	238601911	XP_002395539.1	hypothetical protein MPER_04392 [Moniliophthora perniciosa FA553] 	Fungus
27760	49612	2846	3251	308	17.476	4.127	3.36E-07	6.37E-06	783	craniferina_lrc2073	CUST_3497_PI416193500	NA	NA	NA	Fungus
27156	18	130	5	27	-7.249	-2.858	1.16E-08	5.54E-07	784	craniferina_c11714	CUST_12048_PI416193500	255948498	XP_002565016.1	acid phosphatase phoG-Penicillium chrysogenum [Penicillium chrysogenum Wisconsin 54-1255] 	Fungus
29114	175	12	64	6	14.837	3.891	2.54E-07	5.20E-06	785	craniferina_c5665	CUST_7697_PI416193500	156051216	XP_001591569.1	hypothetical protein SS1G_07015 [Sclerotinia sclerotiorum 1980] 	Fungus
21193	12804	1113	2543	357	11.782	3.558	1.41E-07	3.30E-06	786	craniferina_s28281	CUST_20486_PI416193496	NA	NA	NA	Fungus
5285	94	4	17	2	26.585	4.733	5.20E-07	8.77E-06	787	craniferina_c7172	CUST_9036_PI416193500	NA	NA	NA	Fungus
29725	322	9770	49	126	-30.604	-4.936	5.85E-07	9.54E-06	788	Cr_WMini_1633E07.ab1	CUST_19182_PI416193500	169605649	XP_001796245.1	hypothetical protein SNOG_05850 [Phaeosphaeria nodorum SN15] 	Algae
16013	22	253	8	187	-9.907	-3.309	7.37E-08	2.03E-06	789	craniferina_c14710	CUST_13075_PI416193500	116180328	XP_001220013.1	hypothetical protein CHGG_00792 [Chaetomium globosum CBS 148.51] 	Fungus
32319	3	84	0	27	-31.528	-4.979	5.93E-07	9.63E-06	790	craniferina_c27990	CUST_20262_PI416193496	NA	NA	NA	Fungus
6843	47120	8425	2700	625	5.597	2.485	1.34E-10	3.13E-08	791	craniferina_lrc383	CUST_720_PI416193500	154312122	XP_001555389.1	40S ribosomal protein S3 [Botryotinia fuckeliana B05.10] 	Fungus
10368	44	272	2	30	-6.226	-2.638	1.96E-09	1.64E-07	792	craniferina_c1564	CUST_2722_PI416193500	212533293	XP_002146803.1	pentatricopeptide repeat protein [Penicillium marneffei ATCC 18224] 	Fungus
9986	2	255	0	57	-129.694	-7.019	1.13E-06	1.57E-05	793	craniferina_c16389	CUST_9524_PI416193496	NA	NA	NA	Fungus
38117	180	20	14	7	9.169	3.197	5.60E-08	1.68E-06	794	craniferina_c25338	CUST_17754_PI416193496	256726080	EEU39442.1	hypothetical protein NECHADRAFT_102710 [Nectria haematococca mpVI 77-13-4]	Fungus
19367	1354	8026	181	205	-5.964	-2.576	9.03E-10	9.97E-08	795	craniferina_c13995	CUST_7571_PI416193496	159465259	XP_001690840.1	chloroplast DnaJ-like protein [Chlamydomonas reinhardtii] 	Algae
2575	1921	81	502	14	23.369	4.547	4.75E-07	8.18E-06	796	craniferina_c23835	CUST_16341_PI416193496	NA	NA	NA	Fungus
29039	20	143	4	52	-6.899	-2.786	7.41E-09	4.03E-07	797	craniferina_c26834	CUST_19186_PI416193496	255932479	XP_002557796.1	Pc12g09700 [Penicillium chrysogenum Wisconsin 54-1255] 	Fungus
19859	5	102	3	13	-21.062	-4.397	4.38E-07	7.73E-06	798	craniferina_c10765	CUST_11490_PI416193500	NA	NA	NA	Algae
10114	13	2	4	0	5.814	2.54	5.30E-10	7.06E-08	799	craniferina_lrc272	CUST_512_PI416193500	119481647	XP_001260852.1	benzoate 4-monooxygenase cytochrome P450 [Neosartorya fischeri NRRL 181] 	Algae
39618	5189	676	717	25	7.637	2.933	2.10E-08	8.47E-07	800	craniferina_c22686	CUST_15256_PI416193496	NA	NA	NA	Fungus
41744	1950	30	292	15	70.372	6.137	9.01E-07	1.32E-05	801	craniferina_c1252	CUST_146_PI416193496	NA	NA	NA	Fungus
20930	2642	2	724	0	1404.355	10.456	1.66E-06	2.12E-05	802	craniferina_c4474	CUST_1236_PI416193496	NA	NA	NA	Algae
13504	709	8002	27	2945	-10.839	-3.438	1.16E-07	2.86E-06	803	craniferina_c2584	CUST_482_PI416193496	296412210	XP_002835818.1	hypothetical protein [Tuber melanosporum Mel28] 	Fungus
39713	2191	14398	305	2564	-6.542	-2.71	4.48E-09	2.86E-07	804	BTK05728010(c)SJ1(t)Dry_0.5-1kb_1441-1536_E8(p)T3(s)090205SJ1SEQ1.061.ab1	CUST_15551_PI416193500	NA	NA	NA	NA
39183	48	276	6	13	-5.76	-2.526	5.12E-10	6.95E-08	805	craniferina_c8508	CUST_10126_PI416193500	226287879	EEH43392.1	ubiquitin conjugation factor E4 [Paracoccidioides brasiliensis Pb18]	Algae
30469	1144	7246	55	295	-6.338	-2.664	3.12E-09	2.20E-07	806	craniferina_c18157	CUST_14363_PI416193500	85118482	XP_965453.1	hypothetical protein NCU02680 [Neurospora crassa OR74A] 	Algae
6495	3298	509	496	90	6.504	2.701	4.66E-09	2.94E-07	807	Cr_DMini_865F07.ab1	CUST_17626_PI416193500	189188908	XP_001930793.1	conserved hypothetical protein [Pyrenophora tritici-repentis Pt-1C-BFP] 	Algae
9787	589	2	157	0	295.725	8.208	1.48E-06	1.94E-05	808	craniferina_c10599	CUST_4894_PI416193496	NA	NA	NA	Fungus
24155	1643	3	541	2	573.91	9.165	1.63E-06	2.10E-05	809	craniferina_c5604	CUST_1786_PI416193496	NA	NA	NA	Fungus
35116	81	11	3	4	7.424	2.892	1.97E-08	8.06E-07	810	craniferina_c2103	CUST_332_PI416193496	NA	NA	NA	Fungus
27728	7365	38777	1117	2908	-5.298	-2.406	5.71E-12	4.60E-09	811	craniferina_lrc590	CUST_1085_PI416193500	154291075	XP_001546124.1	hypothetical protein BC1G_15425 [Botryotinia fuckeliana B05.10] 	Fungus
39357	2448	310	74	28	7.928	2.987	3.19E-08	1.12E-06	812	craniferina_c17116	CUST_10082_PI416193496	NA	NA	NA	Fungus
1962	8455	77169	209	11832	-9.057	-3.179	6.48E-08	1.87E-06	813	Cr_DMidi_9697G12.ab1	CUST_16523_PI416193500	154321365	XP_001559998.1	hypothetical protein BC1G_01557 [Botryotinia fuckeliana B05.10] 	Fungus
10359	214	24	11	5	8.931	3.159	6.18E-08	1.80E-06	814	craniferina_c14272	CUST_7793_PI416193496	168064365	XP_001784133.1	predicted protein [Physcomitrella patens subsp. patens] 	Algae
535	269	1679	61	348	-6.259	-2.646	3.32E-09	2.30E-07	815	craniferina_c8299	CUST_9950_PI416193500	NA	NA	NA	Algae
18678	173	1666	65	177	-10	-3.322	9.99E-08	2.56E-06	816	craniferina_c17197	CUST_10146_PI416193496	240279122	EER42627.1	ABC transporter [Ajellomyces capsulatus H143]	Fungus
39513	34069	4440	1240	170	7.674	2.94	2.75E-08	1.03E-06	817	craniferina_c8400	CUST_10038_PI416193500	258577547	XP_002542955.1	aminopeptidase 2 [Uncinocarpus reesii 1704] 	Fungus
27036	26	409	9	143	-16.077	-4.007	3.53E-07	6.59E-06	818	craniferina_c20256	CUST_12953_PI416193496	148909767	ABR17973.1	unknown [Picea sitchensis]	Algae
4597	788	11	95	4	75.722	6.243	1.04E-06	1.48E-05	819	craniferina_lrc8932	CUST_10430_PI416193500	NA	NA	NA	Fungus
3524	33201	5426	2386	927	6.167	2.625	2.81E-09	2.05E-07	820	Cr_WMidi_8257F03.ab1	CUST_18675_PI416193500	NA	NA	NA	Algae
29143	913	163	110	17	5.587	2.482	3.70E-10	5.72E-08	821	craniferina_c8625	CUST_10218_PI416193500	NA	NA	NA	Fungus
15198	16	269	2	165	-15.22	-3.928	3.33E-07	6.34E-06	822	craniferina_c25990	CUST_18371_PI416193496	159462906	XP_001689683.1	predicted protein [Chlamydomonas reinhardtii] 	Algae
21736	702	120	49	24	5.908	2.563	1.47E-09	1.34E-07	823	craniferina_c19835	CUST_12548_PI416193496	291244816	XP_002742290.1	"PREDICTED: Vasa-like, partial [Saccoglossus kowalevskii]"	Fungus
43216	9	54	2	3	-5.795	-2.535	9.94E-10	1.05E-07	824	craniferina_c13682	CUST_7303_PI416193496	116194356	XP_001222990.1	hypothetical protein CHGG_03776 [Chaetomium globosum CBS 148.51] 	Fungus
37236	2143	14377	303	2519	-6.686	-2.741	8.38E-09	4.41E-07	825	BTK05728010(c)SJ1(t)Dry_0.5-1kb_1441-1536_E8(p)T3(s)090205SJ1SEQ1.061.ab1	CUST_15552_PI416193500	NA	NA	NA	NA
43558	551	76	38	16	7.307	2.869	2.06E-08	8.35E-07	826	craniferina_c23484	CUST_16010_PI416193496	NA	NA	NA	Fungus
34843	895	8	65	2	116.531	6.865	1.32E-06	1.78E-05	827	craniferina_lrc259	CUST_491_PI416193500	238495508	XP_002378990.1	"non-classical export protein Nce102, putative [Aspergillus flavus NRRL3357] "	Fungus
15101	38	290	4	45	-7.59	-2.924	2.71E-08	1.01E-06	828	craniferina_c26916	CUST_19264_PI416193496	67537968	XP_662758.1	hypothetical protein AN5154.2 [Aspergillus nidulans FGSC A4] 	Fungus
26379	748	7148	118	1050	-9.56	-3.257	9.16E-08	2.40E-06	829	craniferina_c3498	CUST_5358_PI416193500	NA	NA	NA	Fungus
41699	88	698	20	202	-7.868	-2.976	3.37E-08	1.16E-06	830	craniferina_c3962	CUST_5902_PI416193500	291183758	EFE39356.1	hypothetical protein TRV_05949 [Trichophyton verrucosum HKI 0517]	Fungus
19541	73	521	11	118	-7.049	-2.817	1.51E-08	6.69E-07	831	craniferina_c11201	CUST_5326_PI416193496	219881900	ACL52165.1	cold response protein 2 [Metarhizium anisopliae]	Fungus
25486	928	5979	99	305	-6.463	-2.692	5.82E-09	3.44E-07	832	Cr_DMini_865C02.ab1	CUST_17566_PI416193500	261196814	XP_002624810.1	bax Inhibitor family protein [Ajellomyces dermatitidis SLH14081] 	Fungus
37639	850	5332	21	790	-6.225	-2.638	3.81E-09	2.53E-07	833	craniferina_c1485	CUST_2609_PI416193500	296424357	XP_002841715.1	hypothetical protein [Tuber melanosporum Mel28] 	Fungus
1370	40	377	4	42	-9.486	-3.246	8.98E-08	2.37E-06	834	craniferina_c21006	CUST_13666_PI416193496	NA	NA	NA	Algae
40193	3	347	1	55	-116.982	-6.87	1.35E-06	1.81E-05	835	craniferina_c2403	CUST_421_PI416193496	225557003	EEH05290.1	integral membrane protein [Ajellomyces capsulatus G186AR]	Fungus
13020	62	738	8	70	-11.986	-3.583	2.05E-07	4.39E-06	836	craniferina_c20045	CUST_14549_PI416193500	NA	NA	NA	Fungus
38881	6256	791	143	306	8.326	3.058	5.08E-08	1.57E-06	837	craniferina_c2783	CUST_4450_PI416193500	119196353	XP_001248780.1	hypothetical protein CIMG_02551 [Coccidioides immitis RS]	Fungus
38940	8	76	1	5	-9.294	-3.216	8.60E-08	2.30E-06	838	craniferina_c25736	CUST_18127_PI416193496	NA	NA	NA	Fungus
4787	215	37	11	7	5.853	2.549	1.52E-09	1.36E-07	839	craniferina_c14718	CUST_8168_PI416193496	189195704	XP_001934190.1	N-acetyltransferase complex ARD1 subunit [Pyrenophora tritici-repentis Pt-1C-BFP] 	Fungus
8037	26927	4727	1926	635	5.723	2.517	9.67E-10	1.03E-07	840	craniferina_c1237	CUST_2194_PI416193500	240280553	EER44057.1	40S ribosomal protein S10b [Ajellomyces capsulatus H143]	Fungus
15251	148	1019	23	221	-6.838	-2.774	1.23E-08	5.79E-07	841	craniferina_c1183	CUST_2103_PI416193500	295674787	XP_002797939.1	DnaJ domain protein Psi [Paracoccidioides brasiliensis Pb01] 	Fungus
26937	56	842	8	271	-14.737	-3.881	3.39E-07	6.40E-06	842	craniferina_c7367	CUST_9189_PI416193500	NA	NA	NA	Fungus
11403	17	251	4	39	-15.319	-3.937	3.62E-07	6.71E-06	843	craniferina_c5993	CUST_8023_PI416193500	289613970	CBI59204.1	unnamed protein product [Sordaria macrospora]	Fungus
2896	145026	23275	10174	1377	6.228	2.639	4.67E-09	2.94E-07	844	craniferina_lrc15646	CUST_8935_PI416193496	NA	NA	NA	Algae
41086	59	8	4	2	7.949	2.991	4.25E-08	1.39E-06	845	craniferina_c2857	CUST_4537_PI416193500	115398438	XP_001214808.1	purine nucleoside phosphorylase [Aspergillus terreus NIH2624] 	Fungus
36264	34580	5874	809	991	5.944	2.572	2.25E-09	1.78E-07	846	craniferina_lrc28378	CUST_20568_PI416193496	226295100	EEH50520.1	40S ribosomal protein S25 [Paracoccidioides brasiliensis Pb18]	Fungus
13122	59	1303	4	500	-20.815	-4.38	5.52E-07	9.16E-06	847	craniferina_c27788	CUST_20089_PI416193496	NA	NA	NA	Fungus
35292	845	146	68	18	5.807	2.538	1.50E-09	1.36E-07	848	craniferina_c8625	CUST_10217_PI416193500	NA	NA	NA	Fungus
39890	47	563	31	50	-15.376	-3.943	3.75E-07	6.90E-06	849	craniferina_lrc12410	CUST_6223_PI416193496	NA	NA	NA	Fungus
24291	76	548	17	138	-7.159	-2.84	2.03E-08	8.25E-07	850	craniferina_c15944	CUST_13528_PI416193500	NA	NA	NA	Fungus
41400	3035	524	311	15	5.775	2.53	1.38E-09	1.29E-07	851	craniferina_c9146	CUST_3864_PI416193496	121702283	XP_001269406.1	"cell polarity protein (Alp11), putative [Aspergillus clavatus NRRL 1] "	Fungus
5334	154	1427	23	354	-9.153	-3.194	8.69E-08	2.32E-06	852	craniferina_c1514	CUST_190_PI416193496	242786466	XP_002480811.1	"SNF2 family helicase/ATPase, putative [Talaromyces stipitatus ATCC 10500] "	Algae
36492	253	43	5	17	6.263	2.647	5.61E-09	3.37E-07	853	craniferina_c4264	CUST_1136_PI416193496	39945584	XP_362329.1	hypothetical protein MGG_04774 [Magnaporthe oryzae 70-15] 	Algae
34333	611	7274	89	1202	-11.896	-3.572	2.21E-07	4.66E-06	854	craniferina_c4913	CUST_6921_PI416193500	NA	NA	NA	Fungus
6486	45	355	5	44	-7.946	-2.99	4.47E-08	1.44E-06	855	craniferina_c25029	CUST_17461_PI416193496	NA	NA	NA	Fungus
33446	13	86	2	22	-6.416	-2.682	6.93E-09	3.90E-07	856	craniferina_c24345	CUST_16823_PI416193496	NA	NA	NA	Algae
21330	53273	9627	5287	149	5.516	2.464	5.74E-10	7.41E-08	857	craniferina_lrc114	CUST_217_PI416193500	261194861	XP_002623835.1	60S ribosomal protein L35 [Ajellomyces dermatitidis SLH14081] 	Fungus
28619	4753	724	589	279	6.838	2.774	1.45E-08	6.50E-07	858	craniferina_c9593	CUST_10808_PI416193500	154321153	XP_001559892.1	hypothetical protein BC1G_01451 [Botryotinia fuckeliana B05.10] 	Fungus
24536	2099	279	230	94	7.827	2.968	4.23E-08	1.39E-06	859	craniferina_c27185	CUST_19524_PI416193496	NA	NA	NA	Fungus
26859	307	5652	106	2102	-18.334	-4.196	5.10E-07	8.64E-06	860	craniferina_c23221	CUST_15764_PI416193496	183178959	ACC43967.1	82 kDa heat shock protein [Philodina roseola]	Fungus
24281	70	453	14	40	-6.583	-2.719	1.03E-08	5.08E-07	861	craniferina_lrc579	CUST_1070_PI416193500	119189679	XP_001245446.1	hypothetical protein CIMG_04887 [Coccidioides immitis RS] 	Algae
28416	2183	91	185	13	23.981	4.584	6.62E-07	1.05E-05	862	craniferina_c17831	CUST_14295_PI416193500	149913902	ZP_01902434.1	"nitrile hydratase, alpha subunit [Roseobacter sp. AzwK-3b] "	Algae
13823	19	108	2	23	-5.773	-2.529	1.65E-09	1.45E-07	863	craniferina_c5878	CUST_7918_PI416193500	145232853	XP_001399799.1	hypothetical protein An02g06630 [Aspergillus niger] 	Fungus
14049	824	73	33	4	11.296	3.498	2.03E-07	4.38E-06	864	craniferina_c5755	CUST_7793_PI416193500	169596731	XP_001791789.1	hypothetical protein SNOG_01134 [Phaeosphaeria nodorum SN15] 	Fungus
8853	2229	291	382	65	7.708	2.946	3.91E-08	1.31E-06	865	craniferina_c11895	CUST_5821_PI416193496	NA	NA	NA	Fungus
40355	2	125	0	34	-54.714	-5.774	1.12E-06	1.56E-05	866	craniferina_c23841	CUST_16347_PI416193496	NA	NA	NA	Fungus
44738	529	4998	42	1506	-9.146	-3.193	9.40E-08	2.45E-06	867	craniferina_c15409	CUST_8741_PI416193496	NA	NA	NA	Fungus
2400	4697	55106	107	9793	-11.618	-3.538	2.26E-07	4.75E-06	868	craniferina_lrc8067	CUST_3178_PI416193496	240279680	EER43185.1	ATP-dependent molecular chaperone HSC82 [Ajellomyces capsulatus H143]	Fungus
703	57	614	16	74	-11.006	-3.46	1.89E-07	4.12E-06	869	craniferina_c7760	CUST_3001_PI416193496	119496505	XP_001265026.1	"cAMP-dependent protein kinase, putative [Neosartorya fischeri NRRL 181] "	Algae
37700	779	5652	79	1895	-7.015	-2.81	2.02E-08	8.20E-07	870	craniferina_lrc493	CUST_917_PI416193500	NA	NA	NA	Fungus
5069	387	2334	71	361	-6.041	-2.595	4.22E-09	2.73E-07	871	craniferina_c5325	CUST_7342_PI416193500	242795818	XP_002482670.1	"peroxisomal multifunctional beta-oxidation protein (MFP), putative [Talaromyces stipitatus ATCC 10500] "	Fungus
40633	6	46	1	8	-7.147	-2.837	2.52E-08	9.66E-07	872	craniferina_lrc784	CUST_1417_PI416193500	261192866	XP_002622839.1	SWIRM domain-containing protein [Ajellomyces dermatitidis SLH14081] 	Algae
42254	1051	104	70	12	10.105	3.337	1.44E-07	3.36E-06	873	craniferina_c17997	CUST_14333_PI416193500	255932319	XP_002557716.1	Pc12g08870 [Penicillium chrysogenum Wisconsin 54-1255] 	Fungus
14803	19	255	2	44	-13.437	-3.748	3.34E-07	6.35E-06	874	craniferina_c2604	CUST_492_PI416193496	NA	NA	NA	Algae
5312	13824	255	932	22	54.176	5.76	1.18E-06	1.64E-05	875	craniferina_c4977	CUST_6991_PI416193500	154303349	XP_001552082.1	hypothetical protein BC1G_09423 [Botryotinia fuckeliana B05.10] 	Fungus
28890	84	572	13	137	-6.718	-2.748	1.43E-08	6.45E-07	876	craniferina_c10785	CUST_11506_PI416193500	119194607	XP_001247907.1	hypothetical protein CIMG_01678 [Coccidioides immitis RS]	Algae
26894	2	124	0	72	-57.15	-5.837	1.22E-06	1.68E-05	877	craniferina_c7999	CUST_9713_PI416193500	NA	NA	NA	Fungus
5492	1070	8103	166	851	-7.611	-2.928	3.95E-08	1.31E-06	878	Cr_WMidi_8257B06.ab1	CUST_18594_PI416193500	225555959	EEH04249.1	conserved hypothetical protein [Ajellomyces capsulatus G186AR]	Fungus
22905	14963	2758	1323	244	5.425	2.44	5.76E-10	7.41E-08	879	craniferina_c19134	CUST_11878_PI416193496	225561848	EEH10128.1	60S acidic ribosomal protein P2 [Ajellomyces capsulatus G186AR]	Fungus
14320	752	148	97	25	5.093	2.349	1.85E-11	9.34E-09	880	craniferina_lrc329	CUST_623_PI416193500	156052341	XP_001592097.1	hypothetical protein SS1G_06336 [Sclerotinia sclerotiorum 1980] 	Fungus
23163	1307	98	256	60	15.178	3.924	4.23E-07	7.52E-06	881	craniferina_c5240	CUST_1614_PI416193496	NA	NA	NA	Fungus
40079	1223	6795	217	707	-5.595	-2.484	1.37E-09	1.28E-07	882	craniferina_c3905	CUST_5845_PI416193500	NA	NA	NA	Algae
35479	23	140	3	9	-6.015	-2.589	4.98E-09	3.10E-07	883	craniferina_lrc738	CUST_1339_PI416193500	154309561	XP_001554114.1	hypothetical protein BC1G_07251 [Botryotinia fuckeliana B05.10] 	Fungus
27926	48248	8573	7478	469	5.586	2.482	1.33E-09	1.25E-07	884	craniferina_lrc773	CUST_1399_PI416193500	121702287	XP_001269408.1	MYB DNA-binding domain protein [Aspergillus clavatus NRRL 1] 	Fungus
11356	2205	354	108	141	6.592	2.721	1.41E-08	6.36E-07	885	craniferina_c14681	CUST_13065_PI416193500	154288396	XP_001544993.1	predicted protein [Ajellomyces capsulatus NAm1] 	Fungus
24599	2281	243	164	33	9.435	3.238	1.22E-07	2.96E-06	886	craniferina_c17997	CUST_14334_PI416193500	255932319	XP_002557716.1	Pc12g08870 [Penicillium chrysogenum Wisconsin 54-1255] 	Fungus
21616	1725	136	355	75	13.978	3.805	3.82E-07	7.00E-06	887	craniferina_c4140	CUST_6103_PI416193500	NA	NA	NA	Fungus
10046	130	9	7	3	14.657	3.873	4.12E-07	7.39E-06	888	craniferina_c10695	CUST_4964_PI416193496	NA	NA	NA	Fungus
27074	327	39	30	13	8.667	3.116	8.76E-08	2.33E-06	889	craniferina_c21570	CUST_14206_PI416193496	NA	NA	NA	Fungus
3262	2	28	0	6	-11.336	-3.503	2.45E-07	5.05E-06	890	craniferina_c18862	CUST_11620_PI416193496	NA	NA	NA	Fungus
4918	74531	14451	5602	1579	5.169	2.37	1.08E-10	2.71E-08	891	Cr_DMini_865A12.ab1	CUST_17538_PI416193500	258575595	XP_002541979.1	40S ribosomal protein S15 [Uncinocarpus reesii 1704] 	Algae
37693	54	303	8	38	-5.592	-2.483	1.59E-09	1.42E-07	892	craniferina_c3971	CUST_5912_PI416193500	121700194	XP_001268362.1	"magnesium dependent phosphatase, putative [Aspergillus clavatus NRRL 1] "	Fungus
29802	78	571	5	221	-6.937	-2.794	2.39E-08	9.31E-07	893	craniferina_c27631	CUST_15235_PI416193500	189200012	XP_001936343.1	replication factor C subunit 1 [Pyrenophora tritici-repentis Pt-1C-BFP] 	Fungus
20785	4	93	2	18	-28.222	-4.819	8.61E-07	1.27E-05	894	craniferina_c15176	CUST_8549_PI416193496	115384014	XP_001208554.1	predicted protein [Aspergillus terreus NIH2624] 	Fungus
33325	1905	78	140	7	24.32	4.604	7.69E-07	1.17E-05	895	craniferina_c17831	CUST_14296_PI416193500	149913902	ZP_01902434.1	"nitrile hydratase, alpha subunit [Roseobacter sp. AzwK-3b] "	Algae
4228	6	560	4	276	-99.364	-6.635	1.59E-06	2.06E-05	896	craniferina_c20907	CUST_13572_PI416193496	NA	NA	NA	Fungus
35704	2	79	0	35	-31.97	-4.999	9.36E-07	1.36E-05	897	craniferina_c17740	CUST_10584_PI416193496	195130767	XP_002009822.1	GI15030 [Drosophila mojavensis] 	Fungus
11337	6073	1075	336	210	5.72	2.516	2.50E-09	1.90E-07	898	craniferina_c16861	CUST_9889_PI416193496	NA	NA	NA	Fungus
45002	2	242	0	87	-96.885	-6.598	1.61E-06	2.07E-05	899	craniferina_c8475	CUST_10099_PI416193500	NA	NA	NA	Fungus
35573	17	524	4	220	-29.928	-4.903	9.28E-07	1.35E-05	900	craniferina_c13175	CUST_6865_PI416193496	NA	NA	NA	Fungus
9501	3	49	2	13	-17.943	-4.165	5.94E-07	9.65E-06	901	craniferina_c2535	CUST_4133_PI416193500	154295508	XP_001548189.1	hypothetical protein BC1G_13379 [Botryotinia fuckeliana B05.10] 	Fungus
17713	17	1357	3	935	-68.099	-6.09	1.43E-06	1.89E-05	902	craniferina_c26407	CUST_18769_PI416193496	NA	NA	NA	Fungus
23212	77	561	16	140	-7.188	-2.846	3.23E-08	1.13E-06	903	craniferina_c15944	CUST_13527_PI416193500	NA	NA	NA	Fungus
43623	244	2168	19	923	-8.397	-3.07	8.12E-08	2.18E-06	904	craniferina_c6571	CUST_2271_PI416193496	159127563	EDP52678.1	"calcium-translocating P-type ATPase(PMCA-type),putative [Aspergillus fumigatus A1163]"	Fungus
14017	1048	206	146	37	5.121	2.356	1.32E-10	3.11E-08	905	craniferina_c1048	CUST_1887_PI416193500	119480463	XP_001260260.1	60S ribosomal protein L18 [Neosartorya fischeri NRRL 181] 	Fungus
27499	246	2	112	0	126.881	6.987	1.82E-06	2.28E-05	906	craniferina_c5785	CUST_7823_PI416193500	NA	NA	NA	Fungus
7759	2169	304	111	81	7.321	2.872	4.12E-08	1.36E-06	907	craniferina_c7892	CUST_9618_PI416193500	NA	NA	NA	Algae
11440	41	270	10	80	-6.521	-2.705	1.58E-08	6.85E-07	908	craniferina_c3008	CUST_4738_PI416193500	NA	NA	NA	Fungus
12536	3782	22883	728	4564	-6.051	-2.597	7.83E-09	4.23E-07	909	craniferina_c7202	CUST_9057_PI416193500	146324729	XP_747212.2	transcriptional regulator PacG/VIB-1 [Aspergillus fumigatus Af293] 	Fungus
35644	12	144	9	68	-13.391	-3.743	3.99E-07	7.22E-06	910	Cr_WMidi_9601D04.ab1	CUST_18927_PI416193500	189207801	XP_001940234.1	alcohol dehydrogenase [Pyrenophora tritici-repentis Pt-1C-BFP] 	Fungus
26388	1068	8108	75	2524	-7.367	-2.881	4.38E-08	1.42E-06	911	craniferina_c8329	CUST_9977_PI416193500	189192580	XP_001932629.1	conserved hypothetical protein [Pyrenophora tritici-repentis Pt-1C-BFP] 	Fungus
20200	77	540	7	67	-7.016	-2.811	3.03E-08	1.09E-06	912	craniferina_c17182	CUST_10135_PI416193496	169603349	XP_001795096.1	hypothetical protein SNOG_04683 [Phaeosphaeria nodorum SN15] 	Fungus
13607	118	9	17	1	12.438	3.637	3.42E-07	6.44E-06	913	craniferina_c9785	CUST_4321_PI416193496	169609601	XP_001798219.1	hypothetical protein SNOG_07893 [Phaeosphaeria nodorum SN15] 	Fungus
41024	9	69	0	12	-7.71	-2.947	5.84E-08	1.74E-06	914	craniferina_c9368	CUST_10697_PI416193500	189206946	XP_001939807.1	coronin-6 [Pyrenophora tritici-repentis Pt-1C-BFP] 	Fungus
41724	365	2830	40	384	-7.733	-2.951	5.97E-08	1.76E-06	915	craniferina_c15227	CUST_8593_PI416193496	NA	NA	NA	Fungus
20061	399	3753	217	356	-10.852	-3.44	2.55E-07	5.21E-06	916	craniferina_c1997	CUST_3390_PI416193500	242820427	XP_002487508.1	"extracellular matrix protein, putative [Talaromyces stipitatus ATCC 10500] "	Fungus
7672	14	121	2	10	-8.618	-3.107	1.06E-07	2.69E-06	917	craniferina_c17226	CUST_14080_PI416193500	119174022	XP_001239372.1	hypothetical protein CIMG_08993 [Coccidioides immitis RS]	Fungus
5146	402	2350	98	317	-5.923	-2.566	6.39E-09	3.66E-07	918	craniferina_c5325	CUST_7341_PI416193500	242795818	XP_002482670.1	"peroxisomal multifunctional beta-oxidation protein (MFP), putative [Talaromyces stipitatus ATCC 10500] "	Fungus
15248	76502	13403	6568	814	5.7	2.511	3.38E-09	2.32E-07	919	craniferina_c25353	CUST_17769_PI416193496	NA	NA	NA	Fungus
41317	866	126	35	41	7.125	2.833	3.62E-08	1.23E-06	920	craniferina_c16887	CUST_9910_PI416193496	NA	NA	NA	Fungus
43237	6	65	3	34	-11.569	-3.532	3.09E-07	6.02E-06	921	craniferina_c27150	CUST_19490_PI416193496	NA	NA	NA	Algae
26944	51	260	4	12	-5.052	-2.337	1.42E-10	3.25E-08	922	craniferina_lrc685	CUST_1248_PI416193500	121710770	XP_001273001.1	dihydrolipoamide dehydrogenase [Aspergillus clavatus NRRL 1] 	Fungus
19934	136	844	24	114	-6.249	-2.644	1.28E-08	5.97E-07	923	craniferina_lrc887	CUST_1603_PI416193500	291183758	EFE39356.1	hypothetical protein TRV_05949 [Trichophyton verrucosum HKI 0517]	Fungus
30023	4798	31666	757	5892	-6.586	-2.719	2.13E-08	8.58E-07	924	craniferina_c7202	CUST_9058_PI416193500	146324729	XP_747212.2	transcriptional regulator PacG/VIB-1 [Aspergillus fumigatus Af293] 	Fungus
2058	693	81	136	16	8.566	3.099	1.08E-07	2.71E-06	925	craniferina_lrc2864	CUST_4547_PI416193500	NA	NA	NA	Fungus
28479	420	66	86	3	6.263	2.647	1.35E-08	6.17E-07	926	craniferina_c11163	CUST_5296_PI416193496	NA	NA	NA	Algae
12290	96	1229	16	250	-12.717	-3.669	3.88E-07	7.08E-06	927	craniferina_c4718	CUST_6706_PI416193500	NA	NA	NA	Fungus
37871	3449	498	192	40	6.931	2.793	3.09E-08	1.10E-06	928	craniferina_lrc6787	CUST_8769_PI416193500	NA	NA	NA	Fungus
40131	4500	40553	887	5313	-9.084	-3.183	1.40E-07	3.29E-06	929	Cr_DMidi_7585D07.ab1	CUST_16170_PI416193500	121718323	XP_001276171.1	"Cdc48-dependent protein degradation adaptor protein (Shp1), putative [Aspergillus clavatus NRRL 1] "	Algae
22674	17	103	3	15	-6.223	-2.638	1.30E-08	6.01E-07	930	craniferina_c9368	CUST_10698_PI416193500	189206946	XP_001939807.1	coronin-6 [Pyrenophora tritici-repentis Pt-1C-BFP] 	Fungus
23210	17033	1638	1034	122	10.404	3.379	2.36E-07	4.93E-06	931	craniferina_c8713	CUST_10279_PI416193500	156062866	XP_001597355.1	hypothetical protein SS1G_01549 [Sclerotinia sclerotiorum 1980] 	Algae
41344	2120	11379	468	2077	-5.405	-2.434	1.62E-09	1.43E-07	932	craniferina_lrc1502	CUST_187_PI416193496	154323079	XP_001560854.1	hypothetical protein BC1G_00882 [Botryotinia fuckeliana B05.10] 	Fungus
14012	356	41	28	4	8.746	3.129	1.24E-07	2.99E-06	933	craniferina_c12055	CUST_12195_PI416193500	238486578	XP_002374527.1	"cytosine deaminase, putative [Aspergillus flavus NRRL3357] "	Fungus
4673	22038	4359	661	1007	5.14	2.362	3.86E-10	5.84E-08	934	craniferina_lrc627	CUST_1145_PI416193500	212526044	XP_002143179.1	conserved hypothetical protein [Penicillium marneffei ATCC 18224] 	Fungus
11200	56	2	6	0	27.737	4.794	1.02E-06	1.45E-05	935	craniferina_c13106	CUST_6802_PI416193496	NA	NA	NA	Algae
3977	1034	6247	99	331	-6.055	-2.598	1.07E-08	5.27E-07	936	Cr_DMini_865C02.ab1	CUST_17567_PI416193500	261196814	XP_002624810.1	bax Inhibitor family protein [Ajellomyces dermatitidis SLH14081] 	Fungus
24771	1099	8357	63	2604	-7.375	-2.883	5.30E-08	1.62E-06	937	craniferina_c8329	CUST_9978_PI416193500	189192580	XP_001932629.1	conserved hypothetical protein [Pyrenophora tritici-repentis Pt-1C-BFP] 	Fungus
19557	74536	14331	10177	987	5.178	2.372	5.48E-10	7.24E-08	938	craniferina_lrc773	CUST_1400_PI416193500	121702287	XP_001269408.1	MYB DNA-binding domain protein [Aspergillus clavatus NRRL 1] 	Fungus
6019	3214	553	409	95	5.842	2.546	7.11E-09	3.96E-07	939	Cr_DMini_865F07.ab1	CUST_17627_PI416193500	189188908	XP_001930793.1	conserved hypothetical protein [Pyrenophora tritici-repentis Pt-1C-BFP] 	Algae
32005	57612	11000	5895	758	5.228	2.386	7.62E-10	8.87E-08	940	craniferina_lrc114	CUST_218_PI416193500	261194861	XP_002623835.1	60S ribosomal protein L35 [Ajellomyces dermatitidis SLH14081] 	Fungus
17302	82	850	14	105	-10.398	-3.378	2.46E-07	5.05E-06	941	Cr_DMidi_9601A06.ab1	CUST_16258_PI416193500	296804984	XP_002843319.1	conserved hypothetical protein [Arthroderma otae CBS 113480] 	Algae
8270	706	6818	35	1068	-9.585	-3.261	1.86E-07	4.06E-06	942	craniferina_c18286	CUST_11076_PI416193496	154290673	XP_001545928.1	hypothetical protein BC1G_15595 [Botryotinia fuckeliana B05.10] 	Fungus
43680	2	35	0	3	-16.34	-4.03	6.26E-07	1.00E-05	943	craniferina_c20504	CUST_13189_PI416193496	NA	NA	NA	Fungus
29627	2546	13200	261	2104	-5.156	-2.366	5.87E-10	7.50E-08	944	craniferina_c25281	CUST_17699_PI416193496	NA	NA	NA	Algae
19656	4	212	2	90	-58.638	-5.874	1.66E-06	2.12E-05	945	craniferina_c18926	CUST_11681_PI416193496	170039062	XP_001847365.1	elongation factor 1-beta [Culex quinquefasciatus] 	Fungus
41872	1313	263	174	43	5.007	2.324	2.57E-10	4.75E-08	946	craniferina_c1048	CUST_1888_PI416193500	119480463	XP_001260260.1	60S ribosomal protein L18 [Neosartorya fischeri NRRL 181] 	Fungus
28529	1931	387	463	35	4.922	2.299	8.77E-11	2.46E-08	947	craniferina_c11701	CUST_5674_PI416193496	255953393	XP_002567449.1	Pc21g04010 [Penicillium chrysogenum Wisconsin 54-1255] 	Fungus
38894	2200	15813	138	3805	-7.059	-2.819	4.48E-08	1.44E-06	948	craniferina_c2972	CUST_4692_PI416193500	NA	NA	NA	Fungus
2440	159	13	55	4	12.072	3.594	3.90E-07	7.10E-06	949	craniferina_c5665	CUST_7698_PI416193500	156051216	XP_001591569.1	hypothetical protein SS1G_07015 [Sclerotinia sclerotiorum 1980] 	Fungus
44292	8499	67563	1528	15130	-7.902	-2.982	8.91E-08	2.36E-06	950	craniferina_lrc529	CUST_985_PI416193500	119501338	XP_001267426.1	"mitochondrial protein sorting (Msf1), putative [Neosartorya fischeri NRRL 181] "	Fungus
39925	218	1336	29	187	-6.125	-2.615	1.47E-08	6.58E-07	951	craniferina_c6569	CUST_8595_PI416193500	NA	NA	NA	Fungus
9270	28	228	2	139	-7.192	-2.846	5.10E-08	1.58E-06	952	Cr_Mini_01B04.ab1	CUST_17860_PI416193500	NA	NA	NA	Fungus
11956	435	82	50	6	5.264	2.396	1.27E-09	1.21E-07	953	craniferina_c11953	CUST_5868_PI416193496	258569467	XP_002543537.1	predicted protein [Uncinocarpus reesii 1704] 	Fungus
12901	13	73	2	7	-5.48	-2.454	3.22E-09	2.24E-07	954	craniferina_c7004	CUST_2542_PI416193496	169599765	XP_001793305.1	hypothetical protein SNOG_02708 [Phaeosphaeria nodorum SN15] 	Fungus
28224	6535	791	833	131	8.298	3.053	1.15E-07	2.83E-06	955	craniferina_c14153	CUST_7697_PI416193496	212540492	XP_002150401.1	"proline oxidase, putative [Penicillium marneffei ATCC 18224] "	Fungus
28881	2	216	0	239	-59.247	-5.889	1.72E-06	2.18E-05	956	craniferina_c20037	CUST_12743_PI416193496	NA	NA	NA	Fungus
34176	192	39	26	4	4.9	2.293	8.73E-11	2.46E-08	957	craniferina_c15278	CUST_8632_PI416193496	116203241	XP_001227432.1	hypothetical protein CHGG_09505 [Chaetomium globosum CBS 148.51] 	Algae
30129	73	834	7	84	-11.451	-3.517	3.63E-07	6.71E-06	958	craniferina_c20045	CUST_14550_PI416193500	NA	NA	NA	Fungus
7706	39170	2	1905	0	18612.682	14.184	3.22E-06	3.55E-05	959	craniferina_c3986	CUST_5927_PI416193500	154309933	XP_001554299.1	hypothetical protein BC1G_06887 [Botryotinia fuckeliana B05.10] 	Algae
6942	90	11	5	3	8.511	3.089	1.31E-07	3.11E-06	960	craniferina_c24547	CUST_17012_PI416193496	239612725	EEQ89712.1	conserved hypothetical protein [Ajellomyces dermatitidis ER-3]	Fungus
14240	58	615	11	67	-10.712	-3.421	3.23E-07	6.22E-06	961	craniferina_c12982	CUST_12552_PI416193500	NA	NA	NA	Fungus
19584	43	2	4	1	20.198	4.336	8.90E-07	1.31E-05	962	craniferina_c1610	CUST_213_PI416193496	169597877	XP_001792362.1	hypothetical protein SNOG_01730 [Phaeosphaeria nodorum SN15] 	Fungus
29531	65	489	8	71	-7.477	-2.902	7.07E-08	1.98E-06	963	craniferina_c6486	CUST_8496_PI416193500	NA	NA	NA	Fungus
18491	5	49	1	3	-10.694	-3.419	3.26E-07	6.27E-06	964	craniferina_c26484	CUST_18843_PI416193496	240276861	EER40372.1	HATPase_c domain-containing protein [Ajellomyces capsulatus H143]	Fungus
35869	198	40	27	2	4.89	2.29	1.11E-10	2.75E-08	965	craniferina_c4240	CUST_6227_PI416193500	NA	NA	NA	Algae
14444	522	101	91	13	5.118	2.355	8.34E-10	9.46E-08	966	craniferina_c25236	CUST_17657_PI416193496	NA	NA	NA	Fungus
14646	23	145	2	28	-6.213	-2.635	1.97E-08	8.05E-07	967	craniferina_c5605	CUST_7634_PI416193500	NA	NA	NA	Fungus
16697	115989	23633	7823	2560	4.921	2.299	1.94E-10	3.94E-08	968	craniferina_lrc161	CUST_306_PI416193500	119173307	XP_001239129.1	hypothetical protein CIMG_10151 [Coccidioides immitis RS] 	Fungus
29541	468	72	56	13	6.507	2.702	2.83E-08	1.04E-06	969	craniferina_c6713	CUST_2352_PI416193496	291189710	EFE44984.1	hypothetical protein TRV_00235 [Trichophyton verrucosum HKI 0517]	Fungus
15894	252	38	38	10	6.774	2.76	3.84E-08	1.29E-06	970	craniferina_c3650	CUST_880_PI416193496	NA	NA	NA	Fungus
44832	77	430	6	43	-5.589	-2.483	5.85E-09	3.45E-07	971	craniferina_c13915	CUST_7505_PI416193496	289619434	CBI53717.1	putative dynein heavy chain protein [Sordaria macrospora]	Fungus
24259	2	32	0	14	-16.41	-4.036	7.10E-07	1.10E-05	972	craniferina_c3222	CUST_5017_PI416193500	67902630	XP_681571.1	hypothetical protein AN8302.2 [Aspergillus nidulans FGSC A4] 	Fungus
17615	238	1516	52	265	-6.406	-2.679	2.58E-08	9.81E-07	973	craniferina_c1637	CUST_2834_PI416193500	NA	NA	NA	Fungus
32381	223	1374	46	106	-6.249	-2.644	2.20E-08	8.75E-07	974	craniferina_lrc887	CUST_1604_PI416193500	291183758	EFE39356.1	hypothetical protein TRV_05949 [Trichophyton verrucosum HKI 0517]	Fungus
42583	29242	4153	5644	1428	7.251	2.858	6.23E-08	1.81E-06	975	craniferina_lrc804	CUST_1453_PI416193500	116204627	XP_001228124.1	60S ribosomal protein L3 [Chaetomium globosum CBS 148.51] 	Fungus
44982	13769	1259	3170	327	11.021	3.462	3.60E-07	6.69E-06	976	craniferina_s28400	CUST_20589_PI416193496	11345300	AAG34660.1	AF295432_1prepropenicillopepsin-JT3 [Penicillium janthinellum]	Algae
11516	7405	65	906	11	114.237	6.836	2.29E-06	2.72E-05	977	craniferina_c2934	CUST_4633_PI416193500	115389386	XP_001212198.1	conserved hypothetical protein [Aspergillus terreus NIH2624] 	Fungus
2878	1473	62	559	20	23.004	4.524	1.06E-06	1.50E-05	978	Cr_DMini_1249A03.ab1	CUST_16545_PI416193500	16944624	CAD11394.1	probable U6 SNRNA-ASSOCIATED SM-LIKE PROTEIN LSM5 [Neurospora crassa]	Fungus
14094	4993	896	528	308	5.761	2.526	9.27E-09	4.71E-07	979	craniferina_c9593	CUST_10807_PI416193500	154321153	XP_001559892.1	hypothetical protein BC1G_01451 [Botryotinia fuckeliana B05.10] 	Fungus
39872	206	35	24	12	6.026	2.591	1.58E-08	6.85E-07	980	craniferina_c14097	CUST_7656_PI416193496	261359841	EEY22269.1	lectin [Verticillium albo-atrum VaMs.102]	Fungus
17539	13	112	2	32	-8.26	-3.046	1.29E-07	3.08E-06	981	craniferina_c7639	CUST_9424_PI416193500	242762237	XP_002340335.1	"phenylalanine ammonia-lyase, putative [Talaromyces stipitatus ATCC 10500] "	Fungus
18447	146	1381	27	177	-9.495	-3.247	2.43E-07	5.01E-06	982	craniferina_c19387	CUST_12124_PI416193496	NA	NA	NA	Fungus
43918	75504	15580	3494	1427	4.857	2.28	1.23E-10	2.96E-08	983	Cr_DMini_865A12.ab1	CUST_17539_PI416193500	258575595	XP_002541979.1	40S ribosomal protein S15 [Uncinocarpus reesii 1704] 	Algae
37113	2	149	0	108	-62.83	-5.973	1.94E-06	2.39E-05	984	craniferina_c17774	CUST_10615_PI416193496	NA	NA	NA	Fungus
34746	131	1082	7	118	-8.251	-3.045	1.38E-07	3.25E-06	985	craniferina_c28155	CUST_20391_PI416193496	NA	NA	NA	Fungus
1292	12	83	4	15	-7.161	-2.84	6.38E-08	1.84E-06	986	craniferina_c24838	CUST_17283_PI416193496	NA	NA	NA	Fungus
28764	2	31	1	19	-12.888	-3.688	5.33E-07	8.92E-06	987	craniferina_c19831	CUST_12544_PI416193496	NA	NA	NA	Fungus
23969	9014	49385	1064	3616	-5.494	-2.458	5.79E-09	3.44E-07	988	craniferina_lrc462	CUST_859_PI416193500	154319852	XP_001559243.1	hypothetical protein BC1G_02407 [Botryotinia fuckeliana B05.10] 	Fungus
5638	414	67	39	22	6.341	2.665	2.87E-08	1.05E-06	989	craniferina_c20438	CUST_13127_PI416193496	NA	NA	NA	Fungus
34306	187	12	32	0	15.002	3.907	6.86E-07	1.07E-05	990	craniferina_c28107	CUST_20355_PI416193496	NA	NA	NA	Fungus
33830	1033	218	108	51	4.818	2.269	1.08E-10	2.71E-08	991	craniferina_c26808	CUST_19161_PI416193496	125546411	EAY92550.1	hypothetical protein OsI_14290 [Oryza sativa Indica Group]	Algae
26874	37	211	1	26	-5.662	-2.501	9.14E-09	4.69E-07	992	craniferina_c11631	CUST_12004_PI416193500	154309191	XP_001553930.1	hypothetical protein BC1G_07490 [Botryotinia fuckeliana B05.10] 	Fungus
14393	2904	474	480	36	6.079	2.604	2.15E-08	8.64E-07	993	craniferina_c12855	CUST_6592_PI416193496	NA	NA	NA	Fungus
23644	13380	2505	563	219	5.352	2.42	4.02E-09	2.64E-07	994	craniferina_c17252	CUST_10188_PI416193496	NA	NA	NA	Fungus
6208	245	3	32	1	93.119	6.541	2.31E-06	2.73E-05	995	craniferina_c12582	CUST_6374_PI416193496	NA	NA	NA	Fungus
40138	181	23	81	4	7.316	2.871	7.66E-08	2.10E-06	996	craniferina_c20845	CUST_13515_PI416193496	171676101	XP_001903004.1	hypothetical protein [Podospora anserina S mat+] 	Fungus
30318	1394	99	43	16	14.158	3.824	6.55E-07	1.04E-05	997	craniferina_c6098	CUST_2029_PI416193496	169622806	XP_001804811.1	hypothetical protein SNOG_14629 [Phaeosphaeria nodorum SN15] 	Fungus
29885	4273	40272	1028	5093	-9.578	-3.26	2.79E-07	5.57E-06	998	Cr_DMidi_7585D07.ab1	CUST_16169_PI416193500	121718323	XP_001276171.1	"Cdc48-dependent protein degradation adaptor protein (Shp1), putative [Aspergillus clavatus NRRL 1] "	Algae
24444	31054	6456	820	881	4.837	2.274	1.84E-10	3.77E-08	999	craniferina_c4514	CUST_1254_PI416193496	NA	NA	NA	Fungus
34732	940	10469	64	1234	-11.105	-3.473	4.22E-07	7.51E-06	1000	craniferina_c18650	CUST_11419_PI416193496	NA	NA	NA	Fungus
27659	143	2	136	0	47.802	5.579	1.91E-06	2.36E-05	1001	craniferina_c22353	CUST_14763_PI416193500	256726104	EEU39466.1	predicted protein [Nectria haematococca mpVI 77-13-4]	Fungus
3415	6	37	1	9	-5.851	-2.549	1.54E-08	6.77E-07	1002	craniferina_c28090	CUST_15292_PI416193500	291185498	EFE40975.1	"calcium transporting ATPase (Pmc1), putative [Trichophyton verrucosum HKI 0517]"	Fungus
14258	113	702	16	189	-6.116	-2.612	2.49E-08	9.58E-07	1003	craniferina_c28450	CUST_20639_PI416193496	NA	NA	NA	Fungus
13534	597	86	273	17	6.518	2.704	3.84E-08	1.29E-06	1004	craniferina_c15326	CUST_8671_PI416193496	145246418	XP_001395458.1	hypothetical protein An12g03830 [Aspergillus niger] 	Fungus
15371	140	1939	21	563	-13.513	-3.756	6.30E-07	1.01E-05	1005	craniferina_c20808	CUST_13479_PI416193496	NA	NA	NA	Fungus
39289	202	7	42	7	40.428	5.337	1.81E-06	2.27E-05	1006	craniferina_c6542	CUST_2254_PI416193496	169778043	XP_001823487.1	hypothetical protein [Aspergillus oryzae RIB40] 	Fungus
6632	3139	284	378	121	11.691	3.547	4.74E-07	8.18E-06	1007	craniferina_c8627	CUST_3515_PI416193496	242804092	XP_002484306.1	"glutamyl-tRNA(gln) amidotransferase subunit A, putative [Talaromyces stipitatus ATCC 10500] "	Fungus
30658	714	150	73	17	4.755	2.249	9.26E-11	2.49E-08	1008	craniferina_lrc329	CUST_624_PI416193500	156052341	XP_001592097.1	hypothetical protein SS1G_06336 [Sclerotinia sclerotiorum 1980] 	Fungus
4458	85	1014	9	40	-11.992	-3.584	5.10E-07	8.64E-06	1009	craniferina_c20873	CUST_13542_PI416193496	67526471	XP_661297.1	hypothetical protein AN3693.2 [Aspergillus nidulans FGSC A4] 	Fungus
23116	4	26	1	5	-6.552	-2.712	4.29E-08	1.40E-06	1010	craniferina_c9841	CUST_10944_PI416193500	212538733	XP_002149522.1	conserved hypothetical protein [Penicillium marneffei ATCC 18224] 	Fungus
11920	126	16	9	4	7.996	2.999	1.39E-07	3.27E-06	1011	craniferina_c4990	CUST_7003_PI416193500	NA	NA	NA	Fungus
31139	31	165	3	13	-5.301	-2.406	4.10E-09	2.66E-07	1012	craniferina_c6474	CUST_8484_PI416193500	189188916	XP_001930797.1	pentatricopeptide repeat protein [Pyrenophora tritici-repentis Pt-1C-BFP] 	Fungus
27405	1017	5019	127	375	-4.95	-2.307	7.98E-10	9.15E-08	1013	craniferina_lrc74	CUST_140_PI416193500	242822212	XP_002487840.1	"heat shock protein Hsp30/Hsp42, putative [Talaromyces stipitatus ATCC 10500] "	Fungus
31083	244	1970	78	243	-8.309	-3.055	1.72E-07	3.87E-06	1014	craniferina_c23424	CUST_15953_PI416193496	NA	NA	NA	Fungus
42260	1953	22327	1053	1910	-12.505	-3.644	5.61E-07	9.24E-06	1015	craniferina_c24021	CUST_16517_PI416193496	NA	NA	NA	Algae
42451	24	156	8	39	-6.696	-2.743	5.02E-08	1.56E-06	1016	craniferina_c27476	CUST_19800_PI416193496	NA	NA	NA	Algae
36593	2	174	1	45	-73.746	-6.204	2.29E-06	2.72E-05	1017	craniferina_lrc415	CUST_776_PI416193500	85092751	XP_959528.1	hypothetical protein NCU02209 [Neurospora crassa OR74A] 	Fungus
8785	335	23	47	10	15.645	3.968	8.24E-07	1.23E-05	1018	craniferina_c16019	CUST_13557_PI416193500	240280141	EER43645.1	glycosyltransferase [Ajellomyces capsulatus H143]	Fungus
31705	104	15	9	4	7.17	2.842	7.92E-08	2.14E-06	1019	craniferina_c10305	CUST_11219_PI416193500	169595254	XP_001791051.1	hypothetical protein SNOG_00362 [Phaeosphaeria nodorum SN15] 	Fungus
2029	427	31	145	7	13.514	3.756	6.67E-07	1.05E-05	1020	Cr_DMini_1249E07.ab1	CUST_16632_PI416193500	NA	NA	NA	Algae
13417	269	9126	179	1807	-38.809	-5.278	1.86E-06	2.31E-05	1021	craniferina_lrc597	CUST_1094_PI416193500	169626158	XP_001806481.1	hypothetical protein SNOG_16358 [Phaeosphaeria nodorum SN15] 	Fungus
36014	36	4203	29	2221	-220.556	-7.785	3.15E-06	3.48E-05	1022	craniferina_lrc9179	CUST_10578_PI416193500	156358789	XP_001624697.1	predicted protein [Nematostella vectensis] 	Fungus
41483	80688	11030	12519	1785	7.321	2.872	9.76E-08	2.52E-06	1023	craniferina_lrc352	CUST_664_PI416193500	169598564	XP_001792705.1	hypothetical protein SNOG_02088 [Phaeosphaeria nodorum SN15] 	Fungus
12001	103	695	11	19	-6.766	-2.758	5.89E-08	1.75E-06	1024	craniferina_c25010	CUST_17443_PI416193496	NA	NA	NA	Fungus
38271	66	6	25	3	10.558	3.4	4.17E-07	7.47E-06	1025	craniferina_c20446	CUST_13135_PI416193496	NA	NA	NA	Fungus
33583	1701	253	140	85	6.958	2.799	7.19E-08	2.00E-06	1026	craniferina_c16863	CUST_9891_PI416193496	NA	NA	NA	Algae
29558	69	582	6	52	-8.401	-3.071	2.04E-07	4.38E-06	1027	craniferina_c3782	CUST_5710_PI416193500	242801585	XP_002483797.1	Bax Inhibitor family protein [Talaromyces stipitatus ATCC 10500] 	Algae
32430	42	219	1	18	-5.164	-2.369	3.16E-09	2.21E-07	1028	craniferina_c1564	CUST_2721_PI416193500	212533293	XP_002146803.1	pentatricopeptide repeat protein [Penicillium marneffei ATCC 18224] 	Fungus
3068	176	1102	24	440	-5.962	-2.576	2.57E-08	9.78E-07	1029	craniferina_c4137	CUST_6099_PI416193500	NA	NA	NA	Fungus
39837	605	129	46	10	4.692	2.23	1.02E-10	2.62E-08	1030	craniferina_c12588	CUST_6379_PI416193496	NA	NA	NA	Algae
34083	682	7059	213	1145	-10.584	-3.404	4.34E-07	7.67E-06	1031	craniferina_lrc19933	CUST_12641_PI416193496	NA	NA	NA	Algae
38850	77	3	6	0	30.424	4.927	1.71E-06	2.17E-05	1032	craniferina_c15816	CUST_9068_PI416193496	NA	NA	NA	Fungus
31168	877	2	653	0	355.445	8.473	3.52E-06	3.79E-05	1033	craniferina_c25097	CUST_17523_PI416193496	NA	NA	NA	Fungus
24403	255	2	133	0	123.225	6.945	2.97E-06	3.33E-05	1034	craniferina_c5785	CUST_7824_PI416193500	NA	NA	NA	Fungus
43296	32	259	15	88	-8.229	-3.041	1.94E-07	4.21E-06	1035	craniferina_c7606	CUST_2912_PI416193496	156056737	XP_001594292.1	hypothetical protein SS1G_04099 [Sclerotinia sclerotiorum 1980] 	Fungus
27296	774	3982	40	311	-5.136	-2.361	3.18E-09	2.22E-07	1036	craniferina_c3999	CUST_5946_PI416193500	NA	NA	NA	Fungus
44305	3672	317	851	196	13.072	3.708	6.82E-07	1.07E-05	1037	craniferina_c4286	CUST_6280_PI416193500	189198059	XP_001935367.1	predicted protein [Pyrenophora tritici-repentis Pt-1C-BFP] 	Fungus
1976	319	40	19	5	7.965	2.994	1.76E-07	3.92E-06	1038	craniferina_c12055	CUST_12196_PI416193500	238486578	XP_002374527.1	"cytosine deaminase, putative [Aspergillus flavus NRRL3357] "	Fungus
30966	15	138	1	89	-8.241	-3.043	2.02E-07	4.34E-06	1039	Cr_Mini_01B04.ab1	CUST_17861_PI416193500	NA	NA	NA	Fungus
13095	340	2805	21	306	-8.221	-3.039	2.00E-07	4.31E-06	1040	craniferina_c10192	CUST_4612_PI416193496	NA	NA	NA	Algae
11501	5	51	2	2	-11.214	-3.487	5.27E-07	8.87E-06	1041	craniferina_c13425	CUST_7085_PI416193496	NA	NA	NA	Fungus
2785	19416	119053	2637	6019	-6.164	-2.624	3.62E-08	1.23E-06	1042	craniferina_lrc132	CUST_253_PI416193500	39977569	XP_370172.1	hypothetical protein MGG_06669 [Magnaporthe oryzae 70-15] 	Fungus
43582	496	8	76	5	73.326	6.196	2.54E-06	2.94E-05	1043	craniferina_c12029	CUST_12187_PI416193500	156061597	XP_001596721.1	hypothetical protein SS1G_02944 [Sclerotinia sclerotiorum 1980] 	Fungus
17332	456	44	54	19	11.024	3.463	5.09E-07	8.63E-06	1044	craniferina_c13909	CUST_12795_PI416193500	NA	NA	NA	Algae
28260	307	1694	31	147	-5.524	-2.466	1.29E-08	6.00E-07	1045	craniferina_c6451	CUST_8459_PI416193500	NA	NA	NA	Fungus
34405	37	556	30	72	-18.634	-4.22	1.23E-06	1.69E-05	1046	craniferina_c9422	CUST_10726_PI416193500	261357186	EEY19614.1	conserved hypothetical protein [Verticillium albo-atrum VaMs.102]	Fungus
15093	27731	4028	3838	1209	7.055	2.819	9.08E-08	2.39E-06	1047	craniferina_lrc468	CUST_872_PI416193500	154301996	XP_001551409.1	hypothetical protein BC1G_10235 [Botryotinia fuckeliana B05.10] 	Algae
23039	5889	663	366	67	8.897	3.153	2.88E-07	5.71E-06	1048	craniferina_c15056	CUST_8457_PI416193496	NA	NA	NA	Fungus
13552	4384	867	328	163	5.104	2.352	3.33E-09	2.30E-07	1049	Cr_WMidi_8257D08.ab1	CUST_18641_PI416193500	255942425	XP_002561981.1	Pc18g01360 [Penicillium chrysogenum Wisconsin 54-1255] 	Algae
13760	340	1991	57	332	-5.846	-2.547	2.62E-08	9.89E-07	1050	craniferina_c21992	CUST_14605_PI416193496	NA	NA	NA	Fungus
5926	23317	3842	3991	590	6.053	2.598	3.37E-08	1.16E-06	1051	craniferina_c13199	CUST_6888_PI416193496	NA	NA	NA	Fungus
35877	1697	2	602	0	720.236	9.492	4.00E-06	4.17E-05	1052	craniferina_c2702	CUST_4344_PI416193500	242818376	XP_002487105.1	"alpha-1,3-glucan synthase, putative [Talaromyces stipitatus ATCC 10500] "	Fungus
14537	81	6	15	2	12.857	3.685	7.02E-07	1.09E-05	1053	craniferina_c10575	CUST_11380_PI416193500	NA	NA	NA	Algae
11808	9	71	6	15	-10.27	-3.36	4.39E-07	7.73E-06	1054	craniferina_c2181	CUST_3650_PI416193500	NA	NA	NA	Fungus
29164	60	469	5	232	-7.236	-2.855	1.13E-07	2.80E-06	1055	craniferina_c16131	CUST_9315_PI416193496	46102762	XP_380236.1	hypothetical protein FG00060.1 [Gibberella zeae PH-1]	Fungus
14695	8454	1707	455	187	4.966	2.312	2.19E-09	1.75E-07	1056	Cr_DMidi_6817C11.ab1	CUST_15995_PI416193500	242771614	XP_002477878.1	"ammonium transporter, putative [Talaromyces stipitatus ATCC 10500] "	Fungus
38066	5792	44290	341	5362	-7.62	-2.93	1.53E-07	3.53E-06	1057	Cr_WMidi_9889D05.ab1	CUST_19015_PI416193500	238601911	XP_002395539.1	hypothetical protein MPER_04392 [Moniliophthora perniciosa FA553] 	Fungus
28492	2	315	0	183	-146.675	-7.196	3.32E-06	3.63E-05	1058	Cr_WMidi_8449G02.ab1	CUST_18832_PI416193500	NA	NA	NA	Fungus
28113	121516	231	16683	114	576.219	9.17	3.98E-06	4.15E-05	1059	craniferina_lrc149	CUST_287_PI416193500	296412967	XP_002836190.1	hypothetical protein [Tuber melanosporum Mel28] 	Fungus
33476	2	36	0	24	-16.662	-4.058	1.12E-06	1.56E-05	1060	craniferina_c26366	CUST_18730_PI416193496	91085847	XP_974980.1	PREDICTED: similar to LIM and SH3 domain protein F42H10.3 [Tribolium castaneum] 	Algae
38793	143	3150	55	542	-23.289	-4.542	1.59E-06	2.05E-05	1061	craniferina_c16067	CUST_9263_PI416193496	295658074	XP_002789600.1	mitosis inhibitor protein kinase SWE1 [Paracoccidioides brasiliensis Pb01] 	Fungus
22521	86	738	24	336	-8.223	-3.04	2.27E-07	4.76E-06	1062	craniferina_lrc563	CUST_1042_PI416193500	67516261	XP_658016.1	hypothetical protein AN0412.2 [Aspergillus nidulans FGSC A4] 	Fungus
13102	2577	12	902	2	205.975	7.686	3.62E-06	3.88E-05	1063	craniferina_c26462	CUST_18822_PI416193496	NA	NA	NA	Algae
5721	22	2	2	0	10.618	3.409	5.10E-07	8.64E-06	1064	craniferina_c23751	CUST_14926_PI416193500	240110217	EER28376.1	"queuine tRNA-ribosyltransferase, putative [Coccidioides posadasii C735 delta SOWgp]"	Fungus
28490	3593	313	1334	47	11.051	3.466	5.67E-07	9.32E-06	1065	craniferina_c19063	CUST_11808_PI416193496	NA	NA	NA	Algae
19959	6	189	1	19	-34.265	-5.099	2.09E-06	2.54E-05	1066	craniferina_c8321	CUST_9970_PI416193500	NA	NA	NA	Fungus
9423	418	13018	208	4381	-33.377	-5.061	2.07E-06	2.51E-05	1067	Cr_DMini_1249G10.ab1	CUST_16678_PI416193500	238500914	XP_002381691.1	"4-carboxymuconolactone decarboxylase, putative [Aspergillus flavus NRRL3357] "	Fungus
27667	16	114	5	25	-7.288	-2.866	1.28E-07	3.06E-06	1068	craniferina_c23911	CUST_14945_PI416193500	255570232	XP_002526076.1	"chaperone clpb, putative [Ricinus communis] "	Algae
7327	2629	438	197	115	6.151	2.621	4.63E-08	1.47E-06	1069	craniferina_c7892	CUST_9617_PI416193500	NA	NA	NA	Algae
3676	9412	2073	1126	208	4.532	2.18	6.11E-11	2.01E-08	1070	craniferina_lrc28395	CUST_20584_PI416193496	291189635	EFE44910.1	hypothetical protein TRV_00283 [Trichophyton verrucosum HKI 0517]	Fungus
37861	1714	129	299	74	14.925	3.9	9.99E-07	1.43E-05	1071	craniferina_c4140	CUST_6104_PI416193500	NA	NA	NA	Fungus
42302	237	3	77	1	93.327	6.544	3.14E-06	3.48E-05	1072	craniferina_c5683	CUST_1822_PI416193496	154309750	XP_001554208.1	hypothetical protein BC1G_07345 [Botryotinia fuckeliana B05.10] 	Fungus
6300	10	2	2	0	4.659	2.22	3.63E-10	5.69E-08	1073	craniferina_c4781	CUST_1388_PI416193496	NA	NA	NA	Algae
26236	1703	8413	581	771	-5.119	-2.356	5.81E-09	3.44E-07	1074	craniferina_c20174	CUST_12876_PI416193496	226429774	ACO55135.1	heat shock protein 90 [Toxocara cati]	Fungus
19625	46129	8433	3335	1359	5.507	2.461	1.75E-08	7.38E-07	1075	craniferina_lrc877	CUST_1584_PI416193500	156059442	XP_001595644.1	hypothetical protein SS1G_03733 [Sclerotinia sclerotiorum 1980] 	Fungus
16177	274	7	59	1	40.066	5.324	2.36E-06	2.77E-05	1076	craniferina_c23956	CUST_16455_PI416193496	NA	NA	NA	Algae
21419	710	131	82	29	5.493	2.458	1.74E-08	7.36E-07	1077	craniferina_c10557	CUST_11360_PI416193500	NA	NA	NA	Algae
17436	342	1738	31	196	-5.079	-2.345	5.32E-09	3.24E-07	1078	craniferina_c26196	CUST_18567_PI416193496	226460138	EEH57433.1	predicted protein [Micromonas pusilla CCMP1545]	Algae
1915	279	8430	165	904	-36.228	-5.179	2.28E-06	2.72E-05	1079	craniferina_c3249	CUST_5041_PI416193500	116204141	XP_001227881.1	hypothetical protein CHGG_09954 [Chaetomium globosum CBS 148.51] 	Fungus
27277	300	52	20	5	5.784	2.532	3.04E-08	1.09E-06	1080	craniferina_c10190	CUST_4610_PI416193496	NA	NA	NA	Algae
6115	125359	208	19111	107	665.854	9.379	4.43E-06	4.52E-05	1081	craniferina_lrc149	CUST_288_PI416193500	296412967	XP_002836190.1	hypothetical protein [Tuber melanosporum Mel28] 	Fungus
15028	20	124	2	23	-6.286	-2.652	6.00E-08	1.77E-06	1082	craniferina_c7842	CUST_9578_PI416193500	164429408	XP_001728535.1	hypothetical protein NCU10270 [Neurospora crassa OR74A] 	Algae
12080	16845	2	3938	0	8626.814	13.075	4.88E-06	4.88E-05	1083	Cr_WMini_3841C07.ab1	CUST_19627_PI416193500	156048881	XP_001590407.1	hypothetical protein SS1G_08147 [Sclerotinia sclerotiorum 1980] 	Algae
11689	75	374	3	35	-4.954	-2.309	3.33E-09	2.30E-07	1084	craniferina_c7544	CUST_9327_PI416193500	NA	NA	NA	Fungus
20965	704	117	143	10	5.95	2.573	4.15E-08	1.37E-06	1085	craniferina_c5851	CUST_1900_PI416193496	46111041	XP_382578.1	hypothetical protein FG02402.1 [Gibberella zeae PH-1]	Algae
10691	1061	9789	404	1795	-9.665	-3.273	4.44E-07	7.79E-06	1086	craniferina_c1464	CUST_2576_PI416193500	46115892	XP_383964.1	hypothetical protein FG03788.1 [Gibberella zeae PH-1]	Fungus
17976	2	55	0	9	-30.456	-4.929	2.17E-06	2.61E-05	1087	craniferina_c1874	CUST_3197_PI416193500	296420416	XP_002839766.1	hypothetical protein [Tuber melanosporum Mel28] 	Fungus
7858	18021	3898	1701	414	4.627	2.21	4.45E-10	6.29E-08	1088	craniferina_lrc404	CUST_757_PI416193500	169768074	XP_001818508.1	hypothetical protein [Aspergillus oryzae RIB40] 	Fungus
8450	963	192	78	56	5.156	2.366	8.23E-09	4.38E-07	1089	craniferina_c16137	CUST_9319_PI416193496	189189280	XP_001930979.1	predicted protein [Pyrenophora tritici-repentis Pt-1C-BFP] 	Fungus
40789	1269	6755	316	1540	-5.324	-2.413	1.37E-08	6.22E-07	1090	craniferina_c10229	CUST_11176_PI416193500	6015106	P78575.1	ERG24_ASCIMRecName: Full=Delta(14)-sterol reductase; AltName: Full=C-14 sterol reductase; AltName: Full=Sterol C14-reductase 	Fungus
11203	8	56	2	6	-7.509	-2.909	1.84E-07	4.04E-06	1091	craniferina_c14879	CUST_8304_PI416193496	NA	NA	NA	Algae
40350	4898	723	1611	171	6.661	2.736	9.10E-08	2.39E-06	1092	craniferina_c7174	CUST_2653_PI416193496	NA	NA	NA	Algae
37585	840	5141	13	513	-6.102	-2.609	5.40E-08	1.64E-06	1093	craniferina_c6974	CUST_8893_PI416193500	225683839	EEH22123.1	amidophosphoribosyltransferase [Paracoccidioides brasiliensis Pb03]	Fungus
36012	857	5340	56	544	-6.221	-2.637	6.03E-08	1.78E-06	1094	craniferina_c6974	CUST_8894_PI416193500	225683839	EEH22123.1	amidophosphoribosyltransferase [Paracoccidioides brasiliensis Pb03]	Fungus
27275	865	143	71	12	6.069	2.601	5.22E-08	1.60E-06	1095	craniferina_c9869	CUST_4387_PI416193496	169619850	XP_001803337.1	hypothetical protein SNOG_13123 [Phaeosphaeria nodorum SN15] 	Fungus
19990	886	48	226	12	18.577	4.215	1.54E-06	2.00E-05	1096	craniferina_c26382	CUST_18745_PI416193496	169598514	XP_001792680.1	hypothetical protein SNOG_02061 [Phaeosphaeria nodorum SN15] 	Fungus
31798	507	102	41	11	4.971	2.314	4.58E-09	2.91E-07	1097	craniferina_c1806	CUST_258_PI416193496	NA	NA	NA	Fungus
26813	15	150	2	43	-10.084	-3.334	5.24E-07	8.84E-06	1098	craniferina_lrc864	CUST_1559_PI416193500	212543371	XP_002151840.1	hypothetical protein PMAA_046590 [Penicillium marneffei ATCC 18224] 	Algae
8276	341	7747	161	1948	-23.819	-4.574	1.90E-06	2.35E-05	1099	craniferina_c25529	CUST_17933_PI416193496	NA	NA	NA	Fungus
16067	2	93	0	23	-38.371	-5.262	2.49E-06	2.90E-05	1100	craniferina_c23655	CUST_16171_PI416193496	NA	NA	NA	Fungus
27561	366	5191	99	1258	-14.296	-3.838	1.06E-06	1.50E-05	1101	craniferina_c5716	CUST_1840_PI416193496	NA	NA	NA	Fungus
5585	98	691	20	262	-6.792	-2.764	1.06E-07	2.69E-06	1102	craniferina_c12448	CUST_6256_PI416193496	NA	NA	NA	Fungus
5091	96	18	2	6	5.577	2.479	2.59E-08	9.84E-07	1103	craniferina_c23316	CUST_15855_PI416193496	169780154	XP_001824541.1	hypothetical protein [Aspergillus oryzae RIB40] 	Fungus
34591	234	35	22	7	6.858	2.778	1.12E-07	2.78E-06	1104	craniferina_c5718	CUST_1842_PI416193496	291181433	EFE37210.1	hypothetical protein TRV_08150 [Trichophyton verrucosum HKI 0517]	Algae
30489	11763	1598	464	74	7.362	2.88	1.76E-07	3.92E-06	1105	craniferina_c25356	CUST_17770_PI416193496	NA	NA	NA	Algae
16134	55	287	9	58	-5.135	-2.36	8.31E-09	4.40E-07	1106	craniferina_c13594	CUST_7226_PI416193496	727357	AAB49030.1	DnaJ homolog [Arabidopsis thaliana]	Algae
32337	1314	83	72	25	16.258	4.023	1.33E-06	1.80E-05	1107	craniferina_c6386	CUST_2187_PI416193496	NA	NA	NA	Fungus
1960	323	11	105	1	28.342	4.825	2.17E-06	2.61E-05	1108	craniferina_c12765	CUST_6523_PI416193496	NA	NA	NA	Fungus
21759	50	2	39	0	21.365	4.417	1.77E-06	2.24E-05	1109	craniferina_c19753	CUST_12469_PI416193496	NA	NA	NA	Algae
28705	45	3	9	1	17.969	4.167	1.50E-06	1.96E-05	1110	craniferina_c1851	CUST_3162_PI416193500	NA	NA	NA	Fungus
15296	737	4538	6	764	-6.1	-2.609	5.63E-08	1.68E-06	1111	craniferina_c1485	CUST_2610_PI416193500	296424357	XP_002841715.1	hypothetical protein [Tuber melanosporum Mel28] 	Fungus
21252	73280	10102	7266	1569	7.289	2.866	1.71E-07	3.85E-06	1112	craniferina_lrc352	CUST_663_PI416193500	169598564	XP_001792705.1	hypothetical protein SNOG_02088 [Phaeosphaeria nodorum SN15] 	Fungus
25837	1979	13680	125	2670	-6.828	-2.772	1.13E-07	2.80E-06	1113	craniferina_c3000	CUST_4726_PI416193500	239612845	EEQ89832.1	tRNA-dihydrouridine synthase 3 [Ajellomyces dermatitidis ER-3]	Fungus
4877	4407	901	300	195	4.957	2.309	4.94E-09	3.08E-07	1114	Cr_WMidi_8257D08.ab1	CUST_18640_PI416193500	255942425	XP_002561981.1	Pc18g01360 [Penicillium chrysogenum Wisconsin 54-1255] 	Algae
16777	76	16	6	4	4.889	2.289	3.10E-09	2.20E-07	1115	craniferina_c7636	CUST_9419_PI416193500	NA	NA	NA	Fungus
35366	3072	14093	793	432	-4.703	-2.234	1.14E-09	1.14E-07	1116	craniferina_c5234	CUST_7243_PI416193500	242794403	XP_002482365.1	"proteasome regulatory particle subunit Rpt6, putative [Talaromyces stipitatus ATCC 10500] "	Fungus
13931	76	597	10	53	-7.909	-2.984	2.65E-07	5.36E-06	1117	craniferina_c3782	CUST_5709_PI416193500	242801585	XP_002483797.1	Bax Inhibitor family protein [Talaromyces stipitatus ATCC 10500] 	Algae
18068	3354	181	1069	103	20.655	4.368	1.76E-06	2.23E-05	1118	Cr_Midi_01H02.ab1	CUST_17827_PI416193500	NA	NA	NA	Algae
34395	19140	86420	2020	1061	-4.532	-2.18	3.11E-10	5.34E-08	1119	craniferina_c8770	CUST_10323_PI416193500	169604202	XP_001795522.1	hypothetical protein SNOG_05112 [Phaeosphaeria nodorum SN15] 	Fungus
31843	48	473	25	83	-11.149	-3.479	6.92E-07	1.08E-05	1120	craniferina_c8523	CUST_3448_PI416193496	296414175	XP_002836778.1	hypothetical protein [Tuber melanosporum Mel28] 	Fungus
21333	433	12843	228	4126	-32.489	-5.022	2.37E-06	2.79E-05	1121	Cr_DMini_1249G10.ab1	CUST_16679_PI416193500	238500914	XP_002381691.1	"4-carboxymuconolactone decarboxylase, putative [Aspergillus flavus NRRL3357] "	Fungus
24421	92	1147	18	263	-12.392	-3.631	8.65E-07	1.28E-05	1122	craniferina_c5151	CUST_7164_PI416193500	NA	NA	NA	Algae
42742	117	2	76	0	41.588	5.378	2.78E-06	3.15E-05	1123	craniferina_c6676	CUST_8686_PI416193500	NA	NA	NA	Fungus
35958	15070	2916	1458	410	5.183	2.374	1.11E-08	5.38E-07	1124	craniferina_c6076	CUST_8115_PI416193500	NA	NA	NA	Fungus
17412	4	403	2	220	-113.588	-6.828	3.76E-06	3.98E-05	1125	Cr_WMini_1825H02.ab1	CUST_19368_PI416193500	NA	NA	NA	Algae
11812	3943	491	388	141	8.264	3.047	3.26E-07	6.27E-06	1126	craniferina_lrc28405	CUST_20594_PI416193496	11345300	AAG34660.1	AF295432_1prepropenicillopepsin-JT3 [Penicillium janthinellum]	Fungus
29436	9064	77622	1720	16634	-8.537	-3.094	3.55E-07	6.62E-06	1127	craniferina_lrc122	CUST_233_PI416193500	295671647	XP_002796370.1	cytochrome P450 52A3 [Paracoccidioides brasiliensis Pb01] 	Fungus
28287	18	137	4	40	-7.576	-2.921	2.16E-07	4.57E-06	1128	craniferina_c8571	CUST_3475_PI416193496	NA	NA	NA	Fungus
39468	235	19	33	8	12.7	3.667	9.20E-07	1.34E-05	1129	craniferina_c16209	CUST_9377_PI416193496	189206211	XP_001939440.1	lovastatin nonaketide synthase [Pyrenophora tritici-repentis Pt-1C-BFP] 	Fungus
10984	3092	3	330	2	1167.348	10.189	5.09E-06	5.04E-05	1130	craniferina_c22932	CUST_15487_PI416193496	NA	NA	NA	Fungus
6212	133	8	18	4	18.743	4.228	1.67E-06	2.13E-05	1131	craniferina_c9512	CUST_4127_PI416193496	NA	NA	NA	Fungus
26171	3375	180	1055	113	21.636	4.435	1.90E-06	2.36E-05	1132	craniferina_c1597	CUST_2778_PI416193500	15233587	NP_193860.1	"oxygen-evolving enhancer protein 3, chloroplast, putative (PSBQ1) (PSBQ) [Arabidopsis thaliana] "	Algae
44307	184	23	51	7	7.914	2.984	2.86E-07	5.68E-06	1133	craniferina_c8578	CUST_3481_PI416193496	NA	NA	NA	Algae
24469	602	135	7	18	4.487	2.166	2.85E-10	5.13E-08	1134	craniferina_c17977	CUST_10793_PI416193496	NA	NA	NA	Fungus
32784	26	120	7	5	-4.821	-2.269	2.81E-09	2.05E-07	1135	craniferina_c25168	CUST_17590_PI416193496	NA	NA	NA	Algae
15655	2690	29346	274	6277	-10.791	-3.432	6.82E-07	1.07E-05	1136	craniferina_lrc13474	CUST_12668_PI416193500	258565077	XP_002583283.1	elongation factor 3 [Uncinocarpus reesii 1704] 	Fungus
1759	2	55	0	12	-23.093	-4.529	1.99E-06	2.44E-05	1137	craniferina_c5007	CUST_1498_PI416193496	154300412	XP_001550622.1	hypothetical protein BC1G_11395 [Botryotinia fuckeliana B05.10] 	Fungus
33062	14745	2	2896	0	7203.846	12.815	5.43E-06	5.30E-05	1138	Cr_WMini_3841C07.ab1	CUST_19626_PI416193500	156048881	XP_001590407.1	hypothetical protein SS1G_08147 [Sclerotinia sclerotiorum 1980] 	Algae
24534	1126	254	56	15	4.443	2.151	1.73E-10	3.63E-08	1139	craniferina_c7454	CUST_2824_PI416193496	NA	NA	NA	Algae
40153	18989	84237	966	3611	-4.437	-2.15	1.66E-10	3.55E-08	1140	craniferina_c8770	CUST_10324_PI416193500	169604202	XP_001795522.1	hypothetical protein SNOG_05112 [Phaeosphaeria nodorum SN15] 	Fungus
1376	8	493	7	308	-71.011	-6.15	3.41E-06	3.70E-05	1141	craniferina_c5448	CUST_1708_PI416193496	NA	NA	NA	Fungus
18299	482	93	23	43	5.501	2.46	2.81E-08	1.04E-06	1142	craniferina_c17701	CUST_10550_PI416193496	154301240	XP_001551033.1	predicted protein [Botryotinia fuckeliana B05.10] 	Fungus
38871	2	47	0	30	-18.307	-4.194	1.67E-06	2.13E-05	1143	craniferina_c18119	CUST_10924_PI416193496	NA	NA	NA	Fungus
12584	134	7	20	5	24.061	4.589	2.14E-06	2.59E-05	1144	craniferina_c20620	CUST_13295_PI416193496	238492072	XP_002377273.1	"para-hydroxybenzoate-polyprenyltransferase Coq2, putative [Aspergillus flavus NRRL3357] "	Algae
4428	39	265	3	72	-6.53	-2.707	1.02E-07	2.60E-06	1145	craniferina_c5410	CUST_1690_PI416193496	169626309	XP_001806555.1	hypothetical protein SNOG_16439 [Phaeosphaeria nodorum SN15] 	Fungus
30921	231	1569	40	563	-6.572	-2.716	1.08E-07	2.71E-06	1146	craniferina_c4137	CUST_6100_PI416193500	NA	NA	NA	Fungus
20702	7	86	2	26	-12.254	-3.615	9.18E-07	1.34E-05	1147	craniferina_c27387	CUST_19713_PI416193496	NA	NA	NA	Fungus
26376	45502	9679	4117	1498	4.728	2.241	2.10E-09	1.72E-07	1148	craniferina_lrc361	CUST_679_PI416193500	NA	NA	NA	Fungus
25266	17	76	1	7	-4.409	-2.14	1.28E-10	3.02E-08	1149	craniferina_lrc6758	CUST_2383_PI416193496	291179624	EFE35410.1	hypothetical protein ARB_05452 [Arthroderma benhamiae CBS 112371]	Fungus
29017	236	1097	7	283	-4.547	-2.185	5.84E-10	7.49E-08	1150	Cr_DMidi_6817E05.ab1	CUST_16024_PI416193500	242820427	XP_002487508.1	"extracellular matrix protein, putative [Talaromyces stipitatus ATCC 10500] "	Algae
28927	1852	8333	172	673	-4.502	-2.171	4.14E-10	6.10E-08	1151	craniferina_c3999	CUST_5945_PI416193500	NA	NA	NA	Fungus
39098	170	32	19	10	5.487	2.456	2.89E-08	1.05E-06	1152	craniferina_c3690	CUST_897_PI416193496	NA	NA	NA	Fungus
40206	14520	121	2052	88	172.646	7.432	4.40E-06	4.50E-05	1153	craniferina_c907	CUST_1640_PI416193500	256727500	EEU40860.1	hypothetical protein NECHADRAFT_58149 [Nectria haematococca mpVI 77-13-4]	Fungus
27937	393	87	23	7	4.523	2.177	5.15E-10	6.97E-08	1154	craniferina_c11503	CUST_5539_PI416193496	115400841	XP_001216009.1	predicted protein [Aspergillus terreus NIH2624] 	Fungus
32251	9	296	3	34	-35.504	-5.15	2.76E-06	3.14E-05	1155	craniferina_c10116	CUST_11114_PI416193500	296812809	XP_002846742.1	conserved hypothetical protein [Arthroderma otae CBS 113480] 	Fungus
23715	12	57	1	4	-4.753	-2.249	2.57E-09	1.93E-07	1156	craniferina_c5401	CUST_7431_PI416193500	154273497	XP_001537600.1	predicted protein [Ajellomyces capsulatus NAm1] 	Algae
7458	13	138	3	57	-10.497	-3.392	6.79E-07	1.06E-05	1157	craniferina_c8469	CUST_3419_PI416193496	19070851	AAL84005.1	heat shock protein 70 [Cryptosporidium sp.]	Fungus
31242	12071	57227	929	3913	-4.742	-2.246	2.52E-09	1.90E-07	1158	craniferina_c1838	CUST_3135_PI416193500	226287879	EEH43392.1	ubiquitin conjugation factor E4 [Paracoccidioides brasiliensis Pb18]	Fungus
39609	13411	106817	2154	23788	-7.906	-2.983	3.24E-07	6.23E-06	1159	craniferina_lrc417	CUST_779_PI416193500	225556140	EEH04429.1	N-alkane-inducible cytochrome P450 [Ajellomyces capsulatus G186AR]	Fungus
9489	2	139	0	28	-58.131	-5.861	3.50E-06	3.78E-05	1160	Cr_DMidi_9601G09.ab1	CUST_16371_PI416193500	121714479	XP_001274850.1	"short chain dehydrogenase (AtsC), putative [Aspergillus clavatus NRRL 1] "	Fungus
35590	122	16	8	3	7.912	2.984	3.31E-07	6.33E-06	1161	craniferina_c21632	CUST_14267_PI416193496	189205218	XP_001938944.1	conserved hypothetical protein [Pyrenophora tritici-repentis Pt-1C-BFP] 	Fungus
20798	11	61	0	8	-5.567	-2.477	3.67E-08	1.24E-06	1162	craniferina_c21191	CUST_13843_PI416193496	NA	NA	NA	Fungus
34693	75	631	21	61	-8.551	-3.096	4.21E-07	7.51E-06	1163	craniferina_c20390	CUST_13081_PI416193496	189199640	XP_001936157.1	ATP-binding cassette protein [Pyrenophora tritici-repentis Pt-1C-BFP] 	Algae
28252	39	4298	32	2275	-216.945	-7.761	4.86E-06	4.87E-05	1164	craniferina_lrc9179	CUST_10577_PI416193500	156358789	XP_001624697.1	predicted protein [Nematostella vectensis] 	Fungus
31204	5745	26	4231	9	174.029	7.443	4.66E-06	4.71E-05	1165	craniferina_c995	CUST_1791_PI416193500	189199146	XP_001935910.1	40S ribosomal protein S6-B [Pyrenophora tritici-repentis Pt-1C-BFP] 	Algae
37794	558	6	141	5	109.952	6.781	4.17E-06	4.31E-05	1166	craniferina_c22564	CUST_15144_PI416193496	NA	NA	NA	Fungus
2669	3256	175	978	102	21.075	4.397	2.09E-06	2.53E-05	1167	BTK04449004(c)SJ1(t)1-3kb_B1_1x(p)T3(s)070611SJ1SEQ1.026.ab1	CUST_15394_PI416193500	NA	NA	NA	Algae
40440	235	1633	26	482	-6.747	-2.754	1.44E-07	3.36E-06	1168	craniferina_c12037	CUST_12192_PI416193500	NA	NA	NA	Fungus
26625	1149	5287	68	109	-4.607	-2.204	1.47E-09	1.34E-07	1169	craniferina_c23280	CUST_15821_PI416193496	NA	NA	NA	Fungus
38794	4	30	1	8	-8.024	-3.004	3.42E-07	6.44E-06	1170	craniferina_c19048	CUST_11795_PI416193496	NA	NA	NA	Fungus
34296	1074	4836	74	435	-4.497	-2.169	6.16E-10	7.75E-08	1171	craniferina_c4370	CUST_6368_PI416193500	238502445	XP_002382456.1	conserved hypothetical protein [Aspergillus flavus NRRL3357] 	Fungus
2834	2777	188	702	112	16.712	4.063	1.67E-06	2.14E-05	1172	craniferina_lrc906	CUST_1638_PI416193500	169618854	XP_001802840.1	hypothetical protein SNOG_12619 [Phaeosphaeria nodorum SN15] 	Fungus
32702	306	2691	110	471	-9.054	-3.179	5.03E-07	8.55E-06	1173	craniferina_lrc6192	CUST_2081_PI416193496	115492081	XP_001210668.1	conserved hypothetical protein [Aspergillus terreus NIH2624] 	Fungus
7062	9	192	1	32	-21.014	-4.393	2.09E-06	2.54E-05	1174	craniferina_lrc279	CUST_523_PI416193500	NA	NA	NA	Fungus
5505	609	63	144	16	9.7	3.278	6.05E-07	9.78E-06	1175	craniferina_c6363	CUST_8374_PI416193500	159482733	XP_001699422.1	oxysterol binding protein [Chlamydomonas reinhardtii] 	Algae
6963	101	9	20	4	11.418	3.513	8.89E-07	1.31E-05	1176	craniferina_c15597	CUST_13384_PI416193500	119487667	XP_001262565.1	hypothetical protein NFIA_031010 [Neosartorya fischeri NRRL 181] 	Fungus
27540	22	181	1	26	-8.19	-3.034	3.70E-07	6.82E-06	1177	craniferina_c5605	CUST_7633_PI416193500	NA	NA	NA	Fungus
34893	9660	2061	436	101	4.687	2.229	2.31E-09	1.82E-07	1178	craniferina_lrc877	CUST_1583_PI416193500	156059442	XP_001595644.1	hypothetical protein SS1G_03733 [Sclerotinia sclerotiorum 1980] 	Fungus
40432	407	29	141	6	13.635	3.769	1.29E-06	1.75E-05	1179	Cr_DMini_1249E07.ab1	CUST_16633_PI416193500	NA	NA	NA	Algae
8673	13332	64237	1803	2136	-4.845	-2.276	5.46E-09	3.31E-07	1180	craniferina_c1838	CUST_3136_PI416193500	226287879	EEH43392.1	ubiquitin conjugation factor E4 [Paracoccidioides brasiliensis Pb18]	Fungus
22418	22	137	5	36	-6.29	-2.653	1.02E-07	2.61E-06	1181	craniferina_c1752	CUST_3013_PI416193500	239613981	EEQ90968.1	ATP-dependent RNA helicase DBP4 [Ajellomyces dermatitidis ER-3]	Fungus
36641	8945	38675	653	6506	-4.293	-2.102	2.31E-11	1.06E-08	1182	craniferina_c1692	CUST_2915_PI416193500	189199218	XP_001935946.1	conserved hypothetical protein [Pyrenophora tritici-repentis Pt-1C-BFP] 	Fungus
25351	11	2	2	0	6.071	2.602	7.90E-08	2.14E-06	1183	craniferina_c7000	CUST_8914_PI416193500	119499774	XP_001266644.1	tripeptidyl peptidase A [Neosartorya fischeri NRRL 181] 	Fungus
32487	130	30	21	3	4.298	2.104	3.01E-11	1.24E-08	1184	craniferina_c26925	CUST_19273_PI416193496	154320706	XP_001559669.1	hypothetical protein BC1G_01825 [Botryotinia fuckeliana B05.10] 	Fungus
7186	42915	9521	2086	1260	4.531	2.18	9.49E-10	1.02E-07	1185	craniferina_lrc866	CUST_1564_PI416193500	258577345	XP_002542854.1	40S ribosomal protein S2 [Uncinocarpus reesii 1704] 	Fungus
4200	39	195	3	8	-4.956	-2.309	9.53E-09	4.80E-07	1186	craniferina_lrc685	CUST_1247_PI416193500	121710770	XP_001273001.1	dihydrolipoamide dehydrogenase [Aspergillus clavatus NRRL 1] 	Fungus
24961	18772	29	4696	13	685.727	9.421	5.67E-06	5.48E-05	1187	craniferina_lrc662	CUST_1203_PI416193500	296816955	XP_002848814.1	sulfur metabolite repression control protein C [Arthroderma otae CBS 113480] 	Fungus
19796	3312	9	2407	4	317.987	8.313	5.18E-06	5.09E-05	1188	craniferina_lrc994	CUST_1789_PI416193500	119183063	XP_001242607.1	hypothetical protein CIMG_06503 [Coccidioides immitis RS] 	Fungus
12267	1625	327	108	97	5.138	2.361	1.67E-08	7.15E-07	1189	craniferina_c2518	CUST_461_PI416193496	NA	NA	NA	Fungus
16699	68	373	7	25	-5.523	-2.465	4.07E-08	1.35E-06	1190	craniferina_c25917	CUST_18299_PI416193496	242763074	XP_002340504.1	HECT domain protein [Talaromyces stipitatus ATCC 10500] 	Fungus
1846	117	26	16	3	4.537	2.182	1.21E-09	1.17E-07	1191	craniferina_c16949	CUST_13951_PI416193500	156046463	XP_001589693.1	hypothetical protein SS1G_09415 [Sclerotinia sclerotiorum 1980] 	Algae
28171	12	705	5	135	-65.103	-6.025	3.85E-06	4.05E-05	1192	craniferina_c12734	CUST_12454_PI416193500	121706454	XP_001271489.1	conserved hypothetical protein [Aspergillus clavatus NRRL 1] 	Fungus
19243	8	232	1	54	-29.253	-4.871	2.84E-06	3.21E-05	1193	craniferina_c8668	CUST_10252_PI416193500	189211111	XP_001941886.1	haloacid dehalogenase [Pyrenophora tritici-repentis Pt-1C-BFP] 	Algae
9127	38	2	3	0	19.354	4.275	2.11E-06	2.55E-05	1194	craniferina_c5064	CUST_1518_PI416193496	NA	NA	NA	Algae
14498	18	82	3	7	-4.506	-2.172	1.06E-09	1.10E-07	1195	craniferina_c13301	CUST_6976_PI416193496	116196614	XP_001224119.1	hypothetical protein CHGG_04905 [Chaetomium globosum CBS 148.51] 	Fungus
35076	10235	1982	507	304	5.2	2.378	2.22E-08	8.78E-07	1196	Cr_DMidi_6817C11.ab1	CUST_15994_PI416193500	242771614	XP_002477878.1	"ammonium transporter, putative [Talaromyces stipitatus ATCC 10500] "	Fungus
6703	309	1535	33	237	-4.949	-2.307	1.10E-08	5.35E-07	1197	craniferina_lrc24652	CUST_17110_PI416193496	242782178	XP_002479948.1	"cyclin-like protein (Clg1), putative [Talaromyces stipitatus ATCC 10500] "	Fungus
10741	5950	1357	189	64	4.385	2.133	3.84E-10	5.83E-08	1198	craniferina_c16119	CUST_9307_PI416193496	NA	NA	NA	Fungus
21052	239	2117	20	691	-8.601	-3.104	4.85E-07	8.31E-06	1199	craniferina_c2778	CUST_557_PI416193496	115491829	XP_001210542.1	3-ketoacyl-CoA thiolase [Aspergillus terreus NIH2624] 	Fungus
34583	20	98	2	23	-4.807	-2.265	5.94E-09	3.47E-07	1200	craniferina_c24557	CUST_17022_PI416193496	NA	NA	NA	Fungus
16273	923	171	135	72	5.695	2.51	5.73E-08	1.71E-06	1201	craniferina_c17839	CUST_10670_PI416193496	240280578	EER44082.1	iron-sulfur cluster transporter atm1 [Ajellomyces capsulatus H143]	Fungus
36375	129	2	37	0	60.151	5.911	3.87E-06	4.07E-05	1202	craniferina_c16760	CUST_13866_PI416193500	NA	NA	NA	Fungus
32566	68608	14561	4193	895	4.712	2.236	4.04E-09	2.65E-07	1203	Cr_WMidi_9601A08.ab1	CUST_18879_PI416193500	154301572	XP_001551198.1	hypothetical protein BC1G_10113 [Botryotinia fuckeliana B05.10] 	Fungus
15109	9	65	5	9	-8.464	-3.081	4.69E-07	8.11E-06	1204	craniferina_c2181	CUST_3649_PI416193500	NA	NA	NA	Fungus
28874	292	4	27	3	86.11	6.428	4.36E-06	4.47E-05	1205	craniferina_c4893	CUST_6899_PI416193500	298405993	EAU80975.2	hypothetical protein CC1G_03151 [Coprinopsis cinerea okayama7130]	Algae
2964	2	105	0	61	-40.123	-5.326	3.48E-06	3.76E-05	1206	craniferina_c2141	CUST_345_PI416193496	NA	NA	NA	Algae
44234	1551	345	171	63	4.535	2.181	1.50E-09	1.36E-07	1207	craniferina_c10175	CUST_11152_PI416193500	169596522	XP_001791685.1	hypothetical protein SNOG_01026 [Phaeosphaeria nodorum SN15] 	Fungus
23022	20	675	5	107	-33.737	-5.076	3.18E-06	3.51E-05	1208	craniferina_c4244	CUST_1125_PI416193496	NA	NA	NA	Algae
34023	4621	777	377	141	6.006	2.586	9.04E-08	2.38E-06	1209	craniferina_c11113	CUST_5261_PI416193496	NA	NA	NA	Algae
22872	59	320	14	39	-5.494	-2.458	4.53E-08	1.45E-06	1210	craniferina_c9705	CUST_4261_PI416193496	238011786	ACR36928.1	unknown [Zea mays]	Algae
29153	23148	3	5215	1	7316.452	12.837	6.71E-06	6.26E-05	1211	BTK05728011(c)SJ1(t)Dry_0.5-1kb_1441-1536_F7(p)T3(s)090205SJ1SEQ1.054.ab1	CUST_15554_PI416193500	189195850	XP_001934263.1	dihydroceramide delta(4)-desaturase [Pyrenophora tritici-repentis Pt-1C-BFP] 	NA
29922	2	85	0	16	-41.612	-5.379	3.61E-06	3.87E-05	1212	craniferina_c10079	CUST_4532_PI416193496	291178436	EFE34226.1	"MFS transporter, putative [Arthroderma benhamiae CBS 112371]"	Fungus
29209	157	3	1	2	56.751	5.827	3.88E-06	4.08E-05	1213	craniferina_c8432	CUST_3396_PI416193496	NA	NA	NA	Fungus
21161	63	415	9	164	-6.199	-2.632	1.12E-07	2.78E-06	1214	craniferina_c24656	CUST_17114_PI416193496	NA	NA	NA	Fungus
12958	44566	10050	2918	455	4.431	2.148	9.21E-10	1.01E-07	1215	craniferina_lrc383	CUST_719_PI416193500	154312122	XP_001555389.1	40S ribosomal protein S3 [Botryotinia fuckeliana B05.10] 	Fungus
40488	39027	8439	2744	663	4.626	2.21	3.05E-09	2.18E-07	1216	craniferina_lrc5199	CUST_7215_PI416193500	NA	NA	NA	Fungus
42165	856	4138	11	266	-4.827	-2.271	7.98E-09	4.28E-07	1217	craniferina_c4232	CUST_6219_PI416193500	145238016	XP_001391655.1	hypothetical protein An07g05760 [Aspergillus niger] 	Fungus
27694	15	524	3	111	-35.995	-5.17	3.37E-06	3.67E-05	1218	craniferina_c19578	CUST_12301_PI416193496	123489278	XP_001325357.1	hypothetical protein [Trichomonas vaginalis G3] 	Algae
23905	46	2	4	1	19.19	4.262	2.27E-06	2.70E-05	1219	craniferina_c15632	CUST_8922_PI416193496	NA	NA	NA	Fungus
296	505	81	46	22	6.368	2.671	1.31E-07	3.12E-06	1220	craniferina_c6617	CUST_2300_PI416193496	159476860	XP_001696529.1	lycopene epsilon cyclase [Chlamydomonas reinhardtii] 	Algae
13190	45744	10227	1893	1160	4.49	2.167	1.39E-09	1.29E-07	1221	craniferina_lrc866	CUST_1563_PI416193500	258577345	XP_002542854.1	40S ribosomal protein S2 [Uncinocarpus reesii 1704] 	Fungus
13613	446	1993	55	336	-4.45	-2.154	1.10E-09	1.12E-07	1222	Cr_DMidi_5281G10.ab1	CUST_15766_PI416193500	169602955	XP_001794899.1	hypothetical protein SNOG_04482 [Phaeosphaeria nodorum SN15] 	Fungus
5056	106	10	10	3	11.098	3.472	1.02E-06	1.45E-05	1223	craniferina_c18171	CUST_10967_PI416193496	NA	NA	NA	Fungus
37294	73	397	1	74	-5.366	-2.424	3.98E-08	1.32E-06	1224	craniferina_c25240	CUST_17661_PI416193496	154279620	XP_001540623.1	splicing factor U2AF 35 kDa subunit [Ajellomyces capsulatus NAm1] 	Fungus
13652	840	5135	105	2001	-5.861	-2.551	8.07E-08	2.17E-06	1225	craniferina_c28280	CUST_20485_PI416193496	12407459	AAG53518.1	AF222055_1CAT1 catalase [Passalora fulva]	Fungus
41235	4358	106034	3022	13411	-30.469	-4.929	3.20E-06	3.53E-05	1226	craniferina_c1189	CUST_2114_PI416193500	225555848	EEH04138.1	cation-transporting ATPase [Ajellomyces capsulatus G186AR]	Fungus
8868	7	62	0	8	-8.292	-3.052	4.77E-07	8.20E-06	1227	craniferina_c23106	CUST_15653_PI416193496	145614158	XP_001413480.1	hypothetical protein MGG_11305 [Magnaporthe oryzae 70-15] 	Fungus
26305	138	19	14	6	7.426	2.893	3.32E-07	6.33E-06	1228	craniferina_c1762	CUST_248_PI416193496	259487653	CBF86487.1	"TPA: NADH-ubiquinone oxidoreductase subunit B17.2, putative (AFU_orthologue; AFUA_5G06540) [Aspergillus nidulans FGSC A4]"	Fungus
5990	3166	176	1074	108	20.575	4.363	2.46E-06	2.87E-05	1229	BTK04449004(c)SJ1(t)1-3kb_B1_1x(p)T3(s)070611SJ1SEQ1.026.ab1	CUST_15393_PI416193500	NA	NA	NA	Algae
9730	1397	316	142	44	4.437	2.15	1.18E-09	1.15E-07	1230	craniferina_c10175	CUST_11151_PI416193500	169596522	XP_001791685.1	hypothetical protein SNOG_01026 [Phaeosphaeria nodorum SN15] 	Fungus
1792	4827	976	870	117	4.921	2.299	1.38E-08	6.27E-07	1231	craniferina_c2039	CUST_3449_PI416193500	NA	NA	NA	Fungus
732	51	236	2	24	-4.568	-2.191	2.71E-09	2.01E-07	1232	craniferina_c14794	CUST_8239_PI416193496	21748153	CAD38167.1	putative nuclear transport factor 2 [Alternaria alternata]	Fungus
6190	4	215	1	69	-51.017	-5.673	4.04E-06	4.20E-05	1233	craniferina_c13820	CUST_7422_PI416193496	NA	NA	NA	Fungus
24607	113	13	14	4	8.653	3.113	5.70E-07	9.36E-06	1234	craniferina_c4990	CUST_7004_PI416193500	NA	NA	NA	Fungus
34416	35	5	2	2	7.401	2.888	3.35E-07	6.36E-06	1235	craniferina_c17170	CUST_14051_PI416193500	238504540	XP_002383501.1	hypothetical protein AFLA_053760 [Aspergillus flavus NRRL3357] 	Fungus
27648	1582	6848	198	490	-4.345	-2.119	4.66E-10	6.55E-08	1236	craniferina_c7558	CUST_2886_PI416193496	27734371	AAM51214.1	polyubiquitin [Cercomonas sp. ATCC 50316] 	Fungus
37183	5218	870	215	135	6.039	2.594	1.09E-07	2.73E-06	1237	craniferina_c12523	CUST_12387_PI416193500	NA	NA	NA	Fungus
33001	24	120	7	26	-5.084	-2.346	2.37E-08	9.28E-07	1238	craniferina_lrc642	CUST_1169_PI416193500	154290505	XP_001545846.1	hypothetical protein BC1G_15684 [Botryotinia fuckeliana B05.10] 	Fungus
20886	20132	621	641	368	37.001	5.209	3.60E-06	3.86E-05	1239	craniferina_c6700	CUST_2341_PI416193496	189199256	XP_001935965.1	hypothetical protein PTRG_05632 [Pyrenophora tritici-repentis Pt-1C-BFP] 	Fungus
22444	77	428	7	96	-5.442	-2.444	4.99E-08	1.56E-06	1240	craniferina_c16690	CUST_9758_PI416193496	189196636	XP_001934656.1	conserved hypothetical protein [Pyrenophora tritici-repentis Pt-1C-BFP] 	Fungus
25074	128	863	22	159	-6.721	-2.749	2.06E-07	4.41E-06	1241	craniferina_c11138	CUST_11705_PI416193500	119187429	XP_001244321.1	hypothetical protein CIMG_03762 [Coccidioides immitis RS] 	Fungus
41549	1850	364	140	149	5.381	2.428	4.61E-08	1.47E-06	1242	craniferina_c1921	CUST_3270_PI416193500	189193585	XP_001933131.1	C2 domain containing protein [Pyrenophora tritici-repentis Pt-1C-BFP] 	Fungus
14626	771	2	437	0	343.734	8.425	6.18E-06	5.87E-05	1243	Cr_WMidi_6241H04.ab1	CUST_18287_PI416193500	NA	NA	NA	Fungus
41510	3551	31297	350	6968	-8.703	-3.122	5.91E-07	9.60E-06	1244	craniferina_lrc13474	CUST_12667_PI416193500	258565077	XP_002583283.1	elongation factor 3 [Uncinocarpus reesii 1704] 	Fungus
34241	1304	6256	616	704	-5.221	-2.384	3.15E-08	1.11E-06	1245	craniferina_c11164	CUST_11722_PI416193500	156054102	XP_001592977.1	hypothetical protein SS1G_05899 [Sclerotinia sclerotiorum 1980] 	Fungus
22086	3304	681	701	54	4.791	2.26	9.01E-09	4.65E-07	1246	craniferina_c3947	CUST_5885_PI416193500	NA	NA	NA	Fungus
13127	1361	6554	660	836	-5.275	-2.399	3.75E-08	1.26E-06	1247	craniferina_c11164	CUST_11721_PI416193500	156054102	XP_001592977.1	hypothetical protein SS1G_05899 [Sclerotinia sclerotiorum 1980] 	Fungus
16313	1053	194	67	66	5.633	2.494	6.93E-08	1.96E-06	1248	craniferina_c10809	CUST_5044_PI416193496	NA	NA	NA	Fungus
40126	4930	1182	201	27	4.171	2.06	3.99E-11	1.52E-08	1249	craniferina_c4645	CUST_1325_PI416193496	NA	NA	NA	Algae
38776	296	21	42	9	14.619	3.87	1.80E-06	2.26E-05	1250	craniferina_c16019	CUST_13558_PI416193500	240280141	EER43645.1	glycosyltransferase [Ajellomyces capsulatus H143]	Fungus
43200	7	42	2	15	-5.791	-2.534	8.74E-08	2.33E-06	1251	craniferina_c2118	CUST_3559_PI416193500	NA	NA	NA	Fungus
7437	15	73	2	5	-5.044	-2.335	2.44E-08	9.46E-07	1252	craniferina_c3063	CUST_4812_PI416193500	261192276	XP_002622545.1	topoisomerase TRF4 [Ajellomyces dermatitidis SLH14081] 	Fungus
39646	597	76	30	6	7.89	2.98	4.47E-07	7.82E-06	1253	craniferina_c22595	CUST_14805_PI416193500	NA	NA	NA	Fungus
9542	3822	764	210	74	5.014	2.326	2.32E-08	9.11E-07	1254	Cr_DMini_865G05.ab1	CUST_17644_PI416193500	71001602	XP_755482.1	"acetyltransferase, GNAT family family [Aspergillus fumigatus Af293] "	Algae
32589	44	4	8	3	13.635	3.769	1.67E-06	2.13E-05	1255	craniferina_c1851	CUST_3161_PI416193500	NA	NA	NA	Fungus
42047	452	1977	61	350	-4.354	-2.122	7.78E-10	8.99E-08	1256	Cr_DMidi_5281G10.ab1	CUST_15767_PI416193500	169602955	XP_001794899.1	hypothetical protein SNOG_04482 [Phaeosphaeria nodorum SN15] 	Fungus
34316	26	5	6	2	5.397	2.432	5.21E-08	1.60E-06	1257	craniferina_c21061	CUST_13720_PI416193496	NA	NA	NA	Algae
15326	228	40	14	2	5.633	2.494	7.22E-08	2.00E-06	1258	craniferina_c27075	CUST_19419_PI416193496	121714847	XP_001275033.1	hypothetical protein ACLA_043250 [Aspergillus clavatus NRRL 1] 	Fungus
12639	23871	3	5052	2	7662.084	12.904	7.67E-06	6.98E-05	1259	BTK05728011(c)SJ1(t)Dry_0.5-1kb_1441-1536_F7(p)T3(s)090205SJ1SEQ1.054.ab1	CUST_15553_PI416193500	189195850	XP_001934263.1	dihydroceramide delta(4)-desaturase [Pyrenophora tritici-repentis Pt-1C-BFP] 	NA
29241	180	1152	42	128	-6.468	-2.693	1.81E-07	3.99E-06	1260	craniferina_c1637	CUST_2833_PI416193500	NA	NA	NA	Fungus
2315	132	851	28	148	-6.514	-2.704	1.94E-07	4.21E-06	1261	craniferina_c9200	CUST_10588_PI416193500	NA	NA	NA	Fungus
32763	60777	5	4840	3	13706.609	13.743	7.80E-06	7.07E-05	1262	craniferina_c3986	CUST_5928_PI416193500	154309933	XP_001554299.1	hypothetical protein BC1G_06887 [Botryotinia fuckeliana B05.10] 	Algae
22347	616	80	31	8	7.756	2.955	4.44E-07	7.78E-06	1263	craniferina_c22595	CUST_14806_PI416193500	NA	NA	NA	Fungus
14112	83	389	3	24	-4.666	-2.222	6.68E-09	3.80E-07	1264	craniferina_c5238	CUST_7245_PI416193500	226289996	EEH45480.1	conserved hypothetical protein [Paracoccidioides brasiliensis Pb18]	Fungus
37283	7897	74	349	29	113.256	6.823	5.46E-06	5.32E-05	1265	Cr_DMidi_7585F05.ab1	CUST_16199_PI416193500	154314066	XP_001556358.1	hypothetical protein BC1G_04976 [Botryotinia fuckeliana B05.10] 	Fungus
42946	16438	3470	2073	767	4.797	2.262	1.13E-08	5.46E-07	1266	craniferina_c2136	CUST_3583_PI416193500	261191157	XP_002621987.1	posttranscriptional regulation nuclease [Ajellomyces dermatitidis SLH14081] 	Fungus
1780	95	18	8	5	5.238	2.389	3.95E-08	1.31E-06	1267	craniferina_c6677	CUST_8688_PI416193500	156062962	XP_001597403.1	hypothetical protein SS1G_01597 [Sclerotinia sclerotiorum 1980] 	Fungus
34634	1618	7202	95	1193	-4.418	-2.143	1.80E-09	1.54E-07	1268	craniferina_c20730	CUST_14614_PI416193500	159488570	XP_001702280.1	hypothetical protein CHLREDRAFT_154103 [Chlamydomonas reinhardtii] 	Algae
35627	3023	179	981	106	19.167	4.261	2.58E-06	2.97E-05	1269	Cr_Midi_01H02.ab1	CUST_17826_PI416193500	NA	NA	NA	Algae
32511	50	285	9	34	-5.686	-2.507	8.11E-08	2.18E-06	1270	craniferina_c2101	CUST_3540_PI416193500	240108209	EER26383.1	"Calcium transporting P-type ATPase, putative [Coccidioides posadasii C735 delta SOWgp]"	Fungus
32192	128	27	2	5	4.715	2.237	8.66E-09	4.51E-07	1271	craniferina_c23768	CUST_16279_PI416193496	NA	NA	NA	Fungus
9956	126	2	89	0	49.476	5.629	4.49E-06	4.58E-05	1272	craniferina_c18905	CUST_11661_PI416193496	NA	NA	NA	Fungus
34600	5	39	3	16	-8.208	-3.037	5.53E-07	9.16E-06	1273	craniferina_c7319	CUST_9149_PI416193500	156062314	XP_001597079.1	hypothetical protein SS1G_01273 [Sclerotinia sclerotiorum 1980] 	Algae
5943	66	602	10	109	-9.041	-3.177	7.26E-07	1.12E-05	1274	craniferina_c17159	CUST_10117_PI416193496	NA	NA	NA	Algae
31105	39	191	5	9	-4.889	-2.29	1.76E-08	7.40E-07	1275	craniferina_c8158	CUST_9862_PI416193500	145256757	XP_001401506.1	hypothetical protein An04g01410 [Aspergillus niger] 	Fungus
32981	173	37	17	4	4.668	2.223	7.98E-09	4.28E-07	1276	craniferina_c21651	CUST_14286_PI416193496	212535822	XP_002148067.1	conserved hypothetical protein [Penicillium marneffei ATCC 18224] 	Fungus
21467	115	936	16	199	-8.085	-3.015	5.47E-07	9.10E-06	1277	craniferina_c6001	CUST_8032_PI416193500	240106865	EER25052.1	XPG I-region family protein [Coccidioides posadasii C735 delta SOWgp]	Fungus
32779	231	1030	5	276	-4.354	-2.123	1.20E-09	1.17E-07	1278	Cr_DMidi_6817E05.ab1	CUST_16025_PI416193500	242820427	XP_002487508.1	"extracellular matrix protein, putative [Talaromyces stipitatus ATCC 10500] "	Algae
10048	12	222	6	86	-18.614	-4.218	2.68E-06	3.07E-05	1279	craniferina_c21393	CUST_14036_PI416193496	NA	NA	NA	Fungus
17387	118488	25313	3964	5073	4.742	2.245	1.12E-08	5.40E-07	1280	craniferina_lrc2655	CUST_511_PI416193496	NA	NA	NA	Fungus
37315	659	5580	198	1045	-8.609	-3.106	6.72E-07	1.06E-05	1281	craniferina_c15100	CUST_13192_PI416193500	237842873	XP_002370734.1	"polyubiquitin, putative [Toxoplasma gondii ME49] "	Fungus
40014	192	10	74	4	19.132	4.258	2.78E-06	3.16E-05	1282	craniferina_c2080	CUST_325_PI416193496	156035659	XP_001585941.1	ribosomal protein L37 [Sclerotinia sclerotiorum 1980] 	Algae
3330	16	87	2	19	-5.37	-2.425	6.06E-08	1.78E-06	1283	craniferina_c5525	CUST_7564_PI416193500	256725321	EEU38685.1	hypothetical protein NECHADRAFT_45867 [Nectria haematococca mpVI 77-13-4]	Fungus
41214	1188	245	216	57	4.888	2.289	1.93E-08	7.92E-07	1284	craniferina_c17111	CUST_10079_PI416193496	258565737	XP_002583613.1	conserved hypothetical protein [Uncinocarpus reesii 1704] 	Fungus
8974	136	15	3	7	10.125	3.34	1.03E-06	1.46E-05	1285	craniferina_c27380	CUST_15220_PI416193500	189208696	XP_001940681.1	predicted protein [Pyrenophora tritici-repentis Pt-1C-BFP] 	Fungus
15587	73	358	6	30	-4.876	-2.286	1.91E-08	7.89E-07	1286	craniferina_c7544	CUST_9328_PI416193500	NA	NA	NA	Fungus
20539	2	15	0	8	-7.861	-2.975	5.19E-07	8.77E-06	1287	craniferina_c18908	CUST_11664_PI416193496	147903669	NP_001083165.1	hypothetical protein LOC398780 [Xenopus laevis] 	Fungus
38147	890	27777	240	4489	-31.642	-4.984	3.84E-06	4.05E-05	1288	craniferina_c1972	CUST_3350_PI416193500	NA	NA	NA	Fungus
35819	457	47	47	16	10.01	3.323	1.00E-06	1.43E-05	1289	craniferina_lrc28239	CUST_15349_PI416193500	156055506	XP_001593677.1	hypothetical protein SS1G_05105 [Sclerotinia sclerotiorum 1980] 	Fungus
10455	2778	605	173	151	4.684	2.228	9.29E-09	4.72E-07	1290	craniferina_c10111	CUST_11105_PI416193500	154290969	XP_001546073.1	hypothetical protein BC1G_15548 [Botryotinia fuckeliana B05.10] 	Algae
24228	53207	12272	4884	2405	4.376	2.13	1.88E-09	1.60E-07	1291	craniferina_lrc407	CUST_762_PI416193500	296804608	XP_002843156.1	60S ribosomal protein L28 [Arthroderma otae CBS 113480] 	Fungus
6791	183	45	12	9	4.103	2.037	3.29E-11	1.33E-08	1292	craniferina_c27596	CUST_19914_PI416193496	NA	NA	NA	Fungus
9889	3	152	0	34	-50.651	-5.663	4.82E-06	4.84E-05	1293	Cr_DMidi_9601G09.ab1	CUST_16370_PI416193500	121714479	XP_001274850.1	"short chain dehydrogenase (AtsC), putative [Aspergillus clavatus NRRL 1] "	Fungus
6593	2924	16339	790	1130	-5.712	-2.514	1.03E-07	2.63E-06	1294	craniferina_lrc687	CUST_1249_PI416193500	296818441	XP_002849557.1	conserved hypothetical protein [Arthroderma otae CBS 113480] 	Fungus
26220	196	834	15	133	-4.218	-2.077	4.16E-10	6.10E-08	1295	craniferina_c12496	CUST_6297_PI416193496	85111251	XP_963848.1	hypothetical protein NCU02755 [Neurospora crassa OR74A] 	Fungus
23601	10761	671	2733	64	15.768	3.979	2.31E-06	2.73E-05	1296	craniferina_c6728	CUST_8726_PI416193500	NA	NA	NA	Fungus
9346	3429	30193	400	1398	-8.836	-3.143	7.49E-07	1.14E-05	1297	craniferina_c1137	CUST_2040_PI416193500	NA	NA	NA	Fungus
35469	12	657	3	127	-56.127	-5.811	4.97E-06	4.95E-05	1298	craniferina_c12734	CUST_12453_PI416193500	121706454	XP_001271489.1	conserved hypothetical protein [Aspergillus clavatus NRRL 1] 	Fungus
27805	17749	3930	555	654	4.558	2.188	5.93E-09	3.47E-07	1299	craniferina_c3668	CUST_5557_PI416193500	242780226	XP_002479551.1	DnaJ domain protein [Talaromyces stipitatus ATCC 10500] 	Fungus
21970	225	1302	9	547	-5.488	-2.456	7.51E-08	2.06E-06	1300	craniferina_lrc396	CUST_746_PI416193500	NA	NA	NA	Fungus
9567	2	17	0	2	-8.685	-3.118	7.25E-07	1.12E-05	1301	craniferina_c2178	CUST_3645_PI416193500	119473056	XP_001258482.1	"ubiquitin-like protein DskB, putative [Neosartorya fischeri NRRL 181] "	Algae
14643	868	94	198	22	9.28	3.214	8.74E-07	1.29E-05	1302	craniferina_c8239	CUST_3281_PI416193496	NA	NA	NA	Fungus
10061	307	1294	65	176	-4.251	-2.088	7.06E-10	8.46E-08	1303	craniferina_c14191	CUST_7729_PI416193496	NA	NA	NA	Algae
24114	60	386	3	76	-6.387	-2.675	2.13E-07	4.53E-06	1304	craniferina_c26947	CUST_19295_PI416193496	169610463	XP_001798650.1	hypothetical protein SNOG_08330 [Phaeosphaeria nodorum SN15] 	Fungus
16055	241	1833	10	189	-7.592	-2.924	4.71E-07	8.14E-06	1305	craniferina_c10968	CUST_5151_PI416193496	NA	NA	NA	Fungus
4384	188	1261	16	342	-6.57	-2.716	2.58E-07	5.25E-06	1306	craniferina_c5226	CUST_1604_PI416193496	NA	NA	NA	Fungus
23956	3387	625	890	105	5.325	2.413	6.11E-08	1.79E-06	1307	craniferina_c2585	CUST_4205_PI416193500	NA	NA	NA	Fungus
14244	127	2458	28	402	-19.61	-4.293	2.98E-06	3.34E-05	1308	Cr_DMidi_5281D11.ab1	CUST_15704_PI416193500	291175554	EFE31359.1	hypothetical protein ARB_01754 [Arthroderma benhamiae CBS 112371] 	Fungus
33092	36	164	3	8	-4.617	-2.207	8.48E-09	4.45E-07	1309	craniferina_c2110	CUST_3549_PI416193500	239613139	EEQ90126.1	HATPase_c domain-containing protein [Ajellomyces dermatitidis ER-3]	Fungus
19537	22097	5170	303	789	4.306	2.106	1.16E-09	1.15E-07	1310	craniferina_lrc407	CUST_761_PI416193500	296804608	XP_002843156.1	60S ribosomal protein L28 [Arthroderma otae CBS 113480] 	Fungus
30223	3	160	1	54	-62.63	-5.969	5.15E-06	5.08E-05	1311	craniferina_c27009	CUST_19355_PI416193496	47206685	CAF93691.1	unnamed protein product [Tetraodon nigroviridis]	Fungus
36539	782	173	113	19	4.508	2.173	5.20E-09	3.20E-07	1312	craniferina_c4131	CUST_1084_PI416193496	NA	NA	NA	Fungus
35858	346	39	53	14	9.179	3.198	8.68E-07	1.28E-05	1313	craniferina_lrc3030	CUST_4763_PI416193500	NA	NA	NA	Fungus
28858	173	34	13	4	5.153	2.366	4.52E-08	1.45E-06	1314	craniferina_c8667	CUST_10249_PI416193500	119195027	XP_001248117.1	hypothetical protein CIMG_01888 [Coccidioides immitis RS]	Algae
41075	40	8	10	1	4.897	2.292	2.48E-08	9.55E-07	1315	craniferina_c4545	CUST_6543_PI416193500	169609615	XP_001798226.1	hypothetical protein SNOG_07900 [Phaeosphaeria nodorum SN15] 	Fungus
42057	36592	3827	1388	995	9.775	3.289	1.02E-06	1.46E-05	1316	craniferina_c6004	CUST_8038_PI416193500	212541781	XP_002151045.1	"polyketide synthase, putative [Penicillium marneffei ATCC 18224] "	Fungus
13367	97	777	13	154	-7.939	-2.989	5.84E-07	9.54E-06	1317	craniferina_c6001	CUST_8031_PI416193500	240106865	EER25052.1	XPG I-region family protein [Coccidioides posadasii C735 delta SOWgp]	Fungus
24724	49834	2932	2864	1526	18.708	4.226	2.96E-06	3.32E-05	1318	craniferina_lrc1966	CUST_3340_PI416193500	NA	NA	NA	Fungus
34599	3901	44764	1241	1056	-11.881	-3.571	1.64E-06	2.10E-05	1319	craniferina_lrc9726	CUST_4277_PI416193496	67516855	XP_658313.1	hypothetical protein AN0709.2 [Aspergillus nidulans FGSC A4] 	Algae
38411	2633	63596	2066	2147	-29.754	-4.895	4.01E-06	4.18E-05	1320	craniferina_lrc9448	CUST_4074_PI416193496	NA	NA	NA	Fungus
39612	5	384	3	211	-83.075	-6.376	5.77E-06	5.54E-05	1321	craniferina_c16975	CUST_9975_PI416193496	257449357	ACV53651.1	guanine nucleotide-binding protein beta polypeptide 2-like 1 [Paramisgurnus dabryanus]	Fungus
22486	10231	1876	1312	395	5.499	2.459	8.89E-08	2.36E-06	1322	craniferina_c11820	CUST_5760_PI416193496	NA	NA	NA	Algae
18560	3503	2	2840	1	1095.223	10.097	8.47E-06	7.54E-05	1323	craniferina_c25471	CUST_17880_PI416193496	293329707	BAJ04363.1	cytochrome P450 monooxygenase [Aspergillus oryzae]	Fungus
6775	2	128	0	101	-49.644	-5.634	5.07E-06	5.03E-05	1324	craniferina_c19349	CUST_12086_PI416193496	115397885	XP_001214534.1	conserved hypothetical protein [Aspergillus terreus NIH2624] 	Algae
13143	10	77	2	19	-7.351	-2.878	4.48E-07	7.82E-06	1325	craniferina_c21118	CUST_13773_PI416193496	NA	NA	NA	Fungus
12280	5	33	2	4	-6.773	-2.76	3.28E-07	6.29E-06	1326	Cr_DMidi_6817D06.ab1	CUST_16007_PI416193500	159464315	XP_001690387.1	hypothetical protein CHLREDRAFT_144253 [Chlamydomonas reinhardtii] 	Algae
37292	208	39	76	1	5.149	2.364	4.99E-08	1.56E-06	1327	craniferina_c4415	CUST_1206_PI416193496	NA	NA	NA	Algae
27628	1452	128	14	68	12.659	3.662	1.88E-06	2.34E-05	1328	craniferina_c15691	CUST_8965_PI416193496	NA	NA	NA	Fungus
15236	16782	3510	1862	852	4.854	2.279	2.40E-08	9.33E-07	1329	Cr_DMidi_7585C05.ab1	CUST_16148_PI416193500	242791918	XP_002481852.1	"60S ribosomal protein L4, putative [Talaromyces stipitatus ATCC 10500] "	Fungus
23110	1927	339	458	64	5.633	2.494	1.11E-07	2.77E-06	1330	craniferina_c8281	CUST_3310_PI416193496	NA	NA	NA	Algae
29444	520	2869	31	821	-5.371	-2.425	7.43E-08	2.05E-06	1331	craniferina_c9702	CUST_10881_PI416193500	115389734	XP_001212372.1	conserved hypothetical protein [Aspergillus terreus NIH2624] 	Fungus
27975	126	9759	71	8481	-61.347	-5.939	5.46E-06	5.32E-05	1332	craniferina_lrc28327	CUST_20523_PI416193496	13359451	BAB33421.1	putative senescence-associated protein [Pisum sativum]	Fungus
12346	76942	17741	5344	3688	4.394	2.135	3.25E-09	2.25E-07	1333	craniferina_lrc659	CUST_1197_PI416193500	295646719	ADG23110.1	60S ribosomal protein L20 [Rhizoplaca chrysoleuca]	Algae
8807	68839	16275	3788	1934	4.247	2.086	1.09E-09	1.12E-07	1334	craniferina_lrc570	CUST_1051_PI416193500	240281531	EER45034.1	60S ribosomal protein L13a [Ajellomyces capsulatus H143]	Fungus
2681	5	112	4	41	-24.956	-4.641	3.75E-06	3.97E-05	1335	craniferina_c21474	CUST_14112_PI416193496	NA	NA	NA	Fungus
26973	119	23	11	3	5.169	2.37	5.29E-08	1.62E-06	1336	craniferina_c13486	CUST_12675_PI416193500	156046208	XP_001589649.1	hypothetical protein SS1G_09371 [Sclerotinia sclerotiorum 1980] 	Algae
32187	353	87	22	19	4.11	2.039	2.17E-10	4.21E-08	1337	craniferina_c16749	CUST_9803_PI416193496	NA	NA	NA	Fungus
8809	51	302	10	78	-5.867	-2.553	1.58E-07	3.62E-06	1338	craniferina_c16581	CUST_9675_PI416193496	71001128	XP_755245.1	phenylalanine ammonia-lyase [Aspergillus fumigatus Af293] 	Algae
6699	9531	558	2341	70	16.848	4.074	2.82E-06	3.19E-05	1339	craniferina_c6728	CUST_8725_PI416193500	NA	NA	NA	Fungus
42639	2	35	0	22	-14.82	-3.889	2.39E-06	2.80E-05	1340	craniferina_c8336	CUST_3342_PI416193496	NA	NA	NA	Fungus
16893	241	58	23	9	4.147	2.052	4.82E-10	6.74E-08	1341	craniferina_c21058	CUST_13717_PI416193496	NA	NA	NA	Algae
2719	2980	578	238	79	5.174	2.371	5.59E-08	1.68E-06	1342	craniferina_c23387	CUST_15920_PI416193496	NA	NA	NA	Fungus
37458	41	7	2	3	6.499	2.7	2.88E-07	5.69E-06	1343	craniferina_c12471	CUST_6277_PI416193496	296827914	XP_002851245.1	myo-inositol transporter Itr1 [Arthroderma otae CBS 113480] 	Fungus
28671	73566	17681	4414	2397	4.182	2.064	7.36E-10	8.69E-08	1344	craniferina_lrc570	CUST_1052_PI416193500	240281531	EER45034.1	60S ribosomal protein L13a [Ajellomyces capsulatus H143]	Fungus
5383	776	4067	184	916	-5.232	-2.387	6.30E-08	1.83E-06	1345	craniferina_c10229	CUST_11175_PI416193500	6015106	P78575.1	ERG24_ASCIMRecName: Full=Delta(14)-sterol reductase; AltName: Full=C-14 sterol reductase; AltName: Full=Sterol C14-reductase 	Fungus
4141	32	156	4	14	-4.864	-2.282	2.77E-08	1.03E-06	1346	craniferina_lrc75	CUST_141_PI416193500	145253817	XP_001398421.1	hypothetical protein An17g01925 [Aspergillus niger] 	Algae
4992	943	149	109	82	6.999	2.807	4.06E-07	7.30E-06	1347	craniferina_c4183	CUST_6156_PI416193500	296808695	XP_002844686.1	conserved hypothetical protein [Arthroderma otae CBS 113480] 	Fungus
33384	2	304	1	177	-114.58	-6.84	6.84E-06	6.36E-05	1348	Cr_WMidi_8449G02.ab1	CUST_18833_PI416193500	NA	NA	NA	Fungus
10867	2841	15470	1263	2685	-5.729	-2.518	1.38E-07	3.26E-06	1349	craniferina_c4886	CUST_6887_PI416193500	189191946	XP_001932312.1	"glutaryl-CoA dehydrogenase, mitochondrial precursor [Pyrenophora tritici-repentis Pt-1C-BFP] "	Fungus
33524	134	950	13	159	-7.056	-2.819	4.29E-07	7.61E-06	1350	craniferina_c11138	CUST_11706_PI416193500	119187429	XP_001244321.1	hypothetical protein CIMG_03762 [Coccidioides immitis RS] 	Fungus
17810	166	987	21	355	-5.679	-2.506	1.29E-07	3.08E-06	1351	craniferina_c1211	CUST_2150_PI416193500	NA	NA	NA	Fungus
37582	6701	46165	1875	6615	-7.048	-2.817	4.29E-07	7.61E-06	1352	craniferina_lrc5923	CUST_1940_PI416193496	NA	NA	NA	Fungus
5913	33	171	6	22	-5.23	-2.387	6.67E-08	1.90E-06	1353	craniferina_c4966	CUST_6975_PI416193500	240108209	EER26383.1	"Calcium transporting P-type ATPase, putative [Coccidioides posadasii C735 delta SOWgp]"	Fungus
33745	35	5	2	3	8.408	3.072	7.97E-07	1.20E-05	1354	craniferina_c22935	CUST_15490_PI416193496	258566043	XP_002583766.1	cell division control protein 16 [Uncinocarpus reesii 1704] 	Fungus
37748	1821	362	160	152	5.352	2.42	8.75E-08	2.33E-06	1355	craniferina_c1921	CUST_3269_PI416193500	189193585	XP_001933131.1	C2 domain containing protein [Pyrenophora tritici-repentis Pt-1C-BFP] 	Fungus
17512	4751	32769	289	8756	-6.725	-2.75	3.55E-07	6.63E-06	1356	craniferina_c1812	CUST_3103_PI416193500	212537127	XP_002148719.1	"fructose-2,6-bisphosphatase [Penicillium marneffei ATCC 18224] "	Fungus
42537	9001	1594	1786	45	5.568	2.477	1.18E-07	2.89E-06	1357	craniferina_c7630	CUST_9411_PI416193500	NA	NA	NA	Fungus
42005	25	135	3	20	-5.274	-2.399	7.37E-08	2.03E-06	1358	craniferina_c11602	CUST_11988_PI416193500	169610625	XP_001798731.1	hypothetical protein SNOG_08418 [Phaeosphaeria nodorum SN15] 	Algae
17431	251	1812	23	305	-7.165	-2.841	4.67E-07	8.09E-06	1359	craniferina_lrc788	CUST_1425_PI416193500	189210381	XP_001941522.1	conserved hypothetical protein [Pyrenophora tritici-repentis Pt-1C-BFP] 	Algae
33445	11	64	2	1	-6.008	-2.587	2.05E-07	4.39E-06	1360	craniferina_c21203	CUST_13855_PI416193496	NA	NA	NA	Fungus
3663	28	139	1	12	-5.02	-2.328	4.85E-08	1.53E-06	1361	craniferina_c5586	CUST_7613_PI416193500	295668943	XP_002795020.1	E3 ubiquitin-protein ligase bre1 [Paracoccidioides brasiliensis Pb01] 	Fungus
39541	575	3499	41	413	-6.065	-2.601	2.20E-07	4.64E-06	1362	Cr_DMidi_6817G06.ab1	CUST_16070_PI416193500	240275205	EER38720.1	conserved hypothetical protein [Ajellomyces capsulatus H143]	Algae
25011	288	31	30	4	9.25	3.209	1.06E-06	1.50E-05	1363	craniferina_c7599	CUST_9373_PI416193500	NA	NA	NA	Fungus
31350	24	148	6	59	-5.881	-2.556	1.82E-07	4.02E-06	1364	craniferina_c19102	CUST_11847_PI416193496	261351829	EEY14257.1	mitosis inhibitor protein kinase SWE1 [Verticillium albo-atrum VaMs.102]	Algae
27851	1906	2	318	0	1036.539	10.018	9.36E-06	8.17E-05	1365	craniferina_c13755	CUST_7367_PI416193496	NA	NA	NA	Fungus
35002	158	34	7	8	4.716	2.238	2.07E-08	8.37E-07	1366	craniferina_c7736	CUST_2985_PI416193496	NA	NA	NA	Fungus
40155	6242	1393	785	284	4.526	2.178	1.07E-08	5.26E-07	1367	craniferina_lrc496	CUST_923_PI416193500	225680007	EEH18291.1	40S ribosomal protein S4-A [Paracoccidioides brasiliensis Pb03] 	Algae
23933	57	265	2	5	-4.667	-2.223	1.77E-08	7.44E-07	1368	craniferina_c8158	CUST_9861_PI416193500	145256757	XP_001401506.1	hypothetical protein An04g01410 [Aspergillus niger] 	Fungus
19590	47	227	5	26	-4.862	-2.282	3.15E-08	1.11E-06	1369	craniferina_c25669	CUST_18062_PI416193496	NA	NA	NA	Fungus
7587	12569	2284	1912	94	5.463	2.45	1.11E-07	2.77E-06	1370	craniferina_c7630	CUST_9412_PI416193500	NA	NA	NA	Fungus
41219	5047	21392	1686	1062	-4.427	-2.146	7.26E-09	4.00E-07	1371	craniferina_c3562	CUST_5431_PI416193500	239611873	EEQ88860.1	conserved hypothetical protein [Ajellomyces dermatitidis ER-3]	Fungus
25410	3274	15	2560	5	163.23	7.351	7.94E-06	7.17E-05	1372	craniferina_c9626	CUST_4207_PI416193496	NA	NA	NA	Fungus
9106	447	6	93	3	85.081	6.411	6.81E-06	6.34E-05	1373	craniferina_c20848	CUST_13518_PI416193496	NA	NA	NA	Algae
42433	3	19	1	1	-6.049	-2.597	2.40E-07	4.99E-06	1374	craniferina_lrc13305	CUST_6979_PI416193496	NA	NA	NA	Fungus
7042	33	2	2	0	14.537	3.862	2.63E-06	3.02E-05	1375	craniferina_c10557	CUST_11359_PI416193500	NA	NA	NA	Algae
5989	589	2502	51	283	-4.243	-2.085	2.10E-09	1.72E-07	1376	craniferina_c23199	CUST_15744_PI416193496	NA	NA	NA	Algae
39913	83	606	7	257	-6.789	-2.763	3.97E-07	7.18E-06	1377	craniferina_c20630	CUST_13305_PI416193496	NA	NA	NA	Fungus
3217	55	5	7	1	10.663	3.414	1.62E-06	2.08E-05	1378	craniferina_c25584	CUST_17982_PI416193496	NA	NA	NA	Algae
15867	31	233	3	50	-7.467	-2.901	5.92E-07	9.63E-06	1379	craniferina_c16538	CUST_9642_PI416193496	295659520	XP_002790318.1	ubiquitin conjugation factor E4 [Paracoccidioides brasiliensis Pb01] 	Fungus
36601	389	2390	57	41	-6.185	-2.629	2.76E-07	5.53E-06	1380	craniferina_c17623	CUST_14234_PI416193500	169770803	XP_001819871.1	hypothetical protein [Aspergillus oryzae RIB40] 	Fungus
6731	261	1939	11	240	-7.403	-2.888	5.82E-07	9.52E-06	1381	craniferina_lrc20541	CUST_13223_PI416193496	NA	NA	NA	Fungus
18380	1722	7326	111	1173	-4.224	-2.079	1.98E-09	1.65E-07	1382	craniferina_c20730	CUST_14613_PI416193500	159488570	XP_001702280.1	hypothetical protein CHLREDRAFT_154103 [Chlamydomonas reinhardtii] 	Algae
38971	7221	1324	580	55	5.445	2.445	1.14E-07	2.82E-06	1383	craniferina_c3119	CUST_4888_PI416193500	212533581	XP_002146947.1	integral membrane protein [Penicillium marneffei ATCC 18224] 	Fungus
7676	16	3	1	2	6.043	2.595	2.46E-07	5.05E-06	1384	craniferina_c14868	CUST_13124_PI416193500	225556286	EEH04575.1	chromatin assembly factor 1 subunit B [Ajellomyces capsulatus G186AR]	Fungus
40535	391	66	61	13	5.987	2.582	2.36E-07	4.92E-06	1385	craniferina_c16658	CUST_9736_PI416193496	NA	NA	NA	Fungus
23691	11	308	6	21	-32.461	-5.021	5.03E-06	4.99E-05	1386	craniferina_c21621	CUST_14257_PI416193496	NA	NA	NA	Algae
27677	4029	45389	1306	1091	-11.677	-3.546	1.95E-06	2.40E-05	1387	craniferina_lrc18246	CUST_11038_PI416193496	67516855	XP_658313.1	hypothetical protein AN0709.2 [Aspergillus nidulans FGSC A4] 	Algae
43658	7545	103712	1812	27711	-13.641	-3.77	2.51E-06	2.91E-05	1388	Cr_DMini_4897C12.ab1	CUST_17246_PI416193500	NA	NA	NA	Fungus
13430	128	15	20	2	8.859	3.147	1.06E-06	1.49E-05	1389	craniferina_c14090	CUST_7649_PI416193496	170109201	XP_001885808.1	predicted protein [Laccaria bicolor S238N-H82] 	Fungus
37130	8	43	2	5	-5.593	-2.484	1.50E-07	3.47E-06	1390	craniferina_c16293	CUST_13663_PI416193500	NA	NA	NA	Fungus
41019	20	4	1	1	5.571	2.478	1.44E-07	3.36E-06	1391	craniferina_c24849	CUST_17293_PI416193496	NA	NA	NA	Fungus
44995	3	81	1	24	-27.177	-4.764	4.72E-06	4.76E-05	1392	craniferina_c10826	CUST_11525_PI416193500	164424624	XP_963318.2	hypothetical protein NCU06844 [Neurospora crassa OR74A] 	Fungus
18364	13	132	4	61	-9.881	-3.305	1.42E-06	1.88E-05	1393	craniferina_c25425	CUST_17837_PI416193496	212539798	XP_002150054.1	conserved hypothetical protein [Penicillium marneffei ATCC 18224] 	Fungus
33725	2873	12516	736	2096	-4.407	-2.14	8.14E-09	4.34E-07	1394	craniferina_c10143	CUST_11134_PI416193500	296826028	XP_002850907.1	transcriptional regulator [Arthroderma otae CBS 113480] 	Fungus
8790	587	4436	110	702	-7.578	-2.922	6.60E-07	1.04E-05	1395	craniferina_c14338	CUST_7848_PI416193496	NA	NA	NA	Algae
6038	18	94	4	15	-5.154	-2.366	7.56E-08	2.07E-06	1396	craniferina_c1754	CUST_3018_PI416193500	119500996	XP_001267255.1	hypothetical protein NFIA_108520 [Neosartorya fischeri NRRL 181] 	Fungus
24119	105	17	8	1	6.225	2.638	3.14E-07	6.08E-06	1397	craniferina_c7070	CUST_2584_PI416193496	66813148	XP_640753.1	uridine phosphorylase [Dictyostelium discoideum AX4] 	Algae
31228	9	209	1	44	-23.067	-4.528	4.32E-06	4.43E-05	1398	craniferina_c8668	CUST_10251_PI416193500	189211111	XP_001941886.1	haloacid dehalogenase [Pyrenophora tritici-repentis Pt-1C-BFP] 	Algae
13993	41	177	2	22	-4.343	-2.119	5.81E-09	3.44E-07	1399	craniferina_c22968	CUST_14849_PI416193500	156053568	XP_001592710.1	hypothetical protein SS1G_05631 [Sclerotinia sclerotiorum 1980] 	Fungus
17344	1142	46	198	3	24.388	4.608	4.55E-06	4.62E-05	1400	craniferina_c20599	CUST_13276_PI416193496	NA	NA	NA	Fungus
28246	39376	9734	4282	1237	4.052	2.019	4.86E-10	6.74E-08	1401	craniferina_lrc638	CUST_1162_PI416193500	189200831	XP_001936752.1	40S ribosomal protein S20 [Pyrenophora tritici-repentis Pt-1C-BFP] 	Fungus
39495	52646	9291	8322	1838	5.698	2.51	1.83E-07	4.03E-06	1402	craniferina_c12649	CUST_6423_PI416193496	NA	NA	NA	Fungus
8538	48	271	4	84	-5.518	-2.464	1.47E-07	3.41E-06	1403	craniferina_c5426	CUST_1696_PI416193496	254412100	ZP_05025875.1	protein kinase domain [Microcoleus chthonoplastes PCC 7420] 	Algae
39800	452	1925	100	337	-4.283	-2.099	4.07E-09	2.66E-07	1404	craniferina_c7924	CUST_3097_PI416193496	NA	NA	NA	Fungus
39649	20	801	2	70	-39.353	-5.298	5.77E-06	5.54E-05	1405	craniferina_c26264	CUST_18632_PI416193496	NA	NA	NA	Fungus
41514	151000	34241	10055	3507	4.418	2.143	9.82E-09	4.91E-07	1406	Cr_WMini_4225F07.ab1	CUST_19903_PI416193500	226293527	EEH48947.1	60S ribosomal protein L126 [Paracoccidioides brasiliensis Pb18]	Fungus
620	513	43	37	7	12.079	3.594	2.22E-06	2.66E-05	1407	craniferina_c4295	CUST_1150_PI416193496	154318225	XP_001558431.1	hypothetical protein BC1G_03280 [Botryotinia fuckeliana B05.10] 	Fungus
34658	20	107	2	57	-4.796	-2.262	3.41E-08	1.17E-06	1408	craniferina_c3194	CUST_4976_PI416193500	169609983	XP_001798410.1	hypothetical protein SNOG_08083 [Phaeosphaeria nodorum SN15] 	Algae
3599	871	50	130	14	17.694	4.145	3.66E-06	3.91E-05	1409	craniferina_c12177	CUST_6040_PI416193496	NA	NA	NA	Algae
1743	2	24	0	3	-10.493	-3.391	1.70E-06	2.16E-05	1410	craniferina_c21980	CUST_14593_PI416193496	171680490	XP_001905190.1	hypothetical protein [Podospora anserina S mat+] 	Algae
39223	2369	562	237	78	4.226	2.079	3.04E-09	2.18E-07	1411	craniferina_c11206	CUST_11742_PI416193500	238483045	XP_002372761.1	integral membrane protein [Aspergillus flavus NRRL3357] 	Fungus
20735	67	362	5	152	-5.145	-2.363	8.10E-08	2.18E-06	1412	craniferina_c17147	CUST_14044_PI416193500	121713126	XP_001274174.1	"cell wall glucanase, putative [Aspergillus clavatus NRRL 1] "	Algae
23239	39	7	9	2	6.009	2.587	2.77E-07	5.53E-06	1413	craniferina_c27249	CUST_19583_PI416193496	NA	NA	NA	Algae
18806	457	2	99	0	248.485	7.957	9.42E-06	8.21E-05	1414	craniferina_c16760	CUST_13865_PI416193500	NA	NA	NA	Fungus
30822	30707	7472	720	733	4.122	2.043	1.31E-09	1.24E-07	1415	craniferina_c2293	CUST_3800_PI416193500	225561039	EEH09320.1	nascent polypeptide-associated complex subunit alpha [Ajellomyces capsulatus G186AR]	Fungus
3392	15	91	2	24	-6.101	-2.609	3.09E-07	6.02E-06	1416	craniferina_c13832	CUST_7432_PI416193496	NA	NA	NA	Algae
9678	2	17	0	5	-8.025	-3.004	8.65E-07	1.28E-05	1417	craniferina_c13333	CUST_7002_PI416193496	NA	NA	NA	Fungus
36353	286	4	29	2	85.021	6.41	7.66E-06	6.98E-05	1418	craniferina_c4893	CUST_6900_PI416193500	298405993	EAU80975.2	hypothetical protein CC1G_03151 [Coprinopsis cinerea okayama7130]	Algae
2160	3752	667	261	213	5.848	2.548	2.41E-07	5.00E-06	1419	craniferina_c23362	CUST_15899_PI416193496	NA	NA	NA	Fungus
22681	9420	1201	628	79	7.846	2.972	8.09E-07	1.22E-05	1420	craniferina_c12225	CUST_6080_PI416193496	169608712	XP_001797775.1	hypothetical protein SNOG_07442 [Phaeosphaeria nodorum SN15] 	Fungus
17217	8915	38340	1277	5235	-4.302	-2.105	5.54E-09	3.34E-07	1421	craniferina_c4261	CUST_1133_PI416193496	NA	NA	NA	Fungus
30348	168	883	9	130	-5.219	-2.384	9.72E-08	2.52E-06	1422	craniferina_c2171	CUST_3632_PI416193500	256732779	EEU46127.1	hypothetical protein NECHADRAFT_100184 [Nectria haematococca mpVI 77-13-4]	Fungus
41626	3	71	1	31	-24.516	-4.616	4.76E-06	4.80E-05	1423	craniferina_lrc597	CUST_1093_PI416193500	169626158	XP_001806481.1	hypothetical protein SNOG_16358 [Phaeosphaeria nodorum SN15] 	Fungus
7392	39	293	7	32	-7.587	-2.923	7.06E-07	1.09E-05	1424	craniferina_c6137	CUST_8163_PI416193500	159130825	EDP55938.1	DnaJ domain protein [Aspergillus fumigatus A1163]	Algae
27090	347	2	222	0	150.744	7.236	8.85E-06	7.83E-05	1425	craniferina_c14963	CUST_8379_PI416193496	NA	NA	NA	Fungus
17555	41	762	25	138	-22.684	-4.504	4.53E-06	4.61E-05	1426	Cr_DMini_4897H12.ab1	CUST_17361_PI416193500	169598098	XP_001792472.1	hypothetical protein SNOG_01847 [Phaeosphaeria nodorum SN15] 	Fungus
39857	697	134	287	12	4.902	2.293	5.20E-08	1.60E-06	1427	craniferina_c12633	CUST_6410_PI416193496	255948634	XP_002565084.1	Pc22g11370 [Penicillium chrysogenum Wisconsin 54-1255] 	Fungus
8049	10	66	2	16	-6.865	-2.779	5.00E-07	8.51E-06	1428	craniferina_c5884	CUST_7927_PI416193500	NA	NA	NA	Fungus
16724	3190	191	1117	119	19.372	4.276	4.03E-06	4.20E-05	1429	craniferina_c1597	CUST_2777_PI416193500	15233587	NP_193860.1	"oxygen-evolving enhancer protein 3, chloroplast, putative (PSBQ1) (PSBQ) [Arabidopsis thaliana] "	Algae
22804	5456	29706	498	1897	-5.452	-2.447	1.45E-07	3.38E-06	1430	craniferina_c21778	CUST_14403_PI416193496	189204830	XP_001938750.1	conserved hypothetical protein [Pyrenophora tritici-repentis Pt-1C-BFP] 	Fungus
42569	49	369	7	183	-6.956	-2.798	5.34E-07	8.94E-06	1431	craniferina_c13426	CUST_7086_PI416193496	NA	NA	NA	Algae
31367	36	683	13	20	-20.209	-4.337	4.23E-06	4.36E-05	1432	craniferina_c18990	CUST_11740_PI416193496	NA	NA	NA	Fungus
3274	208	25	44	3	8.168	3.03	9.27E-07	1.35E-05	1433	craniferina_c10437	CUST_11305_PI416193500	238492281	XP_002377377.1	"cell cycle control protein (Cwf26), putative [Aspergillus flavus NRRL3357] "	Algae
12138	965	13662	735	5568	-16.03	-4.003	3.46E-06	3.75E-05	1434	craniferina_c7518	CUST_2861_PI416193496	270267491	YP_003331185.1	cytochrome c oxidase subunit I [Rotaria rotatoria] 	Fungus
10804	17	103	2	12	-6.011	-2.588	2.99E-07	5.88E-06	1435	craniferina_c26881	CUST_19230_PI416193496	189204442	XP_001938556.1	PAP-associated domain containing protein 5 [Pyrenophora tritici-repentis Pt-1C-BFP] 	Algae
2272	227	58	11	18	4.023	2.008	5.29E-10	7.06E-08	1436	craniferina_c14046	CUST_7614_PI416193496	NA	NA	NA	Algae
7559	26	2	10	0	11.093	3.472	2.08E-06	2.52E-05	1437	craniferina_c24066	CUST_16561_PI416193496	NA	NA	NA	Fungus
5702	1654	390	112	18	4.235	2.082	4.03E-09	2.64E-07	1438	craniferina_c15103	CUST_13193_PI416193500	255937213	XP_002559633.1	Pc13g12170 [Penicillium chrysogenum Wisconsin 54-1255] 	Algae
18043	24	110	2	6	-4.572	-2.193	2.32E-08	9.11E-07	1439	craniferina_c10779	CUST_11500_PI416193500	NA	NA	NA	Algae
42288	2004	467	268	39	4.277	2.096	5.62E-09	3.37E-07	1440	craniferina_c11271	CUST_5370_PI416193496	169612459	XP_001799647.1	hypothetical protein SNOG_09352 [Phaeosphaeria nodorum SN15] 	Fungus
7730	18	3	4	1	7.08	2.824	5.90E-07	9.59E-06	1441	craniferina_c27091	CUST_19434_PI416193496	225554733	EEH03028.1	glutaminyl-tRNA synthetase [Ajellomyces capsulatus G186AR]	Fungus
23243	2917	318	704	215	10.536	3.397	1.88E-06	2.34E-05	1442	craniferina_c4286	CUST_6279_PI416193500	189198059	XP_001935367.1	predicted protein [Pyrenophora tritici-repentis Pt-1C-BFP] 	Fungus
28002	29	2	2	0	15.819	3.984	3.49E-06	3.77E-05	1443	craniferina_c12406	CUST_6219_PI416193496	NA	NA	NA	Fungus
28100	52	259	13	70	-4.89	-2.29	5.42E-08	1.64E-06	1444	craniferina_c3008	CUST_4737_PI416193500	NA	NA	NA	Fungus
23936	9285	1862	195	462	5.091	2.348	8.49E-08	2.27E-06	1445	craniferina_c7347	CUST_9172_PI416193500	119193308	XP_001247260.1	conserved hypothetical protein [Coccidioides immitis RS] 	Fungus
30901	271	67	27	4	4.059	2.021	9.60E-10	1.03E-07	1446	craniferina_c20080	CUST_14552_PI416193500	NA	NA	NA	Fungus
44235	537	2791	85	408	-5.197	-2.378	1.05E-07	2.67E-06	1447	craniferina_c18922	CUST_11678_PI416193496	NA	NA	NA	Fungus
12659	82	340	6	62	-4.109	-2.039	1.64E-09	1.44E-07	1448	craniferina_c20038	CUST_12744_PI416193496	261205082	XP_002627278.1	glucose-6-phosphate dehydrogenase [Ajellomyces dermatitidis SLH14081] 	Algae
30883	41	8	3	3	5.357	2.421	1.42E-07	3.33E-06	1449	craniferina_c7636	CUST_9420_PI416193500	NA	NA	NA	Fungus
20831	309	5	178	5	66.702	6.06	7.61E-06	6.94E-05	1450	craniferina_c2688	CUST_4329_PI416193500	169613667	XP_001800250.1	hypothetical protein SNOG_09966 [Phaeosphaeria nodorum SN15] 	Fungus
38081	156	914	24	149	-5.868	-2.553	2.79E-07	5.57E-06	1451	craniferina_c8767	CUST_3604_PI416193496	225442333	XP_002280889.1	PREDICTED: hypothetical protein [Vitis vinifera] 	Algae
6977	1628	9494	165	880	-5.835	-2.545	2.66E-07	5.36E-06	1452	craniferina_c15946	CUST_9169_PI416193496	NA	NA	NA	Fungus
1365	15	105	4	33	-6.813	-2.768	5.28E-07	8.87E-06	1453	craniferina_c10991	CUST_11641_PI416193500	145232510	XP_001399699.1	hypothetical protein An02g05630 [Aspergillus niger] 	Algae
8118	13818	3599	677	206	3.84	1.941	1.81E-12	2.00E-09	1454	craniferina_c3029	CUST_4762_PI416193500	258569787	XP_002543697.1	conserved hypothetical protein [Uncinocarpus reesii 1704] 	Fungus
1183	324	2325	47	511	-7.119	-2.832	6.34E-07	1.01E-05	1455	craniferina_c5775	CUST_1868_PI416193496	NA	NA	NA	Fungus
2810	34	255	1	25	-7.373	-2.882	7.13E-07	1.10E-05	1456	craniferina_c24471	CUST_16939_PI416193496	NA	NA	NA	Fungus
40465	275	2275	30	1434	-7.383	-2.884	7.25E-07	1.12E-05	1457	craniferina_lrc164	CUST_311_PI416193500	295673891	XP_002797491.1	elongation factor 3 [Paracoccidioides brasiliensis Pb01] 	Fungus
6031	644	3	403	2	165.342	7.369	9.54E-06	8.28E-05	1458	craniferina_c5612	CUST_7639_PI416193500	212526374	XP_002143344.1	"beta-glucosidase, putative [Penicillium marneffei ATCC 18224] "	Fungus
6349	167	1488	62	853	-8.397	-3.07	1.12E-06	1.57E-05	1459	craniferina_lrc60	CUST_113_PI416193500	156051874	XP_001591898.1	hypothetical protein SS1G_07344 [Sclerotinia sclerotiorum 1980] 	Algae
42788	3	22	0	7	-8.593	-3.103	1.24E-06	1.69E-05	1460	craniferina_lrc268	CUST_506_PI416193500	256735088	EEU48434.1	predicted protein [Nectria haematococca mpVI 77-13-4]	Fungus
37172	126071	24880	12656	2613	5.069	2.342	8.97E-08	2.37E-06	1461	craniferina_lrc175	CUST_330_PI416193500	154322801	XP_001560715.1	hypothetical protein BC1G_00743 [Botryotinia fuckeliana B05.10] 	Fungus
29821	17	145	3	10	-8.518	-3.091	1.22E-06	1.68E-05	1462	craniferina_c17226	CUST_14079_PI416193500	119174022	XP_001239372.1	hypothetical protein CIMG_08993 [Coccidioides immitis RS]	Fungus
26265	597	102	93	10	5.797	2.535	2.63E-07	5.32E-06	1463	Cr_DMidi_7585D04.ab1	CUST_16164_PI416193500	145614374	XP_365904.2	hypothetical protein [Magnaporthe oryzae 70-15] 	Algae
38575	960	4846	119	875	-5.017	-2.327	8.19E-08	2.20E-06	1464	craniferina_c2634	CUST_4263_PI416193500	115492299	XP_001210777.1	conserved hypothetical protein [Aspergillus terreus NIH2624] 	Algae
20148	483	99	52	17	4.928	2.301	6.77E-08	1.92E-06	1465	craniferina_c16050	CUST_9249_PI416193496	NA	NA	NA	Algae
3713	3706	150	951	70	25.875	4.693	5.24E-06	5.14E-05	1466	craniferina_c3237	CUST_5031_PI416193500	226290139	EEH45623.1	conserved hypothetical protein [Paracoccidioides brasiliensis Pb18]	Fungus
15014	17389	3350	6302	367	5.006	2.324	8.07E-08	2.17E-06	1467	craniferina_lrc536	CUST_998_PI416193500	70984070	XP_747556.1	"malate dehydrogenase, NAD-dependent [Aspergillus fumigatus Af293] "	Algae
19170	121	556	8	68	-4.56	-2.189	2.58E-08	9.81E-07	1468	craniferina_c10168	CUST_4590_PI416193496	296808057	XP_002844367.1	2-oxoglutarate dehydrogenase E1 component [Arthroderma otae CBS 113480] 	Algae
26713	1867	40866	531	16250	-21.015	-4.393	4.78E-06	4.81E-05	1469	Cr_DMini_4897C12.ab1	CUST_17247_PI416193500	NA	NA	NA	Fungus
9330	27	160	5	51	-5.761	-2.526	2.62E-07	5.30E-06	1470	craniferina_c3882	CUST_5821_PI416193500	226293829	EEH49249.1	conserved hypothetical protein [Paracoccidioides brasiliensis Pb18]	Fungus
7308	20	4	3	1	4.498	2.169	2.19E-08	8.75E-07	1471	craniferina_c27775	CUST_20077_PI416193496	169621744	XP_001804282.1	hypothetical protein SNOG_14082 [Phaeosphaeria nodorum SN15] 	Fungus
29264	784	197	52	19	3.991	1.997	7.19E-10	8.59E-08	1472	craniferina_c20470	CUST_13158_PI416193496	261202396	XP_002628412.1	chitinase 3 [Ajellomyces dermatitidis SLH14081] 	Fungus
5413	44	3	2	2	14.912	3.898	3.52E-06	3.79E-05	1473	craniferina_c26050	CUST_18430_PI416193496	169623582	XP_001805198.1	hypothetical protein SNOG_15034 [Phaeosphaeria nodorum SN15] 	Fungus
242	34647	3900	1874	1028	9.075	3.182	1.49E-06	1.95E-05	1474	craniferina_c6004	CUST_8037_PI416193500	212541781	XP_002151045.1	"polyketide synthase, putative [Penicillium marneffei ATCC 18224] "	Fungus
45066	24	139	1	30	-5.801	-2.536	2.87E-07	5.69E-06	1475	craniferina_c16116	CUST_13591_PI416193500	226288115	EEH43628.1	sulfite reductase flavoprotein component [Paracoccidioides brasiliensis Pb18]	Fungus
8834	1363	124	519	74	11.905	3.574	2.59E-06	2.98E-05	1476	craniferina_c19697	CUST_12415_PI416193496	169622485	XP_001804651.1	hypothetical protein SNOG_14467 [Phaeosphaeria nodorum SN15] 	Fungus
37873	737	4141	111	187	-5.658	-2.5	2.48E-07	5.09E-06	1477	craniferina_c8614	CUST_3507_PI416193496	296816118	XP_002848396.1	conserved hypothetical protein [Arthroderma otae CBS 113480] 	Fungus
16659	769	72	67	32	11.473	3.52	2.48E-06	2.89E-05	1478	craniferina_c26870	CUST_19220_PI416193496	NA	NA	NA	Fungus
16494	44	558	11	341	-11.401	-3.511	2.45E-06	2.86E-05	1479	craniferina_c14042	CUST_12842_PI416193500	6850900	CAB71063.1	copia-type polyprotein [Arabidopsis thaliana]	Fungus
39167	7931	983	828	73	8.058	3.01	1.07E-06	1.51E-05	1480	craniferina_c2738	CUST_4391_PI416193500	85112967	XP_964443.1	NADPH-cytochrome P450 reductase [Neurospora crassa OR74A] 	Fungus
37683	14092	171	2205	9	81.96	6.357	8.84E-06	7.82E-05	1481	craniferina_c907	CUST_1639_PI416193500	256727500	EEU40860.1	hypothetical protein NECHADRAFT_58149 [Nectria haematococca mpVI 77-13-4]	Fungus
23496	119	515	8	59	-4.32	-2.111	1.10E-08	5.35E-07	1482	craniferina_lrc22921	CUST_15477_PI416193496	154280827	XP_001541226.1	hypothetical protein HCAG_03323 [Ajellomyces capsulatus NAm1] 	Algae
33833	121	3	5	1	45.568	5.51	7.54E-06	6.88E-05	1483	craniferina_lrc199	CUST_376_PI416193500	119478875	XP_001259471.1	"disulfide isomerase (TigA), putative [Neosartorya fischeri NRRL 181] "	Fungus
7222	23	2	7	0	9.437	3.238	1.70E-06	2.16E-05	1484	craniferina_c15050	CUST_8451_PI416193496	NA	NA	NA	Algae
1753	532	121	130	20	4.367	2.127	1.44E-08	6.46E-07	1485	craniferina_c10800	CUST_11513_PI416193500	67901828	XP_681170.1	hypothetical protein AN7901.2 [Aspergillus nidulans FGSC A4] 	Fungus
32372	1239	4	576	3	380.829	8.573	1.14E-05	9.56E-05	1486	craniferina_c13216	CUST_6905_PI416193496	NA	NA	NA	Fungus
20363	68	1852	6	212	-27.184	-4.765	5.81E-06	5.58E-05	1487	craniferina_c7753	CUST_9505_PI416193500	121714058	XP_001274640.1	"vacuolar protein sorting vps16, putative [Aspergillus clavatus NRRL 1] "	Fungus
31731	185	1099	22	667	-5.292	-2.404	1.58E-07	3.62E-06	1488	craniferina_c4665	CUST_6659_PI416193500	NA	NA	NA	Fungus
19455	7420	10	467	5	815.516	9.672	1.23E-05	0.000100928	1489	craniferina_c25186	CUST_17608_PI416193496	239609375	EEQ86362.1	capsular associated protein [Ajellomyces dermatitidis ER-3]	Fungus
12874	110	27	11	2	4.049	2.017	1.72E-09	1.50E-07	1490	craniferina_c16949	CUST_13952_PI416193500	156046463	XP_001589693.1	hypothetical protein SS1G_09415 [Sclerotinia sclerotiorum 1980] 	Algae
13669	2154	13879	170	2794	-6.376	-2.673	4.58E-07	7.95E-06	1491	craniferina_c25728	CUST_18119_PI416193496	NA	NA	NA	Fungus
19618	3930	883	558	72	4.428	2.147	2.06E-08	8.36E-07	1492	craniferina_c3748	CUST_5664_PI416193500	NA	NA	NA	Fungus
13581	51740	12188	4196	1650	4.262	2.091	8.95E-09	4.63E-07	1493	Cr_WMini_1825E02.ab1	CUST_19305_PI416193500	291189787	EFE45055.1	hypothetical protein TRV_00154 [Trichophyton verrucosum HKI 0517]	Fungus
25130	356	2928	140	605	-8.514	-3.09	1.35E-06	1.81E-05	1494	craniferina_c2798	CUST_4469_PI416193500	189188444	XP_001930561.1	predicted protein [Pyrenophora tritici-repentis Pt-1C-BFP] 	Algae
30265	121	5246	15	626	-43.491	-5.443	7.57E-06	6.90E-05	1495	craniferina_c19632	CUST_12352_PI416193496	NA	NA	NA	Fungus
31918	12786	3127	1501	330	4.086	2.031	2.63E-09	1.96E-07	1496	craniferina_lrc404	CUST_758_PI416193500	169768074	XP_001818508.1	hypothetical protein [Aspergillus oryzae RIB40] 	Fungus
12597	3273	865	161	124	3.807	1.929	2.73E-11	1.20E-08	1497	craniferina_c3741	CUST_5652_PI416193500	119498453	XP_001265984.1	CDP-diacylglycerol-glycerol-3-phosphate 3-phosphatidyltransferase [Neosartorya fischeri NRRL 181] 	Fungus
17640	10423	42636	187	2270	-4.087	-2.031	2.76E-09	2.03E-07	1498	craniferina_c3915	CUST_5857_PI416193500	NA	NA	NA	Fungus
39929	14658	652	1460	106	22.611	4.499	5.34E-06	5.23E-05	1499	craniferina_c4977	CUST_6992_PI416193500	154303349	XP_001552082.1	hypothetical protein BC1G_09423 [Botryotinia fuckeliana B05.10] 	Fungus
5951	583	28	49	17	23.115	4.531	5.47E-06	5.33E-05	1500	craniferina_c17568	CUST_10442_PI416193496	NA	NA	NA	Fungus
8350	620	148	74	40	4.275	2.096	1.02E-08	5.04E-07	1501	craniferina_c5798	CUST_1878_PI416193496	70996622	XP_753066.1	conserved hypothetical protein [Aspergillus fumigatus Af293] 	Fungus
7674	278	40	20	10	6.988	2.805	6.89E-07	1.07E-05	1502	craniferina_c22958	CUST_14848_PI416193500	NA	NA	NA	Algae
41801	2	10	0	2	-5.02	-2.328	1.07E-07	2.71E-06	1503	craniferina_c4084	CUST_1059_PI416193496	169603301	XP_001795072.1	hypothetical protein SNOG_04659 [Phaeosphaeria nodorum SN15] 	Fungus
303	481	2899	28	195	-6.024	-2.591	3.88E-07	7.07E-06	1504	craniferina_c14785	CUST_8230_PI416193496	256732779	EEU46127.1	hypothetical protein NECHADRAFT_100184 [Nectria haematococca mpVI 77-13-4]	Fungus
5267	489	2586	28	464	-5.232	-2.387	1.53E-07	3.53E-06	1505	craniferina_c15883	CUST_9123_PI416193496	154288924	XP_001545175.1	hypothetical protein BC1G_16316 [Botryotinia fuckeliana B05.10] 	Fungus
26697	5341	15	850	5	377.833	8.562	1.18E-05	9.82E-05	1506	craniferina_c7845	CUST_9580_PI416193500	NA	NA	NA	Fungus
16183	5848	22530	177	391	-3.854	-1.946	1.54E-10	3.38E-08	1507	craniferina_c2374	CUST_3927_PI416193500	154291147	XP_001546159.1	hypothetical protein BC1G_15345 [Botryotinia fuckeliana B05.10] 	Fungus
31107	1293	5148	259	548	-4.017	-2.006	1.51E-09	1.36E-07	1508	craniferina_c20906	CUST_14628_PI416193500	NA	NA	NA	Fungus
29782	3511	13568	393	1707	-3.86	-1.948	2.03E-10	4.08E-08	1509	craniferina_c1803	CUST_3093_PI416193500	170094442	XP_001878442.1	predicted protein [Laccaria bicolor S238N-H82] 	Fungus
44278	2	18	0	12	-7.474	-2.902	9.13E-07	1.33E-05	1510	Cr_WMini_4225B03.ab1	CUST_19855_PI416193500	NA	NA	NA	Fungus
15493	80	402	2	51	-4.974	-2.315	1.00E-07	2.57E-06	1511	craniferina_c15144	CUST_8526_PI416193496	NA	NA	NA	Algae
45107	32	199	2	34	-6.177	-2.627	4.42E-07	7.76E-06	1512	craniferina_c13581	CUST_12707_PI416193500	NA	NA	NA	Fungus
22950	26	633	9	175	-24.839	-4.635	5.86E-06	5.62E-05	1513	Cr_DMini_2305A09.ab1	CUST_16711_PI416193500	238505620	XP_002384026.1	conserved hypothetical protein [Aspergillus flavus NRRL3357] 	Algae
5024	295	61	39	19	5.001	2.322	1.07E-07	2.70E-06	1514	craniferina_c11632	CUST_12005_PI416193500	154300946	XP_001550887.1	hypothetical protein BC1G_10611 [Botryotinia fuckeliana B05.10] 	Algae
34725	99	402	1	45	-4.057	-2.02	2.44E-09	1.87E-07	1515	craniferina_c16772	CUST_9820_PI416193496	258567664	XP_002584576.1	conserved hypothetical protein [Uncinocarpus reesii 1704] 	Algae
3926	65	598	14	126	-9.263	-3.212	1.79E-06	2.25E-05	1516	craniferina_c5151	CUST_7163_PI416193500	NA	NA	NA	Algae
2913	2933	777	183	112	3.795	1.924	3.50E-11	1.39E-08	1517	craniferina_c3741	CUST_5651_PI416193500	119498453	XP_001265984.1	CDP-diacylglycerol-glycerol-3-phosphate 3-phosphatidyltransferase [Neosartorya fischeri NRRL 181] 	Fungus
4846	116	27	11	6	4.38	2.131	1.92E-08	7.91E-07	1518	craniferina_c5049	CUST_7071_PI416193500	145234416	XP_001400579.1	hypothetical protein An02g14490 [Aspergillus niger] 	Fungus
13868	10	63	2	14	-6.516	-2.704	5.52E-07	9.16E-06	1519	craniferina_c5878	CUST_7917_PI416193500	145232853	XP_001399799.1	hypothetical protein An02g06630 [Aspergillus niger] 	Fungus
43677	248	7	161	6	40.121	5.326	7.75E-06	7.04E-05	1520	Cr_WMidi_7201A02.ab1	CUST_18305_PI416193500	560556	AAB31223.1	influenza virus hemagglutinin 5 epitope tag [synthetic construct]	Algae
7888	3906	874	230	229	4.567	2.191	3.61E-08	1.23E-06	1521	craniferina_c4042	CUST_6005_PI416193500	NA	NA	NA	Fungus
35447	1766	6970	49	951	-3.922	-1.972	6.43E-10	7.89E-08	1522	craniferina_c20111	CUST_12814_PI416193496	NA	NA	NA	Fungus
31681	2009	8899	55	457	-4.426	-2.146	2.53E-08	9.69E-07	1523	Cr_DMidi_9601D12.ab1	CUST_16322_PI416193500	242790191	XP_002481516.1	"dsDNA-dependent ATPase Rad54, putative [Talaromyces stipitatus ATCC 10500] "	Algae
39842	136767	31991	8727	2776	4.28	2.097	1.22E-08	5.73E-07	1524	Cr_WMini_4225F07.ab1	CUST_19902_PI416193500	226293527	EEH48947.1	60S ribosomal protein L126 [Paracoccidioides brasiliensis Pb18]	Fungus
21824	104	15	43	4	6.766	2.758	6.57E-07	1.04E-05	1525	craniferina_lrc3308	CUST_753_PI416193496	156058678	XP_001595262.1	60S ribosomal protein L32 [Sclerotinia sclerotiorum 1980] 	Fungus
14343	178	809	11	28	-4.548	-2.185	3.60E-08	1.23E-06	1526	craniferina_c25733	CUST_18124_PI416193496	NA	NA	NA	Algae
11351	33	176	4	20	-5.294	-2.404	1.88E-07	4.11E-06	1527	craniferina_c2101	CUST_3539_PI416193500	240108209	EER26383.1	"Calcium transporting P-type ATPase, putative [Coccidioides posadasii C735 delta SOWgp]"	Fungus
37299	90824	13775	9907	1387	6.59	2.72	6.10E-07	9.85E-06	1528	Cr_WMini_2881F11.ab1	CUST_19465_PI416193500	NA	NA	NA	Fungus
39165	12	84	8	17	-8.686	-3.119	1.60E-06	2.06E-05	1529	craniferina_c3476	CUST_5320_PI416193500	NA	NA	NA	Fungus
20353	26	133	1	18	-5.094	-2.349	1.34E-07	3.17E-06	1530	craniferina_c18663	CUST_11431_PI416193496	NA	NA	NA	Fungus
18525	279	1844	58	341	-6.642	-2.732	6.19E-07	9.95E-06	1531	craniferina_c8617	CUST_10210_PI416193500	189203945	XP_001938308.1	conserved hypothetical protein [Pyrenophora tritici-repentis Pt-1C-BFP] 	Fungus
321	53	357	1	27	-6.783	-2.762	6.77E-07	1.06E-05	1532	craniferina_c26325	CUST_18689_PI416193496	255730283	XP_002550066.1	hypothetical protein CTRG_04363 [Candida tropicalis MYA-3404] 	Fungus
30762	4654	663	907	241	7.217	2.851	8.78E-07	1.29E-05	1533	craniferina_c13212	CUST_6901_PI416193496	159465641	XP_001691031.1	light-harvesting protein of photosystem I [Chlamydomonas reinhardtii] 	Algae
32248	21036	104454	833	11849	-4.946	-2.306	1.07E-07	2.71E-06	1534	craniferina_lrc267	CUST_504_PI416193500	156065741	XP_001598792.1	hypothetical protein SS1G_00881 [Sclerotinia sclerotiorum 1980] 	Fungus
4943	7	85	6	13	-15.223	-3.928	4.18E-06	4.31E-05	1535	craniferina_c23933	CUST_16433_PI416193496	154320169	XP_001559401.1	hypothetical protein BC1G_02065 [Botryotinia fuckeliana B05.10] 	Fungus
30297	4	27	1	11	-6.804	-2.766	6.91E-07	1.08E-05	1536	craniferina_c25610	CUST_18008_PI416193496	NA	NA	NA	Fungus
37081	2078	183	58	65	11.848	3.567	3.07E-06	3.41E-05	1537	craniferina_c12137	CUST_6008_PI416193496	296425828	XP_002842440.1	hypothetical protein [Tuber melanosporum Mel28] 	Fungus
21905	1125	6403	103	1971	-5.518	-2.464	2.80E-07	5.58E-06	1538	craniferina_c12326	CUST_6154_PI416193496	NA	NA	NA	Fungus
8314	497	105	93	8	4.69	2.23	5.75E-08	1.72E-06	1539	craniferina_lrc290	CUST_545_PI416193500	295673128	XP_002797110.1	60S ribosomal protein L15 [Paracoccidioides brasiliensis Pb01] 	Fungus
17716	19	82	3	6	-4.387	-2.133	2.45E-08	9.46E-07	1540	craniferina_c9710	CUST_4265_PI416193496	NA	NA	NA	Fungus
18817	22	116	2	4	-5.245	-2.391	1.84E-07	4.04E-06	1541	craniferina_lrc540	CUST_1006_PI416193500	121716104	XP_001275661.1	"HLH transcription factor (Hpa3), putative [Aspergillus clavatus NRRL 1] "	Algae
35688	11	56	3	10	-5.232	-2.387	1.80E-07	3.99E-06	1542	craniferina_c27208	CUST_19546_PI416193496	NA	NA	NA	Fungus
13255	2000	220	51	11	9.114	3.188	1.83E-06	2.28E-05	1543	Cr_DMini_4897E01.ab1	CUST_17273_PI416193500	296423254	XP_002841170.1	hypothetical protein [Tuber melanosporum Mel28] 	Algae
37552	128	760	8	181	-5.822	-2.541	3.76E-07	6.92E-06	1544	craniferina_c7298	CUST_2725_PI416193496	212541696	XP_002151003.1	"polyketide synthase, putative [Penicillium marneffei ATCC 18224] "	Fungus
21123	1667	307	11	105	5.657	2.5	3.27E-07	6.27E-06	1545	craniferina_c8514	CUST_10131_PI416193500	NA	NA	NA	Fungus
27929	25	152	0	33	-6.043	-2.595	4.47E-07	7.82E-06	1546	craniferina_c16845	CUST_9878_PI416193496	154308398	XP_001553535.1	hypothetical protein BC1G_08259 [Botryotinia fuckeliana B05.10] 	Fungus
10301	45374	11626	3761	1252	3.91	1.967	8.89E-10	9.90E-08	1547	craniferina_lrc627	CUST_1146_PI416193500	212526044	XP_002143179.1	conserved hypothetical protein [Penicillium marneffei ATCC 18224] 	Fungus
39069	200	1280	16	356	-6.225	-2.638	5.16E-07	8.71E-06	1548	craniferina_c7079	CUST_8974_PI416193500	NA	NA	NA	Fungus
29181	49	240	9	53	-4.87	-2.284	9.24E-08	2.42E-06	1549	craniferina_c1950	CUST_3316_PI416193500	189206307	XP_001939488.1	histone acetyltransferase ESA1 [Pyrenophora tritici-repentis Pt-1C-BFP] 	Fungus
16358	194	883	27	84	-4.565	-2.191	4.38E-08	1.42E-06	1550	craniferina_lrc75	CUST_142_PI416193500	145253817	XP_001398421.1	hypothetical protein An17g01925 [Aspergillus niger] 	Algae
39312	98	22	5	6	4.565	2.191	4.46E-08	1.44E-06	1551	craniferina_c10305	CUST_11220_PI416193500	169595254	XP_001791051.1	hypothetical protein SNOG_00362 [Phaeosphaeria nodorum SN15] 	Fungus
42115	4289	1126	294	147	3.825	1.935	3.04E-10	5.32E-08	1552	craniferina_c25684	CUST_18075_PI416193496	256729822	EEU43175.1	predicted protein [Nectria haematococca mpVI 77-13-4]	Fungus
1379	68868	17304	5336	3184	4.021	2.007	2.72E-09	2.02E-07	1553	craniferina_lrc659	CUST_1198_PI416193500	295646719	ADG23110.1	60S ribosomal protein L20 [Rhizoplaca chrysoleuca]	Algae
5847	60	12	4	2	4.925	2.3	1.10E-07	2.76E-06	1554	craniferina_c1755	CUST_246_PI416193496	256723857	EEU37230.1	hypothetical protein NECHADRAFT_37300 [Nectria haematococca mpVI 77-13-4]	Fungus
26486	2995	12869	765	2415	-4.337	-2.117	2.04E-08	8.29E-07	1555	craniferina_c10143	CUST_11133_PI416193500	296826028	XP_002850907.1	transcriptional regulator [Arthroderma otae CBS 113480] 	Fungus
9721	10954	2785	615	276	3.943	1.979	1.47E-09	1.34E-07	1556	craniferina_c6332	CUST_8346_PI416193500	NA	NA	NA	Fungus
42142	16	69	1	7	-4.227	-2.08	1.28E-08	5.96E-07	1557	craniferina_c25927	CUST_18309_PI416193496	295669416	XP_002795256.1	2-oxoglutarate dehydrogenase E1 [Paracoccidioides brasiliensis Pb01] 	Algae
26046	643	148	9	24	4.375	2.129	2.55E-08	9.75E-07	1558	craniferina_c24867	CUST_17311_PI416193496	189189922	XP_001931300.1	tryptophanyl-tRNA synthetase [Pyrenophora tritici-repentis Pt-1C-BFP] 	Fungus
43546	12636	1514	810	620	8.853	3.146	1.80E-06	2.26E-05	1559	craniferina_c12744	CUST_6505_PI416193496	261198719	XP_002625761.1	bZIP transcription factor [Ajellomyces dermatitidis SLH14081] 	Fungus
39955	176	970	42	130	-5.57	-2.478	3.18E-07	6.14E-06	1560	craniferina_c17268	CUST_14102_PI416193500	156053229	XP_001592541.1	DNA repair protein rhp51 [Sclerotinia sclerotiorum 1980] 	Fungus
21771	7	75	1	15	-10.491	-3.391	2.52E-06	2.92E-05	1561	craniferina_c20457	CUST_13146_PI416193496	NA	NA	NA	Algae
38915	28938	5331	8505	271	5.284	2.401	2.15E-07	4.55E-06	1562	craniferina_c7961	CUST_9682_PI416193500	170087950	XP_001875198.1	predicted protein [Laccaria bicolor S238N-H82] 	Fungus
36260	76	14	3	1	5.432	2.441	2.74E-07	5.50E-06	1563	craniferina_c27380	CUST_15219_PI416193500	189208696	XP_001940681.1	predicted protein [Pyrenophora tritici-repentis Pt-1C-BFP] 	Fungus
25183	42	2	7	0	22.572	4.496	6.21E-06	5.89E-05	1564	craniferina_c4398	CUST_6395_PI416193500	154309933	XP_001554299.1	hypothetical protein BC1G_06887 [Botryotinia fuckeliana B05.10] 	Algae
27160	16	253	12	90	-20.146	-4.332	5.76E-06	5.54E-05	1565	craniferina_lrc527	CUST_36_PI416193496	NA	NA	NA	Fungus
14634	50621	11977	3819	1833	4.253	2.088	1.56E-08	6.82E-07	1566	Cr_WMini_1825E02.ab1	CUST_19304_PI416193500	291189787	EFE45055.1	hypothetical protein TRV_00154 [Trichophyton verrucosum HKI 0517]	Fungus
40910	931	214	81	39	4.397	2.137	2.91E-08	1.05E-06	1567	craniferina_c5139	CUST_7148_PI416193500	NA	NA	NA	Fungus
5639	9	98	5	29	-11.743	-3.554	3.30E-06	3.62E-05	1568	craniferina_c27617	CUST_19933_PI416193496	NA	NA	NA	Fungus
34628	40544	2396	1518	1300	18.861	4.237	5.65E-06	5.46E-05	1569	craniferina_lrc1966	CUST_3339_PI416193500	NA	NA	NA	Fungus
27120	56	216	8	16	-3.87	-1.952	8.40E-10	9.48E-08	1570	craniferina_c22968	CUST_14850_PI416193500	156053568	XP_001592710.1	hypothetical protein SS1G_05631 [Sclerotinia sclerotiorum 1980] 	Fungus
16410	79	509	10	105	-6.357	-2.668	6.06E-07	9.80E-06	1571	craniferina_c14822	CUST_8260_PI416193496	156042378	XP_001587746.1	hypothetical protein SS1G_10986 [Sclerotinia sclerotiorum 1980] 	Fungus
13510	71	456	9	54	-6.423	-2.683	6.32E-07	1.01E-05	1572	craniferina_c4333	CUST_6322_PI416193500	189191106	XP_001931892.1	BTB domain and ankyrin repeat containing protein [Pyrenophora tritici-repentis Pt-1C-BFP] 	Fungus
12297	30	214	3	41	-6.953	-2.798	8.68E-07	1.28E-05	1573	craniferina_c13581	CUST_12708_PI416193500	NA	NA	NA	Fungus
18474	238	967	7	49	-4.061	-2.022	5.47E-09	3.31E-07	1574	craniferina_c10866	CUST_5087_PI416193496	115394914	XP_001213468.1	predicted protein [Aspergillus terreus NIH2624] 	Fungus
19595	465	2472	17	737	-5.156	-2.366	1.91E-07	4.15E-06	1575	craniferina_c9702	CUST_10882_PI416193500	115389734	XP_001212372.1	conserved hypothetical protein [Aspergillus terreus NIH2624] 	Fungus
38327	75	3	13	2	24.912	4.639	6.91E-06	6.42E-05	1576	craniferina_c8013	CUST_3149_PI416193496	NA	NA	NA	Algae
3695	18698	92475	1443	12507	-4.924	-2.3	1.23E-07	2.98E-06	1577	craniferina_lrc267	CUST_503_PI416193500	156065741	XP_001598792.1	hypothetical protein SS1G_00881 [Sclerotinia sclerotiorum 1980] 	Fungus
21610	98	25	5	2	3.892	1.961	1.14E-09	1.14E-07	1578	craniferina_c23255	CUST_15797_PI416193496	NA	NA	NA	Fungus
38286	651	98	177	9	6.53	2.707	6.80E-07	1.07E-05	1579	craniferina_c12356	CUST_6179_PI416193496	291187628	EFE43006.1	"aminotransferase, class III [Trichophyton verrucosum HKI 0517]"	Fungus
43846	2351	597	267	30	3.924	1.972	1.75E-09	1.51E-07	1580	craniferina_c2371	CUST_3922_PI416193500	240110927	EER29083.1	CAP-Gly domain containing protein [Coccidioides posadasii C735 delta SOWgp]	Algae
23218	7	49	2	16	-7.174	-2.843	1.00E-06	1.43E-05	1581	craniferina_c24707	CUST_17159_PI416193496	NA	NA	NA	Fungus
13259	138047	35144	13473	2353	3.922	1.971	1.74E-09	1.51E-07	1582	Cr_WMidi_9889D06.ab1	CUST_19017_PI416193500	156044424	XP_001588768.1	60S ribosomal protein L5 [Sclerotinia sclerotiorum 1980] 	Algae
17493	629	155	32	12	4.059	2.021	5.83E-09	3.44E-07	1583	craniferina_c17705	CUST_10553_PI416193496	115400339	XP_001215758.1	conserved hypothetical protein [Aspergillus terreus NIH2624] 	Fungus
25209	4760	32330	371	8257	-6.642	-2.732	7.45E-07	1.14E-05	1584	craniferina_c1812	CUST_3104_PI416193500	212537127	XP_002148719.1	"fructose-2,6-bisphosphatase [Penicillium marneffei ATCC 18224] "	Fungus
40837	22	109	0	7	-4.962	-2.311	1.43E-07	3.33E-06	1585	craniferina_c3121	CUST_4891_PI416193500	119183473	XP_001242775.1	hypothetical protein CIMG_06671 [Coccidioides immitis RS]	Fungus
6178	142	861	2	216	-5.948	-2.573	4.84E-07	8.30E-06	1586	craniferina_c10893	CUST_11571_PI416193500	289613161	CBI59755.1	unnamed protein product [Sordaria macrospora]	Fungus
43139	5988	13	529	7	529.634	9.049	1.45E-05	0.000115356	1587	craniferina_c6475	CUST_2231_PI416193496	189207344	XP_001940006.1	retromer complex subunit Vps17 [Pyrenophora tritici-repentis Pt-1C-BFP] 	Algae
15468	13	2	4	0	5.97	2.578	4.98E-07	8.48E-06	1588	craniferina_c11957	CUST_5871_PI416193496	NA	NA	NA	Fungus
7174	996	3908	111	446	-3.922	-1.972	1.85E-09	1.58E-07	1589	craniferina_c2061	CUST_3480_PI416193500	189198742	XP_001935708.1	ankyrin repeat and BTB/POZ domain-containing protein 1 [Pyrenophora tritici-repentis Pt-1C-BFP] 	Fungus
38697	743	117	3	9	6.378	2.673	6.51E-07	1.04E-05	1590	craniferina_c27191	CUST_19530_PI416193496	258571087	XP_002544347.1	hypothetical protein UREG_03864 [Uncinocarpus reesii 1704] 	Fungus
11396	68	3008	29	1371	-43.787	-5.452	9.40E-06	8.19E-05	1591	craniferina_c11261	CUST_5364_PI416193496	189441656	AAI67447.1	Zgc:172187 protein [Danio rerio]	Fungus
21454	2	53	1	5	-21.431	-4.422	6.53E-06	6.14E-05	1592	craniferina_c26890	CUST_19238_PI416193496	NA	NA	NA	Fungus
35722	220	29	50	2	7.565	2.919	1.28E-06	1.74E-05	1593	craniferina_c10437	CUST_11306_PI416193500	238492281	XP_002377377.1	"cell cycle control protein (Cwf26), putative [Aspergillus flavus NRRL3357] "	Algae
11443	98	15	33	2	6.392	2.676	6.56E-07	1.04E-05	1594	craniferina_c1615	CUST_2799_PI416193500	156037404	XP_001586429.1	hypothetical protein SS1G_12413 [Sclerotinia sclerotiorum 1980] 	Fungus
30920	5843	40	4279	12	111.196	6.797	1.20E-05	9.90E-05	1595	craniferina_c995	CUST_1792_PI416193500	189199146	XP_001935910.1	40S ribosomal protein S6-B [Pyrenophora tritici-repentis Pt-1C-BFP] 	Algae
16247	36	150	2	26	-4.112	-2.04	9.26E-09	4.71E-07	1596	craniferina_c20345	CUST_13037_PI416193496	NA	NA	NA	Fungus
4854	1440	8232	83	3230	-5.459	-2.449	3.31E-07	6.33E-06	1597	craniferina_c7102	CUST_8985_PI416193500	240111371	EER29524.1	"Dihydroxy-acid dehydratase, putative [Coccidioides posadasii C735 delta SOWgp]"	Fungus
43082	487	2	303	0	176.55	7.464	1.32E-05	0.000106984	1598	craniferina_c13259	CUST_6941_PI416193496	149635397	XP_001508362.1	"PREDICTED: similar to acidic (leucine-rich) nuclear phosphoprotein 32 family, member B, partial [Ornithorhynchus anatinus]"	Algae
21677	1768	365	44	73	4.914	2.297	1.36E-07	3.21E-06	1599	craniferina_c8848	CUST_3657_PI416193496	NA	NA	NA	Fungus
25933	71	2	7	1	31.948	4.998	8.34E-06	7.45E-05	1600	craniferina_c1373	CUST_2420_PI416193500	119191129	XP_001246171.1	hypothetical protein CIMG_05612 [Coccidioides immitis RS]	Fungus
15299	21	4	4	2	6.221	2.637	6.18E-07	9.95E-06	1601	BTK05730010(c)SJ1(t)Dry_0.5-1kb_1441-1536_E12(p)T3(s)090205SJ1SEQ1.093.ab1	CUST_15608_PI416193500	NA	NA	NA	NA
17445	1396	5	890	3	286.493	8.162	1.39E-05	0.000111203	1602	craniferina_c1115	CUST_2000_PI416193500	NA	NA	NA	Algae
30884	4730	18854	441	3739	-3.945	-1.98	2.79E-09	2.05E-07	1603	craniferina_c3000	CUST_4725_PI416193500	239612845	EEQ89832.1	tRNA-dihydrouridine synthase 3 [Ajellomyces dermatitidis ER-3]	Fungus
27749	240	2028	11	111	-8.449	-3.079	1.84E-06	2.30E-05	1604	craniferina_c11735	CUST_5701_PI416193496	255955101	XP_002568303.1	Pc21g12760 [Penicillium chrysogenum Wisconsin 54-1255] 	Fungus
8702	2286	576	346	21	3.937	1.977	2.61E-09	1.96E-07	1605	craniferina_c2371	CUST_3921_PI416193500	240110927	EER29083.1	CAP-Gly domain containing protein [Coccidioides posadasii C735 delta SOWgp]	Algae
24166	72	408	7	62	-5.628	-2.493	3.98E-07	7.19E-06	1606	craniferina_c13554	CUST_7192_PI416193496	NA	NA	NA	Algae
5212	929	205	35	75	4.716	2.238	9.08E-08	2.39E-06	1607	Cr_DMidi_7585F05.ab1	CUST_16200_PI416193500	154314066	XP_001556358.1	hypothetical protein BC1G_04976 [Botryotinia fuckeliana B05.10] 	Fungus
44701	1419	195	77	52	7.455	2.898	1.30E-06	1.76E-05	1608	craniferina_c20426	CUST_13115_PI416193496	256724261	EEU37632.1	hypothetical protein NECHADRAFT_72919 [Nectria haematococca mpVI 77-13-4]	Algae
33033	67	1522	13	361	-22.774	-4.509	7.03E-06	6.50E-05	1609	craniferina_c22814	CUST_15378_PI416193496	NA	NA	NA	Fungus
24263	42	3	9	2	15.757	3.978	5.17E-06	5.09E-05	1610	craniferina_c10236	CUST_4642_PI416193496	119175674	XP_001240021.1	predicted protein [Coccidioides immitis RS]	Algae
35365	3	33	1	5	-12.446	-3.638	3.90E-06	4.09E-05	1611	Cr_DMini_1249C01.ab1	CUST_16582_PI416193500	NA	NA	NA	Fungus
40784	19	3	3	1	7.068	2.821	1.04E-06	1.48E-05	1612	craniferina_c26409	CUST_18771_PI416193496	NA	NA	NA	Fungus
25786	511	90	61	18	5.723	2.517	4.42E-07	7.76E-06	1613	craniferina_c25424	CUST_17836_PI416193496	NA	NA	NA	Fungus
13219	756	3211	117	450	-4.254	-2.089	2.38E-08	9.30E-07	1614	craniferina_c25999	CUST_18380_PI416193496	189197635	XP_001935155.1	NADP-dependent leukotriene B4 12-hydroxydehydrogenase [Pyrenophora tritici-repentis Pt-1C-BFP] 	Fungus
6670	175	15	39	2	11.704	3.549	3.66E-06	3.91E-05	1615	Cr_DMidi_7585A05.ab1	CUST_16100_PI416193500	NA	NA	NA	Fungus
23046	30	151	4	19	-4.989	-2.319	1.77E-07	3.93E-06	1616	craniferina_c16609	CUST_9699_PI416193496	156034418	XP_001585628.1	hypothetical protein SS1G_13512 [Sclerotinia sclerotiorum 1980] 	Fungus
33389	2	22	0	12	-10.604	-3.407	3.13E-06	3.46E-05	1617	craniferina_c14964	CUST_8380_PI416193496	NA	NA	NA	Fungus
12678	25	154	6	45	-6.161	-2.623	6.35E-07	1.02E-05	1618	craniferina_c3882	CUST_5822_PI416193500	226293829	EEH49249.1	conserved hypothetical protein [Paracoccidioides brasiliensis Pb18]	Fungus
41590	2	16	0	1	-6.533	-2.708	7.81E-07	1.18E-05	1619	craniferina_c23007	CUST_15557_PI416193496	NA	NA	NA	Algae
1174	742	192	64	14	3.851	1.945	1.31E-09	1.24E-07	1620	craniferina_c13912	CUST_7502_PI416193496	115397411	XP_001214297.1	conserved hypothetical protein [Aspergillus terreus NIH2624] 	Fungus
11751	90	489	49	140	-5.78	-2.531	4.71E-07	8.14E-06	1621	craniferina_c28245	CUST_20452_PI416193496	119493112	XP_001263792.1	hypothetical protein NFIA_070660 [Neosartorya fischeri NRRL 181] 	Fungus
37677	17313	8	3324	4	2189.498	11.096	1.66E-05	0.000128109	1622	craniferina_c3722	CUST_5622_PI416193500	169622603	XP_001804710.1	hypothetical protein SNOG_14526 [Phaeosphaeria nodorum SN15] 	Fungus
700	5	35	1	8	-6.483	-2.697	7.49E-07	1.15E-05	1623	craniferina_c5401	CUST_7432_PI416193500	154273497	XP_001537600.1	predicted protein [Ajellomyces capsulatus NAm1] 	Algae
10401	57	372	35	107	-7.139	-2.836	1.13E-06	1.58E-05	1624	craniferina_c28253	CUST_20460_PI416193496	296804368	XP_002843036.1	conserved hypothetical protein [Arthroderma otae CBS 113480] 	Fungus
24608	25	5	2	1	4.769	2.254	1.10E-07	2.74E-06	1625	craniferina_c14866	CUST_13122_PI416193500	226288499	EEH44011.1	26S protease regulatory subunit 8 [Paracoccidioides brasiliensis Pb18]	Algae
27713	334	1743	110	263	-5.348	-2.419	3.25E-07	6.26E-06	1626	craniferina_c6664	CUST_8675_PI416193500	156036026	XP_001586124.1	hypothetical protein SS1G_12699 [Sclerotinia sclerotiorum 1980] 	Fungus
40511	266	1751	51	311	-6.586	-2.719	8.29E-07	1.24E-05	1627	craniferina_c8617	CUST_10209_PI416193500	189203945	XP_001938308.1	conserved hypothetical protein [Pyrenophora tritici-repentis Pt-1C-BFP] 	Fungus
44850	1685	349	408	38	4.767	2.253	1.10E-07	2.76E-06	1628	craniferina_c13883	CUST_7480_PI416193496	NA	NA	NA	Fungus
36473	88	14	29	4	6.063	2.6	6.10E-07	9.86E-06	1629	craniferina_c24318	CUST_16797_PI416193496	NA	NA	NA	Fungus
40053	78658	18848	5324	3295	4.213	2.075	2.15E-08	8.64E-07	1630	craniferina_lrc361	CUST_680_PI416193500	NA	NA	NA	Fungus
20027	911	4420	106	880	-4.812	-2.267	1.20E-07	2.93E-06	1631	craniferina_c2634	CUST_4264_PI416193500	115492299	XP_001210777.1	conserved hypothetical protein [Aspergillus terreus NIH2624] 	Algae
14099	9975	1236	3532	328	7.941	2.989	1.68E-06	2.14E-05	1632	craniferina_c8631	CUST_10222_PI416193500	154313488	XP_001556070.1	hypothetical protein BC1G_05441 [Botryotinia fuckeliana B05.10] 	Fungus
4470	15	112	12	12	-10.415	-3.381	3.07E-06	3.41E-05	1633	craniferina_c21542	CUST_14684_PI416193500	39971019	XP_366900.1	hypothetical protein MGG_02976 [Magnaporthe oryzae 70-15] 	Fungus
28951	899	211	92	43	4.305	2.106	3.03E-08	1.09E-06	1634	craniferina_c5139	CUST_7147_PI416193500	NA	NA	NA	Fungus
27707	190	1050	23	196	-5.477	-2.453	3.76E-07	6.92E-06	1635	Cr_DMini_673A04.ab1	CUST_17366_PI416193500	NA	NA	NA	Fungus
13212	86534	14585	7130	1570	5.944	2.571	5.59E-07	9.22E-06	1636	Cr_WMini_2881F11.ab1	CUST_19464_PI416193500	NA	NA	NA	Fungus
39603	12717	3325	441	489	3.85	1.945	1.60E-09	1.42E-07	1637	Cr_WMini_4129H04.ab1	CUST_19827_PI416193500	296804608	XP_002843156.1	60S ribosomal protein L28 [Arthroderma otae CBS 113480] 	Fungus
13031	11	57	1	2	-5.261	-2.395	2.96E-07	5.83E-06	1638	craniferina_c13396	CUST_7059_PI416193496	189209307	XP_001940986.1	conserved hypothetical protein [Pyrenophora tritici-repentis Pt-1C-BFP] 	Fungus
588	29	142	4	25	-4.865	-2.283	1.42E-07	3.33E-06	1639	craniferina_c11602	CUST_11987_PI416193500	169610625	XP_001798731.1	hypothetical protein SNOG_08418 [Phaeosphaeria nodorum SN15] 	Algae
38137	5446	946	798	122	5.753	2.524	4.85E-07	8.30E-06	1640	craniferina_c18189	CUST_10983_PI416193496	NA	NA	NA	Fungus
32935	2	18	1	4	-8.199	-3.035	1.85E-06	2.31E-05	1641	craniferina_c23868	CUST_16373_PI416193496	171696120	XP_001912984.1	hypothetical protein [Podospora anserina S mat+] 	Fungus
14421	2	25	0	9	-12.763	-3.674	4.38E-06	4.49E-05	1642	craniferina_c19814	CUST_12529_PI416193496	256731079	EEU44429.1	hypothetical protein NECHADRAFT_48916 [Nectria haematococca mpVI 77-13-4]	Fungus
15096	439	2234	88	366	-5.109	-2.353	2.44E-07	5.03E-06	1643	craniferina_c2143	CUST_3595_PI416193500	145230678	XP_001389603.1	hypothetical protein An01g11940 [Aspergillus niger] 	Fungus
9707	5740	1188	478	219	4.877	2.286	1.53E-07	3.53E-06	1644	craniferina_c4716	CUST_6703_PI416193500	67522511	XP_659316.1	hypothetical protein AN1712.2 [Aspergillus nidulans FGSC A4] 	Algae
1984	859	3842	95	382	-4.475	-2.162	5.93E-08	1.75E-06	1645	craniferina_c28295	CUST_20499_PI416193496	168812252	ACA30301.1	putative senescence-associated protein [Cupressus sempervirens]	Fungus
15973	78	2524	49	1333	-36.07	-5.173	9.71E-06	8.40E-05	1646	craniferina_lrc56	CUST_105_PI416193500	261193224	XP_002623018.1	hypothetical protein BDBG_06198 [Ajellomyces dermatitidis SLH14081] 	Fungus
4487	4	63	1	41	-12.764	-3.674	4.44E-06	4.53E-05	1647	craniferina_c15769	CUST_13454_PI416193500	256724354	EEU37725.1	hypothetical protein NECHADRAFT_97708 [Nectria haematococca mpVI 77-13-4]	Algae
35613	125615	31490	12613	3277	3.99	1.996	6.41E-09	3.66E-07	1648	Cr_WMidi_7777H03.ab1	CUST_18552_PI416193500	156044424	XP_001588768.1	60S ribosomal protein L5 [Sclerotinia sclerotiorum 1980] 	Fungus
28991	317	1754	44	190	-5.546	-2.471	4.25E-07	7.56E-06	1649	craniferina_lrc85	CUST_161_PI416193500	258572120	XP_002544830.1	conserved hypothetical protein [Uncinocarpus reesii 1704] 	Algae
17977	22	102	2	32	-4.486	-2.166	6.20E-08	1.81E-06	1650	craniferina_c12946	CUST_6667_PI416193496	NA	NA	NA	Fungus
19014	10	210	4	119	-19.943	-4.318	7.02E-06	6.49E-05	1651	craniferina_c8337	CUST_3343_PI416193496	281201592	EFA75801.1	actin binding protein [Polysphondylium pallidum PN500]	Fungus
15434	23	134	7	16	-6.004	-2.586	6.24E-07	1.00E-05	1652	craniferina_c9625	CUST_4206_PI416193496	NA	NA	NA	Algae
38012	109	19	2	6	5.866	2.552	5.69E-07	9.35E-06	1653	Cr_WMidi_7201F04.ab1	CUST_18391_PI416193500	NA	NA	NA	Algae
18652	525	130	108	16	3.987	1.995	6.87E-09	3.88E-07	1654	craniferina_c10800	CUST_11514_PI416193500	67901828	XP_681170.1	hypothetical protein AN7901.2 [Aspergillus nidulans FGSC A4] 	Fungus
9934	138	30	16	3	4.61	2.205	8.97E-08	2.37E-06	1655	craniferina_c19112	CUST_11856_PI416193496	NA	NA	NA	Fungus
13142	512	2249	69	61	-4.42	-2.144	5.45E-08	1.65E-06	1656	craniferina_c4740	CUST_6723_PI416193500	171696076	XP_001912962.1	hypothetical protein [Podospora anserina S mat+] 	Fungus
34721	13	79	1	3	-6.159	-2.623	6.93E-07	1.08E-05	1657	craniferina_c5704	CUST_7736_PI416193500	258577291	XP_002542827.1	Png1p protein [Uncinocarpus reesii 1704] 	Algae
14389	53	9	5	2	6.082	2.605	6.72E-07	1.06E-05	1658	craniferina_c14691	CUST_8144_PI416193496	NA	NA	NA	Fungus
37540	1579	9807	438	1440	-6.321	-2.66	7.83E-07	1.18E-05	1659	craniferina_c3933	CUST_994_PI416193496	NA	NA	NA	Algae
35293	2	18	0	7	-8.515	-3.09	2.19E-06	2.63E-05	1660	craniferina_c12084	CUST_5970_PI416193496	NA	NA	NA	Algae
2011	177	39	22	1	4.561	2.189	7.81E-08	2.12E-06	1661	craniferina_c8061	CUST_9766_PI416193500	261204858	XP_002627166.1	INSIG domain-containing protein [Ajellomyces dermatitidis SLH14081] 	Fungus
8680	703	3	412	1	240.528	7.91	1.55E-05	0.000121391	1662	Cr_WMidi_6241H04.ab1	CUST_18286_PI416193500	NA	NA	NA	Fungus
36546	1333	284	147	69	4.782	2.258	1.38E-07	3.24E-06	1663	craniferina_lrc1986	CUST_3372_PI416193500	NA	NA	NA	Algae
44311	2	94	0	54	-37.053	-5.211	1.03E-05	8.78E-05	1664	craniferina_c24217	CUST_16703_PI416193496	270267495	YP_003331189.1	cytochrome b [Rotaria rotatoria] 	Fungus
28014	139109	29752	11525	2414	4.675	2.225	1.08E-07	2.71E-06	1665	craniferina_lrc175	CUST_329_PI416193500	154322801	XP_001560715.1	hypothetical protein BC1G_00743 [Botryotinia fuckeliana B05.10] 	Fungus
16643	2058	7748	250	662	-3.775	-1.916	1.02E-09	1.06E-07	1666	craniferina_c4370	CUST_6367_PI416193500	238502445	XP_002382456.1	conserved hypothetical protein [Aspergillus flavus NRRL3357] 	Fungus
12444	186	1603	8	582	-8.187	-3.033	1.98E-06	2.43E-05	1667	craniferina_c18297	CUST_11086_PI416193496	189205943	XP_001939306.1	DNA damage-binding protein 1 [Pyrenophora tritici-repentis Pt-1C-BFP] 	Fungus
23819	108	2548	42	870	-24.034	-4.587	8.48E-06	7.54E-05	1668	craniferina_lrc427	CUST_799_PI416193500	NA	NA	NA	Fungus
10007	2	18	0	9	-8.492	-3.086	2.26E-06	2.69E-05	1669	craniferina_c23150	CUST_15695_PI416193496	NA	NA	NA	Fungus
6045	91	23	8	5	4.037	2.013	1.11E-08	5.38E-07	1670	craniferina_c3177	CUST_701_PI416193496	NA	NA	NA	Fungus
41738	8	63	1	13	-7.924	-2.986	1.90E-06	2.36E-05	1671	craniferina_c25141	CUST_17564_PI416193496	225557065	EEH05352.1	ankyrin repeat protein [Ajellomyces capsulatus G186AR]	Fungus
26512	93	430	5	54	-4.59	-2.199	9.56E-08	2.48E-06	1672	craniferina_c10309	CUST_4694_PI416193496	NA	NA	NA	Algae
4678	984	6959	615	1435	-8.633	-3.11	2.35E-06	2.77E-05	1673	craniferina_c1464	CUST_2575_PI416193500	46115892	XP_383964.1	hypothetical protein FG03788.1 [Gibberella zeae PH-1]	Fungus
13849	890	6365	11	1526	-7.024	-2.812	1.28E-06	1.74E-05	1674	craniferina_c10543	CUST_4861_PI416193496	115398774	XP_001214976.1	conserved hypothetical protein [Aspergillus terreus NIH2624] 	Fungus
2693	122	4	55	2	27.906	4.803	9.33E-06	8.16E-05	1675	craniferina_c7057	CUST_2576_PI416193496	NA	NA	NA	Fungus
37983	17	75	2	14	-4.353	-2.122	4.82E-08	1.52E-06	1676	craniferina_c10986	CUST_11635_PI416193500	255950270	XP_002565902.1	Pc22g20000 [Penicillium chrysogenum Wisconsin 54-1255] 	Fungus
23490	356	6265	88	1415	-17.672	-4.143	6.93E-06	6.42E-05	1677	craniferina_c11722	CUST_5689_PI416193496	NA	NA	NA	Fungus
5520	144	945	11	212	-6.488	-2.698	9.04E-07	1.32E-05	1678	craniferina_c10893	CUST_11572_PI416193500	289613161	CBI59755.1	unnamed protein product [Sordaria macrospora]	Fungus
1258	4	71	3	7	-18.817	-4.234	7.31E-06	6.71E-05	1679	craniferina_c18764	CUST_11528_PI416193496	240280988	EER44491.1	conserved hypothetical protein [Ajellomyces capsulatus H143]	Fungus
3132	944	184	91	18	5.136	2.361	2.95E-07	5.81E-06	1680	craniferina_lrc28239	CUST_15350_PI416193500	156055506	XP_001593677.1	hypothetical protein SS1G_05105 [Sclerotinia sclerotiorum 1980] 	Fungus
25756	219	54	17	13	4.136	2.048	2.27E-08	8.95E-07	1681	craniferina_c2106	CUST_334_PI416193496	NA	NA	NA	Fungus
32265	89446	20272	5890	1959	4.419	2.144	6.34E-08	1.84E-06	1682	Cr_WMidi_6241F09.ab1	CUST_18255_PI416193500	NA	NA	NA	Algae
34872	255	1130	23	364	-4.282	-2.098	3.88E-08	1.30E-06	1683	craniferina_c12932	CUST_6656_PI416193496	NA	NA	NA	Algae
39781	9603	2468	1321	168	3.872	1.953	3.70E-09	2.48E-07	1684	craniferina_c1898	CUST_3231_PI416193500	156033330	XP_001585501.1	hypothetical protein SS1G_13385 [Sclerotinia sclerotiorum 1980] 	Fungus
38451	29	242	17	52	-9.913	-3.309	3.27E-06	3.59E-05	1685	craniferina_c9114	CUST_10542_PI416193500	256720502	EEU33927.1	hypothetical protein NECHADRAFT_55867 [Nectria haematococca mpVI 77-13-4]	Fungus
15504	16071	4371	877	261	3.678	1.879	3.27E-10	5.48E-08	1686	craniferina_c10643	CUST_4927_PI416193496	169609114	XP_001797976.1	hypothetical protein SNOG_07643 [Phaeosphaeria nodorum SN15] 	Fungus
9973	190	2	111	0	83.153	6.378	1.34E-05	0.000108395	1687	craniferina_c22014	CUST_14626_PI416193496	NA	NA	NA	Fungus
4786	13132	2788	1980	314	4.695	2.231	1.23E-07	2.98E-06	1688	craniferina_c26319	CUST_18683_PI416193496	NA	NA	NA	Fungus
9014	61516	15159	3182	2254	4.087	2.031	1.70E-08	7.23E-07	1689	craniferina_lrc252	CUST_479_PI416193500	225561848	EEH10128.1	60S acidic ribosomal protein P2 [Ajellomyces capsulatus G186AR]	Fungus
26579	854	238	57	43	3.626	1.859	1.01E-10	2.61E-08	1690	craniferina_c9714	CUST_10888_PI416193500	156042209	XP_001587662.1	hypothetical protein SS1G_11655 [Sclerotinia sclerotiorum 1980] 	Fungus
39917	18	81	1	14	-4.544	-2.184	8.97E-08	2.37E-06	1691	craniferina_c21232	CUST_13884_PI416193496	154313964	XP_001556307.1	hypothetical protein BC1G_04925 [Botryotinia fuckeliana B05.10] 	Fungus
31241	84764	21110	5665	1859	4.02	2.007	1.16E-08	5.54E-07	1692	craniferina_lrc638	CUST_1161_PI416193500	189200831	XP_001936752.1	40S ribosomal protein S20 [Pyrenophora tritici-repentis Pt-1C-BFP] 	Fungus
33884	436	112	71	8	3.862	1.949	3.50E-09	2.37E-07	1693	craniferina_c5680	CUST_7715_PI416193500	NA	NA	NA	Fungus
10843	16	64	2	8	-3.928	-1.974	6.47E-09	3.69E-07	1694	craniferina_c3473	CUST_5314_PI416193500	242814735	XP_002486429.1	"actin cytoskeleton organization and biogenesis protein, putative [Talaromyces stipitatus ATCC 10500] "	Fungus
31173	189	39	16	6	4.897	2.292	2.04E-07	4.39E-06	1695	craniferina_c22104	CUST_14714_PI416193496	NA	NA	NA	Fungus
39519	22100	123870	388	8053	-5.598	-2.485	5.28E-07	8.88E-06	1696	craniferina_lrc18023	CUST_10835_PI416193496	32400969	AAP80690.1	polyubiquitin [Griffithsia japonica]	Fungus
7289	994	273	66	41	3.657	1.871	2.70E-10	4.91E-08	1697	craniferina_c15680	CUST_13421_PI416193500	170572350	XP_001892075.1	hypothetical protein Bm1_02890 [Brugia malayi] 	Algae
7598	662	3506	140	702	-5.296	-2.405	3.87E-07	7.07E-06	1698	craniferina_c947	CUST_1708_PI416193500	159130773	EDP55886.1	mandelate racemase/muconate lactonizing enzyme family protein [Aspergillus fumigatus A1163]	Fungus
39512	149142	35925	5180	2157	4.155	2.055	2.77E-08	1.03E-06	1699	craniferina_c4482	CUST_6486_PI416193500	NA	NA	NA	Fungus
43646	85684	22980	9675	1591	3.719	1.895	8.95E-10	9.92E-08	1700	Cr_DMini_3841D01.ab1	CUST_16917_PI416193500	119175492	XP_001239964.1	hypothetical protein CIMG_09585 [Coccidioides immitis RS] 	Fungus
42133	314	51	29	21	6.479	2.696	9.62E-07	1.38E-05	1701	craniferina_c25714	CUST_18105_PI416193496	116203875	XP_001227748.1	hypothetical protein CHGG_09821 [Chaetomium globosum CBS 148.51] 	Fungus
43211	968	5572	185	743	-5.794	-2.535	6.19E-07	9.95E-06	1702	craniferina_c2358	CUST_3904_PI416193500	119479011	XP_001259534.1	"actin cytoskeleton organization protein (Cro1), putative [Neosartorya fischeri NRRL 181] "	Fungus
13001	23439	6045	1038	1217	3.93	1.974	7.16E-09	3.97E-07	1703	craniferina_c2069	CUST_3492_PI416193500	289614718	CBI58555.1	unnamed protein product [Sordaria macrospora]	Fungus
26667	601	2	75	0	327.945	8.357	1.73E-05	0.000132642	1704	craniferina_c14209	CUST_7744_PI416193496	NA	NA	NA	Fungus
39750	17	837	12	179	-70.522	-6.14	1.33E-05	0.000107691	1705	craniferina_c12048	CUST_5943_PI416193496	NA	NA	NA	Fungus
7121	13	83	1	26	-5.978	-2.58	7.18E-07	1.11E-05	1706	craniferina_c7639	CUST_9423_PI416193500	242762237	XP_002340335.1	"phenylalanine ammonia-lyase, putative [Talaromyces stipitatus ATCC 10500] "	Fungus
39370	23	139	3	23	-6.055	-2.598	7.69E-07	1.17E-05	1707	craniferina_lrc28250	CUST_20457_PI416193496	NA	NA	NA	Fungus
10745	134	28	15	9	4.991	2.319	2.67E-07	5.39E-06	1708	craniferina_c25837	CUST_18222_PI416193496	NA	NA	NA	Fungus
45006	1919	435	60	30	4.417	2.143	7.04E-08	1.98E-06	1709	craniferina_c3062	CUST_657_PI416193496	156062960	XP_001597402.1	predicted protein [Sclerotinia sclerotiorum 1980] 	Fungus
23723	45	304	7	124	-6.43	-2.685	9.61E-07	1.38E-05	1710	craniferina_c8442	CUST_3402_PI416193496	NA	NA	NA	Algae
42326	4	30	2	3	-7.278	-2.864	1.58E-06	2.05E-05	1711	craniferina_c12658	CUST_6431_PI416193496	NA	NA	NA	Fungus
451	23944	6662	1853	336	3.59	1.844	4.55E-11	1.68E-08	1712	craniferina_c19624	CUST_12344_PI416193496	NA	NA	NA	Fungus
14943	4	25	1	4	-6.419	-2.682	9.63E-07	1.39E-05	1713	craniferina_c8894	CUST_10404_PI416193500	189196064	XP_001934370.1	conserved hypothetical protein [Pyrenophora tritici-repentis Pt-1C-BFP] 	Fungus
31912	27427	153922	3583	14827	-5.627	-2.492	5.58E-07	9.21E-06	1714	Cr_WMidi_6241B04.ab1	CUST_18177_PI416193500	NA	NA	NA	Fungus
42222	28	179	1	45	-6.246	-2.643	8.90E-07	1.31E-05	1715	craniferina_c3763	CUST_5684_PI416193500	NA	NA	NA	Fungus
4585	37	153	2	2	-4.172	-2.061	3.07E-08	1.10E-06	1716	craniferina_c19069	CUST_11814_PI416193496	NA	NA	NA	Algae
9695	439	50	23	8	8.808	3.139	2.75E-06	3.13E-05	1717	craniferina_c4800	CUST_1396_PI416193496	46120478	XP_385062.1	hypothetical protein FG04886.1 [Gibberella zeae PH-1]	Fungus
16617	8980	2047	1487	370	4.391	2.135	6.73E-08	1.92E-06	1718	craniferina_c27151	CUST_19491_PI416193496	NA	NA	NA	Algae
16347	91	22	9	3	4.223	2.078	3.72E-08	1.26E-06	1719	craniferina_c5098	CUST_7113_PI416193500	159466566	XP_001691480.1	hydroxypyruvate reductase [Chlamydomonas reinhardtii] 	Fungus
22826	5	25	0	6	-5.085	-2.346	3.22E-07	6.21E-06	1720	craniferina_c8894	CUST_10403_PI416193500	189196064	XP_001934370.1	conserved hypothetical protein [Pyrenophora tritici-repentis Pt-1C-BFP] 	Fungus
28407	3	27	0	7	-8.411	-3.072	2.47E-06	2.88E-05	1721	craniferina_c25834	CUST_18219_PI416193496	NA	NA	NA	Fungus
35998	131333	33543	8948	3063	3.92	1.971	7.55E-09	4.09E-07	1722	craniferina_lrc207	CUST_390_PI416193500	154313998	XP_001556324.1	60S ribosomal protein L26 [Botryotinia fuckeliana B05.10] 	Fungus
16486	23	105	3	8	-4.673	-2.224	1.40E-07	3.28E-06	1723	craniferina_c16217	CUST_9383_PI416193496	NA	NA	NA	Fungus
38608	89	14	10	2	6.225	2.638	9.06E-07	1.32E-05	1724	craniferina_c15322	CUST_8667_PI416193496	156049617	XP_001590775.1	hypothetical protein SS1G_08515 [Sclerotinia sclerotiorum 1980] 	Fungus
18807	121	666	7	84	-5.475	-2.453	5.07E-07	8.61E-06	1725	craniferina_lrc232	CUST_439_PI416193500	212537487	XP_002148899.1	"G1/S-specific cyclin Pcl5, putative [Penicillium marneffei ATCC 18224] "	Fungus
8415	45	237	6	24	-5.221	-2.384	3.85E-07	7.05E-06	1726	craniferina_lrc598	CUST_1095_PI416193500	156064871	XP_001598357.1	hypothetical protein SS1G_00445 [Sclerotinia sclerotiorum 1980] 	Fungus
7564	15	1155	6	354	-79.583	-6.314	1.43E-05	0.000114093	1727	craniferina_c6227	CUST_8248_PI416193500	67523905	XP_660012.1	hypothetical protein AN2408.2 [Aspergillus nidulans FGSC A4] 	Fungus
22027	699	184	32	6	3.792	1.923	2.63E-09	1.96E-07	1728	craniferina_c9427	CUST_10731_PI416193500	239607296	EEQ84283.1	clathrin-coated vesicle protein [Ajellomyces dermatitidis ER-3]	Fungus
4578	3125	12702	444	1488	-4.075	-2.027	2.12E-08	8.55E-07	1729	craniferina_c20134	CUST_12837_PI416193496	239605048	EEQ82156.1	hypothetical protein NCER_101186 [Nosema ceranae BRL01]	Algae
15012	598	106	70	17	5.66	2.501	6.00E-07	9.72E-06	1730	craniferina_c17233	CUST_10174_PI416193496	NA	NA	NA	Fungus
44016	488	49	122	11	9.827	3.297	3.52E-06	3.79E-05	1731	craniferina_c19163	CUST_14477_PI416193500	115433460	XP_001216867.1	predicted protein [Aspergillus terreus NIH2624] 	Fungus
37791	57	296	0	50	-5.129	-2.359	3.44E-07	6.48E-06	1732	craniferina_c25250	CUST_17671_PI416193496	NA	NA	NA	Fungus
14944	247	880	17	19	-3.575	-1.838	4.85E-11	1.75E-08	1733	craniferina_c22728	CUST_15296_PI416193496	NA	NA	NA	Algae
35312	53	224	2	44	-4.165	-2.058	3.28E-08	1.14E-06	1734	craniferina_c5522	CUST_1741_PI416193496	171688670	XP_001909275.1	hypothetical protein [Podospora anserina S mat+] 	Fungus
16607	13388	64899	3032	7537	-4.908	-2.295	2.54E-07	5.20E-06	1735	craniferina_lrc201	CUST_379_PI416193500	156063600	XP_001597722.1	hypothetical protein SS1G_01918 [Sclerotinia sclerotiorum 1980] 	Fungus
6825	110	917	15	202	-8.215	-3.038	2.39E-06	2.80E-05	1736	craniferina_c3725	CUST_5626_PI416193500	NA	NA	NA	Algae
33816	702	2930	117	266	-4.201	-2.071	3.91E-08	1.31E-06	1737	craniferina_c16597	CUST_9689_PI416193496	169777089	XP_001823010.1	hypothetical protein [Aspergillus oryzae RIB40] 	Fungus
9806	2	79	0	69	-31.955	-4.998	1.12E-05	9.45E-05	1738	craniferina_c17653	CUST_10509_PI416193496	242788525	XP_002481236.1	"transposable element tc1 transposase, putative [Talaromyces stipitatus ATCC 10500] "	Algae
13498	26654	4854	7961	339	5.342	2.417	4.65E-07	8.06E-06	1739	craniferina_c7961	CUST_9681_PI416193500	170087950	XP_001875198.1	predicted protein [Laccaria bicolor S238N-H82] 	Fungus
3193	4281	706	483	292	6.401	2.678	1.03E-06	1.46E-05	1740	craniferina_c3667	CUST_5556_PI416193500	212541238	XP_002150774.1	"serine/threonine protein kinase, putative [Penicillium marneffei ATCC 18224] "	Fungus
19913	867	10660	536	544	-15.215	-3.927	6.78E-06	6.32E-05	1741	craniferina_c5234	CUST_7244_PI416193500	242794403	XP_002482365.1	"proteasome regulatory particle subunit Rpt6, putative [Talaromyces stipitatus ATCC 10500] "	Fungus
33899	19016	5158	1338	540	3.694	1.885	1.05E-09	1.09E-07	1742	craniferina_c2290	CUST_3796_PI416193500	239611188	EEQ88175.1	conserved hypothetical protein [Ajellomyces dermatitidis ER-3]	Fungus
40671	6206	1557	766	97	3.969	1.989	1.28E-08	5.97E-07	1743	craniferina_c1898	CUST_3232_PI416193500	156033330	XP_001585501.1	hypothetical protein SS1G_13385 [Sclerotinia sclerotiorum 1980] 	Fungus
44936	2	14	0	3	-6.35	-2.667	1.03E-06	1.46E-05	1744	craniferina_c10467	CUST_4804_PI416193496	NA	NA	NA	Fungus
16125	590	3203	109	1015	-5.309	-2.408	4.48E-07	7.83E-06	1745	craniferina_c7406	CUST_9215_PI416193500	255949538	XP_002565536.1	Pc22g16200 [Penicillium chrysogenum Wisconsin 54-1255] 	Fungus
5078	17	101	1	39	-5.587	-2.482	5.97E-07	9.69E-06	1746	craniferina_lrc1044	CUST_1881_PI416193500	239612964	EEQ89951.1	cell cycle control protein [Ajellomyces dermatitidis ER-3]	Fungus
34837	854	2	160	0	426.336	8.736	1.96E-05	0.00014672	1747	craniferina_c1179	CUST_131_PI416193496	NA	NA	NA	Algae
17643	34	180	8	21	-5.439	-2.443	5.27E-07	8.87E-06	1748	craniferina_c4966	CUST_6976_PI416193500	240108209	EER26383.1	"Calcium transporting P-type ATPase, putative [Coccidioides posadasii C735 delta SOWgp]"	Fungus
31950	3621	13147	302	115	-3.639	-1.864	4.97E-10	6.82E-08	1749	craniferina_c5371	CUST_7401_PI416193500	119192676	XP_001246944.1	hypothetical protein CIMG_00715 [Coccidioides immitis RS]	Fungus
16199	1310	5	835	4	252.627	7.981	1.86E-05	0.000140684	1750	craniferina_c2332	CUST_3859_PI416193500	159131548	EDP56661.1	"Golgi membrane protein (Coy1), putative [Aspergillus fumigatus A1163]"	Fungus
5641	23	115	4	8	-4.927	-2.301	2.81E-07	5.59E-06	1751	craniferina_c3121	CUST_4892_PI416193500	119183473	XP_001242775.1	hypothetical protein CIMG_06671 [Coccidioides immitis RS]	Fungus
35735	12383	2923	26	335	4.255	2.089	5.15E-08	1.59E-06	1752	Cr_DMini_865G05.ab1	CUST_17645_PI416193500	71001602	XP_755482.1	"acetyltransferase, GNAT family family [Aspergillus fumigatus Af293] "	Algae
43952	88173	22907	7823	2445	3.854	1.946	6.12E-09	3.56E-07	1753	Cr_DMini_2305D05.ab1	CUST_16760_PI416193500	169598518	XP_001792682.1	hypothetical protein SNOG_02063 [Phaeosphaeria nodorum SN15] 	Algae
38618	14	66	3	6	-4.645	-2.216	1.57E-07	3.59E-06	1754	craniferina_c14639	CUST_13056_PI416193500	255070161	XP_002507162.1	"cell division cycle protein 48-like protein, expessed [Micromonas sp. RCC299] "	Algae
31000	7119	25361	349	2090	-3.557	-1.831	5.27E-11	1.81E-08	1755	craniferina_c1460	CUST_2567_PI416193500	NA	NA	NA	Fungus
44993	6968	24714	291	1990	-3.541	-1.824	1.34E-11	7.46E-09	1756	craniferina_c1460	CUST_2568_PI416193500	NA	NA	NA	Fungus
21575	275	1284	20	323	-4.577	-2.194	1.33E-07	3.15E-06	1757	craniferina_c15171	CUST_13225_PI416193500	115492513	XP_001210884.1	predicted protein [Aspergillus terreus NIH2624] 	Fungus
31956	166	2050	33	74	-12.502	-3.644	5.52E-06	5.37E-05	1758	craniferina_lrc8173	CUST_9870_PI416193500	NA	NA	NA	Fungus
32235	13	50	3	6	-4.021	-2.007	1.89E-08	7.85E-07	1759	craniferina_c13652	CUST_7275_PI416193496	169780568	XP_001824748.1	hypothetical protein [Aspergillus oryzae RIB40] 	Fungus
29353	4579	13	248	2	352.039	8.46	1.95E-05	0.000146499	1760	craniferina_c12426	CUST_6237_PI416193496	156051912	XP_001591917.1	hypothetical protein SS1G_07363 [Sclerotinia sclerotiorum 1980] 	Fungus
10958	23	100	3	16	-4.401	-2.138	8.41E-08	2.25E-06	1761	craniferina_c17050	CUST_14003_PI416193500	289617670	CBI61393.1	unnamed protein product [Sordaria macrospora]	Fungus
26108	1120	291	265	65	3.85	1.945	6.25E-09	3.60E-07	1762	craniferina_c15692	CUST_8966_PI416193496	240107758	EER25937.1	"DNA replication licensing factor mcm7, putative [Coccidioides posadasii C735 delta SOWgp]"	Fungus
4435	131809	33668	8881	2336	3.915	1.969	1.02E-08	5.05E-07	1763	craniferina_lrc207	CUST_389_PI416193500	154313998	XP_001556324.1	60S ribosomal protein L26 [Botryotinia fuckeliana B05.10] 	Fungus
32155	6491	65565	4245	6053	-12.956	-3.696	5.77E-06	5.54E-05	1764	craniferina_lrc590	CUST_1086_PI416193500	154291075	XP_001546124.1	hypothetical protein BC1G_15425 [Botryotinia fuckeliana B05.10] 	Fungus
42910	2499	645	289	81	3.875	1.954	7.99E-09	4.29E-07	1765	craniferina_c11206	CUST_11741_PI416193500	238483045	XP_002372761.1	integral membrane protein [Aspergillus flavus NRRL3357] 	Fungus
5452	1044	8860	333	2480	-8.542	-3.095	2.87E-06	3.24E-05	1766	craniferina_c11884	CUST_5812_PI416193496	NA	NA	NA	Fungus
8784	59	13	8	4	4.689	2.229	1.75E-07	3.90E-06	1767	craniferina_c16732	CUST_13851_PI416193500	NA	NA	NA	Fungus
10705	13	111	13	28	-13.141	-3.716	5.95E-06	5.69E-05	1768	craniferina_c17323	CUST_10241_PI416193496	NA	NA	NA	Fungus
30983	60570	15086	5185	2195	4.035	2.013	2.16E-08	8.65E-07	1769	craniferina_lrc252	CUST_480_PI416193500	225561848	EEH10128.1	60S acidic ribosomal protein P2 [Ajellomyces capsulatus G186AR]	Fungus
6937	58	503	9	29	-8.719	-3.124	3.04E-06	3.39E-05	1770	craniferina_c24812	CUST_17257_PI416193496	NA	NA	NA	Fungus
622	84745	23053	12155	2603	3.665	1.874	9.18E-10	1.01E-07	1771	Cr_DMini_3841D01.ab1	CUST_16918_PI416193500	119175492	XP_001239964.1	hypothetical protein CIMG_09585 [Coccidioides immitis RS] 	Fungus
41542	2	35	1	1	-14.874	-3.895	7.00E-06	6.48E-05	1772	craniferina_c24271	CUST_16750_PI416193496	NA	NA	NA	Algae
17433	49	8	5	3	6.368	2.671	1.12E-06	1.57E-05	1773	craniferina_c13003	CUST_6715_PI416193496	156048973	XP_001590453.1	hypothetical protein SS1G_08193 [Sclerotinia sclerotiorum 1980] 	Fungus
28576	1635	362	241	19	4.485	2.165	1.11E-07	2.77E-06	1774	craniferina_c4167	CUST_6137_PI416193500	67528508	XP_662056.1	hypothetical protein AN4452.2 [Aspergillus nidulans FGSC A4] 	Fungus
8253	112346	27246	7281	2249	4.127	2.045	3.36E-08	1.16E-06	1775	Cr_DMini_1249B05.ab1	CUST_16569_PI416193500	119480931	XP_001260494.1	60S acidic ribosomal protein P2/allergen Asp F 8 [Neosartorya fischeri NRRL 181] 	Algae
6852	728	198	48	24	3.698	1.887	1.51E-09	1.36E-07	1776	craniferina_c5755	CUST_7794_PI416193500	169596731	XP_001791789.1	hypothetical protein SNOG_01134 [Phaeosphaeria nodorum SN15] 	Fungus
41503	77	1226	11	438	-15.149	-3.921	7.15E-06	6.59E-05	1777	craniferina_c24005	CUST_16502_PI416193496	256723374	EEU36751.1	hypothetical protein NECHADRAFT_86604 [Nectria haematococca mpVI 77-13-4]	Fungus
19017	495	13	113	16	60.09	5.909	1.46E-05	0.000115888	1778	craniferina_c11632	CUST_12006_PI416193500	154300946	XP_001550887.1	hypothetical protein BC1G_10611 [Botryotinia fuckeliana B05.10] 	Algae
9017	2	106	0	26	-52.711	-5.72	1.40E-05	0.000111868	1779	craniferina_c6437	CUST_2214_PI416193496	NA	NA	NA	Fungus
44098	258	1576	13	438	-5.941	-2.571	8.54E-07	1.27E-05	1780	craniferina_c7079	CUST_8973_PI416193500	NA	NA	NA	Fungus
25109	12905	3432	179	385	3.777	1.917	3.51E-09	2.37E-07	1781	Cr_WMini_4129H04.ab1	CUST_19826_PI416193500	296804608	XP_002843156.1	60S ribosomal protein L28 [Arthroderma otae CBS 113480] 	Fungus
32696	354	40	50	16	9.288	3.215	3.54E-06	3.80E-05	1782	craniferina_lrc3030	CUST_4764_PI416193500	NA	NA	NA	Fungus
42320	52	374	7	113	-7.04	-2.815	1.68E-06	2.14E-05	1783	craniferina_c19836	CUST_12549_PI416193496	NA	NA	NA	Fungus
19386	11	74	3	14	-6.926	-2.792	1.61E-06	2.07E-05	1784	craniferina_c25395	CUST_17808_PI416193496	258566768	XP_002584128.1	predicted protein [Uncinocarpus reesii 1704] 	Fungus
11684	85491	23300	5202	2018	3.674	1.877	1.20E-09	1.17E-07	1785	Cr_DMini_3841G04.ab1	CUST_16985_PI416193500	169598518	XP_001792682.1	hypothetical protein SNOG_02063 [Phaeosphaeria nodorum SN15] 	Algae
29692	141	709	34	103	-5.099	-2.35	3.93E-07	7.13E-06	1786	craniferina_c7392	CUST_9208_PI416193500	NA	NA	NA	Fungus
38567	11328	2102	1140	357	5.421	2.439	5.66E-07	9.32E-06	1787	craniferina_c6861	CUST_8814_PI416193500	239614292	EEQ91279.1	conserved hypothetical protein [Ajellomyces dermatitidis ER-3]	Algae
16429	2	53	0	29	-23.631	-4.563	1.05E-05	8.93E-05	1788	craniferina_c18343	CUST_11127_PI416193496	16943775	CAD10797.1	putative cyclophilin [Pleurotus sp. Florida]	Fungus
38839	56595	15250	5948	1241	3.705	1.889	2.14E-09	1.73E-07	1789	craniferina_lrc5199	CUST_7216_PI416193500	NA	NA	NA	Fungus
37160	21	4	2	2	5.805	2.537	8.08E-07	1.22E-05	1790	craniferina_c23112	CUST_15659_PI416193496	159122329	EDP47450.1	"tryptophanyl-tRNA synthetase, putative [Aspergillus fumigatus A1163]"	Fungus
30833	8	126	1	30	-16.416	-4.037	8.20E-06	7.36E-05	1791	craniferina_lrc3310	CUST_5111_PI416193500	NA	NA	NA	Algae
28608	620	3429	61	905	-5.412	-2.436	5.82E-07	9.52E-06	1792	craniferina_c2402	CUST_3964_PI416193500	154298168	XP_001549508.1	predicted protein [Botryotinia fuckeliana B05.10] 	Fungus
27096	2	73	0	5	-40.248	-5.331	1.36E-05	0.000109384	1793	craniferina_c24520	CUST_16986_PI416193496	NA	NA	NA	Fungus
30718	20	2	6	0	9.905	3.308	4.03E-06	4.19E-05	1794	craniferina_c22789	CUST_15355_PI416193496	NA	NA	NA	Fungus
35660	42	548	7	351	-11.57	-3.532	5.25E-06	5.15E-05	1795	craniferina_c14042	CUST_12841_PI416193500	6850900	CAB71063.1	copia-type polyprotein [Arabidopsis thaliana]	Fungus
25081	418	2092	47	541	-4.897	-2.292	3.11E-07	6.04E-06	1796	craniferina_c12824	CUST_6567_PI416193496	NA	NA	NA	Fungus
17959	15	2	2	0	8.541	3.094	3.09E-06	3.43E-05	1797	craniferina_c9042	CUST_10492_PI416193500	NA	NA	NA	Fungus
43341	82	432	9	83	-5.255	-2.394	4.93E-07	8.42E-06	1798	craniferina_c18999	CUST_11749_PI416193496	NA	NA	NA	Fungus
19219	66	18	9	2	3.682	1.881	1.71E-09	1.49E-07	1799	craniferina_c18896	CUST_14448_PI416193500	242760721	XP_002340047.1	conserved hypothetical protein [Talaromyces stipitatus ATCC 10500] 	Fungus
1837	20	113	1	29	-5.55	-2.473	6.72E-07	1.06E-05	1800	craniferina_c16116	CUST_13592_PI416193500	226288115	EEH43628.1	sulfite reductase flavoprotein component [Paracoccidioides brasiliensis Pb18]	Fungus
40674	56	244	8	88	-4.176	-2.062	4.99E-08	1.56E-06	1801	craniferina_lrc13988	CUST_7566_PI416193496	NA	NA	NA	Fungus
6795	9584	2537	156	389	3.805	1.928	6.25E-09	3.60E-07	1802	craniferina_c10241	CUST_11186_PI416193500	115385998	XP_001209539.1	predicted protein [Aspergillus terreus NIH2624] 	Fungus
40284	245	38	65	5	6.261	2.646	1.21E-06	1.67E-05	1803	Cr_DMidi_5473A05.ab1	CUST_15793_PI416193500	154309933	XP_001554299.1	hypothetical protein BC1G_06887 [Botryotinia fuckeliana B05.10] 	Algae
7728	24	2	3	0	10.738	3.425	4.86E-06	4.87E-05	1804	craniferina_c17095	CUST_10067_PI416193496	189206656	XP_001939662.1	ankyrin repeat domain containing protein [Pyrenophora tritici-repentis Pt-1C-BFP] 	Fungus
5739	2752	34955	939	2329	-13.278	-3.731	6.60E-06	6.19E-05	1805	craniferina_lrc18532	CUST_11308_PI416193496	NA	NA	NA	Fungus
7934	325	3103	80	1354	-9.195	-3.201	3.66E-06	3.91E-05	1806	craniferina_lrc6921	CUST_2488_PI416193496	156032698	XP_001585186.1	hypothetical protein SS1G_13754 [Sclerotinia sclerotiorum 1980] 	Fungus
19573	2179	9041	72	494	-4.147	-2.052	4.67E-08	1.48E-06	1807	Cr_DMidi_9601D12.ab1	CUST_16323_PI416193500	242790191	XP_002481516.1	"dsDNA-dependent ATPase Rad54, putative [Talaromyces stipitatus ATCC 10500] "	Algae
35800	4	97	1	24	-23.208	-4.537	1.07E-05	9.10E-05	1808	craniferina_c21400	CUST_14043_PI416193496	296813955	XP_002847315.1	cercosporin toxin biosynthesis protein [Arthroderma otae CBS 113480] 	Algae
21098	9	59	1	11	-6.562	-2.714	1.42E-06	1.88E-05	1809	craniferina_c17050	CUST_14004_PI416193500	289617670	CBI61393.1	unnamed protein product [Sordaria macrospora]	Fungus
12664	558	101	53	18	5.593	2.484	7.11E-07	1.10E-05	1810	craniferina_c22958	CUST_14847_PI416193500	NA	NA	NA	Algae
4331	26	158	8	19	-6.324	-2.661	1.27E-06	1.74E-05	1811	craniferina_lrc54	CUST_101_PI416193500	NA	NA	NA	Fungus
24264	4585	167	478	41	27.882	4.801	1.19E-05	9.86E-05	1812	craniferina_c10241	CUST_11185_PI416193500	115385998	XP_001209539.1	predicted protein [Aspergillus terreus NIH2624] 	Fungus
16812	856	6	596	2	116.001	6.858	1.82E-05	0.000138118	1813	craniferina_c13284	CUST_6961_PI416193496	NA	NA	NA	Fungus
21453	7	498	6	275	-91.941	-6.523	1.73E-05	0.000132522	1814	Cr_WMini_1825H02.ab1	CUST_19369_PI416193500	NA	NA	NA	Algae
8724	24	92	2	9	-3.881	-1.957	1.20E-08	5.69E-07	1815	craniferina_c12096	CUST_12218_PI416193500	121716539	XP_001275837.1	DDHD domain protein [Aspergillus clavatus NRRL 1] 	Fungus
2297	91	18	10	2	4.945	2.306	3.48E-07	6.53E-06	1816	craniferina_lrc790	CUST_1430_PI416193500	291184070	EFE39639.1	conserved hypothetical protein [Trichophyton verrucosum HKI 0517]	Fungus
3530	187	976	29	76	-5.238	-2.389	5.09E-07	8.63E-06	1817	craniferina_c17268	CUST_14101_PI416193500	156053229	XP_001592541.1	DNA repair protein rhp51 [Sclerotinia sclerotiorum 1980] 	Fungus
12031	569	117	126	26	4.865	2.283	3.12E-07	6.05E-06	1818	craniferina_c22236	CUST_14840_PI416193496	NA	NA	NA	Fungus
3377	88613	19329	6873	2322	4.597	2.201	1.84E-07	4.04E-06	1819	Cr_WMidi_6241F09.ab1	CUST_18254_PI416193500	NA	NA	NA	Algae
24157	14	85	0	11	-5.949	-2.573	9.82E-07	1.41E-05	1820	craniferina_c4736	CUST_1374_PI416193496	NA	NA	NA	Fungus
6281	1680	31226	929	1720	-21.614	-4.434	1.06E-05	8.99E-05	1821	craniferina_lrc251	CUST_477_PI416193500	156048136	XP_001590035.1	hypothetical protein SS1G_08799 [Sclerotinia sclerotiorum 1980] 	Fungus
13215	173	926	14	32	-5.346	-2.418	5.89E-07	9.59E-06	1822	craniferina_c23026	CUST_15575_PI416193496	NA	NA	NA	Fungus
28784	2	16	0	3	-8.498	-3.087	3.24E-06	3.56E-05	1823	craniferina_c1908	CUST_3245_PI416193500	121719217	XP_001276323.1	"RNA binding protein (Arp), putative [Aspergillus clavatus NRRL 1] "	Fungus
2563	186	1004	7	173	-5.349	-2.419	5.99E-07	9.71E-06	1824	Cr_DMidi_5473D09.ab1	CUST_15852_PI416193500	156030683	XP_001584668.1	hypothetical protein SS1G_14437 [Sclerotinia sclerotiorum 1980] 	Fungus
36737	58	429	9	104	-7.298	-2.868	2.15E-06	2.60E-05	1825	craniferina_c23946	CUST_16446_PI416193496	NA	NA	NA	Fungus
34867	601	3	360	1	192.835	7.591	2.07E-05	0.000153509	1826	craniferina_c4005	CUST_5951_PI416193500	258575227	XP_002541795.1	hypothetical protein UREG_01311 [Uncinocarpus reesii 1704] 	Fungus
5129	3832	1037	114	214	3.745	1.905	5.16E-09	3.18E-07	1827	craniferina_c14295	CUST_7811_PI416193496	NA	NA	NA	Algae
6233	2662	725	64	109	3.697	1.887	3.00E-09	2.17E-07	1828	craniferina_c27165	CUST_19504_PI416193496	154323270	XP_001560949.1	hypothetical protein BC1G_00034 [Botryotinia fuckeliana B05.10] 	Fungus
36577	779	202	140	25	3.839	1.941	1.02E-08	5.04E-07	1829	craniferina_c1562	CUST_2717_PI416193500	255946055	XP_002563795.1	Pc20g13140 [Penicillium chrysogenum Wisconsin 54-1255] 	Fungus
3774	873	29	86	18	34.471	5.107	1.36E-05	0.000109554	1830	craniferina_c16901	CUST_9921_PI416193496	NA	NA	NA	Fungus
187	216	6	107	2	33.901	5.083	1.35E-05	0.000109175	1831	craniferina_c19724	CUST_12441_PI416193496	NA	NA	NA	Algae
7760	900	156	51	23	5.817	2.54	9.17E-07	1.33E-05	1832	craniferina_c10721	CUST_11462_PI416193500	156048973	XP_001590453.1	hypothetical protein SS1G_08193 [Sclerotinia sclerotiorum 1980] 	Fungus
26998	1205	295	139	47	4.106	2.038	4.38E-08	1.42E-06	1833	craniferina_c11752	CUST_12071_PI416193500	37523158	NP_926535.1	hypothetical protein glr3589 [Gloeobacter violaceus PCC 7421] 	Algae
6252	563	11666	320	2007	-23.932	-4.581	1.16E-05	9.70E-05	1834	craniferina_c1577	CUST_2743_PI416193500	123411364	XP_001303873.1	ankyrin repeat protein [Trichomonas vaginalis G3] 	Algae
25358	2	98	0	44	-49.806	-5.638	1.56E-05	0.000122008	1835	craniferina_c4541	CUST_1270_PI416193496	NA	NA	NA	Fungus
36559	609	168	49	25	3.633	1.861	1.51E-09	1.36E-07	1836	craniferina_c7941	CUST_3107_PI416193496	NA	NA	NA	Fungus
18365	448	1821	161	102	-4.231	-2.081	7.02E-08	1.97E-06	1837	craniferina_c1887	CUST_3217_PI416193500	261359620	EEY22048.1	dihydrodipicolinate synthase [Verticillium albo-atrum VaMs.102]	Fungus
3272	12	116	0	31	-9.681	-3.275	4.36E-06	4.47E-05	1838	craniferina_c25505	CUST_17912_PI416193496	70986852	XP_748913.1	mRNA transport regulator (Mtr10) [Aspergillus fumigatus Af293] 	Fungus
1227	834	231	12	26	3.626	1.858	1.49E-09	1.36E-07	1839	craniferina_c6479	CUST_2234_PI416193496	119182052	XP_001242184.1	hypothetical protein CIMG_06080 [Coccidioides immitis RS]	Fungus
39147	51	190	1	24	-3.682	-1.88	2.77E-09	2.04E-07	1840	craniferina_c15819	CUST_13474_PI416193500	156044136	XP_001588624.1	hypothetical protein SS1G_10171 [Sclerotinia sclerotiorum 1980] 	Algae
12396	10681	1940	1014	276	5.525	2.466	7.52E-07	1.15E-05	1841	craniferina_c23691	CUST_14921_PI416193500	242769103	XP_002341701.1	"short-chain dehydrogenase, putative [Talaromyces stipitatus ATCC 10500] "	Fungus
23295	33	275	13	128	-8.244	-3.043	3.20E-06	3.52E-05	1842	craniferina_c27948	CUST_15263_PI416193500	256728195	EEU41552.1	hypothetical protein NECHADRAFT_102163 [Nectria haematococca mpVI 77-13-4]	Fungus
7620	7	138	3	19	-20.519	-4.359	1.09E-05	9.17E-05	1843	craniferina_c24157	CUST_14968_PI416193500	NA	NA	NA	Fungus
32306	291	64	19	7	4.596	2.2	2.11E-07	4.49E-06	1844	craniferina_c14676	CUST_13064_PI416193500	154300290	XP_001550561.1	hypothetical protein BC1G_11334 [Botryotinia fuckeliana B05.10] 	Fungus
11394	1902	231	101	25	8.268	3.047	3.26E-06	3.58E-05	1845	Cr_DMini_4897E01.ab1	CUST_17272_PI416193500	296423254	XP_002841170.1	hypothetical protein [Tuber melanosporum Mel28] 	Algae
25158	3024	8	328	2	373.885	8.546	2.29E-05	0.000166426	1846	craniferina_lrc386	CUST_725_PI416193500	295674241	XP_002797666.1	hypothetical protein PAAG_00205 [Paracoccidioides brasiliensis Pb01] 	Fungus
944	400	2017	84	254	-5.092	-2.348	4.82E-07	8.28E-06	1847	craniferina_c2143	CUST_3596_PI416193500	145230678	XP_001389603.1	hypothetical protein An01g11940 [Aspergillus niger] 	Fungus
14330	60	236	6	10	-3.962	-1.986	2.60E-08	9.84E-07	1848	craniferina_c11305	CUST_11806_PI416193500	NA	NA	NA	Fungus
43499	12026	59608	799	3194	-4.959	-2.31	4.16E-07	7.46E-06	1849	craniferina_lrc387	CUST_728_PI416193500	NA	NA	NA	Fungus
38257	105359	23545	12430	1967	4.464	2.158	1.58E-07	3.62E-06	1850	Cr_DMini_1249B05.ab1	CUST_16568_PI416193500	119480931	XP_001260494.1	60S acidic ribosomal protein P2/allergen Asp F 8 [Neosartorya fischeri NRRL 181] 	Algae
27809	7	55	2	5	-8.229	-3.041	3.22E-06	3.54E-05	1851	craniferina_c18993	CUST_11743_PI416193496	240278112	EER41619.1	conserved hypothetical protein [Ajellomyces capsulatus H143]	Fungus
3228	5206	20298	1609	1315	-4.043	-2.016	3.66E-08	1.24E-06	1852	craniferina_c3562	CUST_5432_PI416193500	239611873	EEQ88860.1	conserved hypothetical protein [Ajellomyces dermatitidis ER-3]	Fungus
2064	157988	40248	10556	7489	3.963	1.987	2.67E-08	1.00E-06	1853	craniferina_lrc167	CUST_317_PI416193500	256731875	EEU45224.1	hypothetical protein NECHADRAFT_80688 [Nectria haematococca mpVI 77-13-4]	Fungus
6421	26	3	5	1	9.242	3.208	4.07E-06	4.23E-05	1854	craniferina_c736	CUST_1336_PI416193500	115402715	XP_001217434.1	predicted protein [Aspergillus terreus NIH2624] 	Algae
12038	26	524	0	410	-15.648	-3.968	8.96E-06	7.90E-05	1855	craniferina_c23273	CUST_15814_PI416193496	240108679	EER26853.1	Fungal Zn binuclear cluster domain containing protein [Coccidioides posadasii C735 delta SOWgp]	Fungus
44356	235	23	33	6	10.209	3.352	4.93E-06	4.92E-05	1856	craniferina_c24240	CUST_16723_PI416193496	289617411	CBI55899.1	unnamed protein product [Sordaria macrospora]	Fungus
41159	346	79	35	16	4.443	2.152	1.56E-07	3.59E-06	1857	craniferina_c5028	CUST_7038_PI416193500	242793808	XP_002482241.1	histidinol-phosphatase [Talaromyces stipitatus ATCC 10500] 	Fungus
15862	75	472	12	109	-6.254	-2.645	1.40E-06	1.86E-05	1858	craniferina_c13468	CUST_7124_PI416193496	NA	NA	NA	Fungus
3401	924	235	111	55	3.976	1.991	2.88E-08	1.05E-06	1859	craniferina_c16942	CUST_9951_PI416193496	145236022	XP_001390659.1	unnamed protein product [Aspergillus niger] 	Fungus
4971	905	259	96	55	3.535	1.822	3.71E-10	5.72E-08	1860	craniferina_c24125	CUST_16617_PI416193496	NA	NA	NA	Algae
7117	7619	1645	1865	376	4.625	2.209	2.41E-07	5.00E-06	1861	craniferina_c23459	CUST_15986_PI416193496	NA	NA	NA	Algae
18028	12	510	11	328	-48.51	-5.6	1.63E-05	0.000126743	1862	craniferina_c17436	CUST_10334_PI416193496	297275803	XP_001118006.2	PREDICTED: elongation factor 2 [Macaca mulatta]	Fungus
40168	283	1360	2	255	-4.754	-2.249	3.07E-07	5.99E-06	1863	craniferina_c4108	CUST_6068_PI416193500	145239759	XP_001392526.1	hypothetical protein An08g04100 [Aspergillus niger] 	Fungus
9666	138	30	12	4	4.665	2.222	2.57E-07	5.24E-06	1864	craniferina_c2064	CUST_322_PI416193496	156048973	XP_001590453.1	hypothetical protein SS1G_08193 [Sclerotinia sclerotiorum 1980] 	Fungus
27394	15	97	6	22	-6.699	-2.744	1.80E-06	2.26E-05	1865	craniferina_c5525	CUST_7563_PI416193500	256725321	EEU38685.1	hypothetical protein NECHADRAFT_45867 [Nectria haematococca mpVI 77-13-4]	Fungus
2914	50	259	7	31	-5.208	-2.381	5.84E-07	9.54E-06	1866	craniferina_c11561	CUST_5574_PI416193496	NA	NA	NA	Algae
28456	48	9	3	1	5.033	2.331	4.83E-07	8.29E-06	1867	craniferina_c1650	CUST_2852_PI416193500	NA	NA	NA	Algae
2319	275	5513	126	574	-21.973	-4.458	1.18E-05	9.82E-05	1868	craniferina_c28377	CUST_20567_PI416193496	NA	NA	NA	Fungus
7982	580	145	31	7	4.01	2.004	3.39E-08	1.17E-06	1869	craniferina_c3266	CUST_5060_PI416193500	261195937	XP_002624372.1	transmembrane protein UsgS [Ajellomyces dermatitidis SLH14081] 	Fungus
17440	964	3688	9	448	-3.804	-1.928	1.13E-08	5.44E-07	1870	craniferina_c7421	CUST_2805_PI416193496	154318600	XP_001558618.1	hypothetical protein BC1G_02689 [Botryotinia fuckeliana B05.10] 	Fungus
1740	143	24	21	5	5.904	2.562	1.15E-06	1.60E-05	1871	craniferina_c21074	CUST_13733_PI416193496	NA	NA	NA	Fungus
26554	37	2	7	0	20.177	4.335	1.13E-05	9.50E-05	1872	craniferina_c5790	CUST_7827_PI416193500	123407432	XP_001303008.1	ankyrin repeat protein [Trichomonas vaginalis G3] 	Fungus
38869	6108	1647	264	67	3.708	1.891	5.69E-09	3.39E-07	1873	craniferina_c11025	CUST_11656_PI416193500	238501142	XP_002381805.1	IQ calmodulin-binding motif protein [Aspergillus flavus NRRL3357] 	Fungus
3708	4947	19	646	8	279.114	8.125	2.33E-05	0.000168738	1874	craniferina_c7845	CUST_9579_PI416193500	NA	NA	NA	Fungus
15745	48	3	5	1	19.111	4.256	1.11E-05	9.35E-05	1875	craniferina_c25057	CUST_17484_PI416193496	NA	NA	NA	Fungus
43338	4483	946	432	110	4.748	2.247	3.16E-07	6.11E-06	1876	craniferina_c16328	CUST_9476_PI416193496	242816332	XP_002486755.1	hypothetical protein TSTA_107240 [Talaromyces stipitatus ATCC 10500] 	Fungus
13598	33	130	3	12	-3.928	-1.974	2.57E-08	9.78E-07	1877	craniferina_lrc118	CUST_226_PI416193500	295659199	XP_002790158.1	40S ribosomal protein S26 [Paracoccidioides brasiliensis Pb01] 	Fungus
39730	1186	296	94	40	4.022	2.008	3.85E-08	1.29E-06	1878	craniferina_c17313	CUST_10232_PI416193496	189189192	XP_001930935.1	conserved hypothetical protein [Pyrenophora tritici-repentis Pt-1C-BFP] 	Fungus
41319	149	741	5	167	-4.886	-2.289	3.91E-07	7.12E-06	1879	craniferina_c13564	CUST_7202_PI416193496	220906615	YP_002481926.1	Rieske (2Fe-2S) domain protein [Cyanothece sp. PCC 7425] 	Algae
16342	57	224	3	20	-3.926	-1.973	2.54E-08	9.71E-07	1880	craniferina_c11305	CUST_11805_PI416193500	NA	NA	NA	Fungus
29624	176	798	7	210	-4.409	-2.14	1.55E-07	3.57E-06	1881	craniferina_c26294	CUST_18658_PI416193496	NA	NA	NA	Fungus
21	159	1032	20	214	-6.435	-2.686	1.62E-06	2.08E-05	1882	craniferina_c19971	CUST_12678_PI416193496	169608776	XP_001797807.1	hypothetical protein SNOG_20085 [Phaeosphaeria nodorum SN15] 	Fungus
3346	471	2635	44	635	-5.5	-2.459	8.25E-07	1.23E-05	1883	craniferina_c2402	CUST_3963_PI416193500	154298168	XP_001549508.1	predicted protein [Botryotinia fuckeliana B05.10] 	Fungus
19975	600	3186	56	823	-5.202	-2.379	6.04E-07	9.77E-06	1884	craniferina_c24071	CUST_16566_PI416193496	NA	NA	NA	Fungus
44122	135	31	14	3	4.383	2.132	1.45E-07	3.38E-06	1885	craniferina_c19316	CUST_12055_PI416193496	169616230	XP_001801530.1	hypothetical protein SNOG_11286 [Phaeosphaeria nodorum SN15] 	Fungus
38620	26431	6145	2608	692	4.306	2.106	1.13E-07	2.80E-06	1886	craniferina_lrc19936	CUST_12644_PI416193496	NA	NA	NA	Fungus
43941	5466	26638	363	1464	-4.875	-2.285	3.98E-07	7.20E-06	1887	craniferina_c4561	CUST_6560_PI416193500	258567974	XP_002584731.1	conserved hypothetical protein [Uncinocarpus reesii 1704] 	Fungus
4770	346	74	35	12	4.71	2.236	3.14E-07	6.09E-06	1888	craniferina_c25947	CUST_18329_PI416193496	NA	NA	NA	Fungus
35695	417	2508	13	362	-5.973	-2.578	1.30E-06	1.76E-05	1889	craniferina_c13011	CUST_12555_PI416193500	154290673	XP_001545928.1	hypothetical protein BC1G_15595 [Botryotinia fuckeliana B05.10] 	Fungus
20418	47	185	9	16	-3.949	-1.982	3.05E-08	1.09E-06	1890	craniferina_lrc579	CUST_1069_PI416193500	119189679	XP_001245446.1	hypothetical protein CIMG_04887 [Coccidioides immitis RS] 	Algae
16290	963	278	47	46	3.489	1.803	2.45E-10	4.63E-08	1891	craniferina_c24481	CUST_16948_PI416193496	295667489	XP_002794294.1	GTP-binding protein RHO4 [Paracoccidioides brasiliensis Pb01] 	Fungus
11241	523	141	21	20	3.728	1.898	8.06E-09	4.31E-07	1892	craniferina_c19718	CUST_12435_PI416193496	NA	NA	NA	Fungus
3167	37264	229718	1449	6912	-6.166	-2.624	1.48E-06	1.94E-05	1893	craniferina_lrc38	CUST_74_PI416193500	261192954	XP_002622883.1	heat shock protein cognate 4 [Ajellomyces dermatitidis SLH14081] 	Fungus
2298	145	590	13	50	-4.079	-2.028	5.53E-08	1.67E-06	1894	craniferina_c3627	CUST_5513_PI416193500	NA	NA	NA	Fungus
7468	560	13781	76	564	-24.745	-4.629	1.33E-05	0.000107691	1895	craniferina_c4888	CUST_6892_PI416193500	145228563	XP_001388590.1	hypothetical protein An01g01490 [Aspergillus niger] 	Fungus
23899	2	96	0	22	-49.789	-5.638	1.75E-05	0.000134114	1896	craniferina_c15805	CUST_9060_PI416193496	NA	NA	NA	Fungus
29812	65	8	17	4	9.117	3.189	4.43E-06	4.53E-05	1897	craniferina_c18254	CUST_11045_PI416193496	238501122	XP_002381795.1	conserved hypothetical protein [Aspergillus flavus NRRL3357] 	Fungus
27611	11616	3309	663	432	3.527	1.818	6.16E-10	7.75E-08	1898	craniferina_c1861	CUST_3178_PI416193500	189196340	XP_001934508.1	dDENN domain containing protein [Pyrenophora tritici-repentis Pt-1C-BFP] 	Fungus
43319	91	2	62	0	30.682	4.939	1.49E-05	0.000117582	1899	craniferina_c14799	CUST_8244_PI416193496	NA	NA	NA	Fungus
40243	2004	7767	312	645	-3.897	-1.962	2.56E-08	9.77E-07	1900	Cr_DMini_865B06.ab1	CUST_17550_PI416193500	189189846	XP_001931262.1	GPI anchored CFEM domain containing protein [Pyrenophora tritici-repentis Pt-1C-BFP] 	Fungus
44752	13	73	3	7	-5.677	-2.505	1.02E-06	1.45E-05	1901	craniferina_c19101	CUST_11846_PI416193496	NA	NA	NA	Fungus
36235	148097	38951	6453	4955	3.821	1.934	1.58E-08	6.85E-07	1902	craniferina_lrc382	CUST_718_PI416193500	115389538	XP_001212274.1	40S ribosomal protein S19 [Aspergillus terreus NIH2624] 	Fungus
21945	3279	2	615	0	1747.868	10.771	2.77E-05	0.000193485	1903	craniferina_c9399	CUST_4037_PI416193496	NA	NA	NA	Fungus
33339	65	345	12	89	-5.207	-2.381	6.55E-07	1.04E-05	1904	craniferina_c9074	CUST_10511_PI416193500	115443032	XP_001218323.1	conserved hypothetical protein [Aspergillus terreus NIH2624] 	Algae
38212	928	4231	477	515	-5.146	-2.363	6.13E-07	9.88E-06	1905	craniferina_c4778	CUST_6778_PI416193500	240105948	EER24141.1	"mRNA capping enzyme alpha subunit, putative [Coccidioides posadasii C735 delta SOWgp]"	Fungus
40139	110	8	10	3	14.118	3.819	8.99E-06	7.92E-05	1906	craniferina_c10651	CUST_4933_PI416193496	39941518	XP_360296.1	hypothetical protein MGG_05670 [Magnaporthe oryzae 70-15] 	Algae
4409	110	27	1	8	4.107	2.038	6.46E-08	1.86E-06	1907	craniferina_c18510	CUST_11286_PI416193496	115398055	XP_001214619.1	conserved hypothetical protein [Aspergillus terreus NIH2624] 	Algae
9815	103	22	8	3	4.76	2.251	3.56E-07	6.64E-06	1908	craniferina_c21873	CUST_14494_PI416193496	159482232	XP_001699175.1	hypothetical protein CHLREDRAFT_177895 [Chlamydomonas reinhardtii] 	Algae
6762	3955	994	224	87	3.984	1.994	4.01E-08	1.33E-06	1909	Cr_DMini_4609H05.ab1	CUST_17168_PI416193500	154312242	XP_001555449.1	60S ribosomal protein L8 [Botryotinia fuckeliana B05.10] 	Fungus
16558	531	123	74	16	4.313	2.109	1.29E-07	3.07E-06	1910	craniferina_lrc290	CUST_546_PI416193500	295673128	XP_002797110.1	60S ribosomal protein L15 [Paracoccidioides brasiliensis Pb01] 	Fungus
29924	5484	3	742	1	1709.461	10.739	2.81E-05	0.000195882	1911	craniferina_c3722	CUST_5621_PI416193500	169622603	XP_001804710.1	hypothetical protein SNOG_14526 [Phaeosphaeria nodorum SN15] 	Fungus
20430	6	66	4	8	-12.468	-3.64	7.82E-06	7.09E-05	1912	craniferina_c20597	CUST_13275_PI416193496	256722376	EEU35761.1	hypothetical protein NECHADRAFT_62328 [Nectria haematococca mpVI 77-13-4]	Fungus
33587	41	10	2	2	4.263	2.092	1.15E-07	2.83E-06	1913	craniferina_c14337	CUST_12957_PI416193500	156053854	XP_001592853.1	hypothetical protein SS1G_05775 [Sclerotinia sclerotiorum 1980] 	Fungus
41001	57	257	10	17	-4.529	-2.179	2.43E-07	5.03E-06	1914	craniferina_c2151	CUST_3603_PI416193500	NA	NA	NA	Algae
34276	25	111	2	7	-4.408	-2.14	1.81E-07	4.00E-06	1915	craniferina_c28018	CUST_20285_PI416193496	NA	NA	NA	Fungus
22656	150	12	26	6	12.777	3.675	8.17E-06	7.34E-05	1916	craniferina_c2716	CUST_535_PI416193496	NA	NA	NA	Algae
22136	7076	1216	1359	139	5.768	2.528	1.20E-06	1.66E-05	1917	Cr_DMini_673G05.ab1	CUST_17484_PI416193500	145235585	XP_001390441.1	hypothetical protein An03g05620 [Aspergillus niger] 	Algae
8958	162597	40965	8156	5447	3.988	1.996	4.34E-08	1.41E-06	1918	craniferina_lrc167	CUST_318_PI416193500	256731875	EEU45224.1	hypothetical protein NECHADRAFT_80688 [Nectria haematococca mpVI 77-13-4]	Fungus
7782	57	2	8	0	26.368	4.721	1.42E-05	0.000113645	1919	craniferina_lrc25318	CUST_17734_PI416193496	50548931	XP_501936.1	YALI0C17237p [Yarrowia lipolytica] 	Fungus
7422	215	1115	16	101	-5.189	-2.375	6.68E-07	1.05E-05	1920	craniferina_c11726	CUST_5692_PI416193496	NA	NA	NA	Algae
24655	151407	39745	2580	4201	3.824	1.935	1.90E-08	7.87E-07	1921	Cr_WMini_1633E11.ab1	CUST_19191_PI416193500	225680007	EEH18291.1	40S ribosomal protein S4-A [Paracoccidioides brasiliensis Pb03] 	Fungus
43815	105	1179	69	92	-14.263	-3.834	9.35E-06	8.17E-05	1922	craniferina_c5633	CUST_7657_PI416193500	NA	NA	NA	Fungus
10791	14271	175	8856	37	66.793	6.062	1.98E-05	0.000148078	1923	craniferina_lrc47	CUST_90_PI416193500	156043865	XP_001588489.1	predicted protein [Sclerotinia sclerotiorum 1980] 	Fungus
20908	790	169	90	45	4.748	2.247	3.69E-07	6.80E-06	1924	craniferina_c18253	CUST_11044_PI416193496	NA	NA	NA	Fungus
3386	2627	575	116	70	4.586	2.197	2.92E-07	5.77E-06	1925	craniferina_c20537	CUST_13221_PI416193496	NA	NA	NA	Fungus
40612	251	44	34	4	5.677	2.505	1.12E-06	1.56E-05	1926	craniferina_c26654	CUST_19009_PI416193496	295674501	XP_002797796.1	conserved hypothetical protein [Paracoccidioides brasiliensis Pb01] 	Fungus
8610	2110	341	437	99	6.304	2.656	1.75E-06	2.21E-05	1927	craniferina_c5776	CUST_7812_PI416193500	255941130	XP_002561334.1	Pc16g10240 [Penicillium chrysogenum Wisconsin 54-1255] 	Fungus
25193	2706	756	86	127	3.617	1.855	3.69E-09	2.48E-07	1928	craniferina_c1869	CUST_274_PI416193496	156039403	XP_001586809.1	hypothetical protein SS1G_11838 [Sclerotinia sclerotiorum 1980] 	Fungus
7256	1626	7048	296	954	-4.356	-2.123	1.65E-07	3.75E-06	1929	craniferina_c20906	CUST_14627_PI416193500	NA	NA	NA	Fungus
10945	21	75	3	4	-3.535	-1.822	1.14E-09	1.14E-07	1930	craniferina_c2753	CUST_4409_PI416193500	212526564	XP_002143439.1	"HATPase_c domain protein, putative [Penicillium marneffei ATCC 18224] "	Fungus
23244	103	1840	65	237	-22.314	-4.48	1.34E-05	0.000108208	1931	craniferina_c13918	CUST_12800_PI416193500	NA	NA	NA	Fungus
31784	3821	903	570	179	4.26	2.091	1.23E-07	2.98E-06	1932	craniferina_c27978	CUST_20252_PI416193496	256732247	EEU45596.1	hypothetical protein NECHADRAFT_80657 [Nectria haematococca mpVI 77-13-4]	Algae
10877	35220	10121	3864	754	3.472	1.796	4.09E-10	6.09E-08	1933	craniferina_c23408	CUST_15941_PI416193496	NA	NA	NA	Fungus
3550	27	123	3	4	-4.597	-2.201	3.13E-07	6.06E-06	1934	craniferina_c21414	CUST_14054_PI416193496	239607220	EEQ84207.1	snoRNP assembly factor Naf1 [Ajellomyces dermatitidis ER-3]	Fungus
32873	79936	22032	6344	2366	3.635	1.862	5.32E-09	3.24E-07	1935	Cr_DMini_2305D05.ab1	CUST_16761_PI416193500	169598518	XP_001792682.1	hypothetical protein SNOG_02063 [Phaeosphaeria nodorum SN15] 	Algae
13426	10546	2212	1595	77	4.735	2.243	3.86E-07	7.05E-06	1936	craniferina_c2771	CUST_4436_PI416193500	NA	NA	NA	Fungus
24799	1199	270	187	76	4.526	2.178	2.67E-07	5.39E-06	1937	craniferina_c23301	CUST_15841_PI416193496	NA	NA	NA	Fungus
11518	24	141	5	18	-5.956	-2.574	1.46E-06	1.92E-05	1938	craniferina_c15609	CUST_8902_PI416193496	NA	NA	NA	Fungus
18552	19	2	2	0	8.526	3.092	4.27E-06	4.40E-05	1939	craniferina_c7027	CUST_8934_PI416193500	261360533	EEY22961.1	translocation protein sec72 [Verticillium albo-atrum VaMs.102]	Fungus
11878	151	23	9	7	6.665	2.737	2.18E-06	2.62E-05	1940	craniferina_c19256	CUST_11995_PI416193496	169616466	XP_001801648.1	hypothetical protein SNOG_11405 [Phaeosphaeria nodorum SN15] 	Fungus
29434	99925	27239	11502	3459	3.672	1.877	7.47E-09	4.06E-07	1941	craniferina_lrc28449	CUST_20638_PI416193496	NA	NA	NA	Algae
36610	167	645	17	96	-3.846	-1.943	2.62E-08	9.89E-07	1942	craniferina_lrc390	CUST_733_PI416193500	156039363	XP_001586789.1	hypothetical protein SS1G_11818 [Sclerotinia sclerotiorum 1980] 	Fungus
14872	840	5663	449	2803	-6.836	-2.773	2.37E-06	2.79E-05	1943	craniferina_c23081	CUST_15630_PI416193496	254386002	ZP_05001318.1	conserved hypothetical protein [Streptomyces sp. Mg1] 	Fungus
30855	54744	15555	4633	2040	3.531	1.82	1.40E-09	1.30E-07	1944	craniferina_c7779	CUST_3013_PI416193496	NA	NA	NA	Fungus
40045	31	4	8	2	8.653	3.113	4.56E-06	4.63E-05	1945	craniferina_c15880	CUST_9121_PI416193496	NA	NA	NA	Algae
17079	8783	2141	1488	83	4.062	2.022	6.78E-08	1.92E-06	1946	craniferina_c8187	CUST_9878_PI416193500	NA	NA	NA	Fungus
13291	1932	268	613	69	7.108	2.829	2.75E-06	3.13E-05	1947	craniferina_c7424	CUST_9229_PI416193500	212529094	XP_002144704.1	"MFS multidrug transporter, putative [Penicillium marneffei ATCC 18224] "	Fungus
7184	17646	4108	3976	277	4.231	2.081	1.24E-07	2.99E-06	1948	craniferina_c1271	CUST_2239_PI416193500	224111772	XP_002315973.1	predicted protein [Populus trichocarpa] 	Fungus
44241	650	2651	215	184	-4.217	-2.076	1.19E-07	2.90E-06	1949	craniferina_c1887	CUST_3218_PI416193500	261359620	EEY22048.1	dihydrodipicolinate synthase [Verticillium albo-atrum VaMs.102]	Fungus
34329	1812	7162	256	687	-3.966	-1.988	4.84E-08	1.53E-06	1950	Cr_DMini_865B06.ab1	CUST_17551_PI416193500	189189846	XP_001931262.1	GPI anchored CFEM domain containing protein [Pyrenophora tritici-repentis Pt-1C-BFP] 	Fungus
3157	48	11	3	5	4.621	2.208	3.39E-07	6.40E-06	1951	craniferina_c3387	CUST_5209_PI416193500	154315976	XP_001557310.1	hypothetical protein BC1G_04560 [Botryotinia fuckeliana B05.10] 	Fungus
32117	676	3	416	1	181.324	7.502	2.57E-05	0.00018226	1952	craniferina_c12249	CUST_6098_PI416193496	NA	NA	NA	Fungus
34864	9	77	6	37	-10.462	-3.387	6.48E-06	6.09E-05	1953	craniferina_c26568	CUST_18926_PI416193496	225561670	EEH09950.1	translocation elongation factor [Ajellomyces capsulatus G186AR]	Fungus
21384	1002	5186	211	1079	-5.173	-2.371	7.30E-07	1.12E-05	1954	craniferina_c947	CUST_1707_PI416193500	159130773	EDP55886.1	mandelate racemase/muconate lactonizing enzyme family protein [Aspergillus fumigatus A1163]	Fungus
7263	181	26	14	9	7.084	2.825	2.76E-06	3.14E-05	1955	craniferina_c27207	CUST_19545_PI416193496	NA	NA	NA	Fungus
39710	1942	7999	99	1964	-4.045	-2.016	6.71E-08	1.91E-06	1956	craniferina_c917	CUST_1653_PI416193500	119482702	XP_001261379.1	telomerase reverse transcriptase [Neosartorya fischeri NRRL 181] 	Fungus
4683	10640	1967	955	290	5.433	2.442	9.95E-07	1.42E-05	1957	craniferina_c23691	CUST_14922_PI416193500	242769103	XP_002341701.1	"short-chain dehydrogenase, putative [Talaromyces stipitatus ATCC 10500] "	Fungus
35942	9074	2239	1531	131	4.015	2.006	6.11E-08	1.79E-06	1958	craniferina_c8187	CUST_9877_PI416193500	NA	NA	NA	Fungus
32602	400	77	93	17	5.198	2.378	7.73E-07	1.17E-05	1959	craniferina_c24281	CUST_16760_PI416193496	NA	NA	NA	Fungus
10306	195	24	8	4	8.363	3.064	4.32E-06	4.44E-05	1960	craniferina_c12778	CUST_6535_PI416193496	242809371	XP_002485355.1	"polyketide synthase, putative [Talaromyces stipitatus ATCC 10500] "	Fungus
28654	2	56	1	42	-20.613	-4.365	1.37E-05	0.000110089	1961	craniferina_c14858	CUST_8287_PI416193496	45479211	AAS66655.1	ferritin [Hyalomma asiaticum asiaticum]	Fungus
38380	247	5499	29	112	-22.369	-4.483	1.45E-05	0.000115393	1962	craniferina_c4888	CUST_6891_PI416193500	145228563	XP_001388590.1	hypothetical protein An01g01490 [Aspergillus niger] 	Fungus
16800	1366	9915	540	1657	-7.557	-2.918	3.45E-06	3.73E-05	1963	craniferina_s28453	CUST_20642_PI416193496	78033431	CAJ30046.1	hypothetical protein [Magnetospirillum gryphiswaldense]	Algae
26693	9	44	2	4	-4.815	-2.268	4.79E-07	8.23E-06	1964	craniferina_c21760	CUST_14386_PI416193496	NA	NA	NA	Algae
16850	3471	493	1002	244	7.594	2.925	3.52E-06	3.79E-05	1965	craniferina_c4754	CUST_6742_PI416193500	NA	NA	NA	Fungus
36114	3106	478	365	19	6.468	2.693	2.15E-06	2.60E-05	1966	craniferina_lrc882	CUST_1593_PI416193500	154319201	XP_001558918.1	predicted protein [Botryotinia fuckeliana B05.10] 	Fungus
16711	20	834	9	268	-43.938	-5.457	2.01E-05	0.000149684	1967	craniferina_c14824	CUST_8262_PI416193496	NA	NA	NA	Fungus
44470	9783	2795	225	349	3.517	1.814	1.74E-09	1.51E-07	1968	craniferina_c2290	CUST_3795_PI416193500	239611188	EEQ88175.1	conserved hypothetical protein [Ajellomyces dermatitidis ER-3]	Fungus
43660	840	4964	110	648	-5.913	-2.564	1.62E-06	2.09E-05	1969	craniferina_c8703	CUST_3563_PI416193496	NA	NA	NA	Fungus
23756	317	89	15	13	3.582	1.841	4.51E-09	2.87E-07	1970	craniferina_c14179	CUST_7720_PI416193496	154308458	XP_001553565.1	hypothetical protein BC1G_08289 [Botryotinia fuckeliana B05.10] 	Fungus
40096	94	666	2	41	-7.041	-2.816	2.92E-06	3.29E-05	1971	craniferina_c8008	CUST_3146_PI416193496	239607813	EEQ84800.1	cytoskeleton assembly control protein Sla1 [Ajellomyces dermatitidis ER-3]	Algae
31166	120114	33859	12235	3549	3.548	1.827	2.74E-09	2.02E-07	1972	craniferina_lrc168	CUST_320_PI416193500	156064699	XP_001598271.1	hypothetical protein SS1G_00357 [Sclerotinia sclerotiorum 1980] 	Algae
40703	201080	55527	14989	3134	3.618	1.855	7.11E-09	3.96E-07	1973	craniferina_lrc26939	CUST_19287_PI416193496	NA	NA	NA	Algae
13958	2	61	0	36	-29.529	-4.884	1.74E-05	0.000133392	1974	craniferina_c13855	CUST_12784_PI416193500	154272882	XP_001537293.1	hypothetical protein HCAG_07602 [Ajellomyces capsulatus NAm1] 	Algae
22413	1227	9057	318	137	-7.533	-2.913	3.58E-06	3.84E-05	1975	Cr_WMini_1633E07.ab1	CUST_19183_PI416193500	169605649	XP_001796245.1	hypothetical protein SNOG_05850 [Phaeosphaeria nodorum SN15] 	Algae
40020	1169	4422	81	676	-3.761	-1.911	2.19E-08	8.74E-07	1976	craniferina_lrc28382	CUST_20571_PI416193496	46137327	XP_390355.1	hypothetical protein FG10179.1 [Gibberella zeae PH-1]	Fungus
10906	1425	386	218	57	3.691	1.884	1.33E-08	6.11E-07	1977	craniferina_c4239	CUST_6226_PI416193500	239609797	EEQ86784.1	conserved hypothetical protein [Ajellomyces dermatitidis ER-3]	Algae
37565	2	79	0	31	-34.424	-5.105	1.87E-05	0.000141175	1978	Cr_WMini_2881G04.ab1	CUST_19473_PI416193500	NA	NA	NA	Algae
19869	12	97	3	30	-7.675	-2.94	3.79E-06	4.00E-05	1979	craniferina_c11714	CUST_12047_PI416193500	255948498	XP_002565016.1	acid phosphatase phoG-Penicillium chrysogenum [Penicillium chrysogenum Wisconsin 54-1255] 	Fungus
10534	36	167	2	73	-4.398	-2.137	2.60E-07	5.28E-06	1980	craniferina_lrc563	CUST_1041_PI416193500	67516261	XP_658016.1	hypothetical protein AN0412.2 [Aspergillus nidulans FGSC A4] 	Fungus
15321	76086	19722	11662	2440	3.845	1.943	3.39E-08	1.16E-06	1981	craniferina_c15354	CUST_8698_PI416193496	NA	NA	NA	Fungus
20743	1310	274	232	52	4.786	2.259	5.15E-07	8.70E-06	1982	craniferina_lrc1986	CUST_3371_PI416193500	NA	NA	NA	Algae
36959	288	1287	26	282	-4.408	-2.14	2.70E-07	5.43E-06	1983	craniferina_c15171	CUST_13226_PI416193500	115492513	XP_001210884.1	predicted protein [Aspergillus terreus NIH2624] 	Fungus
22431	53	555	6	164	-10.254	-3.358	6.93E-06	6.43E-05	1984	craniferina_lrc651	CUST_1185_PI416193500	119482916	XP_001261486.1	mitochondrial intermembrane space protein Mia40 [Neosartorya fischeri NRRL 181] 	Fungus
29152	4409	477	1162	215	9.593	3.262	6.23E-06	5.90E-05	1985	craniferina_c18177	CUST_10973_PI416193496	NA	NA	NA	Algae
21841	906	4955	13	2065	-5.187	-2.375	8.76E-07	1.29E-05	1986	craniferina_c7102	CUST_8986_PI416193500	240111371	EER29524.1	"Dihydroxy-acid dehydratase, putative [Coccidioides posadasii C735 delta SOWgp]"	Fungus
44635	118742	30544	12164	3589	3.891	1.96	4.61E-08	1.47E-06	1987	Cr_WMidi_9889D06.ab1	CUST_19016_PI416193500	156044424	XP_001588768.1	60S ribosomal protein L5 [Sclerotinia sclerotiorum 1980] 	Algae
1326	4989	944	706	224	5.358	2.422	1.09E-06	1.52E-05	1988	craniferina_c10879	CUST_11559_PI416193500	154295419	XP_001548145.1	hypothetical protein BC1G_13188 [Botryotinia fuckeliana B05.10] 	Fungus
20187	26	112	4	8	-4.439	-2.15	3.06E-07	5.98E-06	1989	craniferina_c22634	CUST_15206_PI416193496	145601725	XP_001403132.1	hypothetical protein MGG_14264 [Magnaporthe oryzae 70-15] 	Fungus
19380	31	1202	21	148	-46.16	-5.529	2.19E-05	0.000160868	1990	Cr_DMini_865F12.ab1	CUST_17636_PI416193500	240108232	EER26406.1	"DNA-directed RNA polymerase III subunit RPC10, putative [Coccidioides posadasii C735 delta SOWgp]"	Algae
21503	221	1033	17	333	-4.517	-2.175	3.41E-07	6.43E-06	1991	craniferina_c15616	CUST_8908_PI416193496	145240349	XP_001392821.1	hypothetical protein An08g07060 [Aspergillus niger] 	Fungus
32642	26	440	1	39	-16.77	-4.068	1.33E-05	0.000107521	1992	Cr_DMini_865F01.ab1	CUST_17617_PI416193500	119186459	XP_001243836.1	hypothetical protein CIMG_03277 [Coccidioides immitis RS]	Algae
11319	80334	22339	5160	2115	3.602	1.849	7.35E-09	4.03E-07	1993	Cr_DMini_3841G04.ab1	CUST_16986_PI416193500	169598518	XP_001792682.1	hypothetical protein SNOG_02063 [Phaeosphaeria nodorum SN15] 	Algae
11392	54	13	3	2	4.132	2.047	1.25E-07	2.99E-06	1994	craniferina_c17746	CUST_14275_PI416193500	296810838	XP_002845757.1	cgi121 [Arthroderma otae CBS 113480] 	Fungus
2463	41	471	16	154	-11.596	-3.536	8.89E-06	7.85E-05	1995	Cr_WMidi_5761B03.ab1	CUST_18027_PI416193500	NA	NA	NA	Algae
23324	367	1677	63	337	-4.556	-2.188	3.64E-07	6.72E-06	1996	craniferina_c6664	CUST_8676_PI416193500	156036026	XP_001586124.1	hypothetical protein SS1G_12699 [Sclerotinia sclerotiorum 1980] 	Fungus
17774	5	38	1	1	-7.39	-2.886	3.63E-06	3.89E-05	1997	craniferina_c17825	CUST_14292_PI416193500	154320652	XP_001559642.1	hypothetical protein BC1G_01798 [Botryotinia fuckeliana B05.10] 	Fungus
1240	2426	234	113	152	12.172	3.606	9.46E-06	8.23E-05	1998	craniferina_c25909	CUST_18291_PI416193496	NA	NA	NA	Fungus
2832	30	177	10	3	-6.031	-2.592	1.91E-06	2.37E-05	1999	craniferina_c17767	CUST_10608_PI416193496	229159625	ZP_04287638.1	hypothetical protein bcere0009_4300 [Bacillus cereus R309803] 	Fungus
17732	2558	17371	1117	2064	-7.198	-2.848	3.38E-06	3.68E-05	2000	craniferina_lrc28249	CUST_20456_PI416193496	78033431	CAJ30046.1	hypothetical protein [Magnetospirillum gryphiswaldense]	Algae
8106	205	980	32	189	-4.764	-2.252	5.25E-07	8.84E-06	2001	craniferina_c11186	CUST_5312_PI416193496	145255810	XP_001399104.1	hypothetical protein An18g06510 [Aspergillus niger] 	Algae
37143	20317	88225	3176	7647	-4.369	-2.127	2.61E-07	5.29E-06	2002	craniferina_lrc16053	CUST_9252_PI416193496	NA	NA	NA	Fungus
22745	702	207	28	4	3.393	1.762	3.58E-10	5.69E-08	2003	craniferina_c15680	CUST_13422_PI416193500	170572350	XP_001892075.1	hypothetical protein Bm1_02890 [Brugia malayi] 	Algae
2053	5845	127	2001	46	45.858	5.519	2.22E-05	0.000162635	2004	craniferina_c22218	CUST_14822_PI416193496	NA	NA	NA	Fungus
23637	1768	502	135	50	3.525	1.818	3.21E-09	2.23E-07	2005	craniferina_c1160	CUST_2073_PI416193500	295665929	XP_002793515.1	60S ribosomal protein L22 [Paracoccidioides brasiliensis Pb01] 	Fungus
13061	88	22	11	6	4.055	2.02	9.95E-08	2.56E-06	2006	craniferina_c5098	CUST_7114_PI416193500	159466566	XP_001691480.1	hydroxypyruvate reductase [Chlamydomonas reinhardtii] 	Fungus
4724	214	47	29	6	4.511	2.173	3.56E-07	6.63E-06	2007	craniferina_c5680	CUST_7716_PI416193500	NA	NA	NA	Fungus
43051	531	61	131	6	8.608	3.106	5.31E-06	5.20E-05	2008	craniferina_c19163	CUST_14478_PI416193500	115433460	XP_001216867.1	predicted protein [Aspergillus terreus NIH2624] 	Fungus
13522	141	2	31	0	73.17	6.193	2.48E-05	0.000177291	2009	craniferina_c14359	CUST_7868_PI416193496	NA	NA	NA	Fungus
26577	433	5	94	3	87.407	6.45	2.61E-05	0.000184561	2010	craniferina_c7799	CUST_9537_PI416193500	NA	NA	NA	Fungus
2145	177	644	10	106	-3.603	-1.849	9.14E-09	4.69E-07	2011	craniferina_c26913	CUST_19261_PI416193496	168044454	XP_001774696.1	predicted protein [Physcomitrella patens subsp. patens] 	Algae
22863	3	160	2	55	-58.74	-5.876	2.40E-05	0.000172375	2012	craniferina_c25950	CUST_18332_PI416193496	NA	NA	NA	Fungus
9190	29013	152091	4171	13870	-5.264	-2.396	1.06E-06	1.49E-05	2013	Cr_WMidi_6241B04.ab1	CUST_18176_PI416193500	NA	NA	NA	Fungus
8359	4924	1078	348	241	4.644	2.215	4.58E-07	7.96E-06	2014	Cr_DMini_4609D05.ab1	CUST_17095_PI416193500	298601272	EFI57427.1	hypothetical protein AciX8DRAFT_1245 [Acidobacterium sp. MP5ACTX8]	Fungus
15161	341	11	38	17	73.116	6.192	2.51E-05	0.000178915	2015	craniferina_c24531	CUST_16996_PI416193496	NA	NA	NA	Fungus
10654	9366	1385	1786	891	7.726	2.95	4.31E-06	4.43E-05	2016	craniferina_c17155	CUST_10115_PI416193496	145235509	XP_001390403.1	hypothetical protein An03g05220 [Aspergillus niger] 	Fungus
35518	11	75	2	13	-6.792	-2.764	3.00E-06	3.36E-05	2017	craniferina_c2548	CUST_4149_PI416193500	225557849	EEH06134.1	MAP kinase [Ajellomyces capsulatus G186AR]	Fungus
41554	4189	1086	352	117	3.862	1.949	5.02E-08	1.56E-06	2018	Cr_DMini_4609H05.ab1	CUST_17167_PI416193500	154312242	XP_001555449.1	60S ribosomal protein L8 [Botryotinia fuckeliana B05.10] 	Fungus
3439	1411	37	267	5	38.381	5.262	2.15E-05	0.000158168	2019	craniferina_c12547	CUST_6342_PI416193496	NA	NA	NA	Fungus
35115	126	695	18	156	-5.465	-2.45	1.36E-06	1.82E-05	2020	craniferina_c2815	CUST_4489_PI416193500	119478867	XP_001259469.1	"rRNA processing protein (Ebp2), putative [Neosartorya fischeri NRRL 181] "	Algae
39694	103534	23882	9116	2394	4.339	2.117	2.60E-07	5.29E-06	2021	Cr_WMini_1633E11.ab1	CUST_19190_PI416193500	225680007	EEH18291.1	40S ribosomal protein S4-A [Paracoccidioides brasiliensis Pb03] 	Fungus
35204	3054	13415	279	2201	-4.365	-2.126	2.87E-07	5.69E-06	2022	Cr_DMidi_9697F12.ab1	CUST_16509_PI416193500	119480199	XP_001260128.1	"alternative oxidase AlxA, putative [Neosartorya fischeri NRRL 181] "	Fungus
32728	1451	403	81	38	3.61	1.852	1.09E-08	5.32E-07	2023	Cr_WMidi_8257F02.ab1	CUST_18673_PI416193500	50555389	XP_505103.1	YALI0F07018p [Yarrowia lipolytica] 	Algae
15439	12369	43164	1314	1143	-3.502	-1.808	3.03E-09	2.18E-07	2024	craniferina_c1890	CUST_3224_PI416193500	NA	NA	NA	Fungus
33304	40	3821	39	1699	-178.785	-7.482	3.07E-05	0.000210906	2025	craniferina_c25419	CUST_17831_PI416193496	253759791	XP_002488947.1	hypothetical protein SORBIDRAFT_1368s002010 [Sorghum bicolor] 	Fungus
28295	42536	150299	6222	638	-3.559	-1.832	6.92E-09	3.90E-07	2026	Cr_DMini_4897G06.ab1	CUST_17325_PI416193500	169599318	XP_001793082.1	hypothetical protein SNOG_02476 [Phaeosphaeria nodorum SN15] 	Fungus
10449	107	25	15	5	4.324	2.112	2.56E-07	5.21E-06	2027	craniferina_c21907	CUST_14525_PI416193496	NA	NA	NA	Fungus
40667	8450	2261	634	207	3.741	1.903	2.83E-08	1.04E-06	2028	craniferina_c7865	CUST_9598_PI416193500	145606036	XP_370208.2	hypothetical protein MGG_06705 [Magnaporthe oryzae 70-15] 	Algae
5125	67	363	13	98	-5.378	-2.427	1.30E-06	1.77E-05	2029	craniferina_c9074	CUST_10512_PI416193500	115443032	XP_001218323.1	conserved hypothetical protein [Aspergillus terreus NIH2624] 	Algae
24466	1049	279	96	34	3.764	1.912	3.17E-08	1.12E-06	2030	craniferina_c24154	CUST_16645_PI416193496	291186175	EFE41620.1	"tubulin-specific chaperone c, putative [Trichophyton verrucosum HKI 0517]"	Fungus
23544	214	1386	26	515	-6.212	-2.635	2.32E-06	2.74E-05	2031	craniferina_c18742	CUST_11506_PI416193496	NA	NA	NA	Fungus
38218	207	56	17	17	3.852	1.946	5.04E-08	1.56E-06	2032	craniferina_c3445	CUST_5276_PI416193500	NA	NA	NA	Fungus
2547	523	2559	50	401	-4.873	-2.285	6.81E-07	1.07E-05	2033	craniferina_c23148	CUST_15693_PI416193496	169612219	XP_001799527.1	hypothetical protein SNOG_09228 [Phaeosphaeria nodorum SN15] 	Fungus
20201	13451	1182	4046	866	13.352	3.739	1.15E-05	9.63E-05	2034	craniferina_c5148	CUST_7157_PI416193500	238485966	XP_002374221.1	C2 domain protein [Aspergillus flavus NRRL3357] 	Fungus
28583	61	239	11	16	-3.94	-1.978	7.27E-08	2.02E-06	2035	craniferina_c21914	CUST_14532_PI416193496	NA	NA	NA	Algae
4500	23014	4980	2364	1548	4.743	2.246	5.77E-07	9.46E-06	2036	craniferina_lrc1015	CUST_2029_PI416105755	5902596	AAD55568.1	AF110786_1light harvesting complex a protein [Volvox carteri f. nagariensis]	Algae
38582	221	56	43	5	3.894	1.961	6.20E-08	1.81E-06	2037	craniferina_c11595	CUST_5598_PI416193496	156040387	XP_001587180.1	hypothetical protein SS1G_12210 [Sclerotinia sclerotiorum 1980] 	Fungus
15190	6970	1954	391	115	3.568	1.835	8.29E-09	4.40E-07	2038	craniferina_c11025	CUST_11655_PI416193500	238501142	XP_002381805.1	IQ calmodulin-binding motif protein [Aspergillus flavus NRRL3357] 	Fungus
38687	4357	25	137	1	176.575	7.464	3.14E-05	0.000215016	2039	craniferina_c3759	CUST_5680_PI416193500	238494384	XP_002378428.1	DUF500 domain protein [Aspergillus flavus NRRL3357] 	Fungus
35391	33	6	3	0	5.941	2.571	2.02E-06	2.46E-05	2040	craniferina_c17103	CUST_10073_PI416193496	NA	NA	NA	Algae
25751	88	18	3	6	4.988	2.318	8.35E-07	1.24E-05	2041	craniferina_c9865	CUST_4384_PI416193496	NA	NA	NA	Algae
6334	335	1671	47	297	-4.97	-2.313	8.17E-07	1.22E-05	2042	Cr_DMini_673A04.ab1	CUST_17367_PI416193500	NA	NA	NA	Fungus
36195	107	850	2	76	-7.955	-2.992	4.90E-06	4.89E-05	2043	craniferina_c7556	CUST_2884_PI416193496	NA	NA	NA	Fungus
11853	8767	33043	337	3304	-3.759	-1.91	3.27E-08	1.14E-06	2044	craniferina_c1843	CUST_3145_PI416193500	239610149	EEQ87136.1	conserved hypothetical protein [Ajellomyces dermatitidis ER-3]	Fungus
17209	41	8	7	5	5.369	2.425	1.34E-06	1.80E-05	2045	craniferina_c9573	CUST_4172_PI416193496	NA	NA	NA	Fungus
39430	34150	116434	226	6401	-3.406	-1.768	9.49E-10	1.02E-07	2046	craniferina_lrc132	CUST_254_PI416193500	39977569	XP_370172.1	hypothetical protein MGG_06669 [Magnaporthe oryzae 70-15] 	Fungus
3006	22480	4895	2547	1536	4.713	2.237	5.66E-07	9.31E-06	2047	craniferina_lrc1015	CUST_2030_PI416105755	5902596	AAD55568.1	AF110786_1light harvesting complex a protein [Volvox carteri f. nagariensis]	Algae
6244	132190	33313	9968	2068	3.966	1.988	8.73E-08	2.32E-06	2048	craniferina_c4482	CUST_6485_PI416193500	NA	NA	NA	Fungus
30556	41	154	8	22	-3.832	-1.938	4.98E-08	1.56E-06	2049	craniferina_c18163	CUST_10960_PI416193496	NA	NA	NA	Fungus
31230	7802	2179	461	125	3.581	1.84	9.55E-09	4.80E-07	2050	craniferina_c3218	CUST_5011_PI416193500	238505974	XP_002384189.1	"cytochrome c oxidase subunit VIa, putative [Aspergillus flavus NRRL3357] "	Algae
41045	2	44	0	18	-19.802	-4.308	1.65E-05	0.000127595	2051	craniferina_c5779	CUST_7815_PI416193500	NA	NA	NA	Fungus
25344	3900	815	194	31	4.781	2.257	6.38E-07	1.02E-05	2052	craniferina_c16222	CUST_9388_PI416193496	239613942	EEQ90929.1	serine/threonine-protein kinase ssn3 [Ajellomyces dermatitidis ER-3]	Algae
36435	3312	11864	36	1128	-3.572	-1.837	9.26E-09	4.71E-07	2053	craniferina_c22483	CUST_14788_PI416193500	293337100	NP_001168382.1	hypothetical protein LOC100382151 [Zea mays] 	Algae
29534	35349	2578	5980	284	13.637	3.769	1.20E-05	9.95E-05	2054	Cr_DMini_673B03.ab1	CUST_17385_PI416193500	169763250	XP_001727525.1	hypothetical protein [Aspergillus oryzae RIB40] 	Algae
38732	74	402	13	32	-5.48	-2.454	1.49E-06	1.95E-05	2055	craniferina_c9522	CUST_4134_PI416193496	NA	NA	NA	Fungus
3172	18	106	1	34	-5.501	-2.46	1.54E-06	2.01E-05	2056	craniferina_lrc1044	CUST_2087_PI416105755	239612964	EEQ89951.1	cell cycle control protein [Ajellomyces dermatitidis ER-3]	Fungus
25518	1466	288	466	62	4.971	2.314	8.60E-07	1.27E-05	2057	craniferina_c18397	CUST_11178_PI416193496	NA	NA	NA	Fungus
17521	206	847	5	163	-4.058	-2.021	1.24E-07	2.99E-06	2058	craniferina_c5825	CUST_1885_PI416193496	164427139	XP_964482.2	calcium-transporting ATPase sarcoplasmic/endoplasmic reticulum type [Neurospora crassa OR74A] 	Fungus
37304	202	749	9	60	-3.701	-1.888	2.74E-08	1.02E-06	2059	craniferina_c4737	CUST_1375_PI416193496	256727486	EEU40846.1	predicted protein [Nectria haematococca mpVI 77-13-4]	Fungus
7647	351	1801	69	595	-5.005	-2.323	8.99E-07	1.32E-05	2060	craniferina_c7406	CUST_9216_PI416193500	255949538	XP_002565536.1	Pc22g16200 [Penicillium chrysogenum Wisconsin 54-1255] 	Fungus
24975	22742	4953	3071	1544	4.701	2.233	5.81E-07	9.51E-06	2061	craniferina_lrc1015	CUST_1826_PI416193500	5902596	AAD55568.1	AF110786_1light harvesting complex a protein [Volvox carteri f. nagariensis]	Algae
37456	8	77	2	13	-9.983	-3.32	8.02E-06	7.23E-05	2062	craniferina_c27200	CUST_19538_PI416193496	115384454	XP_001208774.1	conserved hypothetical protein [Aspergillus terreus NIH2624] 	Fungus
32470	13	393	4	266	-26.903	-4.75	1.99E-05	0.000148873	2063	Cr_DMini_4609D02.ab1	CUST_17089_PI416193500	169594952	XP_001790900.1	hypothetical protein SNOG_00207 [Phaeosphaeria nodorum SN15] 	Fungus
36272	765	5686	20	2119	-7.117	-2.831	3.79E-06	4.00E-05	2064	craniferina_c23126	CUST_15672_PI416193496	238504394	XP_002383428.1	"hscarg dehydrogenase, putative [Aspergillus flavus NRRL3357] "	Algae
1255	1309	153	296	40	8.638	3.111	6.12E-06	5.82E-05	2065	Cr_WMidi_8257E06.ab1	CUST_18657_PI416193500	189188210	XP_001930444.1	phytanoyl-CoA dioxygenase family protein [Pyrenophora tritici-repentis Pt-1C-BFP] 	Fungus
9988	484	2383	55	153	-4.943	-2.305	8.41E-07	1.25E-05	2066	craniferina_c4735	CUST_1373_PI416193496	261358373	EEY20801.1	conserved hypothetical protein [Verticillium albo-atrum VaMs.102]	Fungus
24733	19	4	2	1	4.537	2.182	4.52E-07	7.88E-06	2067	craniferina_lrc525	CUST_980_PI416193500	NA	NA	NA	Fungus
9846	392	2315	23	362	-5.862	-2.551	2.08E-06	2.52E-05	2068	craniferina_c13011	CUST_12556_PI416193500	154290673	XP_001545928.1	hypothetical protein BC1G_15595 [Botryotinia fuckeliana B05.10] 	Fungus
15882	13021	1536	3987	381	8.425	3.075	5.77E-06	5.54E-05	2069	craniferina_c1088	CUST_1953_PI416193500	NA	NA	NA	Fungus
34007	39	190	7	17	-4.951	-2.308	8.58E-07	1.27E-05	2070	craniferina_c11631	CUST_12003_PI416193500	154309191	XP_001553930.1	hypothetical protein BC1G_07490 [Botryotinia fuckeliana B05.10] 	Fungus
36032	5008	1347	792	119	3.698	1.887	2.79E-08	1.03E-06	2071	craniferina_c3947	CUST_5886_PI416193500	NA	NA	NA	Fungus
19050	2648	750	51	104	3.553	1.829	8.59E-09	4.49E-07	2072	craniferina_c2526	CUST_466_PI416193496	NA	NA	NA	Fungus
14507	268	68	29	5	3.933	1.976	8.35E-08	2.24E-06	2073	craniferina_c24482	CUST_16949_PI416193496	171678927	XP_001904412.1	hypothetical protein [Podospora anserina S mat+] 	Fungus
33166	47	177	2	37	-3.701	-1.888	2.88E-08	1.05E-06	2074	craniferina_c1357	CUST_2388_PI416193500	119481223	XP_001260640.1	"mitochondrial DnaJ chaperone (Mdj1), putative [Neosartorya fischeri NRRL 181] "	Fungus
36157	81	22	8	2	3.684	1.881	2.63E-08	9.92E-07	2075	craniferina_c21475	CUST_14113_PI416193496	159476096	XP_001696150.1	protein N-methyltransferase [Chlamydomonas reinhardtii] 	Fungus
8754	21	112	3	7	-5.382	-2.428	1.45E-06	1.91E-05	2076	craniferina_c7547	CUST_2879_PI416193496	NA	NA	NA	Fungus
27943	84794	18712	4575	448	4.528	2.179	4.53E-07	7.89E-06	2077	Cr_WMini_3841D09.ab1	CUST_19653_PI416193500	5725417	CAB52419.1	putative septin [Pyrenopeziza brassicae]	Fungus
36667	2	57	0	21	-26.62	-4.734	2.02E-05	0.000150362	2078	Cr_WMini_2881G04.ab1	CUST_19472_PI416193500	NA	NA	NA	Algae
18188	51	9	2	5	6.988	2.805	3.69E-06	3.93E-05	2079	craniferina_c10871	CUST_11551_PI416193500	NA	NA	NA	Fungus
27301	751	6783	137	2643	-8.713	-3.123	6.44E-06	6.06E-05	2080	craniferina_lrc24112	CUST_16604_PI416193496	NA	NA	NA	Fungus
6847	13547	2291	2529	195	5.853	2.549	2.13E-06	2.58E-05	2081	craniferina_c5018	CUST_7021_PI416193500	145235585	XP_001390441.1	hypothetical protein An03g05620 [Aspergillus niger] 	Fungus
27887	17	72	5	5	-4.328	-2.114	3.23E-07	6.22E-06	2082	craniferina_c14039	CUST_7608_PI416193496	NA	NA	NA	Fungus
19049	55	446	2	194	-7.625	-2.931	4.80E-06	4.83E-05	2083	craniferina_c26139	CUST_18515_PI416193496	NA	NA	NA	Algae
35230	558	151	48	19	3.706	1.89	3.12E-08	1.11E-06	2084	craniferina_c11353	CUST_11833_PI416193500	189203935	XP_001938303.1	citrate lyase subunit beta (Citrate (pro-3S)-lyase subunit beta) [Pyrenophora tritici-repentis Pt-1C-BFP] 	Algae
40598	881	216	56	50	4.154	2.054	2.08E-07	4.45E-06	2085	craniferina_c23558	CUST_16080_PI416193496	NA	NA	NA	Fungus
6168	258	52	41	11	5.011	2.325	9.73E-07	1.40E-05	2086	craniferina_c25989	CUST_18370_PI416193496	NA	NA	NA	Fungus
14870	5174	968	669	225	5.422	2.439	1.56E-06	2.02E-05	2087	craniferina_c10879	CUST_11560_PI416193500	154295419	XP_001548145.1	hypothetical protein BC1G_13188 [Botryotinia fuckeliana B05.10] 	Fungus
28352	713	6	432	0	105.959	6.727	3.13E-05	0.000214082	2088	craniferina_c23000	CUST_15550_PI416193496	NA	NA	NA	Fungus
24071	44	8	2	2	5.384	2.429	1.52E-06	1.99E-05	2089	craniferina_c23370	CUST_15907_PI416193496	256724261	EEU37632.1	hypothetical protein NECHADRAFT_72919 [Nectria haematococca mpVI 77-13-4]	Fungus
15924	1140	225	84	34	5.088	2.347	1.09E-06	1.52E-05	2090	craniferina_c10721	CUST_11461_PI416193500	156048973	XP_001590453.1	hypothetical protein SS1G_08193 [Sclerotinia sclerotiorum 1980] 	Fungus
24847	21	93	5	21	-4.377	-2.13	3.70E-07	6.82E-06	2091	craniferina_c2894	CUST_4584_PI416193500	145244679	XP_001394645.1	hypothetical protein An11g06670 [Aspergillus niger] 	Fungus
18243	176	738	9	170	-4.129	-2.046	1.97E-07	4.27E-06	2092	Cr_DMidi_5473D09.ab1	CUST_15853_PI416193500	156030683	XP_001584668.1	hypothetical protein SS1G_14437 [Sclerotinia sclerotiorum 1980] 	Fungus
8488	65	5	7	2	13.23	3.726	1.26E-05	0.00010339	2093	craniferina_c14139	CUST_7687_PI416193496	NA	NA	NA	Fungus
30697	4958	1292	233	103	3.843	1.942	6.39E-08	1.84E-06	2094	Cr_DMidi_5473B04.ab1	CUST_15804_PI416193500	240273195	EER36717.1	NAD(+)-isocitrate dehydrogenase subunit I [Ajellomyces capsulatus H143]	Fungus
23322	5127	1446	770	102	3.526	1.818	8.30E-09	4.40E-07	2095	craniferina_c4089	CUST_1062_PI416193496	NA	NA	NA	Fungus
22761	18	75	2	21	-4.12	-2.043	1.89E-07	4.12E-06	2096	craniferina_c4612	CUST_1306_PI416193496	NA	NA	NA	Fungus
32516	30	126	3	44	-4.044	-2.016	1.44E-07	3.36E-06	2097	craniferina_c23206	CUST_15751_PI416193496	NA	NA	NA	Algae
13670	4133	1227	670	118	3.352	1.745	7.49E-10	8.80E-08	2098	craniferina_c10751	CUST_11479_PI416193500	NA	NA	NA	Fungus
32959	3	31	0	13	-9.982	-3.319	8.70E-06	7.72E-05	2099	craniferina_c21052	CUST_13711_PI416193496	NA	NA	NA	Fungus
472	13	58	4	9	-4.733	-2.243	6.79E-07	1.06E-05	2100	craniferina_c18386	CUST_11169_PI416193496	NA	NA	NA	Fungus
15572	8949	28	524	12	334.234	8.385	3.67E-05	0.000242771	2101	craniferina_c12576	CUST_6368_PI416193496	NA	NA	NA	Fungus
10003	94	14	17	3	6.852	2.777	3.70E-06	3.93E-05	2102	craniferina_c15659	CUST_13410_PI416193500	212536857	XP_002148584.1	"GMC oxidoreductase, putative [Penicillium marneffei ATCC 18224] "	Algae
42739	197	49	15	11	4.124	2.044	1.99E-07	4.31E-06	2103	craniferina_c10593	CUST_11396_PI416193500	145602500	XP_359920.2	hypothetical protein MGG_04857 [Magnaporthe oryzae 70-15] 	Fungus
14867	38	3	13	1	13.979	3.805	1.37E-05	0.000109943	2104	craniferina_c7765	CUST_3004_PI416193496	238484999	XP_002373738.1	"transcription initiation factor TFIID subunit 13, putative [Aspergillus flavus NRRL3357] "	Fungus
6733	1112	4	359	3	362.228	8.501	3.72E-05	0.000245204	2105	craniferina_lrc906	CUST_1637_PI416193500	169618854	XP_001802840.1	hypothetical protein SNOG_12619 [Phaeosphaeria nodorum SN15] 	Fungus
1731	258	5	37	3	60	5.907	2.80E-05	0.000195291	2106	craniferina_c7880	CUST_3072_PI416193496	258577013	XP_002542688.1	conserved hypothetical protein [Uncinocarpus reesii 1704] 	Algae
6153	17	2	2	0	8.244	3.043	5.99E-06	5.72E-05	2107	craniferina_c7000	CUST_8913_PI416193500	119499774	XP_001266644.1	tripeptidyl peptidase A [Neosartorya fischeri NRRL 181] 	Fungus
45175	4	148	2	17	-38.39	-5.263	2.49E-05	0.000177881	2108	craniferina_c5963	CUST_7997_PI416193500	NA	NA	NA	Fungus
3969	11	48	2	4	-4.243	-2.085	2.92E-07	5.77E-06	2109	craniferina_c13543	CUST_7184_PI416193496	NA	NA	NA	Algae
12998	2384	494	256	81	4.847	2.277	8.15E-07	1.22E-05	2110	craniferina_c22166	CUST_14772_PI416193496	NA	NA	NA	Fungus
36975	430	51	16	25	8.998	3.17	7.36E-06	6.75E-05	2111	craniferina_c13010	CUST_6722_PI416193496	46138327	XP_390854.1	hypothetical protein FG10678.1 [Gibberella zeae PH-1]	Fungus
40002	160	44	7	5	3.655	1.87	2.75E-08	1.03E-06	2112	craniferina_c5774	CUST_1867_PI416193496	291189510	EFE44791.1	hypothetical protein TRV_00463 [Trichophyton verrucosum HKI 0517]	Algae
21534	43369	145570	4093	8482	-3.363	-1.75	1.14E-09	1.14E-07	2113	Cr_DMini_4897G06.ab1	CUST_17324_PI416193500	169599318	XP_001793082.1	hypothetical protein SNOG_02476 [Phaeosphaeria nodorum SN15] 	Fungus
8009	1613	17	1112	8	78.114	6.288	3.03E-05	0.000208423	2114	craniferina_c16617	CUST_13796_PI416193500	291182911	EFE38558.1	hypothetical protein TRV_06752 [Trichophyton verrucosum HKI 0517]	Fungus
34614	3189	29341	1337	7999	-9.625	-3.267	8.40E-06	7.49E-05	2115	craniferina_c3282	CUST_5078_PI416193500	145239285	XP_001392289.1	hypothetical protein An08g01700 [Aspergillus niger] 	Fungus
25930	2854	13367	507	1216	-4.719	-2.239	6.91E-07	1.08E-05	2116	craniferina_lrc783	CUST_1416_PI416193500	121704832	XP_001270679.1	"siroheme synthase, putative [Aspergillus clavatus NRRL 1] "	Fungus
27125	3619	1019	104	41	3.552	1.829	1.27E-08	5.96E-07	2117	craniferina_c14308	CUST_7823_PI416193496	239614823	EEQ91810.1	nuclear pore complex subunit [Ajellomyces dermatitidis ER-3]	Fungus
45203	18	92	3	21	-5.07	-2.342	1.18E-06	1.64E-05	2118	craniferina_c7465	CUST_2833_PI416193496	121705014	XP_001270770.1	C6 zinc finger domain protein [Aspergillus clavatus NRRL 1] 	Fungus
9054	246	50	27	0	4.912	2.296	9.36E-07	1.36E-05	2119	Cr_Mini_01A06.ab1	CUST_17840_PI416193500	NA	NA	NA	Fungus
8510	168	704	42	184	-4.185	-2.065	2.63E-07	5.33E-06	2120	craniferina_c8832	CUST_3645_PI416193496	240273561	EER37081.1	C6 transcription factor [Ajellomyces capsulatus H143]	Fungus
43430	110	720	29	50	-6.736	-2.752	3.68E-06	3.92E-05	2121	Cr_DMidi_5473D08.ab1	CUST_15851_PI416193500	291178292	EFE34082.1	hypothetical protein ARB_07033 [Arthroderma benhamiae CBS 112371]	Fungus
43824	141025	37965	16051	3814	3.71	1.891	4.10E-08	1.36E-06	2122	Cr_WMidi_7777H03.ab1	CUST_18553_PI416193500	156044424	XP_001588768.1	60S ribosomal protein L5 [Sclerotinia sclerotiorum 1980] 	Fungus
22262	385	114	5	13	3.4	1.766	2.17E-09	1.74E-07	2123	craniferina_c11794	CUST_5741_PI416193496	239607530	EEQ84517.1	glutamyl-tRNA synthetase [Ajellomyces dermatitidis ER-3]	Fungus
13492	52	9	10	2	5.904	2.562	2.43E-06	2.84E-05	2124	craniferina_c10426	CUST_11297_PI416193500	240105105	EER23298.1	"amine oxidase, flavin-containing family protein [Coccidioides posadasii C735 delta SOWgp]"	Fungus
35401	5559	916	587	496	6.696	2.743	3.64E-06	3.89E-05	2125	craniferina_c4183	CUST_6155_PI416193500	296808695	XP_002844686.1	conserved hypothetical protein [Arthroderma otae CBS 113480] 	Fungus
23314	1803	11202	315	2220	-6.2	-2.632	2.94E-06	3.31E-05	2126	craniferina_c22456	CUST_15043_PI416193496	189196742	XP_001934709.1	hypothetical protein PTRG_04376 [Pyrenophora tritici-repentis Pt-1C-BFP] 	Algae
29709	113	849	10	70	-7.484	-2.904	5.04E-06	5.00E-05	2127	craniferina_c7056	CUST_2575_PI416193496	NA	NA	NA	Algae
12666	761	194	99	8	3.901	1.964	9.89E-08	2.55E-06	2128	craniferina_c22962	CUST_15516_PI416193496	NA	NA	NA	Fungus
14193	128890	23991	12090	6989	5.529	2.467	1.90E-06	2.36E-05	2129	craniferina_lrc24524	CUST_16990_PI416193496	758640	CAA59972.1	aspartic proteinase [Penicillium roquefortii]	Fungus
28962	5834	27058	891	5888	-4.602	-2.202	6.21E-07	9.97E-06	2130	craniferina_c1249	CUST_2210_PI416193500	119488632	XP_001262766.1	hypothetical protein NFIA_114000 [Neosartorya fischeri NRRL 181] 	Fungus
2566	7060	1512	1338	623	4.853	2.279	8.77E-07	1.29E-05	2131	craniferina_lrc1096	CUST_2191_PI416105755	4139222	AAD03734.1	light harvesting complex I protein precursor [Chlamydomonas reinhardtii] 	Algae
4545	36	2	24	0	13.078	3.709	1.34E-05	0.00010803	2132	craniferina_c9795	CUST_4330_PI416193496	NA	NA	NA	Fungus
1383	257	19	30	11	15.776	3.98	1.60E-05	0.000124819	2133	craniferina_c12882	CUST_6618_PI416193496	NA	NA	NA	Fungus
35635	117	17	9	6	7.129	2.834	4.44E-06	4.53E-05	2134	craniferina_c10666	CUST_4942_PI416193496	NA	NA	NA	Fungus
14019	68	15	9	7	4.726	2.241	7.45E-07	1.14E-05	2135	craniferina_c13302	CUST_6977_PI416193496	NA	NA	NA	Fungus
26700	4288	359	1179	148	12.479	3.641	1.28E-05	0.000104593	2136	craniferina_c26318	CUST_18682_PI416193496	NA	NA	NA	Fungus
266	10	57	3	13	-5.973	-2.578	2.63E-06	3.02E-05	2137	craniferina_c14000	CUST_7576_PI416193496	NA	NA	NA	Algae
22933	1377	420	101	51	3.286	1.716	3.18E-10	5.40E-08	2138	craniferina_c25366	CUST_17780_PI416193496	NA	NA	NA	Fungus
36478	132	10	9	8	15.938	3.994	1.64E-05	0.000127405	2139	Cr_Mini_01A06.ab1	CUST_17841_PI416193500	NA	NA	NA	Fungus
29799	38	182	3	41	-4.772	-2.254	8.12E-07	1.22E-05	2140	craniferina_c9549	CUST_4153_PI416193496	NA	NA	NA	Algae
41434	448	132	27	28	3.451	1.787	5.65E-09	3.38E-07	2141	craniferina_c12914	CUST_12522_PI416193500	291189255	EFE44555.1	hypothetical protein TRV_00663 [Trichophyton verrucosum HKI 0517]	Fungus
44829	179	43	26	4	4.119	2.042	2.37E-07	4.95E-06	2142	craniferina_c25101	CUST_17527_PI416193496	164423184	XP_959159.2	hypothetical protein NCU09215 [Neurospora crassa OR74A] 	Algae
38587	368	8	55	2	44.903	5.489	2.80E-05	0.000195291	2143	craniferina_c3951	CUST_5890_PI416193500	NA	NA	NA	Fungus
24492	4	40	2	4	-10.952	-3.453	1.11E-05	9.35E-05	2144	craniferina_c4531	CUST_6529_PI416193500	145233705	XP_001400225.1	hypothetical protein An02g10960 [Aspergillus niger] 	Fungus
16743	11	39	2	7	-3.588	-1.843	2.15E-08	8.63E-07	2145	craniferina_c24090	CUST_16584_PI416193496	NA	NA	NA	Fungus
37343	120	14	32	8	9.267	3.212	8.41E-06	7.50E-05	2146	craniferina_c8826	CUST_3641_PI416193496	NA	NA	NA	Fungus
15064	34	161	0	40	-4.678	-2.226	7.11E-07	1.10E-05	2147	craniferina_c5171	CUST_1577_PI416193496	154300012	XP_001550423.1	hypothetical protein BC1G_11195 [Botryotinia fuckeliana B05.10] 	Fungus
39207	254	1042	18	343	-3.983	-1.994	1.46E-07	3.40E-06	2148	craniferina_lrc28386	CUST_20575_PI416193496	NA	NA	NA	Fungus
36447	833	195	42	44	4.35	2.121	4.17E-07	7.46E-06	2149	craniferina_c15047	CUST_8448_PI416193496	NA	NA	NA	Fungus
35034	285	44	68	8	6.488	2.698	3.51E-06	3.78E-05	2150	craniferina_c20636	CUST_13311_PI416193496	NA	NA	NA	Algae
29055	2	76	0	35	-35.533	-5.151	2.64E-05	0.000186271	2151	craniferina_c4859	CUST_1426_PI416193496	NA	NA	NA	Fungus
32549	2	15	1	8	-6.077	-2.603	2.96E-06	3.32E-05	2152	craniferina_c18417	CUST_11198_PI416193496	157110110	XP_001650957.1	septin [Aedes aegypti] 	Fungus
10026	2334	10705	241	670	-4.596	-2.2	6.60E-07	1.04E-05	2153	craniferina_c9150	CUST_3867_PI416193496	169784340	XP_001826631.1	hypothetical protein [Aspergillus oryzae RIB40] 	Fungus
13027	13434	82227	1343	2643	-6.14	-2.618	3.08E-06	3.42E-05	2154	craniferina_c2486	CUST_4078_PI416193500	189189904	XP_001931291.1	DNAJ heat shock family protein [Pyrenophora tritici-repentis Pt-1C-BFP] 	Fungus
6037	388	1931	23	173	-4.962	-2.311	1.18E-06	1.63E-05	2155	Cr_DMidi_5473D08.ab1	CUST_15850_PI416193500	291178292	EFE34082.1	hypothetical protein ARB_07033 [Arthroderma benhamiae CBS 112371]	Fungus
1708	70	17	2	5	4.183	2.065	3.07E-07	5.98E-06	2156	craniferina_c23139	CUST_15684_PI416193496	NA	NA	NA	Fungus
15737	35	196	5	75	-5.305	-2.407	1.71E-06	2.17E-05	2157	craniferina_c14275	CUST_12938_PI416193500	119177095	XP_001240370.1	hypothetical protein CIMG_07533 [Coccidioides immitis RS]	Fungus
1419	6640	1416	1204	589	4.887	2.289	1.02E-06	1.45E-05	2158	craniferina_lrc1096	CUST_2192_PI416105755	4139222	AAD03734.1	light harvesting complex I protein precursor [Chlamydomonas reinhardtii] 	Algae
28082	74	21	8	5	3.611	1.853	2.88E-08	1.05E-06	2159	craniferina_c3911	CUST_5851_PI416193500	156065119	XP_001598481.1	conserved hypothetical protein [Sclerotinia sclerotiorum 1980] 	Fungus
29273	11	51	3	9	-4.513	-2.174	5.85E-07	9.54E-06	2160	craniferina_c7888	CUST_3079_PI416193496	NA	NA	NA	Algae
28473	1661	137	295	89	13.852	3.792	1.51E-05	0.000119125	2161	Cr_WMidi_8257F03.ab1	CUST_18674_PI416193500	NA	NA	NA	Algae
34528	6874	1488	1149	599	4.805	2.265	9.01E-07	1.32E-05	2162	craniferina_lrc1096	CUST_1967_PI416193500	4139222	AAD03734.1	light harvesting complex I protein precursor [Chlamydomonas reinhardtii] 	Algae
2301	20532	3795	3532	785	5.445	2.445	1.93E-06	2.38E-05	2163	craniferina_lrc198	CUST_374_PI416193500	157833664	1RDS	"AChain A, Crystal Structure Of Ribonuclease Ms (As Ribonuclease T1 Homologue) Complexed With A Guanylyl-3,5-Cytidine Analogue "	Fungus
11690	590	2356	79	161	-4.013	-2.005	1.77E-07	3.93E-06	2164	craniferina_c5957	CUST_7993_PI416193500	256727198	EEU40558.1	hypothetical protein NECHADRAFT_32256 [Nectria haematococca mpVI 77-13-4]	Fungus
39869	2605	629	283	45	4.129	2.046	2.69E-07	5.42E-06	2165	craniferina_c19481	CUST_12210_PI416193496	NA	NA	NA	Algae
40755	8	74	1	15	-8.799	-3.137	8.01E-06	7.22E-05	2166	craniferina_c2548	CUST_4150_PI416193500	225557849	EEH06134.1	MAP kinase [Ajellomyces capsulatus G186AR]	Fungus
7078	5975	23283	377	1889	-3.893	-1.961	1.14E-07	2.81E-06	2167	craniferina_c7201	CUST_2670_PI416193496	119192652	XP_001246932.1	hypothetical protein CIMG_00703 [Coccidioides immitis RS]	Fungus
16951	33092	2008	4335	214	16.452	4.04	1.80E-05	0.000136899	2168	Cr_DMini_673B03.ab1	CUST_17384_PI416193500	169763250	XP_001727525.1	hypothetical protein [Aspergillus oryzae RIB40] 	Algae
1640	532	2093	69	194	-3.942	-1.979	1.40E-07	3.29E-06	2169	craniferina_c5957	CUST_7994_PI416193500	256727198	EEU40558.1	hypothetical protein NECHADRAFT_32256 [Nectria haematococca mpVI 77-13-4]	Fungus
26106	17519	4190	4366	243	4.104	2.037	2.49E-07	5.12E-06	2170	craniferina_c1271	CUST_2240_PI416193500	224111772	XP_002315973.1	predicted protein [Populus trichocarpa] 	Fungus
7937	111	421	15	30	-3.804	-1.927	7.81E-08	2.12E-06	2171	craniferina_c7180	CUST_9042_PI416193500	156043455	XP_001588284.1	hypothetical protein SS1G_10731 [Sclerotinia sclerotiorum 1980] 	Fungus
15543	45	800	28	143	-22.207	-4.473	2.22E-05	0.00016224	2172	Cr_DMini_4897H12.ab1	CUST_17360_PI416193500	169598098	XP_001792472.1	hypothetical protein SNOG_01847 [Phaeosphaeria nodorum SN15] 	Fungus
21377	7	118	1	34	-17.398	-4.121	1.91E-05	0.000144168	2173	craniferina_c15284	CUST_8637_PI416193496	NA	NA	NA	Algae
36898	16364	3404	3691	985	4.851	2.278	9.96E-07	1.42E-05	2174	craniferina_lrc3013	CUST_643_PI416193496	255076783	XP_002502060.1	"photosystem I reaction center subunit IV, chloroplast precursor [Micromonas sp. RCC299] "	Algae
25082	6218	28933	259	242	-4.656	-2.219	7.52E-07	1.15E-05	2175	craniferina_c21669	CUST_14304_PI416193496	261359184	EEY21612.1	serine palmitoyltransferase [Verticillium albo-atrum VaMs.102]	Algae
6040	191	34	27	11	5.754	2.525	2.50E-06	2.91E-05	2176	craniferina_c28048	CUST_20311_PI416193496	NA	NA	NA	Algae
6213	584	162	15	19	3.624	1.858	3.30E-08	1.14E-06	2177	craniferina_c25838	CUST_18223_PI416193496	242783153	XP_002480142.1	conserved hypothetical protein [Talaromyces stipitatus ATCC 10500] 	Algae
39936	688	190	22	5	3.628	1.859	3.38E-08	1.16E-06	2178	craniferina_c10880	CUST_11562_PI416193500	115398333	XP_001214758.1	conserved hypothetical protein [Aspergillus terreus NIH2624] 	Algae
24246	7023	18	1786	2	392.485	8.616	4.19E-05	0.000269228	2179	craniferina_lrc395	CUST_744_PI416193500	242821088	XP_002487610.1	conserved hypothetical protein [Talaromyces stipitatus ATCC 10500] 	Fungus
21784	98	678	7	69	-6.909	-2.788	4.55E-06	4.62E-05	2180	craniferina_c24655	CUST_17113_PI416193496	NA	NA	NA	Fungus
34981	918	277	20	14	3.32	1.731	1.21E-09	1.17E-07	2181	craniferina_c9619	CUST_10828_PI416193500	39947805	XP_363047.1	hypothetical protein MGG_08631 [Magnaporthe oryzae 70-15] 	Fungus
954	1368	200	38	63	7.046	2.817	4.83E-06	4.85E-05	2182	craniferina_c13196	CUST_6885_PI416193496	46138327	XP_390854.1	hypothetical protein FG10678.1 [Gibberella zeae PH-1]	Algae
11130	34	2	10	0	14.536	3.862	1.64E-05	0.000126863	2183	craniferina_c25225	CUST_17646_PI416193496	NA	NA	NA	Algae
6234	1521	5481	107	665	-3.592	-1.845	2.80E-08	1.04E-06	2184	craniferina_c27756	CUST_20060_PI416193496	NA	NA	NA	Fungus
35370	35	123	4	10	-3.493	-1.805	1.17E-08	5.60E-07	2185	craniferina_c13365	CUST_7032_PI416193496	NA	NA	NA	Fungus
33797	2883	591	327	9	4.861	2.281	1.04E-06	1.47E-05	2186	craniferina_c20929	CUST_13593_PI416193496	156032449	XP_001585062.1	hypothetical protein SS1G_13922 [Sclerotinia sclerotiorum 1980] 	Fungus
8678	680	2	111	0	338.907	8.405	4.14E-05	0.000266559	2187	craniferina_c25753	CUST_18141_PI416193496	242819640	XP_002487359.1	conserved hypothetical protein [Talaromyces stipitatus ATCC 10500] 	Fungus
2748	63	344	3	76	-5.373	-2.426	1.93E-06	2.38E-05	2188	craniferina_c16397	CUST_9531_PI416193496	156037674	XP_001586564.1	hypothetical protein SS1G_12551 [Sclerotinia sclerotiorum 1980] 	Fungus
13660	107	11	27	2	9.893	3.306	1.01E-05	8.68E-05	2189	craniferina_c15597	CUST_13383_PI416193500	119487667	XP_001262565.1	hypothetical protein NFIA_031010 [Neosartorya fischeri NRRL 181] 	Fungus
35576	894	3059	151	404	-3.435	-1.78	7.11E-09	3.96E-07	2190	craniferina_c8299	CUST_9949_PI416193500	NA	NA	NA	Algae
11545	2691	825	12	33	3.263	1.706	3.92E-10	5.87E-08	2191	craniferina_c12964	CUST_6681_PI416193496	NA	NA	NA	Algae
25532	5004	1542	266	233	3.267	1.708	4.39E-10	6.26E-08	2192	craniferina_c10349	CUST_11248_PI416193500	169598686	XP_001792766.1	hypothetical protein SNOG_02148 [Phaeosphaeria nodorum SN15] 	Fungus
18958	5642	31157	334	4692	-5.485	-2.456	2.16E-06	2.60E-05	2193	craniferina_lrc2543	CUST_473_PI416193496	NA	NA	NA	Fungus
11561	371	99	37	17	3.79	1.922	7.95E-08	2.15E-06	2194	craniferina_c18409	CUST_11190_PI416193496	NA	NA	NA	Fungus
8771	492	145	26	17	3.415	1.772	5.76E-09	3.42E-07	2195	craniferina_c12914	CUST_12521_PI416193500	291189255	EFE44555.1	hypothetical protein TRV_00663 [Trichophyton verrucosum HKI 0517]	Fungus
35782	50	196	4	44	-3.892	-1.961	1.24E-07	2.99E-06	2196	craniferina_c1357	CUST_2387_PI416193500	119481223	XP_001260640.1	"mitochondrial DnaJ chaperone (Mdj1), putative [Neosartorya fischeri NRRL 181] "	Fungus
38138	73	348	7	122	-4.593	-2.199	7.33E-07	1.13E-05	2197	craniferina_c2665	CUST_515_PI416193496	261188686	XP_002620757.1	histone acetyltransferase esa-1 [Ajellomyces dermatitidis SLH14081] 	Fungus
40213	140	651	32	109	-4.699	-2.232	8.51E-07	1.26E-05	2198	craniferina_c7392	CUST_9207_PI416193500	NA	NA	NA	Fungus
23118	1587	11725	201	3508	-7.178	-2.844	5.14E-06	5.07E-05	2199	craniferina_c5782	CUST_7818_PI416193500	189196270	XP_001934473.1	merozoite capping protein-1 [Pyrenophora tritici-repentis Pt-1C-BFP] 	Fungus
42277	28277	5576	3405	662	5.071	2.342	1.47E-06	1.93E-05	2200	Cr_WMini_1825E09.ab1	CUST_19319_PI416193500	154304230	XP_001552520.1	hypothetical protein BC1G_08385 [Botryotinia fuckeliana B05.10] 	Fungus
1540	336	1269	5	19	-3.771	-1.915	7.63E-08	2.09E-06	2201	craniferina_c4394	CUST_1197_PI416193496	NA	NA	NA	Fungus
44646	124	29	16	8	4.358	2.124	4.89E-07	8.37E-06	2202	craniferina_c12678	CUST_6449_PI416193496	NA	NA	NA	Fungus
27948	941	171	149	99	6.119	2.613	3.36E-06	3.66E-05	2203	craniferina_c13615	CUST_12719_PI416193500	NA	NA	NA	Algae
25789	622	2267	37	76	-3.644	-1.866	4.33E-08	1.41E-06	2204	craniferina_c23439	CUST_15967_PI416193496	NA	NA	NA	Fungus
9640	22	3	5	1	9.195	3.201	9.31E-06	8.14E-05	2205	craniferina_c16244	CUST_13647_PI416193500	NA	NA	NA	Fungus
40707	30	144	6	14	-4.86	-2.281	1.12E-06	1.56E-05	2206	craniferina_c6807	CUST_2414_PI416193496	46105286	XP_380447.1	hypothetical protein FG00271.1 [Gibberella zeae PH-1] 	Fungus
29295	307	78	40	15	3.986	1.995	1.90E-07	4.14E-06	2207	Cr_WMidi_7777G02.ab1	CUST_18537_PI416193500	NA	NA	NA	Algae
16962	946	116	118	34	8.349	3.062	7.79E-06	7.07E-05	2208	craniferina_c27344	CUST_19675_PI416193496	NA	NA	NA	Fungus
13927	114	443	18	62	-3.906	-1.966	1.44E-07	3.36E-06	2209	craniferina_c16644	CUST_9726_PI416193496	197107828	ACH42500.1	RAS small monomeric GTPase [Penicillium marneffei]	Fungus
20025	172	566	18	47	-3.299	-1.722	1.18E-09	1.15E-07	2210	craniferina_c5996	CUST_8027_PI416193500	222084267	YP_002542793.1	Filamentous hemagglutinin [Agrobacterium radiobacter K84] 	Fungus
40790	15	59	2	11	-3.807	-1.929	9.84E-08	2.54E-06	2211	craniferina_c23313	CUST_15852_PI416193496	NA	NA	NA	Fungus
15629	30	114	3	20	-3.805	-1.928	9.66E-08	2.50E-06	2212	craniferina_c19877	CUST_12587_PI416193496	146324898	XP_748790.2	C6 finger domain protein [Aspergillus fumigatus Af293] 	Algae
3245	12	53	3	13	-4.345	-2.119	4.91E-07	8.39E-06	2213	craniferina_c24467	CUST_16935_PI416193496	NA	NA	NA	Algae
18338	174	729	9	94	-4.169	-2.06	3.46E-07	6.49E-06	2214	craniferina_c20073	CUST_12778_PI416193496	116055053	CAL57449.1	slr1747 (ISS) [Ostreococcus tauri]	Algae
44893	1088	274	90	43	3.99	1.996	2.02E-07	4.35E-06	2215	craniferina_c11752	CUST_12072_PI416193500	37523158	NP_926535.1	hypothetical protein glr3589 [Gloeobacter violaceus PCC 7421] 	Algae
18828	868	211	109	18	4.104	2.037	2.93E-07	5.79E-06	2216	craniferina_c18265	CUST_11056_PI416193496	169623068	XP_001804942.1	hypothetical protein SNOG_14760 [Phaeosphaeria nodorum SN15] 	Fungus
28498	3417	990	171	46	3.453	1.788	1.08E-08	5.30E-07	2217	craniferina_c9427	CUST_10732_PI416193500	239607296	EEQ84283.1	clathrin-coated vesicle protein [Ajellomyces dermatitidis ER-3]	Fungus
40818	66	230	5	20	-3.458	-1.79	1.10E-08	5.35E-07	2218	craniferina_c7261	CUST_2700_PI416193496	242823693	XP_002488110.1	conserved hypothetical protein [Talaromyces stipitatus ATCC 10500] 	Fungus
25384	52	11	9	6	5.323	2.412	1.99E-06	2.44E-05	2219	craniferina_c10130	CUST_4563_PI416193496	NA	NA	NA	Algae
30922	1701	6061	540	254	-3.679	-1.879	5.51E-08	1.67E-06	2220	craniferina_c6150	CUST_2059_PI416193496	189202080	XP_001937376.1	conserved hypothetical protein [Pyrenophora tritici-repentis Pt-1C-BFP] 	Fungus
10477	4463	1406	286	140	3.182	1.67	2.92E-11	1.24E-08	2221	craniferina_c6519	CUST_8540_PI416193500	119500020	XP_001266767.1	tRNA (adenine-N(1)-)-methyltransferase [Neosartorya fischeri NRRL 181] 	Fungus
44409	399	105	28	26	3.874	1.954	1.33E-07	3.16E-06	2222	craniferina_c2696	CUST_4340_PI416193500	164428229	XP_958820.2	hypothetical protein NCU06012 [Neurospora crassa OR74A] 	Fungus
34406	7484	52698	1176	9032	-7.033	-2.814	5.13E-06	5.06E-05	2223	Cr_DMidi_9601D05.ab1	CUST_16314_PI416193500	295671647	XP_002796370.1	cytochrome P450 52A3 [Paracoccidioides brasiliensis Pb01] 	Fungus
37375	287	1183	40	92	-4.136	-2.048	3.37E-07	6.38E-06	2224	craniferina_lrc27063	CUST_15199_PI416193500	NA	NA	NA	Fungus
33434	402	1963	127	605	-4.889	-2.29	1.27E-06	1.73E-05	2225	craniferina_c25158	CUST_17580_PI416193496	NA	NA	NA	Algae
15158	530	2094	13	582	-3.858	-1.948	1.24E-07	2.99E-06	2226	craniferina_c7634	CUST_2923_PI416193496	145251405	XP_001397216.1	hypothetical protein An15g06880 [Aspergillus niger] 	Fungus
1286	1299	304	119	84	4.374	2.129	5.52E-07	9.16E-06	2227	craniferina_c5720	CUST_1843_PI416193496	NA	NA	NA	Algae
1817	1374	419	105	41	3.286	1.716	1.14E-09	1.14E-07	2228	craniferina_lrc676	CUST_1232_PI416193500	289617545	CBI55780.1	unnamed protein product [Sordaria macrospora]	Fungus
2501	99	6	95	5	14.72	3.88	1.79E-05	0.000136602	2229	craniferina_c15442	CUST_8765_PI416193496	256729151	EEU42506.1	hypothetical protein NECHADRAFT_80111 [Nectria haematococca mpVI 77-13-4]	Fungus
3223	1951	462	252	73	4.236	2.083	4.18E-07	7.47E-06	2230	craniferina_c14952	CUST_8369_PI416193496	NA	NA	NA	Algae
17919	15270	3076	2814	950	5.067	2.341	1.58E-06	2.04E-05	2231	craniferina_c942	CUST_1698_PI416193500	154297211	XP_001549033.1	NADH-cytochrome b5 reductase [Botryotinia fuckeliana B05.10] 	Algae
18157	125	35	8	2	3.607	1.851	3.93E-08	1.31E-06	2232	craniferina_c15411	CUST_13311_PI416193500	NA	NA	NA	Fungus
10067	97	11	12	3	8.919	3.157	9.30E-06	8.14E-05	2233	craniferina_c3242	CUST_724_PI416193496	NA	NA	NA	Fungus
44857	1782	27934	470	994	-16.091	-4.008	1.97E-05	0.000147389	2234	craniferina_c2048	CUST_3459_PI416193500	39974407	XP_368594.1	hypothetical protein [Magnaporthe oryzae 70-15] 	Fungus
12636	260	1574	65	418	-6.027	-2.591	3.39E-06	3.68E-05	2235	craniferina_c4972	CUST_1478_PI416193496	NA	NA	NA	Fungus
25248	46	177	5	15	-3.834	-1.939	1.16E-07	2.85E-06	2236	craniferina_c8701	CUST_3561_PI416193496	238486860	XP_002374668.1	THUMP domain protein [Aspergillus flavus NRRL3357] 	Fungus
42431	14	51	1	7	-3.574	-1.837	3.11E-08	1.10E-06	2237	craniferina_c24813	CUST_17258_PI416193496	159485518	XP_001700791.1	hypothetical protein CHLREDRAFT_155892 [Chlamydomonas reinhardtii] 	Algae
15866	7621	28069	559	2371	-3.681	-1.88	5.92E-08	1.75E-06	2238	craniferina_lrc452	CUST_842_PI416193500	154292104	XP_001546629.1	hypothetical protein BC1G_14861 [Botryotinia fuckeliana B05.10] 	Fungus
21034	2	46	1	37	-17.609	-4.138	2.15E-05	0.000157994	2239	craniferina_c17062	CUST_10042_PI416193496	82792162	ABB90956.1	elongation factor 1-alpha [Scutellospora heterogama]	Fungus
34465	3	16	1	4	-4.724	-2.24	9.93E-07	1.42E-05	2240	craniferina_c23426	CUST_15955_PI416193496	NA	NA	NA	Fungus
33956	12	46	1	3	-3.867	-1.951	1.36E-07	3.21E-06	2241	craniferina_c17147	CUST_14043_PI416193500	121713126	XP_001274174.1	"cell wall glucanase, putative [Aspergillus clavatus NRRL 1] "	Algae
14347	13115	4107	319	106	3.193	1.675	9.88E-11	2.59E-08	2242	craniferina_c17963	CUST_14326_PI416193500	261205846	XP_002627660.1	thymine dioxygenase [Ajellomyces dermatitidis SLH14081] 	Fungus
21331	90207	20635	3980	262	4.369	2.127	5.55E-07	9.17E-06	2243	Cr_WMini_3841D09.ab1	CUST_19652_PI416193500	5725417	CAB52419.1	putative septin [Pyrenopeziza brassicae]	Fungus
22491	2	85	0	26	-39.854	-5.317	3.19E-05	0.00021749	2244	craniferina_c1524	CUST_192_PI416193496	NA	NA	NA	Fungus
17610	12	2	2	1	5.779	2.531	2.95E-06	3.31E-05	2245	craniferina_c23517	CUST_16042_PI416193496	NA	NA	NA	Fungus
23734	10925	2064	967	855	5.587	2.482	2.57E-06	2.96E-05	2246	craniferina_c10985	CUST_11633_PI416193500	NA	NA	NA	Fungus
39907	490	139	64	10	3.512	1.812	2.10E-08	8.47E-07	2247	craniferina_c4399	CUST_1199_PI416193496	296811112	XP_002845894.1	conserved hypothetical protein [Arthroderma otae CBS 113480] 	Algae
32965	43	5	6	0	9.434	3.238	1.05E-05	8.93E-05	2248	craniferina_c17108	CUST_10077_PI416193496	154304610	XP_001552709.1	hypothetical protein BC1G_08044 [Botryotinia fuckeliana B05.10] 	Algae
12649	6103	2	2155	0	2926.208	11.515	4.99E-05	0.000309991	2249	craniferina_c1989	CUST_3378_PI416193500	NA	NA	NA	Fungus
24654	834	261	27	28	3.206	1.681	2.47E-10	4.64E-08	2250	craniferina_c9714	CUST_10887_PI416193500	156042209	XP_001587662.1	hypothetical protein SS1G_11655 [Sclerotinia sclerotiorum 1980] 	Fungus
33060	7	183	2	118	-24.115	-4.592	2.62E-05	0.000185259	2251	craniferina_c2288	CUST_3793_PI416193500	156049487	XP_001590710.1	hypothetical protein SS1G_08450 [Sclerotinia sclerotiorum 1980] 	Fungus
29522	14238	87424	1538	4080	-6.16	-2.623	3.73E-06	3.96E-05	2252	craniferina_c2486	CUST_4077_PI416193500	189189904	XP_001931291.1	DNAJ heat shock family protein [Pyrenophora tritici-repentis Pt-1C-BFP] 	Fungus
2527	197	58	6	10	3.453	1.788	1.35E-08	6.17E-07	2253	craniferina_c6582	CUST_2278_PI416193496	261195839	XP_002624323.1	conserved hypothetical protein [Ajellomyces dermatitidis SLH14081] 	Fungus
20434	147	15	62	3	9.616	3.266	1.09E-05	9.19E-05	2254	craniferina_c14222	CUST_7756_PI416193496	NA	NA	NA	Algae
36376	387	108	65	14	3.579	1.84	3.61E-08	1.23E-06	2255	craniferina_c12436	CUST_6246_PI416193496	NA	NA	NA	Fungus
25057	21998	5349	3247	1657	4.207	2.073	4.22E-07	7.52E-06	2256	craniferina_c28406	CUST_20595_PI416193496	255076783	XP_002502060.1	"photosystem I reaction center subunit IV, chloroplast precursor [Micromonas sp. RCC299] "	Algae
15847	105	18	24	1	5.776	2.53	3.05E-06	3.39E-05	2257	craniferina_c1615	CUST_2800_PI416193500	156037404	XP_001586429.1	hypothetical protein SS1G_12413 [Sclerotinia sclerotiorum 1980] 	Fungus
43170	75	18	12	5	4.198	2.07	4.19E-07	7.47E-06	2258	craniferina_c6356	CUST_2171_PI416193496	189211277	XP_001941969.1	glutamyl-tRNA(Gln) amidotransferase subunit A [Pyrenophora tritici-repentis Pt-1C-BFP] 	Fungus
10970	738	201	170	20	3.617	1.855	4.87E-08	1.53E-06	2259	craniferina_c1562	CUST_2718_PI416193500	255946055	XP_002563795.1	Pc20g13140 [Penicillium chrysogenum Wisconsin 54-1255] 	Fungus
25549	93	751	64	393	-10.091	-3.335	1.18E-05	9.76E-05	2260	craniferina_c17808	CUST_10646_PI416193496	NA	NA	NA	Algae
29091	217	20	42	14	12.675	3.664	1.61E-05	0.000125142	2261	craniferina_c7900	CUST_3084_PI416193496	NA	NA	NA	Algae
39050	1735	7490	431	1693	-4.324	-2.112	5.46E-07	9.09E-06	2262	craniferina_lrc523	CUST_976_PI416193500	154314987	XP_001556817.1	hypothetical protein BC1G_04835 [Botryotinia fuckeliana B05.10] 	Fungus
45037	7	45	1	17	-5.868	-2.553	3.33E-06	3.64E-05	2263	craniferina_c21800	CUST_14425_PI416193496	169595618	XP_001791233.1	hypothetical protein SNOG_00551 [Phaeosphaeria nodorum SN15] 	Fungus
24932	25	102	2	5	-4.161	-2.057	3.94E-07	7.14E-06	2264	craniferina_c20447	CUST_13136_PI416193496	259480218	CBF71148.1	TPA: amidophosphoribosyltransferase (Eurofung) [Aspergillus nidulans FGSC A4]	Fungus
29663	6676	1443	1237	616	4.829	2.272	1.28E-06	1.74E-05	2265	craniferina_lrc1096	CUST_1968_PI416193500	4139222	AAD03734.1	light harvesting complex I protein precursor [Chlamydomonas reinhardtii] 	Algae
40266	101	3	51	1	27.299	4.771	2.82E-05	0.000196436	2266	craniferina_c24267	CUST_16747_PI416193496	169604302	XP_001795572.1	hypothetical protein SNOG_05162 [Phaeosphaeria nodorum SN15] 	Fungus
28118	4881	18298	1994	1579	-3.94	-1.978	2.05E-07	4.39E-06	2267	craniferina_lrc580	CUST_1072_PI416193500	169603075	XP_001794959.1	hypothetical protein SNOG_04544 [Phaeosphaeria nodorum SN15] 	Fungus
9778	40	233	2	81	-5.625	-2.492	2.80E-06	3.17E-05	2268	craniferina_c26303	CUST_18667_PI416193496	115399760	XP_001215469.1	conserved hypothetical protein [Aspergillus terreus NIH2624] 	Fungus
2434	35	122	3	11	-3.493	-1.804	1.99E-08	8.12E-07	2269	craniferina_c8384	CUST_10027_PI416193500	240106604	EER24792.1	hypothetical protein CPC735_001370 [Coccidioides posadasii C735 delta SOWgp]	Fungus
40436	20	244	10	62	-12.931	-3.693	1.66E-05	0.000128112	2270	Cr_WMini_3553F03.ab1	CUST_19548_PI416193500	58269574	XP_571943.1	hypothetical protein [Cryptococcus neoformans var. neoformans JEC21] 	Fungus
32569	9190	2545	925	173	3.605	1.85	4.75E-08	1.50E-06	2271	craniferina_c7865	CUST_9597_PI416193500	145606036	XP_370208.2	hypothetical protein MGG_06705 [Magnaporthe oryzae 70-15] 	Algae
20648	168	1204	19	98	-7.203	-2.849	5.99E-06	5.72E-05	2272	craniferina_c26964	CUST_19312_PI416193496	NA	NA	NA	Fungus
2652	96	15	16	1	6.408	2.68	4.28E-06	4.40E-05	2273	craniferina_c15659	CUST_13409_PI416193500	212536857	XP_002148584.1	"GMC oxidoreductase, putative [Penicillium marneffei ATCC 18224] "	Algae
34730	48	197	4	17	-4.125	-2.044	3.62E-07	6.71E-06	2274	craniferina_c24986	CUST_17421_PI416193496	NA	NA	NA	Fungus
30358	51	7	31	1	6.098	2.608	3.79E-06	4.00E-05	2275	craniferina_c20061	CUST_12766_PI416193496	NA	NA	NA	Fungus
34052	24128	7269	1660	1795	3.385	1.759	7.41E-09	4.03E-07	2276	Cr_WMini_1825H10.ab1	CUST_19383_PI416193500	NA	NA	NA	Fungus
19265	94	4	11	2	26.885	4.749	2.82E-05	0.000196355	2277	craniferina_c7550	CUST_9331_PI416193500	212530680	XP_002145497.1	"inositol 5-phosphatase, putative [Penicillium marneffei ATCC 18224] "	Fungus
14217	1392	338	432	27	4.003	2.001	2.60E-07	5.29E-06	2278	craniferina_lrc157	CUST_298_PI416193500	156052341	XP_001592097.1	hypothetical protein SS1G_06336 [Sclerotinia sclerotiorum 1980] 	Algae
27647	127	1018	61	524	-7.894	-2.981	7.84E-06	7.10E-05	2279	craniferina_lrc60	CUST_114_PI416193500	156051874	XP_001591898.1	hypothetical protein SS1G_07344 [Sclerotinia sclerotiorum 1980] 	Algae
23516	27	484	10	48	-18.57	-4.215	2.35E-05	0.000169957	2280	Cr_DMini_865F01.ab1	CUST_17616_PI416193500	119186459	XP_001243836.1	hypothetical protein CIMG_03277 [Coccidioides immitis RS]	Algae
28380	1231	5211	208	1388	-4.173	-2.061	4.19E-07	7.47E-06	2281	craniferina_c1166	CUST_2081_PI416193500	169594716	XP_001790782.1	hypothetical protein SNOG_00086 [Phaeosphaeria nodorum SN15] 	Fungus
8634	22606	4810	2485	1711	4.864	2.282	1.37E-06	1.83E-05	2282	craniferina_lrc1015	CUST_1825_PI416193500	5902596	AAD55568.1	AF110786_1light harvesting complex a protein [Volvox carteri f. nagariensis]	Algae
8267	3	77	1	5	-25.58	-4.677	2.79E-05	0.00019472	2283	Cr_DMidi_7585B10.ab1	CUST_16134_PI416193500	258565543	XP_002583516.1	tryptophan synthase [Uncinocarpus reesii 1704] 	Fungus
23356	725	145	93	39	5.114	2.354	1.87E-06	2.33E-05	2284	craniferina_c9462	CUST_4086_PI416193496	297850360	XP_002893061.1	predicted protein [Arabidopsis lyrata subsp. lyrata] 	Algae
25770	1925	458	155	111	4.287	2.1	5.35E-07	8.95E-06	2285	craniferina_c11109	CUST_5257_PI416193496	261197155	XP_002624980.1	DUF974 domain-containing protein [Ajellomyces dermatitidis SLH14081] 	Fungus
29309	96	515	12	84	-5.351	-2.42	2.36E-06	2.77E-05	2286	craniferina_c4333	CUST_6321_PI416193500	189191106	XP_001931892.1	BTB domain and ankyrin repeat containing protein [Pyrenophora tritici-repentis Pt-1C-BFP] 	Fungus
17966	2661	835	245	79	3.186	1.672	2.84E-10	5.12E-08	2287	craniferina_c8231	CUST_9903_PI416193500	242772602	XP_002478068.1	"NADPH oxidase (NoxA), putative [Talaromyces stipitatus ATCC 10500] "	Fungus
3808	3	15	1	4	-4.439	-2.15	7.41E-07	1.14E-05	2288	craniferina_c3104	CUST_4863_PI416193500	67538694	XP_663121.1	hypothetical protein AN5517.2 [Aspergillus nidulans FGSC A4] 	Fungus
12375	4871	1542	229	227	3.179	1.669	1.84E-10	3.77E-08	2289	craniferina_c10349	CUST_11247_PI416193500	169598686	XP_001792766.1	hypothetical protein SNOG_02148 [Phaeosphaeria nodorum SN15] 	Fungus
27959	81739	22316	12065	2098	3.648	1.867	6.37E-08	1.84E-06	2290	craniferina_lrc168	CUST_319_PI416193500	156064699	XP_001598271.1	hypothetical protein SS1G_00357 [Sclerotinia sclerotiorum 1980] 	Algae
25004	5677	234	251	144	28.072	4.811	3.01E-05	0.000207287	2291	craniferina_c16693	CUST_9761_PI416193496	NA	NA	NA	Fungus
23738	226	57	13	1	3.972	1.99	2.56E-07	5.22E-06	2292	craniferina_c19693	CUST_12411_PI416193496	119174921	XP_001239781.1	hypothetical protein CIMG_09402 [Coccidioides immitis RS] 	Fungus
18509	19	4	3	1	5.201	2.379	2.09E-06	2.53E-05	2293	craniferina_c26565	CUST_18923_PI416193496	NA	NA	NA	Fungus
26224	9165	583	1409	220	16.469	4.042	2.22E-05	0.000162521	2294	craniferina_c8350	CUST_9998_PI416193500	238497151	XP_002379811.1	hypothetical protein AFLA_137990 [Aspergillus flavus NRRL3357] 	Algae
27679	23483	7075	1721	1785	3.391	1.762	9.41E-09	4.78E-07	2295	Cr_WMini_1825H10.ab1	CUST_19382_PI416193500	NA	NA	NA	Fungus
5953	1259	22	720	8	51	5.672	3.65E-05	0.000241824	2296	craniferina_c19937	CUST_12645_PI416193496	NA	NA	NA	Algae
13341	64	19	5	2	3.323	1.732	4.12E-09	2.67E-07	2297	craniferina_c4523	CUST_6523_PI416193500	71001114	XP_755238.1	vacuolar transporter chaperone (Vtc4) [Aspergillus fumigatus Af293] 	Fungus
13735	114	5	8	2	28.467	4.831	3.09E-05	0.00021192	2298	craniferina_c22303	CUST_14903_PI416193496	NA	NA	NA	Fungus
18418	11518	1127	658	550	11.06	3.467	1.47E-05	0.000116304	2299	craniferina_c3651	CUST_5537_PI416193500	224493061	Q2UBH0.2	KAD1_ASPORRecName: Full=Adenylate kinase 1; Short=AK 1; AltName: Full=ATP-AMP transphosphorylase 1; AltName: Full=Adenylate kinase cytosolic and mitochondrial	Fungus
34167	9281	1765	1167	298	5.278	2.4	2.30E-06	2.73E-05	2300	craniferina_c6861	CUST_8813_PI416193500	239614292	EEQ91279.1	conserved hypothetical protein [Ajellomyces dermatitidis ER-3]	Algae
13527	20	2	2	0	10.761	3.428	1.40E-05	0.000112043	2301	craniferina_c9812	CUST_4342_PI416193496	NA	NA	NA	Algae
8791	15	231	2	75	-14.988	-3.906	2.08E-05	0.000154251	2302	craniferina_c26125	CUST_18502_PI416193496	33946351	AAQ55801.1	actin [Thecamoeba similis]	Fungus
39475	96	347	19	46	-3.636	-1.862	6.50E-08	1.87E-06	2303	craniferina_lrc548	CUST_1018_PI416193500	156053684	XP_001592768.1	hypothetical protein SS1G_05689 [Sclerotinia sclerotiorum 1980] 	Algae
2580	75	19	6	3	3.941	1.979	2.42E-07	5.00E-06	2304	craniferina_c24211	CUST_16697_PI416193496	296814164	XP_002847419.1	GMP synthase [Arthroderma otae CBS 113480] 	Fungus
27920	2	20	0	3	-9.497	-3.247	1.17E-05	9.74E-05	2305	craniferina_c12667	CUST_6439_PI416193496	NA	NA	NA	Fungus
25918	45	315	5	107	-6.816	-2.769	5.54E-06	5.39E-05	2306	craniferina_c9262	CUST_3942_PI416193496	239608222	EEQ85209.1	ethanolamine kinase [Ajellomyces dermatitidis ER-3]	Algae
33970	1037	175	127	96	6.515	2.704	4.89E-06	4.89E-05	2307	craniferina_c19901	CUST_12610_PI416193496	242816105	XP_002486704.1	conserved hypothetical protein [Talaromyces stipitatus ATCC 10500] 	Algae
12354	5049	19376	892	2297	-3.858	-1.948	1.80E-07	3.98E-06	2308	craniferina_c9309	CUST_3973_PI416193496	NA	NA	NA	Algae
12276	487	104	74	10	4.657	2.219	1.10E-06	1.54E-05	2309	craniferina_c1764	CUST_3032_PI416193500	NA	NA	NA	Fungus
6044	9576	1836	908	78	5.203	2.379	2.22E-06	2.66E-05	2310	craniferina_c4300	CUST_1154_PI416193496	NA	NA	NA	Fungus
44682	10446	2800	628	425	3.756	1.909	1.20E-07	2.93E-06	2311	craniferina_c6332	CUST_8345_PI416193500	NA	NA	NA	Fungus
37972	133	28	30	3	4.707	2.235	1.24E-06	1.70E-05	2312	craniferina_lrc9915	CUST_4423_PI416193496	256735052	EEU48398.1	predicted protein [Nectria haematococca mpVI 77-13-4]	Algae
23923	221	32	38	4	6.783	2.762	5.55E-06	5.39E-05	2313	craniferina_c6866	CUST_8818_PI416193500	189206712	XP_001939690.1	amino acid transporter [Pyrenophora tritici-repentis Pt-1C-BFP] 	Algae
18514	12	2	3	0	6.469	2.694	4.87E-06	4.87E-05	2314	craniferina_c16780	CUST_13873_PI416193500	169624582	XP_001805696.1	hypothetical protein SNOG_20176 [Phaeosphaeria nodorum SN15] 	Fungus
33724	796	7060	56	1354	-8.771	-3.133	1.05E-05	8.93E-05	2315	craniferina_c4252	CUST_6243_PI416193500	119488215	XP_001262649.1	"squalene-hopene-cyclase, putative [Neosartorya fischeri NRRL 181] "	Fungus
32635	339	1362	29	270	-3.982	-1.993	2.90E-07	5.73E-06	2316	craniferina_c1741	CUST_2994_PI416193500	255947558	XP_002564546.1	Pc22g05110 [Penicillium chrysogenum Wisconsin 54-1255] 	Fungus
26704	58	230	4	65	-3.869	-1.952	1.94E-07	4.22E-06	2317	craniferina_c14011	CUST_7586_PI416193496	NA	NA	NA	Algae
26920	31905	131791	7299	40442	-4.065	-2.023	3.60E-07	6.68E-06	2318	craniferina_lrc184	CUST_348_PI416193500	291188405	EFE43743.1	conserved hypothetical protein [Trichophyton verrucosum HKI 0517]	Fungus
17760	52293	15379	2714	1987	3.417	1.773	1.52E-08	6.69E-07	2319	BTK05729003(c)SJ1(t)Dry_0.5-1kb_1441-1536_B9(p)T3(s)090205SJ1SEQ1.066.ab1	CUST_15567_PI416193500	295665929	XP_002793515.1	60S ribosomal protein L22 [Paracoccidioides brasiliensis Pb01] 	NA
17010	323	88	12	4	3.667	1.875	7.84E-08	2.13E-06	2320	craniferina_c24156	CUST_16647_PI416193496	169598562	XP_001792704.1	hypothetical protein SNOG_02087 [Phaeosphaeria nodorum SN15] 	Fungus
12155	271	1405	13	606	-4.897	-2.292	1.61E-06	2.07E-05	2321	craniferina_lrc396	CUST_745_PI416193500	NA	NA	NA	Fungus
13457	6609	21822	225	1693	-3.296	-1.721	3.73E-09	2.49E-07	2322	craniferina_lrc500	CUST_932_PI416193500	212542335	XP_002151322.1	Leucine Rich Repeat domain protein [Penicillium marneffei ATCC 18224] 	Fungus
43703	162	40	12	3	4.042	2.015	3.41E-07	6.43E-06	2323	craniferina_c8667	CUST_10250_PI416193500	119195027	XP_001248117.1	hypothetical protein CIMG_01888 [Coccidioides immitis RS]	Algae
815	260	58	45	9	4.462	2.158	8.41E-07	1.25E-05	2324	craniferina_c26773	CUST_19127_PI416193496	NA	NA	NA	Fungus
3559	802	228	124	18	3.5	1.807	2.90E-08	1.05E-06	2325	craniferina_c22848	CUST_15410_PI416193496	212526170	XP_002143242.1	"thiosulfate sulfurtransferase, putative [Penicillium marneffei ATCC 18224] "	Fungus
40704	167	40	12	8	4.26	2.091	5.82E-07	9.52E-06	2326	craniferina_c26903	CUST_19251_PI416193496	NA	NA	NA	Fungus
15092	265	2089	68	946	-7.591	-2.924	7.79E-06	7.06E-05	2327	craniferina_c15628	CUST_8918_PI416193496	115379816	ZP_01466884.1	hypothetical protein STIAU_1743 [Stigmatella aurantiaca DW4/3-1] 	Fungus
29184	97	628	2	44	-6.473	-2.694	4.97E-06	4.95E-05	2328	craniferina_c14803	CUST_13089_PI416193500	NA	NA	NA	Fungus
13562	2	85	0	62	-34.28	-5.099	3.41E-05	0.000229349	2329	craniferina_c4201	CUST_1110_PI416193496	NA	NA	NA	Fungus
32585	10524	3004	500	322	3.514	1.813	3.18E-08	1.12E-06	2330	craniferina_c1681	CUST_2900_PI416193500	145237794	XP_001391544.1	hypothetical protein An07g04620 [Aspergillus niger] 	Fungus
16624	248	62	80	4	3.877	1.955	2.09E-07	4.47E-06	2331	craniferina_c27993	CUST_20264_PI416193496	169597937	XP_001792392.1	hypothetical protein SNOG_01761 [Phaeosphaeria nodorum SN15] 	Fungus
8934	80	23	4	4	3.535	1.822	3.86E-08	1.29E-06	2332	craniferina_c11751	CUST_5709_PI416193496	261205424	XP_002627449.1	F-actin-capping protein subunit alpha [Ajellomyces dermatitidis SLH14081] 	Algae
5187	119	27	12	3	4.377	2.13	7.25E-07	1.12E-05	2333	craniferina_c13486	CUST_12676_PI416193500	156046208	XP_001589649.1	hypothetical protein SS1G_09371 [Sclerotinia sclerotiorum 1980] 	Algae
9055	1755	6210	142	344	-3.543	-1.825	4.14E-08	1.36E-06	2334	craniferina_c8833	CUST_3646_PI416193496	NA	NA	NA	Fungus
37538	259	9	172	1	23.595	4.56	2.95E-05	0.000204151	2335	Cr_WMidi_7201A02.ab1	CUST_18304_PI416193500	560556	AAB31223.1	influenza virus hemagglutinin 5 epitope tag [synthetic construct]	Algae
15390	2010	8432	556	2310	-4.185	-2.065	5.08E-07	8.63E-06	2336	craniferina_c2408	CUST_3972_PI416193500	NA	NA	NA	Fungus
28447	272	2879	151	379	-12.252	-3.615	1.76E-05	0.000134458	2337	craniferina_c3793	CUST_5724_PI416193500	170095864	XP_001879152.1	predicted protein [Laccaria bicolor S238N-H82] 	Fungus
1142	51	516	4	104	-9.947	-3.314	1.32E-05	0.000106984	2338	craniferina_c23200	CUST_15745_PI416193496	256723291	EEU36668.1	hypothetical protein NECHADRAFT_97166 [Nectria haematococca mpVI 77-13-4]	Fungus
2337	117	449	4	54	-3.834	-1.939	1.78E-07	3.95E-06	2339	craniferina_c3289	CUST_5088_PI416193500	240109047	EER27216.1	hypothetical protein CPC735_025520 [Coccidioides posadasii C735 delta SOWgp]	Algae
21471	3243	877	256	66	3.695	1.885	9.96E-08	2.56E-06	2340	craniferina_c8089	CUST_9791_PI416193500	169600909	XP_001793877.1	hypothetical protein SNOG_03309 [Phaeosphaeria nodorum SN15] 	Fungus
13771	550	2857	101	312	-5.225	-2.385	2.35E-06	2.77E-05	2341	craniferina_c10133	CUST_11127_PI416193500	189199502	XP_001936088.1	triosephosphate isomerase [Pyrenophora tritici-repentis Pt-1C-BFP] 	Fungus
42550	4299	18605	1658	4716	-4.442	-2.151	8.53E-07	1.26E-05	2342	craniferina_lrc7088	CUST_2597_PI416193496	237702460	ZP_04532941.1	conserved hypothetical protein [Escherichia sp. 3_2_53FAA] 	Fungus
2485	33	173	5	9	-5.259	-2.395	2.43E-06	2.84E-05	2343	craniferina_c26984	CUST_19330_PI416193496	258565399	XP_002583444.1	diphthamide biosynthesis protein 1 [Uncinocarpus reesii 1704] 	Fungus
7471	23	95	3	24	-4.067	-2.024	3.86E-07	7.06E-06	2344	craniferina_c5047	CUST_7069_PI416193500	NA	NA	NA	Algae
8999	500	134	57	19	3.736	1.901	1.23E-07	2.98E-06	2345	craniferina_c3023	CUST_4751_PI416193500	189208758	XP_001940712.1	conserved hypothetical protein [Pyrenophora tritici-repentis Pt-1C-BFP] 	Fungus
2136	242	71	27	11	3.434	1.78	2.01E-08	8.20E-07	2346	craniferina_c17879	CUST_10708_PI416193496	238494038	XP_002378255.1	"MBOAT family protein, putative [Aspergillus flavus NRRL3357] "	Fungus
44377	351	1540	47	231	-4.379	-2.131	7.56E-07	1.15E-05	2347	craniferina_lrc85	CUST_162_PI416193500	258572120	XP_002544830.1	conserved hypothetical protein [Uncinocarpus reesii 1704] 	Algae
35919	2365	307	715	120	7.921	2.986	8.99E-06	7.92E-05	2348	craniferina_c28019	CUST_20286_PI416193496	NA	NA	NA	Algae
14269	2590	11	1758	7	214.708	7.746	4.97E-05	0.000308932	2349	Cr_WMidi_9601A06.ab1	CUST_18874_PI416193500	NA	NA	NA	Fungus
12494	31875	9622	6500	790	3.273	1.71	3.07E-09	2.19E-07	2350	craniferina_c5388	CUST_1675_PI416193496	240110018	EER28187.1	"septin 3, putative [Coccidioides posadasii C735 delta SOWgp]"	Fungus
5691	663	118	93	3	5.59	2.483	3.29E-06	3.60E-05	2351	craniferina_c13038	CUST_6744_PI416193496	67522112	XP_659117.1	hypothetical protein AN1513.2 [Aspergillus nidulans FGSC A4] 	Fungus
42489	112	455	8	114	-3.97	-1.989	3.07E-07	5.99E-06	2352	craniferina_c2042	CUST_3454_PI416193500	240107934	EER26108.1	Putative tyrosine phosphatase family protein [Coccidioides posadasii C735 delta SOWgp]	Fungus
42045	283	1208	39	70	-4.294	-2.102	6.47E-07	1.03E-05	2353	craniferina_lrc27063	CUST_15200_PI416193500	NA	NA	NA	Fungus
40075	5418	19586	163	2112	-3.603	-1.849	6.37E-08	1.84E-06	2354	craniferina_c23164	CUST_15709_PI416193496	NA	NA	NA	Fungus
26837	9	2	1	0	5.099	2.35	2.17E-06	2.61E-05	2355	craniferina_c7666	CUST_2941_PI416193496	NA	NA	NA	Algae
8707	6	23	1	3	-4.067	-2.024	3.92E-07	7.12E-06	2356	craniferina_c6581	CUST_8604_PI416193500	NA	NA	NA	Fungus
11861	21	264	11	59	-13.834	-3.79	2.09E-05	0.000154919	2357	Cr_WMini_3553F03.ab1	CUST_19549_PI416193500	58269574	XP_571943.1	hypothetical protein [Cryptococcus neoformans var. neoformans JEC21] 	Fungus
18724	2118	663	132	141	3.24	1.696	1.99E-09	1.66E-07	2358	craniferina_c11662	CUST_5645_PI416193496	170087730	XP_001875088.1	predicted protein [Laccaria bicolor S238N-H82] 	Fungus
35009	25	93	2	8	-3.753	-1.908	1.37E-07	3.23E-06	2359	craniferina_c2753	CUST_4410_PI416193500	212526564	XP_002143439.1	"HATPase_c domain protein, putative [Penicillium marneffei ATCC 18224] "	Fungus
20596	5	30	1	1	-5.916	-2.565	4.00E-06	4.18E-05	2360	craniferina_c27569	CUST_19889_PI416193496	189191548	XP_001932113.1	conserved hypothetical protein [Pyrenophora tritici-repentis Pt-1C-BFP] 	Algae
39473	135562	40880	12480	6770	3.337	1.739	8.38E-09	4.41E-07	2361	craniferina_lrc28207	CUST_15328_PI416193500	258571247	XP_002544427.1	elongation of fatty acids protein 2 [Uncinocarpus reesii 1704] 	Fungus
26530	53175	15091	2021	2750	3.562	1.833	5.37E-08	1.64E-06	2362	craniferina_lrc804	CUST_1454_PI416193500	116204627	XP_001228124.1	60S ribosomal protein L3 [Chaetomium globosum CBS 148.51] 	Fungus
15239	7	41	1	5	-5.56	-2.475	3.30E-06	3.61E-05	2363	craniferina_c9686	CUST_4247_PI416193496	NA	NA	NA	Fungus
42659	309	2324	89	379	-7.648	-2.935	8.39E-06	7.49E-05	2364	craniferina_c8552	CUST_10172_PI416193500	256726134	EEU39496.1	hypothetical protein NECHADRAFT_81730 [Nectria haematococca mpVI 77-13-4]	Fungus
40528	4219	1158	693	98	3.62	1.856	7.41E-08	2.04E-06	2365	craniferina_c1550	CUST_2706_PI416193500	156044424	XP_001588768.1	60S ribosomal protein L5 [Sclerotinia sclerotiorum 1980] 	Fungus
28091	18	75	2	19	-4.107	-2.038	4.43E-07	7.78E-06	2366	craniferina_c6409	CUST_2201_PI416193496	NA	NA	NA	Fungus
33043	5	45	1	6	-9.239	-3.208	1.21E-05	9.97E-05	2367	craniferina_c23033	CUST_15582_PI416193496	NA	NA	NA	Fungus
33925	7	26	1	4	-3.847	-1.944	2.10E-07	4.49E-06	2368	craniferina_c7825	CUST_9560_PI416193500	154290673	XP_001545928.1	hypothetical protein BC1G_15595 [Botryotinia fuckeliana B05.10] 	Fungus
34129	137874	41570	10009	4834	3.327	1.734	8.03E-09	4.30E-07	2369	craniferina_lrc382	CUST_717_PI416193500	115389538	XP_001212274.1	40S ribosomal protein S19 [Aspergillus terreus NIH2624] 	Fungus
12213	9260	2525	290	108	3.668	1.875	9.78E-08	2.53E-06	2370	craniferina_c12854	CUST_6591_PI416193496	212528124	XP_002144219.1	"ATP dependent RNA helicase, putative [Penicillium marneffei ATCC 18224] "	Fungus
32466	11	52	1	3	-4.857	-2.28	1.67E-06	2.13E-05	2371	craniferina_c11763	CUST_5718_PI416193496	NA	NA	NA	Fungus
4806	70383	21386	4880	2784	3.305	1.725	6.24E-09	3.60E-07	2372	craniferina_lrc291	CUST_548_PI416193500	261203591	XP_002629009.1	60S ribosomal protein L6 [Ajellomyces dermatitidis SLH14081] 	Algae
25921	8142	1500	1113	280	5.455	2.448	3.09E-06	3.43E-05	2373	craniferina_c5018	CUST_7022_PI416193500	145235585	XP_001390441.1	hypothetical protein An03g05620 [Aspergillus niger] 	Fungus
25616	355	81	14	10	4.405	2.139	8.49E-07	1.26E-05	2374	craniferina_c8712	CUST_10278_PI416193500	169612497	XP_001799666.1	hypothetical protein SNOG_09371 [Phaeosphaeria nodorum SN15] 	Fungus
3513	1878	431	336	52	4.326	2.113	7.07E-07	1.09E-05	2375	craniferina_c5191	CUST_7207_PI416193500	NA	NA	NA	Algae
22652	47	10	11	2	4.824	2.27	1.65E-06	2.12E-05	2376	craniferina_c25460	CUST_17869_PI416193496	NA	NA	NA	Fungus
13878	135	490	6	78	-3.605	-1.85	7.25E-08	2.01E-06	2377	craniferina_c9854	CUST_4374_PI416193496	154301119	XP_001550973.1	hypothetical protein BC1G_10532 [Botryotinia fuckeliana B05.10] 	Fungus
12868	206	859	23	258	-4.076	-2.027	4.30E-07	7.62E-06	2378	craniferina_c14020	CUST_12832_PI416193500	67537194	XP_662371.1	hypothetical protein AN4767.2 [Aspergillus nidulans FGSC A4] 	Algae
33553	2	24	0	23	-9.503	-3.248	1.33E-05	0.000107521	2379	craniferina_c25540	CUST_17944_PI416193496	51014243	BAD35019.1	elongation factor 1 alpha [Mytilus galloprovincialis]	Algae
27303	10977	2009	1218	874	5.78	2.531	3.86E-06	4.06E-05	2380	craniferina_c10985	CUST_11634_PI416193500	NA	NA	NA	Fungus
31797	216	59	9	13	3.721	1.896	1.34E-07	3.17E-06	2381	craniferina_c12439	CUST_6249_PI416193496	159125404	EDP50521.1	conserved hypothetical protein [Aspergillus fumigatus A1163]	Fungus
11596	4256	298	1243	53	14.066	3.814	2.21E-05	0.00016145	2382	craniferina_c17784	CUST_14283_PI416193500	189198800	XP_001935737.1	glucokinase GLK1 [Pyrenophora tritici-repentis Pt-1C-BFP] 	Fungus
15020	7613	33665	2912	5855	-4.585	-2.197	1.23E-06	1.69E-05	2383	craniferina_lrc16962	CUST_13961_PI416193500	160943062	ZP_02090300.1	hypothetical protein FAEPRAM212_00540 [Faecalibacterium prausnitzii M21/2] 	Fungus
961	1311	394	18	42	3.34	1.74	1.07E-08	5.26E-07	2384	craniferina_c25703	CUST_18094_PI416193496	255953387	XP_002567446.1	Pc21g03980 [Penicillium chrysogenum Wisconsin 54-1255] 	Fungus
41468	125	35	6	7	3.595	1.846	7.07E-08	1.98E-06	2385	craniferina_c12148	CUST_12248_PI416193500	NA	NA	NA	Fungus
25227	1579	458	68	111	3.525	1.818	4.76E-08	1.50E-06	2386	craniferina_c20219	CUST_12919_PI416193496	296811486	XP_002846081.1	conserved hypothetical protein [Arthroderma otae CBS 113480] 	Fungus
28665	206	25	110	7	7.593	2.925	8.65E-06	7.68E-05	2387	craniferina_c4435	CUST_1214_PI416193496	NA	NA	NA	Algae
33262	266	1248	31	100	-4.698	-2.232	1.42E-06	1.88E-05	2388	craniferina_c19596	CUST_12319_PI416193496	NA	NA	NA	Fungus
5204	56147	16948	3951	1963	3.323	1.732	8.73E-09	4.53E-07	2389	craniferina_lrc291	CUST_547_PI416193500	261203591	XP_002629009.1	60S ribosomal protein L6 [Ajellomyces dermatitidis SLH14081] 	Algae
21601	20	134	1	44	-6.549	-2.711	5.73E-06	5.52E-05	2390	craniferina_c1752	CUST_3014_PI416193500	239613981	EEQ90968.1	ATP-dependent RNA helicase DBP4 [Ajellomyces dermatitidis ER-3]	Fungus
7508	92	18	23	3	5.088	2.347	2.32E-06	2.74E-05	2391	craniferina_c19547	CUST_12272_PI416193496	NA	NA	NA	Algae
4635	53	13	5	1	4.135	2.048	5.34E-07	8.94E-06	2392	craniferina_c26379	CUST_18742_PI416193496	NA	NA	NA	Fungus
30389	507	2131	93	483	-4.175	-2.062	5.75E-07	9.43E-06	2393	craniferina_c12767	CUST_6525_PI416193496	169596849	XP_001791848.1	hypothetical protein SNOG_01194 [Phaeosphaeria nodorum SN15] 	Fungus
22968	170	27	18	7	6.554	2.712	5.79E-06	5.56E-05	2394	craniferina_c15567	CUST_8867_PI416193496	NA	NA	NA	Fungus
27528	22	119	3	33	-5.239	-2.389	2.68E-06	3.07E-05	2395	craniferina_lrc692	CUST_1259_PI416193500	145230043	XP_001389330.1	hypothetical protein An01g09090 [Aspergillus niger] 	Fungus
38719	794	152	285	22	5.001	2.322	2.18E-06	2.62E-05	2396	craniferina_c16480	CUST_9595_PI416193496	296419549	XP_002839365.1	hypothetical protein [Tuber melanosporum Mel28] 	Fungus
29566	71	13	2	2	5.379	2.427	3.10E-06	3.44E-05	2397	craniferina_c23987	CUST_16485_PI416193496	238490492	XP_002376483.1	conserved hypothetical protein [Aspergillus flavus NRRL3357] 	Fungus
1866	4	26	1	3	-6.843	-2.775	6.64E-06	6.22E-05	2398	craniferina_c20149	CUST_12851_PI416193496	NA	NA	NA	Fungus
23868	86	576	3	49	-6.702	-2.745	6.22E-06	5.90E-05	2399	craniferina_c14803	CUST_13090_PI416193500	NA	NA	NA	Fungus
19135	663	196	20	5	3.39	1.761	1.87E-08	7.81E-07	2400	craniferina_c9619	CUST_10827_PI416193500	39947805	XP_363047.1	hypothetical protein MGG_08631 [Magnaporthe oryzae 70-15] 	Fungus
22722	296	74	19	6	4.003	2.001	3.79E-07	6.95E-06	2401	craniferina_c8756	CUST_10315_PI416193500	261194545	XP_002623677.1	predicted protein [Ajellomyces dermatitidis SLH14081] 	Fungus
1264	279	1114	28	108	-3.989	-1.996	3.64E-07	6.73E-06	2402	craniferina_c3627	CUST_5514_PI416193500	NA	NA	NA	Fungus
20910	16334	4886	1686	415	3.339	1.739	1.17E-08	5.59E-07	2403	craniferina_c1758	CUST_3024_PI416193500	169780406	XP_001824667.1	hypothetical protein [Aspergillus oryzae RIB40] 	Fungus
11996	242	73	27	2	3.317	1.73	9.10E-09	4.68E-07	2404	craniferina_c18743	CUST_11507_PI416193496	NA	NA	NA	Algae
8607	3224	13642	311	2239	-4.206	-2.072	6.18E-07	9.95E-06	2405	Cr_DMidi_9697F12.ab1	CUST_16508_PI416193500	119480199	XP_001260128.1	"alternative oxidase AlxA, putative [Neosartorya fischeri NRRL 181] "	Fungus
43925	40	6	4	3	7.017	2.811	7.18E-06	6.61E-05	2406	craniferina_c6964	CUST_2518_PI416193496	NA	NA	NA	Algae
23904	2	10	0	4	-5.041	-2.334	2.30E-06	2.73E-05	2407	craniferina_c6265	CUST_2119_PI416193496	NA	NA	NA	Fungus
31244	7376	21	1802	3	353.484	8.466	5.64E-05	0.000342535	2408	craniferina_lrc395	CUST_743_PI416193500	242821088	XP_002487610.1	conserved hypothetical protein [Talaromyces stipitatus ATCC 10500] 	Fungus
29282	5424	642	2102	333	9.019	3.173	1.26E-05	0.000103118	2409	craniferina_c20298	CUST_12993_PI416193496	NA	NA	NA	Fungus
35767	15299	61763	1512	4217	-4.044	-2.016	4.30E-07	7.62E-06	2410	craniferina_c4561	CUST_6559_PI416193500	258567974	XP_002584731.1	conserved hypothetical protein [Uncinocarpus reesii 1704] 	Fungus
17311	4	66	1	9	-15.667	-3.97	2.50E-05	0.000178532	2411	craniferina_c16757	CUST_9809_PI416193496	164428463	XP_965751.2	hypothetical protein NCU00611 [Neurospora crassa OR74A] 	Fungus
14730	10813	3203	786	195	3.374	1.755	1.73E-08	7.32E-07	2412	craniferina_c3322	CUST_5129_PI416193500	156061897	XP_001596871.1	conserved hypothetical protein [Sclerotinia sclerotiorum 1980] 	Fungus
31126	6518	37126	569	2927	-5.697	-2.51	3.86E-06	4.06E-05	2413	craniferina_lrc26562	CUST_18920_PI416193496	169617666	XP_001802247.1	hypothetical protein SNOG_12015 [Phaeosphaeria nodorum SN15] 	Fungus
26886	4921	37	1312	8	131.816	7.042	5.10E-05	0.000315657	2414	craniferina_c8594	CUST_10199_PI416193500	296804506	XP_002843105.1	conserved hypothetical protein [Arthroderma otae CBS 113480] 	Fungus
15083	112	427	6	117	-3.716	-1.894	1.50E-07	3.47E-06	2415	craniferina_c10002	CUST_11033_PI416193500	115389734	XP_001212372.1	conserved hypothetical protein [Aspergillus terreus NIH2624] 	Fungus
44866	54	2	40	0	17.295	4.112	2.75E-05	0.000192582	2416	craniferina_c3791	CUST_5722_PI416193500	169606103	XP_001796472.1	hypothetical protein SNOG_06085 [Phaeosphaeria nodorum SN15] 	Algae
21286	75	16	4	2	4.583	2.196	1.32E-06	1.78E-05	2417	craniferina_c9535	CUST_4143_PI416193496	NA	NA	NA	Fungus
38244	14079	1325	4098	908	12.338	3.625	2.00E-05	0.000149468	2418	craniferina_c5148	CUST_7158_PI416193500	238485966	XP_002374221.1	C2 domain protein [Aspergillus flavus NRRL3357] 	Fungus
35425	76836	21546	6496	2528	3.575	1.838	7.16E-08	2.00E-06	2419	Cr_Midi_01A01.ab1	CUST_17675_PI416193500	169610950	XP_001798893.1	hypothetical protein SNOG_08584 [Phaeosphaeria nodorum SN15] 	Algae
38751	4817	1262	364	271	3.867	1.951	2.76E-07	5.53E-06	2420	craniferina_c4190	CUST_6166_PI416193500	242796106	XP_002482730.1	Phe-inhibited DAHP synthase AroG [Talaromyces stipitatus ATCC 10500] 	Algae
30030	1612	10495	133	1312	-6.494	-2.699	5.84E-06	5.60E-05	2421	craniferina_c16836	CUST_9870_PI416193496	NA	NA	NA	Fungus
23220	219	2640	31	51	-12.109	-3.598	1.98E-05	0.000147794	2422	craniferina_c15900	CUST_13502_PI416193500	NA	NA	NA	Fungus
19307	65	18	14	2	3.533	1.821	5.60E-08	1.68E-06	2423	craniferina_c22805	CUST_14828_PI416193500	39939920	XP_359497.1	hypothetical protein MGG_05280 [Magnaporthe oryzae 70-15] 	Fungus
34286	8230	1768	498	95	4.654	2.219	1.44E-06	1.90E-05	2424	craniferina_c22174	CUST_14780_PI416193496	258569014	XP_002585251.1	NADH-ubiquinone oxidoreductase 20.8 kDa subunit [Uncinocarpus reesii 1704] 	Fungus
41996	175	696	18	220	-3.876	-1.954	2.87E-07	5.69E-06	2425	craniferina_c16625	CUST_9712_PI416193496	39942950	XP_361012.1	hypothetical protein [Magnaporthe oryzae 70-15] 	Fungus
11590	167	686	21	67	-4.121	-2.043	5.46E-07	9.09E-06	2426	craniferina_c13547	CUST_7187_PI416193496	164662140	XP_001732192.1	hypothetical protein MGL_0785 [Malassezia globosa CBS 7966] 	Fungus
5850	141	35	18	2	4.006	2.002	4.10E-07	7.38E-06	2427	craniferina_c6349	CUST_8359_PI416193500	84180633	ABC54740.1	glutamine synthetase [Helicosporidium sp. ex Simulium jonesi]	Algae
23289	23	495	13	79	-25.294	-4.661	3.44E-05	0.000230609	2428	craniferina_c25860	CUST_18244_PI416193496	NA	NA	NA	Algae
26941	25812	4536	1981	1268	5.833	2.544	4.35E-06	4.46E-05	2429	craniferina_c22246	CUST_14850_PI416193496	NA	NA	NA	Fungus
37713	1113	9573	162	205	-8.66	-3.114	1.21E-05	9.97E-05	2430	craniferina_c4542	CUST_6539_PI416193500	225555885	EEH04175.1	YagE family protein [Ajellomyces capsulatus G186AR]	Fungus
29066	2930	656	168	176	4.572	2.193	1.34E-06	1.80E-05	2431	craniferina_c5063	CUST_1517_PI416193496	NA	NA	NA	Algae
14375	208	2422	57	590	-11.726	-3.552	1.93E-05	0.000145395	2432	Cr_DMini_673A09.ab1	CUST_17373_PI416193500	154290652	XP_001545918.1	predicted protein [Botryotinia fuckeliana B05.10] 	Fungus
23659	88	305	9	33	-3.457	-1.789	3.51E-08	1.20E-06	2433	craniferina_c16869	CUST_13913_PI416193500	NA	NA	NA	Fungus
27710	6750	39525	1963	2255	-6.039	-2.594	4.94E-06	4.93E-05	2434	craniferina_c4542	CUST_6540_PI416193500	225555885	EEH04175.1	YagE family protein [Ajellomyces capsulatus G186AR]	Fungus
26948	2	19	0	3	-9.478	-3.245	1.42E-05	0.000113414	2435	craniferina_c8077	CUST_3186_PI416193496	NA	NA	NA	Fungus
26558	147	562	13	50	-3.811	-1.93	2.41E-07	5.00E-06	2436	craniferina_lrc8487	CUST_3429_PI416193496	NA	NA	NA	Algae
35462	30986	5343	3908	659	5.8	2.536	4.33E-06	4.45E-05	2437	craniferina_c10472	CUST_11320_PI416193500	NA	NA	NA	Fungus
20247	223	5599	48	537	-25.427	-4.668	3.50E-05	0.00023383	2438	craniferina_c1536	CUST_2683_PI416193500	NA	NA	NA	Fungus
25363	54	1369	54	720	-37.938	-5.246	4.04E-05	0.000261757	2439	craniferina_c1800	CUST_3088_PI416193500	212542741	XP_002151525.1	"15-hydroxyprostaglandin dehydrogenase, putative [Penicillium marneffei ATCC 18224] "	Algae
18152	264	1011	8	188	-3.785	-1.92	2.12E-07	4.50E-06	2440	craniferina_c12191	CUST_6052_PI416193496	238488042	XP_002375259.1	"endoplasmic reticulum calcium ATPase, putative [Aspergillus flavus NRRL3357] "	Algae
26612	107	6	14	4	22.253	4.476	3.31E-05	0.000223506	2441	craniferina_c26519	CUST_18877_PI416193496	NA	NA	NA	Fungus
36416	8271	27306	689	2354	-3.301	-1.723	9.58E-09	4.81E-07	2442	craniferina_c13134	CUST_6827_PI416193496	189194031	XP_001933354.1	chaperone protein dnaJ [Pyrenophora tritici-repentis Pt-1C-BFP] 	Algae
30854	56	8	5	1	7.076	2.823	7.94E-06	7.17E-05	2443	craniferina_c13442	CUST_7101_PI416193496	NA	NA	NA	Algae
27016	291	38	16	21	8.301	3.053	1.15E-05	9.59E-05	2444	craniferina_c21825	CUST_14449_PI416193496	NA	NA	NA	Fungus
29923	66	12	11	4	5.464	2.45	3.57E-06	3.84E-05	2445	craniferina_c13432	CUST_7092_PI416193496	NA	NA	NA	Fungus
231	2723	881	262	61	3.088	1.627	9.36E-11	2.49E-08	2446	craniferina_c8231	CUST_9904_PI416193500	242772602	XP_002478068.1	"NADPH oxidase (NoxA), putative [Talaromyces stipitatus ATCC 10500] "	Fungus
4826	9983	32590	2032	4837	-3.287	-1.717	8.70E-09	4.53E-07	2447	craniferina_lrc23961	CUST_16460_PI416193496	259147676	CAY80926.1	Pir1p [Saccharomyces cerevisiae EC1118]	Fungus
33947	3	34	1	14	-12.503	-3.644	2.15E-05	0.000158012	2448	Cr_WMidi_9889A12.ab1	CUST_18959_PI416193500	NA	NA	NA	Algae
23277	21	81	2	9	-3.871	-1.953	3.11E-07	6.04E-06	2449	craniferina_c14639	CUST_13055_PI416193500	255070161	XP_002507162.1	"cell division cycle protein 48-like protein, expessed [Micromonas sp. RCC299] "	Algae
30053	214	2	4	0	115.003	6.846	5.23E-05	0.000321882	2450	craniferina_c27559	CUST_19880_PI416193496	NA	NA	NA	Fungus
15365	997	14	674	8	61.244	5.937	4.61E-05	0.00029097	2451	craniferina_c1603	CUST_2788_PI416193500	115389994	XP_001212502.1	conserved hypothetical protein [Aspergillus terreus NIH2624] 	Fungus
30190	119	34	10	6	3.465	1.793	4.27E-08	1.40E-06	2452	craniferina_c27106	CUST_19447_PI416193496	238491952	XP_002377213.1	conserved hypothetical protein [Aspergillus flavus NRRL3357] 	Fungus
12796	74656	21500	4172	2345	3.483	1.8	4.73E-08	1.50E-06	2453	Cr_Midi_01A01.ab1	CUST_17674_PI416193500	169610950	XP_001798893.1	hypothetical protein SNOG_08584 [Phaeosphaeria nodorum SN15] 	Algae
42153	5406	27855	855	8915	-5.023	-2.329	2.50E-06	2.91E-05	2454	craniferina_c1075	CUST_1929_PI416193500	145232510	XP_001399699.1	hypothetical protein An02g05630 [Aspergillus niger] 	Fungus
28420	832	3681	109	1430	-4.245	-2.086	7.68E-07	1.17E-05	2455	craniferina_c9844	CUST_10946_PI416193500	225684383	EEH22667.1	conserved hypothetical protein [Paracoccidioides brasiliensis Pb03]	Fungus
31239	351	1579	32	549	-4.354	-2.122	9.40E-07	1.36E-05	2456	craniferina_c8662	CUST_10246_PI416193500	67539954	XP_663751.1	hypothetical protein AN6147.2 [Aspergillus nidulans FGSC A4] 	Fungus
6155	814	163	76	34	5.035	2.332	2.54E-06	2.94E-05	2457	craniferina_c23638	CUST_14915_PI416193500	156034759	XP_001585798.1	hypothetical protein SS1G_13315 [Sclerotinia sclerotiorum 1980] 	Fungus
5179	44	2	8	0	17.579	4.136	3.01E-05	0.00020764	2458	Cr_DMidi_9697B01.ab1	CUST_16415_PI416193500	NA	NA	NA	Algae
18441	586	141	21	27	4.213	2.075	7.28E-07	1.12E-05	2459	craniferina_c4447	CUST_1222_PI416193496	225554736	EEH03031.1	mitochondrial translation optimization protein [Ajellomyces capsulatus G186AR]	Fungus
12856	1444	11034	93	726	-7.641	-2.934	1.00E-05	8.61E-05	2460	craniferina_c1137	CUST_2039_PI416193500	NA	NA	NA	Fungus
7743	46	164	4	24	-3.564	-1.834	8.20E-08	2.20E-06	2461	craniferina_c17396	CUST_10301_PI416193496	169766450	XP_001817696.1	hypothetical protein [Aspergillus oryzae RIB40] 	Fungus
15306	44	157	5	8	-3.57	-1.836	8.82E-08	2.34E-06	2462	craniferina_c2110	CUST_3550_PI416193500	239613139	EEQ90126.1	HATPase_c domain-containing protein [Ajellomyces dermatitidis ER-3]	Fungus
40461	154	34	8	12	4.685	2.228	1.67E-06	2.13E-05	2463	craniferina_c23011	CUST_15561_PI416193496	296814518	XP_002847596.1	abhydrolase domain-containing protein 12B [Arthroderma otae CBS 113480] 	Fungus
10387	785	6746	46	1226	-8.502	-3.088	1.24E-05	0.000101956	2464	craniferina_c4252	CUST_6244_PI416193500	119488215	XP_001262649.1	"squalene-hopene-cyclase, putative [Neosartorya fischeri NRRL 181] "	Fungus
24236	97	503	11	70	-5.183	-2.374	2.99E-06	3.35E-05	2465	craniferina_c9343	CUST_3998_PI416193496	115388207	XP_001211609.1	hypothetical protein ATEG_02431 [Aspergillus terreus NIH2624] 	Algae
35018	4262	17360	618	3418	-4.051	-2.018	5.23E-07	8.81E-06	2466	craniferina_c28095	CUST_20345_PI416193496	238499807	XP_002381138.1	PH domain protein [Aspergillus flavus NRRL3357] 	Fungus
30787	525	119	58	14	4.429	2.147	1.21E-06	1.67E-05	2467	craniferina_c5485	CUST_7523_PI416193500	189209742	XP_001941203.1	hypothetical protein PTRG_10872 [Pyrenophora tritici-repentis Pt-1C-BFP] 	Fungus
8290	31	410	12	39	-14.109	-3.819	2.51E-05	0.000178897	2468	craniferina_c2691	CUST_4334_PI416193500	189208768	XP_001940717.1	conserved hypothetical protein [Pyrenophora tritici-repentis Pt-1C-BFP] 	Fungus
16103	53	15	5	4	3.646	1.866	1.33E-07	3.15E-06	2469	craniferina_c1650	CUST_2851_PI416193500	NA	NA	NA	Algae
10969	36413	7	2862	3	5202.189	12.345	6.93E-05	0.000406043	2470	craniferina_c4292	CUST_6285_PI416193500	39942512	XP_360793.1	hypothetical protein MGG_03336 [Magnaporthe oryzae 70-15] 	Fungus
25445	5530	1061	267	105	5.224	2.385	3.11E-06	3.44E-05	2471	craniferina_c17224	CUST_10167_PI416193496	156042872	XP_001587993.1	hypothetical protein SS1G_11235 [Sclerotinia sclerotiorum 1980] 	Fungus
28396	36	220	9	88	-5.898	-2.56	5.02E-06	4.99E-05	2472	craniferina_c24194	CUST_16683_PI416193496	238496321	XP_002379396.1	conserved hypothetical protein [Aspergillus flavus NRRL3357] 	Fungus
10963	14637	4527	1295	87	3.225	1.689	4.86E-09	3.04E-07	2473	Cr_WMidi_7201B02.ab1	CUST_18321_PI416193500	NA	NA	NA	Fungus
44591	3323	14145	707	929	-4.322	-2.112	9.20E-07	1.34E-05	2474	craniferina_lrc324	CUST_614_PI416193500	46123273	XP_386190.1	hypothetical protein FG06014.1 [Gibberella zeae PH-1]	Fungus
31360	216	908	28	315	-4.073	-2.026	5.54E-07	9.16E-06	2475	craniferina_c11021	CUST_5190_PI416193496	NA	NA	NA	Algae
9459	120	6	19	6	27.199	4.765	3.81E-05	0.000249778	2476	craniferina_lrc512	CUST_953_PI416193500	NA	NA	NA	Fungus
36916	3225	11084	468	1335	-3.444	-1.784	4.29E-08	1.40E-06	2477	Cr_DMidi_6817D08.ab1	CUST_16011_PI416193500	189197635	XP_001935155.1	NADP-dependent leukotriene B4 12-hydroxydehydrogenase [Pyrenophora tritici-repentis Pt-1C-BFP] 	Algae
24683	10819	3276	713	254	3.304	1.724	1.35E-08	6.17E-07	2478	craniferina_c3322	CUST_5130_PI416193500	156061897	XP_001596871.1	conserved hypothetical protein [Sclerotinia sclerotiorum 1980] 	Fungus
13573	544	106	214	19	4.897	2.292	2.29E-06	2.72E-05	2479	craniferina_c14025	CUST_12833_PI416193500	121707227	XP_001271770.1	dienelactone hydrolase family protein [Aspergillus clavatus NRRL 1] 	Algae
11719	63	15	14	4	4.278	2.097	8.74E-07	1.29E-05	2480	craniferina_c16732	CUST_13852_PI416193500	NA	NA	NA	Fungus
35173	78	21	7	2	3.712	1.892	1.90E-07	4.14E-06	2481	craniferina_c3492	CUST_5345_PI416193500	242762039	XP_002340298.1	"Snf1 protein kinase complex subunit Snf4, putative [Talaromyces stipitatus ATCC 10500] "	Fungus
29554	508	4161	177	327	-8.53	-3.093	1.30E-05	0.000106162	2482	craniferina_c2230	CUST_3711_PI416193500	115401006	XP_001216091.1	conserved hypothetical protein [Aspergillus terreus NIH2624] 	Fungus
693	10282	3	1045	1	3604.298	11.816	7.04E-05	0.000411461	2483	craniferina_lrc831	CUST_1505_PI416193500	67539996	XP_663772.1	hypothetical protein AN6168.2 [Aspergillus nidulans FGSC A4] 	Fungus
3841	315	2	176	0	129.472	7.016	5.63E-05	0.000342247	2484	BTK05730008(c)SJ1(t)Dry_0.5-1kb_1441-1536_D12(p)T3(s)090205SJ1SEQ1.092.ab1	CUST_15604_PI416193500	189201289	XP_001936981.1	conserved hypothetical protein [Pyrenophora tritici-repentis Pt-1C-BFP] 	NA
15334	3860	1183	156	38	3.262	1.706	8.50E-09	4.45E-07	2485	craniferina_c25085	CUST_17511_PI416193496	NA	NA	NA	Fungus
39605	4993	38577	580	9995	-7.595	-2.925	1.03E-05	8.78E-05	2486	Cr_DMidi_9601C01.ab1	CUST_16287_PI416193500	119490743	XP_001263094.1	n-alkane-inducible cytochrome P450 [Neosartorya fischeri NRRL 181] 	Algae
30137	512	116	67	12	4.408	2.14	1.20E-06	1.66E-05	2487	craniferina_c1764	CUST_3031_PI416193500	NA	NA	NA	Fungus
32053	23	110	3	23	-4.668	-2.223	1.72E-06	2.18E-05	2488	craniferina_c10778	CUST_5024_PI416193496	119176049	XP_001240156.1	hypothetical protein CIMG_09777 [Coccidioides immitis RS]	Fungus
28358	403	84	56	20	4.866	2.283	2.26E-06	2.69E-05	2489	craniferina_c15735	CUST_9004_PI416193496	171682872	XP_001906379.1	hypothetical protein [Podospora anserina S mat+] 	Algae
13272	136	758	19	93	-5.586	-2.482	4.30E-06	4.42E-05	2490	craniferina_c9321	CUST_3982_PI416193496	154295298	XP_001548085.1	hypothetical protein BC1G_13230 [Botryotinia fuckeliana B05.10] 	Fungus
44129	7435	1411	1125	269	5.287	2.403	3.49E-06	3.77E-05	2491	Cr_DMini_673G05.ab1	CUST_17485_PI416193500	145235585	XP_001390441.1	hypothetical protein An03g05620 [Aspergillus niger] 	Algae
3195	283	1524	19	400	-5.275	-2.399	3.46E-06	3.74E-05	2492	craniferina_c8606	CUST_10208_PI416193500	156060767	XP_001596306.1	hypothetical protein SS1G_02526 [Sclerotinia sclerotiorum 1980] 	Fungus
6915	580	4230	93	446	-7.329	-2.874	9.66E-06	8.38E-05	2493	craniferina_c2066	CUST_3485_PI416193500	67539650	XP_663599.1	hypothetical protein AN5995.2 [Aspergillus nidulans FGSC A4] 	Fungus
30724	317	83	21	21	3.889	1.959	3.73E-07	6.87E-06	2494	craniferina_c6559	CUST_2266_PI416193496	289620184	CBI53311.1	unnamed protein product [Sordaria macrospora]	Algae
32421	156	762	24	177	-4.842	-2.276	2.20E-06	2.64E-05	2495	craniferina_c24553	CUST_17018_PI416193496	NA	NA	NA	Fungus
17331	20477	4979	906	452	4.121	2.043	6.69E-07	1.05E-05	2496	craniferina_c24926	CUST_17366_PI416193496	NA	NA	NA	Fungus
[truncated: 6,369,752 more chars]
