# Supplementary material for: Whole transcriptome characterization of the effects of dehydration and rehydration on Cladonia rangiferina, the grey reindeer lichen
Source: BMC Genomics. 2013 Dec 10;14:870. doi: 10.1186/1471-2164-14-870 (PMC3878897; doi:10.1186/1471-2164-14-870)
Supplement: Additional file 5 — The full DE transcript list for comparison D3h vs. Dry. [file 1471-2164-14-870-S5.xls]

Feature identifier	Mean expression level for the specified sample group	Mean expression level for the specified sample group	Standard deviation (of the expression) for the specified sample group	Standard deviation (of the expression) for the specified sample group	Expression ratio (fold-change) between the compared sample groups	Expression ratio (fold-change) between the compared sample groups on the 2-logarithmics scale	T-test p-value for the comparison between the sample groups	FDR-adjusted p-value for the comparison between the sample groups	Average ranking value based on both p-value and fold-change; value 1 is the strongest DE feature						
ID	mean_D3h	mean_Dry	sd_D3h	sd_Dry	FC	logFC	P.Value	adj.P.Val	avgRank	SystematicName	ProbeName	GI	Other	Description	Symbiont classification
17306	2	39673	0	3500	-21851.135	-14.415	3.85E-19	7.85E-15	1	craniferina_c2605	CUST_4225_PI416193500	156030677	XP_001584665.1	hypothetical protein SS1G_14434 [Sclerotinia sclerotiorum 1980] 	Fungus
40839	3	35733	1	3324	-13098.747	-13.677	9.33E-19	1.10E-14	2	craniferina_c2605	CUST_4226_PI416193500	156030677	XP_001584665.1	hypothetical protein SS1G_14434 [Sclerotinia sclerotiorum 1980] 	Fungus
27322	2	10683	0	1032	-5770.733	-12.495	1.67E-17	4.25E-14	3	craniferina_c1757	CUST_3021_PI416193500	189189766	XP_001931222.1	conserved hypothetical protein [Pyrenophora tritici-repentis Pt-1C-BFP] 	Fungus
40989	3	11423	0	1140	-4091.029	-11.998	6.32E-17	1.14E-13	4	craniferina_c27279	CUST_19610_PI416193496	NA	NA	NA	Fungus
35875	2	4313	0	391	-1921.733	-10.908	5.62E-18	3.27E-14	5	craniferina_c4171	CUST_1098_PI416193496	NA	NA	NA	Algae
42651	2	18064	0	2403	-8044.839	-12.974	8.91E-16	7.73E-13	6	craniferina_c4683	CUST_6680_PI416193500	261202944	XP_002628686.1	conserved hypothetical protein [Ajellomyces dermatitidis SLH14081] 	Fungus
12557	2	2952	0	258	-1506.306	-10.557	1.32E-17	4.25E-14	7	craniferina_c7051	CUST_8952_PI416193500	70986068	XP_748534.1	ion channel [Aspergillus fumigatus Af293] 	Fungus
2502	2	2925	0	265	-1332.172	-10.38	1.26E-18	1.10E-14	8	craniferina_c7051	CUST_8951_PI416193500	70986068	XP_748534.1	ion channel [Aspergillus fumigatus Af293] 	Fungus
35121	2	2926	0	447	-1334.835	-10.382	1.40E-17	4.25E-14	9	craniferina_c5311	CUST_7325_PI416193500	296821528	XP_002850145.1	conserved hypothetical protein [Arthroderma otae CBS 113480] 	Fungus
30873	2	12918	0	1636	-6414.255	-12.647	2.01E-15	1.54E-12	10	craniferina_c4683	CUST_6679_PI416193500	261202944	XP_002628686.1	conserved hypothetical protein [Ajellomyces dermatitidis SLH14081] 	Fungus
39801	3	3767	0	621	-1431.222	-10.483	2.18E-17	5.23E-14	11	craniferina_c5311	CUST_7326_PI416193500	296821528	XP_002850145.1	conserved hypothetical protein [Arthroderma otae CBS 113480] 	Fungus
37737	2	2915	0	750	-1257.206	-10.296	8.90E-18	4.25E-14	12	craniferina_c22257	CUST_14861_PI416193496	NA	NA	NA	Fungus
29835	4	19869	3	4994	-5980.271	-12.546	3.51E-15	2.55E-12	13	Cr_DMini_673H09.ab1	CUST_17512_PI416193500	46107560	XP_380839.1	hypothetical protein FG00663.1 [Gibberella zeae PH-1]	Fungus
35504	2	3458	0	705	-1703.038	-10.734	1.84E-16	2.35E-13	14	craniferina_c23767	CUST_16278_PI416193496	NA	NA	NA	Fungus
24946	2	2076	0	188	-1146.994	-10.164	2.72E-17	6.16E-14	15	craniferina_c18879	CUST_11637_PI416193496	NA	NA	NA	Fungus
41041	2	1913	0	61	-865.704	-9.758	1.31E-17	4.25E-14	16	craniferina_c14476	CUST_12995_PI416193500	169610125	XP_001798481.1	hypothetical protein SNOG_08156 [Phaeosphaeria nodorum SN15] 	Fungus
7570	2	1849	0	37	-906.408	-9.824	1.56E-17	4.25E-14	17	craniferina_c14476	CUST_12996_PI416193500	169610125	XP_001798481.1	hypothetical protein SNOG_08156 [Phaeosphaeria nodorum SN15] 	Fungus
17775	19657	2	15536	0	7093.277	12.792	3.22E-14	1.66E-11	18	Cr_WMidi_6241G09.ab1	CUST_18272_PI416193500	NA	NA	NA	Algae
31857	4	5428	2	261	-1605.841	-10.649	3.13E-15	2.36E-12	19	craniferina_c15346	CUST_8690_PI416193496	NA	NA	NA	Fungus
45199	2889	5	204	0	623.931	9.285	2.34E-22	9.53E-18	20	craniferina_c22608	CUST_15183_PI416193496	NA	NA	NA	Fungus
10201	7	9173	3	1024	-1512.337	-10.563	1.42E-14	8.48E-12	21	craniferina_c1757	CUST_3022_PI416193500	189189766	XP_001931222.1	conserved hypothetical protein [Pyrenophora tritici-repentis Pt-1C-BFP] 	Fungus
36903	2	1330	0	123	-570.54	-9.156	2.63E-16	2.90E-13	22	craniferina_c9008	CUST_10474_PI416193500	156061917	XP_001596881.1	hypothetical protein SS1G_03104 [Sclerotinia sclerotiorum 1980] 	Fungus
15089	37459	2	27790	0	13777.556	13.75	5.81E-13	1.47E-10	23	craniferina_lrc446	CUST_829_PI416193500	156054184	XP_001593018.1	hypothetical protein SS1G_05940 [Sclerotinia sclerotiorum 1980] 	Fungus
21258	4997	12	311	1	421.006	8.718	9.73E-17	1.47E-13	24	craniferina_lrc325	CUST_615_PI416193500	154322264	XP_001560447.1	hypothetical protein BC1G_01279 [Botryotinia fuckeliana B05.10] 	Fungus
22700	2	1917	0	174	-1018.4	-9.992	1.26E-13	4.53E-11	25	craniferina_lrc677	CUST_1234_PI416193500	119474181	XP_001258966.1	hypothetical protein NFIA_004250 [Neosartorya fischeri NRRL 181] 	Fungus
3981	7	3825	2	244	-558.764	-9.126	7.95E-15	5.06E-12	26	craniferina_lrc677	CUST_1233_PI416193500	119474181	XP_001258966.1	hypothetical protein NFIA_004250 [Neosartorya fischeri NRRL 181] 	Fungus
23141	6429	15	308	3	443.713	8.793	2.14E-16	2.50E-13	27	craniferina_lrc325	CUST_616_PI416193500	154322264	XP_001560447.1	hypothetical protein BC1G_01279 [Botryotinia fuckeliana B05.10] 	Fungus
27055	3	28357	3	5280	-9811.396	-13.26	7.70E-13	1.76E-10	28	craniferina_lrc344	CUST_652_PI416193500	119191840	XP_001246526.1	hypothetical protein CIMG_00297 [Coccidioides immitis RS]	Fungus
8911	2	1095	0	54	-507.658	-8.988	1.26E-14	7.76E-12	29	Cr_DMini_673D05.ab1	CUST_17437_PI416193500	NA	NA	NA	Fungus
19477	5476	16	115	9	363.651	8.506	4.74E-17	9.67E-14	30	craniferina_c1796	CUST_3079_PI416193500	242762216	XP_002340331.1	"nuclear pore complex subunit Nup192, putative [Talaromyces stipitatus ATCC 10500] "	Fungus
40459	13917	3	12536	1	3232.942	11.659	9.98E-13	2.26E-10	31	Cr_WMidi_6241G09.ab1	CUST_18273_PI416193500	NA	NA	NA	Algae
9707	6110	20	593	9	324.641	8.343	7.87E-17	1.33E-13	32	craniferina_c4716	CUST_6703_PI416193500	67522511	XP_659316.1	hypothetical protein AN1712.2 [Aspergillus nidulans FGSC A4] 	Algae
43830	2	1171	0	52	-507.937	-8.989	5.16E-14	2.23E-11	33	Cr_DMini_673D05.ab1	CUST_17436_PI416193500	NA	NA	NA	Fungus
2719	2678	10	480	6	297.641	8.217	5.80E-17	1.12E-13	34	craniferina_c23387	CUST_15920_PI416193496	NA	NA	NA	Fungus
25668	4	5499	3	281	-1783.79	-10.801	1.20E-12	2.65E-10	35	Cr_DMini_4609D02.ab1	CUST_17090_PI416193500	169594952	XP_001790900.1	hypothetical protein SNOG_00207 [Phaeosphaeria nodorum SN15] 	Fungus
15197	2	1838	0	279	-950.142	-9.892	5.86E-13	1.47E-10	36	craniferina_c13918	CUST_12799_PI416193500	NA	NA	NA	Fungus
19551	24387	2	19773	0	7112.757	12.796	4.34E-12	7.72E-10	37	Cr_DMidi_5473G10.ab1	CUST_15912_PI416193500	NA	NA	NA	Fungus
25424	5	7764	2	883	-1713.523	-10.743	1.70E-12	3.45E-10	38	craniferina_c12017	CUST_5917_PI416193496	NA	NA	NA	Fungus
40001	2203	6	815	4	390.255	8.608	2.31E-14	1.27E-11	39	craniferina_c2571	CUST_4186_PI416193500	156053778	XP_001592815.1	"T-complex protein 1, gamma subunit [Sclerotinia sclerotiorum 1980] "	Fungus
10042	3797	11	904	8	398.975	8.64	3.58E-14	1.80E-11	40	craniferina_c14170	CUST_12895_PI416193500	NA	NA	NA	Fungus
28667	7	10009	3	1184	-1507.953	-10.558	1.99E-12	4.00E-10	41	craniferina_c15528	CUST_13365_PI416193500	119485506	XP_001262187.1	"amino acid permease, putative [Neosartorya fischeri NRRL 181] "	Fungus
15882	9106	17	1441	11	594.102	9.215	2.53E-13	7.54E-11	42	craniferina_c1088	CUST_1953_PI416193500	NA	NA	NA	Fungus
37198	7533	34	357	25	265.534	8.053	5.72E-16	5.55E-13	43	craniferina_c24577	CUST_15023_PI416193500	226294130	EEH49550.1	hypothetical protein PADG_05629 [Paracoccidioides brasiliensis Pb18]	Fungus
17776	683	2	432	1	269.633	8.075	1.31E-15	1.07E-12	44	craniferina_c22596	CUST_15171_PI416193496	NA	NA	NA	Fungus
12899	2	585	0	17	-298.367	-8.221	2.16E-14	1.22E-11	45	craniferina_c26081	CUST_18461_PI416193496	NA	NA	NA	Fungus
31081	3	1858	1	252	-718.082	-9.488	6.34E-13	1.51E-10	46	craniferina_c11072	CUST_11678_PI416193500	NA	NA	NA	Fungus
39882	8485	4	2881	1	1994.942	10.962	5.27E-12	8.91E-10	47	craniferina_lrc1083	CUST_1945_PI416193500	NA	NA	NA	Algae
35339	5	2256	1	329	-477.864	-8.9	2.31E-13	7.00E-11	48	craniferina_c27844	CUST_20140_PI416193496	NA	NA	NA	Fungus
14820	8830	2	6861	0	2958.611	11.531	6.84E-12	1.09E-09	49	Cr_WMidi_6241G10.ab1	CUST_18274_PI416193500	NA	NA	NA	Fungus
32110	685	3	51	1	270.817	8.081	3.91E-14	1.90E-11	50	craniferina_c10624	CUST_4913_PI416193496	121703902	XP_001270215.1	conserved hypothetical protein [Aspergillus clavatus NRRL 1] 	Fungus
25152	6	5020	3	1026	-1015.557	-9.988	4.55E-12	8.05E-10	51	craniferina_lrc783	CUST_1415_PI416193500	121704832	XP_001270679.1	"siroheme synthase, putative [Aspergillus clavatus NRRL 1] "	Fungus
11374	2	881	0	136	-428.206	-8.742	3.74E-13	1.02E-10	52	craniferina_lrc102	CUST_195_PI416193500	NA	NA	NA	Fungus
16037	7563	41	586	34	232.33	7.86	8.14E-15	5.10E-12	53	craniferina_c24577	CUST_15024_PI416193500	226294130	EEH49550.1	hypothetical protein PADG_05629 [Paracoccidioides brasiliensis Pb18]	Fungus
220	7	2031	3	292	-312.398	-8.287	1.10E-13	4.04E-11	54	craniferina_c14156	CUST_7700_PI416193496	NA	NA	NA	Fungus
11227	3	3147	1	258	-982.237	-9.94	4.77E-12	8.27E-10	55	craniferina_c7851	CUST_9588_PI416193500	212528672	XP_002144493.1	"translation initiation regulator (Gcn20), putative [Penicillium marneffei ATCC 18224] "	Fungus
28845	532	2	255	0	224.588	7.811	1.98E-14	1.14E-11	56	craniferina_c5803	CUST_1881_PI416193496	NA	NA	NA	Fungus
38485	14761	2	12592	0	3545.473	11.792	1.65E-11	2.26E-09	57	craniferina_c27871	CUST_15251_PI416193500	NA	NA	NA	Fungus
3215	2616	17	204	9	168.514	7.397	2.04E-16	2.45E-13	58	craniferina_lrc1081	CUST_2161_PI416105755	156055516	XP_001593682.1	hypothetical protein SS1G_05110 [Sclerotinia sclerotiorum 1980] 	Fungus
25011	764	2	408	0	342.672	8.421	2.71E-13	7.95E-11	59	craniferina_c7599	CUST_9373_PI416193500	NA	NA	NA	Fungus
35277	16182	3	14865	1	2961.68	11.532	1.81E-11	2.41E-09	60	craniferina_c936	CUST_1687_PI416193500	121700324	XP_001268427.1	"phospholipase, patatin family protein [Aspergillus clavatus NRRL 1] "	Fungus
40504	7196	35	907	21	226.718	7.825	4.26E-14	2.02E-11	61	craniferina_c8156	CUST_3224_PI416193496	NA	NA	NA	Fungus
41235	22	43492	8	5871	-2073.202	-11.018	1.66E-11	2.26E-09	62	craniferina_c1189	CUST_2114_PI416193500	225555848	EEH04138.1	cation-transporting ATPase [Ajellomyces capsulatus G186AR]	Fungus
7499	5490	38	963	18	153.045	7.258	8.17E-17	1.33E-13	63	craniferina_c6532	CUST_8557_PI416193500	NA	NA	NA	Fungus
10787	14024	2	11813	0	3274.081	11.677	2.28E-11	2.97E-09	64	craniferina_c27871	CUST_15252_PI416193500	NA	NA	NA	Fungus
6059	1258	4	25	4	383.428	8.583	6.08E-13	1.51E-10	65	craniferina_c5428	CUST_7458_PI416193500	NA	NA	NA	Fungus
5978	6812	2	5434	0	1878.68	10.876	1.70E-11	2.31E-09	66	BTK05171002(c)SJ1(t)dry_1-3kb_7585-7680_H6(p)T3(s)080604SJSEQ.048.ab1	CUST_15419_PI416193500	NA	NA	NA	NA
6481	4271	28	640	22	179.262	7.486	6.77E-15	4.45E-12	67	Cr_DMini_673E02.ab1	CUST_17449_PI416193500	239612656	EEQ89643.1	Swr1p complex component [Ajellomyces dermatitidis ER-3]	Fungus
1326	3738	22	306	13	190.553	7.574	1.35E-14	8.23E-12	68	craniferina_c10879	CUST_11559_PI416193500	154295419	XP_001548145.1	hypothetical protein BC1G_13188 [Botryotinia fuckeliana B05.10] 	Fungus
41054	3299	19	777	13	200.743	7.649	2.65E-14	1.42E-11	69	Cr_DMini_3841A06.ab1	CUST_16863_PI416193500	212532549	XP_002146431.1	DDHD domain protein [Penicillium marneffei ATCC 18224] 	Fungus
40758	10720	75	499	46	159.294	7.316	6.12E-16	5.67E-13	70	craniferina_c6532	CUST_8558_PI416193500	NA	NA	NA	Fungus
12880	7659	40	1131	32	230.588	7.849	7.28E-14	2.88E-11	71	craniferina_c2660	CUST_4294_PI416193500	169618816	XP_001802821.1	hypothetical protein SNOG_12600 [Phaeosphaeria nodorum SN15] 	Fungus
28483	2	435	0	27	-220.873	-7.787	5.54E-14	2.35E-11	72	craniferina_c6646	CUST_8661_PI416193500	NA	NA	NA	Fungus
3615	5270	2	4077	0	1495.538	10.546	1.66E-11	2.26E-09	73	craniferina_c2364	CUST_3911_PI416193500	156061970	XP_001596907.1	hypothetical protein SS1G_01099 [Sclerotinia sclerotiorum 1980] 	Fungus
4650	2472	17	244	10	165.534	7.371	1.97E-15	1.54E-12	74	craniferina_lrc1081	CUST_1941_PI416193500	156055516	XP_001593682.1	hypothetical protein SS1G_05110 [Sclerotinia sclerotiorum 1980] 	Fungus
42172	846	4	164	2	200.724	7.649	4.18E-14	2.00E-11	75	craniferina_c8494	CUST_3435_PI416193496	NA	NA	NA	Fungus
40516	4320	30	743	21	162.983	7.349	3.83E-15	2.65E-12	76	Cr_DMini_673E02.ab1	CUST_17448_PI416193500	239612656	EEQ89643.1	Swr1p complex component [Ajellomyces dermatitidis ER-3]	Fungus
21214	8956	2	7263	0	2575.911	11.331	2.80E-11	3.49E-09	77	craniferina_c11315	CUST_5400_PI416193496	NA	NA	NA	Fungus
6289	17355	4	13971	1	2702.488	11.4	3.23E-11	3.95E-09	78	Cr_WMidi_6241G10.ab1	CUST_18275_PI416193500	NA	NA	NA	Fungus
10561	14368	81	3253	57	202.536	7.662	9.69E-14	3.62E-11	79	craniferina_c2660	CUST_4293_PI416193500	169618816	XP_001802821.1	hypothetical protein SNOG_12600 [Phaeosphaeria nodorum SN15] 	Fungus
16402	2	442	0	112	-215.894	-7.754	1.57E-13	5.33E-11	80	craniferina_c23997	CUST_16495_PI416193496	NA	NA	NA	Algae
11243	265	2	105	0	126.785	6.986	1.32E-16	1.79E-13	81	craniferina_c25533	CUST_17937_PI416193496	NA	NA	NA	Fungus
40956	7	6152	2	606	-864.144	-9.755	1.62E-11	2.24E-09	82	craniferina_c15607	CUST_8900_PI416193496	NA	NA	NA	Fungus
32425	2803	2	706	0	1305.287	10.35	2.61E-11	3.33E-09	83	craniferina_c6743	CUST_8734_PI416193500	169594716	XP_001790782.1	hypothetical protein SNOG_00086 [Phaeosphaeria nodorum SN15] 	Algae
13482	712	2	389	0	349.035	8.447	1.43E-12	3.02E-10	84	craniferina_c11344	CUST_11831_PI416193500	189207611	XP_001940139.1	predicted protein [Pyrenophora tritici-repentis Pt-1C-BFP] 	Fungus
42609	8202	77	1304	31	111.808	6.805	1.63E-17	4.25E-14	85	craniferina_c4603	CUST_6604_PI416193500	225679919	EEH18203.1	karyopherin [Paracoccidioides brasiliensis Pb03]	Fungus
33822	8243	71	1232	44	129.732	7.019	9.28E-16	7.88E-13	86	craniferina_c4603	CUST_6603_PI416193500	225679919	EEH18203.1	karyopherin [Paracoccidioides brasiliensis Pb03]	Fungus
19013	15	5209	3	716	-357.303	-8.481	2.14E-12	4.23E-10	87	craniferina_c27576	CUST_19894_PI416193496	NA	NA	NA	Fungus
4151	588	3	377	1	158.819	7.311	4.61E-14	2.09E-11	88	craniferina_c1151	CUST_2055_PI416193500	121713458	XP_001274340.1	riboflavin aldehyde-forming enzyme [Aspergillus clavatus NRRL 1] 	Fungus
35956	1912	18	406	5	106.938	6.741	1.55E-17	4.25E-14	89	craniferina_c1745	CUST_2999_PI416193500	240105626	EER23819.1	Cytochrome P450 family protein [Coccidioides posadasii C735 delta SOWgp]	Fungus
27407	2	746	0	54	-403.014	-8.655	4.73E-12	8.24E-10	90	craniferina_c5355	CUST_7378_PI416193500	115388729	XP_001211870.1	predicted protein [Aspergillus terreus NIH2624] 	Fungus
22552	3	1671	2	223	-606.68	-9.245	1.29E-11	1.86E-09	91	craniferina_c11072	CUST_11677_PI416193500	NA	NA	NA	Fungus
13502	2	260	0	28	-129.657	-7.019	3.77E-15	2.65E-12	92	craniferina_c1525	CUST_2666_PI416193500	NA	NA	NA	Fungus
19604	3999	2	3074	0	1318.074	10.364	4.10E-11	4.78E-09	93	Cr_DMini_2305A04.ab1	CUST_16707_PI416193500	240106935	EER25122.1	"WD domain, G-beta repeat containing protein [Coccidioides posadasii C735 delta SOWgp]"	Fungus
14870	3842	29	367	17	148.439	7.214	5.64E-14	2.37E-11	94	craniferina_c10879	CUST_11560_PI416193500	154295419	XP_001548145.1	hypothetical protein BC1G_13188 [Botryotinia fuckeliana B05.10] 	Fungus
43820	13918	123	2645	95	134.588	7.072	3.39E-14	1.73E-11	95	Cr_WMini_1633D10.ab1	CUST_19173_PI416193500	67523411	XP_659765.1	hypothetical protein AN2161.2 [Aspergillus nidulans FGSC A4] 	Algae
30416	7	4939	5	1003	-845.451	-9.724	3.27E-11	3.99E-09	96	Cr_Mini_01C08.ab1	CUST_17893_PI416193500	189202640	XP_001937656.1	siroheme synthase [Pyrenophora tritici-repentis Pt-1C-BFP] 	Fungus
34864	2	820	0	39	-377.211	-8.559	5.34E-12	8.95E-10	97	craniferina_c26568	CUST_18926_PI416193496	225561670	EEH09950.1	translocation elongation factor [Ajellomyces capsulatus G186AR]	Fungus
40418	4	2965	2	261	-784.83	-9.616	2.96E-11	3.66E-09	98	craniferina_c7851	CUST_9587_PI416193500	212528672	XP_002144493.1	"translation initiation regulator (Gcn20), putative [Penicillium marneffei ATCC 18224] "	Fungus
14650	4	930	3	86	-241.293	-7.915	1.56E-12	3.25E-10	99	craniferina_c6646	CUST_8662_PI416193500	NA	NA	NA	Fungus
929	13830	122	2652	93	133.725	7.063	4.55E-14	2.08E-11	100	Cr_WMini_1633D10.ab1	CUST_19172_PI416193500	67523411	XP_659765.1	hypothetical protein AN2161.2 [Aspergillus nidulans FGSC A4] 	Algae
44836	3	1262	0	156	-471.394	-8.881	1.24E-11	1.78E-09	101	craniferina_c8143	CUST_3217_PI416193496	259480641	CBF73471.1	TPA: conserved hypothetical protein [Aspergillus nidulans FGSC A4]	Fungus
39070	2	502	0	13	-237.515	-7.892	1.43E-12	3.02E-10	102	craniferina_c10973	CUST_5156_PI416193496	NA	NA	NA	Fungus
10283	4633	33	1891	19	148.223	7.212	1.48E-13	5.11E-11	103	craniferina_c22298	CUST_14898_PI416193496	222106574	YP_002547365.1	UDP-glucose 4-epimerase [Agrobacterium vitis S4] 	Fungus
34972	1401	8	359	1	170.349	7.412	4.83E-13	1.29E-10	104	craniferina_c3185	CUST_4961_PI416193500	189209245	XP_001940955.1	metacaspase [Pyrenophora tritici-repentis Pt-1C-BFP] 	Algae
13323	5158	49	393	29	117.464	6.876	2.86E-14	1.49E-11	105	craniferina_c1151	CUST_2056_PI416193500	121713458	XP_001274340.1	riboflavin aldehyde-forming enzyme [Aspergillus clavatus NRRL 1] 	Fungus
36054	1874	16	381	11	131.682	7.041	7.70E-14	3.02E-11	106	craniferina_c18476	CUST_11254_PI416193496	NA	NA	NA	Fungus
38264	17925	31	6295	23	647.69	9.339	3.54E-11	4.27E-09	107	craniferina_c10900	CUST_11580_PI416193500	240109555	EER27724.1	hypothetical protein CPC735_030600 [Coccidioides posadasii C735 delta SOWgp]	Fungus
5373	2084	2	1490	0	747.618	9.546	4.28E-11	4.97E-09	108	craniferina_c8549	CUST_3462_PI416193496	NA	NA	NA	Fungus
27180	3887	6	1266	8	988.965	9.95	6.01E-11	6.55E-09	109	craniferina_c8323	CUST_9971_PI416193500	NA	NA	NA	Fungus
18658	70036	16	54151	20	5503.808	12.426	1.55E-10	1.44E-08	110	craniferina_lrc369	CUST_696_PI416193500	169605521	XP_001796181.1	hypothetical protein SNOG_05785 [Phaeosphaeria nodorum SN15] 	Fungus
39890	3	688	0	110	-268.93	-8.071	5.07E-12	8.64E-10	111	craniferina_lrc12410	CUST_6223_PI416193496	NA	NA	NA	Fungus
16787	2	3240	0	613	-1746.574	-10.77	1.05E-10	1.03E-08	112	craniferina_c4419	CUST_6421_PI416193500	115433354	XP_001216814.1	hypothetical protein ATEG_08193 [Aspergillus terreus NIH2624] 	Fungus
14236	2873	2	2358	0	899.489	9.813	6.64E-11	7.12E-09	113	Cr_DMidi_5281H07.ab1	CUST_15779_PI416193500	NA	NA	NA	Fungus
5789	2	2626	0	153	-1265.62	-10.306	8.71E-11	8.85E-09	114	craniferina_c25790	CUST_18177_PI416193496	NA	NA	NA	Algae
39148	9	4636	6	909	-663.254	-9.373	4.75E-11	5.35E-09	115	Cr_Mini_01C08.ab1	CUST_17892_PI416193500	189202640	XP_001937656.1	siroheme synthase [Pyrenophora tritici-repentis Pt-1C-BFP] 	Fungus
21996	1911	13	643	1	140.209	7.131	3.14E-13	8.69E-11	116	craniferina_c10901	CUST_11581_PI416193500	225684729	EEH23013.1	predicted protein [Paracoccidioides brasiliensis Pb03]	Fungus
4669	6712	4	5293	1	1083.295	10.081	9.24E-11	9.28E-09	117	BTK05171002(c)SJ1(t)dry_1-3kb_7585-7680_H6(p)T3(s)080604SJSEQ.048.ab1	CUST_15420_PI416193500	NA	NA	NA	NA
39018	3	356	0	63	-138.952	-7.118	3.11E-13	8.67E-11	118	craniferina_c15865	CUST_9109_PI416193496	NA	NA	NA	Fungus
3001	63199	19	48727	22	3824.969	11.901	2.07E-10	1.84E-08	119	craniferina_lrc369	CUST_695_PI416193500	169605521	XP_001796181.1	hypothetical protein SNOG_05785 [Phaeosphaeria nodorum SN15] 	Fungus
15759	45540	402	6707	208	122.228	6.933	1.84E-13	5.95E-11	120	craniferina_c1392	CUST_2447_PI416193500	189207801	XP_001940234.1	alcohol dehydrogenase [Pyrenophora tritici-repentis Pt-1C-BFP] 	Algae
11336	201	2	58	0	82.28	6.362	1.24E-16	1.74E-13	121	craniferina_c2533	CUST_468_PI416193496	67904308	XP_682410.1	hypothetical protein AN9141.2 [Aspergillus nidulans FGSC A4] 	Fungus
35363	373	4	103	2	90.172	6.495	1.50E-15	1.20E-12	122	craniferina_c25896	CUST_18279_PI416193496	NA	NA	NA	Fungus
12850	2432	14	976	9	185.501	7.535	2.33E-12	4.52E-10	123	craniferina_c3099	CUST_4856_PI416193500	189202074	XP_001937373.1	elongation factor G 2 [Pyrenophora tritici-repentis Pt-1C-BFP] 	Fungus
6424	7930	85	762	52	103.657	6.696	6.81E-14	2.75E-11	124	craniferina_c3124	CUST_4895_PI416193500	226291871	EEH47299.1	DNA-directed RNA polymerase [Paracoccidioides brasiliensis Pb18]	Fungus
22144	2566	2	2101	0	812.254	9.666	9.01E-11	9.09E-09	125	Cr_DMidi_6817B03.ab1	CUST_15960_PI416193500	NA	NA	NA	Algae
7917	361	3	31	1	137.047	7.099	5.83E-13	1.47E-10	126	craniferina_c23834	CUST_16340_PI416193496	NA	NA	NA	Algae
15408	2320	2	1891	0	715.813	9.483	7.39E-11	7.76E-09	127	Cr_DMidi_6817G10.ab1	CUST_16077_PI416193500	NA	NA	NA	Algae
7575	4143	4	3057	2	726.794	9.505	8.11E-11	8.41E-09	128	Cr_DMini_2305A04.ab1	CUST_16706_PI416193500	240106935	EER25122.1	"WD domain, G-beta repeat containing protein [Coccidioides posadasii C735 delta SOWgp]"	Fungus
28509	2	458	0	54	-242.813	-7.924	9.90E-12	1.50E-09	129	craniferina_c13844	CUST_7443_PI416193496	268570134	XP_002640700.1	C. briggsae CBR-DNJ-12 protein [Caenorhabditis briggsae] 	Fungus
42544	3	531	1	72	-167.251	-7.386	2.53E-12	4.89E-10	130	craniferina_c15311	CUST_8657_PI416193496	NA	NA	NA	Fungus
6996	7392	99	668	50	80.402	6.329	6.85E-16	6.21E-13	131	Cr_DMini_4609F06.ab1	CUST_17133_PI416193500	296808023	XP_002844350.1	conserved hypothetical protein [Arthroderma otae CBS 113480] 	Fungus
14216	2012	17	103	11	133.446	7.06	6.29E-13	1.51E-10	132	craniferina_c5428	CUST_7457_PI416193500	NA	NA	NA	Fungus
40850	5	1875	1	128	-402.731	-8.654	3.92E-11	4.63E-09	133	craniferina_c21891	CUST_14510_PI416193496	NA	NA	NA	Fungus
34019	353	4	42	3	96.681	6.595	5.19E-14	2.23E-11	134	craniferina_c22679	CUST_15249_PI416193496	NA	NA	NA	Algae
23112	2328	2	1882	0	746.902	9.545	9.90E-11	9.75E-09	135	Cr_DMidi_6817A03.ab1	CUST_15939_PI416193500	NA	NA	NA	Algae
2947	5015	40	677	24	138.625	7.115	1.13E-12	2.51E-10	136	craniferina_c5892	CUST_7935_PI416193500	145245219	XP_001394877.1	hypothetical protein An11g09190 [Aspergillus niger] 	Fungus
21114	7820	106	711	60	80.509	6.331	3.24E-15	2.40E-12	137	Cr_DMini_4609F06.ab1	CUST_17134_PI416193500	296808023	XP_002844350.1	conserved hypothetical protein [Arthroderma otae CBS 113480] 	Fungus
2632	2810	21	424	24	210.736	7.719	7.74E-12	1.21E-09	138	craniferina_c14170	CUST_12896_PI416193500	NA	NA	NA	Fungus
11672	2	852	0	103	-408.028	-8.673	4.52E-11	5.19E-09	139	Cr_DMini_2305A09.ab1	CUST_16710_PI416193500	238505620	XP_002384026.1	conserved hypothetical protein [Aspergillus flavus NRRL3357] 	Algae
29535	2679	2	2190	1	741.97	9.535	1.23E-10	1.19E-08	140	Cr_DMidi_6817D11.ab1	CUST_16016_PI416193500	NA	NA	NA	Fungus
31833	13838	48	8590	38	287.209	8.166	2.38E-11	3.07E-09	141	craniferina_c3959	CUST_5897_PI416193500	255949612	XP_002565573.1	Pc22g16590 [Penicillium chrysogenum Wisconsin 54-1255] 	Fungus
36897	11	1536	2	281	-136.053	-7.088	1.38E-12	2.94E-10	142	craniferina_c24029	CUST_16525_PI416193496	NA	NA	NA	Fungus
43811	6127	4	4907	1	1032.791	10.012	2.06E-10	1.84E-08	143	craniferina_c2139	CUST_3590_PI416193500	212527116	XP_002143715.1	hypothetical protein PMAA_020900 [Penicillium marneffei ATCC 18224] 	Fungus
32176	1766	2	1947	0	595.66	9.218	9.56E-11	9.50E-09	144	Cr_DMini_865G12.ab1	CUST_17654_PI416193500	240109978	EER28147.1	hypothetical protein CPC735_034830 [Coccidioides posadasii C735 delta SOWgp]	Algae
37868	340	2	133	0	145.773	7.188	2.29E-12	4.47E-10	145	craniferina_c10361	CUST_4730_PI416193496	NA	NA	NA	Fungus
18138	3688	13	988	14	499.008	8.963	8.41E-11	8.61E-09	146	craniferina_c1088	CUST_1954_PI416193500	NA	NA	NA	Fungus
21993	20	4064	6	145	-207.448	-7.697	1.04E-11	1.55E-09	147	craniferina_c3498	CUST_5357_PI416193500	NA	NA	NA	Fungus
30827	6	8434	3	832	-1413.485	-10.465	3.09E-10	2.62E-08	148	craniferina_c2819	CUST_4495_PI416193500	NA	NA	NA	Fungus
39998	1116	6	223	7	242.494	7.922	1.82E-11	2.41E-09	149	craniferina_lrc757	CUST_1372_PI416193500	169594952	XP_001790900.1	hypothetical protein SNOG_00207 [Phaeosphaeria nodorum SN15] 	Algae
9510	13003	8	4264	7	2076.512	11.02	4.14E-10	3.36E-08	150	craniferina_c7331	CUST_9155_PI416193500	221126627	XP_002156063.1	PREDICTED: similar to MAEBL [Hydra magnipapillata]	Fungus
4518	2684	2	2143	0	777.878	9.603	1.66E-10	1.52E-08	151	Cr_DMidi_5281G05.ab1	CUST_15761_PI416193500	NA	NA	NA	Fungus
809	3775	46	898	37	98.102	6.616	1.94E-13	6.17E-11	152	craniferina_c11472	CUST_5517_PI416193496	NA	NA	NA	Fungus
16783	2	393	0	7	-219.308	-7.777	1.45E-11	2.03E-09	153	craniferina_c6564	CUST_2268_PI416193496	NA	NA	NA	Fungus
37079	79058	1346	1650	524	61.593	5.945	3.14E-17	6.73E-14	154	Cr_DMini_4897H08.ab1	CUST_17352_PI416193500	238505620	XP_002384026.1	conserved hypothetical protein [Aspergillus flavus NRRL3357] 	Fungus
12816	406	3	151	2	120.737	6.916	1.08E-12	2.42E-10	155	craniferina_c13606	CUST_7237_PI416193496	NA	NA	NA	Algae
27735	9	2300	3	130	-264.847	-8.049	2.64E-11	3.35E-09	156	craniferina_c13899	CUST_7493_PI416193496	189194385	XP_001933531.1	mitochondrial intermediate peptidase [Pyrenophora tritici-repentis Pt-1C-BFP] 	Algae
12411	5	9602	3	1095	-2222.949	-11.118	4.59E-10	3.67E-08	157	craniferina_c2819	CUST_4496_PI416193500	NA	NA	NA	Fungus
5792	20661	255	7585	148	86.196	6.43	6.15E-14	2.53E-11	158	craniferina_c3703	CUST_5591_PI416193500	169597365	XP_001792106.1	hypothetical protein SNOG_01468 [Phaeosphaeria nodorum SN15] 	Fungus
21320	216	2	149	0	100.579	6.652	2.98E-13	8.49E-11	159	craniferina_c11448	CUST_5497_PI416193496	189208003	XP_001940335.1	conserved hypothetical protein [Pyrenophora tritici-repentis Pt-1C-BFP] 	Fungus
5826	2828	2	2278	0	852.901	9.736	2.20E-10	1.94E-08	160	craniferina_c19157	CUST_11901_PI416193496	NA	NA	NA	Fungus
9509	30578	498	1517	169	63.521	5.989	1.93E-16	2.38E-13	161	craniferina_c1793	CUST_3073_PI416193500	156056673	XP_001594260.1	hypothetical protein SS1G_04067 [Sclerotinia sclerotiorum 1980] 	Fungus
32470	8	5395	10	314	-1213.093	-10.244	3.30E-10	2.77E-08	162	Cr_DMini_4609D02.ab1	CUST_17089_PI416193500	169594952	XP_001790900.1	hypothetical protein SNOG_00207 [Phaeosphaeria nodorum SN15] 	Fungus
18710	18358	2	16477	0	4428.959	12.113	5.99E-10	4.57E-08	163	craniferina_c936	CUST_1688_PI416193500	121700324	XP_001268427.1	"phospholipase, patatin family protein [Aspergillus clavatus NRRL 1] "	Fungus
24073	2324	2	1876	0	735.683	9.523	2.06E-10	1.84E-08	164	Cr_DMidi_6817B03.ab1	CUST_15961_PI416193500	NA	NA	NA	Algae
39111	5382	83	1372	38	67.549	6.078	5.69E-15	3.87E-12	165	craniferina_c3850	CUST_5785_PI416193500	67904134	XP_682323.1	hypothetical protein AN9054.2 [Aspergillus nidulans FGSC A4] 	Algae
24989	3129	20	1327	9	151.434	7.243	6.21E-12	1.03E-09	166	Cr_DMini_3841A06.ab1	CUST_16864_PI416193500	212532549	XP_002146431.1	DDHD domain protein [Penicillium marneffei ATCC 18224] 	Fungus
20239	8083	12	3685	7	814.214	9.669	2.50E-10	2.16E-08	167	craniferina_c9163	CUST_10566_PI416193500	NA	NA	NA	Fungus
27455	15214	5	13315	3	1794.725	10.81	5.17E-10	4.06E-08	168	Cr_DMidi_5473G10.ab1	CUST_15913_PI416193500	NA	NA	NA	Fungus
22681	6751	51	4973	20	117.307	6.874	1.65E-12	3.41E-10	169	craniferina_c12225	CUST_6080_PI416193496	169608712	XP_001797775.1	hypothetical protein SNOG_07442 [Phaeosphaeria nodorum SN15] 	Fungus
43229	14400	198	2842	161	87.944	6.459	1.63E-13	5.50E-11	170	craniferina_c2145	CUST_347_PI416193496	156032591	XP_001585133.1	predicted protein [Sclerotinia sclerotiorum 1980] 	Fungus
43815	3	971	0	142	-369.88	-8.531	7.21E-11	7.64E-09	171	craniferina_c5633	CUST_7657_PI416193500	NA	NA	NA	Fungus
7431	3043	13	924	4	238.429	7.897	3.03E-11	3.73E-09	172	craniferina_c8323	CUST_9972_PI416193500	NA	NA	NA	Fungus
24099	8	1244	2	63	-158.33	-7.307	8.83E-12	1.35E-09	173	craniferina_c21708	CUST_14694_PI416193500	240109095	EER27264.1	hypothetical protein CPC735_026000 [Coccidioides posadasii C735 delta SOWgp]	Fungus
13937	2668	2	2161	0	746.713	9.544	2.43E-10	2.11E-08	174	Cr_DMidi_5281E09.ab1	CUST_15724_PI416193500	NA	NA	NA	Algae
37131	33993	210	10559	96	165.668	7.372	1.14E-11	1.66E-09	175	craniferina_c5198	CUST_1589_PI416193496	189197727	XP_001935201.1	conserved hypothetical protein [Pyrenophora tritici-repentis Pt-1C-BFP] 	Fungus
788	2284	3	1841	0	550.46	9.104	2.04E-10	1.83E-08	176	Cr_DMidi_5281F03.ab1	CUST_15735_PI416193500	NA	NA	NA	Algae
40225	12110	163	2138	100	82.447	6.365	1.76E-13	5.78E-11	177	craniferina_c1844	CUST_3148_PI416193500	171691558	XP_001910704.1	hypothetical protein [Podospora anserina S mat+] 	Algae
41726	8618	9	2756	9	1430.313	10.482	5.86E-10	4.50E-08	178	craniferina_lrc1083	CUST_1946_PI416193500	NA	NA	NA	Algae
3489	2	1695	0	194	-763.403	-9.576	3.58E-10	2.97E-08	179	craniferina_c5633	CUST_7658_PI416193500	NA	NA	NA	Fungus
23832	410	9	22	1	47.473	5.569	2.98E-18	2.02E-14	180	craniferina_c5404	CUST_1686_PI416193496	NA	NA	NA	Fungus
2459	3	477	0	51	-150.18	-7.231	1.13E-11	1.66E-09	181	craniferina_c19178	CUST_11918_PI416193496	NA	NA	NA	Fungus
24384	2623	2	2148	0	770.133	9.589	3.82E-10	3.14E-08	182	Cr_DMidi_6817A03.ab1	CUST_15938_PI416193500	NA	NA	NA	Algae
21958	3771	72	342	12	53.084	5.73	4.75E-16	4.72E-13	183	craniferina_c27513	CUST_19837_PI416193496	261360297	EEY22725.1	conserved hypothetical protein [Verticillium albo-atrum VaMs.102]	Fungus
696	8428	109	2752	83	88.636	6.47	4.53E-13	1.21E-10	184	Cr_WMini_2881D01.ab1	CUST_19419_PI416193500	NA	NA	NA	Fungus
23372	2632	2	2117	0	738.588	9.529	3.67E-10	3.03E-08	185	Cr_WMini_3553G02.ab1	CUST_19566_PI416193500	NA	NA	NA	Algae
11298	3	1104	2	126	-365.585	-8.514	9.78E-11	9.65E-09	186	craniferina_lrc63	CUST_119_PI416193500	225562852	EEH11131.1	conserved hypothetical protein [Ajellomyces capsulatus G186AR]	Fungus
34330	896	5	242	5	238.816	7.9	4.99E-11	5.57E-09	187	craniferina_c6212	CUST_8231_PI416193500	NA	NA	NA	Fungus
29282	6083	31	1910	8	193.961	7.6	3.19E-11	3.92E-09	188	craniferina_c20298	CUST_12993_PI416193496	NA	NA	NA	Fungus
39318	2417	3	1925	1	519.284	9.02	2.75E-10	2.36E-08	189	Cr_DMidi_5281F03.ab1	CUST_15734_PI416193500	NA	NA	NA	Algae
30726	2813	2	2323	1	730.418	9.513	4.34E-10	3.49E-08	190	Cr_DMidi_5281G05.ab1	CUST_15760_PI416193500	NA	NA	NA	Fungus
19838	1062	6	274	5	205.127	7.68	4.46E-11	5.13E-09	191	craniferina_lrc757	CUST_1371_PI416193500	169594952	XP_001790900.1	hypothetical protein SNOG_00207 [Phaeosphaeria nodorum SN15] 	Algae
38769	1074	4	629	2	217.309	7.764	4.85E-11	5.44E-09	192	craniferina_lrc234	CUST_444_PI416193500	170579899	XP_001895031.1	hypothetical protein Bm1_17870 [Brugia malayi] 	Algae
21529	135	2	37	0	70.646	6.143	1.73E-13	5.74E-11	193	craniferina_c11687	CUST_5662_PI416193496	NA	NA	NA	Fungus
43512	2574	3	2039	1	487.165	8.928	2.79E-10	2.39E-08	194	Cr_DMidi_5281H07.ab1	CUST_15778_PI416193500	NA	NA	NA	Fungus
20483	150	2	20	0	74.85	6.226	2.91E-13	8.34E-11	195	craniferina_c19850	CUST_12560_PI416193496	NA	NA	NA	Fungus
573	2614	5	733	1	490.334	8.938	3.23E-10	2.72E-08	196	craniferina_c6743	CUST_8733_PI416193500	169594716	XP_001790782.1	hypothetical protein SNOG_00086 [Phaeosphaeria nodorum SN15] 	Algae
43237	5	635	2	119	-121.438	-6.924	8.34E-12	1.29E-09	197	craniferina_c27150	CUST_19490_PI416193496	NA	NA	NA	Algae
15710	2346	3	1918	2	533.765	9.06	3.86E-10	3.16E-08	198	Cr_DMidi_5281C03.ab1	CUST_15667_PI416193500	NA	NA	NA	Algae
35769	362	3	150	1	137.739	7.106	1.55E-11	2.16E-09	199	craniferina_c23722	CUST_16235_PI416193496	NA	NA	NA	Algae
32642	5	1524	6	74	-409.317	-8.677	2.28E-10	2.00E-08	200	Cr_DMini_865F01.ab1	CUST_17617_PI416193500	119186459	XP_001243836.1	hypothetical protein CIMG_03277 [Coccidioides immitis RS]	Algae
3268	2945	4	2405	3	540.53	9.078	4.24E-10	3.42E-08	201	craniferina_c2139	CUST_3589_PI416193500	212527116	XP_002143715.1	hypothetical protein PMAA_020900 [Penicillium marneffei ATCC 18224] 	Fungus
13011	2613	3	2140	2	590.1	9.205	4.87E-10	3.87E-08	202	Cr_DMidi_6817G10.ab1	CUST_16076_PI416193500	NA	NA	NA	Algae
34161	9362	108	1102	76	100.575	6.652	4.56E-12	8.05E-10	203	craniferina_c9917	CUST_10977_PI416193500	291186636	EFE42059.1	hypothetical protein TRV_03198 [Trichophyton verrucosum HKI 0517]	Fungus
40933	352	3	116	0	111.88	6.806	8.07E-12	1.26E-09	204	craniferina_c24571	CUST_17034_PI416193496	NA	NA	NA	Algae
41723	6681	88	1555	68	89.535	6.484	1.69E-12	3.45E-10	205	craniferina_c15180	CUST_8553_PI416193496	NA	NA	NA	Fungus
30723	7919	179	409	43	45.015	5.492	2.23E-16	2.52E-13	206	craniferina_c8579	CUST_10189_PI416193500	296819347	XP_002849833.1	class 2 transcription repressor NC2 [Arthroderma otae CBS 113480] 	Fungus
41281	869	16	214	0	53.205	5.733	5.12E-14	2.23E-11	207	craniferina_c1844	CUST_3147_PI416193500	171691558	XP_001910704.1	hypothetical protein [Podospora anserina S mat+] 	Algae
39191	3294	75	252	14	44.104	5.463	1.65E-16	2.17E-13	208	craniferina_c11694	CUST_12037_PI416193500	NA	NA	NA	Fungus
12624	2	555	0	63	-296.483	-8.212	1.55E-10	1.44E-08	209	craniferina_c20386	CUST_13077_PI416193496	NA	NA	NA	Fungus
13365	98574	1954	10792	1127	55.549	5.796	9.18E-14	3.50E-11	210	craniferina_lrc556	CUST_1029_PI416193500	70995942	XP_752726.1	conserved hypothetical protein [Aspergillus fumigatus Af293] 	Fungus
20741	8795	108	1074	75	93.656	6.549	3.30E-12	6.12E-10	211	craniferina_c9917	CUST_10978_PI416193500	291186636	EFE42059.1	hypothetical protein TRV_03198 [Trichophyton verrucosum HKI 0517]	Fungus
3432	6	577	1	89	-90.582	-6.501	2.71E-12	5.13E-10	212	craniferina_c15183	CUST_8556_PI416193496	156050311	XP_001591117.1	hypothetical protein SS1G_07742 [Sclerotinia sclerotiorum 1980] 	Fungus
9270	28	1812	1	268	-64.52	-6.012	2.86E-13	8.28E-11	213	Cr_Mini_01B04.ab1	CUST_17860_PI416193500	NA	NA	NA	Fungus
14813	2	240	0	90	-124.83	-6.964	1.82E-11	2.41E-09	214	craniferina_c19667	CUST_12385_PI416193496	NA	NA	NA	Fungus
23516	5	1676	6	64	-492.028	-8.943	5.38E-10	4.19E-08	215	Cr_DMini_865F01.ab1	CUST_17616_PI416193500	119186459	XP_001243836.1	hypothetical protein CIMG_03277 [Coccidioides immitis RS]	Algae
30173	2	830	0	70	-354.17	-8.468	2.53E-10	2.18E-08	216	craniferina_c23915	CUST_16416_PI416193496	242774897	XP_002478535.1	"polyketide synthase, putative [Talaromyces stipitatus ATCC 10500] "	Fungus
40891	3	713	0	80	-254.985	-7.994	1.58E-10	1.46E-08	217	craniferina_c17498	CUST_14198_PI416193500	NA	NA	NA	Fungus
30293	7	3654	2	699	-512.445	-9.001	6.32E-10	4.75E-08	218	craniferina_c19127	CUST_11871_PI416193496	NA	NA	NA	Fungus
12165	159	2	3	0	83.344	6.381	3.86E-12	7.09E-10	219	craniferina_c24008	CUST_16505_PI416193496	NA	NA	NA	Fungus
18564	492	11	146	2	44.8	5.485	1.46E-14	8.61E-12	220	craniferina_c11575	CUST_11968_PI416193500	46127357	XP_388232.1	hypothetical protein FG08056.1 [Gibberella zeae PH-1]	Fungus
32408	2	122	0	18	-59.783	-5.902	3.08E-13	8.65E-11	221	craniferina_c12879	CUST_6615_PI416193496	NA	NA	NA	Fungus
21941	2	264	0	27	-142.141	-7.151	4.46E-11	5.13E-09	222	craniferina_c12804	CUST_12478_PI416193500	NA	NA	NA	Fungus
22035	2	256	0	77	-135.759	-7.085	3.74E-11	4.46E-09	223	craniferina_c20932	CUST_13596_PI416193496	NA	NA	NA	Fungus
3881	7239	104	3083	78	77.942	6.284	2.64E-12	5.05E-10	224	Cr_WMini_2881D01.ab1	CUST_19418_PI416193500	NA	NA	NA	Fungus
44702	3622	4	2997	1	539.877	9.076	7.48E-10	5.47E-08	225	craniferina_c21534	CUST_14172_PI416193496	NA	NA	NA	Fungus
12579	2	210	0	33	-98.214	-6.618	1.00E-11	1.52E-09	226	craniferina_c6533	CUST_8560_PI416193500	169623987	XP_001805400.1	hypothetical protein SNOG_15243 [Phaeosphaeria nodorum SN15] 	Fungus
2578	5798	74	1233	26	80.74	6.335	4.18E-12	7.57E-10	227	craniferina_c22360	CUST_14956_PI416193496	NA	NA	NA	Algae
38193	2307	3	1875	0	490.796	8.939	6.91E-10	5.11E-08	228	Cr_DMidi_6817B05.ab1	CUST_15964_PI416193500	NA	NA	NA	Algae
39799	150556	2651	10972	1511	62.534	5.967	6.77E-13	1.58E-10	229	craniferina_lrc556	CUST_1030_PI416193500	70995942	XP_752726.1	conserved hypothetical protein [Aspergillus fumigatus Af293] 	Fungus
819	38629	82	5559	24	483.971	8.919	6.99E-10	5.15E-08	230	craniferina_c6114	CUST_8153_PI416193500	NA	NA	NA	Algae
5321	3	1559	1	187	-479.755	-8.906	7.15E-10	5.25E-08	231	craniferina_c4194	CUST_6170_PI416193500	119467352	XP_001257482.1	"acetylglutamate kinase, putative [Neosartorya fischeri NRRL 181] "	Fungus
9266	24893	627	7940	234	40.131	5.327	7.44E-15	4.81E-12	232	craniferina_lrc1310	CUST_2311_PI416193500	289621712	CBI51623.1	unnamed protein product [Sordaria macrospora]	Fungus
18616	3735	66	1052	21	56.936	5.831	6.21E-13	1.51E-10	233	craniferina_c5892	CUST_7936_PI416193500	145245219	XP_001394877.1	hypothetical protein An11g09190 [Aspergillus niger] 	Fungus
2389	28297	346	11709	171	82.651	6.369	6.40E-12	1.04E-09	234	craniferina_lrc468	CUST_871_PI416193500	154301996	XP_001551409.1	hypothetical protein BC1G_10235 [Botryotinia fuckeliana B05.10] 	Algae
15428	18995	217	3980	176	105.751	6.725	2.57E-11	3.28E-09	235	craniferina_lrc916	CUST_1652_PI416193500	NA	NA	NA	Fungus
3781	2466	3	2011	1	525.922	9.039	8.55E-10	6.03E-08	236	Cr_DMidi_5281C03.ab1	CUST_15666_PI416193500	NA	NA	NA	Algae
9501	2	339	0	46	-161.488	-7.335	1.07E-10	1.04E-08	237	craniferina_c2535	CUST_4133_PI416193500	154295508	XP_001548189.1	hypothetical protein BC1G_13379 [Botryotinia fuckeliana B05.10] 	Fungus
28005	2	348	0	21	-187.938	-7.554	1.64E-10	1.51E-08	238	craniferina_c1839	CUST_3138_PI416193500	NA	NA	NA	Fungus
25116	1619	3	1815	2	409.194	8.677	7.82E-10	5.65E-08	239	Cr_DMini_865G12.ab1	CUST_17655_PI416193500	240109978	EER28147.1	hypothetical protein CPC735_034830 [Coccidioides posadasii C735 delta SOWgp]	Algae
25318	489	7	73	7	100.263	6.648	2.76E-11	3.45E-09	240	craniferina_c3843	CUST_5775_PI416193500	NA	NA	NA	Fungus
15688	181	2	57	0	96.764	6.596	2.30E-11	2.99E-09	241	craniferina_c25578	CUST_17976_PI416193496	NA	NA	NA	Fungus
30966	20	1277	5	186	-65.248	-6.028	4.21E-12	7.57E-10	242	Cr_Mini_01B04.ab1	CUST_17861_PI416193500	NA	NA	NA	Fungus
26382	16352	149	7691	89	111.266	6.798	4.55E-11	5.19E-09	243	Cr_DMini_3841F05.ab1	CUST_16968_PI416193500	NA	NA	NA	Algae
14074	7215	138	935	107	62.451	5.965	2.78E-12	5.25E-10	244	craniferina_c2100	CUST_3538_PI416193500	154311684	XP_001555171.1	hypothetical protein BC1G_06301 [Botryotinia fuckeliana B05.10] 	Fungus
32489	1061	86812	215	3486	-82.856	-6.373	1.34E-11	1.92E-09	245	craniferina_lrc507	CUST_945_PI416193500	NA	NA	NA	Fungus
23244	9	1812	12	360	-433.89	-8.761	9.32E-10	6.46E-08	246	craniferina_c13918	CUST_12800_PI416193500	NA	NA	NA	Fungus
35538	2681	3	2178	1	559.863	9.129	1.25E-09	8.23E-08	247	Cr_DMidi_5281E09.ab1	CUST_15725_PI416193500	NA	NA	NA	Algae
4248	4	262	1	26	-74.287	-6.215	8.26E-12	1.28E-09	248	craniferina_c6533	CUST_8559_PI416193500	169623987	XP_001805400.1	hypothetical protein SNOG_15243 [Phaeosphaeria nodorum SN15] 	Fungus
31911	1205	38	135	3	31.82	4.992	1.56E-17	4.25E-14	249	craniferina_c12432	CUST_6242_PI416193496	NA	NA	NA	Fungus
10103	6454	131	2267	36	48.229	5.592	6.30E-13	1.51E-10	250	craniferina_c7492	CUST_9292_PI416193500	255930345	XP_002556732.1	Pc06g01250 [Penicillium chrysogenum Wisconsin 54-1255] 	Fungus
36822	2194	3	1795	1	455.784	8.832	1.07E-09	7.28E-08	251	Cr_DMidi_6817D11.ab1	CUST_16017_PI416193500	NA	NA	NA	Fungus
34658	29	1074	4	127	-37.739	-5.238	3.69E-14	1.81E-11	252	craniferina_c3194	CUST_4976_PI416193500	169609983	XP_001798410.1	hypothetical protein SNOG_08083 [Phaeosphaeria nodorum SN15] 	Algae
1546	8790	13	6626	12	614.742	9.264	1.47E-09	9.41E-08	253	craniferina_c4422	CUST_6426_PI416193500	NA	NA	NA	Fungus
37697	6598	187	740	97	38.164	5.254	5.82E-14	2.42E-11	254	craniferina_c9986	CUST_4470_PI416193496	290982964	XP_002674199.1	hypothetical protein NAEGRDRAFT_58773 [Naegleria gruberi] 	Algae
16013	41	2623	8	246	-64.342	-6.008	5.66E-12	9.42E-10	255	craniferina_c14710	CUST_13075_PI416193500	116180328	XP_001220013.1	hypothetical protein CHGG_00792 [Chaetomium globosum CBS 148.51] 	Fungus
42920	6664	3	1896	1	1986.071	10.956	3.46E-09	1.96E-07	256	craniferina_c938	CUST_1691_PI416193500	154322405	XP_001560517.1	hypothetical protein BC1G_00545 [Botryotinia fuckeliana B05.10] 	Fungus
12048	138	4	55	1	37.383	5.224	4.50E-14	2.08E-11	257	craniferina_c22842	CUST_14831_PI416193500	NA	NA	NA	Algae
4631	643	20	73	5	32.306	5.014	3.03E-16	3.25E-13	258	craniferina_c24331	CUST_16809_PI416193496	NA	NA	NA	Algae
3187	986	21	191	14	51.644	5.691	2.10E-12	4.17E-10	259	craniferina_c12480	CUST_6285_PI416193496	NA	NA	NA	Fungus
36080	1214	8	374	10	258.149	8.012	6.87E-10	5.10E-08	260	craniferina_c11344	CUST_11832_PI416193500	189207611	XP_001940139.1	predicted protein [Pyrenophora tritici-repentis Pt-1C-BFP] 	Fungus
36107	14326	138	6862	76	102.709	6.682	6.92E-11	7.34E-09	261	Cr_DMini_3841F05.ab1	CUST_16967_PI416193500	NA	NA	NA	Algae
1150	2239	3	1844	0	445.663	8.8	1.38E-09	8.95E-08	262	Cr_DMidi_6817A02.ab1	CUST_15937_PI416193500	NA	NA	NA	Algae
32183	2422	3	1994	2	531.883	9.055	1.75E-09	1.09E-07	263	Cr_DMidi_6817B05.ab1	CUST_15965_PI416193500	NA	NA	NA	Algae
16874	7834	257	335	25	30.618	4.936	3.63E-16	3.79E-13	264	craniferina_c8579	CUST_10190_PI416193500	296819347	XP_002849833.1	class 2 transcription repressor NC2 [Arthroderma otae CBS 113480] 	Fungus
42548	2	85	0	3	-36.719	-5.198	1.19E-13	4.33E-11	265	craniferina_c6562	CUST_8586_PI416193500	NA	NA	NA	Fungus
23904	2	112	1	39	-49.431	-5.627	3.04E-12	5.65E-10	266	craniferina_c6265	CUST_2119_PI416193496	NA	NA	NA	Fungus
36812	8835	14	7107	3	374.621	8.549	1.17E-09	7.81E-08	267	craniferina_lrc505	CUST_942_PI416193500	296810840	XP_002845758.1	bax Inhibitor family protein [Arthroderma otae CBS 113480] 	Fungus
38166	2444	4	1981	1	401.583	8.65	1.35E-09	8.77E-08	268	Cr_DMidi_5281B06.ab1	CUST_15652_PI416193500	NA	NA	NA	Algae
1488	1653	3	1278	0	358.779	8.487	1.25E-09	8.23E-08	269	craniferina_c5065	CUST_1519_PI416193496	296422988	XP_002841039.1	hypothetical protein [Tuber melanosporum Mel28] 	Fungus
24489	44452	107	9277	35	424.525	8.73	1.69E-09	1.06E-07	270	craniferina_c6114	CUST_8154_PI416193500	NA	NA	NA	Algae
38572	7202	4	5674	2	1347.713	10.396	4.29E-09	2.33E-07	271	craniferina_c3178	CUST_702_PI416193496	NA	NA	NA	Fungus
42967	147	3	29	1	44.582	5.478	1.68E-12	3.45E-10	272	craniferina_c18392	CUST_11174_PI416193496	240277063	EER40573.1	HLA class III protein Dom3z [Ajellomyces capsulatus H143]	Algae
872	2	109	0	28	-47.838	-5.58	4.33E-12	7.72E-10	273	craniferina_c27365	CUST_19696_PI416193496	NA	NA	NA	Fungus
109	1780	39	804	4	42.433	5.407	1.27E-12	2.75E-10	274	BTK05726005(c)SJ1(t)Dry_0.5-1kb_1441-1536_C3(p)T3(s)090205SJ1SEQ1.019.ab1	CUST_15487_PI416193500	NA	NA	NA	NA
906	3	274	0	49	-91.087	-6.509	6.70E-11	7.17E-09	275	craniferina_c12804	CUST_12477_PI416193500	NA	NA	NA	Fungus
29158	46349	84	36478	29	354.707	8.47	1.34E-09	8.77E-08	276	Cr_DMini_2305B10.ab1	CUST_16733_PI416193500	NA	NA	NA	Fungus
38534	3	295	0	8	-106.094	-6.729	1.29E-10	1.23E-08	277	craniferina_c13852	CUST_7450_PI416193496	NA	NA	NA	Fungus
27394	4	237	3	54	-60.831	-5.927	1.41E-11	1.99E-09	278	craniferina_c5525	CUST_7563_PI416193500	256725321	EEU38685.1	hypothetical protein NECHADRAFT_45867 [Nectria haematococca mpVI 77-13-4]	Fungus
30741	42204	784	23779	385	52.442	5.713	7.27E-12	1.14E-09	279	craniferina_lrc191	CUST_360_PI416193500	145257035	XP_001401594.1	hypothetical protein An04g02260 [Aspergillus niger] 	Fungus
32726	1798	16	566	5	115.179	6.848	1.70E-10	1.55E-08	280	Cr_WMini_769A07.ab1	CUST_19936_PI416193500	261358384	EEY20812.1	conserved hypothetical protein [Verticillium albo-atrum VaMs.102]	Fungus
33207	1860	135830	468	8279	-74.538	-6.22	3.52E-11	4.25E-09	281	Cr_DMini_1249H09.ab1	CUST_16698_PI416193500	NA	NA	NA	Algae
29869	20757	724	1125	80	28.775	4.847	6.12E-16	5.67E-13	282	craniferina_c1796	CUST_3080_PI416193500	242762216	XP_002340331.1	"nuclear pore complex subunit Nup192, putative [Talaromyces stipitatus ATCC 10500] "	Fungus
7303	2519	4	2044	2	378.693	8.565	1.53E-09	9.71E-08	283	Cr_DMidi_6817A02.ab1	CUST_15936_PI416193500	NA	NA	NA	Algae
2130	1204	2	979	0	291.588	8.188	1.20E-09	7.94E-08	284	craniferina_c5419	CUST_7447_PI416193500	NA	NA	NA	Fungus
34442	2	150	0	26	-69.205	-6.113	2.92E-11	3.62E-09	285	craniferina_c8294	CUST_3318_PI416193496	239611140	EEQ88127.1	DNA binding protein SART-1 [Ajellomyces dermatitidis ER-3]	Fungus
43649	2	242	0	18	-97.12	-6.602	9.78E-11	9.65E-09	286	craniferina_c21247	CUST_14655_PI416193500	NA	NA	NA	Algae
40341	846	6	409	6	177.623	7.473	6.94E-10	5.12E-08	287	craniferina_c23565	CUST_16087_PI416193496	NA	NA	NA	Fungus
37733	739	11	108	13	122.841	6.941	2.81E-10	2.39E-08	288	craniferina_c3843	CUST_5776_PI416193500	NA	NA	NA	Fungus
4725	150	2	41	0	67.111	6.068	3.36E-11	4.08E-09	289	craniferina_c6497	CUST_2240_PI416193496	NA	NA	NA	Algae
5149	31	1103	6	129	-35.713	-5.158	4.14E-13	1.12E-10	290	craniferina_c3194	CUST_4975_PI416193500	169609983	XP_001798410.1	hypothetical protein SNOG_08083 [Phaeosphaeria nodorum SN15] 	Algae
37040	589	5	303	4	139.644	7.126	4.56E-10	3.65E-08	291	craniferina_c19205	CUST_11945_PI416193496	NA	NA	NA	Fungus
26915	9	379	1	35	-42.766	-5.418	2.98E-12	5.57E-10	292	craniferina_c16455	CUST_9574_PI416193496	159127587	EDP52702.1	conserved hypothetical protein [Aspergillus fumigatus A1163]	Fungus
44660	3	140	0	11	-49.704	-5.635	1.13E-11	1.66E-09	293	craniferina_c21416	CUST_14056_PI416193496	NA	NA	NA	Fungus
12591	1166	2	1442	1	288.846	8.174	1.56E-09	9.84E-08	294	craniferina_c5090	CUST_7107_PI416193500	NA	NA	NA	Fungus
40710	2	613	0	58	-257.617	-8.009	1.39E-09	8.99E-08	295	craniferina_c16994	CUST_9991_PI416193496	NA	NA	NA	Fungus
4732	372	2	283	0	126.48	6.983	4.77E-10	3.80E-08	296	craniferina_c20141	CUST_12843_PI416193496	NA	NA	NA	Fungus
24264	2218	6	2435	7	417.331	8.705	2.64E-09	1.53E-07	297	craniferina_c10241	CUST_11185_PI416193500	115385998	XP_001209539.1	predicted protein [Aspergillus terreus NIH2624] 	Fungus
10319	4575	106	1390	93	52.526	5.715	2.09E-11	2.76E-09	298	craniferina_c3997	CUST_5942_PI416193500	169626359	XP_001806580.1	hypothetical protein SNOG_16466 [Phaeosphaeria nodorum SN15] 	Fungus
35449	2220	4	1805	1	345.969	8.434	2.10E-09	1.27E-07	299	Cr_DMidi_5281B06.ab1	CUST_15653_PI416193500	NA	NA	NA	Algae
31430	150	4	30	2	44.527	5.477	6.89E-12	1.09E-09	300	craniferina_c13144	CUST_6835_PI416193496	NA	NA	NA	Fungus
6820	1376	8	197	1	176.715	7.465	9.65E-10	6.65E-08	301	craniferina_c7700	CUST_9462_PI416193500	NA	NA	NA	Fungus
24711	9282	83	1793	52	125.219	6.968	5.66E-10	4.37E-08	302	craniferina_lrc173	CUST_327_PI416193500	189190250	XP_001931464.1	zinc finger protein OZF [Pyrenophora tritici-repentis Pt-1C-BFP] 	Algae
36930	2	105	0	3	-49.788	-5.638	2.57E-11	3.28E-09	303	craniferina_c24321	CUST_16800_PI416193496	239606853	EEQ83840.1	conserved hypothetical protein [Ajellomyces dermatitidis ER-3]	Fungus
25473	6	5921	4	225	-1211.764	-10.243	7.98E-09	3.92E-07	304	craniferina_c17260	CUST_10193_PI416193496	NA	NA	NA	Fungus
16384	1437	2	1155	0	410.389	8.681	3.81E-09	2.11E-07	305	craniferina_c11608	CUST_11992_PI416193500	NA	NA	NA	Algae
39929	18016	78	8157	37	230.339	7.848	1.77E-09	1.10E-07	306	craniferina_c4977	CUST_6992_PI416193500	154303349	XP_001552082.1	hypothetical protein BC1G_09423 [Botryotinia fuckeliana B05.10] 	Fungus
3330	7	220	1	32	-31.002	-4.954	6.16E-13	1.51E-10	307	craniferina_c5525	CUST_7564_PI416193500	256725321	EEU38685.1	hypothetical protein NECHADRAFT_45867 [Nectria haematococca mpVI 77-13-4]	Fungus
19741	85	9000	16	2185	-104.989	-6.714	5.01E-10	3.95E-08	308	craniferina_c8398	CUST_10036_PI416193500	119500778	XP_001267146.1	hypothetical protein NFIA_107410 [Neosartorya fischeri NRRL 181] 	Fungus
11656	2	52	0	12	-26.336	-4.719	7.19E-14	2.87E-11	309	craniferina_c5146	CUST_1567_PI416193496	NA	NA	NA	Fungus
35477	1576	7	178	4	270.794	8.081	2.46E-09	1.45E-07	310	craniferina_c7759	CUST_3000_PI416193496	225554345	EEH02644.1	conserved hypothetical protein [Ajellomyces capsulatus G186AR]	Fungus
1823	8	689	1	66	-83.356	-6.381	2.14E-10	1.90E-08	311	craniferina_lrc26847	CUST_19198_PI416193496	NA	NA	NA	Algae
30494	14100	269	3369	170	58.026	5.859	6.49E-11	6.99E-09	312	craniferina_c8565	CUST_3473_PI416193496	NA	NA	NA	Fungus
18419	916	17	309	7	55.402	5.792	5.89E-11	6.45E-09	313	Cr_DMini_2305B01.ab1	CUST_16715_PI416193500	212546739	XP_002153523.1	"sugar transporter, putative [Penicillium marneffei ATCC 18224] "	Fungus
21440	2	84	0	24	-44.988	-5.491	2.22E-11	2.91E-09	314	craniferina_c9564	CUST_10791_PI416193500	NA	NA	NA	Fungus
2727	70569	2332	10699	168	30.09	4.911	6.48E-13	1.53E-10	315	craniferina_c20794	CUST_13465_PI416193496	NA	NA	NA	Fungus
38976	731	9	356	7	95.696	6.58	3.90E-10	3.17E-08	316	craniferina_c15882	CUST_13494_PI416193500	NA	NA	NA	Fungus
36703	779	2	230	0	355.944	8.476	3.75E-09	2.08E-07	317	craniferina_c6194	CUST_8219_PI416193500	119484082	XP_001261944.1	"U5 snRNP component (116 kDa), putative [Neosartorya fischeri NRRL 181] "	Fungus
11495	2	182	0	43	-94.833	-6.567	3.86E-10	3.16E-08	318	craniferina_c26216	CUST_18587_PI416193496	NA	NA	NA	Fungus
15106	9781	22	2288	7	446.037	8.801	5.23E-09	2.76E-07	319	craniferina_c7331	CUST_9156_PI416193500	221126627	XP_002156063.1	PREDICTED: similar to MAEBL [Hydra magnipapillata]	Fungus
35175	9	2760	6	298	-402.244	-8.652	4.94E-09	2.63E-07	320	craniferina_c5355	CUST_7377_PI416193500	115388729	XP_001211870.1	predicted protein [Aspergillus terreus NIH2624] 	Fungus
40975	16	6465	24	280	-936.432	-9.871	9.29E-09	4.42E-07	321	craniferina_lrc633	CUST_1155_PI416193500	154273933	XP_001537818.1	sorting nexin-3 [Ajellomyces capsulatus NAm1] 	Fungus
12877	2957	83	775	7	35.099	5.133	5.90E-12	9.77E-10	322	craniferina_c3185	CUST_4962_PI416193500	189209245	XP_001940955.1	metacaspase [Pyrenophora tritici-repentis Pt-1C-BFP] 	Algae
20294	2	141	0	26	-76.257	-6.253	2.31E-10	2.03E-08	323	craniferina_c24406	CUST_16879_PI416193496	NA	NA	NA	Algae
16772	38	2706	7	421	-71.82	-6.166	1.79E-10	1.62E-08	324	craniferina_c3667	CUST_5555_PI416193500	212541238	XP_002150774.1	"serine/threonine protein kinase, putative [Penicillium marneffei ATCC 18224] "	Fungus
17805	503	2	69	0	279.726	8.128	3.59E-09	2.01E-07	325	craniferina_c6379	CUST_8388_PI416193500	NA	NA	NA	Fungus
25777	483	9	149	7	73.857	6.207	2.19E-10	1.94E-08	326	craniferina_c11575	CUST_11967_PI416193500	46127357	XP_388232.1	hypothetical protein FG08056.1 [Gibberella zeae PH-1]	Fungus
10123	1137	25	194	18	51.117	5.676	6.75E-11	7.20E-09	327	craniferina_c27146	CUST_19486_PI416193496	NA	NA	NA	Fungus
36175	6	988	3	135	-160.997	-7.331	1.54E-09	9.73E-08	328	craniferina_c4194	CUST_6169_PI416193500	119467352	XP_001257482.1	"acetylglutamate kinase, putative [Neosartorya fischeri NRRL 181] "	Fungus
8350	828	35	118	3	23.513	4.555	2.77E-14	1.46E-11	329	craniferina_c5798	CUST_1878_PI416193496	70996622	XP_753066.1	conserved hypothetical protein [Aspergillus fumigatus Af293] 	Fungus
24310	869	17	281	10	54.36	5.764	9.35E-11	9.34E-09	330	Cr_DMini_2305B01.ab1	CUST_16714_PI416193500	212546739	XP_002153523.1	"sugar transporter, putative [Penicillium marneffei ATCC 18224] "	Fungus
23985	6164	4	4751	3	1290.634	10.334	1.16E-08	5.32E-07	331	craniferina_c25523	CUST_17927_PI416193496	154310079	XP_001554372.1	hypothetical protein BC1G_06960 [Botryotinia fuckeliana B05.10] 	Fungus
6695	6648	12	5111	5	363.469	8.506	5.12E-09	2.71E-07	332	craniferina_c11198	CUST_5323_PI416193496	169610900	XP_001798868.1	hypothetical protein SNOG_08558 [Phaeosphaeria nodorum SN15] 	Fungus
8163	37080	1405	6525	346	26.59	4.733	4.86E-13	1.29E-10	333	Cr_DMini_4897E07.ab1	CUST_17285_PI416193500	NA	NA	NA	Fungus
12350	37122	715	24377	366	49.252	5.622	6.82E-11	7.26E-09	334	craniferina_lrc191	CUST_359_PI416193500	145257035	XP_001401594.1	hypothetical protein An04g02260 [Aspergillus niger] 	Fungus
2034	3	310	0	46	-95.565	-6.578	6.08E-10	4.61E-08	335	craniferina_c11127	CUST_11700_PI416193500	159125980	EDP51096.1	farnesyl-pyrophosphate synthetase [Aspergillus fumigatus A1163]	Fungus
33765	8	371	2	62	-46.133	-5.528	5.25E-11	5.83E-09	336	craniferina_c21362	CUST_14006_PI416193496	NA	NA	NA	Fungus
28513	2	229	0	39	-121.726	-6.927	1.10E-09	7.40E-08	337	craniferina_c27444	CUST_19768_PI416193496	NA	NA	NA	Fungus
43917	305	10886	97	1113	-37.063	-5.212	1.49E-11	2.08E-09	338	craniferina_c15528	CUST_13366_PI416193500	119485506	XP_001262187.1	"amino acid permease, putative [Neosartorya fischeri NRRL 181] "	Fungus
13805	2	51	0	14	-27.411	-4.777	7.19E-13	1.67E-10	339	craniferina_c13323	CUST_6993_PI416193496	256724231	EEU37602.1	predicted protein [Nectria haematococca mpVI 77-13-4]	Fungus
23487	136437	6688	2227	1410	20.71	4.372	9.10E-17	1.43E-13	340	Cr_DMini_3841G09.ab1	CUST_16995_PI416193500	NA	NA	NA	Fungus
28447	19	1648	21	126	-132.501	-7.05	1.39E-09	8.99E-08	341	craniferina_c3793	CUST_5724_PI416193500	170095864	XP_001879152.1	predicted protein [Laccaria bicolor S238N-H82] 	Fungus
10334	19072	535	10118	173	33.795	5.079	9.76E-12	1.48E-09	342	craniferina_c1939	CUST_3296_PI416193500	239613428	EEQ90415.1	GTP-binding protein YchF [Ajellomyces dermatitidis ER-3]	Fungus
24674	679	16807	160	2092	-25.131	-4.651	3.06E-13	8.65E-11	343	craniferina_c1189	CUST_2113_PI416193500	225555848	EEH04138.1	cation-transporting ATPase [Ajellomyces capsulatus G186AR]	Fungus
34405	2	230	0	84	-110.779	-6.792	1.07E-09	7.28E-08	344	craniferina_c9422	CUST_10726_PI416193500	261357186	EEY19614.1	conserved hypothetical protein [Verticillium albo-atrum VaMs.102]	Fungus
23311	2223	52	633	17	42.983	5.426	5.15E-11	5.73E-09	345	craniferina_c1622	CUST_2811_PI416193500	145231624	XP_001399288.1	hypothetical protein An02g01480 [Aspergillus niger] 	Fungus
25350	55	2	7	0	26.484	4.727	1.21E-12	2.65E-10	346	craniferina_c14052	CUST_7619_PI416193496	240110032	EER28201.1	FAD binding domain containing protein [Coccidioides posadasii C735 delta SOWgp]	Fungus
22921	2	1735	0	197	-930.968	-9.863	1.48E-08	6.60E-07	347	craniferina_c14825	CUST_8263_PI416193496	NA	NA	NA	Fungus
16718	3093	81	913	43	40.696	5.347	4.75E-11	5.35E-09	348	craniferina_c2973	CUST_4693_PI416193500	121703632	XP_001270080.1	"MIPC synthase subunit (SurA), putative [Aspergillus clavatus NRRL 1] "	Fungus
38472	3	99	1	18	-32.014	-5.001	1.01E-11	1.52E-09	349	craniferina_c2056	CUST_320_PI416193496	NA	NA	NA	Algae
19309	35791	1454	6326	112	24.387	4.608	3.43E-13	9.38E-11	350	Cr_DMini_4897E07.ab1	CUST_17284_PI416193500	NA	NA	NA	Fungus
25103	137	3	51	1	53.051	5.729	1.74E-10	1.59E-08	351	craniferina_c15984	CUST_9202_PI416193496	NA	NA	NA	Algae
40343	1299	2	804	0	447.555	8.806	9.02E-09	4.31E-07	352	craniferina_c9305	CUST_3971_PI416193496	256729537	EEU42891.1	hypothetical protein NECHADRAFT_84216 [Nectria haematococca mpVI 77-13-4]	Fungus
33968	140	4	75	2	35.545	5.152	2.44E-11	3.15E-09	353	craniferina_c15608	CUST_8901_PI416193496	NA	NA	NA	Fungus
42195	84	4	8	0	20.051	4.326	3.96E-16	4.03E-13	354	craniferina_c26701	CUST_19055_PI416193496	259481529	CBF75134.1	TPA: conserved hypothetical protein [Aspergillus nidulans FGSC A4]	Fungus
12362	8039	17	6474	6	307.775	8.266	7.13E-09	3.60E-07	355	craniferina_c5175	CUST_7188_PI416193500	238498600	XP_002380535.1	"mitochondrial carrier protein, putative [Aspergillus flavus NRRL3357] "	Fungus
15229	3888	117	851	104	41.735	5.383	7.28E-11	7.67E-09	356	craniferina_c3997	CUST_5941_PI416193500	169626359	XP_001806580.1	hypothetical protein SNOG_16466 [Phaeosphaeria nodorum SN15] 	Fungus
14177	5	735	6	147	-202.814	-7.664	4.41E-09	2.38E-07	357	craniferina_c11085	CUST_5235_PI416193496	NA	NA	NA	Fungus
40279	1222	2	984	0	282.076	8.14	7.10E-09	3.59E-07	358	craniferina_lrc764	CUST_1384_PI416193500	39940446	XP_359760.1	hypothetical protein MGG_05017 [Magnaporthe oryzae 70-15] 	Fungus
13217	4382	30	1366	13	152.619	7.254	2.93E-09	1.68E-07	359	craniferina_c9163	CUST_10565_PI416193500	NA	NA	NA	Fungus
17167	22214	66	17108	32	229.131	7.84	5.49E-09	2.89E-07	360	craniferina_lrc61	CUST_116_PI416193500	46137139	XP_390261.1	hypothetical protein FG10085.1 [Gibberella zeae PH-1]	Algae
33594	261	7	94	5	43.675	5.449	9.32E-11	9.33E-09	361	craniferina_c19710	CUST_12428_PI416193496	NA	NA	NA	Algae
10365	1524	72	168	22	21.896	4.453	1.01E-13	3.75E-11	362	craniferina_c4716	CUST_6704_PI416193500	67522511	XP_659316.1	hypothetical protein AN1712.2 [Aspergillus nidulans FGSC A4] 	Algae
29628	11	265	4	46	-23.931	-4.581	6.27E-13	1.51E-10	363	craniferina_c4175	CUST_6148_PI416193500	242825158	XP_002488383.1	conserved hypothetical protein [Talaromyces stipitatus ATCC 10500] 	Fungus
1681	730	4	230	1	191.338	7.58	4.43E-09	2.39E-07	364	craniferina_c6194	CUST_8220_PI416193500	119484082	XP_001261944.1	"U5 snRNP component (116 kDa), putative [Neosartorya fischeri NRRL 181] "	Fungus
26949	6757	238	2336	37	27.521	4.782	5.18E-12	8.80E-10	365	craniferina_c7492	CUST_9291_PI416193500	255930345	XP_002556732.1	Pc06g01250 [Penicillium chrysogenum Wisconsin 54-1255] 	Fungus
1915	2	522	0	59	-221.481	-7.791	6.40E-09	3.31E-07	366	craniferina_c3249	CUST_5041_PI416193500	116204141	XP_001227881.1	hypothetical protein CHGG_09954 [Chaetomium globosum CBS 148.51] 	Fungus
1567	2	297	0	49	-130.577	-7.029	2.60E-09	1.52E-07	367	craniferina_c9422	CUST_10725_PI416193500	261357186	EEY19614.1	conserved hypothetical protein [Verticillium albo-atrum VaMs.102]	Fungus
16289	3	705	2	43	-281.609	-8.138	8.03E-09	3.94E-07	368	craniferina_c15596	CUST_8892_PI416193496	169610125	XP_001798481.1	hypothetical protein SNOG_08156 [Phaeosphaeria nodorum SN15] 	Fungus
39185	260	3	78	1	92.534	6.532	1.21E-09	7.99E-08	369	craniferina_c11416	CUST_5471_PI416193496	145246718	XP_001395608.1	hypothetical protein An12g05390 [Aspergillus niger] 	Fungus
1901	9470	110	2017	63	93.245	6.543	1.23E-09	8.10E-08	370	craniferina_lrc173	CUST_328_PI416193500	189190250	XP_001931464.1	zinc finger protein OZF [Pyrenophora tritici-repentis Pt-1C-BFP] 	Algae
12981	3988	135521	732	10404	-34.29	-5.1	4.03E-11	4.74E-09	371	craniferina_c1665	CUST_229_PI416193496	22326612	NP_196132.2	SNF2 domain-containing protein / helicase domain-containing protein / RING finger domain-containing protein [Arabidopsis thaliana] 	Fungus
6968	108476	296	29078	135	379.839	8.569	1.03E-08	4.81E-07	372	Cr_DMini_865F10.ab1	CUST_17632_PI416193500	298411600	EFI28689.1	hypothetical protein CC1G_13715 [Coprinopsis cinerea okayama7130]	Algae
4792	2283	6	1853	6	321.238	8.327	8.94E-09	4.28E-07	373	Cr_DMidi_6817H05.ab1	CUST_16084_PI416193500	NA	NA	NA	Algae
21838	323	5	251	5	77.246	6.271	8.44E-10	5.99E-08	374	craniferina_c22101	CUST_14711_PI416193496	156059238	XP_001595542.1	hypothetical protein SS1G_03631 [Sclerotinia sclerotiorum 1980] 	Fungus
5854	394	8	210	7	62.532	5.967	5.88E-10	4.52E-08	375	craniferina_c9953	CUST_4447_PI416193496	NA	NA	NA	Fungus
38046	59	3	22	1	20.839	4.381	1.38E-13	4.88E-11	376	craniferina_c4728	CUST_1370_PI416193496	NA	NA	NA	Fungus
5312	16975	62	8087	27	271.795	8.086	8.68E-09	4.20E-07	377	craniferina_c4977	CUST_6991_PI416193500	154303349	XP_001552082.1	hypothetical protein BC1G_09423 [Botryotinia fuckeliana B05.10] 	Fungus
32715	1368	18	502	27	221.032	7.788	7.34E-09	3.69E-07	378	craniferina_c27424	CUST_19748_PI416193496	NA	NA	NA	Algae
31731	247	6165	42	513	-25.131	-4.651	4.71E-12	8.24E-10	379	craniferina_c4665	CUST_6659_PI416193500	NA	NA	NA	Fungus
4849	796	2	100	0	367.393	8.521	1.13E-08	5.22E-07	380	craniferina_c21193	CUST_13845_PI416193496	NA	NA	NA	Fungus
14035	1627	4	1209	4	344.195	8.427	1.06E-08	4.92E-07	381	craniferina_c12683	CUST_6454_PI416193496	NA	NA	NA	Fungus
37275	17326	24	5490	14	815.577	9.672	2.27E-08	9.43E-07	382	craniferina_c10900	CUST_11579_PI416193500	240109555	EER27724.1	hypothetical protein CPC735_030600 [Coccidioides posadasii C735 delta SOWgp]	Fungus
40220	124118	328	40462	113	377.992	8.562	1.23E-08	5.58E-07	383	Cr_DMini_865F10.ab1	CUST_17633_PI416193500	298411600	EFI28689.1	hypothetical protein CC1G_13715 [Coprinopsis cinerea okayama7130]	Algae
23682	3073	109	385	15	28.102	4.813	1.64E-11	2.26E-09	384	craniferina_c14941	CUST_13140_PI416193500	145228991	XP_001388804.1	D-xylose reductase xyrA-Aspergillus niger 	Fungus
38682	6	408	1	67	-75.025	-6.229	1.15E-09	7.74E-08	385	craniferina_c27549	CUST_19871_PI416193496	NA	NA	NA	Fungus
41317	891	34	236	10	26.137	4.708	1.12E-11	1.65E-09	386	craniferina_c16887	CUST_9910_PI416193496	NA	NA	NA	Fungus
25383	42	2	10	0	20.424	4.352	2.39E-13	7.17E-11	387	Cr_DMidi_9601C10.ab1	CUST_16304_PI416193500	256729249	EEU42603.1	hypothetical protein NECHADRAFT_84030 [Nectria haematococca mpVI 77-13-4]	Fungus
34194	18	646	8	84	-37.583	-5.232	1.23E-10	1.19E-08	388	craniferina_c26292	CUST_18656_PI416193496	NA	NA	NA	Algae
646	1492	4	1170	0	240.088	7.907	9.26E-09	4.41E-07	389	craniferina_c3656	CUST_883_PI416193496	NA	NA	NA	Fungus
526	161515	9586	7258	2203	17.135	4.099	1.10E-16	1.60E-13	390	Cr_DMini_3841G09.ab1	CUST_16996_PI416193500	NA	NA	NA	Fungus
27654	2	103	0	21	-50.014	-5.644	5.92E-10	4.53E-08	391	craniferina_lrc1191	CUST_2117_PI416193500	NA	NA	NA	Fungus
10000	2343	45	1626	29	50.48	5.658	6.33E-10	4.75E-08	392	craniferina_c10806	CUST_11516_PI416193500	291185823	EFE41286.1	hypothetical protein TRV_03993 [Trichophyton verrucosum HKI 0517]	Fungus
14412	84	2	26	0	41.205	5.365	2.95E-10	2.50E-08	393	craniferina_c26107	CUST_18486_PI416193496	NA	NA	NA	Fungus
36257	1144	24	436	16	53.36	5.738	7.99E-10	5.74E-08	394	craniferina_c2973	CUST_4694_PI416193500	121703632	XP_001270080.1	"MIPC synthase subunit (SurA), putative [Aspergillus clavatus NRRL 1] "	Fungus
21243	2981	2	1385	0	1398.661	10.45	3.90E-08	1.49E-06	395	craniferina_c25994	CUST_18375_PI416193496	NA	NA	NA	Fungus
43344	732	9	724	9	77.737	6.281	1.70E-09	1.06E-07	396	craniferina_c25763	CUST_18151_PI416193496	NA	NA	NA	Fungus
6599	2	4589	0	99	-2001.4	-10.967	4.38E-08	1.64E-06	397	craniferina_c12795	CUST_12475_PI416193500	291176956	EFE32752.1	hypothetical protein ARB_00210 [Arthroderma benhamiae CBS 112371] 	Fungus
25264	28	1772	1	237	-63.173	-5.981	1.16E-09	7.75E-08	398	craniferina_c2540	CUST_471_PI416193496	NA	NA	NA	Algae
10511	2	32	0	5	-15.808	-3.983	1.35E-18	1.10E-14	399	craniferina_c18580	CUST_11355_PI416193496	NA	NA	NA	Fungus
35391	81	2	12	0	32.263	5.012	8.83E-11	8.93E-09	400	craniferina_c17103	CUST_10073_PI416193496	NA	NA	NA	Algae
14832	752	6	322	7	198.117	7.63	9.33E-09	4.44E-07	401	craniferina_lrc479	CUST_892_PI416193500	239751592	XP_002347924.1	PREDICTED: hypothetical protein XP_002347924 [Homo sapiens]	Fungus
28310	6	513	3	58	-104.113	-6.702	3.92E-09	2.16E-07	402	craniferina_c12990	CUST_6703_PI416193496	242774897	XP_002478535.1	"polyketide synthase, putative [Talaromyces stipitatus ATCC 10500] "	Fungus
44307	378	11	126	1	32.437	5.02	9.61E-11	9.53E-09	403	craniferina_c8578	CUST_3481_PI416193496	NA	NA	NA	Algae
38248	96	2580	36	328	-28.049	-4.81	4.16E-11	4.84E-09	404	craniferina_c12982	CUST_12551_PI416193500	NA	NA	NA	Fungus
20862	2	56	0	16	-30.915	-4.95	8.36E-11	8.58E-09	405	craniferina_c18974	CUST_11724_PI416193496	NA	NA	NA	Fungus
21551	2	103	0	17	-57.4	-5.843	1.17E-09	7.80E-08	406	craniferina_c16984	CUST_9982_PI416193496	NA	NA	NA	Fungus
5828	13225	64	1452	15	210.936	7.721	1.15E-08	5.28E-07	407	craniferina_c2870	CUST_4556_PI416193500	156055652	XP_001593750.1	conserved hypothetical protein [Sclerotinia sclerotiorum 1980] 	Fungus
2575	1285	10	1392	0	87.521	6.452	2.62E-09	1.52E-07	408	craniferina_c23835	CUST_16341_PI416193496	NA	NA	NA	Fungus
27556	697	39	171	9	17.919	4.163	1.29E-13	4.60E-11	409	Cr_WMidi_7777H08.ab1	CUST_18560_PI416193500	116057937	CAL54140.1	Histones H3 and H4 (ISS) [Ostreococcus tauri]	Fungus
21632	245	15140	49	1551	-62.373	-5.963	1.37E-09	8.91E-08	410	craniferina_lrc1263	CUST_2231_PI416193500	189199018	XP_001935846.1	conserved hypothetical protein [Pyrenophora tritici-repentis Pt-1C-BFP] 	Fungus
21348	49	2	16	0	24.626	4.622	2.17E-11	2.85E-09	411	craniferina_c9304	CUST_10662_PI416193500	261199039	XP_002625921.1	presequence translocated-associated motor subunit pam17 [Ajellomyces dermatitidis SLH14081] 	Algae
33768	409	14	121	5	29.22	4.869	7.29E-11	7.67E-09	412	craniferina_c17663	CUST_10519_PI416193496	171689444	XP_001909662.1	hypothetical protein [Podospora anserina S mat+] 	Fungus
15693	270	9	49	3	29.975	4.906	8.83E-11	8.93E-09	413	craniferina_c15874	CUST_9117_PI416193496	261192194	XP_002622504.1	dynamin GTPase [Ajellomyces dermatitidis SLH14081] 	Algae
33480	50	2	17	0	23.6	4.561	1.37E-11	1.94E-09	414	craniferina_c9304	CUST_10661_PI416193500	261199039	XP_002625921.1	presequence translocated-associated motor subunit pam17 [Ajellomyces dermatitidis SLH14081] 	Algae
15758	179	10	39	3	18.727	4.227	5.35E-13	1.39E-10	415	craniferina_c14515	CUST_13008_PI416193500	NA	NA	NA	Fungus
6761	172	3941	29	511	-22.965	-4.521	1.03E-11	1.55E-09	416	Cr_DMini_4609G09.ab1	CUST_17157_PI416193500	154310337	XP_001554500.1	hypothetical protein BC1G_07088 [Botryotinia fuckeliana B05.10] 	Fungus
14190	7400	26	5880	6	174.183	7.444	1.12E-08	5.17E-07	417	craniferina_lrc505	CUST_941_PI416193500	296810840	XP_002845758.1	bax Inhibitor family protein [Arthroderma otae CBS 113480] 	Fungus
10635	1003	2	243	0	507.785	8.988	3.13E-08	1.23E-06	418	craniferina_c19744	CUST_12461_PI416193496	242768664	XP_002341615.1	"alcohol dehydrogenase, putative [Talaromyces stipitatus ATCC 10500] "	Fungus
37513	49	3	10	0	17.902	4.162	2.07E-13	6.48E-11	419	craniferina_c25552	CUST_17954_PI416193496	NA	NA	NA	Fungus
13127	431	8669	55	352	-20.204	-4.337	2.84E-12	5.33E-10	420	craniferina_c11164	CUST_11721_PI416193500	156054102	XP_001592977.1	hypothetical protein SS1G_05899 [Sclerotinia sclerotiorum 1980] 	Fungus
41199	4	186	4	37	-51.59	-5.689	1.23E-09	8.10E-08	421	craniferina_c27026	CUST_19372_PI416193496	154273136	XP_001537420.1	predicted protein [Ajellomyces capsulatus NAm1] 	Fungus
35069	2	45	0	11	-22.028	-4.461	9.35E-12	1.43E-09	422	craniferina_c19149	CUST_11893_PI416193496	156035531	XP_001585877.1	hypothetical protein SS1G_12969 [Sclerotinia sclerotiorum 1980] 	Fungus
28642	9	562	1	104	-64.378	-6.009	2.12E-09	1.28E-07	423	craniferina_c17218	CUST_14076_PI416193500	NA	NA	NA	Fungus
22088	3289	188	377	22	17.494	4.129	2.29E-13	7.00E-11	424	craniferina_c22211	CUST_14815_PI416193496	NA	NA	NA	Algae
28175	101	6176	48	660	-65.391	-6.031	2.30E-09	1.37E-07	425	Cr_DMidi_9697B05.ab1	CUST_16420_PI416193500	189198237	XP_001935456.1	siroheme synthase [Pyrenophora tritici-repentis Pt-1C-BFP] 	Fungus
33370	342	2	267	0	114.693	6.842	7.70E-09	3.82E-07	426	Cr_DMini_2305A08.ab1	CUST_16708_PI416193500	159122554	EDP47675.1	"MFS monosaccharide transporter, putative [Aspergillus fumigatus A1163]"	Fungus
18444	4	140	2	16	-37.738	-5.238	5.65E-10	4.37E-08	427	craniferina_c6431	CUST_2211_PI416193496	NA	NA	NA	Fungus
27805	16480	971	606	203	17.199	4.104	1.92E-13	6.16E-11	428	craniferina_c3668	CUST_5557_PI416193500	242780226	XP_002479551.1	DnaJ domain protein [Talaromyces stipitatus ATCC 10500] 	Fungus
15329	2167	13	2348	15	201.688	7.656	1.66E-08	7.25E-07	429	craniferina_c13297	CUST_6974_PI416193496	NA	NA	NA	Fungus
1235	45	3	12	0	17.185	4.103	2.23E-13	6.87E-11	430	craniferina_c11073	CUST_11679_PI416193500	123398901	XP_001301367.1	ankyrin repeat protein [Trichomonas vaginalis G3] 	Fungus
34795	2	4744	0	175	-2273.26	-11.151	6.42E-08	2.23E-06	431	craniferina_c12795	CUST_12476_PI416193500	291176956	EFE32752.1	hypothetical protein ARB_00210 [Arthroderma benhamiae CBS 112371] 	Fungus
11650	71	2	40	0	29.73	4.894	1.73E-10	1.58E-08	432	Cr_DMidi_7585B08.ab1	CUST_16130_PI416193500	169599655	XP_001793250.1	hypothetical protein SNOG_02651 [Phaeosphaeria nodorum SN15] 	Fungus
43296	18	528	5	118	-29.074	-4.862	1.41E-10	1.32E-08	433	craniferina_c7606	CUST_2912_PI416193496	156056737	XP_001594292.1	hypothetical protein SS1G_04099 [Sclerotinia sclerotiorum 1980] 	Fungus
43032	660	5	290	0	112.388	6.812	8.16E-09	3.99E-07	434	craniferina_c2644	CUST_507_PI416193496	NA	NA	NA	Fungus
24335	25784	1253	10619	237	19.779	4.306	5.30E-12	8.92E-10	435	craniferina_lrc1285	CUST_2263_PI416193500	242774074	XP_002478369.1	xylitol dehydrogenase XdhB [Talaromyces stipitatus ATCC 10500] 	Algae
41033	76	1217	10	129	-16.008	-4.001	8.84E-14	3.40E-11	436	craniferina_c4405	CUST_6404_PI416193500	256731918	EEU45267.1	hypothetical protein NECHADRAFT_41149 [Nectria haematococca mpVI 77-13-4]	Fungus
10456	180	8626	105	460	-53.097	-5.731	2.00E-09	1.22E-07	437	craniferina_c2172	CUST_3634_PI416193500	NA	NA	NA	Algae
9201	2	39	0	8	-19.794	-4.307	6.33E-12	1.04E-09	438	craniferina_c8941	CUST_3722_PI416193496	NA	NA	NA	Fungus
8159	214	7	40	4	34.053	5.09	5.96E-10	4.56E-08	439	craniferina_c11112	CUST_5260_PI416193496	NA	NA	NA	Fungus
6689	44	3973	52	821	-144.973	-7.18	1.50E-08	6.67E-07	440	craniferina_lrc426	CUST_798_PI416193500	212530462	XP_002145388.1	"pyruvate formate lyase activating enzyme, putative [Penicillium marneffei ATCC 18224] "	Algae
3068	788	40	160	6	19.347	4.274	7.81E-12	1.22E-09	441	craniferina_c4137	CUST_6099_PI416193500	NA	NA	NA	Fungus
16728	18197	257	16047	33	55.905	5.805	2.68E-09	1.55E-07	442	craniferina_lrc567	CUST_1047_PI416193500	NA	NA	NA	Fungus
40037	1106	4	894	2	168.313	7.395	1.96E-08	8.30E-07	443	craniferina_lrc764	CUST_1383_PI416193500	39940446	XP_359760.1	hypothetical protein MGG_05017 [Magnaporthe oryzae 70-15] 	Fungus
34241	480	8525	80	397	-17.938	-4.165	4.14E-12	7.52E-10	444	craniferina_c11164	CUST_11722_PI416193500	156054102	XP_001592977.1	hypothetical protein SS1G_05899 [Sclerotinia sclerotiorum 1980] 	Fungus
27419	332	9	24	12	78.052	6.286	6.46E-09	3.33E-07	445	craniferina_c6882	CUST_8832_PI416193500	NA	NA	NA	Fungus
13611	19203	451	516	10	42.574	5.412	1.44E-09	9.20E-08	446	craniferina_c3122	CUST_676_PI416193496	154304089	XP_001552450.1	hypothetical protein BC1G_09680 [Botryotinia fuckeliana B05.10] 	Fungus
41610	15	260	4	76	-17.467	-4.127	1.71E-12	3.45E-10	447	craniferina_c5026	CUST_1507_PI416193496	NA	NA	NA	Fungus
37980	28493	1637	8844	151	16.937	4.082	1.03E-12	2.32E-10	448	craniferina_c2803	CUST_4473_PI416193500	156055716	XP_001593782.1	hypothetical protein SS1G_05210 [Sclerotinia sclerotiorum 1980] 	Fungus
36238	15	569	14	132	-49.27	-5.623	2.55E-09	1.49E-07	449	craniferina_c19810	CUST_12525_PI416193496	NA	NA	NA	Algae
30019	4	3878	2	268	-1189.899	-10.217	8.16E-08	2.75E-06	450	craniferina_lrc514	CUST_958_PI416193500	39944004	XP_361539.1	hypothetical protein MGG_04013 [Magnaporthe oryzae 70-15] 	Fungus
28092	783	2	488	0	340.542	8.412	4.39E-08	1.65E-06	451	craniferina_c24799	CUST_17244_PI416193496	NA	NA	NA	Fungus
32538	9083	5	2234	5	2618.434	11.354	1.03E-07	3.35E-06	452	craniferina_c19738	CUST_12455_PI416193496	NA	NA	NA	Fungus
12378	56	4818	67	922	-141.054	-7.14	1.95E-08	8.29E-07	453	craniferina_lrc426	CUST_797_PI416193500	212530462	XP_002145388.1	"pyruvate formate lyase activating enzyme, putative [Penicillium marneffei ATCC 18224] "	Algae
22779	6369	300	837	40	21.242	4.409	4.72E-11	5.35E-09	454	craniferina_c7826	CUST_3043_PI416193496	NA	NA	NA	Fungus
12367	2	29	0	13	-14.591	-3.867	6.33E-14	2.58E-11	455	craniferina_c13970	CUST_12813_PI416193500	115396050	XP_001213664.1	predicted protein [Aspergillus terreus NIH2624] 	Algae
39088	3	71	1	9	-22.992	-4.523	8.62E-11	8.79E-09	456	craniferina_c13322	CUST_12638_PI416193500	NA	NA	NA	Fungus
25101	16	494	2	88	-30.071	-4.91	6.15E-10	4.64E-08	457	Cr_DMini_673F06.ab1	CUST_17468_PI416193500	212541238	XP_002150774.1	"serine/threonine protein kinase, putative [Penicillium marneffei ATCC 18224] "	Fungus
11174	156	9	27	1	17.164	4.101	4.03E-12	7.36E-10	458	craniferina_c4491	CUST_1244_PI416193496	NA	NA	NA	Algae
15969	77	4	24	3	22.484	4.491	8.14E-11	8.42E-09	459	craniferina_c19537	CUST_12262_PI416193496	NA	NA	NA	Fungus
43716	17240	266	15021	49	51.745	5.693	4.10E-09	2.25E-07	460	craniferina_lrc567	CUST_1048_PI416193500	NA	NA	NA	Fungus
7591	2	75	0	8	-37.806	-5.241	1.54E-09	9.71E-08	461	craniferina_c1541	CUST_196_PI416193496	NA	NA	NA	Fungus
41425	3	88	0	22	-32.937	-5.042	9.73E-10	6.68E-08	462	craniferina_c16808	CUST_9846_PI416193496	296423375	XP_002841230.1	hypothetical protein [Tuber melanosporum Mel28] 	Fungus
19965	1425	48	248	10	30.066	4.91	7.63E-10	5.55E-08	463	craniferina_c18860	CUST_11618_PI416193496	NA	NA	NA	Algae
13225	607	39280	402	11567	-71.568	-6.161	7.58E-09	3.78E-07	464	Cr_WMidi_8257F12.ab1	CUST_18692_PI416193500	67522991	XP_659556.1	hypothetical protein AN1952.2 [Aspergillus nidulans FGSC A4] 	Fungus
6716	2	31	0	10	-14.247	-3.833	9.47E-14	3.57E-11	465	craniferina_c12362	CUST_6184_PI416193496	NA	NA	NA	Fungus
23282	352	17	49	14	26.275	4.716	4.48E-10	3.60E-08	466	craniferina_c6882	CUST_8831_PI416193500	NA	NA	NA	Fungus
19607	4281	130	2103	82	33.906	5.083	1.17E-09	7.80E-08	467	craniferina_c7623	CUST_9402_PI416193500	296415053	XP_002837206.1	hypothetical protein [Tuber melanosporum Mel28] 	Fungus
14269	44445	6	36055	4	4724.348	12.206	1.38E-07	4.31E-06	468	Cr_WMidi_9601A06.ab1	CUST_18874_PI416193500	NA	NA	NA	Fungus
26510	161	5	21	3	38.714	5.275	1.99E-09	1.22E-07	469	craniferina_c27886	CUST_20177_PI416193496	226287725	EEH43238.1	GPI ethanolamine phosphate transferase [Paracoccidioides brasiliensis Pb18]	Fungus
29826	1240	6	1537	6	193.755	7.598	3.52E-08	1.37E-06	470	craniferina_c5090	CUST_7108_PI416193500	NA	NA	NA	Fungus
926	3227	126475	1811	6926	-45.983	-5.523	3.64E-09	2.03E-07	471	Cr_DMini_1249H09.ab1	CUST_16699_PI416193500	NA	NA	NA	Algae
23819	2108	13	1413	2	128.867	7.01	2.40E-08	9.87E-07	472	craniferina_lrc427	CUST_799_PI416193500	NA	NA	NA	Fungus
10951	1512	5	890	3	308.857	8.271	5.54E-08	1.99E-06	473	craniferina_c9376	CUST_4022_PI416193496	294461566	ADE76344.1	unknown [Picea sitchensis]	Algae
35461	34	3	2	1	13.017	3.702	2.19E-14	1.22E-11	474	craniferina_c14278	CUST_7798_PI416193496	119189175	XP_001245194.1	conserved hypothetical protein [Coccidioides immitis RS]	Fungus
2448	732	84489	553	10340	-173.193	-7.436	3.69E-08	1.43E-06	475	craniferina_c10422	CUST_4771_PI416193496	NA	NA	NA	Fungus
44040	1183	6	936	3	149.607	7.225	3.02E-08	1.20E-06	476	craniferina_c5419	CUST_7448_PI416193500	NA	NA	NA	Fungus
25208	62	2	24	0	29.735	4.894	9.35E-10	6.46E-08	477	craniferina_c26215	CUST_18586_PI416193496	154319698	XP_001559166.1	hypothetical protein BC1G_02330 [Botryotinia fuckeliana B05.10] 	Algae
5249	316	8	85	8	60.396	5.916	7.71E-09	3.82E-07	478	craniferina_c4487	CUST_1241_PI416193496	145614909	XP_364800.2	hypothetical protein MGG_09645 [Magnaporthe oryzae 70-15] 	Fungus
31991	78	1093	13	110	-14.024	-3.81	2.32E-13	7.00E-11	479	craniferina_c4405	CUST_6403_PI416193500	256731918	EEU45267.1	hypothetical protein NECHADRAFT_41149 [Nectria haematococca mpVI 77-13-4]	Fungus
11915	302	7	169	1	38.224	5.256	2.79E-09	1.61E-07	480	craniferina_c23567	CUST_16089_PI416193496	NA	NA	NA	Fungus
21100	3	165	3	11	-60.079	-5.909	8.31E-09	4.04E-07	481	craniferina_c27284	CUST_19615_PI416193496	NA	NA	NA	Fungus
15972	2	106	0	18	-53.099	-5.731	7.91E-09	3.90E-07	482	craniferina_c5649	CUST_7677_PI416193500	67458773	YP_246397.1	guanosine polyphosphate pyrophosphohydrolase/synthetase-like protein [Rickettsia felis URRWXCal2] 	Fungus
20824	411	3	431	1	101.195	6.661	2.14E-08	8.93E-07	483	craniferina_c2172	CUST_3633_PI416193500	NA	NA	NA	Algae
24851	2499	2	2079	0	759.203	9.568	1.25E-07	3.97E-06	484	craniferina_c11597	CUST_11983_PI416193500	NA	NA	NA	Algae
12759	2	192	1	13	-82.271	-6.362	1.60E-08	7.03E-07	485	craniferina_c27684	CUST_19995_PI416193496	116196768	XP_001224196.1	hypothetical protein CHGG_04982 [Chaetomium globosum CBS 148.51] 	Fungus
28560	3713	115	1856	78	33.565	5.069	2.13E-09	1.28E-07	486	craniferina_c7623	CUST_9401_PI416193500	296415053	XP_002837206.1	hypothetical protein [Tuber melanosporum Mel28] 	Fungus
15297	2	52	0	5	-25.483	-4.671	7.73E-10	5.61E-08	487	craniferina_lrc400	CUST_25_PI416193496	NA	NA	NA	Fungus
39680	2	39	0	11	-17.305	-4.113	2.65E-11	3.35E-09	488	craniferina_c9564	CUST_10792_PI416193500	NA	NA	NA	Fungus
22518	14430	581	3289	93	24.596	4.62	6.77E-10	5.04E-08	489	craniferina_c6095	CUST_8129_PI416193500	156048935	XP_001590434.1	hypothetical protein SS1G_08174 [Sclerotinia sclerotiorum 1980] 	Fungus
2703	2599	21	738	20	165.925	7.374	4.70E-08	1.75E-06	490	craniferina_c25521	CUST_17925_PI416193496	NA	NA	NA	Fungus
8096	509	4	53	3	154.525	7.272	4.35E-08	1.64E-06	491	craniferina_c6379	CUST_8387_PI416193500	NA	NA	NA	Fungus
12938	5173	60	1066	40	97.494	6.607	2.19E-08	9.12E-07	492	craniferina_c15490	CUST_8805_PI416193496	67516689	XP_658230.1	hypothetical protein AN0626.2 [Aspergillus nidulans FGSC A4] 	Fungus
21986	3	78	1	9	-29.113	-4.864	1.37E-09	8.91E-08	493	craniferina_c6562	CUST_8585_PI416193500	NA	NA	NA	Fungus
38669	235	11	36	3	22.043	4.462	3.67E-10	3.03E-08	494	craniferina_c4373	CUST_1185_PI416193496	NA	NA	NA	Algae
14891	29532	1995	10217	179	14.299	3.838	2.25E-12	4.40E-10	495	craniferina_c2803	CUST_4474_PI416193500	156055716	XP_001593782.1	hypothetical protein SS1G_05210 [Sclerotinia sclerotiorum 1980] 	Fungus
24420	43790	3415	5684	481	12.836	3.682	1.98E-13	6.27E-11	496	Cr_Mini_01B03.ab1	CUST_17859_PI416193500	NA	NA	NA	Algae
8832	1039	2	855	0	204.302	7.675	6.02E-08	2.14E-06	497	craniferina_c8489	CUST_3430_PI416193496	239614928	EEQ91915.1	conserved hypothetical protein [Ajellomyces dermatitidis ER-3]	Fungus
22068	652	41123	537	12768	-74.913	-6.227	1.67E-08	7.26E-07	498	Cr_WMidi_8257F12.ab1	CUST_18693_PI416193500	67522991	XP_659556.1	hypothetical protein AN1952.2 [Aspergillus nidulans FGSC A4] 	Fungus
45036	3	51	1	6	-17.157	-4.101	4.06E-11	4.77E-09	499	craniferina_c4250	CUST_1127_PI416193496	189204592	XP_001938631.1	acetyl-hydrolase [Pyrenophora tritici-repentis Pt-1C-BFP] 	Fungus
15442	59	2	5	0	32.004	5	2.49E-09	1.46E-07	500	craniferina_c19914	CUST_12622_PI416193496	NA	NA	NA	Fungus
43619	1535	75296	996	6130	-62.534	-5.967	1.40E-08	6.30E-07	501	craniferina_lrc990	CUST_1782_PI416193500	225680751	EEH19035.1	phosphomannomutase [Paracoccidioides brasiliensis Pb03] 	Fungus
31455	292	22	73	6	13.198	3.722	6.23E-13	1.51E-10	502	craniferina_c829	CUST_78_PI416193496	NA	NA	NA	Fungus
13586	6	142	3	42	-25.125	-4.651	9.87E-10	6.75E-08	503	craniferina_c11127	CUST_11699_PI416193500	159125980	EDP51096.1	farnesyl-pyrophosphate synthetase [Aspergillus fumigatus A1163]	Fungus
19091	5168	25	2592	19	233.8	7.869	7.62E-08	2.61E-06	504	craniferina_c2295	CUST_3803_PI416193500	189205525	XP_001939097.1	CaaX farnesyltransferase alpha subunit [Pyrenophora tritici-repentis Pt-1C-BFP] 	Fungus
25507	12995	980	874	69	13.267	3.73	7.71E-13	1.76E-10	505	craniferina_c1036	CUST_1866_PI416193500	119495541	XP_001264553.1	37S ribosomal protein Mrp17 [Neosartorya fischeri NRRL 181] 	Fungus
39621	14	8239	3	1341	-605.237	-9.241	1.52E-07	4.70E-06	506	craniferina_c16568	CUST_9664_PI416193496	NA	NA	NA	Fungus
35843	4	294	3	7	-92.072	-6.525	2.74E-08	1.10E-06	507	craniferina_c3841	CUST_952_PI416193496	NA	NA	NA	Fungus
3940	9224	347	5588	56	23.851	4.576	8.55E-10	6.03E-08	508	craniferina_c5634	CUST_7659_PI416193500	NA	NA	NA	Fungus
6239	30	2	9	0	14.301	3.838	5.38E-12	8.99E-10	509	BTK05730010(c)SJ1(t)Dry_0.5-1kb_1441-1536_E12(p)T3(s)090205SJ1SEQ1.093.ab1	CUST_15609_PI416193500	NA	NA	NA	NA
36726	270	3	129	1	78.126	6.288	2.29E-08	9.49E-07	510	craniferina_c23883	CUST_14939_PI416193500	121713434	XP_001274328.1	benzoate 4-monooxygenase cytochrome P450 [Aspergillus clavatus NRRL 1] 	Fungus
22722	219	15	61	3	14.826	3.89	1.22E-11	1.76E-09	511	craniferina_c8756	CUST_10315_PI416193500	261194545	XP_002623677.1	predicted protein [Ajellomyces dermatitidis SLH14081] 	Fungus
30308	104740	434	13855	31	240.21	7.908	8.68E-08	2.90E-06	512	craniferina_c1696	CUST_2924_PI416193500	NA	NA	NA	Algae
35756	102270	431	17391	30	235.308	7.878	8.59E-08	2.88E-06	513	craniferina_c1696	CUST_2923_PI416193500	NA	NA	NA	Algae
12194	738	27969	122	320	-38.249	-5.257	7.05E-09	3.57E-07	514	Cr_WMidi_9601D04.ab1	CUST_18926_PI416193500	189207801	XP_001940234.1	alcohol dehydrogenase [Pyrenophora tritici-repentis Pt-1C-BFP] 	Fungus
39165	2	66	0	5	-29.042	-4.86	2.43E-09	1.44E-07	515	craniferina_c3476	CUST_5320_PI416193500	NA	NA	NA	Fungus
41626	12622	91	9588	13	96.358	6.59	3.35E-08	1.31E-06	516	craniferina_lrc597	CUST_1093_PI416193500	169626158	XP_001806481.1	hypothetical protein SNOG_16358 [Phaeosphaeria nodorum SN15] 	Fungus
24700	42233	3712	2264	421	11.415	3.513	1.08E-15	9.00E-13	517	craniferina_lrc516	CUST_962_PI416193500	156058015	XP_001594931.1	conserved hypothetical protein [Sclerotinia sclerotiorum 1980] 	Fungus
12584	214	2	225	0	77.618	6.278	2.52E-08	1.03E-06	518	craniferina_c20620	CUST_13295_PI416193496	238492072	XP_002377273.1	"para-hydroxybenzoate-polyprenyltransferase Coq2, putative [Aspergillus flavus NRRL3357] "	Algae
33971	629	98184	87	7357	-156.826	-7.293	6.37E-08	2.23E-06	519	craniferina_c1845	CUST_3149_PI416193500	256725439	EEU38803.1	predicted protein [Nectria haematococca mpVI 77-13-4]	Fungus
4758	271	12	108	12	30.009	4.907	3.48E-09	1.97E-07	520	craniferina_c8406	CUST_10048_PI416193500	261193745	XP_002623278.1	hypothetical protein BDBG_06717 [Ajellomyces dermatitidis SLH14081] 	Algae
27373	3	45	1	19	-18.005	-4.17	1.57E-10	1.46E-08	521	craniferina_lrc279	CUST_524_PI416193500	NA	NA	NA	Fungus
29812	64	2	6	0	34.322	5.101	5.44E-09	2.86E-07	522	craniferina_c18254	CUST_11045_PI416193496	238501122	XP_002381795.1	conserved hypothetical protein [Aspergillus flavus NRRL3357] 	Fungus
20926	1055	30964	165	2261	-29.539	-4.885	3.40E-09	1.93E-07	523	craniferina_lrc507	CUST_946_PI416193500	NA	NA	NA	Fungus
9877	16	553	12	123	-39.016	-5.286	8.14E-09	3.98E-07	524	craniferina_c18475	CUST_14404_PI416193500	NA	NA	NA	Fungus
15434	7	135	3	20	-18.909	-4.241	3.58E-10	2.97E-08	525	craniferina_c9625	CUST_4206_PI416193496	NA	NA	NA	Algae
15875	35	2	9	1	15.014	3.908	2.68E-11	3.37E-09	526	Cr_DMidi_9601C10.ab1	CUST_16305_PI416193500	256729249	EEU42603.1	hypothetical protein NECHADRAFT_84030 [Nectria haematococca mpVI 77-13-4]	Fungus
28514	5860	49	4469	38	97.591	6.609	4.16E-08	1.58E-06	527	craniferina_c11527	CUST_11929_PI416193500	116203745	XP_001227683.1	hypothetical protein CHGG_09756 [Chaetomium globosum CBS 148.51] 	Fungus
28085	3	333	1	11	-140.108	-7.13	6.34E-08	2.22E-06	528	craniferina_c23115	CUST_15662_PI416193496	NA	NA	NA	Fungus
19516	2	32	0	11	-17.328	-4.115	1.35E-10	1.28E-08	529	craniferina_c13970	CUST_12814_PI416193500	115396050	XP_001213664.1	predicted protein [Aspergillus terreus NIH2624] 	Algae
9654	445	24	132	7	18.62	4.219	3.41E-10	2.86E-08	530	craniferina_c4450	CUST_1223_PI416193496	NA	NA	NA	Fungus
30642	1719	111	251	26	15.607	3.964	5.51E-11	6.07E-09	531	craniferina_c20487	CUST_13175_PI416193496	NA	NA	NA	Fungus
23662	55	2	44	0	24.458	4.612	1.69E-09	1.06E-07	532	craniferina_c19998	CUST_12704_PI416193496	NA	NA	NA	Fungus
17482	66	3	8	2	25.76	4.687	2.27E-09	1.36E-07	533	craniferina_c5109	CUST_1545_PI416193496	NA	NA	NA	Fungus
26498	74	2	52	0	33.483	5.065	6.61E-09	3.40E-07	534	craniferina_c6638	CUST_8652_PI416193500	182678569	YP_001832715.1	type I phosphodiesterase/nucleotide pyrophosphatase [Beijerinckia indica subsp. indica ATCC 9039] 	Fungus
40823	371	4	127	1	93.607	6.549	4.31E-08	1.63E-06	535	craniferina_c4157	CUST_1092_PI416193496	NA	NA	NA	Fungus
13906	2810	17	660	1	164.207	7.359	8.46E-08	2.85E-06	536	craniferina_c15119	CUST_8507_PI416193496	NA	NA	NA	Fungus
31054	100	5	24	3	21.789	4.446	9.73E-10	6.68E-08	537	craniferina_c21098	CUST_13757_PI416193496	NA	NA	NA	Algae
10743	100	4	46	3	28.439	4.83	3.67E-09	2.05E-07	538	craniferina_c7467	CUST_9261_PI416193500	156051848	XP_001591885.1	hypothetical protein SS1G_07331 [Sclerotinia sclerotiorum 1980] 	Fungus
8053	864	74	173	6	11.519	3.526	8.08E-14	3.13E-11	539	Cr_WMidi_7777H08.ab1	CUST_18561_PI416193500	116057937	CAL54140.1	Histones H3 and H4 (ISS) [Ostreococcus tauri]	Fungus
18116	1777	6	1408	4	210.631	7.719	1.08E-07	3.50E-06	540	craniferina_c26923	CUST_19271_PI416193496	NA	NA	NA	Algae
17873	43378	3672	5601	528	11.829	3.564	5.14E-13	1.34E-10	541	Cr_Mini_01B03.ab1	CUST_17858_PI416193500	NA	NA	NA	Algae
34735	28	2	8	0	13.76	3.782	2.54E-11	3.27E-09	542	craniferina_c5973	CUST_8006_PI416193500	NA	NA	NA	Algae
18080	83	2	52	0	38.415	5.264	1.15E-08	5.28E-07	543	craniferina_c6638	CUST_8651_PI416193500	182678569	YP_001832715.1	type I phosphodiesterase/nucleotide pyrophosphatase [Beijerinckia indica subsp. indica ATCC 9039] 	Fungus
4717	9335	96	10416	55	70.57	6.141	3.52E-08	1.37E-06	544	craniferina_c4026	CUST_5985_PI416193500	NA	NA	NA	Fungus
33165	31	3	1	0	11.797	3.56	6.60E-13	1.55E-10	545	craniferina_c4413	CUST_6411_PI416193500	256723338	EEU36715.1	hypothetical protein NECHADRAFT_51785 [Nectria haematococca mpVI 77-13-4]	Fungus
39024	213	10	32	4	21.774	4.445	1.44E-09	9.20E-08	546	craniferina_c21646	CUST_14281_PI416193496	NA	NA	NA	Fungus
41725	724	3	204	1	256.849	8.005	1.55E-07	4.74E-06	547	craniferina_lrc928	CUST_1674_PI416193500	261358733	EEY21161.1	predicted protein [Verticillium albo-atrum VaMs.102]	Algae
1818	208	18	56	2	11.412	3.512	2.77E-13	8.06E-11	548	craniferina_c14515	CUST_13007_PI416193500	NA	NA	NA	Fungus
8049	18	315	8	32	-18.946	-4.244	8.70E-10	6.11E-08	549	craniferina_c5884	CUST_7927_PI416193500	NA	NA	NA	Fungus
11144	104	2	41	0	51.546	5.688	2.70E-08	1.09E-06	550	craniferina_lrc928	CUST_1673_PI416193500	261358733	EEY21161.1	predicted protein [Verticillium albo-atrum VaMs.102]	Algae
31363	329	4825	94	260	-15.129	-3.919	1.07E-10	1.05E-08	551	craniferina_lrc752	CUST_69_PI416193496	46122745	XP_385926.1	hypothetical protein FG05750.1 [Gibberella zeae PH-1]	Algae
3084	28	305	7	36	-11.114	-3.474	1.47E-13	5.11E-11	552	craniferina_c4175	CUST_6147_PI416193500	242825158	XP_002488383.1	conserved hypothetical protein [Talaromyces stipitatus ATCC 10500] 	Fungus
16810	200	4	72	3	51.876	5.697	2.94E-08	1.17E-06	553	craniferina_lrc643	CUST_1172_PI416193500	NA	NA	NA	Fungus
18392	2	46	0	11	-25.106	-4.65	4.13E-09	2.25E-07	554	craniferina_c25482	CUST_17889_PI416193496	115390338	XP_001212674.1	conserved hypothetical protein [Aspergillus terreus NIH2624] 	Algae
6497	30	2	3	0	15.065	3.913	1.24E-10	1.20E-08	555	craniferina_c19381	CUST_12118_PI416193496	NA	NA	NA	Fungus
11563	31	7360	21	170	-309.663	-8.275	1.93E-07	5.69E-06	556	craniferina_c3596	CUST_5478_PI416193500	156033037	XP_001585355.1	hypothetical protein SS1G_13594 [Sclerotinia sclerotiorum 1980] 	Fungus
42042	2	76	0	13	-33.63	-5.072	1.08E-08	5.00E-07	557	craniferina_c12907	CUST_6639_PI416193496	NA	NA	NA	Fungus
27236	626	13	442	20	105.133	6.716	7.89E-08	2.68E-06	558	craniferina_c5436	CUST_1702_PI416193496	NA	NA	NA	Fungus
34843	1614	8	384	6	244.949	7.936	1.76E-07	5.27E-06	559	craniferina_lrc259	CUST_491_PI416193500	238495508	XP_002378990.1	"non-classical export protein Nce102, putative [Aspergillus flavus NRRL3357] "	Fungus
7102	3	42	2	5	-15.061	-3.913	1.37E-10	1.29E-08	560	craniferina_c16613	CUST_9702_PI416193496	NA	NA	NA	Fungus
29770	85	1089	34	15	-13.418	-3.746	4.07E-11	4.77E-09	561	craniferina_c20400	CUST_13090_PI416193496	NA	NA	NA	Fungus
19942	2	37	0	11	-20.212	-4.337	1.49E-09	9.47E-08	562	craniferina_c21175	CUST_14653_PI416193500	NA	NA	NA	Fungus
18190	30722	1061	15443	212	27.111	4.761	7.24E-09	3.64E-07	563	craniferina_lrc84	CUST_159_PI416193500	258570293	XP_002543950.1	predicted protein [Uncinocarpus reesii 1704] 	Fungus
35969	5	479	3	44	-108.038	-6.755	8.74E-08	2.91E-06	564	craniferina_c9286	CUST_3960_PI416193496	NA	NA	NA	Fungus
34661	33	2	14	0	15.556	3.959	2.79E-10	2.39E-08	565	craniferina_c17848	CUST_14302_PI416193500	NA	NA	NA	Algae
1571	9	124	4	27	-13.929	-3.8	8.24E-11	8.50E-09	566	craniferina_c27906	CUST_20195_PI416193496	NA	NA	NA	Fungus
28254	3610	5	2772	4	494.185	8.949	2.86E-07	7.86E-06	567	craniferina_c4005	CUST_5952_PI416193500	258575227	XP_002541795.1	hypothetical protein UREG_01311 [Uncinocarpus reesii 1704] 	Fungus
6676	3534	227	1584	31	14.469	3.855	1.36E-10	1.28E-08	568	craniferina_c8338	CUST_3344_PI416193496	NA	NA	NA	Algae
3907	10	434	1	84	-44.741	-5.484	2.78E-08	1.12E-06	569	craniferina_c17218	CUST_14075_PI416193500	NA	NA	NA	Fungus
12472	440	10	263	1	37.751	5.238	1.92E-08	8.16E-07	570	craniferina_c19639	CUST_12359_PI416193496	NA	NA	NA	Fungus
1988	2	209	0	6	-95.479	-6.577	7.97E-08	2.70E-06	571	craniferina_c18490	CUST_11267_PI416193496	NA	NA	NA	Algae
23743	74	2	40	0	30.653	4.938	1.13E-08	5.20E-07	572	craniferina_c23800	CUST_16310_PI416193496	NA	NA	NA	Fungus
37554	12003	175	12552	86	51.79	5.695	4.06E-08	1.54E-06	573	craniferina_c8644	CUST_10229_PI416193500	295665236	XP_002793169.1	conserved hypothetical protein [Paracoccidioides brasiliensis Pb01] 	Fungus
31168	2994	2	2315	0	1027.2	10.005	3.74E-07	9.77E-06	574	craniferina_c25097	CUST_17523_PI416193496	NA	NA	NA	Fungus
19937	29	1108	10	241	-38.981	-5.285	2.31E-08	9.56E-07	575	craniferina_c26566	CUST_18924_PI416193496	NA	NA	NA	Fungus
7502	340	2	270	0	117.106	6.872	1.15E-07	3.70E-06	576	craniferina_c27800	CUST_20101_PI416193496	NA	NA	NA	Fungus
13566	24	2	9	0	11.708	3.549	6.52E-12	1.05E-09	577	craniferina_c8235	CUST_9909_PI416193500	189210952	XP_001941807.1	oligosaccharide translocation protein RFT1 [Pyrenophora tritici-repentis Pt-1C-BFP] 	Algae
34723	2	112	0	18	-54.851	-5.777	4.72E-08	1.75E-06	578	craniferina_c5649	CUST_7678_PI416193500	67458773	YP_246397.1	guanosine polyphosphate pyrophosphohydrolase/synthetase-like protein [Rickettsia felis URRWXCal2] 	Fungus
33244	1161	71	70	15	16.644	4.057	6.91E-10	5.11E-08	579	craniferina_c2870	CUST_4555_PI416193500	156055652	XP_001593750.1	conserved hypothetical protein [Sclerotinia sclerotiorum 1980] 	Fungus
31074	202	14	58	2	13.778	3.784	1.38E-10	1.30E-08	580	craniferina_c15308	CUST_13281_PI416193500	261357393	EEY19821.1	conserved hypothetical protein [Verticillium albo-atrum VaMs.102]	Fungus
29959	275	15	35	5	19.704	4.3	2.37E-09	1.41E-07	581	craniferina_c4387	CUST_1194_PI416193496	NA	NA	NA	Fungus
19527	85	2	17	0	45.929	5.521	3.91E-08	1.49E-06	582	craniferina_c1695	CUST_2922_PI416193500	78103322	YP_358636.1	hypothetical protein PhapfoPp090 [Phalaenopsis aphrodite subsp. formosana] 	Algae
1573	242	16	128	6	14.182	3.826	2.15E-10	1.91E-08	583	craniferina_c17980	CUST_10795_PI416193496	NA	NA	NA	Fungus
41722	274	15	145	4	16.521	4.046	8.16E-10	5.84E-08	584	craniferina_c17581	CUST_10455_PI416193496	212531205	XP_002145759.1	"ankyrin repeat-containing protein, putative [Penicillium marneffei ATCC 18224] "	Fungus
36420	45	2	24	0	18.502	4.21	1.84E-09	1.14E-07	585	craniferina_c7467	CUST_9262_PI416193500	156051848	XP_001591885.1	hypothetical protein SS1G_07331 [Sclerotinia sclerotiorum 1980] 	Fungus
19495	151	8	78	2	17.716	4.147	1.43E-09	9.19E-08	586	craniferina_c11715	CUST_5684_PI416193496	NA	NA	NA	Fungus
40257	26	2	1	0	10.661	3.414	6.80E-13	1.58E-10	587	craniferina_c4413	CUST_6412_PI416193500	256723338	EEU36715.1	hypothetical protein NECHADRAFT_51785 [Nectria haematococca mpVI 77-13-4]	Fungus
7311	380	37	29	4	10.251	3.358	1.81E-13	5.89E-11	588	craniferina_c8105	CUST_9811_PI416193500	NA	NA	NA	Fungus
38271	97	4	28	1	22.769	4.509	6.50E-09	3.35E-07	589	craniferina_c20446	CUST_13135_PI416193496	NA	NA	NA	Fungus
5328	1857	6	1910	4	166.047	7.375	2.00E-07	5.85E-06	590	Cr_DMini_2305B10.ab1	CUST_16732_PI416193500	NA	NA	NA	Fungus
9630	664	54	227	8	12.071	3.593	3.33E-11	4.05E-09	591	craniferina_c14063	CUST_12852_PI416193500	39968601	XP_365691.1	hypothetical protein MGG_02393 [Magnaporthe oryzae 70-15] 	Fungus
32086	471	38	14	4	12.497	3.644	6.12E-11	6.66E-09	592	craniferina_c25966	CUST_18347_PI416193496	NA	NA	NA	Fungus
24453	600	30	235	9	19.938	4.317	3.54E-09	1.99E-07	593	BTK05730004(c)SJ1(t)Dry_0.5-1kb_1441-1536_B12(p)T3(s)090205SJ1SEQ1.090.ab1	CUST_15597_PI416193500	NA	NA	NA	NA
6657	58746	4591	15484	210	12.529	3.647	7.86E-11	8.19E-09	594	craniferina_lrc306	CUST_578_PI416193500	258577023	XP_002542693.1	60S ribosomal protein L7 [Uncinocarpus reesii 1704] 	Fungus
23451	217	10	96	2	20.288	4.343	4.21E-09	2.29E-07	595	craniferina_c11724	CUST_12054_PI416193500	145257313	XP_001401684.1	hypothetical protein An04g03170 [Aspergillus niger] 	Fungus
22686	708	37	402	13	17.423	4.123	1.66E-09	1.05E-07	596	craniferina_c10077	CUST_4530_PI416193496	NA	NA	NA	Algae
27499	479	2	114	0	254.827	7.993	2.88E-07	7.89E-06	597	craniferina_c5785	CUST_7823_PI416193500	NA	NA	NA	Fungus
18057	157	10	25	6	18.836	4.235	3.49E-09	1.97E-07	598	craniferina_c15097	CUST_13187_PI416193500	154317320	XP_001557980.1	hypothetical protein BC1G_03562 [Botryotinia fuckeliana B05.10] 	Fungus
17914	580	23	79	2	25.567	4.676	1.35E-08	6.08E-07	599	craniferina_c2732	CUST_4385_PI416193500	156060003	XP_001595924.1	hypothetical protein SS1G_02138 [Sclerotinia sclerotiorum 1980] 	Fungus
15032	73	2	40	0	32.927	5.041	2.74E-08	1.10E-06	600	craniferina_c18105	CUST_10912_PI416193496	NA	NA	NA	Fungus
4639	1003	4	915	3	167.739	7.39	2.37E-07	6.71E-06	601	craniferina_lrc13530	CUST_7172_PI416193496	50312707	XP_453836.1	unnamed protein product [Kluyveromyces lactis]	Fungus
30144	277	18	38	2	15.181	3.924	9.34E-10	6.46E-08	602	craniferina_c22373	CUST_14968_PI416193496	NA	NA	NA	Algae
25124	6	223	3	34	-36.473	-5.189	3.72E-08	1.43E-06	603	craniferina_c19503	CUST_12232_PI416193496	NA	NA	NA	Fungus
21481	2857	138	350	44	21.207	4.406	7.34E-09	3.69E-07	604	Cr_WMidi_5761D06.ab1	CUST_18066_PI416193500	NA	NA	NA	Fungus
9748	44294	3649	6891	96	12.05	3.591	7.84E-11	8.19E-09	605	craniferina_lrc150	CUST_6_PI416193496	256732698	EEU46046.1	predicted protein [Nectria haematococca mpVI 77-13-4]	Fungus
26336	1535	147	237	23	10.443	3.384	2.08E-12	4.16E-10	606	craniferina_c23859	CUST_16364_PI416193496	NA	NA	NA	Fungus
3053	56	5	14	1	12.02	3.587	8.28E-11	8.52E-09	607	craniferina_c22621	CUST_15195_PI416193496	10798449	CAC12802.1	glucose oxidase [Aspergillus niger]	Algae
3901	100	4	30	1	26.446	4.725	1.88E-08	8.06E-07	608	craniferina_c18872	CUST_11630_PI416193496	NA	NA	NA	Fungus
12622	2	17	0	3	-8.831	-3.143	6.42E-17	1.14E-13	609	craniferina_c5587	CUST_1778_PI416193496	NA	NA	NA	Fungus
20288	2	47	0	20	-24.46	-4.612	1.46E-08	6.52E-07	610	craniferina_c25480	CUST_17887_PI416193496	NA	NA	NA	Fungus
9128	4454	8	1898	10	999.531	9.965	6.01E-07	1.45E-05	611	craniferina_c4688	CUST_1344_PI416193496	NA	NA	NA	Fungus
27639	850	4	675	3	155.414	7.28	2.52E-07	7.06E-06	612	craniferina_c24418	CUST_16889_PI416193496	NA	NA	NA	Fungus
43795	1016	45719	335	17733	-44.163	-5.465	6.10E-08	2.15E-06	613	Cr_DMidi_6817C12.ab1	CUST_15996_PI416193500	258564060	XP_002582775.1	30 kDa heat shock protein [Uncinocarpus reesii 1704] 	Algae
10307	904	35	118	24	29.66	4.89	2.72E-08	1.10E-06	614	Cr_DMidi_5281D11.ab1	CUST_15705_PI416193500	291175554	EFE31359.1	hypothetical protein ARB_01754 [Arthroderma benhamiae CBS 112371] 	Fungus
27543	2101	101	186	15	20.901	4.386	8.25E-09	4.02E-07	615	craniferina_c14967	CUST_13146_PI416193500	212543889	XP_002152099.1	"MFS monosaccharide transporter, putative [Penicillium marneffei ATCC 18224] "	Algae
30572	135	4	85	2	30.801	4.945	3.19E-08	1.25E-06	616	craniferina_c10296	CUST_4686_PI416193496	NA	NA	NA	Algae
22480	784	84	197	3	9.14	3.192	4.45E-14	2.08E-11	617	craniferina_c18723	CUST_11487_PI416193496	NA	NA	NA	Fungus
16494	178	4918	56	458	-28.697	-4.843	2.60E-08	1.06E-06	618	craniferina_c14042	CUST_12842_PI416193500	6850900	CAB71063.1	copia-type polyprotein [Arabidopsis thaliana]	Fungus
15973	342	24511	276	1026	-117.666	-6.879	2.17E-07	6.23E-06	619	craniferina_lrc56	CUST_105_PI416193500	261193224	XP_002623018.1	hypothetical protein BDBG_06198 [Ajellomyces dermatitidis SLH14081] 	Fungus
32119	1609	17	1186	6	67.885	6.085	1.26E-07	3.99E-06	620	craniferina_c5557	CUST_1759_PI416193496	NA	NA	NA	Fungus
23779	2	47	0	6	-25.475	-4.671	1.90E-08	8.10E-07	621	craniferina_c9507	CUST_4123_PI416193496	NA	NA	NA	Fungus
1977	10580	1015	967	79	10.419	3.381	4.97E-12	8.51E-10	622	craniferina_c1036	CUST_1865_PI416193500	119495541	XP_001264553.1	37S ribosomal protein Mrp17 [Neosartorya fischeri NRRL 181] 	Fungus
6300	22	2	4	0	9.65	3.271	5.79E-13	1.47E-10	623	craniferina_c4781	CUST_1388_PI416193496	NA	NA	NA	Algae
21271	5	121	3	40	-27.411	-4.777	2.48E-08	1.02E-06	624	craniferina_c9773	CUST_4313_PI416193496	7076770	CAB75932.1	putative protein [Arabidopsis thaliana]	Fungus
38139	23	2	6	0	10.479	3.389	6.79E-12	1.09E-09	625	craniferina_c8235	CUST_9910_PI416193500	189210952	XP_001941807.1	oligosaccharide translocation protein RFT1 [Pyrenophora tritici-repentis Pt-1C-BFP] 	Algae
9868	681	58	231	6	11.313	3.5	4.73E-11	5.35E-09	626	craniferina_c14063	CUST_12851_PI416193500	39968601	XP_365691.1	hypothetical protein MGG_02393 [Magnaporthe oryzae 70-15] 	Fungus
10600	211	2	121	0	95.421	6.576	1.82E-07	5.42E-06	627	craniferina_c1208	CUST_136_PI416193496	46139865	XP_391623.1	hypothetical protein FG11447.1 [Gibberella zeae PH-1]	Algae
5270	777	7	451	4	108.636	6.763	2.09E-07	6.05E-06	628	Cr_WMini_769A07.ab1	CUST_19937_PI416193500	261358384	EEY20812.1	conserved hypothetical protein [Verticillium albo-atrum VaMs.102]	Fungus
13959	1217	95	452	23	12.371	3.629	2.39E-10	2.09E-08	629	Cr_WMini_4129F05.ab1	CUST_19805_PI416193500	58260270	XP_567545.1	DNA binding protein [Cryptococcus neoformans var. neoformans JEC21] 	Algae
35946	22	218	5	49	-10.126	-3.34	3.62E-12	6.68E-10	630	craniferina_c23718	CUST_16231_PI416193496	NA	NA	NA	Algae
36191	1208	95	191	18	12.74	3.671	4.20E-10	3.39E-08	631	Cr_DMini_4897F06.ab1	CUST_17303_PI416193500	154274173	XP_001537938.1	predicted protein [Ajellomyces capsulatus NAm1] 	Algae
37543	38383	3789	6993	547	10.091	3.335	2.67E-12	5.08E-10	632	craniferina_lrc1285	CUST_2264_PI416193500	242774074	XP_002478369.1	xylitol dehydrogenase XdhB [Talaromyces stipitatus ATCC 10500] 	Algae
12398	9524	784	1049	57	12.115	3.599	2.03E-10	1.83E-08	633	craniferina_c2136	CUST_3584_PI416193500	261191157	XP_002621987.1	posttranscriptional regulation nuclease [Ajellomyces dermatitidis SLH14081] 	Fungus
7761	111	4	49	4	32.741	5.033	4.35E-08	1.64E-06	634	craniferina_c20341	CUST_13033_PI416193496	NA	NA	NA	Fungus
30680	9683	850	1529	294	11.851	3.567	1.27E-10	1.22E-08	635	craniferina_c21735	CUST_14363_PI416193496	145245794	XP_001395155.1	hypothetical protein An12g00670 [Aspergillus niger] 	Fungus
28827	174	7	54	9	38.879	5.281	6.06E-08	2.15E-06	636	craniferina_c11883	CUST_12129_PI416193500	189192418	XP_001932548.1	alpha-glucosidase [Pyrenophora tritici-repentis Pt-1C-BFP] 	Algae
24334	9	136	2	19	-14.449	-3.853	1.18E-09	7.84E-08	637	craniferina_c13884	CUST_7481_PI416193496	NA	NA	NA	Fungus
32083	621	34	220	7	17.896	4.162	5.18E-09	2.74E-07	638	BTK05730004(c)SJ1(t)Dry_0.5-1kb_1441-1536_B12(p)T3(s)090205SJ1SEQ1.090.ab1	CUST_15596_PI416193500	NA	NA	NA	NA
19279	189	14991	278	2192	-200.926	-7.651	3.46E-07	9.15E-06	639	craniferina_c5352	CUST_1664_PI416193496	258577521	XP_002542942.1	cytochrome c peroxidase [Uncinocarpus reesii 1704] 	Fungus
23758	350	2	274	1	99.341	6.634	2.05E-07	5.97E-06	640	craniferina_c2494	CUST_4091_PI416193500	NA	NA	NA	Fungus
39716	4	149	2	120	-36.604	-5.194	5.53E-08	1.99E-06	641	craniferina_c21426	CUST_14064_PI416193496	NA	NA	NA	Fungus
8494	63	3	14	1	18.38	4.2	7.20E-09	3.63E-07	642	craniferina_c5767	CUST_1864_PI416193496	NA	NA	NA	Fungus
7419	3	70	1	24	-23.352	-4.545	1.89E-08	8.07E-07	643	craniferina_c18058	CUST_10868_PI416193496	NA	NA	NA	Fungus
32904	378	2	307	0	90.297	6.497	2.01E-07	5.88E-06	644	craniferina_c6084	CUST_8119_PI416193500	115398095	XP_001214639.1	conserved hypothetical protein [Aspergillus terreus NIH2624] 	Fungus
6760	131	6	55	4	23.18	4.535	1.77E-08	7.63E-07	645	craniferina_c22842	CUST_14832_PI416193500	NA	NA	NA	Algae
2943	192	17	72	3	10.839	3.438	3.90E-11	4.62E-09	646	craniferina_c15441	CUST_13328_PI416193500	239607697	EEQ84684.1	G2-specific protein kinase NimA [Ajellomyces dermatitidis ER-3]	Algae
21118	155	17	30	2	9.007	3.171	1.71E-13	5.70E-11	647	craniferina_c22900	CUST_15461_PI416193496	NA	NA	NA	Fungus
26535	44	2	13	0	21.09	4.398	1.35E-08	6.08E-07	648	craniferina_c1695	CUST_2921_PI416193500	78103322	YP_358636.1	hypothetical protein PhapfoPp090 [Phalaenopsis aphrodite subsp. formosana] 	Algae
29123	3	64	2	15	-25.087	-4.649	2.64E-08	1.07E-06	649	craniferina_c14833	CUST_8269_PI416193496	NA	NA	NA	Fungus
20469	28	2	3	0	15.266	3.932	2.60E-09	1.52E-07	650	craniferina_c14736	CUST_13077_PI416193500	159125535	EDP50652.1	"thioredoxin reductase Trr1/Trr2, putative [Aspergillus fumigatus A1163]"	Fungus
43755	42	3	10	1	12.564	3.651	6.09E-10	4.61E-08	651	craniferina_c21681	CUST_14315_PI416193496	NA	NA	NA	Fungus
3290	40	519	7	125	-12.879	-3.687	8.23E-10	5.86E-08	652	craniferina_c13539	CUST_12695_PI416193500	46127293	XP_388200.1	hypothetical protein FG08024.1 [Gibberella zeae PH-1]	Fungus
36169	2483	92998	2055	7219	-46.078	-5.526	1.09E-07	3.52E-06	653	craniferina_c1142	CUST_2041_PI416193500	NA	NA	NA	Fungus
29098	189	13	59	6	15.102	3.917	2.54E-09	1.49E-07	654	craniferina_c1345	CUST_2369_PI416193500	261191689	XP_002622252.1	conserved hypothetical protein [Ajellomyces dermatitidis SLH14081] 	Fungus
23791	943	13	215	5	73.313	6.196	1.84E-07	5.47E-06	655	craniferina_c16181	CUST_9356_PI416193496	NA	NA	NA	Fungus
6928	3109	124	408	42	25.802	4.689	3.31E-08	1.29E-06	656	Cr_WMidi_5761D06.ab1	CUST_18067_PI416193500	NA	NA	NA	Fungus
40719	75	4	38	2	17.444	4.125	6.81E-09	3.48E-07	657	craniferina_c10276	CUST_4673_PI416193496	NA	NA	NA	Fungus
1740	244	17	62	5	14.853	3.893	2.45E-09	1.45E-07	658	craniferina_c21074	CUST_13733_PI416193496	NA	NA	NA	Fungus
17314	6	800	4	26	-157.089	-7.295	3.67E-07	9.61E-06	659	craniferina_c13640	CUST_7265_PI416193496	169594954	XP_001790901.1	hypothetical protein SNOG_00208 [Phaeosphaeria nodorum SN15] 	Fungus
4652	38	3	13	0	14.366	3.845	1.93E-09	1.18E-07	660	craniferina_c16892	CUST_9913_PI416193496	154310196	XP_001554430.1	hypothetical protein BC1G_07018 [Botryotinia fuckeliana B05.10] 	Algae
38066	13570	952	1893	326	14.699	3.878	2.23E-09	1.34E-07	661	Cr_WMidi_9889D05.ab1	CUST_19015_PI416193500	238601911	XP_002395539.1	hypothetical protein MPER_04392 [Moniliophthora perniciosa FA553] 	Fungus
8237	6	71	2	17	-12.627	-3.658	7.79E-10	5.64E-08	662	craniferina_lrc17888	CUST_10717_PI416193496	118083778	XP_001232842.1	PREDICTED: hypothetical protein [Gallus gallus]	Fungus
35660	174	5006	67	466	-30.505	-4.931	5.24E-08	1.91E-06	663	craniferina_c14042	CUST_12841_PI416193500	6850900	CAB71063.1	copia-type polyprotein [Arabidopsis thaliana]	Fungus
5278	7845	42	6038	36	144.005	7.17	3.49E-07	9.19E-06	664	craniferina_c2527	CUST_4121_PI416193500	258571499	XP_002544553.1	"NADH dehydrogenase (quinone), G subunit [Uncinocarpus reesii 1704] "	Fungus
23560	8950	1073	421	14	8.336	3.059	8.26E-16	7.32E-13	665	craniferina_c3335	CUST_5152_PI416193500	NA	NA	NA	Fungus
25410	10298	14	8089	8	469.185	8.874	6.69E-07	1.58E-05	666	craniferina_c9626	CUST_4207_PI416193496	NA	NA	NA	Fungus
22835	969	5	1146	5	145.365	7.184	3.64E-07	9.55E-06	667	Cr_Midi_01E01.ab1	CUST_17766_PI416193500	NA	NA	NA	Fungus
4968	382	2	336	0	90.926	6.507	2.39E-07	6.76E-06	668	craniferina_c22611	CUST_15186_PI416193496	171679856	XP_001904874.1	hypothetical protein [Podospora anserina S mat+] 	Algae
15071	4	114	2	5	-34.738	-5.118	6.84E-08	2.35E-06	669	craniferina_c18170	CUST_10966_PI416193496	NA	NA	NA	Fungus
34933	555	2	457	0	123.266	6.946	3.30E-07	8.83E-06	670	Cr_WMini_3553G02.ab1	CUST_19567_PI416193500	NA	NA	NA	Algae
29532	2	37	0	1	-19.42	-4.279	1.25E-08	5.67E-07	671	craniferina_c21042	CUST_13701_PI416193496	NA	NA	NA	Fungus
33753	192	6	111	5	39.694	5.311	9.60E-08	3.16E-06	672	craniferina_c2316	CUST_3832_PI416193500	239612734	EEQ89721.1	DUF1014 domain-containing protein [Ajellomyces dermatitidis ER-3]	Fungus
14843	4	97	3	12	-33.718	-5.075	6.42E-08	2.23E-06	673	craniferina_c3127	CUST_4899_PI416193500	NA	NA	NA	Fungus
13576	266	13	122	4	18.791	4.232	1.10E-08	5.09E-07	674	craniferina_c26273	CUST_18640_PI416193496	NA	NA	NA	Fungus
28710	233	19	78	8	12.484	3.642	8.38E-10	5.96E-08	675	craniferina_c14802	CUST_13088_PI416193500	212546045	XP_002153176.1	"ribosomal small subunit assembly protein, putative [Penicillium marneffei ATCC 18224] "	Fungus
8343	8	264	6	55	-37.722	-5.237	9.07E-08	3.01E-06	676	craniferina_c18475	CUST_14403_PI416193500	NA	NA	NA	Fungus
34248	2	34	0	16	-13.415	-3.746	1.68E-09	1.05E-07	677	craniferina_lrc553	CUST_1027_PI416193500	154295184	XP_001548029.1	acyl-CoA dehydrogenase [Botryotinia fuckeliana B05.10] 	Fungus
4159	466	4	385	1	72.228	6.174	2.13E-07	6.16E-06	678	craniferina_c24225	CUST_16710_PI416193496	NA	NA	NA	Fungus
41219	3272	31450	339	4086	-9.594	-3.262	8.46E-12	1.30E-09	679	craniferina_c3562	CUST_5431_PI416193500	239611873	EEQ88860.1	conserved hypothetical protein [Ajellomyces dermatitidis ER-3]	Fungus
22226	4	154	2	96	-41.269	-5.367	1.20E-07	3.83E-06	680	craniferina_c3726	CUST_911_PI416193496	NA	NA	NA	Algae
7004	12	966	17	29	-194.372	-7.603	4.79E-07	1.19E-05	681	craniferina_c12814	CUST_12487_PI416193500	NA	NA	NA	Fungus
4280	5709	693	567	79	8.252	3.045	1.59E-14	9.27E-12	682	craniferina_c3880	CUST_968_PI416193496	256724147	EEU37519.1	hypothetical protein NECHADRAFT_64388 [Nectria haematococca mpVI 77-13-4]	Algae
32791	191	10	60	7	26.007	4.701	4.67E-08	1.74E-06	683	craniferina_c15308	CUST_13282_PI416193500	261357393	EEY19821.1	conserved hypothetical protein [Verticillium albo-atrum VaMs.102]	Fungus
19192	2	44	0	6	-23.371	-4.547	3.30E-08	1.29E-06	684	craniferina_c14786	CUST_8231_PI416193496	NA	NA	NA	Fungus
2121	49	5	10	2	11.477	3.521	4.05E-10	3.29E-08	685	craniferina_c11073	CUST_11680_PI416193500	123398901	XP_001301367.1	ankyrin repeat protein [Trichomonas vaginalis G3] 	Fungus
27426	283	3	73	2	107.242	6.745	3.47E-07	9.16E-06	686	Cr_DMini_4609C07.ab1	CUST_17075_PI416193500	154305303	XP_001553054.1	hypothetical protein BC1G_08946 [Botryotinia fuckeliana B05.10] 	Fungus
39853	790	17	666	5	38.191	5.255	1.24E-07	3.94E-06	687	craniferina_c27124	CUST_19464_PI416193496	NA	NA	NA	Fungus
30323	124	2117	11	125	-17.128	-4.098	1.00E-08	4.72E-07	688	craniferina_lrc514	CUST_957_PI416193500	39944004	XP_361539.1	hypothetical protein MGG_04013 [Magnaporthe oryzae 70-15] 	Fungus
12837	23	10690	8	694	-485.3	-8.923	8.85E-07	2.00E-05	689	craniferina_c1409	CUST_2479_PI416193500	256734524	EEU47870.1	predicted protein [Nectria haematococca mpVI 77-13-4]	Fungus
8658	2038	110	199	16	18.644	4.221	1.81E-08	7.76E-07	690	craniferina_c14967	CUST_13145_PI416193500	212543889	XP_002152099.1	"MFS monosaccharide transporter, putative [Penicillium marneffei ATCC 18224] "	Algae
12031	851	76	203	20	11.237	3.49	4.97E-10	3.93E-08	691	craniferina_c22236	CUST_14840_PI416193496	NA	NA	NA	Fungus
35966	706	3	595	1	111.866	6.806	4.17E-07	1.07E-05	692	craniferina_c5960	CUST_1960_PI416193496	NA	NA	NA	Algae
25230	94	5	30	4	25.525	4.674	5.72E-08	2.05E-06	693	craniferina_c21893	CUST_14512_PI416193496	145602215	XP_359683.2	hypothetical protein [Magnaporthe oryzae 70-15] 	Algae
27826	522	2	482	0	149.007	7.219	5.05E-07	1.25E-05	694	craniferina_c10053	CUST_11074_PI416193500	145259288	XP_001402323.1	hypothetical protein An04g09670 [Aspergillus niger] 	Algae
15102	225	2	175	0	64.27	6.006	2.54E-07	7.11E-06	695	craniferina_c26690	CUST_19044_PI416193496	NA	NA	NA	Algae
6852	448	54	29	10	8.361	3.064	5.06E-13	1.33E-10	696	craniferina_c5755	CUST_7794_PI416193500	169596731	XP_001791789.1	hypothetical protein SNOG_01134 [Phaeosphaeria nodorum SN15] 	Fungus
5227	183	2	164	0	51.999	5.7	2.20E-07	6.31E-06	697	craniferina_c27062	CUST_19407_PI416193496	NA	NA	NA	Fungus
17717	4	77	2	8	-20.953	-4.389	3.41E-08	1.33E-06	698	craniferina_c13322	CUST_12637_PI416193500	NA	NA	NA	Fungus
32372	2322	2	768	0	1140.025	10.155	1.29E-06	2.75E-05	699	craniferina_c13216	CUST_6905_PI416193496	NA	NA	NA	Fungus
13771	846	11119	131	788	-13.238	-3.727	3.67E-09	2.05E-07	700	craniferina_c10133	CUST_11127_PI416193500	189199502	XP_001936088.1	triosephosphate isomerase [Pyrenophora tritici-repentis Pt-1C-BFP] 	Fungus
11362	43294	20	35426	4	1284.811	10.327	1.36E-06	2.87E-05	701	Cr_WMidi_9601A06.ab1	CUST_18875_PI416193500	NA	NA	NA	Fungus
39014	696	54	295	10	12.133	3.601	1.88E-09	1.16E-07	702	craniferina_c18671	CUST_11439_PI416193496	NA	NA	NA	Fungus
11354	4493	66	3288	43	53.686	5.746	2.59E-07	7.23E-06	703	craniferina_c6341	CUST_8354_PI416193500	121709313	XP_001272382.1	conserved hypothetical protein [Aspergillus clavatus NRRL 1] 	Algae
25439	557	44	108	8	12.478	3.641	2.44E-09	1.44E-07	704	craniferina_c10764	CUST_11487_PI416193500	NA	NA	NA	Fungus
38352	271	35	51	3	7.75	2.954	4.87E-14	2.16E-11	705	craniferina_c18590	CUST_11364_PI416193496	NA	NA	NA	Algae
11881	436	4293	75	498	-9.908	-3.309	9.95E-11	9.77E-09	706	Cr_DMini_4609G09.ab1	CUST_17158_PI416193500	154310337	XP_001554500.1	hypothetical protein BC1G_07088 [Botryotinia fuckeliana B05.10] 	Fungus
27740	9651	103	11496	69	65.891	6.042	3.22E-07	8.65E-06	707	craniferina_c4026	CUST_5986_PI416193500	NA	NA	NA	Fungus
25384	85	7	18	2	12.954	3.695	4.12E-09	2.25E-07	708	craniferina_c10130	CUST_4563_PI416193496	NA	NA	NA	Algae
10401	65	932	26	73	-15.164	-3.923	1.04E-08	4.84E-07	709	craniferina_c28253	CUST_20460_PI416193496	296804368	XP_002843036.1	conserved hypothetical protein [Arthroderma otae CBS 113480] 	Fungus
29490	6	152	2	15	-24.497	-4.615	6.74E-08	2.32E-06	710	craniferina_c7353	CUST_9177_PI416193500	NA	NA	NA	Fungus
19101	1345	131	253	34	10.39	3.377	2.98E-10	2.52E-08	711	craniferina_c13415	CUST_12657_PI416193500	NA	NA	NA	Fungus
17840	11763	220	12853	71	37.105	5.214	1.77E-07	5.30E-06	712	craniferina_c8644	CUST_10230_PI416193500	295665236	XP_002793169.1	conserved hypothetical protein [Paracoccidioides brasiliensis Pb01] 	Fungus
21925	58	816	27	131	-15.223	-3.928	1.29E-08	5.84E-07	713	craniferina_c17627	CUST_10491_PI416193496	NA	NA	NA	Algae
22365	8325	862	1202	154	9.7	3.278	1.30E-10	1.24E-08	714	craniferina_c21972	CUST_14586_PI416193496	154280985	XP_001541305.1	conserved hypothetical protein [Ajellomyces capsulatus NAm1] 	Fungus
4118	301	4407	62	417	-14.804	-3.888	1.16E-08	5.31E-07	715	Cr_DMini_673E10.ab1	CUST_17457_PI416193500	226290330	EEH45814.1	37S ribosomal protein Mrp17 [Paracoccidioides brasiliensis Pb18]	Fungus
26047	68	5	31	3	14.167	3.824	9.20E-09	4.39E-07	716	craniferina_c4181	CUST_1103_PI416193496	189190192	XP_001931435.1	cation diffusion facilitator 10 [Pyrenophora tritici-repentis Pt-1C-BFP] 	Fungus
38591	2	161	0	27	-65.205	-6.027	3.67E-07	9.61E-06	717	craniferina_c16595	CUST_13785_PI416193500	212535904	XP_002148108.1	homoserine acetyltransferase family protein [Penicillium marneffei ATCC 18224] 	Fungus
19124	7805	116	5975	5	43.197	5.433	2.46E-07	6.91E-06	718	Cr_DMini_865B02.ab1	CUST_17543_PI416193500	261196814	XP_002624810.1	bax Inhibitor family protein [Ajellomyces dermatitidis SLH14081] 	Algae
21787	65	736	8	104	-11.222	-3.488	1.37E-09	8.91E-08	719	craniferina_c9590	CUST_4184_PI416193496	225557683	EEH05968.1	imidazole glycerol phosphate synthase hisHF [Ajellomyces capsulatus G186AR]	Algae
31901	640	20	352	12	31.066	4.957	1.58E-07	4.81E-06	720	craniferina_c20342	CUST_13034_PI416193496	NA	NA	NA	Fungus
16850	5126	298	1573	107	17.428	4.123	2.85E-08	1.14E-06	721	craniferina_c4754	CUST_6742_PI416193500	NA	NA	NA	Fungus
4470	2	49	0	7	-22.087	-4.465	6.40E-08	2.23E-06	722	craniferina_c21542	CUST_14684_PI416193500	39971019	XP_366900.1	hypothetical protein MGG_02976 [Magnaporthe oryzae 70-15] 	Fungus
29544	1144	102	403	24	10.876	3.443	9.55E-10	6.58E-08	723	Cr_WMini_4129F05.ab1	CUST_19804_PI416193500	58260270	XP_567545.1	DNA binding protein [Cryptococcus neoformans var. neoformans JEC21] 	Algae
8518	2	22	0	8	-10.764	-3.428	8.93E-10	6.24E-08	724	craniferina_c21812	CUST_14436_PI416193496	NA	NA	NA	Algae
6879	43	536	16	25	-13.129	-3.715	7.56E-09	3.77E-07	725	craniferina_c12592	CUST_6383_PI416193496	NA	NA	NA	Algae
45172	7	350	5	44	-55.604	-5.797	3.48E-07	9.17E-06	726	craniferina_c21708	CUST_14693_PI416193500	240109095	EER27264.1	hypothetical protein CPC735_026000 [Coccidioides posadasii C735 delta SOWgp]	Fungus
9787	785	2	117	1	326.509	8.351	1.17E-06	2.53E-05	727	craniferina_c10599	CUST_4894_PI416193496	NA	NA	NA	Fungus
28209	88	9	29	1	9.626	3.267	1.86E-10	1.68E-08	728	craniferina_c21586	CUST_14222_PI416193496	NA	NA	NA	Fungus
32728	1180	151	87	47	8.071	3.013	4.21E-12	7.57E-10	729	Cr_WMidi_8257F02.ab1	CUST_18673_PI416193500	50555389	XP_505103.1	YALI0F07018p [Yarrowia lipolytica] 	Algae
38786	14	118	1	5	-8.412	-3.072	1.17E-11	1.70E-09	730	craniferina_c19535	CUST_12261_PI416193496	NA	NA	NA	Algae
1410	715	3	397	0	229.322	7.841	9.91E-07	2.19E-05	731	craniferina_c3697	CUST_901_PI416193496	156054414	XP_001593133.1	hypothetical protein SS1G_06055 [Sclerotinia sclerotiorum 1980] 	Fungus
20482	2	14	0	1	-7.105	-2.829	6.70E-15	4.45E-12	732	craniferina_c26308	CUST_18672_PI416193496	116195158	XP_001223391.1	hypothetical protein CHGG_04177 [Chaetomium globosum CBS 148.51] 	Fungus
36863	129	2	155	0	37.817	5.241	2.38E-07	6.73E-06	733	craniferina_c17333	CUST_14129_PI416193500	NA	NA	NA	Fungus
26546	21	2	3	0	10.645	3.412	9.83E-10	6.73E-08	734	craniferina_c25555	CUST_17956_PI416193496	NA	NA	NA	Fungus
12916	14945	95	11772	57	103.63	6.695	6.34E-07	1.51E-05	735	craniferina_c4242	CUST_6232_PI416193500	145258469	XP_001402060.1	hypothetical protein An04g06990 [Aspergillus niger] 	Fungus
16177	204	2	245	0	65.114	6.025	4.41E-07	1.12E-05	736	craniferina_c23956	CUST_16455_PI416193496	NA	NA	NA	Algae
32314	17228	1438	2030	177	11.981	3.583	4.05E-09	2.22E-07	737	craniferina_c17959	CUST_10778_PI416193496	154321537	XP_001560084.1	hypothetical protein BC1G_01643 [Botryotinia fuckeliana B05.10] 	Fungus
30041	2	55	0	37	-25.029	-4.646	1.20E-07	3.83E-06	738	craniferina_c4812	CUST_6815_PI416193500	NA	NA	NA	Fungus
11751	104	1181	26	101	-11.628	-3.54	3.26E-09	1.86E-07	739	craniferina_c28245	CUST_20452_PI416193496	119493112	XP_001263792.1	hypothetical protein NFIA_070660 [Neosartorya fischeri NRRL 181] 	Fungus
39494	2636	187	896	9	13.607	3.766	1.06E-08	4.92E-07	740	craniferina_c15399	CUST_8731_PI416193496	NA	NA	NA	Algae
15468	32	3	10	1	11.89	3.572	4.00E-09	2.20E-07	741	craniferina_c11957	CUST_5871_PI416193496	NA	NA	NA	Fungus
15299	27	2	9	0	12.234	3.613	6.08E-09	3.16E-07	742	BTK05730010(c)SJ1(t)Dry_0.5-1kb_1441-1536_E12(p)T3(s)090205SJ1SEQ1.093.ab1	CUST_15608_PI416193500	NA	NA	NA	NA
33816	866	7489	168	287	-8.755	-3.13	5.84E-11	6.41E-09	743	craniferina_c16597	CUST_9689_PI416193496	169777089	XP_001823010.1	hypothetical protein [Aspergillus oryzae RIB40] 	Fungus
25873	2	39	0	8	-20.723	-4.373	6.55E-08	2.27E-06	744	craniferina_c9415	CUST_4053_PI416193496	NA	NA	NA	Fungus
21205	18	2	5	0	9.583	3.26	2.86E-10	2.43E-08	745	craniferina_c22064	CUST_14674_PI416193496	NA	NA	NA	Fungus
29036	698	21	490	2	25.515	4.673	1.38E-07	4.32E-06	746	craniferina_c11597	CUST_11984_PI416193500	NA	NA	NA	Algae
13862	10681	610	4748	51	16.537	4.048	3.01E-08	1.20E-06	747	craniferina_c3086	CUST_4839_PI416193500	261195412	XP_002624110.1	RSC complex subunit [Ajellomyces dermatitidis SLH14081] 	Algae
9196	1167	27	1290	5	29.197	4.868	1.79E-07	5.34E-06	748	craniferina_c22404	CUST_14997_PI416193496	NA	NA	NA	Fungus
36354	615	37	206	9	16.55	4.049	3.14E-08	1.24E-06	749	craniferina_c10871	CUST_11552_PI416193500	NA	NA	NA	Fungus
28465	32	2	1	0	16.716	4.063	3.42E-08	1.33E-06	750	craniferina_c14736	CUST_13078_PI416193500	159125535	EDP50652.1	"thioredoxin reductase Trr1/Trr2, putative [Aspergillus fumigatus A1163]"	Fungus
1000	510	4	415	2	69.162	6.112	4.83E-07	1.20E-05	751	craniferina_c3410	CUST_5233_PI416193500	225556766	EEH05054.1	conserved hypothetical protein [Ajellomyces capsulatus G186AR]	Fungus
26634	20	317	6	2	-16.662	-4.058	3.42E-08	1.33E-06	752	craniferina_c20709	CUST_13383_PI416193496	NA	NA	NA	Fungus
30815	61729	8337	5743	748	7.403	2.888	5.66E-13	1.46E-10	753	craniferina_lrc28264	CUST_15358_PI416193500	289619013	CBI54281.1	unnamed protein product [Sordaria macrospora]	Fungus
43583	39	4	10	1	9.003	3.17	1.27E-10	1.22E-08	754	craniferina_c13000	CUST_6712_PI416193496	NA	NA	NA	Fungus
10847	2501	72	1731	29	27.688	4.791	1.68E-07	5.09E-06	755	craniferina_c23270	CUST_15811_PI416193496	NA	NA	NA	Fungus
13116	327	4533	62	411	-13.996	-3.807	1.58E-08	6.96E-07	756	Cr_DMini_673E10.ab1	CUST_17456_PI416193500	226290330	EEH45814.1	37S ribosomal protein Mrp17 [Paracoccidioides brasiliensis Pb18]	Fungus
39837	613	81	69	4	7.51	2.909	1.21E-12	2.65E-10	757	craniferina_c12588	CUST_6379_PI416193496	NA	NA	NA	Algae
36789	49	659	27	37	-15.272	-3.933	2.53E-08	1.03E-06	758	craniferina_c8267	CUST_9928_PI416193500	296418517	XP_002838877.1	hypothetical protein [Tuber melanosporum Mel28] 	Fungus
10323	58	2	38	0	22.69	4.504	9.85E-08	3.23E-06	759	craniferina_c26221	CUST_18592_PI416193496	169618527	XP_001802677.1	hypothetical protein SNOG_12454 [Phaeosphaeria nodorum SN15] 	Fungus
18303	16572	1855	6541	264	8.578	3.101	4.59E-11	5.23E-09	760	craniferina_c6054	CUST_8087_PI416193500	154310337	XP_001554500.1	hypothetical protein BC1G_07088 [Botryotinia fuckeliana B05.10] 	Algae
27279	4279	33414	391	1890	-7.823	-2.968	4.93E-12	8.48E-10	761	craniferina_c18424	CUST_11204_PI416193496	NA	NA	NA	Fungus
13955	1320	139	213	37	9.672	3.274	5.52E-10	4.29E-08	762	craniferina_c13415	CUST_12658_PI416193500	NA	NA	NA	Fungus
9545	388	2	335	0	100.118	6.646	7.26E-07	1.69E-05	763	Cr_DMidi_9697B02.ab1	CUST_16416_PI416193500	116201305	XP_001226464.1	hypothetical protein CHGG_08537 [Chaetomium globosum CBS 148.51] 	Fungus
14425	3665	36295	490	1746	-9.954	-3.315	7.66E-10	5.56E-08	764	Cr_DMini_4897H10.ab1	CUST_17356_PI416193500	225680751	EEH19035.1	phosphomannomutase [Paracoccidioides brasiliensis Pb03] 	Fungus
29725	296	7951	295	973	-36.754	-5.2	2.82E-07	7.77E-06	765	Cr_WMini_1633E07.ab1	CUST_19182_PI416193500	169605649	XP_001796245.1	hypothetical protein SNOG_05850 [Phaeosphaeria nodorum SN15] 	Algae
18651	5	241	5	20	-72.941	-6.189	5.59E-07	1.36E-05	766	craniferina_c21247	CUST_14656_PI416193500	NA	NA	NA	Algae
28241	23	2	8	0	10.977	3.456	2.53E-09	1.48E-07	767	craniferina_c16244	CUST_13648_PI416193500	NA	NA	NA	Fungus
43301	12051	98	9407	76	89.367	6.482	6.77E-07	1.60E-05	768	craniferina_c2494	CUST_4092_PI416193500	NA	NA	NA	Fungus
15086	14610	1436	5399	97	9.671	3.274	6.71E-10	5.01E-08	769	craniferina_c3029	CUST_4761_PI416193500	258569787	XP_002543697.1	conserved hypothetical protein [Uncinocarpus reesii 1704] 	Fungus
39487	112	2	129	0	30.612	4.936	2.23E-07	6.35E-06	770	craniferina_c17333	CUST_14130_PI416193500	NA	NA	NA	Fungus
39922	381	37	12	17	11.252	3.492	3.89E-09	2.15E-07	771	craniferina_c21976	CUST_14590_PI416193496	NA	NA	NA	Algae
2927	2155	3	1325	0	766.088	9.581	2.06E-06	4.05E-05	772	craniferina_c7442	CUST_2818_PI416193496	212528700	XP_002144507.1	"para-hydroxybenzoate-polyprenyltransferase Coq2, putative [Penicillium marneffei ATCC 18224] "	Fungus
7632	20	2	3	0	8.769	3.132	1.33E-10	1.26E-08	773	craniferina_c14150	CUST_12890_PI416193500	169618816	XP_001802821.1	hypothetical protein SNOG_12600 [Phaeosphaeria nodorum SN15] 	Algae
44158	135	10	59	4	12.767	3.674	1.14E-08	5.25E-07	774	craniferina_c23124	CUST_15671_PI416193496	169598158	XP_001792502.1	hypothetical protein SNOG_01878 [Phaeosphaeria nodorum SN15] 	Algae
7440	812	2	634	0	240.14	7.908	1.40E-06	2.92E-05	775	craniferina_c24398	CUST_16872_PI416193496	NA	NA	NA	Algae
8317	4	2633	3	152	-839.549	-9.713	2.26E-06	4.39E-05	776	craniferina_c7036	CUST_2563_PI416193496	NA	NA	NA	Algae
32220	7416	12	5872	6	413.765	8.693	1.78E-06	3.57E-05	777	craniferina_c15400	CUST_8732_PI416193496	46111571	XP_382843.1	hypothetical protein FG02667.1 [Gibberella zeae PH-1]	Algae
1683	652	14	501	6	34.372	5.103	2.97E-07	8.09E-06	778	craniferina_c11367	CUST_11841_PI416193500	NA	NA	NA	Fungus
17445	4640	8	3557	11	704.813	9.461	2.14E-06	4.17E-05	779	craniferina_c1115	CUST_2000_PI416193500	NA	NA	NA	Algae
44936	2	31	0	11	-12.507	-3.645	1.12E-08	5.16E-07	780	craniferina_c10467	CUST_4804_PI416193496	NA	NA	NA	Fungus
17148	156	13	19	8	13.295	3.733	1.72E-08	7.44E-07	781	craniferina_c15097	CUST_13188_PI416193500	154317320	XP_001557980.1	hypothetical protein BC1G_03562 [Botryotinia fuckeliana B05.10] 	Fungus
31843	5	89	3	15	-17.557	-4.134	5.91E-08	2.10E-06	782	craniferina_c8523	CUST_3448_PI416193496	296414175	XP_002836778.1	hypothetical protein [Tuber melanosporum Mel28] 	Fungus
6365	53	5	5	3	11.371	3.507	5.68E-09	2.97E-07	783	craniferina_c3251	CUST_5044_PI416193500	171681309	XP_001905598.1	hypothetical protein [Podospora anserina S mat+] 	Fungus
28380	434	3966	109	748	-9.207	-3.203	5.38E-10	4.19E-08	784	craniferina_c1166	CUST_2081_PI416193500	169594716	XP_001790782.1	hypothetical protein SNOG_00086 [Phaeosphaeria nodorum SN15] 	Fungus
9939	50	2	25	0	18.7	4.225	7.92E-08	2.69E-06	785	craniferina_c24458	CUST_16926_PI416193496	NA	NA	NA	Fungus
28347	1451	2	410	1	632.928	9.306	2.25E-06	4.38E-05	786	craniferina_c23883	CUST_14940_PI416193500	121713434	XP_001274328.1	benzoate 4-monooxygenase cytochrome P450 [Aspergillus clavatus NRRL 1] 	Fungus
14643	700	38	529	12	15.613	3.965	4.37E-08	1.64E-06	787	craniferina_c8239	CUST_3281_PI416193496	NA	NA	NA	Fungus
39708	1164	151	142	11	7.694	2.944	1.35E-11	1.93E-09	788	craniferina_c17482	CUST_10371_PI416193496	NA	NA	NA	Fungus
28137	1344	21	774	16	94.13	6.557	8.41E-07	1.92E-05	789	craniferina_c19691	CUST_12409_PI416193496	NA	NA	NA	Algae
41588	126	1252	99	263	-11.814	-3.562	8.25E-09	4.02E-07	790	craniferina_c2937	CUST_4637_PI416193500	NA	NA	NA	Fungus
15970	14449	1112	3312	98	12.805	3.679	1.67E-08	7.26E-07	791	craniferina_c6095	CUST_8130_PI416193500	156048935	XP_001590434.1	hypothetical protein SS1G_08174 [Sclerotinia sclerotiorum 1980] 	Fungus
30329	41916	347	32385	178	79.661	6.316	7.63E-07	1.76E-05	792	craniferina_c3292	CUST_5090_PI416193500	154310686	XP_001554674.1	hypothetical protein BC1G_06817 [Botryotinia fuckeliana B05.10] 	Fungus
20242	2	35	0	6	-18.196	-4.186	8.09E-08	2.74E-06	793	Cr_DMini_865B01.ab1	CUST_17540_PI416193500	189206027	XP_001939348.1	conserved hypothetical protein [Pyrenophora tritici-repentis Pt-1C-BFP] 	Algae
30747	9	76	3	19	-9.077	-3.182	5.76E-10	4.44E-08	794	craniferina_c7395	CUST_2787_PI416193496	261353850	EEY16278.1	conserved hypothetical protein [Verticillium albo-atrum VaMs.102]	Algae
34867	2232	3	1729	0	529.013	9.047	2.29E-06	4.45E-05	795	craniferina_c4005	CUST_5951_PI416193500	258575227	XP_002541795.1	hypothetical protein UREG_01311 [Uncinocarpus reesii 1704] 	Fungus
41472	49	5	1	2	11.255	3.492	6.85E-09	3.49E-07	796	craniferina_c12330	CUST_6157_PI416193496	NA	NA	NA	Fungus
1283	660	81	161	12	8.047	3.008	5.27E-11	5.84E-09	797	craniferina_c15403	CUST_8735_PI416193496	242793240	XP_002482122.1	"monooxygenase, putative [Talaromyces stipitatus ATCC 10500] "	Fungus
19730	360	2	155	0	165.768	7.373	1.38E-06	2.91E-05	798	craniferina_c9219	CUST_3915_PI416193496	NA	NA	NA	Fungus
22830	513	2	420	1	110.566	6.789	1.02E-06	2.24E-05	799	craniferina_c21219	CUST_13871_PI416193496	NA	NA	NA	Fungus
6363	53	4	34	1	11.159	3.48	6.66E-09	3.42E-07	800	craniferina_c18734	CUST_11498_PI416193496	NA	NA	NA	Fungus
29404	8	82	2	32	-9.774	-3.289	1.42E-09	9.11E-08	801	craniferina_c14133	CUST_7682_PI416193496	171696124	XP_001912986.1	hypothetical protein [Podospora anserina S mat+] 	Fungus
18552	33	2	7	0	17.562	4.134	7.78E-08	2.65E-06	802	craniferina_c7027	CUST_8934_PI416193500	261360533	EEY22961.1	translocation protein sec72 [Verticillium albo-atrum VaMs.102]	Fungus
21038	36790	4323	11589	199	8.208	3.037	9.23E-11	9.28E-09	803	craniferina_c949	CUST_1712_PI416193500	119174190	XP_001239456.1	hypothetical protein CIMG_09077 [Coccidioides immitis RS]	Fungus
23655	29	315	6	15	-11.015	-3.461	6.25E-09	3.23E-07	804	craniferina_c10188	CUST_4608_PI416193496	240106172	EER24365.1	Ferric reductase NAD binding domain containing protein [Coccidioides posadasii C735 delta SOWgp]	Algae
4339	275	23	129	10	11.916	3.575	1.15E-08	5.28E-07	805	craniferina_c20322	CUST_13015_PI416193496	NA	NA	NA	Fungus
30921	1183	109	364	15	10.521	3.395	3.72E-09	2.07E-07	806	craniferina_c4137	CUST_6100_PI416193500	NA	NA	NA	Fungus
7082	2	39	0	5	-19.641	-4.296	1.26E-07	3.99E-06	807	craniferina_c21015	CUST_13674_PI416193496	NA	NA	NA	Fungus
40025	67	2	63	0	20.955	4.389	1.53E-07	4.72E-06	808	craniferina_c15066	CUST_13181_PI416193500	NA	NA	NA	Fungus
10705	2	58	0	15	-26.107	-4.706	2.48E-07	6.96E-06	809	craniferina_c17323	CUST_10241_PI416193496	NA	NA	NA	Fungus
5073	17	2	2	0	7.372	2.882	1.37E-11	1.94E-09	810	craniferina_c11711	CUST_12046_PI416193500	NA	NA	NA	Fungus
34591	250	23	104	8	10.644	3.412	5.09E-09	2.70E-07	811	craniferina_c5718	CUST_1842_PI416193496	291181433	EFE37210.1	hypothetical protein TRV_08150 [Trichophyton verrucosum HKI 0517]	Algae
2498	415	8131	56	3507	-18.628	-4.219	1.14E-07	3.66E-06	812	Cr_DMini_3841B10.ab1	CUST_16893_PI416193500	NA	NA	NA	Fungus
14564	515	28	202	38	35.447	5.148	4.26E-07	1.09E-05	813	Cr_DMidi_5473A11.ab1	CUST_15796_PI416193500	NA	NA	NA	Algae
1114	1236	171	309	34	7.189	2.846	6.90E-12	1.09E-09	814	Cr_DMidi_5281B10.ab1	CUST_15659_PI416193500	169599515	XP_001793180.1	hypothetical protein SNOG_02577 [Phaeosphaeria nodorum SN15] 	Algae
43404	7669	761	2717	110	9.714	3.28	1.89E-09	1.16E-07	815	craniferina_c24534	CUST_16999_PI416193496	121707787	XP_001271941.1	"conserved membrane protein, putative [Aspergillus clavatus NRRL 1] "	Fungus
44949	206	14	85	2	13.74	3.78	3.84E-08	1.47E-06	816	craniferina_c11724	CUST_12053_PI416193500	145257313	XP_001401684.1	hypothetical protein An04g03170 [Aspergillus niger] 	Fungus
9618	13	123	5	17	-9.792	-3.292	2.24E-09	1.34E-07	817	craniferina_c2190	CUST_3658_PI416193500	255950188	XP_002565861.1	Pc22g19580 [Penicillium chrysogenum Wisconsin 54-1255] 	Fungus
32854	1214	126	210	38	9.818	3.295	2.38E-09	1.42E-07	818	craniferina_c12054	CUST_5949_PI416193496	NA	NA	NA	Fungus
14012	357	29	119	6	11.997	3.585	1.65E-08	7.19E-07	819	craniferina_c12055	CUST_12195_PI416193500	238486578	XP_002374527.1	"cytosine deaminase, putative [Aspergillus flavus NRRL3357] "	Fungus
37713	1340	71	487	39	19.924	4.316	1.54E-07	4.73E-06	820	craniferina_c4542	CUST_6539_PI416193500	225555885	EEH04175.1	YagE family protein [Ajellomyces capsulatus G186AR]	Fungus
27410	2	23	1	2	-10.115	-3.338	3.50E-09	1.97E-07	821	craniferina_c27470	CUST_19794_PI416193496	NA	NA	NA	Fungus
33042	2	26	0	6	-12.937	-3.693	3.00E-08	1.19E-06	822	craniferina_c14425	CUST_7926_PI416193496	NA	NA	NA	Fungus
30664	1897	17	1507	10	72.858	6.187	8.96E-07	2.01E-05	823	craniferina_c13379	CUST_7043_PI416193496	NA	NA	NA	Fungus
21909	95	7	15	10	23.901	4.579	2.41E-07	6.80E-06	824	craniferina_c22788	CUST_15354_PI416193496	NA	NA	NA	Fungus
3228	4040	31451	599	3570	-7.806	-2.965	8.50E-11	8.68E-09	825	craniferina_c3562	CUST_5432_PI416193500	239611873	EEQ88860.1	conserved hypothetical protein [Ajellomyces dermatitidis ER-3]	Fungus
17829	18	2	3	1	7.982	2.997	1.30E-10	1.24E-08	826	craniferina_c20769	CUST_13440_PI416193496	NA	NA	NA	Fungus
21135	8928	1397	1021	48	6.363	2.67	3.63E-15	2.59E-12	827	craniferina_c3335	CUST_5151_PI416193500	NA	NA	NA	Fungus
1951	3	162	0	24	-47.676	-5.575	6.76E-07	1.59E-05	828	craniferina_c16595	CUST_13786_PI416193500	212535904	XP_002148108.1	homoserine acetyltransferase family protein [Penicillium marneffei ATCC 18224] 	Fungus
25218	42	947	8	120	-22.742	-4.507	2.16E-07	6.22E-06	829	craniferina_c13584	CUST_7217_PI416193496	NA	NA	NA	Fungus
19913	149	3147	116	552	-29.607	-4.888	3.67E-07	9.61E-06	830	craniferina_c5234	CUST_7244_PI416193500	242794403	XP_002482365.1	"proteasome regulatory particle subunit Rpt6, putative [Talaromyces stipitatus ATCC 10500] "	Fungus
25400	613	55	90	5	11.132	3.477	1.01E-08	4.75E-07	831	craniferina_c2732	CUST_4386_PI416193500	156060003	XP_001595924.1	hypothetical protein SS1G_02138 [Sclerotinia sclerotiorum 1980] 	Fungus
43300	202	9272	46	448	-46.841	-5.55	6.83E-07	1.61E-05	832	craniferina_c6675	CUST_2330_PI416193496	291187734	EFE43106.1	hypothetical protein TRV_02111 [Trichophyton verrucosum HKI 0517]	Fungus
19014	7	204	6	2	-37.965	-5.247	5.33E-07	1.30E-05	833	craniferina_c8337	CUST_3343_PI416193496	281201592	EFA75801.1	actin binding protein [Polysphondylium pallidum PN500]	Fungus
30155	18	3517	11	354	-228.701	-7.837	2.17E-06	4.24E-05	834	craniferina_c2157	CUST_3614_PI416193500	224775809	DAA06476.1	TPA_inf: GPR1/FUN34/YaaH-class plasma membrane protein [Sclerotinia sclerotiorum]	Algae
24403	471	4	118	3	149.564	7.225	1.77E-06	3.56E-05	835	craniferina_c5785	CUST_7824_PI416193500	NA	NA	NA	Fungus
29895	247	15	84	23	45.301	5.501	7.06E-07	1.66E-05	836	craniferina_c5850	CUST_1899_PI416193496	NA	NA	NA	Fungus
36983	67	7	13	4	10.621	3.409	7.89E-09	3.90E-07	837	craniferina_c7438	CUST_9241_PI416193500	169625148	XP_001805978.1	hypothetical protein SNOG_15843 [Phaeosphaeria nodorum SN15] 	Fungus
4567	247	8874	360	782	-88.241	-6.463	1.28E-06	2.74E-05	838	craniferina_c10034	CUST_11061_PI416193500	38567136	CAE76431.1	conserved hypothetical protein [Neurospora crassa]	Fungus
30200	77	6	34	5	13.861	3.793	5.73E-08	2.05E-06	839	craniferina_c26227	CUST_18598_PI416193496	261198004	XP_002625404.1	peroxisomal membrane protein [Ajellomyces dermatitidis SLH14081] 	Fungus
23189	18	2	4	0	9.527	3.252	3.12E-09	1.79E-07	840	craniferina_c4308	CUST_1158_PI416193496	NA	NA	NA	Algae
24278	10228	89	8029	66	79.504	6.313	1.22E-06	2.62E-05	841	craniferina_c4830	CUST_6836_PI416193500	291178758	EFE34546.1	conserved hypothetical protein [Arthroderma benhamiae CBS 112371]	Fungus
9767	40	2	24	0	13.312	3.735	5.25E-08	1.91E-06	842	craniferina_c19739	CUST_12456_PI416193496	NA	NA	NA	Algae
4121	3	68	2	9	-22.385	-4.484	2.69E-07	7.48E-06	843	craniferina_lrc801	CUST_1450_PI416193500	256728173	EEU41530.1	hypothetical protein NECHADRAFT_87703 [Nectria haematococca mpVI 77-13-4]	Fungus
13660	76	4	37	3	20.892	4.385	2.35E-07	6.69E-06	844	craniferina_c15597	CUST_13383_PI416193500	119487667	XP_001262565.1	hypothetical protein NFIA_031010 [Neosartorya fischeri NRRL 181] 	Fungus
10527	18	2	4	0	7.441	2.895	9.51E-11	9.47E-09	845	craniferina_c8157	CUST_9860_PI416193500	261358958	EEY21386.1	conserved hypothetical protein [Verticillium albo-atrum VaMs.102]	Fungus
35907	10415	68805	2999	5692	-6.762	-2.757	6.42E-12	1.04E-09	846	Cr_WMini_1825D11.ab1	CUST_19299_PI416193500	121701275	XP_001268902.1	conserved hypothetical protein [Aspergillus clavatus NRRL 1] 	Fungus
35040	52	3	22	0	18.476	4.208	1.82E-07	5.42E-06	847	craniferina_c8991	CUST_3757_PI416193496	NA	NA	NA	Fungus
34078	16	172	7	18	-11.574	-3.533	2.27E-08	9.42E-07	848	craniferina_c15612	CUST_8905_PI416193496	154273136	XP_001537420.1	predicted protein [Ajellomyces capsulatus NAm1] 	Fungus
11986	5434	252	1536	139	23.22	4.537	2.97E-07	8.10E-06	849	craniferina_c1250	CUST_2211_PI416193500	238499607	XP_002381038.1	"MFS monocarboxylate transporter, putative [Aspergillus flavus NRRL3357] "	Fungus
4622	7913	154	6052	42	34.168	5.095	5.71E-07	1.38E-05	850	Cr_DMini_865B02.ab1	CUST_17542_PI416193500	261196814	XP_002624810.1	bax Inhibitor family protein [Ajellomyces dermatitidis SLH14081] 	Algae
8959	26	3	8	1	10.096	3.336	7.56E-09	3.77E-07	851	craniferina_c10089	CUST_4541_PI416193496	NA	NA	NA	Fungus
11221	304	20	93	11	15.985	3.999	1.33E-07	4.20E-06	852	craniferina_c19843	CUST_14539_PI416193500	156037330	XP_001586392.1	hypothetical protein SS1G_12376 [Sclerotinia sclerotiorum 1980] 	Fungus
15420	35	2	15	0	18.585	4.216	2.02E-07	5.89E-06	853	craniferina_c21150	CUST_13804_PI416193496	171685450	XP_001907666.1	hypothetical protein [Podospora anserina S mat+] 	Fungus
18878	43	2	29	0	18.612	4.218	2.03E-07	5.91E-06	854	craniferina_c23928	CUST_16428_PI416193496	NA	NA	NA	Fungus
14537	40	2	12	1	17.083	4.094	1.59E-07	4.85E-06	855	craniferina_c10575	CUST_11380_PI416193500	NA	NA	NA	Algae
33912	863	7	709	8	101.496	6.665	1.74E-06	3.51E-05	856	craniferina_c17584	CUST_10457_PI416193496	NA	NA	NA	Fungus
34172	25	228	11	55	-9.516	-3.25	4.81E-09	2.57E-07	857	craniferina_lrc9991	CUST_11028_PI416193500	169607641	XP_001797240.1	hypothetical protein SNOG_06879 [Phaeosphaeria nodorum SN15] 	Fungus
41782	466	25	174	7	18.183	4.185	2.00E-07	5.85E-06	858	craniferina_c15446	CUST_8768_PI416193496	NA	NA	NA	Fungus
36121	981	3	769	2	187.032	7.547	2.53E-06	4.81E-05	859	craniferina_c16548	CUST_9649_PI416193496	259485917	CBF83347.1	"TPA: mitochondrial chaperone BCS1, putative (AFU_orthologue; AFUA_3G13000) [Aspergillus nidulans FGSC A4]"	Fungus
11203	8	85	1	30	-10.773	-3.429	1.62E-08	7.10E-07	860	craniferina_c14879	CUST_8304_PI416193496	NA	NA	NA	Algae
18839	4668	529	1344	11	8.59	3.103	1.52E-09	9.65E-08	861	Cr_WMidi_8257A10.ab1	CUST_18578_PI416193500	242767690	XP_002341418.1	GTP-binding protein YchF [Talaromyces stipitatus ATCC 10500] 	Fungus
23872	818	6	719	4	98.677	6.625	1.73E-06	3.51E-05	862	Cr_DMini_1249G08.ab1	CUST_16676_PI416193500	NA	NA	NA	Algae
39051	70	3	33	0	24.058	4.588	3.83E-07	9.95E-06	863	craniferina_c27457	CUST_19781_PI416193496	NA	NA	NA	Fungus
31974	11463	75835	3330	6720	-6.772	-2.76	1.92E-11	2.54E-09	864	Cr_WMini_1825D11.ab1	CUST_19298_PI416193500	121701275	XP_001268902.1	conserved hypothetical protein [Aspergillus clavatus NRRL 1] 	Fungus
42428	8	127	5	23	-19.014	-4.249	2.43E-07	6.84E-06	865	craniferina_c13459	CUST_7116_PI416193496	NA	NA	NA	Algae
43270	2916	5	2410	2	412.081	8.687	3.55E-06	6.35E-05	866	craniferina_c25350	CUST_17766_PI416193496	NA	NA	NA	Fungus
19735	132	16	38	3	8.13	3.023	8.75E-10	6.13E-08	867	craniferina_c9636	CUST_4215_PI416193496	258571635	XP_002544621.1	hypothetical protein UREG_04138 [Uncinocarpus reesii 1704] 	Fungus
43430	29	323	19	67	-12.925	-3.692	6.26E-08	2.20E-06	868	Cr_DMidi_5473D08.ab1	CUST_15851_PI416193500	291178292	EFE34082.1	hypothetical protein ARB_07033 [Arthroderma benhamiae CBS 112371]	Fungus
27551	41	990	23	162	-27.082	-4.759	4.99E-07	1.24E-05	869	craniferina_c20320	CUST_13013_PI416193496	NA	NA	NA	Fungus
10857	798	5	712	2	100.866	6.656	1.86E-06	3.72E-05	870	Cr_DMini_1249G08.ab1	CUST_16677_PI416193500	NA	NA	NA	Algae
4372	253	1930	38	227	-7.638	-2.933	4.94E-10	3.91E-08	871	craniferina_c7244	CUST_2691_PI416193496	119466971	XP_001257292.1	glyoxalase family protein [Neosartorya fischeri NRRL 181] 	Fungus
16132	1066	11	858	11	77.703	6.28	1.57E-06	3.23E-05	872	craniferina_c6341	CUST_8353_PI416193500	121709313	XP_001272382.1	conserved hypothetical protein [Aspergillus clavatus NRRL 1] 	Algae
24155	921	2	698	0	395.138	8.626	3.62E-06	6.45E-05	873	craniferina_c5604	CUST_1786_PI416193496	NA	NA	NA	Fungus
44486	65	8	10	4	9.045	3.177	4.43E-09	2.39E-07	874	craniferina_c5724	CUST_7754_PI416193500	NA	NA	NA	Fungus
16790	8182	1229	2283	61	6.485	2.697	6.38E-12	1.04E-09	875	craniferina_c17572	CUST_10446_PI416193496	NA	NA	NA	Fungus
40535	475	49	99	3	9.531	3.253	7.68E-09	3.82E-07	876	craniferina_c16658	CUST_9736_PI416193496	NA	NA	NA	Fungus
9943	1797	193	205	25	9.297	3.217	6.88E-09	3.50E-07	877	craniferina_c14681	CUST_13066_PI416193500	154288396	XP_001544993.1	predicted protein [Ajellomyces capsulatus NAm1] 	Fungus
11808	2	29	0	7	-13.462	-3.751	9.13E-08	3.03E-06	878	craniferina_c2181	CUST_3650_PI416193500	NA	NA	NA	Fungus
17959	27	2	5	0	14.746	3.882	1.37E-07	4.29E-06	879	craniferina_c9042	CUST_10492_PI416193500	NA	NA	NA	Fungus
16906	28	425	15	136	-15.767	-3.979	1.71E-07	5.15E-06	880	craniferina_lrc135	CUST_260_PI416193500	226295108	EEH50528.1	conserved hypothetical protein [Paracoccidioides brasiliensis Pb18]	Fungus
11421	13	2	2	0	7.186	2.845	1.77E-10	1.60E-08	881	craniferina_c5962	CUST_1962_PI416193496	46138677	XP_391029.1	hypothetical protein FG10853.1 [Gibberella zeae PH-1]	Fungus
14240	216	2510	118	290	-13.366	-3.74	8.97E-08	2.98E-06	882	craniferina_c12982	CUST_12552_PI416193500	NA	NA	NA	Fungus
34762	28	2	17	0	11.869	3.569	5.32E-08	1.93E-06	883	craniferina_c14192	CUST_12904_PI416193500	NA	NA	NA	Fungus
42302	412	4	80	3	103.969	6.7	2.31E-06	4.47E-05	884	craniferina_c5683	CUST_1822_PI416193496	154309750	XP_001554208.1	hypothetical protein BC1G_07345 [Botryotinia fuckeliana B05.10] 	Fungus
34280	46	5	20	2	9.953	3.315	1.37E-08	6.17E-07	885	craniferina_c1953	CUST_3320_PI416193500	NA	NA	NA	Algae
22761	14	2	4	0	7.575	2.921	8.23E-10	5.86E-08	886	craniferina_c4612	CUST_1306_PI416193496	NA	NA	NA	Fungus
4184	734	7	584	8	101.249	6.662	2.33E-06	4.50E-05	887	craniferina_c8475	CUST_10100_PI416193500	NA	NA	NA	Fungus
37268	408	5802	388	165	-19.279	-4.269	3.34E-07	8.91E-06	888	craniferina_lrc293	CUST_551_PI416193500	255940382	XP_002560960.1	Pc16g06240 [Penicillium chrysogenum Wisconsin 54-1255] 	Fungus
38063	50	7	13	1	7.001	2.808	2.03E-10	1.83E-08	889	craniferina_c11680	CUST_12031_PI416193500	115943141	XP_800520.2	"PREDICTED: hypothetical protein, partial [Strongylocentrotus purpuratus] "	Fungus
19441	20	3	1	1	7.427	2.893	6.32E-10	4.75E-08	890	craniferina_c20280	CUST_12976_PI416193496	NA	NA	NA	Fungus
37582	3180	32258	1303	4073	-10.637	-3.411	2.67E-08	1.08E-06	891	craniferina_lrc5923	CUST_1940_PI416193496	NA	NA	NA	Fungus
15911	20	2	5	0	10.372	3.375	2.04E-08	8.57E-07	892	craniferina_c3394	CUST_5215_PI416193500	46110669	XP_382392.1	hypothetical protein FG02216.1 [Gibberella zeae PH-1]	Fungus
28785	3	94	1	88	-29.531	-4.884	7.61E-07	1.76E-05	893	craniferina_c20162	CUST_12864_PI416193496	NA	NA	NA	Fungus
21408	10031	59401	564	4886	-5.914	-2.564	2.71E-13	7.95E-11	894	craniferina_lrc301	CUST_567_PI416193500	115395952	XP_001213615.1	conserved hypothetical protein [Aspergillus terreus NIH2624] 	Fungus
24351	1521	232	215	45	6.594	2.721	4.38E-11	5.07E-09	895	Cr_DMidi_9697D02.ab1	CUST_16456_PI416193500	154309459	XP_001554063.1	hypothetical protein BC1G_07200 [Botryotinia fuckeliana B05.10] 	Fungus
34132	6651	1127	1170	87	5.846	2.547	1.46E-13	5.11E-11	896	craniferina_c6032	CUST_8067_PI416193500	212543343	XP_002151826.1	"Rho GTPase activator (Bem3), putative [Penicillium marneffei ATCC 18224] "	Fungus
43398	49	7	4	3	8.043	3.008	1.99E-09	1.22E-07	897	Cr_DMini_865B11.ab1	CUST_17560_PI416193500	289619651	CBI53934.1	unnamed protein product [Sordaria macrospora]	Fungus
1202	902	78	354	15	11.018	3.462	4.33E-08	1.63E-06	898	craniferina_c10797	CUST_5036_PI416193496	296826418	XP_002850973.1	sugar transporter [Arthroderma otae CBS 113480] 	Fungus
42254	1696	125	1257	35	11.629	3.54	6.08E-08	2.15E-06	899	craniferina_c17997	CUST_14333_PI416193500	255932319	XP_002557716.1	Pc12g08870 [Penicillium chrysogenum Wisconsin 54-1255] 	Fungus
8700	759	79	164	13	9.569	3.258	1.41E-08	6.30E-07	900	craniferina_c27288	CUST_19619_PI416193496	NA	NA	NA	Algae
18263	31	275	11	47	-9.025	-3.174	8.75E-09	4.22E-07	901	craniferina_c2116	CUST_3557_PI416193500	NA	NA	NA	Fungus
43347	184618	32753	15655	3518	5.645	2.497	2.60E-14	1.41E-11	902	Cr_WMidi_7201D02.ab1	CUST_18351_PI416193500	NA	NA	NA	Fungus
5175	243322	41023	3640	4128	5.952	2.573	1.31E-12	2.83E-10	903	Cr_DMini_4897H08.ab1	CUST_17353_PI416193500	238505620	XP_002384026.1	conserved hypothetical protein [Aspergillus flavus NRRL3357] 	Fungus
44096	67	3	25	1	20.192	4.336	4.36E-07	1.11E-05	904	craniferina_c9449	CUST_4075_PI416193496	NA	NA	NA	Fungus
33117	13	2	1	0	6.431	2.685	2.85E-11	3.54E-09	905	craniferina_c26108	CUST_18487_PI416193496	154290540	XP_001545863.1	hypothetical protein BC1G_15614 [Botryotinia fuckeliana B05.10] 	Fungus
3394	23544	478	18307	30	31.182	4.963	9.41E-07	2.09E-05	906	craniferina_lrc57	CUST_108_PI416193500	119192190	XP_001246701.1	40S ribosomal protein S27 [Coccidioides immitis RS] 	Fungus
32419	13258	1347	1466	421	10.114	3.338	2.45E-08	1.01E-06	907	Cr_WMidi_9889D05.ab1	CUST_19014_PI416193500	238601911	XP_002395539.1	hypothetical protein MPER_04392 [Moniliophthora perniciosa FA553] 	Fungus
18427	18	2	4	0	9.269	3.212	1.17E-08	5.36E-07	908	craniferina_c7712	CUST_9480_PI416193500	119182137	XP_001242218.1	hypothetical protein CIMG_06114 [Coccidioides immitis RS]	Fungus
7875	11	80	3	7	-7.135	-2.835	6.00E-10	4.57E-08	909	craniferina_c3476	CUST_5319_PI416193500	NA	NA	NA	Fungus
41216	12867	1460	1769	415	9.02	3.173	9.52E-09	4.52E-07	910	craniferina_lrc916	CUST_1651_PI416193500	NA	NA	NA	Fungus
5862	765	113	206	18	6.686	2.741	1.10E-10	1.06E-08	911	craniferina_c26350	CUST_18714_PI416193496	NA	NA	NA	Algae
38850	144	4	63	2	34.068	5.09	1.10E-06	2.40E-05	912	craniferina_c15816	CUST_9068_PI416193496	NA	NA	NA	Fungus
19777	34	4	9	3	10.759	3.427	4.10E-08	1.55E-06	913	craniferina_c2119	CUST_3561_PI416193500	242819377	XP_002487306.1	"membrane protein TMS1, putative [Talaromyces stipitatus ATCC 10500] "	Algae
44927	8	92	2	10	-12.52	-3.646	1.14E-07	3.66E-06	914	craniferina_c15661	CUST_13411_PI416193500	119496523	XP_001265035.1	hypothetical protein NFIA_018390 [Neosartorya fischeri NRRL 181] 	Fungus
32798	10444	1734	1071	133	6.015	2.588	4.88E-12	8.42E-10	915	craniferina_lrc322	CUST_610_PI416193500	119190031	XP_001245622.1	hypothetical protein CIMG_05063 [Coccidioides immitis RS] 	Algae
1939	8	168	6	36	-24.144	-4.594	6.78E-07	1.60E-05	916	craniferina_c25466	CUST_17875_PI416193496	NA	NA	NA	Fungus
40000	5	57	2	3	-11.477	-3.521	6.56E-08	2.27E-06	917	craniferina_c21152	CUST_13806_PI416193496	NA	NA	NA	Fungus
44	25	3	10	1	8.272	3.048	4.55E-09	2.45E-07	918	craniferina_c14778	CUST_8224_PI416193496	NA	NA	NA	Fungus
21111	16	2	2	0	8.769	3.132	8.90E-09	4.28E-07	919	craniferina_c13198	CUST_6887_PI416193496	NA	NA	NA	Fungus
28391	21	2	6	0	9.772	3.289	2.28E-08	9.45E-07	920	craniferina_c5632	CUST_1802_PI416193496	NA	NA	NA	Fungus
4128	112	14	42	7	8.341	3.06	5.61E-09	2.94E-07	921	craniferina_c27703	CUST_20011_PI416193496	NA	NA	NA	Fungus
25102	85	6	22	4	15.879	3.989	2.85E-07	7.83E-06	922	craniferina_c18308	CUST_11095_PI416193496	NA	NA	NA	Fungus
13088	25	239	1	29	-9.596	-3.263	1.94E-08	8.22E-07	923	craniferina_c20462	CUST_13150_PI416193496	NA	NA	NA	Algae
36218	445	71	57	21	6.44	2.687	6.41E-11	6.93E-09	924	craniferina_c5072	CUST_7094_PI416193500	156060781	XP_001596313.1	hypothetical protein SS1G_02533 [Sclerotinia sclerotiorum 1980] 	Fungus
406	181	23	56	12	8.218	3.039	4.79E-09	2.57E-07	925	craniferina_c15441	CUST_13327_PI416193500	239607697	EEQ84684.1	G2-specific protein kinase NimA [Ajellomyces dermatitidis ER-3]	Algae
31182	73	498	16	88	-6.906	-2.788	5.21E-10	4.08E-08	926	craniferina_c10802	CUST_5040_PI416193496	NA	NA	NA	Fungus
5739	14407	529	9773	265	22.077	4.464	6.16E-07	1.48E-05	927	craniferina_lrc18532	CUST_11308_PI416193496	NA	NA	NA	Fungus
21619	7064	1139	1312	14	6.131	2.616	1.80E-11	2.41E-09	928	craniferina_c23234	CUST_15776_PI416193496	NA	NA	NA	Fungus
4522	43	4	21	3	11.908	3.574	1.03E-07	3.34E-06	929	craniferina_c6278	CUST_8303_PI416193500	119478877	XP_001259472.1	XPG I-region protein [Neosartorya fischeri NRRL 181] 	Fungus
33383	321	20	86	6	15.978	3.998	3.15E-07	8.48E-06	930	craniferina_c19843	CUST_14540_PI416193500	156037330	XP_001586392.1	hypothetical protein SS1G_12376 [Sclerotinia sclerotiorum 1980] 	Fungus
9886	73	575	18	97	-7.929	-2.987	4.14E-09	2.26E-07	931	craniferina_c2687	CUST_4328_PI416193500	261204233	XP_002629330.1	cytochrome c peroxidase [Ajellomyces dermatitidis SLH14081] 	Algae
20793	1069	78	358	13	13.449	3.749	1.98E-07	5.82E-06	932	craniferina_c23930	CUST_16430_PI416193496	NA	NA	NA	Fungus
18897	2	285	0	59	-156.492	-7.29	3.94E-06	6.89E-05	933	craniferina_lrc14404	CUST_12973_PI416193500	156059880	XP_001595863.1	hypothetical protein SS1G_03953 [Sclerotinia sclerotiorum 1980] 	Fungus
5502	2	111	0	29	-47.481	-5.569	1.94E-06	3.84E-05	934	craniferina_c23808	CUST_16317_PI416193496	NA	NA	NA	Fungus
35224	2469	4	755	3	759.939	9.57	6.48E-06	0.000103912	935	craniferina_c12899	CUST_6632_PI416193496	154321179	XP_001559905.1	predicted protein [Botryotinia fuckeliana B05.10] 	Fungus
12960	12951	277	3048	66	46.782	5.548	1.90E-06	3.79E-05	936	craniferina_c2212	CUST_3690_PI416193500	159126026	EDP51142.1	nitrogen metabolite repression regulator NmrA [Aspergillus fumigatus A1163]	Fungus
7216	60	6	21	3	9.781	3.29	3.11E-08	1.23E-06	937	craniferina_c15131	CUST_8517_PI416193496	NA	NA	NA	Fungus
1976	315	30	107	1	10.042	3.328	3.74E-08	1.44E-06	938	craniferina_c12055	CUST_12196_PI416193500	238486578	XP_002374527.1	"cytosine deaminase, putative [Aspergillus flavus NRRL3357] "	Fungus
20501	3	311	2	63	-119.518	-6.901	3.65E-06	6.48E-05	939	craniferina_c24505	CUST_16972_PI416193496	NA	NA	NA	Fungus
27084	5046	933	573	114	5.41	2.436	3.67E-14	1.81E-11	940	craniferina_c2116	CUST_3558_PI416193500	NA	NA	NA	Fungus
20585	906	4919	36	164	-5.429	-2.441	4.75E-14	2.13E-11	941	craniferina_c21419	CUST_14680_PI416193500	67903822	XP_682167.1	hypothetical protein AN8898.2 [Aspergillus nidulans FGSC A4] 	Fungus
18571	12647	1307	1560	224	9.718	3.281	3.16E-08	1.24E-06	942	Cr_DMini_2305E12.ab1	CUST_16797_PI416193500	115388461	XP_001211736.1	conserved hypothetical protein [Aspergillus terreus NIH2624] 	Fungus
35514	424	5916	407	16	-18.937	-4.243	5.45E-07	1.33E-05	943	craniferina_lrc293	CUST_552_PI416193500	255940382	XP_002560960.1	Pc16g06240 [Penicillium chrysogenum Wisconsin 54-1255] 	Fungus
15940	13	2	4	0	6.64	2.731	3.88E-10	3.16E-08	944	craniferina_c22215	CUST_14819_PI416193496	119500164	XP_001266839.1	"Formamidopyrimidine-DNA glycosylase, putative [Neosartorya fischeri NRRL 181] "	Fungus
20962	4	29	1	5	-7.222	-2.852	1.64E-09	1.03E-07	945	craniferina_c16469	CUST_13736_PI416193500	NA	NA	NA	Fungus
8726	483	68	164	21	7.032	2.814	1.31E-09	8.60E-08	946	craniferina_c8406	CUST_10047_PI416193500	261193745	XP_002623278.1	hypothetical protein BDBG_06717 [Ajellomyces dermatitidis SLH14081] 	Algae
20010	5	38	1	10	-7.112	-2.83	1.46E-09	9.35E-08	947	craniferina_c13979	CUST_7559_PI416193496	NA	NA	NA	Algae
12322	5389	45547	623	3251	-8.477	-3.083	1.05E-08	4.88E-07	948	craniferina_c2399	CUST_3960_PI416193500	226288523	EEH44035.1	peroxisomal catalase [Paracoccidioides brasiliensis Pb18]	Fungus
36389	2410	104	2428	69	19.231	4.265	6.16E-07	1.48E-05	949	craniferina_c8895	CUST_10405_PI416193500	156039377	XP_001586796.1	hypothetical protein SS1G_11825 [Sclerotinia sclerotiorum 1980] 	Fungus
11779	2368	391	201	42	6.067	2.601	4.54E-11	5.19E-09	950	craniferina_c18688	CUST_11456_PI416193496	NA	NA	NA	Fungus
38222	25	2	12	0	10.628	3.41	6.41E-08	2.23E-06	951	craniferina_c16623	CUST_9710_PI416193496	NA	NA	NA	Algae
44084	2946	31	2307	30	79.977	6.322	3.14E-06	5.75E-05	952	craniferina_c27082	CUST_19426_PI416193496	NA	NA	NA	Fungus
38233	24	304	9	10	-13.048	-3.706	2.21E-07	6.33E-06	953	craniferina_c25079	CUST_17505_PI416193496	NA	NA	NA	Fungus
35406	72	7	19	4	11.766	3.557	1.41E-07	4.40E-06	954	craniferina_c19405	CUST_12141_PI416193496	NA	NA	NA	Fungus
37683	10022	97	1368	43	110.76	6.791	3.83E-06	6.75E-05	955	craniferina_c907	CUST_1639_PI416193500	256727500	EEU40860.1	hypothetical protein NECHADRAFT_58149 [Nectria haematococca mpVI 77-13-4]	Fungus
38225	96	2	73	0	26.642	4.736	1.18E-06	2.55E-05	956	craniferina_c24814	CUST_17259_PI416193496	NA	NA	NA	Fungus
23376	690	6243	250	466	-9.467	-3.243	3.30E-08	1.29E-06	957	craniferina_lrc24198	CUST_16687_PI416193496	NA	NA	NA	Algae
21217	44	2	36	0	20.388	4.35	7.21E-07	1.69E-05	958	craniferina_c11883	CUST_12130_PI416193500	189192418	XP_001932548.1	alpha-glucosidase [Pyrenophora tritici-repentis Pt-1C-BFP] 	Algae
28195	885	10	756	2	48.024	5.586	2.36E-06	4.54E-05	959	craniferina_c1515	CUST_2650_PI416193500	121712393	XP_001273808.1	"potassium transporter, putative [Aspergillus clavatus NRRL 1] "	Algae
4156	575	19	398	7	23.043	4.526	8.93E-07	2.01E-05	960	craniferina_c18518	CUST_11294_PI416193496	NA	NA	NA	Fungus
6941	28	188	2	31	-6.659	-2.735	7.13E-10	5.25E-08	961	craniferina_c19851	CUST_12561_PI416193496	NA	NA	NA	Fungus
39323	657	8	523	1	48.545	5.601	2.49E-06	4.74E-05	962	craniferina_c15987	CUST_9205_PI416193496	34147944	AAQ62550.1	G-protein alpha subunit Cga2 [Cryptococcus neoformans var. grubii]	Fungus
26837	17	2	4	0	9.083	3.183	2.98E-08	1.19E-06	963	craniferina_c7666	CUST_2941_PI416193496	NA	NA	NA	Algae
32763	40758	4	16272	3	11910.204	13.54	9.38E-06	0.000140848	964	craniferina_c3986	CUST_5928_PI416193500	154309933	XP_001554299.1	hypothetical protein BC1G_06887 [Botryotinia fuckeliana B05.10] 	Algae
7515	2906	278	1847	37	9.322	3.221	3.90E-08	1.49E-06	965	craniferina_c12973	CUST_6689_PI416193496	261357484	EEY19912.1	ARP2/3 actin-organizing complex subunit Sop2 [Verticillium albo-atrum VaMs.102]	Fungus
24599	3078	262	2128	77	10.38	3.376	6.63E-08	2.29E-06	966	craniferina_c17997	CUST_14334_PI416193500	255932319	XP_002557716.1	Pc12g08870 [Penicillium chrysogenum Wisconsin 54-1255] 	Fungus
38369	7363	113	5723	71	45.411	5.505	2.48E-06	4.74E-05	967	craniferina_c3576	CUST_5443_PI416193500	121703862	XP_001270195.1	short-chain dehydrogenase [Aspergillus clavatus NRRL 1] 	Fungus
73	28	317	30	16	-16.547	-4.048	4.95E-07	1.23E-05	968	craniferina_c26186	CUST_18559_PI416193496	169603399	XP_001795121.1	hypothetical protein SNOG_04709 [Phaeosphaeria nodorum SN15] 	Fungus
39793	70	558	17	86	-8.092	-3.016	1.12E-08	5.19E-07	969	craniferina_c2687	CUST_4327_PI416193500	261204233	XP_002629330.1	cytochrome c peroxidase [Ajellomyces dermatitidis SLH14081] 	Algae
36132	283	44	71	9	6.353	2.667	3.55E-10	2.96E-08	970	craniferina_c8105	CUST_9812_PI416193500	NA	NA	NA	Fungus
2160	3148	366	1185	73	8.342	3.06	1.63E-08	7.13E-07	971	craniferina_c23362	CUST_15899_PI416193496	NA	NA	NA	Fungus
989	107	716	31	17	-6.903	-2.787	1.84E-09	1.14E-07	972	craniferina_c17464	CUST_10357_PI416193496	NA	NA	NA	Algae
38863	7	45	3	10	-6.559	-2.713	8.06E-10	5.77E-08	973	craniferina_c18299	CUST_11088_PI416193496	NA	NA	NA	Algae
26612	271	11	31	13	45.1	5.495	2.63E-06	4.96E-05	974	craniferina_c26519	CUST_18877_PI416193496	NA	NA	NA	Fungus
29894	3066	30018	1487	1791	-10.513	-3.394	9.68E-08	3.18E-06	975	craniferina_c4227	CUST_6211_PI416193500	239607865	EEQ84852.1	ATP-dependent protease La [Ajellomyces dermatitidis ER-3]	Algae
42890	22	3	5	1	6.934	2.794	2.47E-09	1.46E-07	976	craniferina_c24653	CUST_17111_PI416193496	NA	NA	NA	Fungus
38984	88	2	98	0	23.28	4.541	1.18E-06	2.53E-05	977	craniferina_c10965	CUST_11622_PI416193500	149275661	ABR23156.1	peptide methionine sulfoxide reductase A [Ulva fasciata]	Algae
20571	531	70	171	11	7.364	2.881	5.83E-09	3.04E-07	978	craniferina_c11420	CUST_11880_PI416193500	154292076	XP_001546615.1	hypothetical protein BC1G_14847 [Botryotinia fuckeliana B05.10] 	Fungus
44435	4441	29295	1754	4244	-6.872	-2.781	2.13E-09	1.28E-07	979	craniferina_c7509	CUST_9306_PI416193500	240110717	EER28873.1	Mitochondrial carrier protein [Coccidioides posadasii C735 delta SOWgp]	Fungus
11657	209	33	30	3	6.308	2.657	4.48E-10	3.60E-08	980	craniferina_c23726	CUST_16239_PI416193496	154304565	XP_001552687.1	hypothetical protein BC1G_09158 [Botryotinia fuckeliana B05.10] 	Fungus
8402	34	3	9	2	10.316	3.367	8.88E-08	2.96E-06	981	craniferina_c2129	CUST_341_PI416193496	NA	NA	NA	Fungus
19019	17821	266	13765	182	47.173	5.56	2.93E-06	5.44E-05	982	craniferina_c3292	CUST_5089_PI416193500	154310686	XP_001554674.1	hypothetical protein BC1G_06817 [Botryotinia fuckeliana B05.10] 	Fungus
27049	118	18	31	3	6.307	2.657	5.40E-10	4.20E-08	983	craniferina_c18947	CUST_14452_PI416193500	115399528	XP_001215353.1	conserved hypothetical protein [Aspergillus terreus NIH2624] 	Fungus
13001	21633	3645	1358	248	5.936	2.569	1.08E-10	1.05E-08	984	craniferina_c2069	CUST_3492_PI416193500	289614718	CBI58555.1	unnamed protein product [Sordaria macrospora]	Fungus
35602	1014	142	212	15	7.069	2.821	4.17E-09	2.27E-07	985	craniferina_c1210	CUST_2147_PI416193500	226291032	EEH46460.1	RNA polymerase II subunit 7 [Paracoccidioides brasiliensis Pb18]	Fungus
24933	66	2	47	0	29.838	4.899	1.90E-06	3.78E-05	986	craniferina_c4398	CUST_6396_PI416193500	154309933	XP_001554299.1	hypothetical protein BC1G_06887 [Botryotinia fuckeliana B05.10] 	Algae
1964	18	2	8	0	7.238	2.856	6.14E-09	3.18E-07	987	craniferina_c1390	CUST_2446_PI416193500	156061970	XP_001596907.1	hypothetical protein SS1G_01099 [Sclerotinia sclerotiorum 1980] 	Fungus
1679	73	5	14	1	14.872	3.894	5.00E-07	1.24E-05	988	craniferina_c2696	CUST_4339_PI416193500	164428229	XP_958820.2	hypothetical protein NCU06012 [Neurospora crassa OR74A] 	Fungus
4726	587	3998	122	743	-6.835	-2.773	3.48E-09	1.97E-07	989	craniferina_c4419	CUST_6422_PI416193500	115433354	XP_001216814.1	hypothetical protein ATEG_08193 [Aspergillus terreus NIH2624] 	Fungus
11256	83	4	78	3	20.633	4.367	1.13E-06	2.45E-05	990	craniferina_c15066	CUST_13182_PI416193500	NA	NA	NA	Fungus
24492	2	40	0	27	-18.282	-4.192	8.96E-07	2.01E-05	991	craniferina_c4531	CUST_6529_PI416193500	145233705	XP_001400225.1	hypothetical protein An02g10960 [Aspergillus niger] 	Fungus
37954	14	158	2	58	-10.888	-3.445	1.70E-07	5.13E-06	992	craniferina_lrc840	CUST_1519_PI416193500	242814803	XP_002486445.1	bZIP transcription factor HacA [Talaromyces stipitatus ATCC 10500] 	Fungus
26703	79	9	22	6	11.007	3.46	1.83E-07	5.45E-06	993	craniferina_c24213	CUST_16699_PI416193496	NA	NA	NA	Algae
27396	4	73	3	71	-18.061	-4.175	8.94E-07	2.01E-05	994	craniferina_c11126	CUST_11698_PI416193500	NA	NA	NA	Fungus
8865	553	74	176	11	7.265	2.861	8.04E-09	3.94E-07	995	craniferina_c11420	CUST_11879_PI416193500	154292076	XP_001546615.1	hypothetical protein BC1G_14847 [Botryotinia fuckeliana B05.10] 	Fungus
32407	22	2	4	0	9.891	3.306	1.00E-07	3.28E-06	996	craniferina_c10255	CUST_4656_PI416193496	NA	NA	NA	Algae
9986	316	2	259	0	79.265	6.309	4.60E-06	7.85E-05	997	craniferina_c16389	CUST_9524_PI416193496	NA	NA	NA	Fungus
24100	68	2	50	0	24.962	4.642	1.75E-06	3.54E-05	998	craniferina_c19905	CUST_12614_PI416193496	NA	NA	NA	Fungus
28704	219	13	124	1	14.592	3.867	5.35E-07	1.31E-05	999	craniferina_c21286	CUST_13935_PI416193496	NA	NA	NA	Fungus
4014	2053	11177	140	912	-5.441	-2.444	1.60E-11	2.22E-09	1000	craniferina_c24574	CUST_17037_PI416193496	121705880	XP_001271203.1	"Methionine synthase, vitamin-B12 independent, putative [Aspergillus clavatus NRRL 1] "	Algae
36846	5151	933	686	77	5.502	2.46	2.63E-11	3.34E-09	1001	craniferina_lrc398	CUST_748_PI416193500	67541498	XP_664523.1	hypothetical protein AN6919.2 [Aspergillus nidulans FGSC A4] 	Fungus
42075	7	70	4	7	-10.113	-3.338	1.24E-07	3.95E-06	1002	craniferina_c12165	CUST_6031_PI416193496	NA	NA	NA	Fungus
29476	32	274	5	20	-8.74	-3.128	4.90E-08	1.81E-06	1003	craniferina_c12718	CUST_6484_PI416193496	NA	NA	NA	Algae
29180	43	368	17	45	-8.848	-3.145	5.40E-08	1.95E-06	1004	craniferina_lrc1191	CUST_2118_PI416193500	NA	NA	NA	Fungus
15161	526	9	11	12	124.437	6.959	6.05E-06	9.82E-05	1005	craniferina_c24531	CUST_16996_PI416193496	NA	NA	NA	Fungus
32995	4170	398	1468	14	9.964	3.317	1.20E-07	3.85E-06	1006	craniferina_c2051	CUST_3466_PI416193500	291176938	EFE32734.1	hypothetical protein ARB_00191 [Arthroderma benhamiae CBS 112371]	Fungus
72	812	34	441	20	22.912	4.518	1.57E-06	3.24E-05	1007	craniferina_c8316	CUST_9963_PI416193500	NA	NA	NA	Algae
24065	26	3	7	2	8.787	3.135	5.52E-08	1.99E-06	1008	craniferina_c5973	CUST_8005_PI416193500	NA	NA	NA	Algae
20061	95	1055	26	276	-11.118	-3.475	2.21E-07	6.33E-06	1009	craniferina_c1997	CUST_3390_PI416193500	242820427	XP_002487508.1	"extracellular matrix protein, putative [Talaromyces stipitatus ATCC 10500] "	Fungus
2585	633	15	490	14	39.125	5.29	3.19E-06	5.83E-05	1010	craniferina_c11367	CUST_11842_PI416193500	NA	NA	NA	Fungus
9391	5	39	3	8	-8.754	-3.13	5.63E-08	2.02E-06	1011	craniferina_c10942	CUST_5134_PI416193496	NA	NA	NA	Algae
3549	492	84	75	12	5.84	2.546	2.68E-10	2.30E-08	1012	craniferina_c13624	CUST_7252_PI416193496	226289042	EEH44554.1	conserved hypothetical protein [Paracoccidioides brasiliensis Pb18]	Fungus
18739	49	444	21	106	-9.508	-3.249	9.69E-08	3.19E-06	1013	craniferina_c4017	CUST_5972_PI416193500	119192604	XP_001246908.1	hypothetical protein CIMG_00679 [Coccidioides immitis RS]	Fungus
30297	3	32	1	13	-9.22	-3.205	8.57E-08	2.88E-06	1014	craniferina_c25610	CUST_18008_PI416193496	NA	NA	NA	Fungus
23306	279	54	33	3	5.199	2.378	1.51E-12	3.17E-10	1015	craniferina_c4910	CUST_6917_PI416193500	255940104	XP_002560821.1	Pc16g04700 [Penicillium chrysogenum Wisconsin 54-1255] 	Fungus
18786	7	1525	3	440	-217.115	-7.762	8.07E-06	0.000124505	1016	craniferina_c13928	CUST_7516_PI416193496	NA	NA	NA	Fungus
4438	9	107	3	16	-11.971	-3.582	3.37E-07	8.95E-06	1017	craniferina_c852	CUST_1540_PI416193500	NA	NA	NA	Fungus
25075	117	18	38	6	6.54	2.709	2.78E-09	1.60E-07	1018	craniferina_c18947	CUST_14451_PI416193500	115399528	XP_001215353.1	conserved hypothetical protein [Aspergillus terreus NIH2624] 	Fungus
44189	8	96	2	13	-12.604	-3.656	4.42E-07	1.13E-05	1019	craniferina_c22950	CUST_15505_PI416193496	145228709	XP_001388663.1	hypothetical protein An01g02250 [Aspergillus niger] 	Fungus
43224	59	6	30	2	9.44	3.239	9.97E-08	3.26E-06	1020	Cr_DMidi_6817F05.ab1	CUST_16047_PI416193500	242818275	XP_002487084.1	conserved hypothetical protein [Talaromyces stipitatus ATCC 10500] 	Algae
9122	18	355	23	38	-33.083	-5.048	2.92E-06	5.42E-05	1021	craniferina_c2028	CUST_3432_PI416193500	NA	NA	NA	Fungus
15065	40	3	20	2	13.521	3.757	5.39E-07	1.32E-05	1022	craniferina_c19489	CUST_12218_PI416193496	115433911	XP_001217610.1	conserved hypothetical protein [Aspergillus terreus NIH2624] 	Fungus
31716	294	2	390	0	53.745	5.748	4.34E-06	7.48E-05	1023	craniferina_c13398	CUST_7061_PI416193496	NA	NA	NA	Algae
29570	987	137	228	14	7.091	2.826	1.01E-08	4.74E-07	1024	craniferina_lrc322	CUST_609_PI416193500	119190031	XP_001245622.1	hypothetical protein CIMG_05063 [Coccidioides immitis RS] 	Algae
23210	17558	1646	2002	118	10.641	3.412	2.06E-07	5.99E-06	1025	craniferina_c8713	CUST_10279_PI416193500	156062866	XP_001597355.1	hypothetical protein SS1G_01549 [Sclerotinia sclerotiorum 1980] 	Algae
40860	26270	4178	9366	707	6.063	2.6	9.01E-10	6.29E-08	1026	BTK05726008(c)SJ1(t)Dry_0.5-1kb_1441-1536_D4(p)T3(s)090205SJ1SEQ1.028.ab1	CUST_15492_PI416193500	NA	NA	NA	NA
35815	66	648	11	88	-9.823	-3.296	1.47E-07	4.56E-06	1027	craniferina_c7133	CUST_2625_PI416193496	225557475	EEH05761.1	conserved hypothetical protein [Ajellomyces capsulatus G186AR]	Fungus
10844	14	106	13	7	-10.068	-3.332	1.59E-07	4.84E-06	1028	craniferina_c21324	CUST_13970_PI416193496	NA	NA	NA	Algae
29184	75	767	24	126	-10.597	-3.406	2.08E-07	6.03E-06	1029	craniferina_c14803	CUST_13089_PI416193500	NA	NA	NA	Fungus
9785	431	3	354	2	73.143	6.193	5.26E-06	8.75E-05	1030	craniferina_c27943	CUST_15262_PI416193500	169599118	XP_001792982.1	hypothetical protein SNOG_02375 [Phaeosphaeria nodorum SN15] 	Algae
25269	96	794	39	230	-8.598	-3.104	6.11E-08	2.15E-06	1031	craniferina_c1203	CUST_135_PI416193496	NA	NA	NA	Fungus
44059	61	4	21	2	14.104	3.818	6.70E-07	1.58E-05	1032	craniferina_c21964	CUST_14579_PI416193496	NA	NA	NA	Fungus
12001	114	783	60	80	-7.572	-2.921	2.51E-08	1.03E-06	1033	craniferina_c25010	CUST_17443_PI416193496	NA	NA	NA	Fungus
22086	3284	543	287	30	6.038	2.594	1.05E-09	7.14E-08	1034	craniferina_c3947	CUST_5885_PI416193500	NA	NA	NA	Fungus
17154	831	137	176	18	5.99	2.583	9.06E-10	6.31E-08	1035	craniferina_c12236	CUST_6087_PI416193496	NA	NA	NA	Fungus
12397	9	111	12	47	-23.224	-4.538	2.03E-06	4.00E-05	1036	craniferina_c23326	CUST_15865_PI416193496	NA	NA	NA	Algae
9695	423	36	274	23	12.069	3.593	4.41E-07	1.12E-05	1037	craniferina_c4800	CUST_1396_PI416193496	46120478	XP_385062.1	hypothetical protein FG04886.1 [Gibberella zeae PH-1]	Fungus
40242	66	536	23	41	-8.465	-3.081	5.84E-08	2.08E-06	1038	craniferina_c6018	CUST_1993_PI416193496	NA	NA	NA	Fungus
33732	39	441	19	219	-11.19	-3.484	3.18E-07	8.56E-06	1039	craniferina_lrc28321	CUST_15371_PI416193500	NA	NA	NA	Fungus
15326	102	15	14	6	6.958	2.799	1.29E-08	5.83E-07	1040	craniferina_c27075	CUST_19419_PI416193496	121714847	XP_001275033.1	hypothetical protein ACLA_043250 [Aspergillus clavatus NRRL 1] 	Fungus
21600	2033	42606	1401	10867	-23.599	-4.561	2.27E-06	4.41E-05	1041	Cr_DMidi_6817C12.ab1	CUST_15997_PI416193500	258564060	XP_002582775.1	30 kDa heat shock protein [Uncinocarpus reesii 1704] 	Algae
15455	4162	47	3278	21	53.929	5.753	5.06E-06	8.49E-05	1042	craniferina_c9028	CUST_10482_PI416193500	NA	NA	NA	Fungus
15902	11404	1306	1350	268	8.804	3.138	9.19E-08	3.04E-06	1043	Cr_DMini_2305E12.ab1	CUST_16796_PI416193500	115388461	XP_001211736.1	conserved hypothetical protein [Aspergillus terreus NIH2624] 	Fungus
10484	559	7179	254	1479	-13.761	-3.783	7.32E-07	1.71E-05	1044	craniferina_c5782	CUST_7817_PI416193500	189196270	XP_001934473.1	merozoite capping protein-1 [Pyrenophora tritici-repentis Pt-1C-BFP] 	Fungus
9056	16	2	2	0	8.055	3.01	5.00E-08	1.84E-06	1045	craniferina_c5500	CUST_7539_PI416193500	242803381	XP_002484162.1	TOR signaling pathway phosphatase SitA [Talaromyces stipitatus ATCC 10500] 	Fungus
23532	103	12	44	4	8.89	3.152	1.01E-07	3.29E-06	1046	craniferina_lrc2200	CUST_364_PI416193496	119174921	XP_001239781.1	hypothetical protein CIMG_09402 [Coccidioides immitis RS] 	Fungus
22807	245	34	94	9	6.994	2.806	1.48E-08	6.60E-07	1047	craniferina_c9763	CUST_10909_PI416193500	189208001	XP_001940334.1	DNA repair protein rad5 [Pyrenophora tritici-repentis Pt-1C-BFP] 	Algae
1996	87	889	95	70	-15.148	-3.921	9.38E-07	2.09E-05	1048	craniferina_c4296	CUST_6288_PI416193500	121719707	XP_001276552.1	hypothetical protein ACLA_057820 [Aspergillus clavatus NRRL 1] 	Fungus
32519	353	18	41	10	20.65	4.368	1.80E-06	3.61E-05	1049	craniferina_c12872	CUST_6608_PI416193496	NA	NA	NA	Fungus
280	23932	3928	7216	259	5.933	2.569	1.09E-09	7.36E-08	1050	craniferina_c3703	CUST_5592_PI416193500	169597365	XP_001792106.1	hypothetical protein SNOG_01468 [Phaeosphaeria nodorum SN15] 	Fungus
11822	2	12	0	4	-5.835	-2.545	7.90E-10	5.70E-08	1051	craniferina_c15589	CUST_8886_PI416193496	NA	NA	NA	Fungus
29952	6931	45	5317	15	99.761	6.64	6.95E-06	0.000109957	1052	craniferina_lrc643	CUST_1171_PI416193500	NA	NA	NA	Fungus
29962	224	3427	34	270	-15.358	-3.941	9.71E-07	2.14E-05	1053	craniferina_lrc324	CUST_613_PI416193500	46123273	XP_386190.1	hypothetical protein FG06014.1 [Gibberella zeae PH-1]	Fungus
34409	466	68	92	4	6.765	2.758	9.91E-09	4.69E-07	1054	craniferina_c25220	CUST_17642_PI416193496	NA	NA	NA	Fungus
38435	37	6	9	2	5.824	2.542	7.99E-10	5.74E-08	1055	craniferina_c13520	CUST_7166_PI416193496	189206019	XP_001939344.1	predicted protein [Pyrenophora tritici-repentis Pt-1C-BFP] 	Fungus
39822	4721	28337	1903	3956	-6.266	-2.648	3.30E-09	1.88E-07	1056	craniferina_c7509	CUST_9305_PI416193500	240110717	EER28873.1	Mitochondrial carrier protein [Coccidioides posadasii C735 delta SOWgp]	Fungus
26253	41	226	10	18	-5.596	-2.484	3.68E-10	3.03E-08	1057	craniferina_c11773	CUST_5726_PI416193496	NA	NA	NA	Fungus
22048	28	174	3	6	-6.228	-2.639	2.65E-09	1.54E-07	1058	craniferina_c4595	CUST_6596_PI416193500	70994004	XP_751849.1	conserved hypothetical protein [Aspergillus fumigatus Af293] 	Algae
26592	192	2	162	0	47.332	5.565	4.89E-06	8.27E-05	1059	craniferina_c25891	CUST_18274_PI416193496	NA	NA	NA	Fungus
20572	4983	803	1289	184	6.194	2.631	2.53E-09	1.48E-07	1060	craniferina_c3850	CUST_5786_PI416193500	67904134	XP_682323.1	hypothetical protein AN9054.2 [Aspergillus nidulans FGSC A4] 	Algae
30639	66	6	27	5	13.709	3.777	7.75E-07	1.79E-05	1061	craniferina_c22580	CUST_15157_PI416193496	NA	NA	NA	Fungus
29677	80	2	93	0	22.391	4.485	2.29E-06	4.44E-05	1062	craniferina_c10965	CUST_11621_PI416193500	149275661	ABR23156.1	peptide methionine sulfoxide reductase A [Ulva fasciata]	Algae
28424	497	4	461	4	84.194	6.396	6.70E-06	0.00010685	1063	craniferina_c10053	CUST_11073_PI416193500	145259288	XP_001402323.1	hypothetical protein An04g09670 [Aspergillus niger] 	Algae
14384	6707	884	2350	19	7.223	2.853	2.37E-08	9.75E-07	1064	craniferina_c13022	CUST_6730_PI416193496	156062614	XP_001597229.1	hypothetical protein SS1G_01423 [Sclerotinia sclerotiorum 1980] 	Algae
45203	31	237	7	16	-7.719	-2.948	4.51E-08	1.68E-06	1065	craniferina_c7465	CUST_2833_PI416193496	121705014	XP_001270770.1	C6 zinc finger domain protein [Aspergillus clavatus NRRL 1] 	Fungus
15594	7	49	2	10	-6.881	-2.783	1.49E-08	6.60E-07	1066	craniferina_c21337	CUST_13982_PI416193496	242821871	XP_002487769.1	zinc-binding oxidoreductase CipB [Talaromyces stipitatus ATCC 10500] 	Fungus
3611	36	5	8	4	8.88	3.151	1.25E-07	3.96E-06	1067	craniferina_c14861	CUST_8290_PI416193496	67904692	XP_682602.1	hypothetical protein AN9333.2 [Aspergillus nidulans FGSC A4] 	Fungus
3502	3	30	1	9	-10.941	-3.452	3.38E-07	8.96E-06	1068	craniferina_c26248	CUST_18618_PI416193496	NA	NA	NA	Fungus
11867	30	2	12	0	14.74	3.882	9.51E-07	2.11E-05	1069	craniferina_c23741	CUST_16254_PI416193496	170113318	XP_001887859.1	predicted protein [Laccaria bicolor S238N-H82] 	Fungus
42110	1367	17	542	6	77.694	6.28	6.64E-06	0.000105993	1070	craniferina_c19089	CUST_11834_PI416193496	NA	NA	NA	Fungus
3126	3276	18682	56	2200	-5.676	-2.505	7.36E-10	5.39E-08	1071	craniferina_c3414	CUST_5238_PI416193500	242799252	XP_002483340.1	short chain dehydrogenase family protein [Talaromyces stipitatus ATCC 10500] 	Fungus
8680	1054	2	841	0	274.549	8.101	1.16E-05	0.000167874	1072	Cr_WMidi_6241H04.ab1	CUST_18286_PI416193500	NA	NA	NA	Fungus
14906	946	139	161	9	6.735	2.752	1.17E-08	5.34E-07	1073	Cr_DMini_1249D05.ab1	CUST_16611_PI416193500	NA	NA	NA	Fungus
43998	4461	71	3472	55	45.904	5.521	5.09E-06	8.53E-05	1074	craniferina_c8259	CUST_3296_PI416193496	NA	NA	NA	Fungus
9110	49	7	7	4	7.403	2.888	3.70E-08	1.43E-06	1075	craniferina_c11680	CUST_12032_PI416193500	115943141	XP_800520.2	"PREDICTED: hypothetical protein, partial [Strongylocentrotus purpuratus] "	Fungus
41170	3	16	0	2	-6.279	-2.651	4.70E-09	2.52E-07	1076	craniferina_c20805	CUST_13476_PI416193496	NA	NA	NA	Fungus
16138	165074	34552	7788	3733	4.794	2.261	1.53E-13	5.24E-11	1077	Cr_WMidi_7201D02.ab1	CUST_18350_PI416193500	NA	NA	NA	Fungus
22612	7384	744	4334	102	8.96	3.163	1.54E-07	4.73E-06	1078	craniferina_c5634	CUST_7660_PI416193500	NA	NA	NA	Fungus
40952	49	368	9	60	-7.526	-2.912	4.80E-08	1.77E-06	1079	craniferina_c20190	CUST_12892_PI416193496	NA	NA	NA	Fungus
28363	18550	3140	7014	318	5.675	2.505	8.71E-10	6.11E-08	1080	craniferina_c6054	CUST_8088_PI416193500	154310337	XP_001554500.1	hypothetical protein BC1G_07088 [Botryotinia fuckeliana B05.10] 	Algae
25185	23	2	7	0	10.52	3.395	3.32E-07	8.87E-06	1081	craniferina_c9082	CUST_10520_PI416193500	169624774	XP_001805792.1	hypothetical protein SNOG_15648 [Phaeosphaeria nodorum SN15] 	Fungus
19048	46	3	9	2	16.657	4.058	1.50E-06	3.12E-05	1082	Cr_DMini_865B11.ab1	CUST_17561_PI416193500	289619651	CBI53934.1	unnamed protein product [Sordaria macrospora]	Fungus
42403	2	13	0	1	-5.764	-2.527	1.29E-09	8.44E-08	1083	craniferina_c20892	CUST_13558_PI416193496	116179828	XP_001219763.1	polyketide synthase [Chaetomium globosum CBS 148.51] 	Fungus
33398	33	2	3	0	15.856	3.987	1.39E-06	2.92E-05	1084	craniferina_c26897	CUST_19245_PI416193496	NA	NA	NA	Fungus
12129	2	45	0	39	-18.534	-4.212	1.97E-06	3.89E-05	1085	craniferina_c13369	CUST_7035_PI416193496	NA	NA	NA	Fungus
8707	7	45	0	6	-6.31	-2.658	7.06E-09	3.57E-07	1086	craniferina_c6581	CUST_8604_PI416193500	NA	NA	NA	Fungus
7327	1989	287	431	7	6.809	2.768	2.05E-08	8.59E-07	1087	craniferina_c7892	CUST_9617_PI416193500	NA	NA	NA	Algae
29294	25	283	11	30	-12.098	-3.597	6.94E-07	1.63E-05	1088	craniferina_c9460	CUST_4084_PI416193496	NA	NA	NA	Algae
27429	9556	935	2640	361	10.459	3.387	3.55E-07	9.34E-06	1089	craniferina_c4754	CUST_6741_PI416193500	NA	NA	NA	Fungus
4456	12647	201	9957	137	43.221	5.434	5.49E-06	9.05E-05	1090	craniferina_c3576	CUST_5444_PI416193500	121703862	XP_001270195.1	short-chain dehydrogenase [Aspergillus clavatus NRRL 1] 	Fungus
40480	1151	120	227	5	9.455	3.241	2.30E-07	6.54E-06	1091	craniferina_c9241	CUST_3929_PI416193496	NA	NA	NA	Fungus
38146	2	16	1	6	-6.52	-2.705	1.15E-08	5.28E-07	1092	craniferina_c24521	CUST_16987_PI416193496	NA	NA	NA	Fungus
22250	11825	2031	2622	381	5.791	2.534	1.99E-09	1.22E-07	1093	craniferina_c2364	CUST_3912_PI416193500	156061970	XP_001596907.1	hypothetical protein SS1G_01099 [Sclerotinia sclerotiorum 1980] 	Fungus
36344	30	221	11	46	-7.548	-2.916	6.07E-08	2.15E-06	1094	craniferina_lrc5573	CUST_1771_PI416193496	NA	NA	NA	Fungus
9267	222	2	211	0	50.896	5.669	6.41E-06	0.00010314	1095	craniferina_c19682	CUST_12400_PI416193496	71148691	AAZ28943.1	polyprotein [Phanerochaete chrysosporium RP-78]	Fungus
407	517	63	68	30	9.111	3.188	2.07E-07	6.01E-06	1096	craniferina_c4928	CUST_1458_PI416193496	NA	NA	NA	Algae
29337	161	12	101	3	10.752	3.427	4.49E-07	1.14E-05	1097	craniferina_c12264	CUST_12290_PI416193500	NA	NA	NA	Fungus
5638	450	69	37	16	6.672	2.738	1.91E-08	8.11E-07	1098	craniferina_c20438	CUST_13127_PI416193496	NA	NA	NA	Fungus
31798	393	69	110	15	5.634	2.494	1.41E-09	9.07E-08	1099	craniferina_c1806	CUST_258_PI416193496	NA	NA	NA	Fungus
9235	21	365	14	34	-22.544	-4.495	3.13E-06	5.75E-05	1100	craniferina_c21017	CUST_13676_PI416193496	NA	NA	NA	Fungus
42238	281	43	28	3	6.528	2.707	1.55E-08	6.87E-07	1101	craniferina_c10951	CUST_5140_PI416193496	NA	NA	NA	Fungus
21025	10987	1271	1418	247	8.694	3.12	1.80E-07	5.38E-06	1102	craniferina_c5389	CUST_7424_PI416193500	115388461	XP_001211736.1	conserved hypothetical protein [Aspergillus terreus NIH2624] 	Fungus
5435	893	9	1057	2	50.771	5.666	6.77E-06	0.000107799	1103	Cr_Midi_01E01.ab1	CUST_17767_PI416193500	NA	NA	NA	Fungus
23868	69	713	13	129	-10.341	-3.37	4.03E-07	1.04E-05	1104	craniferina_c14803	CUST_13090_PI416193500	NA	NA	NA	Fungus
44810	178	960	39	49	-5.477	-2.453	9.34E-10	6.46E-08	1105	craniferina_c22192	CUST_14797_PI416193496	NA	NA	NA	Fungus
29290	3609	517	1632	48	6.566	2.715	1.87E-08	8.02E-07	1106	craniferina_c8824	CUST_10364_PI416193500	67518043	XP_658792.1	hypothetical protein AN1188.2 [Aspergillus nidulans FGSC A4] 	Fungus
34082	80	573	13	145	-7.09	-2.826	4.44E-08	1.66E-06	1107	craniferina_c9419	CUST_10722_PI416193500	296803759	XP_002842732.1	predicted protein [Arthroderma otae CBS 113480] 	Fungus
27104	1849	143	495	72	13.631	3.769	1.22E-06	2.61E-05	1108	craniferina_c1622	CUST_2812_PI416193500	145231624	XP_001399288.1	hypothetical protein An02g01480 [Aspergillus niger] 	Fungus
33476	2	31	0	5	-15.391	-3.944	1.64E-06	3.36E-05	1109	craniferina_c26366	CUST_18730_PI416193496	91085847	XP_974980.1	PREDICTED: similar to LIM and SH3 domain protein F42H10.3 [Tribolium castaneum] 	Algae
12277	4405	435	1611	16	9.601	3.263	2.98E-07	8.12E-06	1110	craniferina_c2051	CUST_3465_PI416193500	291176938	EFE32734.1	hypothetical protein ARB_00191 [Arthroderma benhamiae CBS 112371]	Fungus
41484	11	153	14	27	-25.481	-4.671	3.80E-06	6.71E-05	1111	craniferina_c15361	CUST_8705_PI416193496	159480686	XP_001698413.1	N-ethylmaleimide sensitive fusion protein [Chlamydomonas reinhardtii] 	Algae
29210	1017	176	249	15	5.681	2.506	2.09E-09	1.26E-07	1112	craniferina_c27599	CUST_19917_PI416193496	NA	NA	NA	Fungus
40067	67	6	29	3	12.664	3.663	9.84E-07	2.17E-05	1113	craniferina_c27672	CUST_15238_PI416193500	NA	NA	NA	Fungus
17512	6569	52163	935	7932	-7.927	-2.987	1.09E-07	3.52E-06	1114	craniferina_c1812	CUST_3103_PI416193500	212537127	XP_002148719.1	"fructose-2,6-bisphosphatase [Penicillium marneffei ATCC 18224] "	Fungus
41996	118	691	20	34	-5.927	-2.567	4.99E-09	2.65E-07	1115	craniferina_c16625	CUST_9712_PI416193496	39942950	XP_361012.1	hypothetical protein [Magnaporthe oryzae 70-15] 	Fungus
9035	10033	1858	935	48	5.384	2.429	7.62E-10	5.55E-08	1116	craniferina_c6251	CUST_8277_PI416193500	189197201	XP_001934938.1	conserved hypothetical protein [Pyrenophora tritici-repentis Pt-1C-BFP] 	Algae
11878	258	27	133	10	9.165	3.196	2.60E-07	7.26E-06	1117	craniferina_c19256	CUST_11995_PI416193496	169616466	XP_001801648.1	hypothetical protein SNOG_11405 [Phaeosphaeria nodorum SN15] 	Fungus
6035	51	6	6	2	8.528	3.092	1.83E-07	5.45E-06	1118	craniferina_c14590	CUST_8062_PI416193496	NA	NA	NA	Fungus
36032	4744	889	425	23	5.326	2.413	6.10E-10	4.61E-08	1119	craniferina_c3947	CUST_5886_PI416193500	NA	NA	NA	Fungus
14152	77	8	36	2	8.689	3.119	2.05E-07	5.97E-06	1120	Cr_DMidi_9601C04.ab1	CUST_16293_PI416193500	NA	NA	NA	Algae
32602	669	92	151	11	7.22	2.852	5.80E-08	2.07E-06	1121	craniferina_c24281	CUST_16760_PI416193496	NA	NA	NA	Fungus
32203	15849	3437	1406	378	4.617	2.207	2.18E-13	6.79E-11	1122	craniferina_c3517	CUST_828_PI416193496	291180721	EFE36505.1	hypothetical protein ARB_04026 [Arthroderma benhamiae CBS 112371]	Fungus
34509	4176	275	2459	37	12.703	3.667	1.12E-06	2.44E-05	1123	craniferina_c3128	CUST_4901_PI416193500	256729916	EEU43269.1	predicted protein [Nectria haematococca mpVI 77-13-4]	Fungus
7236	40	2	26	0	15.197	3.926	1.79E-06	3.59E-05	1124	craniferina_c1379	CUST_2428_PI416193500	240104875	EER23070.1	"FK506-binding protein 2 precursor/ peptidyl-prolyl cis-trans isomerase, putative [Coccidioides posadasii C735 delta SOWgp]"	Fungus
33354	167	21	64	2	7.52	2.911	9.05E-08	3.00E-06	1125	craniferina_c14677	CUST_8133_PI416193496	169602931	XP_001794887.1	hypothetical protein SNOG_04470 [Phaeosphaeria nodorum SN15] 	Fungus
41117	13161	442	9576	97	20.883	4.384	3.24E-06	5.90E-05	1126	craniferina_c949	CUST_1711_PI416193500	119174190	XP_001239456.1	hypothetical protein CIMG_09077 [Coccidioides immitis RS]	Fungus
20915	48	2	33	0	18.812	4.234	2.84E-06	5.30E-05	1127	craniferina_c17512	CUST_10394_PI416193496	NA	NA	NA	Fungus
22334	1079	15	1001	9	45.651	5.513	7.21E-06	0.000113526	1128	craniferina_c4027	CUST_1032_PI416193496	NA	NA	NA	Fungus
22688	76	2	57	0	25.499	4.672	4.35E-06	7.50E-05	1129	craniferina_c12370	CUST_12341_PI416193500	240105339	EER23532.1	hypothetical protein CPC735_049020 [Coccidioides posadasii C735 delta SOWgp]	Algae
14715	22	3	6	1	7.562	2.919	1.03E-07	3.34E-06	1130	craniferina_c21960	CUST_14575_PI416193496	156042486	XP_001587800.1	hypothetical protein SS1G_11040 [Sclerotinia sclerotiorum 1980] 	Fungus
136	20	3	1	1	6.214	2.635	1.33E-08	6.03E-07	1131	craniferina_c11711	CUST_12045_PI416193500	NA	NA	NA	Fungus
14942	247	1779	233	192	-9.873	-3.303	4.41E-07	1.13E-05	1132	craniferina_c13878	CUST_7475_PI416193496	NA	NA	NA	Algae
25209	6605	54279	852	8834	-8.185	-3.033	1.72E-07	5.17E-06	1133	craniferina_c1812	CUST_3104_PI416193500	212537127	XP_002148719.1	"fructose-2,6-bisphosphatase [Penicillium marneffei ATCC 18224] "	Fungus
44067	149	13	77	5	10.905	3.447	6.57E-07	1.56E-05	1134	craniferina_c23440	CUST_15968_PI416193496	119469232	XP_001257918.1	calpain-like protein [Neosartorya fischeri NRRL 181] 	Algae
18593	13	2	3	0	6.932	2.793	5.45E-08	1.96E-06	1135	craniferina_c14194	CUST_7731_PI416193496	116178956	XP_001219327.1	predicted protein [Chaetomium globosum CBS 148.51] 	Fungus
38521	344	44	69	9	7.847	2.972	1.49E-07	4.61E-06	1136	craniferina_c16375	CUST_9512_PI416193496	242782915	XP_002480094.1	conserved hypothetical protein [Talaromyces stipitatus ATCC 10500] 	Fungus
31426	131236	28525	16161	4056	4.611	2.205	7.63E-13	1.76E-10	1137	BTK05728004(c)SJ1(t)Dry_0.5-1kb_1441-1536_B8(p)T3(s)090205SJ1SEQ1.058.ab1	CUST_15540_PI416193500	NA	NA	NA	NA
37730	6222	1183	475	22	5.248	2.392	7.52E-10	5.49E-08	1138	craniferina_lrc919	CUST_1657_PI416193500	145243866	XP_001394445.1	hypothetical protein An11g04530 [Aspergillus niger] 	Fungus
42582	387	60	54	14	6.519	2.705	2.79E-08	1.12E-06	1139	craniferina_c24287	CUST_16766_PI416193496	298240997	ZP_06964804.1	short-chain dehydrogenase/reductase SDR [Ktedonobacter racemifer DSM 44963] 	Algae
22507	2992	371	893	105	8.013	3.002	1.72E-07	5.18E-06	1140	craniferina_c25337	CUST_17753_PI416193496	168033872	XP_001769438.1	predicted protein [Physcomitrella patens subsp. patens] 	Fungus
19997	3598	518	1654	116	6.521	2.705	3.05E-08	1.21E-06	1141	craniferina_c1282	CUST_2259_PI416193500	NA	NA	NA	Fungus
31809	136	8	91	6	17.63	4.14	2.86E-06	5.33E-05	1142	craniferina_c12264	CUST_12289_PI416193500	NA	NA	NA	Fungus
44582	11	124	6	11	-12.339	-3.625	1.27E-06	2.70E-05	1143	craniferina_c15661	CUST_13412_PI416193500	119496523	XP_001265035.1	hypothetical protein NFIA_018390 [Neosartorya fischeri NRRL 181] 	Fungus
12688	284	9683	450	2715	-125.737	-6.974	1.33E-05	0.000187161	1144	craniferina_c19762	CUST_12478_PI416193496	NA	NA	NA	Fungus
18940	95	580	23	80	-6.195	-2.631	1.74E-08	7.51E-07	1145	craniferina_c10483	CUST_11325_PI416193500	238496775	XP_002379623.1	"GATA transcription factor (AreB), putative [Aspergillus flavus NRRL3357] "	Fungus
10994	141	7	86	5	22.751	4.508	4.22E-06	7.30E-05	1146	craniferina_c17324	CUST_10242_PI416193496	NA	NA	NA	Algae
25388	9	115	6	16	-17.85	-4.158	3.05E-06	5.62E-05	1147	Cr_WMini_1825G10.ab1	CUST_19360_PI416193500	268580279	XP_002645122.1	Hypothetical protein CBG16816 [Caenorhabditis briggsae] 	Fungus
29960	14	107	8	33	-8.715	-3.124	2.97E-07	8.10E-06	1148	craniferina_c28125	CUST_20369_PI416193496	240109039	EER27208.1	"oxidoreductase, aldo/keto reductase family protein [Coccidioides posadasii C735 delta SOWgp]"	Algae
12770	93	562	17	81	-6.068	-2.601	1.63E-08	7.12E-07	1149	craniferina_c10483	CUST_11326_PI416193500	238496775	XP_002379623.1	"GATA transcription factor (AreB), putative [Aspergillus flavus NRRL3357] "	Fungus
3943	56	1805	90	106	-144.994	-7.18	1.43E-05	0.000198135	1150	craniferina_c6311	CUST_8329_PI416193500	154321341	XP_001559986.1	hypothetical protein BC1G_01545 [Botryotinia fuckeliana B05.10] 	Fungus
31812	16	99	5	4	-6.586	-2.719	4.34E-08	1.63E-06	1151	craniferina_c12467	CUST_6275_PI416193496	NA	NA	NA	Fungus
29747	189	23	42	13	9.475	3.244	4.48E-07	1.14E-05	1152	craniferina_c1345	CUST_2370_PI416193500	261191689	XP_002622252.1	conserved hypothetical protein [Ajellomyces dermatitidis SLH14081] 	Fungus
38574	3	177	1	84	-62.386	-5.963	1.01E-05	0.000149382	1153	craniferina_c8230	CUST_3276_PI416193496	NA	NA	NA	Fungus
44099	32	4	17	1	8.551	3.096	2.82E-07	7.76E-06	1154	craniferina_c8756	CUST_10316_PI416193500	261194545	XP_002623677.1	predicted protein [Ajellomyces dermatitidis SLH14081] 	Fungus
41503	441	20	285	8	18.026	4.172	3.24E-06	5.90E-05	1155	craniferina_c24005	CUST_16502_PI416193496	256723374	EEU36751.1	hypothetical protein NECHADRAFT_86604 [Nectria haematococca mpVI 77-13-4]	Fungus
35936	20	107	2	4	-5.39	-2.43	2.28E-09	1.36E-07	1156	craniferina_c21477	CUST_14115_PI416193496	NA	NA	NA	Algae
17231	46	248	13	51	-5.445	-2.445	3.13E-09	1.79E-07	1157	craniferina_c14581	CUST_8055_PI416193496	NA	NA	NA	Fungus
6381	32	2	12	0	14.915	3.899	2.31E-06	4.47E-05	1158	craniferina_c19826	CUST_12539_PI416193496	NA	NA	NA	Fungus
6708	41	257	18	55	-6.62	-2.727	4.92E-08	1.81E-06	1159	craniferina_c25428	CUST_17840_PI416193496	NA	NA	NA	Algae
10941	965	10888	124	245	-11.34	-3.503	9.95E-07	2.19E-05	1160	craniferina_c26420	CUST_18781_PI416193496	NA	NA	NA	Fungus
33798	452	82	128	15	5.421	2.438	2.82E-09	1.63E-07	1161	craniferina_c27826	CUST_20124_PI416193496	169608932	XP_001797885.1	hypothetical protein SNOG_07550 [Phaeosphaeria nodorum SN15] 	Fungus
43425	277	46	101	8	5.727	2.518	7.72E-09	3.82E-07	1162	craniferina_c15658	CUST_13408_PI416193500	NA	NA	NA	Fungus
6281	11852	346	8755	206	25.603	4.678	5.42E-06	8.97E-05	1163	craniferina_lrc251	CUST_477_PI416193500	156048136	XP_001590035.1	hypothetical protein SS1G_08799 [Sclerotinia sclerotiorum 1980] 	Fungus
7706	20554	8	13100	10	4116.607	12.007	2.53E-05	0.000316665	1164	craniferina_c3986	CUST_5927_PI416193500	154309933	XP_001554299.1	hypothetical protein BC1G_06887 [Botryotinia fuckeliana B05.10] 	Algae
33695	5	82	1	24	-16.386	-4.034	2.81E-06	5.26E-05	1165	craniferina_c6064	CUST_8102_PI416193500	261356254	EEY18682.1	glycoprotease pgp1 [Verticillium albo-atrum VaMs.102]	Fungus
6135	89	16	26	4	5.44	2.444	3.61E-09	2.02E-07	1166	craniferina_c2128	CUST_3576_PI416193500	159128997	EDP54111.1	"oxidoreductase, short-chain dehydrogenase/reductase family [Aspergillus fumigatus A1163]"	Fungus
31351	76	14	14	3	5.327	2.413	2.08E-09	1.26E-07	1167	craniferina_c7438	CUST_9242_PI416193500	169625148	XP_001805978.1	hypothetical protein SNOG_15843 [Phaeosphaeria nodorum SN15] 	Fungus
23572	13	108	5	10	-9.166	-3.196	4.46E-07	1.13E-05	1168	craniferina_c852	CUST_1539_PI416193500	NA	NA	NA	Fungus
40302	28349	159628	14610	21252	-6.066	-2.601	1.97E-08	8.33E-07	1169	craniferina_lrc670	CUST_1220_PI416193500	154321365	XP_001559998.1	hypothetical protein BC1G_01557 [Botryotinia fuckeliana B05.10] 	Fungus
22776	325	9	238	13	48.979	5.614	9.47E-06	0.000141873	1170	craniferina_lrc530	CUST_37_PI416193496	295670541	XP_002795818.1	predicted protein [Paracoccidioides brasiliensis Pb01] 	Fungus
43633	227	43	19	10	5.331	2.414	2.16E-09	1.29E-07	1171	craniferina_c6707	CUST_2348_PI416193496	NA	NA	NA	Algae
25351	13	2	1	0	6.494	2.699	4.60E-08	1.72E-06	1172	craniferina_c7000	CUST_8914_PI416193500	119499774	XP_001266644.1	tripeptidyl peptidase A [Neosartorya fischeri NRRL 181] 	Fungus
24713	21	4	1	3	7.327	2.873	1.40E-07	4.37E-06	1173	craniferina_c23816	CUST_16322_PI416193496	240107045	EER25232.1	hypothetical protein CPC735_018360 [Coccidioides posadasii C735 delta SOWgp]	Algae
10425	330	10	262	5	25.098	4.65	5.48E-06	9.03E-05	1174	craniferina_c10655	CUST_11430_PI416193500	NA	NA	NA	Fungus
31284	20	2	8	0	8.111	3.02	2.47E-07	6.94E-06	1175	Cr_DMidi_6817F05.ab1	CUST_16046_PI416193500	242818275	XP_002487084.1	conserved hypothetical protein [Talaromyces stipitatus ATCC 10500] 	Algae
31686	60	8	8	8	11.368	3.507	1.16E-06	2.50E-05	1176	craniferina_c3251	CUST_5043_PI416193500	171681309	XP_001905598.1	hypothetical protein [Podospora anserina S mat+] 	Fungus
22825	297	45	49	9	6.594	2.721	5.58E-08	2.00E-06	1177	craniferina_c25453	CUST_15107_PI416193500	121710506	XP_001272869.1	kinesin family protein [Aspergillus clavatus NRRL 1] 	Fungus
15824	114	23	21	2	4.877	2.286	1.64E-10	1.51E-08	1178	craniferina_c6125	CUST_8156_PI416193500	169772575	XP_001820756.1	hypothetical protein [Aspergillus oryzae RIB40] 	Fungus
43896	12	86	2	5	-7.438	-2.895	1.68E-07	5.09E-06	1179	craniferina_c16335	CUST_9482_PI416193496	296808257	XP_002844467.1	conserved hypothetical protein [Arthroderma otae CBS 113480] 	Fungus
35644	15	163	6	58	-11.127	-3.476	1.11E-06	2.41E-05	1180	Cr_WMidi_9601D04.ab1	CUST_18927_PI416193500	189207801	XP_001940234.1	alcohol dehydrogenase [Pyrenophora tritici-repentis Pt-1C-BFP] 	Fungus
43586	2	11	0	1	-4.722	-2.24	4.89E-11	5.48E-09	1181	craniferina_c18338	CUST_11122_PI416193496	NA	NA	NA	Fungus
44850	3293	559	474	81	5.892	2.559	1.67E-08	7.26E-07	1182	craniferina_c13883	CUST_7480_PI416193496	NA	NA	NA	Fungus
21399	17	108	10	31	-6.92	-2.791	1.06E-07	3.44E-06	1183	craniferina_c1147	CUST_2048_PI416193500	154299202	XP_001550021.1	hypothetical protein BC1G_11779 [Botryotinia fuckeliana B05.10] 	Fungus
44648	313	45	145	8	6.591	2.72	6.26E-08	2.20E-06	1184	craniferina_c21713	CUST_14343_PI416193496	NA	NA	NA	Fungus
8673	13485	2580	2149	554	5.261	2.395	2.47E-09	1.45E-07	1185	craniferina_c1838	CUST_3136_PI416193500	226287879	EEH43392.1	ubiquitin conjugation factor E4 [Paracoccidioides brasiliensis Pb18]	Fungus
30924	10872	1374	1105	251	7.969	2.994	2.71E-07	7.52E-06	1186	craniferina_c5389	CUST_7423_PI416193500	115388461	XP_001211736.1	conserved hypothetical protein [Aspergillus terreus NIH2624] 	Fungus
41008	322	59	33	8	5.509	2.462	7.82E-09	3.87E-07	1187	craniferina_c10431	CUST_4776_PI416193496	159487551	XP_001701786.1	predicted protein [Chlamydomonas reinhardtii] 	Algae
38596	325	50	148	14	6.172	2.626	3.54E-08	1.37E-06	1188	craniferina_c3580	CUST_5451_PI416193500	115399860	XP_001215519.1	hypothetical protein ATEG_06341 [Aspergillus terreus NIH2624] 	Fungus
17240	5	42	3	10	-10.14	-3.342	8.45E-07	1.92E-05	1189	craniferina_c22357	CUST_14953_PI416193496	154295360	XP_001548116.1	hypothetical protein BC1G_13261 [Botryotinia fuckeliana B05.10] 	Fungus
33287	26777	173	32145	62	90.816	6.505	1.40E-05	0.000195514	1190	Cr_DMini_4897C02.ab1	CUST_17226_PI416193500	229846682	ZP_04466789.1	hypothetical protein CGSHi7P49H1_01623 [Haemophilus influenzae 7P49H1] 	Algae
19073	62	722	55	204	-14.771	-3.885	2.87E-06	5.34E-05	1191	craniferina_c15655	CUST_13404_PI416193500	NA	NA	NA	Algae
4276	43	271	12	19	-6.443	-2.688	5.84E-08	2.08E-06	1192	craniferina_c7659	CUST_2937_PI416193496	NA	NA	NA	Fungus
10023	276	51	62	2	5.359	2.422	5.57E-09	2.93E-07	1193	craniferina_c7287	CUST_2719_PI416193496	39957633	XP_364343.1	hypothetical protein MGG_09188 [Magnaporthe oryzae 70-15] 	Fungus
25204	43	301	24	15	-8.028	-3.005	3.12E-07	8.42E-06	1194	craniferina_c18996	CUST_11746_PI416193496	NA	NA	NA	Algae
41334	82	423	35	57	-5.428	-2.44	7.55E-09	3.77E-07	1195	craniferina_c25015	CUST_17448_PI416193496	240111352	EER29505.1	hypothetical protein CPC735_071870 [Coccidioides posadasii C735 delta SOWgp]	Algae
6673	3049	13375	476	490	-4.42	-2.144	2.21E-12	4.36E-10	1196	craniferina_lrc633	CUST_1156_PI416193500	154273933	XP_001537818.1	sorting nexin-3 [Ajellomyces capsulatus NAm1] 	Fungus
40416	16	102	8	18	-6.885	-2.783	1.33E-07	4.20E-06	1197	craniferina_c5778	CUST_7813_PI416193500	NA	NA	NA	Fungus
36073	120	767	21	37	-6.444	-2.688	6.27E-08	2.20E-06	1198	craniferina_c26837	CUST_19189_PI416193496	NA	NA	NA	Algae
27916	25	126	8	21	-5.077	-2.344	1.51E-09	9.63E-08	1199	craniferina_c12085	CUST_5971_PI416193496	145257964	XP_001401902.1	hypothetical protein An04g05380 [Aspergillus niger] 	Fungus
38794	3	21	1	3	-8.052	-3.009	3.35E-07	8.92E-06	1200	craniferina_c19048	CUST_11795_PI416193496	NA	NA	NA	Fungus
33972	11	140	2	35	-12.075	-3.594	1.89E-06	3.76E-05	1201	craniferina_c17144	CUST_14041_PI416193500	NA	NA	NA	Fungus
37008	131	29	5	3	4.588	2.198	3.71E-11	4.44E-09	1202	craniferina_c18784	CUST_11546_PI416193496	156061175	XP_001596510.1	hypothetical protein SS1G_02730 [Sclerotinia sclerotiorum 1980] 	Fungus
19394	22742	4740	2889	664	4.804	2.264	3.11E-10	2.62E-08	1203	craniferina_c4919	CUST_6926_PI416193500	NA	NA	NA	Fungus
40206	9791	98	1482	31	103.438	6.693	1.62E-05	0.000219405	1204	craniferina_c907	CUST_1640_PI416193500	256727500	EEU40860.1	hypothetical protein NECHADRAFT_58149 [Nectria haematococca mpVI 77-13-4]	Fungus
19419	94	851	66	99	-11.475	-3.52	1.59E-06	3.25E-05	1205	craniferina_c25730	CUST_18121_PI416193496	NA	NA	NA	Fungus
9460	2	13	0	3	-6.606	-2.724	9.18E-08	3.04E-06	1206	craniferina_c8636	CUST_3520_PI416193496	67516611	XP_658191.1	hypothetical protein AN0587.2 [Aspergillus nidulans FGSC A4] 	Algae
17678	21	214	23	19	-16.375	-4.033	3.75E-06	6.63E-05	1207	craniferina_c21141	CUST_13795_PI416193496	NA	NA	NA	Algae
5285	71	4	56	3	16.788	4.069	3.93E-06	6.88E-05	1208	craniferina_c7172	CUST_9036_PI416193500	NA	NA	NA	Fungus
28764	2	21	0	2	-10.881	-3.444	1.36E-06	2.87E-05	1209	craniferina_c19831	CUST_12544_PI416193496	NA	NA	NA	Fungus
26146	794	138	23	12	5.775	2.53	2.22E-08	9.24E-07	1210	craniferina_c20443	CUST_13132_PI416193496	259487230	CBF85739.1	"TPA: flavin-binding monooxygenase, putative (AFU_orthologue; AFUA_2G17490) [Aspergillus nidulans FGSC A4]"	Fungus
35304	24254	4869	1834	330	4.979	2.316	1.19E-09	7.93E-08	1211	craniferina_c8400	CUST_10037_PI416193500	258577547	XP_002542955.1	aminopeptidase 2 [Uncinocarpus reesii 1704] 	Fungus
27473	428	9	337	7	41.483	5.374	1.11E-05	0.000161864	1212	BTK05730005(c)SJ1(t)Dry_0.5-1kb_1441-1536_C11(p)T3(s)090205SJ1SEQ1.083.ab1	CUST_15598_PI416193500	145237006	XP_001391150.1	hypothetical protein An07g00570 [Aspergillus niger] 	NA
4092	5	50	3	16	-10.788	-3.431	1.36E-06	2.88E-05	1213	craniferina_c20555	CUST_13236_PI416193496	NA	NA	NA	Fungus
27036	15	165	8	53	-11.71	-3.55	1.85E-06	3.70E-05	1214	craniferina_c20256	CUST_12953_PI416193496	148909767	ABR17973.1	unknown [Picea sitchensis]	Algae
12740	3	33	2	13	-11.198	-3.485	1.58E-06	3.25E-05	1215	craniferina_lrc1463	CUST_2574_PI416193500	156061295	XP_001596570.1	hypothetical protein SS1G_02790 [Sclerotinia sclerotiorum 1980] 	Fungus
6873	31	3	15	1	10.522	3.395	1.23E-06	2.62E-05	1216	craniferina_c19837	CUST_12550_PI416193496	NA	NA	NA	Fungus
19015	89	601	17	91	-6.787	-2.763	1.47E-07	4.56E-06	1217	craniferina_c20195	CUST_12896_PI416193496	NA	NA	NA	Algae
33850	64	6451	11	567	-100.912	-6.657	1.72E-05	0.000230531	1218	craniferina_c1272	CUST_2241_PI416193500	240104848	EER23043.1	hypothetical protein CPC735_020710 [Coccidioides posadasii C735 delta SOWgp]	Fungus
15287	16	2	9	0	6.579	2.718	1.11E-07	3.60E-06	1219	craniferina_c18261	CUST_11052_PI416193496	242771661	XP_002477888.1	conserved hypothetical protein [Talaromyces stipitatus ATCC 10500] 	Fungus
11104	88	6	40	3	16.635	4.056	4.19E-06	7.27E-05	1220	craniferina_c15479	CUST_8796_PI416193496	NA	NA	NA	Algae
34119	492	2	409	0	113.145	6.822	1.82E-05	0.000241522	1221	craniferina_c7920	CUST_3095_PI416193496	145255248	XP_001398905.1	hypothetical protein An18g04450 [Aspergillus niger] 	Algae
44503	39	186	20	8	-5.221	-2.384	4.86E-09	2.59E-07	1222	craniferina_c21229	CUST_13881_PI416193496	NA	NA	NA	Algae
27001	46872	9116	7793	676	5.107	2.352	2.73E-09	1.58E-07	1223	craniferina_c9030	CUST_3785_PI416193496	NA	NA	NA	Fungus
43119	140	6	150	1	16.581	4.051	4.22E-06	7.30E-05	1224	craniferina_c22235	CUST_14839_PI416193496	NA	NA	NA	Algae
40151	28260	553	21927	329	34.377	5.103	1.02E-05	0.000151767	1225	Cr_DMini_3841G01.ab1	CUST_16979_PI416193500	189210531	XP_001941597.1	integral membrane protein [Pyrenophora tritici-repentis Pt-1C-BFP] 	Fungus
16886	75	2	56	0	25.872	4.693	8.03E-06	0.000123975	1226	craniferina_c12370	CUST_12342_PI416193500	240105339	EER23532.1	hypothetical protein CPC735_049020 [Coccidioides posadasii C735 delta SOWgp]	Algae
30070	13	84	6	15	-6.54	-2.709	1.12E-07	3.60E-06	1227	craniferina_c12083	CUST_12212_PI416193500	259483749	CBF79395.1	TPA: heterogeneous nuclear ribonucleoprotein HRP1 (AFU_orthologue; AFUA_2G06090) [Aspergillus nidulans FGSC A4]	Algae
26379	1097	8452	201	216	-7.799	-2.963	3.54E-07	9.33E-06	1228	craniferina_c3498	CUST_5358_PI416193500	NA	NA	NA	Fungus
10841	91	2539	147	663	-124.568	-6.961	1.92E-05	0.000251228	1229	craniferina_c3636	CUST_5526_PI416193500	NA	NA	NA	Fungus
32051	27	4	6	3	7.885	2.979	3.98E-07	1.03E-05	1230	craniferina_c2059	CUST_321_PI416193496	259481856	CBF75768.1	TPA: TPR domain protein (AFU_orthologue; AFUA_3G01710) [Aspergillus nidulans FGSC A4]	Fungus
6812	26	4	6	2	8.195	3.035	4.65E-07	1.17E-05	1231	craniferina_c26894	CUST_19242_PI416193496	261191592	XP_002622204.1	GMP synthase subunit B [Ajellomyces dermatitidis SLH14081] 	Fungus
15879	125	8	81	4	13.733	3.78	3.34E-06	6.05E-05	1232	craniferina_c23355	CUST_15892_PI416193496	NA	NA	NA	Fungus
13630	15910	294	12359	184	36.505	5.19	1.14E-05	0.00016564	1233	craniferina_c5577	CUST_7605_PI416193500	145250143	XP_001396585.1	hypothetical protein An15g00460 [Aspergillus niger] 	Fungus
3249	26919	170	33297	50	88.609	6.469	1.76E-05	0.000235146	1234	Cr_DMini_4897C02.ab1	CUST_17227_PI416193500	229846682	ZP_04466789.1	hypothetical protein CGSHi7P49H1_01623 [Haemophilus influenzae 7P49H1] 	Algae
41407	3977	760	695	48	5.187	2.375	5.88E-09	3.07E-07	1235	craniferina_c4042	CUST_6006_PI416193500	NA	NA	NA	Fungus
23172	6551	1458	891	13	4.465	2.159	3.87E-11	4.59E-09	1236	craniferina_c4178	CUST_6151_PI416193500	145255661	XP_001399036.1	hypothetical protein An18g05850 [Aspergillus niger] 	Fungus
44102	44	206	3	9	-4.633	-2.212	2.39E-10	2.09E-08	1237	craniferina_c25774	CUST_18162_PI416193496	296421455	XP_002840280.1	hypothetical protein [Tuber melanosporum Mel28] 	Algae
7609	66	7	16	5	12.229	3.612	2.62E-06	4.94E-05	1238	craniferina_c5133	CUST_1560_PI416193496	NA	NA	NA	Algae
20323	67	12	10	5	6.011	2.588	5.86E-08	2.08E-06	1239	craniferina_c11542	CUST_5563_PI416193496	NA	NA	NA	Algae
30067	2	25	0	5	-13.004	-3.701	3.15E-06	5.77E-05	1240	craniferina_c2713	CUST_534_PI416193496	NA	NA	NA	Fungus
41398	4	26	1	7	-6.711	-2.746	1.75E-07	5.24E-06	1241	craniferina_c9162	CUST_10564_PI416193500	212536630	XP_002148471.1	"nuclease PA3, putative [Penicillium marneffei ATCC 18224] "	Algae
27284	1331	196	625	13	6.242	2.642	8.57E-08	2.88E-06	1242	craniferina_c1282	CUST_2260_PI416193500	NA	NA	NA	Fungus
1491	868	100	188	19	8.688	3.119	6.96E-07	1.63E-05	1243	craniferina_c15770	CUST_9030_PI416193496	169779629	XP_001824279.1	hypothetical protein [Aspergillus oryzae RIB40] 	Fungus
40833	9	45	1	5	-5.15	-2.365	5.68E-09	2.97E-07	1244	craniferina_c7680	CUST_2953_PI416193496	156059168	XP_001595507.1	hypothetical protein SS1G_03596 [Sclerotinia sclerotiorum 1980] 	Fungus
40039	120	987	33	288	-8.165	-3.029	5.11E-07	1.26E-05	1245	craniferina_c1997	CUST_3389_PI416193500	242820427	XP_002487508.1	"extracellular matrix protein, putative [Talaromyces stipitatus ATCC 10500] "	Fungus
2876	62	5	46	1	10.434	3.383	1.48E-06	3.08E-05	1246	craniferina_c3059	CUST_4805_PI416193500	NA	NA	NA	Fungus
19862	2509	470	725	78	5.242	2.39	8.69E-09	4.20E-07	1247	craniferina_c8461	CUST_3413_PI416193496	66822513	XP_644611.1	actin binding protein E [Dictyostelium discoideum AX4] 	Algae
31903	1074	11139	562	1647	-11.761	-3.556	2.46E-06	4.71E-05	1248	craniferina_c8148	CUST_9850_PI416193500	NA	NA	NA	Algae
7675	358	76	42	11	4.717	2.238	6.78E-10	5.04E-08	1249	craniferina_c27282	CUST_19613_PI416193496	159483207	XP_001699652.1	hypothetical protein CHLREDRAFT_186726 [Chlamydomonas reinhardtii] 	Algae
18056	846	7	712	5	84.102	6.394	1.83E-05	0.000242771	1250	Cr_WMidi_8449E02.ab1	CUST_18795_PI416193500	242809323	XP_002485345.1	"ATP dependent RNA helicase (Sub2), putative [Talaromyces stipitatus ATCC 10500] "	Fungus
30556	94	471	6	76	-4.959	-2.31	3.44E-09	1.96E-07	1251	craniferina_c18163	CUST_10960_PI416193496	NA	NA	NA	Fungus
4770	464	79	92	7	5.802	2.537	5.06E-08	1.85E-06	1252	craniferina_c25947	CUST_18329_PI416193496	NA	NA	NA	Fungus
14533	83	11	18	4	7.494	2.906	4.08E-07	1.05E-05	1253	craniferina_c14789	CUST_8234_PI416193496	NA	NA	NA	Algae
29229	10	55	2	18	-5.521	-2.465	2.86E-08	1.15E-06	1254	craniferina_c20680	CUST_13355_PI416193496	NA	NA	NA	Fungus
20696	3	54	3	20	-18.851	-4.237	6.67E-06	0.000106353	1255	craniferina_c15184	CUST_8557_PI416193496	170107901	XP_001885160.1	MFS polyamine transporter [Laccaria bicolor S238N-H82] 	Fungus
8556	12	87	6	12	-7.478	-2.903	4.34E-07	1.11E-05	1256	craniferina_c5778	CUST_7814_PI416193500	NA	NA	NA	Fungus
5255	5618	111	4348	41	31.859	4.994	1.19E-05	0.000172092	1257	craniferina_lrc189	CUST_355_PI416193500	169597099	XP_001791973.1	hypothetical protein SNOG_01331 [Phaeosphaeria nodorum SN15] 	Fungus
34820	8	42	2	4	-5.376	-2.426	1.98E-08	8.33E-07	1258	craniferina_c8271	CUST_3303_PI416193496	NA	NA	NA	Fungus
3277	101	16	26	5	6.226	2.638	1.18E-07	3.79E-06	1259	craniferina_c27551	CUST_19873_PI416193496	159124251	EDP49369.1	calpain-like protein [Aspergillus fumigatus A1163]	Fungus
39952	348	72	92	15	4.809	2.266	1.76E-09	1.10E-07	1260	Cr_DMidi_9697E07.ab1	CUST_16487_PI416193500	154301497	XP_001551161.1	hypothetical protein BC1G_10418 [Botryotinia fuckeliana B05.10] 	Fungus
33939	259	57	34	8	4.562	2.19	3.81E-10	3.13E-08	1261	craniferina_c5218	CUST_7236_PI416193500	85082932	XP_957017.1	mitochondrial nuclease [Neurospora crassa OR74A] 	Fungus
42311	2823	152	2199	30	15.484	3.953	5.14E-06	8.59E-05	1262	craniferina_c2266	CUST_3763_PI416193500	159465641	XP_001691031.1	light-harvesting protein of photosystem I [Chlamydomonas reinhardtii] 	Algae
24604	3	68	1	22	-24.753	-4.63	9.82E-06	0.000146296	1263	craniferina_c6716	CUST_2354_PI416193496	NA	NA	NA	Fungus
38515	87	579	21	182	-6.49	-2.698	1.85E-07	5.50E-06	1264	craniferina_c9419	CUST_10721_PI416193500	296803759	XP_002842732.1	predicted protein [Arthroderma otae CBS 113480] 	Fungus
36313	182	37	54	9	4.844	2.276	2.46E-09	1.45E-07	1265	craniferina_c26993	CUST_19339_PI416193496	291179205	EFE34992.1	conserved hypothetical protein [Arthroderma benhamiae CBS 112371]	Fungus
36375	128	2	119	0	39.825	5.316	1.46E-05	0.000201527	1266	craniferina_c16760	CUST_13866_PI416193500	NA	NA	NA	Fungus
4284	236	43	34	4	5.464	2.45	3.67E-08	1.42E-06	1267	craniferina_c14232	CUST_7765_PI416193496	240104746	EER22942.1	hypothetical protein CPC735_022410 [Coccidioides posadasii C735 delta SOWgp]	Fungus
39579	511	90	65	30	5.915	2.564	8.64E-08	2.89E-06	1268	craniferina_c15373	CUST_8712_PI416193496	37955148	AAP75565.1	galactokinase [Hypocrea jecorina]	Algae
32604	1112	11754	688	1804	-13.005	-3.701	4.03E-06	7.03E-05	1269	craniferina_c8148	CUST_9849_PI416193500	NA	NA	NA	Algae
38573	62	305	12	44	-4.968	-2.313	6.71E-09	3.43E-07	1270	craniferina_c9569	CUST_4169_PI416193496	255936803	XP_002559428.1	Pc13g10060 [Penicillium chrysogenum Wisconsin 54-1255] 	Fungus
12952	48	2	37	0	15.789	3.981	5.70E-06	9.32E-05	1271	craniferina_c19358	CUST_12095_PI416193496	116206266	XP_001228942.1	hypothetical protein CHGG_02426 [Chaetomium globosum CBS 148.51] 	Fungus
19767	44	2	44	0	17.708	4.146	6.89E-06	0.000109302	1272	craniferina_c21542	CUST_14683_PI416193500	39971019	XP_366900.1	hypothetical protein MGG_02976 [Magnaporthe oryzae 70-15] 	Fungus
37224	771	3379	108	158	-4.41	-2.141	1.50E-10	1.40E-08	1273	Cr_DMidi_7585F02.ab1	CUST_16194_PI416193500	NA	NA	NA	Fungus
2796	100	821	28	213	-8.241	-3.043	8.10E-07	1.85E-05	1274	craniferina_c13446	CUST_7103_PI416193496	189195052	XP_001933864.1	eukaryotic translation initiation factor 6 [Pyrenophora tritici-repentis Pt-1C-BFP] 	Algae
26625	1613	7508	281	1058	-4.667	-2.223	1.29E-09	8.44E-08	1275	craniferina_c23280	CUST_15821_PI416193496	NA	NA	NA	Fungus
44730	68	348	18	13	-5.273	-2.399	2.27E-08	9.43E-07	1276	craniferina_c1886	CUST_3215_PI416193500	NA	NA	NA	Fungus
43386	67	850	52	210	-17.656	-4.142	7.11E-06	0.000112144	1277	craniferina_s28436	CUST_20625_PI416193496	NA	NA	NA	Algae
11893	25	4	7	1	6.639	2.731	2.73E-07	7.56E-06	1278	craniferina_c8780	CUST_3610_PI416193496	154317449	XP_001558044.1	hypothetical protein BC1G_03076 [Botryotinia fuckeliana B05.10] 	Algae
2894	2	13	0	8	-5.225	-2.385	1.93E-08	8.19E-07	1279	Cr_WMidi_8257F08.ab1	CUST_18684_PI416193500	259489603	CBF90011.1	"TPA: oxidoreductase, 2OG-Fe(II) oxygenase family, putative (AFU_orthologue; AFUA_5G11160) [Aspergillus nidulans FGSC A4]"	Fungus
24001	99	2	76	0	36.736	5.199	1.49E-05	0.000204677	1280	craniferina_c25970	CUST_18351_PI416193496	NA	NA	NA	Algae
19387	55	10	7	2	5.355	2.421	3.15E-08	1.24E-06	1281	craniferina_c17605	CUST_14226_PI416193500	169611424	XP_001799130.1	hypothetical protein SNOG_08825 [Phaeosphaeria nodorum SN15] 	Fungus
44152	67	10	9	2	7.009	2.809	4.12E-07	1.06E-05	1282	craniferina_c19793	CUST_12508_PI416193496	NA	NA	NA	Algae
13310	205	40	57	13	5.247	2.392	2.12E-08	8.87E-07	1283	craniferina_c11283	CUST_11794_PI416193500	226289351	EEH44863.1	conserved hypothetical protein [Paracoccidioides brasiliensis Pb18]	Algae
12388	285	49	91	17	5.813	2.539	8.68E-08	2.90E-06	1284	craniferina_c24597	CUST_17058_PI416193496	255088533	XP_002506189.1	Drug/Metabolite transporter superfamily [Micromonas sp. RCC299] 	Fungus
7823	55	232	5	10	-4.222	-2.078	2.30E-11	2.99E-09	1285	craniferina_c23620	CUST_16138_PI416193496	242781522	XP_002479817.1	"chitin biosynthesis protein (Chs5), putative [Talaromyces stipitatus ATCC 10500] "	Fungus
10489	152	27	40	10	5.946	2.572	1.20E-07	3.85E-06	1286	craniferina_c9763	CUST_10910_PI416193500	189208001	XP_001940334.1	DNA repair protein rad5 [Pyrenophora tritici-repentis Pt-1C-BFP] 	Algae
32710	245	53	34	7	4.608	2.204	1.13E-09	7.57E-08	1287	craniferina_c5218	CUST_7235_PI416193500	85082932	XP_957017.1	mitochondrial nuclease [Neurospora crassa OR74A] 	Fungus
22626	37	414	19	247	-10.531	-3.397	2.42E-06	4.63E-05	1288	craniferina_lrc28321	CUST_15372_PI416193500	NA	NA	NA	Fungus
6942	117	16	50	2	7.11	2.83	4.54E-07	1.15E-05	1289	craniferina_c24547	CUST_17012_PI416193496	239612725	EEQ89712.1	conserved hypothetical protein [Ajellomyces dermatitidis ER-3]	Fungus
42072	791	3377	96	279	-4.278	-2.097	6.15E-11	6.66E-09	1290	Cr_DMidi_7585F02.ab1	CUST_16193_PI416193500	NA	NA	NA	Fungus
5056	59	7	4	5	9.875	3.304	1.98E-06	3.91E-05	1291	craniferina_c18171	CUST_10967_PI416193496	NA	NA	NA	Fungus
15778	2283	313	1019	17	6.731	2.751	3.35E-07	8.92E-06	1292	craniferina_c9643	CUST_10842_PI416193500	189196668	XP_001934672.1	WD repeat containing protein pop3 [Pyrenophora tritici-repentis Pt-1C-BFP] 	Fungus
1051	2424	433	43	27	5.607	2.487	6.50E-08	2.26E-06	1293	craniferina_lrc11067	CUST_11675_PI416193500	170115639	XP_001889013.1	MFS inorganic phosphate transporter [Laccaria bicolor S238N-H82] 	Algae
3447	43	1441	64	208	-89.666	-6.486	2.42E-05	0.000304405	1294	craniferina_c3206	CUST_4996_PI416193500	171690008	XP_001909936.1	hypothetical protein [Podospora anserina S mat+] 	Fungus
19447	10	2	0	0	5.634	2.494	7.58E-08	2.59E-06	1295	craniferina_c23454	CUST_15982_PI416193496	238497059	XP_002379765.1	conserved hypothetical protein [Aspergillus flavus NRRL3357] 	Fungus
8529	3134	196	2373	40	13.542	3.759	5.14E-06	8.59E-05	1296	craniferina_c2266	CUST_3764_PI416193500	159465641	XP_001691031.1	light-harvesting protein of photosystem I [Chlamydomonas reinhardtii] 	Algae
6334	424	71	79	19	6.046	2.596	1.62E-07	4.93E-06	1297	Cr_DMini_673A04.ab1	CUST_17367_PI416193500	NA	NA	NA	Fungus
41034	298	59	100	11	4.928	2.301	8.44E-09	4.09E-07	1298	craniferina_c3118	CUST_4885_PI416193500	240111157	EER29310.1	C2H2 type zinc finger containing protein [Coccidioides posadasii C735 delta SOWgp]	Fungus
866	47	9	5	4	5.397	2.432	4.79E-08	1.77E-06	1299	craniferina_c6552	CUST_8580_PI416193500	169785981	XP_001827451.1	hypothetical protein [Aspergillus oryzae RIB40] 	Fungus
23343	1545	340	368	44	4.475	2.162	6.36E-10	4.77E-08	1300	craniferina_c14221	CUST_12909_PI416193500	256728129	EEU41486.1	hypothetical protein NECHADRAFT_54104 [Nectria haematococca mpVI 77-13-4]	Fungus
19107	1791	109	721	14	15.466	3.951	6.57E-06	0.000105108	1301	craniferina_c21084	CUST_13743_PI416193496	NA	NA	NA	Fungus
21369	10	92	12	19	-14.732	-3.881	5.90E-06	9.60E-05	1302	craniferina_c9008	CUST_10473_PI416193500	156061917	XP_001596881.1	hypothetical protein SS1G_03104 [Sclerotinia sclerotiorum 1980] 	Fungus
14427	270	52	95	8	5.063	2.34	1.64E-08	7.16E-07	1303	craniferina_c20024	CUST_12730_PI416193496	NA	NA	NA	Fungus
24658	456	96	34	43	5.09	2.348	1.81E-08	7.79E-07	1304	craniferina_c5072	CUST_7093_PI416193500	156060781	XP_001596313.1	hypothetical protein SS1G_02533 [Sclerotinia sclerotiorum 1980] 	Fungus
29188	3	191	3	20	-67.035	-6.067	2.26E-05	0.000287606	1305	craniferina_c1525	CUST_2665_PI416193500	NA	NA	NA	Fungus
32582	685	80	316	6	7.857	2.974	8.61E-07	1.95E-05	1306	craniferina_c13843	CUST_12780_PI416193500	261357802	EEY20230.1	membrane protein [Verticillium albo-atrum VaMs.102]	Fungus
5635	190	38	32	14	5.136	2.361	2.03E-08	8.52E-07	1307	craniferina_c10526	CUST_11347_PI416193500	71001674	XP_755518.1	conserved hypothetical protein [Aspergillus fumigatus Af293] 	Fungus
36753	58	8	22	1	7.221	2.852	5.61E-07	1.36E-05	1308	craniferina_c9206	CUST_10596_PI416193500	NA	NA	NA	Fungus
17107	2362	428	48	35	5.531	2.467	7.17E-08	2.46E-06	1309	craniferina_lrc11067	CUST_11676_PI416193500	170115639	XP_001889013.1	MFS inorganic phosphate transporter [Laccaria bicolor S238N-H82] 	Algae
38663	687	21	540	8	21.038	4.395	1.08E-05	0.000158948	1310	Cr_DMidi_7585B06.ab1	CUST_16125_PI416193500	255949538	XP_002565536.1	Pc22g16200 [Penicillium chrysogenum Wisconsin 54-1255] 	Fungus
38966	2	16	0	8	-6.254	-2.645	2.22E-07	6.34E-06	1311	craniferina_lrc519	CUST_967_PI416193500	119193502	XP_001247357.1	predicted protein [Coccidioides immitis RS]	Fungus
34182	22	3	4	1	6.532	2.707	3.13E-07	8.44E-06	1312	craniferina_c23909	CUST_16411_PI416193496	NA	NA	NA	Fungus
31576	88	2529	144	158	-139.804	-7.127	3.08E-05	0.00037108	1313	craniferina_c26138	CUST_18514_PI416193496	NA	NA	NA	Fungus
39046	20	125	3	33	-6.256	-2.645	2.37E-07	6.72E-06	1314	craniferina_c25689	CUST_18080_PI416193496	116203567	XP_001227594.1	hypothetical protein CHGG_09667 [Chaetomium globosum CBS 148.51] 	Fungus
22451	1490	318	345	66	4.674	2.225	3.56E-09	1.99E-07	1315	craniferina_c14221	CUST_12910_PI416193500	256728129	EEU41486.1	hypothetical protein NECHADRAFT_54104 [Nectria haematococca mpVI 77-13-4]	Fungus
12582	6464	145	4995	14	27.498	4.781	1.42E-05	0.000196902	1316	craniferina_lrc15571	CUST_8869_PI416193496	NA	NA	NA	Fungus
24577	3	24	1	18	-8.805	-3.138	1.60E-06	3.28E-05	1317	craniferina_c21847	CUST_14468_PI416193496	NA	NA	NA	Fungus
10480	1124	222	226	53	5.074	2.343	2.10E-08	8.80E-07	1318	craniferina_c24254	CUST_16735_PI416193496	NA	NA	NA	Fungus
389	1251	274	56	62	4.635	2.213	3.09E-09	1.77E-07	1319	craniferina_c17366	CUST_10278_PI416193496	NA	NA	NA	Fungus
43256	29	3	14	1	8.188	3.034	1.16E-06	2.50E-05	1320	craniferina_c5546	CUST_7586_PI416193500	291179293	EFE35080.1	"inositol monophosphatase QutG, putative [Arthroderma benhamiae CBS 112371]"	Algae
36114	7691	1022	2132	243	7.466	2.9	7.95E-07	1.83E-05	1321	craniferina_lrc882	CUST_1593_PI416193500	154319201	XP_001558918.1	predicted protein [Botryotinia fuckeliana B05.10] 	Fungus
24875	14	2	5	0	7.365	2.881	7.25E-07	1.69E-05	1322	craniferina_c11625	CUST_5619_PI416193496	NA	NA	NA	Algae
15606	46	269	3	63	-5.714	-2.515	1.21E-07	3.85E-06	1323	craniferina_c18725	CUST_11489_PI416193496	NA	NA	NA	Algae
36869	372	1936	73	95	-5.262	-2.396	4.64E-08	1.73E-06	1324	craniferina_c19611	CUST_12333_PI416193496	NA	NA	NA	Fungus
30856	67	10	27	3	6.7	2.744	4.43E-07	1.13E-05	1325	craniferina_c26068	CUST_18448_PI416193496	NA	NA	NA	Fungus
41779	9	54	5	5	-6.363	-2.67	3.05E-07	8.26E-06	1326	craniferina_c16980	CUST_13968_PI416193500	119468816	XP_001257890.1	phosphoenolpyruvate carboxykinase AcuF [Neosartorya fischeri NRRL 181] 	Fungus
19679	87	863	22	135	-10.127	-3.34	2.83E-06	5.28E-05	1327	craniferina_c11412	CUST_5468_PI416193496	NA	NA	NA	Fungus
43207	330	54	151	22	5.948	2.572	1.94E-07	5.71E-06	1328	craniferina_c15658	CUST_13407_PI416193500	NA	NA	NA	Fungus
39639	200	3	168	1	33.475	5.065	1.78E-05	0.000237302	1329	craniferina_c25784	CUST_18172_PI416193496	NA	NA	NA	Algae
9204	30	2	21	0	12.358	3.627	5.15E-06	8.59E-05	1330	craniferina_c6889	CUST_2466_PI416193496	169606158	XP_001796499.1	hypothetical protein SNOG_06115 [Phaeosphaeria nodorum SN15] 	Fungus
19863	603	129	122	23	4.669	2.223	5.22E-09	2.76E-07	1331	craniferina_c2668	CUST_4302_PI416193500	171685542	XP_001907712.1	hypothetical protein [Podospora anserina S mat+] 	Fungus
27074	246	32	161	1	6.763	2.758	4.99E-07	1.24E-05	1332	craniferina_c21570	CUST_14206_PI416193496	NA	NA	NA	Fungus
11526	14	160	7	58	-11.835	-3.565	4.84E-06	8.20E-05	1333	craniferina_lrc26435	CUST_15181_PI416193500	NA	NA	NA	Fungus
15796	155	24	57	9	6.428	2.684	3.64E-07	9.56E-06	1334	craniferina_c26986	CUST_19332_PI416193496	291185523	EFE40999.1	hypothetical protein TRV_04291 [Trichophyton verrucosum HKI 0517]	Fungus
8853	2182	350	743	43	6.052	2.597	2.45E-07	6.89E-06	1335	craniferina_c11895	CUST_5821_PI416193496	NA	NA	NA	Fungus
37571	111	3	86	1	23.087	4.529	1.34E-05	0.00018816	1336	craniferina_c12162	CUST_6029_PI416193496	NA	NA	NA	Fungus
36254	3	46	2	11	-15.485	-3.953	8.36E-06	0.000128314	1337	craniferina_c19977	CUST_12684_PI416193496	NA	NA	NA	Fungus
3583	198	1776	84	294	-9.638	-3.269	2.61E-06	4.93E-05	1338	Cr_WMini_4225E04.ab1	CUST_19891_PI416193500	NA	NA	NA	Fungus
13367	105	781	34	244	-7.43	-2.893	9.12E-07	2.04E-05	1339	craniferina_c6001	CUST_8031_PI416193500	240106865	EER25052.1	XPG I-region family protein [Coccidioides posadasii C735 delta SOWgp]	Fungus
27645	31	6	9	1	4.944	2.306	1.97E-08	8.32E-07	1340	craniferina_c7713	CUST_2970_PI416193496	156058708	XP_001595277.1	hypothetical protein SS1G_03366 [Sclerotinia sclerotiorum 1980] 	Fungus
12077	1712	9	1352	9	169.707	7.407	3.62E-05	0.000420191	1341	craniferina_c13436	CUST_7095_PI416193496	NA	NA	NA	Fungus
22628	72	339	31	45	-4.975	-2.315	2.34E-08	9.66E-07	1342	craniferina_c15744	CUST_9011_PI416193496	NA	NA	NA	Fungus
29504	796	3442	150	355	-4.361	-2.125	9.30E-10	6.46E-08	1343	craniferina_c25493	CUST_17900_PI416193496	NA	NA	NA	Algae
13886	200	16	98	24	35.22	5.138	1.93E-05	0.000252201	1344	craniferina_c2316	CUST_3831_PI416193500	239612734	EEQ89721.1	DUF1014 domain-containing protein [Ajellomyces dermatitidis ER-3]	Fungus
5102	229	1540	72	249	-6.891	-2.785	6.40E-07	1.52E-05	1345	craniferina_c25474	CUST_15112_PI416193500	159463954	XP_001690207.1	predicted protein [Chlamydomonas reinhardtii] 	Algae
8732	407	68	126	20	5.976	2.579	2.42E-07	6.82E-06	1346	craniferina_c27553	CUST_19875_PI416193496	240275961	EER39474.1	pyrroline-5-carboxylate reductase [Ajellomyces capsulatus H143]	Fungus
1350	240	2068	111	329	-9.37	-3.228	2.55E-06	4.84E-05	1347	Cr_WMini_4225E04.ab1	CUST_19890_PI416193500	NA	NA	NA	Fungus
20714	2056	428	503	40	4.721	2.239	8.71E-09	4.20E-07	1348	craniferina_c16027	CUST_9232_PI416193496	115401750	XP_001216463.1	predicted protein [Aspergillus terreus NIH2624] 	Fungus
2700	2722	184	996	73	14.804	3.888	8.06E-06	0.000124417	1349	craniferina_c8316	CUST_9964_PI416193500	NA	NA	NA	Algae
7759	1653	274	437	29	5.901	2.561	2.19E-07	6.28E-06	1350	craniferina_c7892	CUST_9618_PI416193500	NA	NA	NA	Algae
20269	516	98	19	19	5.349	2.419	8.18E-08	2.76E-06	1351	craniferina_c5363	CUST_7394_PI416193500	291181808	EFE37547.1	"transferase (Gpi7), putative [Trichophyton verrucosum HKI 0517]"	Fungus
5336	382	4	307	1	58.457	5.869	2.62E-05	0.000325647	1352	craniferina_c24064	CUST_16559_PI416193496	NA	NA	NA	Fungus
3998	256	1613	176	225	-7.261	-2.86	8.78E-07	1.98E-05	1353	craniferina_c6689	CUST_8703_PI416193500	298247386	ZP_06971191.1	FAD-dependent pyridine nucleotide-disulfide oxidoreductase [Ktedonobacter racemifer DSM 44963] 	Fungus
7042	70	8	27	9	12.411	3.634	5.76E-06	9.40E-05	1354	craniferina_c10557	CUST_11359_PI416193500	NA	NA	NA	Algae
4259	15	2	6	0	6.747	2.754	5.96E-07	1.44E-05	1355	craniferina_c20895	CUST_13561_PI416193496	NA	NA	NA	Fungus
13895	318	7	252	4	29.046	4.86	1.78E-05	0.000237437	1356	craniferina_c21924	CUST_14541_PI416193496	NA	NA	NA	Fungus
9824	946	124	557	12	6.787	2.763	6.22E-07	1.49E-05	1357	craniferina_c25835	CUST_18220_PI416193496	NA	NA	NA	Fungus
21854	3	35	1	8	-10.626	-3.41	3.78E-06	6.68E-05	1358	craniferina_lrc2025	CUST_3427_PI416193500	296809153	XP_002844915.1	alpha/beta hydrolase fold-3 domain-containing protein [Arthroderma otae CBS 113480] 	Fungus
28224	11102	1441	7388	212	6.668	2.737	5.40E-07	1.32E-05	1359	craniferina_c14153	CUST_7697_PI416193496	212540492	XP_002150401.1	"proline oxidase, putative [Penicillium marneffei ATCC 18224] "	Fungus
42052	6500	1463	422	80	4.442	2.151	2.08E-09	1.26E-07	1360	craniferina_lrc919	CUST_1658_PI416193500	145243866	XP_001394445.1	hypothetical protein An11g04530 [Aspergillus niger] 	Fungus
42466	88	12	14	3	7.466	2.9	1.12E-06	2.44E-05	1361	craniferina_c17079	CUST_10056_PI416193496	NA	NA	NA	Fungus
36100	199	30	40	3	6.459	2.691	4.63E-07	1.16E-05	1362	craniferina_c22125	CUST_14732_PI416193496	242775364	XP_002478629.1	DUF636 domain protein [Talaromyces stipitatus ATCC 10500] 	Fungus
1899	2	17	0	9	-7.134	-2.835	9.03E-07	2.03E-05	1363	Cr_Mini_01B01.ab1	CUST_17855_PI416193500	NA	NA	NA	Fungus
10651	16	82	6	10	-5.254	-2.393	7.68E-08	2.62E-06	1364	craniferina_c12083	CUST_12211_PI416193500	259483749	CBF79395.1	TPA: heterogeneous nuclear ribonucleoprotein HRP1 (AFU_orthologue; AFUA_2G06090) [Aspergillus nidulans FGSC A4]	Algae
27770	141	903	35	118	-6.528	-2.707	5.09E-07	1.26E-05	1365	craniferina_c12031	CUST_12189_PI416193500	NA	NA	NA	Algae
24378	9215	1323	2659	249	6.858	2.778	7.56E-07	1.75E-05	1366	craniferina_c8594	CUST_10200_PI416193500	296804506	XP_002843105.1	conserved hypothetical protein [Arthroderma otae CBS 113480] 	Fungus
5074	121	2	97	0	28.919	4.854	1.87E-05	0.000246902	1367	craniferina_lrc548	CUST_1017_PI416193500	156053684	XP_001592768.1	hypothetical protein SS1G_05689 [Sclerotinia sclerotiorum 1980] 	Algae
25051	223	47	55	13	4.801	2.263	1.78E-08	7.67E-07	1368	craniferina_c11283	CUST_11793_PI416193500	226289351	EEH44863.1	conserved hypothetical protein [Paracoccidioides brasiliensis Pb18]	Algae
28752	320	71	61	26	4.655	2.219	9.52E-09	4.52E-07	1369	craniferina_c7020	CUST_8925_PI416193500	240110036	EER28205.1	Nup133 nucleoporin family protein [Coccidioides posadasii C735 delta SOWgp]	Fungus
18399	12	2	2	0	6.39	2.676	4.67E-07	1.17E-05	1370	craniferina_c24099	CUST_16592_PI416193496	NA	NA	NA	Fungus
11417	354	66	114	17	5.348	2.419	1.12E-07	3.61E-06	1371	craniferina_c25483	CUST_17890_PI416193496	NA	NA	NA	Fungus
42506	27543	5012	11815	460	5.21	2.381	7.58E-08	2.59E-06	1372	craniferina_c2322	CUST_3841_PI416193500	145237516	XP_001391405.1	hypothetical protein An07g03220 [Aspergillus niger] 	Fungus
19896	641	9	517	9	59.883	5.904	2.91E-05	0.000353725	1373	craniferina_c22916	CUST_14844_PI416193500	256730012	EEU43364.1	hypothetical protein NECHADRAFT_82569 [Nectria haematococca mpVI 77-13-4]	Fungus
12675	180	38	38	12	4.807	2.265	2.01E-08	8.45E-07	1374	craniferina_c15653	CUST_13401_PI416193500	239615608	EEQ92595.1	cyclin-dependent protein kinase [Ajellomyces dermatitidis ER-3]	Fungus
19116	228	910	30	134	-3.987	-1.995	2.72E-11	3.41E-09	1375	craniferina_c22467	CUST_14783_PI416193500	169615387	XP_001801109.1	hypothetical protein SNOG_10851 [Phaeosphaeria nodorum SN15] 	Fungus
26873	124358	32291	6740	3839	3.866	1.951	1.55E-12	3.23E-10	1376	BTK05728004(c)SJ1(t)Dry_0.5-1kb_1441-1536_B8(p)T3(s)090205SJ1SEQ1.058.ab1	CUST_15539_PI416193500	NA	NA	NA	NA
1367	233	1600	61	235	-6.979	-2.803	9.30E-07	2.08E-05	1377	craniferina_c25474	CUST_15111_PI416193500	159463954	XP_001690207.1	predicted protein [Chlamydomonas reinhardtii] 	Algae
31088	367	89	39	25	4.199	2.07	6.70E-10	5.01E-08	1378	craniferina_c1138	CUST_118_PI416193496	242816761	XP_002486811.1	"kinesin, putative [Talaromyces stipitatus ATCC 10500] "	Fungus
36025	33	151	2	20	-4.506	-2.172	5.77E-09	3.01E-07	1379	craniferina_c19249	CUST_11989_PI416193496	NA	NA	NA	Fungus
39541	310	1691	158	344	-5.862	-2.551	2.89E-07	7.89E-06	1380	Cr_DMidi_6817G06.ab1	CUST_16070_PI416193500	240275205	EER38720.1	conserved hypothetical protein [Ajellomyces capsulatus H143]	Algae
36826	191	3	161	1	32.433	5.019	2.19E-05	0.000281022	1381	craniferina_c16893	CUST_9914_PI416193496	115951940	XP_001184381.1	"PREDICTED: similar to ankyrin 2,3/unc44 [Strongylocentrotus purpuratus]"	Fungus
34927	511	78	238	9	6.066	2.601	4.02E-07	1.04E-05	1382	craniferina_c7897	CUST_9622_PI416193500	NA	NA	NA	Fungus
11832	244	1583	162	287	-7.388	-2.885	1.34E-06	2.84E-05	1383	craniferina_c6689	CUST_8704_PI416193500	298247386	ZP_06971191.1	FAD-dependent pyridine nucleotide-disulfide oxidoreductase [Ktedonobacter racemifer DSM 44963] 	Fungus
31382	172	32	47	8	5.31	2.409	1.24E-07	3.94E-06	1384	craniferina_c8936	CUST_3718_PI416193496	NA	NA	NA	Fungus
44602	399	32	239	8	11.091	3.471	5.32E-06	8.84E-05	1385	craniferina_c7080	CUST_8975_PI416193500	182678569	YP_001832715.1	type I phosphodiesterase/nucleotide pyrophosphatase [Beijerinckia indica subsp. indica ATCC 9039] 	Fungus
37871	1785	320	676	96	5.514	2.463	1.95E-07	5.73E-06	1386	craniferina_lrc6787	CUST_8769_PI416193500	NA	NA	NA	Fungus
23363	2240	507	257	110	4.47	2.16	5.39E-09	2.84E-07	1387	Cr_DMidi_9601D11.ab1	CUST_16321_PI416193500	NA	NA	NA	Algae
12071	78	7	52	4	12.279	3.618	7.14E-06	0.00011248	1388	craniferina_c2795	CUST_4466_PI416193500	296826418	XP_002850973.1	sugar transporter [Arthroderma otae CBS 113480] 	Fungus
13569	829	143	360	42	5.585	2.481	2.14E-07	6.17E-06	1389	craniferina_c18611	CUST_14415_PI416193500	240107904	EER26078.1	"Nonspecific lipid-transfer protein, mitochondrial precursor , putative [Coccidioides posadasii C735 delta SOWgp]"	Fungus
11363	96	2	114	0	23.895	4.579	1.80E-05	0.000239852	1390	craniferina_c17953	CUST_10773_PI416193496	NA	NA	NA	Algae
17094	96	13	52	6	6.995	2.806	1.08E-06	2.36E-05	1391	craniferina_c6260	CUST_8281_PI416193500	256732067	EEU45416.1	hypothetical protein NECHADRAFT_41904 [Nectria haematococca mpVI 77-13-4]	Fungus
6370	4584	20146	1233	836	-4.513	-2.174	7.70E-09	3.82E-07	1392	craniferina_lrc574	CUST_1059_PI416193500	119484132	XP_001261969.1	"triacylglycerol lipase, putative [Neosartorya fischeri NRRL 181] "	Fungus
14392	89	20	15	3	4.539	2.183	8.93E-09	4.28E-07	1393	craniferina_c15939	CUST_13523_PI416193500	242781035	XP_002479719.1	conserved hypothetical protein [Talaromyces stipitatus ATCC 10500] 	Fungus
15803	162	1976	60	770	-12.13	-3.6	7.27E-06	0.000114181	1394	craniferina_c3309	CUST_5109_PI416193500	256728173	EEU41530.1	hypothetical protein NECHADRAFT_87703 [Nectria haematococca mpVI 77-13-4]	Fungus
7490	5	46	1	11	-8.613	-3.107	2.68E-06	5.04E-05	1395	craniferina_c10610	CUST_11407_PI416193500	212541795	XP_002151052.1	hypothetical protein PMAA_039190 [Penicillium marneffei ATCC 18224] 	Algae
7283	3578	438	1863	50	7.237	2.855	1.35E-06	2.85E-05	1396	craniferina_c25189	CUST_17611_PI416193496	145616408	XP_001403073.1	hypothetical protein MGG_00027 [Magnaporthe oryzae 70-15] 	Fungus
12709	144	32	3	9	4.653	2.218	1.64E-08	7.18E-07	1397	craniferina_c7474	CUST_2835_PI416193496	258577583	XP_002542973.1	predicted protein [Uncinocarpus reesii 1704] 	Algae
15061	13	2	3	0	6.848	2.776	9.82E-07	2.17E-05	1398	craniferina_c11370	CUST_5442_PI416193496	229582572	YP_002840971.1	Ankyrin [Sulfolobus islandicus Y.N.15.51] 	Fungus
18603	92	359	5	36	-3.914	-1.969	1.78E-11	2.39E-09	1399	craniferina_c14294	CUST_12945_PI416193500	169777229	XP_001823080.1	hypothetical protein [Aspergillus oryzae RIB40] 	Fungus
17378	56	4	38	4	14.342	3.842	1.02E-05	0.000151292	1400	craniferina_c21412	CUST_14052_PI416193496	255944215	XP_002562875.1	Pc20g03230 [Penicillium chrysogenum Wisconsin 54-1255] 	Fungus
30860	3430	15597	561	2191	-4.556	-2.188	1.04E-08	4.87E-07	1401	craniferina_c12530	CUST_6325_PI416193496	145241968	XP_001393630.1	hypothetical protein An09g03140 [Aspergillus niger] 	Fungus
28161	31	2	21	0	11.635	3.54	6.74E-06	0.000107341	1402	craniferina_c15853	CUST_9098_PI416193496	238500305	XP_002381387.1	"ankyrin repeat-containing protein, putative [Aspergillus flavus NRRL3357] "	Algae
31077	5669	1212	669	42	4.66	2.22	1.77E-08	7.63E-07	1403	craniferina_c12028	CUST_5927_PI416193496	NA	NA	NA	Fungus
15052	416	5332	34	571	-12.807	-3.679	8.56E-06	0.000130789	1404	craniferina_c22853	CUST_15415_PI416193496	NA	NA	NA	Fungus
19558	60	8	17	4	8.005	3.001	2.10E-06	4.12E-05	1405	craniferina_c16684	CUST_9753_PI416193496	NA	NA	NA	Fungus
28830	144	15	94	3	8.274	3.049	2.47E-06	4.72E-05	1406	craniferina_c18618	CUST_14417_PI416193500	296818385	XP_002849529.1	ent-kaurene synthase [Arthroderma otae CBS 113480] 	Fungus
1198	398	90	98	17	4.401	2.138	6.56E-09	3.38E-07	1407	Cr_DMidi_9697E07.ab1	CUST_16486_PI416193500	154301497	XP_001551161.1	hypothetical protein BC1G_10418 [Botryotinia fuckeliana B05.10] 	Fungus
12475	179	2	151	0	40.331	5.334	2.86E-05	0.000348509	1408	craniferina_c23441	CUST_15969_PI416193496	NA	NA	NA	Fungus
13778	311	15	167	6	18.922	4.242	1.57E-05	0.000213473	1409	craniferina_c21028	CUST_13687_PI416193496	NA	NA	NA	Algae
13253	6	28	3	1	-5.031	-2.331	8.24E-08	2.78E-06	1410	craniferina_c745	CUST_1353_PI416193500	189201485	XP_001937079.1	conserved hypothetical protein [Pyrenophora tritici-repentis Pt-1C-BFP] 	Fungus
6650	12	2	1	0	6.124	2.615	5.50E-07	1.34E-05	1411	craniferina_c10999	CUST_5170_PI416193496	156043006	XP_001588060.1	hypothetical protein SS1G_11303 [Sclerotinia sclerotiorum 1980] 	Fungus
4749	126	31	8	2	4.067	2.024	4.66E-10	3.72E-08	1412	craniferina_c15627	CUST_8917_PI416193496	NA	NA	NA	Fungus
24389	54	2	41	1	15.18	3.924	1.23E-05	0.000176721	1413	craniferina_lrc17471	CUST_10362_PI416193496	NA	NA	NA	Fungus
44356	167	15	135	7	10.158	3.345	5.07E-06	8.50E-05	1414	craniferina_c24240	CUST_16723_PI416193496	289617411	CBI55899.1	unnamed protein product [Sordaria macrospora]	Fungus
41201	6540	1290	1991	303	5.027	2.33	8.65E-08	2.89E-06	1415	craniferina_c8315	CUST_3331_PI416193496	NA	NA	NA	Algae
5291	2294	11864	1659	1405	-6.028	-2.592	5.08E-07	1.25E-05	1416	craniferina_c958	CUST_1729_PI416193500	46116146	XP_384091.1	hypothetical protein FG03915.1 [Gibberella zeae PH-1]	Algae
18938	73	15	24	3	4.722	2.239	3.21E-08	1.26E-06	1417	craniferina_c13097	CUST_6793_PI416193496	NA	NA	NA	Fungus
24024	250	2494	171	332	-11.523	-3.526	7.34E-06	0.000115078	1418	Cr_WMidi_5761E05.ab1	CUST_18086_PI416193500	NA	NA	NA	Algae
22190	8	61	5	10	-8.245	-3.043	2.67E-06	5.01E-05	1419	craniferina_c19499	CUST_12228_PI416193496	NA	NA	NA	Fungus
25913	30052	2075	6947	179	14.279	3.836	1.14E-05	0.000166228	1420	craniferina_c13720	CUST_7336_PI416193496	119188903	XP_001245058.1	hypothetical protein CIMG_04499 [Coccidioides immitis RS] 	Fungus
27242	2095	3	3418	3	155.929	7.285	4.72E-05	0.000519812	1421	Cr_DMini_4897C03.ab1	CUST_17229_PI416193500	31415494	AAP44986.1	LacZalpha [Shuttle vector pNG168]	Algae
296	534	96	209	39	5.661	2.501	3.36E-07	8.93E-06	1422	craniferina_c6617	CUST_2300_PI416193496	159476860	XP_001696529.1	lycopene epsilon cyclase [Chlamydomonas reinhardtii] 	Algae
16681	4406	495	2373	28	7.751	2.954	2.27E-06	4.41E-05	1423	craniferina_c3128	CUST_4902_PI416193500	256729916	EEU43269.1	predicted protein [Nectria haematococca mpVI 77-13-4]	Fungus
13218	45	338	37	47	-9.213	-3.204	4.01E-06	7.00E-05	1424	craniferina_c3472	CUST_5311_PI416193500	296419891	XP_002839525.1	hypothetical protein [Tuber melanosporum Mel28] 	Algae
19557	88591	20799	5639	2300	4.271	2.094	3.92E-09	2.16E-07	1425	craniferina_lrc773	CUST_1400_PI416193500	121702287	XP_001269408.1	MYB DNA-binding domain protein [Aspergillus clavatus NRRL 1] 	Fungus
25608	35	3	23	1	11.111	3.474	6.88E-06	0.000109218	1426	craniferina_c24979	CUST_15072_PI416193500	119492535	XP_001263633.1	"GMC oxidoreductase, putative [Neosartorya fischeri NRRL 181] "	Fungus
41454	96	890	55	92	-10.408	-3.38	5.56E-06	9.14E-05	1427	Cr_Midi_01A09.ab1	CUST_17690_PI416193500	NA	NA	NA	Fungus
9957	930	166	409	51	5.443	2.444	2.72E-07	7.54E-06	1428	craniferina_c18611	CUST_14416_PI416193500	240107904	EER26078.1	"Nonspecific lipid-transfer protein, mitochondrial precursor , putative [Coccidioides posadasii C735 delta SOWgp]"	Fungus
12958	28668	6709	8070	135	4.167	2.059	1.79E-09	1.11E-07	1429	craniferina_lrc383	CUST_719_PI416193500	154312122	XP_001555389.1	40S ribosomal protein S3 [Botryotinia fuckeliana B05.10] 	Fungus
3918	159	11	100	7	16.149	4.013	1.41E-05	0.000196277	1430	craniferina_c25244	CUST_17665_PI416193496	NA	NA	NA	Fungus
6164	210	44	66	13	4.8	2.263	5.27E-08	1.92E-06	1431	craniferina_c2668	CUST_4301_PI416193500	171685542	XP_001907712.1	hypothetical protein [Podospora anserina S mat+] 	Fungus
25980	261	1584	310	327	-9.727	-3.282	5.01E-06	8.43E-05	1432	craniferina_c2937	CUST_4638_PI416193500	NA	NA	NA	Fungus
42057	33819	4131	1924	482	8.216	3.038	2.94E-06	5.46E-05	1433	craniferina_c6004	CUST_8038_PI416193500	212541781	XP_002151045.1	"polyketide synthase, putative [Penicillium marneffei ATCC 18224] "	Fungus
31379	218	1022	19	70	-4.69	-2.23	3.80E-08	1.46E-06	1434	craniferina_c20403	CUST_13093_PI416193496	29165633	AAD31436.3	AF130309_1type I polyketide synthase [Exophiala dermatitidis]	Fungus
41453	39	747	33	89	-38.926	-5.283	3.12E-05	0.000373753	1435	craniferina_c5884	CUST_7928_PI416193500	NA	NA	NA	Fungus
16670	10463	110003	8854	6579	-13.122	-3.714	1.10E-05	0.00016101	1436	craniferina_c1142	CUST_2042_PI416193500	NA	NA	NA	Fungus
1910	16159	3601	3704	177	4.411	2.141	1.03E-08	4.82E-07	1437	craniferina_c2322	CUST_3842_PI416193500	145237516	XP_001391405.1	hypothetical protein An07g03220 [Aspergillus niger] 	Fungus
16451	47	454	13	198	-9.045	-3.177	4.20E-06	7.28E-05	1438	craniferina_lrc3131	CUST_679_PI416193496	NA	NA	NA	Fungus
11338	17	172	13	40	-16.359	-4.032	1.47E-05	0.000202484	1439	craniferina_c14887	CUST_8311_PI416193496	168049061	XP_001776983.1	predicted protein [Physcomitrella patens subsp. patens] 	Fungus
45184	126	23	10	8	5.583	2.481	3.54E-07	9.33E-06	1440	craniferina_c26061	CUST_18441_PI416193496	NA	NA	NA	Fungus
26343	175	43	22	11	4.134	2.047	1.76E-09	1.10E-07	1441	craniferina_c22732	CUST_14821_PI416193500	258570077	XP_002543842.1	predicted protein [Uncinocarpus reesii 1704] 	Fungus
15747	1308	7	1027	2	126.474	6.983	4.79E-05	0.000525643	1442	craniferina_c6494	CUST_8507_PI416193500	261204864	XP_002627169.1	mitosis protein dim1 [Ajellomyces dermatitidis SLH14081] 	Fungus
36696	3	23	2	3	-8.154	-3.028	3.05E-06	5.62E-05	1443	craniferina_c14598	CUST_8068_PI416193496	170049776	XP_001870921.1	"fructose-1,6-bisphosphatase 1 [Culex quinquefasciatus] "	Algae1
367	49	240	16	107	-4.75	-2.248	5.30E-08	1.93E-06	1444	craniferina_c10832	CUST_11530_PI416193500	291188123	EFE43475.1	conserved hypothetical protein [Trichophyton verrucosum HKI 0517]	Fungus
11356	2790	552	182	15	5.045	2.335	1.36E-07	4.28E-06	1445	craniferina_c14681	CUST_13065_PI416193500	154288396	XP_001544993.1	predicted protein [Ajellomyces capsulatus NAm1] 	Fungus
1574	12	136	16	4	-24.465	-4.613	2.34E-05	0.00029604	1446	craniferina_c11446	CUST_5495_PI416193496	212526818	XP_002143566.1	"methyltransferase, putative [Penicillium marneffei ATCC 18224] "	Fungus
42843	55	361	52	78	-8.558	-3.097	3.66E-06	6.51E-05	1447	craniferina_c19023	CUST_11772_PI416193496	NA	NA	NA	Fungus
36153	493	104	95	44	4.968	2.313	1.13E-07	3.64E-06	1448	craniferina_c3189	CUST_706_PI416193496	NA	NA	NA	Fungus
45023	3157	12816	316	2083	-4.037	-2.013	8.46E-10	5.99E-08	1449	craniferina_c9903	CUST_4412_PI416193496	159489368	XP_001702669.1	stress related protein [Chlamydomonas reinhardtii] 	Algae
34776	14	73	4	13	-5.264	-2.396	2.30E-07	6.54E-06	1450	craniferina_c21175	CUST_14654_PI416193500	NA	NA	NA	Fungus
26810	2309	9098	238	919	-3.94	-1.978	2.52E-10	2.18E-08	1451	craniferina_c4316	CUST_1164_PI416193496	225682595	EEH20879.1	vesicle transport v-snare protein VTI1 [Paracoccidioides brasiliensis Pb03] 	Fungus
2969	60	12	13	5	5.2	2.379	2.02E-07	5.90E-06	1452	craniferina_c2745	CUST_546_PI416193496	115401750	XP_001216463.1	predicted protein [Aspergillus terreus NIH2624] 	Algae
38360	26	3	8	1	8.592	3.103	3.87E-06	6.82E-05	1453	craniferina_c23526	CUST_16050_PI416193496	NA	NA	NA	Fungus
20729	151	932	40	114	-6.299	-2.655	9.36E-07	2.09E-05	1454	craniferina_c12031	CUST_12190_PI416193500	NA	NA	NA	Algae
38672	3	22	1	9	-6.162	-2.623	8.59E-07	1.95E-05	1455	craniferina_c23715	CUST_16228_PI416193496	NA	NA	NA	Fungus
42118	108	25	18	10	4.592	2.199	3.45E-08	1.34E-06	1456	craniferina_c27448	CUST_19772_PI416193496	NA	NA	NA	Algae
7333	370	85	62	13	4.33	2.114	1.02E-08	4.79E-07	1457	craniferina_c15653	CUST_13402_PI416193500	239615608	EEQ92595.1	cyclin-dependent protein kinase [Ajellomyces dermatitidis ER-3]	Fungus
9285	201	780	42	27	-3.939	-1.978	3.52E-10	2.94E-08	1458	craniferina_lrc944	CUST_1702_PI416193500	242768414	XP_002341564.1	"cell wall biogenesis protein phosphatase Ssd1, putative [Talaromyces stipitatus ATCC 10500] "	Fungus
30756	139	968	27	114	-7.007	-2.809	1.97E-06	3.90E-05	1459	craniferina_c10858	CUST_11544_PI416193500	145256805	XP_001401521.1	hypothetical protein An04g01540 [Aspergillus niger] 	Algae
28742	66	318	22	51	-4.947	-2.307	1.34E-07	4.21E-06	1460	craniferina_c8765	CUST_3602_PI416193496	NA	NA	NA	Algae
30108	331	42	182	8	7.149	2.838	2.23E-06	4.34E-05	1461	craniferina_c18181	CUST_10977_PI416193496	NA	NA	NA	Fungus
15811	58	248	9	68	-4.226	-2.079	6.87E-09	3.50E-07	1462	craniferina_c24948	CUST_17387_PI416193496	212535582	XP_002147947.1	"alcohol dehydrogenase, putative [Penicillium marneffei ATCC 18224] "	Fungus
3657	340	1717	92	56	-5.184	-2.374	2.22E-07	6.35E-06	1463	craniferina_c17204	CUST_14070_PI416193500	171694896	XP_001912372.1	hypothetical protein [Podospora anserina S mat+] 	Fungus
21003	3	36	1	11	-13.73	-3.779	1.34E-05	0.000188237	1464	craniferina_c5980	CUST_8011_PI416193500	169601680	XP_001794262.1	hypothetical protein SNOG_03711 [Phaeosphaeria nodorum SN15] 	Fungus
40874	186	17	66	10	12.056	3.592	1.09E-05	0.000160096	1465	craniferina_c3623	CUST_868_PI416193496	226295236	EEH50656.1	conserved hypothetical protein [Paracoccidioides brasiliensis Pb18]	Fungus
29443	371	16	292	2	15.209	3.927	1.56E-05	0.000212881	1466	craniferina_c10655	CUST_11429_PI416193500	NA	NA	NA	Fungus
30476	6	62	5	11	-12.451	-3.638	1.18E-05	0.000170047	1467	craniferina_c18319	CUST_11106_PI416193496	NA	NA	NA	Fungus
35492	939	6157	875	762	-8.583	-3.101	4.28E-06	7.38E-05	1468	craniferina_c8243	CUST_9912_PI416193500	291181736	EFE37479.1	hypothetical protein TRV_07820 [Trichophyton verrucosum HKI 0517]	Fungus
10454	372	87	77	15	4.261	2.091	8.81E-09	4.24E-07	1469	craniferina_c9897	CUST_4409_PI416193496	NA	NA	NA	Fungus
42556	9	49	3	10	-5.424	-2.439	4.08E-07	1.05E-05	1470	craniferina_c26696	CUST_19050_PI416193496	NA	NA	NA	Fungus
39626	63	306	18	24	-5.037	-2.332	1.91E-07	5.65E-06	1471	craniferina_c1886	CUST_3216_PI416193500	NA	NA	NA	Fungus
23080	5	76	1	41	-12.664	-3.663	1.25E-05	0.000178862	1472	craniferina_c27529	CUST_19853_PI416193496	258563126	XP_002582308.1	heat shock protein HSP98 [Uncinocarpus reesii 1704] 	Fungus
23018	3717	17281	2278	1227	-5.196	-2.377	2.51E-07	7.04E-06	1473	craniferina_c958	CUST_1730_PI416193500	46116146	XP_384091.1	hypothetical protein FG03915.1 [Gibberella zeae PH-1]	Algae
35750	6483	1505	428	40	4.303	2.105	1.34E-08	6.05E-07	1474	craniferina_c13337	CUST_7006_PI416193496	NA	NA	NA	Fungus
13250	6	61	7	27	-14.406	-3.849	1.50E-05	0.000205946	1475	craniferina_c12947	CUST_6668_PI416193496	NA	NA	NA	Fungus
20596	10	66	2	2	-6.671	-2.738	1.70E-06	3.46E-05	1476	craniferina_c27569	CUST_19889_PI416193496	189191548	XP_001932113.1	conserved hypothetical protein [Pyrenophora tritici-repentis Pt-1C-BFP] 	Algae
44236	596	4028	180	684	-6.928	-2.792	2.15E-06	4.20E-05	1477	craniferina_c8398	CUST_10035_PI416193500	119500778	XP_001267146.1	hypothetical protein NFIA_107410 [Neosartorya fischeri NRRL 181] 	Fungus
26665	31	142	21	21	-5.314	-2.41	3.46E-07	9.15E-06	1478	craniferina_c11061	CUST_5220_PI416193496	189201225	XP_001936949.1	conserved hypothetical protein [Pyrenophora tritici-repentis Pt-1C-BFP] 	Algae
15409	10	2	1	0	5.202	2.379	2.81E-07	7.75E-06	1479	craniferina_c14643	CUST_8103_PI416193496	156061597	XP_001596721.1	hypothetical protein SS1G_02944 [Sclerotinia sclerotiorum 1980] 	Fungus
38451	3	28	2	4	-9.062	-3.18	5.46E-06	9.01E-05	1480	craniferina_c9114	CUST_10542_PI416193500	256720502	EEU33927.1	hypothetical protein NECHADRAFT_55867 [Nectria haematococca mpVI 77-13-4]	Fungus
18764	40	3	37	2	11.247	3.491	9.76E-06	0.000145408	1481	craniferina_c2999	CUST_637_PI416193496	240279135	EER42640.1	kynurenine 3-monooxygenase [Ajellomyces capsulatus H143]	Fungus
21467	131	882	40	275	-6.718	-2.748	1.93E-06	3.82E-05	1482	craniferina_c6001	CUST_8032_PI416193500	240106865	EER25052.1	XPG I-region family protein [Coccidioides posadasii C735 delta SOWgp]	Fungus
7504	2066	39767	225	3048	-19.287	-4.27	2.28E-05	0.000289311	1483	craniferina_c3138	CUST_4912_PI416193500	212542197	XP_002151253.1	conserved hypothetical protein [Penicillium marneffei ATCC 18224] 	Fungus
36446	1565	10544	390	746	-6.877	-2.782	2.30E-06	4.45E-05	1484	Cr_DMini_4609G12.ab1	CUST_17161_PI416193500	121711892	XP_001273561.1	conserved hypothetical protein [Aspergillus clavatus NRRL 1] 	Fungus
14937	3822	14375	622	561	-3.793	-1.923	1.38E-10	1.30E-08	1485	craniferina_c26158	CUST_18532_PI416193496	NA	NA	NA	Algae
2213	549	3	836	0	72.499	6.18	4.82E-05	0.000528449	1486	craniferina_c25604	CUST_18002_PI416193496	NA	NA	NA	Fungus
25386	79	18	24	4	4.407	2.14	3.02E-08	1.20E-06	1487	craniferina_c15939	CUST_13524_PI416193500	242781035	XP_002479719.1	conserved hypothetical protein [Talaromyces stipitatus ATCC 10500] 	Fungus
34461	11	2	1	0	4.824	2.27	1.38E-07	4.33E-06	1488	craniferina_c19071	CUST_11816_PI416193496	NA	NA	NA	Fungus
42188	31	158	7	64	-4.822	-2.27	1.40E-07	4.38E-06	1489	Cr_DMidi_6817C08.ab1	CUST_15989_PI416193500	NA	NA	NA	Algae
3280	122	30	28	5	3.963	1.987	1.35E-09	8.77E-08	1490	craniferina_c6125	CUST_8155_PI416193500	169772575	XP_001820756.1	hypothetical protein [Aspergillus oryzae RIB40] 	Fungus
5647	261	47	48	3	5.489	2.456	5.70E-07	1.38E-05	1491	craniferina_c25453	CUST_15108_PI416193500	121710506	XP_001272869.1	kinesin family protein [Aspergillus clavatus NRRL 1] 	Fungus
13545	8	33	3	2	-4.379	-2.131	2.94E-08	1.17E-06	1492	craniferina_c10672	CUST_11439_PI416193500	39971523	XP_367152.1	hypothetical protein MGG_07077 [Magnaporthe oryzae 70-15] 	Fungus
11516	3722	48	4897	14	42.274	5.402	4.16E-05	0.000470303	1493	craniferina_c2934	CUST_4633_PI416193500	115389386	XP_001212198.1	conserved hypothetical protein [Aspergillus terreus NIH2624] 	Fungus
13555	21	102	5	28	-4.803	-2.264	1.42E-07	4.43E-06	1494	craniferina_c14750	CUST_8197_PI416193496	67526989	XP_661556.1	hypothetical protein AN3952.2 [Aspergillus nidulans FGSC A4] 	Fungus
34854	927	3715	196	278	-4.061	-2.022	4.12E-09	2.25E-07	1495	craniferina_c27783	CUST_20085_PI416193496	NA	NA	NA	Fungus
20330	171410	48128	7700	4581	3.57	1.836	1.23E-12	2.68E-10	1496	BTK05729010(c)SJ1(t)Dry_0.5-1kb_1441-1536_E10(p)T3(s)090205SJ1SEQ1.077.ab1	CUST_15579_PI416193500	NA	NA	NA	NA
39324	8	39	4	7	-5.745	-2.522	8.08E-07	1.85E-05	1497	craniferina_c19199	CUST_11939_PI416193496	NA	NA	NA	Fungus
42946	14481	3300	2149	309	4.368	2.127	2.89E-08	1.15E-06	1498	craniferina_c2136	CUST_3583_PI416193500	261191157	XP_002621987.1	posttranscriptional regulation nuclease [Ajellomyces dermatitidis SLH14081] 	Fungus
26607	48	212	21	34	-4.619	-2.208	7.89E-08	2.68E-06	1499	craniferina_c12818	CUST_12492_PI416193500	154289435	XP_001545339.1	hypothetical protein BC1G_16002 [Botryotinia fuckeliana B05.10] 	Fungus
14863	578	90	307	11	5.629	2.493	7.20E-07	1.68E-05	1500	craniferina_c14302	CUST_7818_PI416193496	NA	NA	NA	Algae
29023	7966	71247	2453	10828	-9.172	-3.197	6.61E-06	0.000105673	1501	craniferina_c1699	CUST_2930_PI416193500	256728173	EEU41530.1	hypothetical protein NECHADRAFT_87703 [Nectria haematococca mpVI 77-13-4]	Algae
33611	161	31	36	8	5.148	2.364	3.13E-07	8.44E-06	1502	craniferina_c19551	CUST_12276_PI416193496	225560294	EEH08576.1	histidinol-phosphate aminotransferase [Ajellomyces capsulatus G186AR]	Fungus
27857	526	105	44	12	5.036	2.332	2.69E-07	7.48E-06	1503	craniferina_c5363	CUST_7393_PI416193500	291181808	EFE37547.1	"transferase (Gpi7), putative [Trichophyton verrucosum HKI 0517]"	Fungus
38569	25	5	2	3	5.906	2.562	1.01E-06	2.22E-05	1504	craniferina_c27602	CUST_19920_PI416193496	119494777	XP_001264196.1	hypothetical protein NFIA_009790 [Neosartorya fischeri NRRL 181] 	Fungus
32034	85	574	24	98	-6.92	-2.791	2.70E-06	5.08E-05	1505	craniferina_c4232	CUST_6220_PI416193500	145238016	XP_001391655.1	hypothetical protein An07g05760 [Aspergillus niger] 	Fungus
242	32290	4199	2175	550	7.724	2.949	4.03E-06	7.02E-05	1506	craniferina_c6004	CUST_8037_PI416193500	212541781	XP_002151045.1	"polyketide synthase, putative [Penicillium marneffei ATCC 18224] "	Fungus
33739	55	2	39	0	20.203	4.337	2.68E-05	0.000331133	1507	craniferina_c24607	CUST_17068_PI416193496	NA	NA	NA	Fungus
37154	12	51	1	16	-4.294	-2.102	2.51E-08	1.03E-06	1508	craniferina_c17440	CUST_10338_PI416193496	242761725	XP_002340236.1	"sodium/hydrogen antiporter, putative [Talaromyces stipitatus ATCC 10500] "	Fungus
37905	19	104	11	34	-6.188	-2.629	1.44E-06	2.99E-05	1509	craniferina_c27968	CUST_15267_PI416193500	NA	NA	NA	Fungus
20622	6882	38004	2044	2833	-5.671	-2.504	8.30E-07	1.90E-05	1510	craniferina_lrc896	CUST_1619_PI416193500	240108931	EER27100.1	Major Facilitator Superfamily protein [Coccidioides posadasii C735 delta SOWgp]	Fungus
26204	33	2	19	0	15.135	3.92	1.91E-05	0.000250665	1511	craniferina_c17835	CUST_10667_PI416193496	67902634	XP_681573.1	hypothetical protein AN8304.2 [Aspergillus nidulans FGSC A4] 	Fungus
13330	4	60	4	17	-17.673	-4.143	2.32E-05	0.00029383	1512	craniferina_c14693	CUST_8145_PI416193496	NA	NA	NA	Fungus
15750	5	47	5	2	-14.467	-3.855	1.83E-05	0.000242242	1513	craniferina_c2071	CUST_3493_PI416193500	NA	NA	NA	Fungus
7798	13	81	6	8	-6.543	-2.71	2.06E-06	4.05E-05	1514	craniferina_lrc801	CUST_1449_PI416193500	256728173	EEU41530.1	hypothetical protein NECHADRAFT_87703 [Nectria haematococca mpVI 77-13-4]	Fungus
36593	125	2	103	0	30.922	4.951	3.72E-05	0.000430122	1515	craniferina_lrc415	CUST_776_PI416193500	85092751	XP_959528.1	hypothetical protein NCU02209 [Neurospora crassa OR74A] 	Fungus
39477	25	4	13	1	6.274	2.649	1.62E-06	3.31E-05	1516	craniferina_c19698	CUST_12416_PI416193496	226291587	EEH47015.1	conserved hypothetical protein [Paracoccidioides brasiliensis Pb18]	Algae
45002	535	12	438	12	34.171	5.095	3.99E-05	0.000455098	1517	craniferina_c8475	CUST_10099_PI416193500	NA	NA	NA	Fungus
8118	21657	6044	2221	211	3.572	1.837	4.59E-12	8.06E-10	1518	craniferina_c3029	CUST_4762_PI416193500	258569787	XP_002543697.1	conserved hypothetical protein [Uncinocarpus reesii 1704] 	Fungus
41305	7283	31381	2050	1616	-4.415	-2.142	4.71E-08	1.75E-06	1519	craniferina_c9611	CUST_10824_PI416193500	NA	NA	NA	Fungus
628	62	13	7	6	5.188	2.375	4.03E-07	1.04E-05	1520	craniferina_c2685	CUST_4326_PI416193500	NA	NA	NA	Fungus
10034	20	93	2	37	-4.448	-2.153	5.37E-08	1.94E-06	1521	craniferina_c19065	CUST_11810_PI416193496	NA	NA	NA	Fungus
7401	543	2569	38	221	-4.728	-2.241	1.52E-07	4.70E-06	1522	craniferina_c25481	CUST_17888_PI416193496	NA	NA	NA	Fungus
11537	18812	76966	4841	10507	-4.167	-2.059	1.38E-08	6.21E-07	1523	BTK05728007(c)SJ1(t)Dry_0.5-1kb_1441-1536_D7(p)T3(s)090205SJ1SEQ1.052.ab1	CUST_15546_PI416193500	154310767	XP_001554714.1	hypothetical protein BC1G_06362 [Botryotinia fuckeliana B05.10] 	NA
8731	1490	10080	362	719	-6.898	-2.786	2.90E-06	5.38E-05	1524	Cr_DMini_4609G12.ab1	CUST_17162_PI416193500	121711892	XP_001273561.1	conserved hypothetical protein [Aspergillus clavatus NRRL 1] 	Fungus
12619	834	3236	110	349	-3.888	-1.959	1.17E-09	7.81E-08	1525	craniferina_c8209	CUST_3261_PI416193496	220913572	YP_002488881.1	ubiquinone/menaquinone biosynthesis methyltransferase [Arthrobacter chlorophenolicus A6] 	Fungus
25408	321	64	91	10	4.933	2.302	2.49E-07	6.99E-06	1526	craniferina_lrc4717	CUST_1363_PI416193496	154310485	XP_001554574.1	hypothetical protein BC1G_07163 [Botryotinia fuckeliana B05.10] 	Fungus
15524	2	24	0	10	-10.958	-3.454	1.16E-05	0.000167907	1527	craniferina_c4009	CUST_5957_PI416193500	154310582	XP_001554622.1	hypothetical protein BC1G_06765 [Botryotinia fuckeliana B05.10] 	Fungus
15508	11	2	4	0	5.669	2.503	9.00E-07	2.02E-05	1528	craniferina_c21279	CUST_13928_PI416193496	169609498	XP_001798168.1	hypothetical protein SNOG_07841 [Phaeosphaeria nodorum SN15] 	Fungus
9835	453	10	366	11	34.719	5.118	4.15E-05	0.000469751	1529	craniferina_c27943	CUST_15261_PI416193500	169599118	XP_001792982.1	hypothetical protein SNOG_02375 [Phaeosphaeria nodorum SN15] 	Algae
7317	312	1506	45	97	-4.855	-2.279	2.08E-07	6.02E-06	1530	craniferina_c28413	CUST_20602_PI416193496	NA	NA	NA	Algae
43848	30	151	14	26	-5.27	-2.398	5.00E-07	1.24E-05	1531	craniferina_c26482	CUST_18841_PI416193496	NA	NA	NA	Algae
802	37	620	60	110	-73.454	-6.199	5.50E-05	0.000587613	1532	craniferina_c20131	CUST_12834_PI416193496	NA	NA	NA	Fungus
38285	2271	421	297	16	5.371	2.425	6.21E-07	1.48E-05	1533	craniferina_c26579	CUST_18937_PI416193496	212546029	XP_002153168.1	"U5 snRNP complex subunit, putative [Penicillium marneffei ATCC 18224] "	Fungus
8583	1034	202	488	55	4.784	2.258	1.85E-07	5.50E-06	1534	craniferina_c28241	CUST_15351_PI416193500	242788071	XP_002481148.1	metallopeptidase MepB [Talaromyces stipitatus ATCC 10500] 	Fungus
18475	4670	294	4525	58	11.959	3.58	1.43E-05	0.000198487	1535	Cr_DMini_2305B02.ab1	CUST_16717_PI416193500	224775809	DAA06476.1	TPA_inf: GPR1/FUN34/YaaH-class plasma membrane protein [Sclerotinia sclerotiorum]	Fungus
31593	11	2	2	0	5.753	2.524	1.03E-06	2.25E-05	1536	craniferina_c1549	CUST_2703_PI416193500	NA	NA	NA	Fungus
12651	91	373	14	22	-4.143	-2.051	1.47E-08	6.55E-07	1537	craniferina_c18021	CUST_10833_PI416193496	NA	NA	NA	Fungus
14592	830	6962	460	474	-9.198	-3.201	7.82E-06	0.000121306	1538	Cr_WMidi_8257G12.ab1	CUST_18716_PI416193500	NA	NA	NA	Fungus
42153	22990	3931	8420	848	5.671	2.504	9.49E-07	2.10E-05	1539	craniferina_c1075	CUST_1929_PI416193500	145232510	XP_001399699.1	hypothetical protein An02g05630 [Aspergillus niger] 	Fungus
8538	70	345	20	63	-5.016	-2.327	3.33E-07	8.89E-06	1540	craniferina_c5426	CUST_1696_PI416193496	254412100	ZP_05025875.1	protein kinase domain [Microcoleus chthonoplastes PCC 7420] 	Algae
17396	38	153	10	14	-4.136	-2.048	1.46E-08	6.54E-07	1541	craniferina_c23765	CUST_16276_PI416193496	NA	NA	NA	Algae
21802	6481	24836	801	773	-3.851	-1.945	1.09E-09	7.36E-08	1542	craniferina_c4679	CUST_6677_PI416193500	156056649	XP_001594248.1	hypothetical protein SS1G_04055 [Sclerotinia sclerotiorum 1980] 	Fungus
15665	2646	10589	163	1158	-3.991	-1.997	4.81E-09	2.57E-07	1543	craniferina_c15858	CUST_9103_PI416193496	156032744	XP_001585209.1	hypothetical protein SS1G_13777 [Sclerotinia sclerotiorum 1980] 	Fungus
37073	2103	525	175	104	4.057	2.02	8.43E-09	4.09E-07	1544	craniferina_c10250	CUST_4651_PI416193496	NA	NA	NA	Fungus
34581	57	1729	91	139	-122.583	-6.938	6.58E-05	0.000675092	1545	craniferina_c6311	CUST_8330_PI416193500	154321341	XP_001559986.1	hypothetical protein BC1G_01545 [Botryotinia fuckeliana B05.10] 	Fungus
12137	171	44	17	6	3.9	1.963	1.96E-09	1.20E-07	1546	craniferina_c5609	CUST_1789_PI416193496	NA	NA	NA	Fungus
43019	158	39	39	4	3.944	1.98	3.49E-09	1.97E-07	1547	craniferina_c19333	CUST_12072_PI416193496	NA	NA	NA	Algae
32503	1134	4451	237	306	-3.978	-1.992	4.50E-09	2.43E-07	1548	craniferina_c5643	CUST_7669_PI416193500	NA	NA	NA	Algae
44252	2973	65	2597	106	109.138	6.77	6.43E-05	0.000663212	1549	craniferina_c11506	CUST_5541_PI416193496	169617886	XP_001802357.1	hypothetical protein SNOG_12124 [Phaeosphaeria nodorum SN15] 	Fungus
11920	178	29	73	5	5.854	2.549	1.34E-06	2.84E-05	1550	craniferina_c4990	CUST_7003_PI416193500	NA	NA	NA	Fungus
43825	725	13	576	12	43.469	5.442	4.82E-05	0.000528449	1551	craniferina_c21833	CUST_14713_PI416193500	238501934	XP_002382201.1	"small nucleolar ribonucleoprotein complex subunit, putative [Aspergillus flavus NRRL3357] "	Fungus
8964	6	35	2	3	-6.064	-2.6	1.72E-06	3.49E-05	1552	craniferina_c1251	CUST_145_PI416193496	NA	NA	NA	Fungus
15837	24	4	5	3	7.452	2.898	4.49E-06	7.71E-05	1553	craniferina_c25949	CUST_18331_PI416193496	NA	NA	NA	Algae
23738	117	27	23	7	4.464	2.158	7.95E-08	2.70E-06	1554	craniferina_c19693	CUST_12411_PI416193496	119174921	XP_001239781.1	hypothetical protein CIMG_09402 [Coccidioides immitis RS] 	Fungus
31180	2	10	0	3	-4.888	-2.289	2.95E-07	8.07E-06	1555	craniferina_c18970	CUST_14460_PI416193500	169624098	XP_001805455.1	hypothetical protein SNOG_15301 [Phaeosphaeria nodorum SN15] 	Fungus
9530	243	883	26	124	-3.623	-1.857	7.53E-11	7.89E-09	1556	craniferina_c22467	CUST_14784_PI416193500	169615387	XP_001801109.1	hypothetical protein SNOG_10851 [Phaeosphaeria nodorum SN15] 	Fungus
37289	1818	365	514	42	4.861	2.281	2.83E-07	7.77E-06	1557	craniferina_c27410	CUST_19735_PI416193496	NA	NA	NA	Fungus
41958	19	3	4	0	6.517	2.704	2.59E-06	4.90E-05	1558	craniferina_lrc1037	CUST_1868_PI416193500	156056004	XP_001593926.1	phenylalanine-tRNA synthetase [Sclerotinia sclerotiorum 1980] 	Fungus
28555	3	32	1	10	-12.373	-3.629	1.74E-05	0.000233863	1559	craniferina_c16842	CUST_9876_PI416193496	298407244	EAU82280.2	hypothetical protein CC1G_08892 [Coprinopsis cinerea okayama7130]	Fungus
41299	7389	52925	7562	2929	-10.1	-3.336	1.11E-05	0.000161542	1560	craniferina_lrc179	CUST_337_PI416193500	169597001	XP_001791924.1	hypothetical protein SNOG_01278 [Phaeosphaeria nodorum SN15] 	Fungus
20144	18	2	4	0	9.02	3.173	8.35E-06	0.000128138	1561	Cr_DMini_673C07.ab1	CUST_17416_PI416193500	169608432	XP_001797635.1	hypothetical protein SNOG_07294 [Phaeosphaeria nodorum SN15] 	Fungus
10501	1318	5495	740	40	-4.587	-2.198	1.42E-07	4.42E-06	1562	craniferina_c21989	CUST_14602_PI416193496	156062602	XP_001597223.1	hypothetical protein SS1G_01417 [Sclerotinia sclerotiorum 1980] 	Fungus
25784	15	2	6	0	7.377	2.883	4.59E-06	7.84E-05	1563	craniferina_c19518	CUST_12246_PI416193496	NA	NA	NA	Algae
842	78	703	20	163	-9.129	-3.191	8.95E-06	0.000136002	1564	craniferina_c4017	CUST_5971_PI416193500	119192604	XP_001246908.1	hypothetical protein CIMG_00679 [Coccidioides immitis RS]	Fungus
12251	10465	492	4224	18	20.196	4.336	3.18E-05	0.000379826	1565	craniferina_c5212	CUST_7229_PI416193500	259485972	CBF83444.1	"TPA: vesicle coat complex COPII, subunit Sec24 family protein, putative (Eurofung) [Aspergillus nidulans FGSC A4]"	Fungus
3374	3476	12812	831	1381	-3.744	-1.905	7.98E-10	5.74E-08	1566	craniferina_c17641	CUST_10500_PI416193496	NA	NA	NA	Fungus
5179	70	4	37	1	17.776	4.152	2.88E-05	0.0003509	1567	Cr_DMidi_9697B01.ab1	CUST_16415_PI416193500	NA	NA	NA	Algae
6495	4652	1021	850	68	4.514	2.174	1.22E-07	3.88E-06	1568	Cr_DMini_865F07.ab1	CUST_17626_PI416193500	189188908	XP_001930793.1	conserved hypothetical protein [Pyrenophora tritici-repentis Pt-1C-BFP] 	Algae
41271	417	30	281	4	11.487	3.522	1.53E-05	0.000209024	1569	craniferina_c7080	CUST_8976_PI416193500	182678569	YP_001832715.1	type I phosphodiesterase/nucleotide pyrophosphatase [Beijerinckia indica subsp. indica ATCC 9039] 	Fungus
32274	7	30	1	4	-4.11	-2.039	1.97E-08	8.33E-07	1570	craniferina_c11146	CUST_11709_PI416193500	NA	NA	NA	Fungus
32799	209	53	31	13	3.997	1.999	8.76E-09	4.22E-07	1571	craniferina_c8880	CUST_10395_PI416193500	156054404	XP_001593128.1	hypothetical protein SS1G_06050 [Sclerotinia sclerotiorum 1980] 	Fungus
33935	7687	39854	118	9979	-5.08	-2.345	4.93E-07	1.22E-05	1572	Cr_DMini_673H09.ab1	CUST_17513_PI416193500	46107560	XP_380839.1	hypothetical protein FG00663.1 [Gibberella zeae PH-1]	Fungus
22785	78	476	38	32	-6.772	-2.76	3.53E-06	6.34E-05	1573	craniferina_c27584	CUST_19902_PI416193496	NA	NA	NA	Fungus
26092	569	18	446	3	19.574	4.291	3.19E-05	0.00038005	1574	craniferina_c26455	CUST_18815_PI416193496	NA	NA	NA	Fungus
20212	192	38	64	2	4.948	2.307	3.85E-07	9.99E-06	1575	craniferina_c25177	CUST_17599_PI416193496	NA	NA	NA	Algae
34600	2	15	0	6	-6.467	-2.693	2.79E-06	5.22E-05	1576	craniferina_c7319	CUST_9149_PI416193500	156062314	XP_001597079.1	hypothetical protein SS1G_01273 [Sclerotinia sclerotiorum 1980] 	Algae
14076	1474	8899	1062	1730	-7.066	-2.821	4.21E-06	7.30E-05	1577	craniferina_c23964	CUST_14951_PI416193500	189194011	XP_001933344.1	conserved hypothetical protein [Pyrenophora tritici-repentis Pt-1C-BFP] 	Fungus
13534	496	101	76	20	4.939	2.304	3.89E-07	1.01E-05	1578	craniferina_c15326	CUST_8671_PI416193496	145246418	XP_001395458.1	hypothetical protein An12g03830 [Aspergillus niger] 	Fungus
44265	5402	151	5906	28	24.384	4.608	3.91E-05	0.000447437	1579	craniferina_c2295	CUST_3804_PI416193500	189205525	XP_001939097.1	CaaX farnesyltransferase alpha subunit [Pyrenophora tritici-repentis Pt-1C-BFP] 	Fungus
25770	2513	540	252	104	4.696	2.231	2.28E-07	6.50E-06	1580	craniferina_c11109	CUST_5257_PI416193496	261197155	XP_002624980.1	DUF974 domain-containing protein [Ajellomyces dermatitidis SLH14081] 	Fungus
3260	1152	16	898	23	99.219	6.633	6.93E-05	0.00070529	1581	craniferina_c6794	CUST_2405_PI416193496	NA	NA	NA	Algae
35240	29	2	18	0	10.43	3.383	1.30E-05	0.000183708	1582	craniferina_c5546	CUST_7585_PI416193500	291179293	EFE35080.1	"inositol monophosphatase QutG, putative [Arthroderma benhamiae CBS 112371]"	Algae
25725	307	1212	142	143	-4.193	-2.068	3.99E-08	1.52E-06	1583	craniferina_c15093	CUST_8488_PI416193496	212529318	XP_002144816.1	"tubulin-specific chaperone D, putative [Penicillium marneffei ATCC 18224] "	Fungus
42218	6	37	4	10	-7.697	-2.944	5.76E-06	9.40E-05	1584	craniferina_lrc27641	CUST_19956_PI416193496	156032698	XP_001585186.1	hypothetical protein SS1G_13754 [Sclerotinia sclerotiorum 1980] 	Fungus
37545	13572	3743	1501	278	3.617	1.855	1.63E-10	1.51E-08	1585	craniferina_c3820	CUST_5759_PI416193500	296417426	XP_002838359.1	hypothetical protein [Tuber melanosporum Mel28] 	Algae
21429	352	5	291	6	45.751	5.516	5.55E-05	0.000591115	1586	craniferina_c8540	CUST_3456_PI416193496	NA	NA	NA	Fungus
8107	2	17	0	5	-8.371	-3.065	7.48E-06	0.000116929	1587	craniferina_c8796	CUST_10343_PI416193500	NA	NA	NA	Fungus
36072	138	721	10	148	-5.145	-2.363	6.17E-07	1.48E-05	1588	craniferina_c15782	CUST_13458_PI416193500	242777325	XP_002479011.1	"ABC transporter, putative [Talaromyces stipitatus ATCC 10500] "	Fungus
14626	1198	6	961	1	114.43	6.838	7.29E-05	0.00073208	1589	Cr_WMidi_6241H04.ab1	CUST_18287_PI416193500	NA	NA	NA	Fungus
15894	230	47	23	12	4.992	2.32	4.72E-07	1.18E-05	1590	craniferina_c3650	CUST_880_PI416193496	NA	NA	NA	Fungus
14451	511	81	199	13	5.983	2.581	2.05E-06	4.04E-05	1591	craniferina_c5075	CUST_1525_PI416193496	NA	NA	NA	Fungus
23482	19	165	21	73	-12.206	-3.61	1.89E-05	0.000248964	1592	craniferina_c9680	CUST_4244_PI416193496	67527903	XP_661802.1	hypothetical protein AN4198.2 [Aspergillus nidulans FGSC A4] 	Fungus
42198	129	28	17	7	4.629	2.211	2.08E-07	6.02E-06	1593	craniferina_c22309	CUST_14758_PI416193500	NA	NA	NA	Fungus
6109	100	23	18	6	4.477	2.163	1.42E-07	4.42E-06	1594	craniferina_lrc310	CUST_586_PI416193500	119473247	XP_001258541.1	hypothetical protein NFIA_060000 [Neosartorya fischeri NRRL 181] 	Fungus
1792	5032	1153	1628	151	4.253	2.088	5.82E-08	2.08E-06	1595	craniferina_c2039	CUST_3449_PI416193500	NA	NA	NA	Fungus
32463	293	52	43	17	5.815	2.54	1.78E-06	3.59E-05	1596	craniferina_c682	CUST_1241_PI416193500	NA	NA	NA	Fungus
2433	2	16	0	3	-6.539	-2.709	3.43E-06	6.19E-05	1597	craniferina_c9114	CUST_10541_PI416193500	256720502	EEU33927.1	hypothetical protein NECHADRAFT_55867 [Nectria haematococca mpVI 77-13-4]	Fungus
7721	12	67	11	16	-7.307	-2.869	5.23E-06	8.71E-05	1598	craniferina_c27961	CUST_20239_PI416193496	258572164	XP_002544844.1	predicted protein [Uncinocarpus reesii 1704] 	Fungus
26935	11	3	0	1	4.651	2.218	2.41E-07	6.80E-06	1599	craniferina_c7231	CUST_9083_PI416193500	145233173	XP_001399959.1	hypothetical protein An02g08270 [Aspergillus niger] 	Fungus
28674	1416	30	1129	25	32.538	5.024	5.03E-05	0.000548105	1600	craniferina_c13052	CUST_6758_PI416193496	NA	NA	NA	Algae
42222	49	285	9	81	-5.728	-2.518	1.71E-06	3.47E-05	1601	craniferina_c3763	CUST_5684_PI416193500	NA	NA	NA	Fungus
34836	3	48	1	22	-17.576	-4.136	3.17E-05	0.000378667	1602	craniferina_c9478	CUST_4100_PI416193496	261194056	XP_002623433.1	lipase/esterase [Ajellomyces dermatitidis SLH14081] 	Algae
44994	2421	58	2290	28	23.233	4.538	4.06E-05	0.000461605	1603	craniferina_c8512	CUST_3444_PI416193496	154304139	XP_001552475.1	predicted protein [Botryotinia fuckeliana B05.10] 	Fungus
30030	5029	32143	2177	7518	-6.811	-2.768	4.24E-06	7.33E-05	1604	craniferina_c16836	CUST_9870_PI416193496	NA	NA	NA	Fungus
24115	1188	4614	248	411	-3.932	-1.975	8.28E-09	4.03E-07	1605	craniferina_c5643	CUST_7670_PI416193500	NA	NA	NA	Algae
44327	197784	56055	26570	9423	3.543	1.825	5.90E-11	6.45E-09	1606	Cr_WMidi_7201F10.ab1	CUST_18401_PI416193500	NA	NA	NA	Algae
33884	508	130	128	4	3.827	1.936	3.89E-09	2.15E-07	1607	craniferina_c5680	CUST_7715_PI416193500	NA	NA	NA	Fungus
41959	66	9	22	7	8.563	3.098	9.08E-06	0.000137471	1608	craniferina_c9206	CUST_10595_PI416193500	NA	NA	NA	Fungus
19181	20	4	3	3	6.939	2.795	4.79E-06	8.13E-05	1609	craniferina_c22197	CUST_14801_PI416193496	NA	NA	NA	Fungus
18200	41	2	23	1	14.738	3.882	2.68E-05	0.000331332	1610	craniferina_c6208	CUST_2091_PI416193496	NA	NA	NA	Algae
22561	241	19	144	7	11.321	3.501	1.78E-05	0.000237302	1611	Cr_DMidi_7585B08.ab1	CUST_16129_PI416193500	169599655	XP_001793250.1	hypothetical protein SNOG_02651 [Phaeosphaeria nodorum SN15] 	Fungus
6948	12	2	4	0	5.356	2.421	1.13E-06	2.45E-05	1612	craniferina_c27110	CUST_19451_PI416193496	115384116	XP_001208605.1	conserved hypothetical protein [Aspergillus terreus NIH2624] 	Fungus
25789	1179	4643	234	375	-3.987	-1.995	1.58E-08	6.96E-07	1613	craniferina_c23439	CUST_15967_PI416193496	NA	NA	NA	Fungus
10461	413	20	150	5	19.786	4.306	3.66E-05	0.000424092	1614	craniferina_lrc4028	CUST_5988_PI416193500	NA	NA	NA	Fungus
12552	1157	285	256	48	4.034	2.012	2.26E-08	9.42E-07	1615	craniferina_c14248	CUST_7774_PI416193496	156050315	XP_001591119.1	hypothetical protein SS1G_07744 [Sclerotinia sclerotiorum 1980] 	Fungus
26633	220	47	32	9	4.732	2.243	3.44E-07	9.11E-06	1616	craniferina_c8140	CUST_3215_PI416193496	NA	NA	NA	Fungus
4428	111	571	13	109	-5.1	-2.35	7.49E-07	1.74E-05	1617	craniferina_c5410	CUST_1690_PI416193496	169626309	XP_001806555.1	hypothetical protein SNOG_16439 [Phaeosphaeria nodorum SN15] 	Fungus
34871	107	416	27	55	-3.949	-1.982	1.22E-08	5.55E-07	1618	craniferina_c11342	CUST_5421_PI416193496	255946075	XP_002563805.1	Pc20g13250 [Penicillium chrysogenum Wisconsin 54-1255] 	Fungus
19238	64	13	5	8	5.439	2.443	1.37E-06	2.89E-05	1619	craniferina_c14032	CUST_7601_PI416193496	NA	NA	NA	Fungus
3701	18	358	16	26	-32.127	-5.006	5.37E-05	0.000577677	1620	craniferina_c21866	CUST_14487_PI416193496	156030436	XP_001584548.1	hypothetical protein SS1G_14521 [Sclerotinia sclerotiorum 1980] 	Fungus
33838	4642	317	4427	71	11.163	3.481	1.81E-05	0.00024044	1621	Cr_DMini_2305B02.ab1	CUST_16716_PI416193500	224775809	DAA06476.1	TPA_inf: GPR1/FUN34/YaaH-class plasma membrane protein [Sclerotinia sclerotiorum]	Fungus
10953	41	247	15	60	-6.133	-2.617	2.97E-06	5.49E-05	1622	craniferina_c12591	CUST_6382_PI416193496	169603417	XP_001795130.1	hypothetical protein SNOG_04718 [Phaeosphaeria nodorum SN15] 	Fungus
42832	1301	7667	566	110	-6.238	-2.641	3.16E-06	5.79E-05	1623	craniferina_c3099	CUST_4855_PI416193500	189202074	XP_001937373.1	elongation factor G 2 [Pyrenophora tritici-repentis Pt-1C-BFP] 	Fungus
26005	266	2500	186	322	-10.845	-3.439	1.69E-05	0.000227766	1624	Cr_WMidi_5761E05.ab1	CUST_18087_PI416193500	NA	NA	NA	Algae
17536	5	39	1	9	-7.667	-2.939	7.23E-06	0.000113676	1625	craniferina_lrc2025	CUST_3428_PI416193500	296809153	XP_002844915.1	alpha/beta hydrolase fold-3 domain-containing protein [Arthroderma otae CBS 113480] 	Fungus
31173	108	22	40	0	4.664	2.222	3.18E-07	8.56E-06	1626	craniferina_c22104	CUST_14714_PI416193496	NA	NA	NA	Fungus
34681	37	834	56	140	-62.703	-5.97	6.92E-05	0.000703925	1627	craniferina_c9570	CUST_10795_PI416193500	NA	NA	NA	Fungus
6273	53	8	28	1	5.639	2.496	1.86E-06	3.71E-05	1628	craniferina_c9742	CUST_4289_PI416193496	NA	NA	NA	Fungus
7934	167	1308	42	12	-8.01	-3.002	8.27E-06	0.000127214	1629	craniferina_lrc6921	CUST_2488_PI416193496	156032698	XP_001585186.1	hypothetical protein SS1G_13754 [Sclerotinia sclerotiorum 1980] 	Fungus
21263	53	9	28	5	6.231	2.639	3.28E-06	5.96E-05	1630	craniferina_c18063	CUST_14341_PI416193500	242778294	XP_002479209.1	"lipin Smp2, putative [Talaromyces stipitatus ATCC 10500] "	Fungus
20011	354	62	120	22	5.8	2.536	2.30E-06	4.46E-05	1631	craniferina_c8269	CUST_3301_PI416193496	33411645	BAC81429.1	Ribonuclease Le37 [Lentinula edodes]	Algae
29088	2605	9720	559	659	-3.787	-1.921	4.62E-09	2.48E-07	1632	craniferina_c4665	CUST_6660_PI416193500	NA	NA	NA	Fungus
29125	93	504	9	142	-5.261	-2.395	1.15E-06	2.49E-05	1633	craniferina_c15782	CUST_13457_PI416193500	242777325	XP_002479011.1	"ABC transporter, putative [Talaromyces stipitatus ATCC 10500] "	Fungus
28499	152	31	20	10	5.059	2.339	8.07E-07	1.85E-05	1634	craniferina_c8305	CUST_3325_PI416193496	189191010	XP_001931844.1	hypothetical protein PTRG_01511 [Pyrenophora tritici-repentis Pt-1C-BFP] 	Fungus
8536	388	67	39	13	5.86	2.551	2.54E-06	4.83E-05	1635	craniferina_lrc315	CUST_596_PI416193500	242824070	XP_002488187.1	conserved hypothetical protein [Talaromyces stipitatus ATCC 10500] 	Fungus
364	3634	721	1183	44	4.858	2.28	5.49E-07	1.34E-05	1636	craniferina_c10901	CUST_11582_PI416193500	225684729	EEH23013.1	predicted protein [Paracoccidioides brasiliensis Pb03]	Fungus
37781	11	2	1	0	4.808	2.266	4.99E-07	1.24E-05	1637	craniferina_c20425	CUST_13114_PI416193496	145246718	XP_001395608.1	hypothetical protein An12g05390 [Aspergillus niger] 	Fungus
3420	7232	1947	1242	54	3.679	1.879	1.82E-09	1.12E-07	1638	craniferina_c3472	CUST_5312_PI416193500	296419891	XP_002839525.1	hypothetical protein [Tuber melanosporum Mel28] 	Algae
33274	333	64	99	3	5.041	2.334	8.60E-07	1.95E-05	1639	craniferina_c19854	CUST_12564_PI416193496	NA	NA	NA	Fungus
37355	5889	39161	2807	2179	-7.312	-2.87	6.81E-06	0.000108229	1640	craniferina_c10872	CUST_11553_PI416193500	154320810	XP_001559721.1	hypothetical protein BC1G_01877 [Botryotinia fuckeliana B05.10] 	Fungus
39101	2	12	0	6	-4.255	-2.089	1.17E-07	3.76E-06	1641	Cr_DMini_4609G06.ab1	CUST_17155_PI416193500	NA	NA	NA	Algae
10982	9949	42677	2862	5110	-4.391	-2.135	1.95E-07	5.73E-06	1642	craniferina_lrc990	CUST_1781_PI416193500	225680751	EEH19035.1	phosphomannomutase [Paracoccidioides brasiliensis Pb03] 	Fungus
32490	434	80	104	7	5.318	2.411	1.47E-06	3.05E-05	1643	craniferina_c16065	CUST_9261_PI416193496	NA	NA	NA	Fungus
12973	54	8	21	5	8.648	3.112	1.19E-05	0.000171516	1644	craniferina_c6278	CUST_8304_PI416193500	119478877	XP_001259472.1	XPG I-region protein [Neosartorya fischeri NRRL 181] 	Fungus
31169	12	63	3	15	-5.252	-2.393	1.35E-06	2.85E-05	1645	craniferina_c27571	CUST_15232_PI416193500	227121701	ACP19528.1	multidrug transporter [Cadophora finlandica]	Fungus
822	94	372	32	30	-4.114	-2.04	6.60E-08	2.28E-06	1646	craniferina_c10048	CUST_4510_PI416193496	NA	NA	NA	Algae
27973	8882	46410	3815	4995	-5.508	-2.462	2.04E-06	4.01E-05	1647	craniferina_lrc28439	CUST_20628_PI416193496	NA	NA	NA	Fungus
31288	881	179	268	44	4.848	2.277	6.30E-07	1.50E-05	1648	craniferina_c11672	CUST_5652_PI416193496	189200599	XP_001936636.1	glutathione transferase omega-1 [Pyrenophora tritici-repentis Pt-1C-BFP] 	Fungus
40436	13	107	11	8	-11.952	-3.579	2.40E-05	0.000302872	1649	Cr_WMini_3553F03.ab1	CUST_19548_PI416193500	58269574	XP_571943.1	hypothetical protein [Cryptococcus neoformans var. neoformans JEC21] 	Fungus
20581	101	907	66	82	-10.714	-3.421	1.90E-05	0.000250092	1650	Cr_Midi_01A09.ab1	CUST_17691_PI416193500	NA	NA	NA	Fungus
11845	450	23	440	4	12.546	3.649	2.68E-05	0.000331332	1651	craniferina_c27842	CUST_20139_PI416193496	296112862	YP_003626800.1	superoxide dismutase A [Moraxella catarrhalis RH4] 	Algae
6957	38	5	28	4	7.487	2.904	8.31E-06	0.000127767	1652	craniferina_c25095	CUST_17521_PI416193496	NA	NA	NA	Fungus
44448	194	39	54	13	4.99	2.319	9.11E-07	2.04E-05	1653	craniferina_c24678	CUST_17134_PI416193496	NA	NA	NA	Fungus
7428	2	35	0	15	-16.814	-4.072	3.75E-05	0.00043189	1654	craniferina_c22441	CUST_15029_PI416193496	NA	NA	NA	Fungus
11861	14	110	12	6	-12.903	-3.69	2.87E-05	0.000349569	1655	Cr_WMini_3553F03.ab1	CUST_19549_PI416193500	58269574	XP_571943.1	hypothetical protein [Cryptococcus neoformans var. neoformans JEC21] 	Fungus
32307	26	131	4	29	-4.916	-2.298	8.05E-07	1.85E-05	1656	craniferina_c16427	CUST_9552_PI416193496	159029209	CAO87569.1	aldH [Microcystis aeruginosa PCC 7806]	Fungus
21973	1876	202	1626	48	7.505	2.908	8.58E-06	0.000131001	1657	craniferina_c8824	CUST_10363_PI416193500	67518043	XP_658792.1	hypothetical protein AN1188.2 [Aspergillus nidulans FGSC A4] 	Fungus
6963	71	9	35	4	7.66	2.937	9.16E-06	0.000138324	1658	craniferina_c15597	CUST_13384_PI416193500	119487667	XP_001262565.1	hypothetical protein NFIA_031010 [Neosartorya fischeri NRRL 181] 	Fungus
12395	46	191	15	40	-4.218	-2.077	1.35E-07	4.26E-06	1659	craniferina_c2034	CUST_314_PI416193496	240106137	EER24330.1	Major Facilitator Superfamily protein [Coccidioides posadasii C735 delta SOWgp]	Fungus
20639	7930	210	5960	42	24.796	4.632	5.38E-05	0.000578423	1660	craniferina_c900	CUST_1625_PI416193500	296418918	XP_002839072.1	hypothetical protein [Tuber melanosporum Mel28] 	Fungus
24312	3086	560	694	64	5.432	2.441	2.04E-06	4.01E-05	1661	craniferina_c11743	CUST_12061_PI416193500	212532707	XP_002146510.1	flotillin domain protein [Penicillium marneffei ATCC 18224] 	Fungus
23246	3234	576	837	63	5.503	2.46	2.29E-06	4.44E-05	1662	craniferina_c11743	CUST_12062_PI416193500	212532707	XP_002146510.1	flotillin domain protein [Penicillium marneffei ATCC 18224] 	Fungus
31840	3	40	2	14	-13.736	-3.78	3.15E-05	0.00037723	1663	craniferina_c13058	CUST_6763_PI416193496	145245427	XP_001394981.1	hypothetical protein An11g10240 [Aspergillus niger] 	Fungus
34010	142	38	34	9	3.744	1.905	7.93E-09	3.91E-07	1664	craniferina_c4152	CUST_6122_PI416193500	212528098	XP_002144206.1	"eukaryotic translation initiation factor 3 subunit EifCf, putative [Penicillium marneffei ATCC 18224] "	Fungus
6098	168	33	76	8	4.743	2.246	6.17E-07	1.48E-05	1665	craniferina_c5037	CUST_7053_PI416193500	238498684	XP_002380577.1	conserved hypothetical protein [Aspergillus flavus NRRL3357] 	Fungus
27813	143	675	82	58	-5.3	-2.406	1.72E-06	3.49E-05	1666	craniferina_c10532	CUST_4852_PI416193496	154293788	XP_001547339.1	hypothetical protein BC1G_14222 [Botryotinia fuckeliana B05.10] 	Fungus
11538	98	392	12	50	-3.977	-1.992	4.06E-08	1.54E-06	1667	craniferina_c6736	CUST_2368_PI416193496	154275290	XP_001538496.1	conserved hypothetical protein [Ajellomyces capsulatus NAm1] 	Fungus
34196	240	61	48	14	3.947	1.981	3.43E-08	1.34E-06	1668	craniferina_c10629	CUST_4917_PI416193496	154304527	XP_001552668.1	hypothetical protein BC1G_09139 [Botryotinia fuckeliana B05.10] 	Fungus
27707	263	53	54	9	4.928	2.301	9.13E-07	2.04E-05	1669	Cr_DMini_673A04.ab1	CUST_17366_PI416193500	NA	NA	NA	Fungus
21820	891	187	222	38	4.73	2.242	6.19E-07	1.48E-05	1670	Cr_DMidi_5281E04.ab1	CUST_15715_PI416193500	NA	NA	NA	Algae
14571	2091	8894	881	689	-4.479	-2.163	3.31E-07	8.84E-06	1671	craniferina_c25286	CUST_17704_PI416193496	NA	NA	NA	Algae
8450	651	157	192	31	4.088	2.031	8.12E-08	2.74E-06	1672	craniferina_c16137	CUST_9319_PI416193496	189189280	XP_001930979.1	predicted protein [Pyrenophora tritici-repentis Pt-1C-BFP] 	Fungus
10198	12	50	5	3	-4.329	-2.114	2.21E-07	6.33E-06	1673	craniferina_c12541	CUST_6336_PI416193496	NA	NA	NA	Fungus
37854	26	131	8	64	-4.859	-2.281	8.14E-07	1.86E-05	1674	craniferina_c22681	CUST_15251_PI416193496	NA	NA	NA	Fungus
5785	7828	66996	2228	11878	-8.706	-3.122	1.35E-05	0.000189683	1675	craniferina_c1699	CUST_2929_PI416193500	256728173	EEU41530.1	hypothetical protein NECHADRAFT_87703 [Nectria haematococca mpVI 77-13-4]	Algae
7387	643	113	304	19	5.247	2.392	1.66E-06	3.37E-05	1676	craniferina_c13843	CUST_12779_PI416193500	261357802	EEY20230.1	membrane protein [Verticillium albo-atrum VaMs.102]	Fungus
12757	1014	210	465	51	4.527	2.178	3.90E-07	1.01E-05	1677	craniferina_c28241	CUST_15352_PI416193500	242788071	XP_002481148.1	metallopeptidase MepB [Talaromyces stipitatus ATCC 10500] 	Fungus
19210	184	27	78	9	6.622	2.727	6.06E-06	9.83E-05	1678	craniferina_c9060	CUST_10502_PI416193500	116179372	XP_001219535.1	predicted protein [Chaetomium globosum CBS 148.51] 	Fungus
13213	22	228	13	36	-11.899	-3.573	2.73E-05	0.000335404	1679	Cr_WMini_1825G10.ab1	CUST_19361_PI416193500	268580279	XP_002645122.1	Hypothetical protein CBG16816 [Caenorhabditis briggsae] 	Fungus
32405	44	6	10	3	8.604	3.105	1.36E-05	0.0001907	1680	Cr_DMidi_7585F11.ab1	CUST_16212_PI416193500	154300519	XP_001550675.1	alcohol dehydrogenase [Botryotinia fuckeliana B05.10] 	Algae
25778	213	45	44	12	4.847	2.277	8.60E-07	1.95E-05	1681	craniferina_c26580	CUST_18938_PI416193496	NA	NA	NA	Algae
14206	6951	141	5033	20	34.518	5.109	6.81E-05	0.00069557	1682	craniferina_c3655	CUST_5541_PI416193500	115490919	XP_001210087.1	peptidyl-prolyl cis-trans isomerase 11 [Aspergillus terreus NIH2624] 	Fungus
22954	19	99	4	22	-5.044	-2.335	1.33E-06	2.83E-05	1683	craniferina_c2190	CUST_3657_PI416193500	255950188	XP_002565861.1	Pc22g19580 [Penicillium chrysogenum Wisconsin 54-1255] 	Fungus
44560	287	74	62	32	4.079	2.028	8.76E-08	2.92E-06	1684	craniferina_c7020	CUST_8926_PI416193500	240110036	EER28205.1	Nup133 nucleoporin family protein [Coccidioides posadasii C735 delta SOWgp]	Fungus
21848	131	22	15	35	21.013	4.393	5.15E-05	0.000558696	1685	craniferina_c20877	CUST_13545_PI416193496	NA	NA	NA	Fungus
42714	708	146	20	43	4.982	2.317	1.19E-06	2.56E-05	1686	craniferina_c23185	CUST_15730_PI416193496	NA	NA	NA	Algae
24607	177	27	73	7	6.256	2.645	4.98E-06	8.39E-05	1687	craniferina_c4990	CUST_7004_PI416193500	NA	NA	NA	Fungus
1589	810	214	64	25	3.802	1.927	1.70E-08	7.38E-07	1688	craniferina_c26707	CUST_19061_PI416193496	NA	NA	NA	Fungus
38557	94	17	60	6	5.208	2.381	1.72E-06	3.48E-05	1689	craniferina_c14218	CUST_7753_PI416193496	261361253	EEY23681.1	conserved hypothetical protein [Verticillium albo-atrum VaMs.102]	Fungus
36045	180	1650	27	610	-8.871	-3.149	1.50E-05	0.000205946	1690	craniferina_c3309	CUST_5110_PI416193500	256728173	EEU41530.1	hypothetical protein NECHADRAFT_87703 [Nectria haematococca mpVI 77-13-4]	Fungus
34860	5	277	1	190	-48.101	-5.588	7.81E-05	0.00077258	1691	craniferina_c17589	CUST_10462_PI416193496	NA	NA	NA	Fungus
20977	19	4	6	3	6.056	2.598	4.35E-06	7.49E-05	1692	craniferina_c25961	CUST_18342_PI416193496	296818385	XP_002849529.1	ent-kaurene synthase [Arthroderma otae CBS 113480] 	Algae
25854	92	24	15	4	3.785	1.92	1.58E-08	6.97E-07	1693	craniferina_c4076	CUST_6039_PI416193500	242782188	XP_002479950.1	Dor1-like family protein [Talaromyces stipitatus ATCC 10500] 	Fungus
34697	12	3	3	0	4.538	2.182	4.56E-07	1.15E-05	1694	craniferina_c16182	CUST_9357_PI416193496	189193525	XP_001933101.1	inorganic phosphate transporter 1-4 /Pi cotransporter [Pyrenophora tritici-repentis Pt-1C-BFP] 	Algae
26025	160	790	38	139	-4.991	-2.319	1.32E-06	2.81E-05	1695	craniferina_c27574	CUST_19892_PI416193496	NA	NA	NA	Fungus
14708	48404	10318	10287	1562	4.657	2.219	6.23E-07	1.49E-05	1696	craniferina_c23028	CUST_15577_PI416193496	NA	NA	NA	Fungus
292	1358	6863	416	1026	-5.199	-2.378	1.76E-06	3.56E-05	1697	craniferina_c3671	CUST_889_PI416193496	85111496	XP_963964.1	hypothetical protein NCU00844 [Neurospora crassa OR74A] 	Algae
13173	296	86	20	13	3.441	1.783	2.55E-10	2.20E-08	1698	craniferina_c16254	CUST_9414_PI416193496	238495883	XP_002379177.1	conserved hypothetical protein [Aspergillus flavus NRRL3357] 	Fungus
26035	169	25	103	8	5.935	2.569	4.05E-06	7.05E-05	1699	craniferina_c18525	CUST_11301_PI416193496	NA	NA	NA	Fungus
31281	9	44	4	5	-5.181	-2.373	1.76E-06	3.55E-05	1700	craniferina_c20310	CUST_13004_PI416193496	NA	NA	NA	Algae
9149	23	4	0	3	7.389	2.885	1.02E-05	0.000151003	1701	craniferina_c4318	CUST_1165_PI416193496	NA	NA	NA	Fungus
9697	187151	57552	10544	4181	3.254	1.702	3.38E-13	9.31E-11	1702	Cr_DMini_1249B07.ab1	CUST_16573_PI416193500	NA	NA	NA	Algae
20047	94	24	8	4	4.018	2.006	8.56E-08	2.88E-06	1703	craniferina_c3537	CUST_836_PI416193496	189199036	XP_001935855.1	conserved hypothetical protein [Pyrenophora tritici-repentis Pt-1C-BFP] 	Algae
43638	67265	231778	8063	8383	-3.461	-1.791	5.17E-10	4.06E-08	1704	craniferina_lrc203	CUST_383_PI416193500	154313149	XP_001555901.1	hypothetical protein BC1G_05576 [Botryotinia fuckeliana B05.10] 	Fungus
29698	37	197	6	42	-5.227	-2.386	1.97E-06	3.89E-05	1705	craniferina_c12539	CUST_6334_PI416193496	NA	NA	NA	Algae
36768	7	54	4	6	-9.87	-3.303	2.03E-05	0.000263719	1706	craniferina_c23281	CUST_15822_PI416193496	NA	NA	NA	Fungus
21660	17	3	3	3	5.9	2.561	4.19E-06	7.27E-05	1707	craniferina_c10471	CUST_4808_PI416193496	67902422	XP_681467.1	hypothetical protein AN8198.2 [Aspergillus nidulans FGSC A4] 	Fungus
24945	31	4	21	4	8.521	3.091	1.46E-05	0.000201641	1708	craniferina_c16532	CUST_9637_PI416193496	119498797	XP_001266156.1	"ferrooxidoreductase Fet3, putative [Neosartorya fischeri NRRL 181] "	Fungus
23939	12	2	4	0	6.546	2.711	6.78E-06	0.000107894	1709	craniferina_c25822	CUST_18208_PI416193496	240105277	EER23470.1	HEAT repeat containing protein [Coccidioides posadasii C735 delta SOWgp]	Algae
25926	273	961	70	13	-3.613	-1.853	4.89E-09	2.61E-07	1710	craniferina_c26039	CUST_18420_PI416193496	NA	NA	NA	Algae
8881	326	2966	50	1124	-8.775	-3.133	1.63E-05	0.000221141	1711	craniferina_c12646	CUST_6420_PI416193496	NA	NA	NA	Fungus
393	58	9	11	6	8.511	3.089	1.49E-05	0.000204455	1712	craniferina_c21236	CUST_13888_PI416193496	212534656	XP_002147484.1	conserved hypothetical protein [Penicillium marneffei ATCC 18224] 	Fungus
24912	2	33	0	18	-14.938	-3.901	4.12E-05	0.000466841	1713	craniferina_c7988	CUST_3135_PI416193496	NA	NA	NA	Fungus
26945	542	2244	119	564	-4.126	-2.045	1.67E-07	5.06E-06	1714	craniferina_c13686	CUST_12738_PI416193500	145233705	XP_001400225.1	hypothetical protein An02g10960 [Aspergillus niger] 	Algae
40662	7	51	1	26	-6.306	-2.657	5.67E-06	9.28E-05	1715	craniferina_c8515	CUST_3446_PI416193496	240111298	EER29451.1	"oxidoreductase,short chain dehydrogenase, putative [Coccidioides posadasii C735 delta SOWgp]"	Fungus
7730	20	4	3	0	5.577	2.48	3.37E-06	6.10E-05	1716	craniferina_c27091	CUST_19434_PI416193496	225554733	EEH03028.1	glutaminyl-tRNA synthetase [Ajellomyces capsulatus G186AR]	Fungus
4353	6	29	2	4	-4.895	-2.291	1.20E-06	2.58E-05	1717	craniferina_c13422	CUST_7082_PI416193496	116205005	XP_001228313.1	hypothetical protein CHGG_10386 [Chaetomium globosum CBS 148.51] 	Fungus
13718	691	6075	511	770	-12.774	-3.675	3.48E-05	0.000408551	1718	craniferina_c25582	CUST_17980_PI416193496	NA	NA	NA	Fungus
12073	7	29	2	5	-4.466	-2.159	4.55E-07	1.15E-05	1719	craniferina_c745	CUST_1354_PI416193500	189201485	XP_001937079.1	conserved hypothetical protein [Pyrenophora tritici-repentis Pt-1C-BFP] 	Fungus
12329	3259	12460	801	1571	-3.881	-1.956	4.23E-08	1.60E-06	1720	Cr_DMidi_9601F01.ab1	CUST_16340_PI416193500	121710940	XP_001273086.1	alcohol dehydrogenase [Aspergillus clavatus NRRL 1] 	Fungus
13210	683	171	92	26	4.013	2.005	9.37E-08	3.09E-06	1721	craniferina_c8715	CUST_10281_PI416193500	115491973	XP_001210614.1	conserved hypothetical protein [Aspergillus terreus NIH2624] 	Fungus
42726	24	237	19	43	-13.279	-3.731	3.63E-05	0.000421733	1722	Cr_Midi_01B01.ab1	CUST_17698_PI416193500	17553574	NP_498082.1	Temporarily Assigned Gene name family member (tag-174) [Caenorhabditis elegans] 	Fungus
7726	42	210	2	54	-4.909	-2.296	1.29E-06	2.75E-05	1723	craniferina_c18595	CUST_11369_PI416193496	154315497	XP_001557071.1	hypothetical protein BC1G_04321 [Botryotinia fuckeliana B05.10] 	Fungus
44646	215	47	72	5	4.412	2.142	4.35E-07	1.11E-05	1724	craniferina_c12678	CUST_6449_PI416193496	NA	NA	NA	Fungus
17562	451	2099	184	230	-4.986	-2.318	1.54E-06	3.17E-05	1725	craniferina_c22025	CUST_14637_PI416193496	NA	NA	NA	Fungus
5953	1599	25	1633	4	39.306	5.297	7.88E-05	0.000776958	1726	craniferina_c19937	CUST_12645_PI416193496	NA	NA	NA	Algae
24342	9739	785	4608	284	11.93	3.576	3.16E-05	0.000378115	1727	craniferina_c16655	CUST_9735_PI416193496	154312555	XP_001555605.1	hypothetical protein BC1G_05880 [Botryotinia fuckeliana B05.10] 	Fungus
25960	392	43	49	10	9.346	3.224	1.95E-05	0.00025415	1728	craniferina_c18399	CUST_11180_PI416193496	NA	NA	NA	Fungus
10305	264	6692	421	963	-99.789	-6.641	0.000104968	0.000975771	1729	craniferina_c3449	CUST_809_PI416193496	NA	NA	NA	Fungus
11591	78988	19331	5782	595	4.08	2.029	1.54E-07	4.73E-06	1730	Cr_WMidi_9889H03.ab1	CUST_19100_PI416193500	NA	NA	NA	Algae
14569	10	110	1	28	-10.697	-3.419	2.66E-05	0.000329388	1731	craniferina_c27490	CUST_19814_PI416193496	71020333	XP_760397.1	hypothetical protein UM04250.1 [Ustilago maydis 521] 	Fungus
5524	254	1262	138	425	-5.442	-2.444	3.21E-06	5.86E-05	1732	craniferina_lrc1331	CUST_2352_PI416193500	169602024	XP_001794434.1	hypothetical protein SNOG_03889 [Phaeosphaeria nodorum SN15] 	Fungus
42852	200051	60796	22171	4526	3.283	1.715	1.04E-11	1.55E-09	1733	Cr_DMini_673H08.ab1	CUST_17510_PI416193500	NA	NA	NA	Algae
39606	7854	39738	7866	6215	-6.927	-2.792	9.69E-06	0.000144773	1734	Cr_DMini_4897G07.ab1	CUST_17326_PI416193500	145241968	XP_001393630.1	hypothetical protein An09g03140 [Aspergillus niger] 	Fungus
2110	3	12	0	1	-3.903	-1.965	6.05E-08	2.14E-06	1735	craniferina_c4552	CUST_1276_PI416193496	NA	NA	NA	Fungus
18330	75	295	21	70	-3.959	-1.985	8.61E-08	2.88E-06	1736	craniferina_c26974	CUST_15198_PI416193500	NA	NA	NA	Fungus
24536	2451	493	492	65	4.932	2.302	1.55E-06	3.19E-05	1737	craniferina_c27185	CUST_19524_PI416193496	NA	NA	NA	Fungus
9915	3	14	1	2	-4.27	-2.094	3.37E-07	8.95E-06	1738	craniferina_c13074	CUST_12574_PI416193500	145259279	XP_001402321.1	hypothetical protein An04g09650 [Aspergillus niger] 	Algae
10417	20	4	6	3	5.587	2.482	3.89E-06	6.83E-05	1739	craniferina_c13326	CUST_6996_PI416193496	NA	NA	NA	Fungus
37585	1257	5629	253	381	-4.539	-2.182	6.93E-07	1.63E-05	1740	craniferina_c6974	CUST_8893_PI416193500	225683839	EEH22123.1	amidophosphoribosyltransferase [Paracoccidioides brasiliensis Pb03]	Fungus
36465	23	2	11	0	9.383	3.23	2.17E-05	0.000279524	1741	craniferina_c21089	CUST_13748_PI416193496	NA	NA	NA	Algae
38640	14	78	5	13	-5.751	-2.524	4.63E-06	7.89E-05	1742	craniferina_c24792	CUST_17237_PI416193496	NA	NA	NA	Algae
21106	4603	17413	479	568	-3.796	-1.924	4.07E-08	1.54E-06	1743	craniferina_c15591	CUST_8887_PI416193496	NA	NA	NA	Fungus
23706	405	101	35	7	4.006	2.002	1.41E-07	4.40E-06	1744	craniferina_c7596	CUST_9369_PI416193500	NA	NA	NA	Fungus
6522	74	366	12	35	-4.993	-2.32	1.91E-06	3.80E-05	1745	craniferina_c20018	CUST_12724_PI416193496	NA	NA	NA	Algae
41846	1010	3477	325	135	-3.564	-1.833	6.06E-09	3.15E-07	1746	craniferina_c8960	CUST_3736_PI416193496	NA	NA	NA	Fungus
42603	320	7	268	2	23.403	4.549	6.58E-05	0.000675092	1747	craniferina_c26424	CUST_18785_PI416193496	115383824	XP_001208459.1	predicted protein [Aspergillus terreus NIH2624] 	Fungus
6791	215	63	24	1	3.378	1.756	3.71E-10	3.05E-08	1748	craniferina_c27596	CUST_19914_PI416193496	NA	NA	NA	Fungus
34746	161	777	98	165	-5.347	-2.419	3.25E-06	5.91E-05	1749	craniferina_c28155	CUST_20391_PI416193496	NA	NA	NA	Fungus
29824	508	91	244	14	5.177	2.372	2.52E-06	4.79E-05	1750	craniferina_c7897	CUST_9621_PI416193500	NA	NA	NA	Fungus
6959	185094	56530	11660	4028	3.276	1.712	1.66E-11	2.26E-09	1751	Cr_WMidi_7201F10.ab1	CUST_18400_PI416193500	NA	NA	NA	Algae
19768	22	146	2	29	-6.622	-2.727	8.99E-06	0.000136475	1752	craniferina_c7513	CUST_2857_PI416193496	NA	NA	NA	Algae
11480	13	3	5	1	4.789	2.26	1.36E-06	2.88E-05	1753	craniferina_c27211	CUST_19549_PI416193496	169617988	XP_001802408.1	hypothetical protein SNOG_12178 [Phaeosphaeria nodorum SN15] 	Fungus
44770	989	5091	710	434	-6.018	-2.589	6.09E-06	9.88E-05	1754	craniferina_c22612	CUST_15187_PI416193496	NA	NA	NA	Algae
40271	104	443	19	104	-4.259	-2.091	3.80E-07	9.90E-06	1755	craniferina_c25695	CUST_18086_PI416193496	239610173	EEQ87160.1	peroxiredoxin [Ajellomyces dermatitidis ER-3]	Algae
35605	19	73	4	7	-3.787	-1.921	4.51E-08	1.68E-06	1756	craniferina_c11710	CUST_5681_PI416193496	NA	NA	NA	Fungus
28056	717	2905	301	137	-4.268	-2.094	4.07E-07	1.05E-05	1757	craniferina_c23242	CUST_15784_PI416193496	169771445	XP_001820192.1	hypothetical protein [Aspergillus oryzae RIB40] 	Algae
40167	30	281	17	45	-10.469	-3.388	2.81E-05	0.000343951	1758	Cr_Midi_01B02.ab1	CUST_17701_PI416193500	17553574	NP_498082.1	Temporarily Assigned Gene name family member (tag-174) [Caenorhabditis elegans] 	Algae
43254	4268	14522	540	1068	-3.414	-1.771	8.66E-10	6.09E-08	1759	craniferina_c16978	CUST_9978_PI416193496	NA	NA	NA	Fungus
11543	117	564	22	79	-4.865	-2.282	1.65E-06	3.37E-05	1760	craniferina_c14172	CUST_7713_PI416193496	159481478	XP_001698806.1	"ClpB chaperone, Hsp100 family [Chlamydomonas reinhardtii] "	Algae
23653	144	951	26	234	-6.545	-2.71	9.02E-06	0.000136768	1761	craniferina_c10858	CUST_11543_PI416193500	145256805	XP_001401521.1	hypothetical protein An04g01540 [Aspergillus niger] 	Algae
22171	398	1522	138	326	-3.937	-1.977	1.08E-07	3.49E-06	1762	craniferina_c26639	CUST_18994_PI416193496	240111283	EER29436.1	hypothetical protein CPC735_071180 [Coccidioides posadasii C735 delta SOWgp]	Fungus
42429	1378	235	375	123	6.197	2.632	7.14E-06	0.000112437	1763	craniferina_lrc993	CUST_1787_PI416193500	156044704	XP_001588908.1	hypothetical protein SS1G_10456 [Sclerotinia sclerotiorum 1980] 	Fungus
26449	34	7	9	5	5.987	2.582	6.36E-06	0.000102453	1764	craniferina_c14230	CUST_7763_PI416193496	NA	NA	NA	Fungus
12925	108	23	29	8	4.907	2.295	1.80E-06	3.61E-05	1765	craniferina_c17368	CUST_14141_PI416193500	169780154	XP_001824541.1	hypothetical protein [Aspergillus oryzae RIB40] 	Fungus
30862	150	25	55	7	5.887	2.558	5.66E-06	9.28E-05	1766	craniferina_c4732	CUST_1372_PI416193496	156052763	XP_001592308.1	hypothetical protein SS1G_06548 [Sclerotinia sclerotiorum 1980] 	Fungus
1960	105	6	81	0	13.699	3.776	4.43E-05	0.000494006	1767	craniferina_c12765	CUST_6523_PI416193496	NA	NA	NA	Fungus
11337	7552	1924	369	22	3.923	1.972	1.00E-07	3.28E-06	1768	craniferina_c16861	CUST_9889_PI416193496	NA	NA	NA	Fungus
10908	297	1136	74	186	-3.862	-1.949	7.42E-08	2.55E-06	1769	craniferina_c18839	CUST_11600_PI416193496	NA	NA	NA	Fungus
24246	4558	6	7582	6	211.033	7.721	0.000139105	0.00122202	1770	craniferina_lrc395	CUST_744_PI416193500	242821088	XP_002487610.1	conserved hypothetical protein [Talaromyces stipitatus ATCC 10500] 	Fungus
36668	44	9	21	3	4.776	2.256	1.53E-06	3.15E-05	1771	craniferina_lrc830	CUST_1503_PI416193500	169613074	XP_001799954.1	hypothetical protein SNOG_09667 [Phaeosphaeria nodorum SN15] 	Fungus
6768	17	2	11	0	7.226	2.853	1.31E-05	0.000185486	1772	craniferina_c4101	CUST_1069_PI416193496	NA	NA	NA	Fungus
23631	67	372	31	124	-5.747	-2.523	5.34E-06	8.85E-05	1773	craniferina_c17207	CUST_10155_PI416193496	296816311	XP_002848492.1	conserved hypothetical protein [Arthroderma otae CBS 113480] 	Fungus
34824	20	4	7	4	5.839	2.546	5.70E-06	9.32E-05	1774	craniferina_c16798	CUST_9838_PI416193496	189195914	XP_001934295.1	NADH oxidase [Pyrenophora tritici-repentis Pt-1C-BFP] 	Fungus
12217	134	978	94	85	-9.831	-3.297	2.70E-05	0.000332803	1775	craniferina_c8267	CUST_9927_PI416193500	296418517	XP_002838877.1	hypothetical protein [Tuber melanosporum Mel28] 	Fungus
8051	87	3	69	1	18.138	4.181	6.01E-05	0.0006294	1776	craniferina_lrc123	CUST_235_PI416193500	238504822	XP_002383640.1	conserved hypothetical protein [Aspergillus flavus NRRL3357] 	Fungus
8365	14	59	5	13	-4.375	-2.129	6.36E-07	1.52E-05	1777	craniferina_c4591	CUST_6590_PI416193500	261198505	XP_002625654.1	transcriptional elongation protein Spt4 [Ajellomyces dermatitidis SLH14081] 	Fungus
11876	25	2	7	0	11.453	3.518	3.59E-05	0.000417079	1778	craniferina_c12174	CUST_6038_PI416193496	256731141	EEU44491.1	hypothetical protein NECHADRAFT_72072 [Nectria haematococca mpVI 77-13-4]	Fungus
34022	239	57	53	13	4.192	2.068	3.82E-07	9.92E-06	1779	craniferina_c25892	CUST_18275_PI416193496	NA	NA	NA	Fungus
19915	9	2	1	1	4.238	2.083	4.51E-07	1.14E-05	1780	craniferina_c18846	CUST_11606_PI416193496	NA	NA	NA	Fungus
13391	1257	343	58	33	3.679	1.879	3.04E-08	1.20E-06	1781	craniferina_c7833	CUST_9565_PI416193500	259485477	CBF82532.1	TPA: Nuclear pore complex protein An-Nup85 (Eurofung) [Aspergillus nidulans FGSC A4]	Fungus
33631	3	15	1	5	-6.138	-2.618	7.77E-06	0.00012077	1782	craniferina_c8307	CUST_3327_PI416193496	NA	NA	NA	Fungus
19017	604	18	208	3	33.177	5.052	8.81E-05	0.00084968	1783	craniferina_c11632	CUST_12006_PI416193500	154300946	XP_001550887.1	hypothetical protein BC1G_10611 [Botryotinia fuckeliana B05.10] 	Algae
3427	616	15	502	9	28.502	4.833	8.08E-05	0.000791734	1784	craniferina_c22916	CUST_14843_PI416193500	256730012	EEU43364.1	hypothetical protein NECHADRAFT_82569 [Nectria haematococca mpVI 77-13-4]	Fungus
39973	25	4	12	1	5.63	2.493	5.27E-06	8.76E-05	1785	craniferina_c26494	CUST_18852_PI416193496	NA	NA	NA	Fungus
18730	2	30	0	1	-16.681	-4.06	5.73E-05	0.000605131	1786	craniferina_c24075	CUST_16570_PI416193496	NA	NA	NA	Fungus
10267	281	5	228	6	37.804	5.24	9.40E-05	0.000894025	1787	craniferina_c17689	CUST_10542_PI416193496	NA	NA	NA	Algae
41255	263	79	11	10	3.34	1.74	5.66E-10	4.37E-08	1788	craniferina_c12445	CUST_6254_PI416193496	238482923	XP_002372700.1	"choline dehydrogenase, putative [Aspergillus flavus NRRL3357] "	Algae
36231	84	19	30	6	4.44	2.15	8.53E-07	1.94E-05	1789	craniferina_c13148	CUST_6839_PI416193496	NA	NA	NA	Fungus
27037	3	14	1	5	-4.62	-2.208	1.33E-06	2.83E-05	1790	craniferina_c26291	CUST_18655_PI416193496	291177986	EFE33777.1	hypothetical protein ARB_07242 [Arthroderma benhamiae CBS 112371]	Fungus
41854	940	166	618	30	5.027	2.33	2.75E-06	5.15E-05	1791	craniferina_c25795	CUST_18182_PI416193496	169604268	XP_001795555.1	hypothetical protein SNOG_05145 [Phaeosphaeria nodorum SN15] 	Fungus
4178	31	5	9	4	8.278	3.049	2.00E-05	0.000260253	1792	craniferina_c15148	CUST_8528_PI416193496	212531293	XP_002145803.1	NACHT domain protein [Penicillium marneffei ATCC 18224] 	Fungus
20468	5	41	5	17	-11.28	-3.496	3.74E-05	0.000431264	1793	craniferina_c23888	CUST_16391_PI416193496	NA	NA	NA	Fungus
9827	76	23	2	2	3.36	1.749	8.48E-10	6.00E-08	1794	craniferina_lrc794	CUST_1438_PI416193500	261205296	XP_002627385.1	phosphoserine phosphatase [Ajellomyces dermatitidis SLH14081] 	Fungus
39466	166092	52182	15962	3946	3.179	1.669	2.56E-12	4.92E-10	1795	craniferina_lrc28251	CUST_20458_PI416193496	NA	NA	NA	Algae
37605	95	21	4	10	5.016	2.326	2.80E-06	5.24E-05	1796	craniferina_c20652	CUST_13327_PI416193496	NA	NA	NA	Fungus
10535	17	2	8	0	6.417	2.682	9.74E-06	0.000145302	1797	craniferina_c10453	CUST_11312_PI416193500	115396404	XP_001213841.1	conserved hypothetical protein [Aspergillus terreus NIH2624] 	Fungus
29753	942	219	328	22	4.155	2.055	4.05E-07	1.05E-05	1798	craniferina_c23592	CUST_16112_PI416193496	156055496	XP_001593672.1	hypothetical protein SS1G_05100 [Sclerotinia sclerotiorum 1980] 	Fungus
12966	22	130	11	30	-6.485	-2.697	1.03E-05	0.000152335	1799	craniferina_c9404	CUST_4042_PI416193496	NA	NA	NA	Fungus
24948	10	39	3	9	-4.085	-2.03	3.22E-07	8.65E-06	1800	craniferina_c22982	CUST_15534_PI416193496	NA	NA	NA	Algae
12354	4473	16940	1468	364	-3.913	-1.968	1.54E-07	4.73E-06	1801	craniferina_c9309	CUST_3973_PI416193496	NA	NA	NA	Algae
11472	361	10	294	14	37.286	5.221	9.64E-05	0.000911765	1802	craniferina_c13929	CUST_7517_PI416193496	NA	NA	NA	Fungus
30435	88	301	10	16	-3.426	-1.776	3.03E-09	1.74E-07	1803	craniferina_c3260	CUST_733_PI416193496	NA	NA	NA	Fungus
17300	7823	38794	7822	5586	-6.791	-2.764	1.27E-05	0.000180901	1804	Cr_DMini_4897G07.ab1	CUST_17327_PI416193500	145241968	XP_001393630.1	hypothetical protein An09g03140 [Aspergillus niger] 	Fungus
36689	25102	4659	8561	623	5.224	2.385	3.80E-06	6.71E-05	1805	craniferina_lrc13723	CUST_7338_PI416193496	NA	NA	NA	Fungus
6160	75945	19269	6138	439	3.934	1.976	1.72E-07	5.19E-06	1806	Cr_WMidi_9889H03.ab1	CUST_19101_PI416193500	NA	NA	NA	Algae
7704	366	105	52	14	3.486	1.801	6.94E-09	3.53E-07	1807	craniferina_c15506	CUST_8817_PI416193496	NA	NA	NA	Fungus
32675	797	27	647	39	42.035	5.394	0.000102547	0.000957413	1808	craniferina_c11608	CUST_11991_PI416193500	NA	NA	NA	Algae
14222	188	822	111	92	-4.884	-2.288	2.38E-06	4.57E-05	1809	Cr_DMini_673D08.ab1	CUST_17438_PI416193500	115466270	NP_001056734.1	Os06g0137600 [Oryza sativa Japonica Group] 	Algae
43745	19	4	7	2	4.668	2.223	1.61E-06	3.29E-05	1810	craniferina_c23861	CUST_16366_PI416193496	NA	NA	NA	Fungus
13740	171966	54724	8293	3663	3.145	1.653	6.15E-13	1.51E-10	1811	Cr_DMini_1249A05.ab1	CUST_16549_PI416193500	NA	NA	NA	Algae
16809	169894	53811	10384	3936	3.159	1.659	1.71E-12	3.45E-10	1812	craniferina_lrc11644	CUST_12012_PI416193500	NA	NA	NA	Fungus
21913	10	55	3	26	-5.461	-2.449	5.27E-06	8.76E-05	1813	craniferina_c10399	CUST_4755_PI416193496	115395926	XP_001213602.1	predicted protein [Aspergillus terreus NIH2624] 	Fungus
32155	93	948	13	508	-9.451	-3.24	2.85E-05	0.000348198	1814	craniferina_lrc590	CUST_1086_PI416193500	154291075	XP_001546124.1	hypothetical protein BC1G_15425 [Botryotinia fuckeliana B05.10] 	Fungus
15334	3036	873	547	43	3.439	1.782	4.33E-09	2.35E-07	1815	craniferina_c25085	CUST_17511_PI416193496	NA	NA	NA	Fungus
11618	842	229	40	54	3.741	1.903	6.83E-08	2.35E-06	1816	craniferina_c15843	CUST_9089_PI416193496	239611833	EEQ88820.1	alpha-actinin [Ajellomyces dermatitidis ER-3]	Fungus
19769	530	130	52	9	4.058	2.021	3.27E-07	8.76E-06	1817	craniferina_c2773	CUST_4440_PI416193500	169608716	XP_001797777.1	hypothetical protein SNOG_07444 [Phaeosphaeria nodorum SN15] 	Fungus
26272	6	51	1	14	-8.734	-3.127	2.51E-05	0.000313823	1818	craniferina_c12112	CUST_5990_PI416193496	NA	NA	NA	Fungus
25593	38	198	5	58	-5.131	-2.359	3.60E-06	6.43E-05	1819	craniferina_c24248	CUST_14985_PI416193500	256723812	EEU37185.1	predicted protein [Nectria haematococca mpVI 77-13-4]	Fungus
32571	54	8	35	4	6.325	2.661	1.03E-05	0.000151844	1820	craniferina_c24650	CUST_17108_PI416193496	NA	NA	NA	Fungus
16709	332	1166	76	125	-3.565	-1.834	1.97E-08	8.32E-07	1821	craniferina_c21111	CUST_13769_PI416193496	NA	NA	NA	Algae
33143	249	864	57	146	-3.498	-1.806	9.04E-09	4.32E-07	1822	craniferina_c22293	CUST_14893_PI416193496	NA	NA	NA	Algae
9181	1012	176	307	84	5.952	2.573	8.34E-06	0.000128115	1823	craniferina_lrc993	CUST_1788_PI416193500	156044704	XP_001588908.1	hypothetical protein SS1G_10456 [Sclerotinia sclerotiorum 1980] 	Fungus
18788	284	1072	74	45	-3.86	-1.949	1.51E-07	4.66E-06	1824	craniferina_c19126	CUST_11870_PI416193496	NA	NA	NA	Fungus
9237	21	2	13	0	8.417	3.073	2.28E-05	0.000289311	1825	craniferina_c15054	CUST_8455_PI416193496	NA	NA	NA	Algae
42739	210	51	58	4	3.996	1.999	2.74E-07	7.60E-06	1826	craniferina_c10593	CUST_11396_PI416193500	145602500	XP_359920.2	hypothetical protein MGG_04857 [Magnaporthe oryzae 70-15] 	Fungus
41356	69	400	93	32	-11.348	-3.504	4.15E-05	0.000469751	1827	craniferina_c17905	CUST_10730_PI416193496	NA	NA	NA	Algae
10413	33380	8834	9708	1626	3.696	1.886	6.02E-08	2.14E-06	1828	craniferina_c1066	CUST_1914_PI416193500	154291795	XP_001546477.1	hypothetical protein BC1G_14974 [Botryotinia fuckeliana B05.10] 	Algae
36012	1338	5843	309	504	-4.443	-2.151	1.08E-06	2.35E-05	1829	craniferina_c6974	CUST_8894_PI416193500	225683839	EEH22123.1	amidophosphoribosyltransferase [Paracoccidioides brasiliensis Pb03]	Fungus
12426	1892	482	218	92	3.95	1.982	2.23E-07	6.35E-06	1830	craniferina_c21993	CUST_14606_PI416193496	296814164	XP_002847419.1	GMP synthase [Arthroderma otae CBS 113480] 	Algae
39097	13505	3684	392	82	3.665	1.874	5.02E-08	1.84E-06	1831	craniferina_c1402	CUST_2468_PI416193500	242790269	XP_002481528.1	RING finger protein [Talaromyces stipitatus ATCC 10500] 	Fungus
18188	58	10	15	3	6.085	2.605	9.38E-06	0.000140848	1832	craniferina_c10871	CUST_11551_PI416193500	NA	NA	NA	Fungus
19058	8	104	2	58	-12.215	-3.611	4.71E-05	0.000518864	1833	craniferina_c9115	CUST_3841_PI416193496	154309312	XP_001553990.1	predicted protein [Botryotinia fuckeliana B05.10] 	Fungus
39372	3	25	0	17	-8.527	-3.092	2.43E-05	0.00030532	1834	craniferina_c24716	CUST_17168_PI416193496	NA	NA	NA	Fungus
19407	278	66	116	6	3.96	1.985	2.42E-07	6.82E-06	1835	craniferina_c5037	CUST_7054_PI416193500	238498684	XP_002380577.1	conserved hypothetical protein [Aspergillus flavus NRRL3357] 	Fungus
2519	5464	21419	726	1149	-3.939	-1.978	2.17E-07	6.23E-06	1836	craniferina_c5275	CUST_7285_PI416193500	258568520	XP_002585004.1	conserved hypothetical protein [Uncinocarpus reesii 1704] 	Fungus
25605	475	102	185	34	4.616	2.207	1.68E-06	3.42E-05	1837	craniferina_lrc497	CUST_926_PI416193500	NA	NA	NA	Fungus
11703	235	793	79	34	-3.524	-1.817	1.51E-08	6.67E-07	1838	craniferina_c21086	CUST_13745_PI416193496	NA	NA	NA	Algae
30738	2	8	0	4	-4.016	-2.006	3.44E-07	9.11E-06	1839	craniferina_c15982	CUST_9200_PI416193496	121705574	XP_001271050.1	conserved hypothetical protein [Aspergillus clavatus NRRL 1] 	Fungus
16425	803	35	632	10	14.368	3.845	5.76E-05	0.000607395	1840	craniferina_c23258	CUST_15799_PI416193496	NA	NA	NA	Fungus
24775	16	3	4	1	4.898	2.292	2.95E-06	5.46E-05	1841	craniferina_c18766	CUST_11530_PI416193496	212537197	XP_002148754.1	"histone acetyltransferase type b catalytic subunit, putative [Penicillium marneffei ATCC 18224] "	Fungus
33358	447	2178	340	382	-5.748	-2.523	7.59E-06	0.00011824	1842	craniferina_c2498	CUST_4099_PI416193500	NA	NA	NA	Fungus
14026	267	1299	142	465	-5.204	-2.38	4.48E-06	7.69E-05	1843	craniferina_lrc1331	CUST_2351_PI416193500	169602024	XP_001794434.1	hypothetical protein SNOG_03889 [Phaeosphaeria nodorum SN15] 	Fungus
7662	14626	69998	4112	13485	-4.871	-2.284	2.89E-06	5.37E-05	1844	craniferina_lrc10758	CUST_5011_PI416193496	NA	NA	NA	Fungus
8510	143	577	39	162	-4.034	-2.012	3.79E-07	9.88E-06	1845	craniferina_c8832	CUST_3645_PI416193496	240273561	EER37081.1	C6 transcription factor [Ajellomyces capsulatus H143]	Fungus
31051	172	48	12	11	3.614	1.854	4.48E-08	1.68E-06	1846	craniferina_c2882	CUST_4571_PI416193500	169603501	XP_001795172.1	hypothetical protein SNOG_04760 [Phaeosphaeria nodorum SN15] 	Fungus
10061	199	691	13	116	-3.444	-1.784	8.31E-09	4.04E-07	1847	craniferina_c14191	CUST_7729_PI416193496	NA	NA	NA	Algae
27942	9	2	3	0	3.973	1.99	3.03E-07	8.24E-06	1848	Cr_DMini_673G04.ab1	CUST_17482_PI416193500	NA	NA	NA	Algae
41266	6127	21682	780	1065	-3.556	-1.83	2.77E-08	1.12E-06	1849	Cr_WMidi_6241H09.ab1	CUST_18296_PI416193500	154294731	XP_001547805.1	hypothetical protein BC1G_13492 [Botryotinia fuckeliana B05.10] 	Algae
22164	1175	332	52	20	3.543	1.825	2.44E-08	1.00E-06	1850	craniferina_c7833	CUST_9566_PI416193500	259485477	CBF82532.1	TPA: Nuclear pore complex protein An-Nup85 (Eurofung) [Aspergillus nidulans FGSC A4]	Fungus
1806	18120	5696	1489	792	3.193	1.675	5.35E-11	5.91E-09	1851	craniferina_lrc1310	CUST_2312_PI416193500	289621712	CBI51623.1	unnamed protein product [Sordaria macrospora]	Fungus
832	236	32	154	13	6.342	2.665	1.22E-05	0.00017489	1852	craniferina_c21103	CUST_14642_PI416193500	170574269	XP_001892739.1	"Zinc finger, C2H2 type family protein [Brugia malayi] "	Fungus
42930	105	608	115	121	-8.54	-3.094	2.69E-05	0.000332432	1853	craniferina_c17685	CUST_10538_PI416193496	NA	NA	NA	Fungus
10399	34	6	8	4	6.659	2.735	1.42E-05	0.000197641	1854	craniferina_c20505	CUST_13190_PI416193496	NA	NA	NA	Fungus
8327	10	50	2	15	-5.032	-2.331	3.89E-06	6.84E-05	1855	craniferina_c24159	CUST_16649_PI416193496	NA	NA	NA	Algae
16877	161926	52144	6904	3074	3.107	1.636	1.32E-12	2.84E-10	1856	Cr_DMini_4897G11.ab1	CUST_17335_PI416193500	NA	NA	NA	Fungus
44591	2173	9325	195	205	-4.302	-2.105	9.60E-07	2.12E-05	1857	craniferina_lrc324	CUST_614_PI416193500	46123273	XP_386190.1	hypothetical protein FG06014.1 [Gibberella zeae PH-1]	Fungus
8934	86	24	11	4	3.567	1.835	3.48E-08	1.35E-06	1858	craniferina_c11751	CUST_5709_PI416193496	261205424	XP_002627449.1	F-actin-capping protein subunit alpha [Ajellomyces dermatitidis SLH14081] 	Algae
18160	17	117	11	7	-7.76	-2.956	2.23E-05	0.000285061	1859	Cr_WMini_1825B09.ab1	CUST_19266_PI416193500	17508439	NP_493578.1	Ubiquitin E2 (conjugating enzyme) variant family member (uev-1) [Caenorhabditis elegans] 	Fungus
30775	471	135	44	22	3.511	1.812	1.90E-08	8.09E-07	1860	craniferina_c20600	CUST_13277_PI416193496	146322523	XP_750491.2	mitochondrial GTP/GDP transporter Ggc1 [Aspergillus fumigatus Af293] 	Fungus
7246	2936	229	2429	16	9.106	3.187	3.15E-05	0.000376475	1861	craniferina_c8153	CUST_9855_PI416193500	189204077	XP_001938374.1	hypothetical protein PTRG_08042 [Pyrenophora tritici-repentis Pt-1C-BFP] 	Fungus
18537	13458	3771	3202	508	3.525	1.818	2.28E-08	9.45E-07	1862	craniferina_c13034	CUST_12565_PI416193500	NA	NA	NA	Fungus
13634	159	781	97	78	-5.484	-2.455	6.83E-06	0.000108502	1863	craniferina_c23822	CUST_16328_PI416193496	156051576	XP_001591749.1	glutathione S-transferase [Sclerotinia sclerotiorum 1980] 	Fungus
21330	49103	13275	15597	1856	3.597	1.847	4.94E-08	1.82E-06	1864	craniferina_lrc114	CUST_217_PI416193500	261194861	XP_002623835.1	60S ribosomal protein L35 [Ajellomyces dermatitidis SLH14081] 	Fungus
20499	2	15	0	4	-8.129	-3.023	2.51E-05	0.000313752	1865	craniferina_c22607	CUST_15182_PI416193496	NA	NA	NA	Fungus
6019	4510	1136	883	151	3.94	1.978	2.99E-07	8.12E-06	1866	Cr_DMini_865F07.ab1	CUST_17627_PI416193500	189188908	XP_001930793.1	conserved hypothetical protein [Pyrenophora tritici-repentis Pt-1C-BFP] 	Algae
45008	4	37	1	20	-9.196	-3.201	3.25E-05	0.000386134	1867	craniferina_c16175	CUST_13618_PI416193500	169623927	XP_001805370.1	hypothetical protein SNOG_15212 [Phaeosphaeria nodorum SN15] 	Fungus
11813	68	15	18	5	4.5	2.17	1.62E-06	3.31E-05	1868	craniferina_lrc158	CUST_300_PI416193500	212530586	XP_002145450.1	conserved hypothetical protein [Penicillium marneffei ATCC 18224] 	Algae
5896	6	60	2	30	-9.65	-3.27	3.53E-05	0.00041268	1869	craniferina_c7856	CUST_9592_PI416193500	NA	NA	NA	Fungus
8790	715	3812	215	520	-5.454	-2.447	6.83E-06	0.000108502	1870	craniferina_c14338	CUST_7848_PI416193496	NA	NA	NA	Algae
15568	39	8	7	4	5.386	2.429	6.38E-06	0.00010274	1871	craniferina_c15017	CUST_8423_PI416193496	115395948	XP_001213613.1	conserved hypothetical protein [Aspergillus terreus NIH2624] 	Fungus
300	19	77	12	11	-4.548	-2.185	1.83E-06	3.67E-05	1872	craniferina_c20388	CUST_13079_PI416193496	NA	NA	NA	Algae
8516	9407	44113	3983	3853	-4.941	-2.305	3.64E-06	6.48E-05	1873	craniferina_lrc17431	CUST_10329_PI416193496	NA	NA	NA	Fungus
29537	48	9	21	4	5.339	2.417	6.03E-06	9.79E-05	1874	craniferina_c18680	CUST_11448_PI416193496	NA	NA	NA	Fungus
23928	154	2	132	1	41.32	5.369	0.000118176	0.001071897	1875	craniferina_c13668	CUST_12734_PI416193500	NA	NA	NA	Fungus
44154	302	78	85	29	3.941	1.979	3.24E-07	8.70E-06	1876	craniferina_c3118	CUST_4886_PI416193500	240111157	EER29310.1	C2H2 type zinc finger containing protein [Coccidioides posadasii C735 delta SOWgp]	Fungus
41625	408	38	264	4	8.557	3.097	2.95E-05	0.000357551	1877	craniferina_c22509	CUST_15091_PI416193496	259488199	CBF87466.1	"TPA: short-chain dehydrogenase/reductase, putative (AFU_orthologue; AFUA_3G02370) [Aspergillus nidulans FGSC A4]"	Fungus
25746	11	2	2	0	5.924	2.567	1.07E-05	0.00015706	1878	craniferina_c8343	CUST_9990_PI416193500	116204075	XP_001227848.1	hypothetical protein CHGG_09921 [Chaetomium globosum CBS 148.51] 	Fungus
23118	1515	8936	648	1753	-6.252	-2.644	1.27E-05	0.000180901	1879	craniferina_c5782	CUST_7818_PI416193500	189196270	XP_001934473.1	merozoite capping protein-1 [Pyrenophora tritici-repentis Pt-1C-BFP] 	Fungus
22888	6195	25139	2265	5088	-4.172	-2.061	8.32E-07	1.90E-05	1880	craniferina_c9611	CUST_10823_PI416193500	NA	NA	NA	Fungus
17147	17	3	5	1	5.718	2.515	9.13E-06	0.000137966	1881	craniferina_c1420	CUST_2498_PI416193500	70992763	XP_751230.1	carboxypeptidase CpyA/Prc1 [Aspergillus fumigatus Af293] 	Algae
9453	4877	17455	657	647	-3.599	-1.848	6.25E-08	2.20E-06	1882	craniferina_c7694	CUST_9457_PI416193500	242765958	XP_002341079.1	"aldo-keto reductase, putative [Talaromyces stipitatus ATCC 10500] "	Fungus
24739	20	68	2	12	-3.334	-1.737	3.51E-09	1.97E-07	1883	craniferina_c3091	CUST_4843_PI416193500	258568520	XP_002585004.1	conserved hypothetical protein [Uncinocarpus reesii 1704] 	Fungus
22401	15	2	8	0	7.423	2.892	2.24E-05	0.000285666	1884	craniferina_c8429	CUST_10063_PI416193500	296424384	XP_002841728.1	hypothetical protein [Tuber melanosporum Mel28] 	Fungus
1900	2	13	0	5	-5.74	-2.521	9.40E-06	0.000141047	1885	craniferina_lrc1463	CUST_2573_PI416193500	156061295	XP_001596570.1	hypothetical protein SS1G_02790 [Sclerotinia sclerotiorum 1980] 	Fungus
35729	21329	5956	5975	210	3.494	1.805	2.55E-08	1.04E-06	1886	craniferina_c1939	CUST_3295_PI416193500	239613428	EEQ90415.1	GTP-binding protein YchF [Ajellomyces dermatitidis ER-3]	Fungus
46	880	202	242	9	4.244	2.085	1.04E-06	2.27E-05	1887	Cr_DMidi_5281E04.ab1	CUST_15714_PI416193500	NA	NA	NA	Algae
41143	14312	3511	4682	263	3.919	1.97	3.35E-07	8.93E-06	1888	craniferina_c2575	CUST_4190_PI416193500	240107775	EER25954.1	hypothetical protein CPC735_043980 [Coccidioides posadasii C735 delta SOWgp]	Fungus
11237	11146	408	5557	25	24.573	4.619	9.91E-05	0.000932578	1889	craniferina_c2046	CUST_3457_PI416193500	119188903	XP_001245058.1	hypothetical protein CIMG_04499 [Coccidioides immitis RS] 	Fungus
40622	5	36	6	11	-9.07	-3.181	3.51E-05	0.00041111	1890	craniferina_c14917	CUST_8338_PI416193496	241955259	XP_002420350.1	"adenosine-5 phosphosulphate kinase, putative; adenylyl-sulphate kinase, putative [Candida dubliniensis CD36] "	Fungus
12431	1477	5213	278	631	-3.557	-1.831	4.99E-08	1.83E-06	1891	craniferina_c27624	CUST_19940_PI416193496	162450606	YP_001612973.1	hypothetical protein sce2334 [Sorangium cellulosum So ce 56] 	Algae
650	60	225	23	10	-3.917	-1.97	3.37E-07	8.96E-06	1892	craniferina_c20704	CUST_13378_PI416193496	NA	NA	NA	Algae
16127	761	6916	487	1099	-10.458	-3.387	4.35E-05	0.000486738	1893	craniferina_c24230	CUST_16713_PI416193496	242815597	XP_002486600.1	"benzoate 4-monooxygenase cytochrome P450, putative [Talaromyces stipitatus ATCC 10500] "	Algae
32836	218	991	84	146	-4.736	-2.244	3.18E-06	5.81E-05	1894	craniferina_c25874	CUST_18257_PI416193496	145240645	XP_001392969.1	hypothetical protein An08g08560 [Aspergillus niger] 	Algae
16395	83	23	15	6	3.709	1.891	1.54E-07	4.73E-06	1895	craniferina_c5920	CUST_7960_PI416193500	NA	NA	NA	Fungus
11413	12	2	5	0	5.974	2.579	1.19E-05	0.000171542	1896	craniferina_c18995	CUST_11745_PI416193496	291181735	EFE37478.1	DUF833 domain protein [Trichophyton verrucosum HKI 0517]	Fungus
18634	2	10	0	2	-5.277	-2.4	6.51E-06	0.000104338	1897	craniferina_c25467	CUST_17876_PI416193496	242804102	XP_002484308.1	"troponin C, putative [Talaromyces stipitatus ATCC 10500] "	Fungus
21773	167021	53639	12661	4468	3.115	1.639	1.74E-11	2.35E-09	1898	Cr_DMini_673H08.ab1	CUST_17511_PI416193500	NA	NA	NA	Algae
14120	553	122	133	12	4.46	2.157	1.86E-06	3.72E-05	1899	craniferina_c9866	CUST_4385_PI416193496	NA	NA	NA	Algae
6524	653	2333	158	91	-3.637	-1.863	9.39E-08	3.09E-06	1900	craniferina_c27626	CUST_19942_PI416193496	NA	NA	NA	Fungus
33004	2028	121	542	49	17.483	4.128	7.91E-05	0.000779757	1901	craniferina_c7222	CUST_9077_PI416193500	70993292	XP_751493.1	conserved hypothetical protein [Aspergillus fumigatus Af293] 	Fungus
22843	170	4	142	3	31.383	4.972	0.000114728	0.001047515	1902	craniferina_c13668	CUST_12733_PI416193500	NA	NA	NA	Fungus
28811	48	201	15	89	-4.097	-2.034	7.32E-07	1.71E-05	1903	craniferina_c24697	CUST_17151_PI416193496	NA	NA	NA	Fungus
24194	2145	25	1771	2	50.507	5.658	0.000137365	0.001209076	1904	craniferina_c3143	CUST_4915_PI416193500	295666299	XP_002793700.1	conserved hypothetical protein [Paracoccidioides brasiliensis Pb01] 	Fungus
882	28	116	6	7	-4.239	-2.084	1.15E-06	2.49E-05	1905	craniferina_c10127	CUST_4561_PI416193496	255932517	XP_002557815.1	Pc12g09900 [Penicillium chrysogenum Wisconsin 54-1255] 	Fungus
17954	10307	3063	1907	198	3.328	1.735	4.72E-09	2.53E-07	1906	craniferina_c6032	CUST_8068_PI416193500	212543343	XP_002151826.1	"Rho GTPase activator (Bem3), putative [Penicillium marneffei ATCC 18224] "	Fungus
17503	30	8	7	1	3.608	1.851	8.59E-08	2.88E-06	1907	craniferina_c14654	CUST_8113_PI416193496	256726536	EEU39897.1	hypothetical protein NECHADRAFT_39343 [Nectria haematococca mpVI 77-13-4]	Algae
36693	1684	87	525	31	19.817	4.309	8.99E-05	0.000863199	1908	craniferina_c7222	CUST_9078_PI416193500	70993292	XP_751493.1	conserved hypothetical protein [Aspergillus fumigatus Af293] 	Fungus
667	330	76	122	15	4.162	2.057	9.42E-07	2.09E-05	1909	craniferina_c7295	CUST_9139_PI416193500	121700641	XP_001268585.1	"sphinganine hydroxylase Sur2, putative [Aspergillus clavatus NRRL 1] "	Fungus
13857	9296	43618	4012	3693	-4.956	-2.309	4.95E-06	8.37E-05	1910	craniferina_lrc381	CUST_23_PI416193496	NA	NA	NA	Fungus
21937	109	22	55	5	4.599	2.201	2.88E-06	5.36E-05	1911	craniferina_c23131	CUST_15677_PI416193496	NA	NA	NA	Fungus
20106	89	310	19	67	-3.485	-1.801	3.69E-08	1.42E-06	1912	craniferina_c6474	CUST_8483_PI416193500	189188916	XP_001930797.1	pentatricopeptide repeat protein [Pyrenophora tritici-repentis Pt-1C-BFP] 	Fungus
5045	3	18	2	7	-5.689	-2.508	1.09E-05	0.000159961	1913	craniferina_c2296	CUST_394_PI416193496	240277062	EER40572.1	tRNA isopentenyltransferase [Ajellomyces capsulatus H143]	Algae
34240	171769	55682	22472	4079	3.073	1.62	1.06E-11	1.57E-09	1914	Cr_DMini_3841H10.ab1	CUST_17022_PI416193500	NA	NA	NA	Fungus
22694	52	6	28	7	11.961	3.58	5.97E-05	0.0006262	1915	craniferina_c17978	CUST_10794_PI416193496	NA	NA	NA	Fungus
1660	21	84	6	2	-4.042	-2.015	7.35E-07	1.71E-05	1916	BTK05725016(c)SJ1(t)Dry_0.5-1kb_1441-1536_H2(p)T3(s)090205SJ1SEQ1.016.ab1	CUST_15480_PI416193500	NA	NA	NA	NA
2994	157	495	5	82	-3.122	-1.642	6.60E-11	7.09E-09	1917	craniferina_lrc212	CUST_399_PI416193500	119188149	XP_001244681.1	conserved hypothetical protein [Coccidioides immitis RS] 	Algae
27095	93	370	18	38	-3.997	-1.999	6.40E-07	1.52E-05	1918	craniferina_c12837	CUST_6578_PI416193496	240106939	EER25126.1	hypothetical protein CPC735_017280 [Coccidioides posadasii C735 delta SOWgp]	Fungus
12851	69	297	28	139	-4.243	-2.085	1.43E-06	2.99E-05	1919	craniferina_c10832	CUST_11529_PI416193500	291188123	EFE43475.1	conserved hypothetical protein [Trichophyton verrucosum HKI 0517]	Fungus
33633	488	104	229	10	4.347	2.12	1.90E-06	3.78E-05	1920	craniferina_c10632	CUST_11417_PI416193500	259481218	CBF74538.1	TPA: calpain-like protein (AFU_orthologue; AFUA_6G07970) [Aspergillus nidulans FGSC A4]	Fungus
1896	1122	144	661	25	6.542	2.71	1.85E-05	0.000244543	1921	craniferina_c16320	CUST_9468_PI416193496	291186427	EFE41863.1	"cytochrome P450 alkane hydroxylase, putative [Trichophyton verrucosum HKI 0517]"	Fungus
9355	109	758	140	248	-12.401	-3.632	6.41E-05	0.000661752	1922	craniferina_c17242	CUST_10180_PI416193496	NA	NA	NA	Algae
39892	9840	2894	410	194	3.404	1.767	2.01E-08	8.45E-07	1923	Cr_WMidi_7777F09.ab1	CUST_18528_PI416193500	NA	NA	NA	Fungus
20327	152	30	71	12	4.858	2.28	4.65E-06	7.92E-05	1924	craniferina_c3774	CUST_5697_PI416193500	242783118	XP_002480135.1	"vacuolar segregation protein (Pep7), putative [Talaromyces stipitatus ATCC 10500] "	Fungus
19688	317	98	13	13	3.247	1.699	2.14E-09	1.29E-07	1925	craniferina_c4193	CUST_6167_PI416193500	154294430	XP_001547656.1	hypothetical protein BC1G_13735 [Botryotinia fuckeliana B05.10] 	Algae
17612	4910	1318	1064	104	3.678	1.879	1.88E-07	5.57E-06	1926	craniferina_c10151	CUST_11139_PI416193500	46139671	XP_391526.1	hypothetical protein FG11350.1 [Gibberella zeae PH-1]	Fungus
25438	172	42	66	5	3.919	1.971	4.88E-07	1.21E-05	1927	craniferina_c6304	CUST_2140_PI416193496	NA	NA	NA	Fungus
22959	39	460	59	159	-32.442	-5.02	0.000128293	0.001144335	1928	craniferina_c3636	CUST_5525_PI416193500	NA	NA	NA	Fungus
37132	2	56	0	10	-26.498	-4.728	0.0001178	0.001069434	1929	craniferina_c26734	CUST_19088_PI416193496	NA	NA	NA	Fungus
6389	167610	55092	8349	3766	3.045	1.606	6.28E-12	1.03E-09	1930	BTK05729010(c)SJ1(t)Dry_0.5-1kb_1441-1536_E10(p)T3(s)090205SJ1SEQ1.077.ab1	CUST_15578_PI416193500	NA	NA	NA	NA
920	330	1362	147	437	-4.243	-2.085	1.58E-06	3.24E-05	1931	craniferina_c16186	CUST_9360_PI416193496	115400902	XP_001216039.1	30 kDa heat shock protein [Aspergillus terreus NIH2624] 	Fungus
18383	214	937	116	184	-4.794	-2.261	4.44E-06	7.64E-05	1932	craniferina_c24260	CUST_16740_PI416193496	NA	NA	NA	Algae
19829	96	27	13	12	3.684	1.881	2.08E-07	6.02E-06	1933	craniferina_c17898	CUST_10724_PI416193496	NA	NA	NA	Fungus
28172	1908	602	130	7	3.166	1.663	4.89E-10	3.88E-08	1934	craniferina_c16235	CUST_13639_PI416193500	189209207	XP_001940936.1	FYVE zinc finger protein [Pyrenophora tritici-repentis Pt-1C-BFP] 	Algae
38272	254	1262	28	103	-4.986	-2.318	5.87E-06	9.56E-05	1935	Cr_DMini_2305A01.ab1	CUST_16702_PI416193500	169763250	XP_001727525.1	hypothetical protein [Aspergillus oryzae RIB40] 	Fungus
40292	72	684	117	44	-47.449	-5.568	0.000150543	0.001299527	1936	craniferina_c23500	CUST_16026_PI416193496	NA	NA	NA	Algae
2312	171742	55817	14457	4006	3.075	1.62	3.72E-11	4.44E-09	1937	craniferina_lrc11644	CUST_12011_PI416193500	NA	NA	NA	Fungus
35232	31	2	21	0	10.339	3.37	5.11E-05	0.000555566	1938	craniferina_c1379	CUST_2427_PI416193500	240104875	EER23070.1	"FK506-binding protein 2 precursor/ peptidyl-prolyl cis-trans isomerase, putative [Coccidioides posadasii C735 delta SOWgp]"	Fungus
14959	17	2	11	0	6.415	2.681	1.83E-05	0.000242464	1939	craniferina_c20229	CUST_12928_PI416193496	NA	NA	NA	Fungus
36157	55	15	18	2	3.479	1.799	5.14E-08	1.88E-06	1940	craniferina_c21475	CUST_14113_PI416193496	159476096	XP_001696150.1	protein N-methyltransferase [Chlamydomonas reinhardtii] 	Fungus
39925	300	1197	26	88	-3.99	-1.997	7.37E-07	1.71E-05	1941	craniferina_c6569	CUST_8595_PI416193500	NA	NA	NA	Fungus
26998	1101	304	117	38	3.629	1.86	1.67E-07	5.05E-06	1942	craniferina_c11752	CUST_12071_PI416193500	37523158	NP_926535.1	hypothetical protein glr3589 [Gloeobacter violaceus PCC 7421] 	Algae
11130	42	2	47	0	11.064	3.468	5.70E-05	0.000602515	1943	craniferina_c25225	CUST_17646_PI416193496	NA	NA	NA	Algae
44275	14	4	1	1	4.08	2.029	9.99E-07	2.20E-05	1944	craniferina_c7146	CUST_9020_PI416193500	239612898	EEQ89885.1	U3 small nucleolar RNA associated protein [Ajellomyces dermatitidis ER-3]	Fungus
33007	61	262	21	43	-4.385	-2.133	2.38E-06	4.57E-05	1945	craniferina_c7683	CUST_2956_PI416193496	154308287	XP_001553480.1	hypothetical protein BC1G_07889 [Botryotinia fuckeliana B05.10] 	Fungus
10543	537	134	76	17	3.987	1.995	7.47E-07	1.74E-05	1946	craniferina_c7596	CUST_9370_PI416193500	NA	NA	NA	Fungus
27694	7	60	8	9	-15.451	-3.95	8.40E-05	0.000817806	1947	craniferina_c19578	CUST_12301_PI416193496	123489278	XP_001325357.1	hypothetical protein [Trichomonas vaginalis G3] 	Algae
18545	16	104	19	35	-9.731	-3.283	4.76E-05	0.000523646	1948	craniferina_c9102	CUST_10531_PI416193500	169780540	XP_001824734.1	hypothetical protein [Aspergillus oryzae RIB40] 	Fungus
31674	103	20	39	31	16.601	4.053	8.90E-05	0.000856133	1949	craniferina_c25537	CUST_17941_PI416193496	256722459	EEU35842.1	hypothetical protein NECHADRAFT_20921 [Nectria haematococca mpVI 77-13-4]	Fungus
20476	52	13	7	3	3.947	1.981	6.61E-07	1.56E-05	1950	craniferina_c14337	CUST_12958_PI416193500	156053854	XP_001592853.1	hypothetical protein SS1G_05775 [Sclerotinia sclerotiorum 1980] 	Fungus
7454	3	12	1	2	-4.346	-2.12	2.33E-06	4.49E-05	1951	craniferina_c23210	CUST_15755_PI416193496	NA	NA	NA	Fungus
31853	65	407	19	126	-6.199	-2.632	1.74E-05	0.000232845	1952	craniferina_c22288	CUST_14889_PI416193496	NA	NA	NA	Fungus
26062	14	3	2	1	4.663	2.221	3.94E-06	6.90E-05	1953	craniferina_c14951	CUST_8368_PI416193496	171690828	XP_001910339.1	hypothetical protein [Podospora anserina S mat+] 	Fungus
6207	78	282	5	24	-3.624	-1.858	1.85E-07	5.50E-06	1954	craniferina_c10967	CUST_5150_PI416193496	NA	NA	NA	Fungus
39038	180891	58618	17661	5956	3.087	1.626	8.11E-11	8.41E-09	1955	craniferina_lrc16306	CUST_9457_PI416193496	NA	NA	NA	Fungus
13424	3	14	1	2	-5.037	-2.333	6.91E-06	0.000109499	1956	craniferina_c9922	CUST_10983_PI416193500	226287216	EEH42729.1	conserved hypothetical protein [Paracoccidioides brasiliensis Pb18]	Fungus
38869	9908	2945	1214	288	3.358	1.748	1.89E-08	8.09E-07	1957	craniferina_c11025	CUST_11656_PI416193500	238501142	XP_002381805.1	IQ calmodulin-binding motif protein [Aspergillus flavus NRRL3357] 	Fungus
45026	3349	923	882	145	3.567	1.835	1.37E-07	4.30E-06	1958	craniferina_c27036	CUST_19381_PI416193496	NA	NA	NA	Fungus
27783	83	339	19	111	-4.016	-2.006	9.17E-07	2.05E-05	1959	craniferina_c2002	CUST_3396_PI416193500	156064441	XP_001598142.1	hypothetical protein SS1G_00228 [Sclerotinia sclerotiorum 1980] 	Fungus
8797	11	64	8	4	-7.092	-2.826	2.71E-05	0.000333734	1960	craniferina_c9635	CUST_4214_PI416193496	NA	NA	NA	Fungus
39098	169	43	26	5	3.936	1.977	6.58E-07	1.56E-05	1961	craniferina_c3690	CUST_897_PI416193496	NA	NA	NA	Fungus
6511	142	38	55	8	3.638	1.863	2.06E-07	5.98E-06	1962	craniferina_c25712	CUST_18103_PI416193496	NA	NA	NA	Fungus
13986	81	353	13	48	-4.36	-2.124	2.52E-06	4.80E-05	1963	craniferina_c13229	CUST_6916_PI416193496	NA	NA	NA	Fungus
37698	1485	5010	338	545	-3.425	-1.776	4.41E-08	1.65E-06	1964	craniferina_c21419	CUST_14679_PI416193500	67903822	XP_682167.1	hypothetical protein AN8898.2 [Aspergillus nidulans FGSC A4] 	Fungus
6474	174	50	28	0	3.449	1.786	5.54E-08	1.99E-06	1965	craniferina_c5545	CUST_7583_PI416193500	189190928	XP_001931803.1	conserved hypothetical protein [Pyrenophora tritici-repentis Pt-1C-BFP] 	Fungus
33833	126	7	30	3	20.737	4.374	0.000109861	0.001012248	1966	craniferina_lrc199	CUST_376_PI416193500	119478875	XP_001259471.1	"disulfide isomerase (TigA), putative [Neosartorya fischeri NRRL 181] "	Fungus
151	111	1283	86	77	-18.843	-4.236	0.000104829	0.000975146	1967	craniferina_c12691	CUST_6460_PI416193496	NA	NA	NA	Fungus
8485	4558	1215	1097	97	3.691	1.884	2.97E-07	8.10E-06	1968	craniferina_c10151	CUST_11140_PI416193500	46139671	XP_391526.1	hypothetical protein FG11350.1 [Gibberella zeae PH-1]	Fungus
28731	32	309	20	36	-11.49	-3.522	6.56E-05	0.000673739	1969	Cr_Midi_01B01.ab1	CUST_17699_PI416193500	17553574	NP_498082.1	Temporarily Assigned Gene name family member (tag-174) [Caenorhabditis elegans] 	Fungus
20313	15	3	5	1	5.604	2.486	1.31E-05	0.000185054	1970	craniferina_c18761	CUST_11525_PI416193496	NA	NA	NA	Algae
10019	32	6	13	3	6.343	2.665	1.99E-05	0.000259453	1971	craniferina_c1608	CUST_212_PI416193496	261355507	EEY17935.1	homocitrate synthase [Verticillium albo-atrum VaMs.102]	Fungus
29607	8	40	1	8	-4.914	-2.297	6.40E-06	0.000102969	1972	craniferina_c13964	CUST_7547_PI416193496	NA	NA	NA	Algae
7791	45	11	7	4	4.11	2.039	1.46E-06	3.03E-05	1973	craniferina_c4965	CUST_6973_PI416193500	NA	NA	NA	Fungus
28084	52	358	47	43	-8.881	-3.151	4.46E-05	0.000496443	1974	craniferina_lrc2864	CUST_4548_PI416193500	NA	NA	NA	Fungus
26901	7290	1893	2168	205	3.737	1.902	3.77E-07	9.84E-06	1975	Cr_DMini_865C05.ab1	CUST_17571_PI416193500	156055914	XP_001593881.1	hypothetical protein SS1G_05309 [Sclerotinia sclerotiorum 1980] 	Algae
37643	32	177	23	49	-6.371	-2.672	2.04E-05	0.000264242	1976	craniferina_c1147	CUST_2047_PI416193500	154299202	XP_001550021.1	hypothetical protein BC1G_11779 [Botryotinia fuckeliana B05.10] 	Fungus
3953	309	53	206	20	5.198	2.378	9.09E-06	0.000137496	1977	craniferina_c20104	CUST_12807_PI416193496	NA	NA	NA	Fungus
28596	21	89	10	21	-4.384	-2.132	2.94E-06	5.46E-05	1978	craniferina_c21148	CUST_13802_PI416193496	NA	NA	NA	Fungus
32323	2	7	0	0	-3.474	-1.797	7.71E-08	2.63E-06	1979	craniferina_c23734	CUST_16247_PI416193496	145538604	XP_001455002.1	hypothetical protein [Paramecium tetraurelia strain d4-2] 	Fungus
27874	7548	1638	2060	169	4.504	2.171	3.56E-06	6.37E-05	1980	craniferina_c16326	CUST_9474_PI416193496	154316598	XP_001557620.1	hypothetical protein BC1G_04230 [Botryotinia fuckeliana B05.10] 	Fungus
12041	184	4	189	3	23.261	4.54	0.000121524	0.001096348	1981	craniferina_c17894	CUST_14308_PI416193500	NA	NA	NA	Fungus
21543	6765	1901	2053	19	3.458	1.79	6.64E-08	2.29E-06	1982	craniferina_c5655	CUST_7683_PI416193500	212537733	XP_002149022.1	peptide N-myristoyl transferase (Nmt1) [Penicillium marneffei ATCC 18224] 	Fungus
15918	96	465	49	122	-5.377	-2.427	1.15E-05	0.000167145	1983	craniferina_c9515	CUST_4129_PI416193496	NA	NA	NA	Fungus
13239	337	1280	121	175	-3.969	-1.989	9.04E-07	2.03E-05	1984	craniferina_lrc14305	CUST_7821_PI416193496	NA	NA	NA	Fungus
28169	341	1578	7	354	-4.55	-2.186	3.91E-06	6.86E-05	1985	craniferina_c15555	CUST_8857_PI416193496	NA	NA	NA	Fungus
7567	49	176	13	44	-3.558	-1.831	1.63E-07	4.96E-06	1986	craniferina_c22855	CUST_15417_PI416193496	240106137	EER24330.1	Major Facilitator Superfamily protein [Coccidioides posadasii C735 delta SOWgp]	Fungus
6639	285	65	42	10	4.395	2.136	3.16E-06	5.79E-05	1987	craniferina_c18016	CUST_10828_PI416193496	NA	NA	NA	Algae
20255	164	38	57	9	4.213	2.075	2.06E-06	4.05E-05	1988	craniferina_c20817	CUST_13488_PI416193496	154310485	XP_001554574.1	hypothetical protein BC1G_07163 [Botryotinia fuckeliana B05.10] 	Fungus
33278	35170	9044	1987	1872	3.938	1.978	8.75E-07	1.98E-05	1989	craniferina_c8531	CUST_10156_PI416193500	256730470	EEU43821.1	hypothetical protein NECHADRAFT_30008 [Nectria haematococca mpVI 77-13-4]	Fungus
18162	662	65	442	9	7.979	2.996	3.83E-05	0.000439738	1990	craniferina_c14196	CUST_7733_PI416193496	189196516	XP_001934596.1	hypothetical protein PTRG_04263 [Pyrenophora tritici-repentis Pt-1C-BFP] 	Fungus
32795	990	95	649	18	8.459	3.08	4.24E-05	0.000477338	1991	craniferina_c21180	CUST_13832_PI416193496	NA	NA	NA	Fungus
34133	362	1396	29	128	-3.852	-1.945	6.73E-07	1.59E-05	1992	craniferina_c4126	CUST_6086_PI416193500	NA	NA	NA	Fungus
6558	14565	2553	744	936	5.952	2.573	1.84E-05	0.000243461	1993	Cr_DMini_3841H01.ab1	CUST_17003_PI416193500	71018401	XP_759431.1	hypothetical protein UM03284.1 [Ustilago maydis 521] 	Fungus
16870	116	754	143	75	-11.142	-3.478	6.84E-05	0.000697482	1994	craniferina_c21492	CUST_14130_PI416193496	46126459	XP_387783.1	hypothetical protein FG07607.1 [Gibberella zeae PH-1]	Fungus
38075	160029	53331	18083	3952	2.993	1.582	1.21E-11	1.76E-09	1995	Cr_DMini_1249B07.ab1	CUST_16572_PI416193500	NA	NA	NA	Algae
14018	163097	54086	10536	4247	3.018	1.593	3.61E-11	4.34E-09	1996	Cr_DMini_4897G11.ab1	CUST_17334_PI416193500	NA	NA	NA	Fungus
10735	1011	3497	318	479	-3.557	-1.831	1.92E-07	5.67E-06	1997	Cr_DMini_4609A02.ab1	CUST_17030_PI416193500	238490690	XP_002376582.1	conserved hypothetical protein [Aspergillus flavus NRRL3357] 	Fungus
26433	727	180	186	43	4.009	2.003	1.32E-06	2.81E-05	1998	craniferina_c8065	CUST_9769_PI416193500	NA	NA	NA	Fungus
1820	524	2118	102	274	-4.067	-2.024	1.56E-06	3.20E-05	1999	craniferina_c2705	CUST_532_PI416193496	67517696	XP_658634.1	hypothetical protein AN1030.2 [Aspergillus nidulans FGSC A4] 	Fungus
26224	2944	153	3405	21	12.274	3.617	7.85E-05	0.000775131	2000	craniferina_c8350	CUST_9998_PI416193500	238497151	XP_002379811.1	hypothetical protein AFLA_137990 [Aspergillus flavus NRRL3357] 	Algae
11697	14	47	1	7	-3.446	-1.785	9.59E-08	3.16E-06	2001	craniferina_c1870	CUST_3191_PI416193500	154303705	XP_001552259.1	hypothetical protein BC1G_08737 [Botryotinia fuckeliana B05.10] 	Fungus
33434	516	2280	149	735	-4.358	-2.124	3.42E-06	6.18E-05	2002	craniferina_c25158	CUST_17580_PI416193496	NA	NA	NA	Algae
7308	15	4	5	1	3.58	1.84	2.45E-07	6.89E-06	2003	craniferina_c27775	CUST_20077_PI416193496	169621744	XP_001804282.1	hypothetical protein SNOG_14082 [Phaeosphaeria nodorum SN15] 	Fungus
10137	375	91	94	34	4.259	2.09	2.79E-06	5.21E-05	2004	craniferina_c19379	CUST_12116_PI416193496	NA	NA	NA	Fungus
27846	3	14	2	5	-4.826	-2.271	6.92E-06	0.000109611	2005	craniferina_c1802	CUST_3092_PI416193500	154296174	XP_001548519.1	hypothetical protein BC1G_12914 [Botryotinia fuckeliana B05.10] 	Fungus
34254	295	4117	474	650	-56.737	-5.826	0.000189604	0.001561629	2006	craniferina_c9264	CUST_3944_PI416193496	NA	NA	NA	Fungus
39033	825	103	517	12	6.492	2.699	2.61E-05	0.000324456	2007	craniferina_c13116	CUST_6812_PI416193496	242785042	XP_002480511.1	"glucan 1,3-beta-glucosidase precursor, putative [Talaromyces stipitatus ATCC 10500] "	Fungus
5443	2829	18149	3325	906	-11.56	-3.531	7.50E-05	0.000747556	2008	craniferina_lrc26802	CUST_19155_PI416193496	NA	NA	NA	Fungus
27160	5	36	5	3	-11.278	-3.495	7.32E-05	0.000734412	2009	craniferina_lrc527	CUST_36_PI416193496	NA	NA	NA	Fungus
5998	57	244	29	64	-4.51	-2.173	4.54E-06	7.77E-05	2010	craniferina_c11457	CUST_5503_PI416193496	168042258	XP_001773606.1	predicted protein [Physcomitrella patens subsp. patens] 	Algae
1061	23	167	15	39	-8.934	-3.159	5.36E-05	0.000577508	2011	Cr_WMidi_5761B03.ab1	CUST_18026_PI416193500	NA	NA	NA	Algae
5895	298	40	62	12	7.509	2.909	3.83E-05	0.000439436	2012	craniferina_c13860	CUST_7457_PI416193496	NA	NA	NA	Fungus
20906	14603	3721	5119	204	3.737	1.902	6.01E-07	1.45E-05	2013	craniferina_c2575	CUST_4189_PI416193500	240107775	EER25954.1	hypothetical protein CPC735_043980 [Coccidioides posadasii C735 delta SOWgp]	Fungus
2048	201	61	35	7	3.292	1.719	2.57E-08	1.05E-06	2014	craniferina_c9247	CUST_10620_PI416193500	NA	NA	NA	Fungus
1487	147	1026	69	136	-7.44	-2.895	3.87E-05	0.000443219	2015	craniferina_c18249	CUST_11040_PI416193496	NA	NA	NA	Fungus
13509	170	43	86	7	3.69	1.884	4.90E-07	1.22E-05	2016	craniferina_c15397	CUST_8729_PI416193496	145609195	XP_367509.2	hypothetical protein MGG_07420 [Magnaporthe oryzae 70-15] 	Fungus
27692	1997	7	3247	5	81.51	6.349	0.00020996	0.00168812	2017	Cr_DMini_4897C03.ab1	CUST_17228_PI416193500	31415494	AAP44986.1	LacZalpha [Shuttle vector pNG168]	Algae
12565	33	129	15	33	-4.08	-2.029	1.99E-06	3.94E-05	2018	craniferina_c2282	CUST_3788_PI416193500	242784424	XP_002480384.1	"eukaryotic translation initiation factor 3 subunit CLU1/TIF31, putative [Talaromyces stipitatus ATCC 10500] "	Fungus
18594	28	259	21	33	-12.452	-3.638	8.74E-05	0.00084437	2019	Cr_Midi_01B02.ab1	CUST_17700_PI416193500	17553574	NP_498082.1	Temporarily Assigned Gene name family member (tag-174) [Caenorhabditis elegans] 	Algae
11443	117	24	47	9	4.72	2.239	6.90E-06	0.000109337	2020	craniferina_c1615	CUST_2799_PI416193500	156037404	XP_001586429.1	hypothetical protein SS1G_12413 [Sclerotinia sclerotiorum 1980] 	Fungus
39660	412	1923	332	326	-5.643	-2.496	1.80E-05	0.000239852	2021	craniferina_c2498	CUST_4100_PI416193500	NA	NA	NA	Fungus
28629	25	84	1	15	-3.268	-1.709	2.06E-08	8.62E-07	2022	craniferina_c10030	CUST_11057_PI416193500	119479129	XP_001259593.1	"small nuclear ribonucleoprotein U2, A [Neosartorya fischeri NRRL 181] "	Fungus
10751	124	1380	69	304	-12.024	-3.588	8.40E-05	0.00081732	2023	craniferina_c7417	CUST_2801_PI416193496	255936117	XP_002559085.1	Pc13g06510 [Penicillium chrysogenum Wisconsin 54-1255] 	Fungus
44893	1014	280	64	59	3.674	1.877	4.82E-07	1.20E-05	2024	craniferina_c11752	CUST_12072_PI416193500	37523158	NP_926535.1	hypothetical protein glr3589 [Gloeobacter violaceus PCC 7421] 	Algae
20162	214	14	161	5	10.641	3.412	7.08E-05	0.000715509	2025	craniferina_c6502	CUST_8514_PI416193500	242801340	XP_002483743.1	conserved hypothetical protein [Talaromyces stipitatus ATCC 10500] 	Fungus
42595	3147	308	1861	33	8.547	3.095	5.15E-05	0.000558696	2026	craniferina_c16152	CUST_13609_PI416193500	115386684	XP_001209883.1	conserved hypothetical protein [Aspergillus terreus NIH2624] 	Fungus
27926	47345	13446	10673	1455	3.478	1.798	1.74E-07	5.24E-06	2027	craniferina_lrc773	CUST_1399_PI416193500	121702287	XP_001269408.1	MYB DNA-binding domain protein [Aspergillus clavatus NRRL 1] 	Fungus
15143	20	2	13	0	8.236	3.042	4.81E-05	0.000527832	2028	craniferina_c10057	CUST_4515_PI416193496	NA	NA	NA	Fungus
35078	323	77	68	19	4.248	2.087	3.38E-06	6.12E-05	2029	craniferina_c18884	CUST_14445_PI416193500	159129016	EDP54130.1	WD repeat protein [Aspergillus fumigatus A1163]	Algae
17011	36	123	5	24	-3.424	-1.776	1.27E-07	4.02E-06	2030	craniferina_c1070	CUST_1919_PI416193500	242808870	XP_002485253.1	"CFEM domain protein, putative [Talaromyces stipitatus ATCC 10500] "	Fungus
7424	201	856	17	101	-4.248	-2.087	3.42E-06	6.18E-05	2031	craniferina_c15140	CUST_8522_PI416193496	169616316	XP_001801573.1	hypothetical protein SNOG_11329 [Phaeosphaeria nodorum SN15] 	Fungus
37251	171	25	94	3	5.938	2.57	2.24E-05	0.000286113	2032	craniferina_c11889	CUST_5816_PI416193496	212534812	XP_002147562.1	"MFS monosaccharide transporter, putative [Penicillium marneffei ATCC 18224] "	Algae
37777	25	5	5	5	6.077	2.603	2.47E-05	0.0003097	2033	craniferina_c13085	CUST_12583_PI416193500	169768446	XP_001818693.1	hypothetical protein [Aspergillus oryzae RIB40] 	Algae
33815	160	532	41	63	-3.395	-1.763	1.12E-07	3.61E-06	2034	craniferina_c20197	CUST_12898_PI416193496	NA	NA	NA	Fungus
42908	1717	157	1147	62	8.936	3.16	5.76E-05	0.000607349	2035	craniferina_c18344	CUST_11128_PI416193496	NA	NA	NA	Algae
1514	15	68	5	16	-4.476	-2.162	5.23E-06	8.71E-05	2036	craniferina_c4911	CUST_1450_PI416193496	NA	NA	NA	Fungus
15707	57	13	21	8	4.481	2.164	5.33E-06	8.84E-05	2037	craniferina_c16711	CUST_9774_PI416193496	NA	NA	NA	Algae
11988	666	194	39	40	3.477	1.798	1.99E-07	5.83E-06	2038	craniferina_c13211	CUST_6900_PI416193496	156055496	XP_001593672.1	hypothetical protein SS1G_05100 [Sclerotinia sclerotiorum 1980] 	Fungus
22175	6435	1171	2228	198	5.323	2.412	1.50E-05	0.000206491	2039	craniferina_c6287	CUST_2130_PI416193496	169609206	XP_001798022.1	hypothetical protein SNOG_07690 [Phaeosphaeria nodorum SN15] 	Algae
24449	237	1007	163	54	-4.916	-2.297	9.97E-06	0.000148174	2040	craniferina_c9588	CUST_4182_PI416193496	NA	NA	NA	Algae
15541	8	2	3	0	4.052	2.019	2.28E-06	4.42E-05	2041	craniferina_c16536	CUST_13762_PI416193500	255934794	XP_002558424.1	Pc12g16260 [Penicillium chrysogenum Wisconsin 54-1255] 	Algae
22491	362	8	294	1	24.381	4.608	0.000153913	0.00132244	2042	craniferina_c1524	CUST_192_PI416193496	NA	NA	NA	Fungus
14557	21563	72218	2956	3905	-3.368	-1.752	9.16E-08	3.03E-06	2043	Cr_WMidi_6241H09.ab1	CUST_18297_PI416193500	154294731	XP_001547805.1	hypothetical protein BC1G_13492 [Botryotinia fuckeliana B05.10] 	Algae
41907	184	2356	301	157	-64.027	-6.001	0.000214039	0.001713697	2044	craniferina_lrc15280	CUST_8634_PI416193496	156032698	XP_001585186.1	hypothetical protein SS1G_13754 [Sclerotinia sclerotiorum 1980] 	Fungus
17585	181	53	45	11	3.378	1.756	1.08E-07	3.50E-06	2045	craniferina_c27841	CUST_20138_PI416193496	145250819	XP_001396923.1	hypothetical protein An15g03860 [Aspergillus niger] 	Algae
17649	10981	3463	1048	421	3.177	1.668	8.97E-09	4.29E-07	2046	Cr_WMidi_7201B02.ab1	CUST_18320_PI416193500	NA	NA	NA	Fungus
37422	63	17	20	6	3.834	1.939	1.14E-06	2.46E-05	2047	craniferina_c9614	CUST_4198_PI416193496	NA	NA	NA	Fungus
25466	2	11	0	8	-4.672	-2.224	7.55E-06	0.000117731	2048	craniferina_c12679	CUST_6450_PI416193496	NA	NA	NA	Algae
27517	47	2	41	0	17.721	4.147	0.000128536	0.001145968	2049	craniferina_c21340	CUST_13985_PI416193496	NA	NA	NA	Algae
7088	4678	20060	3239	1201	-4.964	-2.311	1.14E-05	0.00016564	2050	craniferina_c26742	CUST_19096_PI416193496	NA	NA	NA	Fungus
1844	6	25	2	8	-4.623	-2.209	7.14E-06	0.000112437	2051	craniferina_c20418	CUST_13107_PI416193496	212537921	XP_002149116.1	conserved hypothetical protein [Penicillium marneffei ATCC 18224] 	Fungus
19538	8032	758	2500	51	10.243	3.357	7.32E-05	0.000734412	2052	Cr_DMini_2305A08.ab1	CUST_16709_PI416193500	159122554	EDP47675.1	"MFS monosaccharide transporter, putative [Aspergillus fumigatus A1163]"	Fungus
25006	3539	172	2678	61	14.243	3.832	0.000108682	0.0010032	2053	craniferina_c14843	CUST_8277_PI416193496	NA	NA	NA	Fungus
22648	16	4	4	4	5.29	2.403	1.53E-05	0.000209202	2054	craniferina_c11505	CUST_11916_PI416193500	145253667	XP_001398346.1	hypothetical protein An17g01170 [Aspergillus niger] 	Fungus
36051	3	11	1	2	-3.931	-1.975	1.59E-06	3.26E-05	2055	Cr_DMini_1249A07.ab1	CUST_16551_PI416193500	169597663	XP_001792255.1	hypothetical protein SNOG_01620 [Phaeosphaeria nodorum SN15] 	Fungus
25129	11732	3716	783	146	3.154	1.657	7.51E-09	3.76E-07	2056	craniferina_c3959	CUST_5898_PI416193500	255949612	XP_002565573.1	Pc22g16590 [Penicillium chrysogenum Wisconsin 54-1255] 	Fungus
36810	14793	4832	1557	69	3.05	1.609	1.09E-09	7.36E-08	2057	craniferina_c25813	CUST_18199_PI416193496	154300974	XP_001550901.1	hypothetical protein BC1G_10625 [Botryotinia fuckeliana B05.10] 	Fungus
43881	102	952	70	167	-11.632	-3.54	8.90E-05	0.000856133	2058	Cr_WMini_1825A09.ab1	CUST_19247_PI416193500	268566511	XP_002647571.1	Hypothetical protein CBG06657 [Caenorhabditis briggsae] 	Algae
6196	6	27	3	1	-4.795	-2.261	9.33E-06	0.000140365	2059	Cr_WMini_1633D07.ab1	CUST_19166_PI416193500	NA	NA	NA	Algae
6829	291	90	59	11	3.21	1.683	1.88E-08	8.06E-07	2060	craniferina_c16262	CUST_9420_PI416193496	NA	NA	NA	Fungus
16348	604	2616	554	492	-5.589	-2.483	2.01E-05	0.000261089	2061	craniferina_c26783	CUST_19137_PI416193496	NA	NA	NA	Algae
12606	26	6	11	1	4.118	2.042	3.14E-06	5.75E-05	2062	craniferina_c11779	CUST_5729_PI416193496	225556076	EEH04366.1	conserved hypothetical protein [Ajellomyces capsulatus G186AR]	Fungus
3995	3276	870	607	155	3.766	1.913	9.53E-07	2.11E-05	2063	Cr_WMidi_8257F06.ab1	CUST_18680_PI416193500	156057219	XP_001594533.1	hypothetical protein SS1G_04340 [Sclerotinia sclerotiorum 1980] 	Algae
12451	13	100	18	28	-18.794	-4.232	0.000140174	0.001229023	2064	craniferina_c9102	CUST_10532_PI416193500	169780540	XP_001824734.1	hypothetical protein [Aspergillus oryzae RIB40] 	Fungus
14474	1006	3498	542	456	-3.773	-1.916	1.01E-06	2.22E-05	2065	craniferina_c1960	CUST_3331_PI416193500	169608594	XP_001797716.1	hypothetical protein SNOG_07378 [Phaeosphaeria nodorum SN15] 	Fungus
20117	2	55	0	11	-29.853	-4.9	0.000180603	0.001502513	2066	craniferina_c6613	CUST_8629_PI416193500	238482351	XP_002372414.1	"helicase, putative [Aspergillus flavus NRRL3357] "	Fungus
32940	1397	379	415	40	3.603	1.849	5.16E-07	1.27E-05	2067	craniferina_c5375	CUST_1669_PI416193496	154313861	XP_001556256.1	hypothetical protein BC1G_05780 [Botryotinia fuckeliana B05.10] 	Algae
6168	524	121	184	33	4.242	2.085	4.12E-06	7.17E-05	2068	craniferina_c25989	CUST_18370_PI416193496	NA	NA	NA	Fungus
3812	32	8	11	1	3.974	1.991	2.09E-06	4.10E-05	2069	craniferina_c22674	CUST_15244_PI416193496	NA	NA	NA	Fungus
38857	29862	7788	1124	1705	3.892	1.961	1.60E-06	3.28E-05	2070	craniferina_c8531	CUST_10155_PI416193500	256730470	EEU43821.1	hypothetical protein NECHADRAFT_30008 [Nectria haematococca mpVI 77-13-4]	Fungus
1562	163	34	81	4	4.321	2.111	4.99E-06	8.41E-05	2071	craniferina_c7049	CUST_2572_PI416193496	189192278	XP_001932478.1	conserved hypothetical protein [Pyrenophora tritici-repentis Pt-1C-BFP] 	Fungus
17661	134	490	34	113	-3.656	-1.87	6.88E-07	1.62E-05	2072	craniferina_c2002	CUST_3395_PI416193500	156064441	XP_001598142.1	hypothetical protein SS1G_00228 [Sclerotinia sclerotiorum 1980] 	Fungus
28319	120	27	64	5	4.08	2.028	2.94E-06	5.46E-05	2073	craniferina_c6769	CUST_8751_PI416193500	158563980	Q6MY57.2	PAN3_ASPFURecName: Full=PAB-dependent poly(A)-specific ribonuclease subunit pan3; AltName: Full=PAB1P-dependent poly(A)-nuclease	Algae
12349	4482	279	3467	54	10.83	3.437	8.25E-05	0.000805809	2074	craniferina_c11527	CUST_11930_PI416193500	116203745	XP_001227683.1	hypothetical protein CHGG_09756 [Chaetomium globosum CBS 148.51] 	Fungus
22110	74	20	30	4	3.578	1.839	4.72E-07	1.18E-05	2075	craniferina_c4589	CUST_6586_PI416193500	156064357	XP_001598100.1	hypothetical protein SS1G_00186 [Sclerotinia sclerotiorum 1980] 	Fungus
27147	3	29	1	33	-7.3	-2.868	4.45E-05	0.000495432	2076	craniferina_c17760	CUST_10601_PI416193496	291613072	YP_003523229.1	Methyltransferase type 12 [Sideroxydans lithotrophicus ES-1] 	Fungus
22071	7175	1543	1361	11	4.596	2.201	7.63E-06	0.000118796	2077	craniferina_c15273	CUST_8627_PI416193496	NA	NA	NA	Fungus
9883	28	94	12	18	-3.565	-1.834	4.53E-07	1.14E-05	2078	craniferina_c20938	CUST_13602_PI416193496	148908569	ABR17394.1	unknown [Picea sitchensis]	Fungus
25293	124	9	56	7	18.26	4.191	0.000140877	0.001233858	2079	craniferina_c1093	CUST_1963_PI416193500	145496860	XP_001434420.1	hypothetical protein [Paramecium tetraurelia strain d4-2] 	Fungus
19959	7934	382	6110	34	12.807	3.679	0.00010528	0.000977775	2080	craniferina_c8321	CUST_9970_PI416193500	NA	NA	NA	Fungus
27851	1055	2	1654	0	168.397	7.396	0.00027747	0.002098443	2081	craniferina_c13755	CUST_7367_PI416193496	NA	NA	NA	Fungus
20041	569	5477	919	814	-40.587	-5.343	0.000204411	0.001652193	2082	craniferina_c11576	CUST_11970_PI416193500	NA	NA	NA	Algae
7961	855	3142	527	43	-4.126	-2.045	3.52E-06	6.32E-05	2083	craniferina_c24940	CUST_15063_PI416193500	NA	NA	NA	Algae
28358	570	131	50	25	4.378	2.13	5.53E-06	9.09E-05	2084	craniferina_c15735	CUST_9004_PI416193496	171682872	XP_001906379.1	hypothetical protein [Podospora anserina S mat+] 	Algae
7180	93	2	81	0	23.901	4.579	0.000166836	0.001409423	2085	craniferina_c19853	CUST_12563_PI416193496	NA	NA	NA	Fungus
38137	8284	1868	2458	284	4.323	2.112	5.22E-06	8.70E-05	2086	craniferina_c18189	CUST_10983_PI416193496	NA	NA	NA	Fungus
39180	42	6	23	3	6.769	2.759	3.94E-05	0.000450046	2087	craniferina_c16025	CUST_13564_PI416193500	NA	NA	NA	Algae
21945	3955	82	1728	138	385.444	8.59	0.00031502	0.002325306	2088	craniferina_c9399	CUST_4037_PI416193496	NA	NA	NA	Fungus
15948	52	239	27	71	-4.922	-2.299	1.25E-05	0.000178245	2089	craniferina_c14037	CUST_7606_PI416193496	272718724	ACZ95777.1	heat shock protein 70 [Alternaria alternata]	Fungus
1171	48	267	49	44	-9.46	-3.242	7.17E-05	0.000722327	2090	craniferina_c20711	CUST_13385_PI416193496	NA	NA	NA	Algae
12040	184	25	109	3	6.05	2.597	2.96E-05	0.000358955	2091	craniferina_c6602	CUST_2289_PI416193496	NA	NA	NA	Fungus
29533	232	1332	380	94	-27.551	-4.784	0.000183406	0.00152134	2092	craniferina_c22223	CUST_14827_PI416193496	NA	NA	NA	Fungus
40111	315	1504	223	285	-5.481	-2.454	2.14E-05	0.000275795	2093	craniferina_c14686	CUST_8140_PI416193496	NA	NA	NA	Algae
2868	1421	5072	646	462	-3.799	-1.926	1.39E-06	2.92E-05	2094	craniferina_c22121	CUST_14728_PI416193496	NA	NA	NA	Algae
26970	3257	307	1947	7	8.811	3.139	6.58E-05	0.000675092	2095	craniferina_c16152	CUST_13610_PI416193500	115386684	XP_001209883.1	conserved hypothetical protein [Aspergillus terreus NIH2624] 	Fungus
37377	1780	468	819	29	3.566	1.834	5.12E-07	1.26E-05	2096	craniferina_c979	CUST_1763_PI416193500	169623582	XP_001805198.1	hypothetical protein SNOG_15034 [Phaeosphaeria nodorum SN15] 	Fungus
10368	74	259	25	74	-3.55	-1.828	4.66E-07	1.17E-05	2097	craniferina_c1564	CUST_2722_PI416193500	212533293	XP_002146803.1	pentatricopeptide repeat protein [Penicillium marneffei ATCC 18224] 	Fungus
47	83	824	54	147	-12.144	-3.602	0.000103105	0.000961301	2098	Cr_WMini_1825A09.ab1	CUST_19246_PI416193500	268566511	XP_002647571.1	Hypothetical protein CBG06657 [Caenorhabditis briggsae] 	Algae
30113	214	7	170	8	28.829	4.849	0.000188649	0.001556276	2099	BTK05730005(c)SJ1(t)Dry_0.5-1kb_1441-1536_C11(p)T3(s)090205SJ1SEQ1.083.ab1	CUST_15599_PI416193500	145237006	XP_001391150.1	hypothetical protein An07g00570 [Aspergillus niger] 	NA
9640	23	4	8	4	6.995	2.806	4.43E-05	0.000494148	2100	craniferina_c16244	CUST_13647_PI416193500	NA	NA	NA	Fungus
30822	24008	7516	4268	1351	3.197	1.677	2.78E-08	1.12E-06	2101	craniferina_c2293	CUST_3800_PI416193500	225561039	EEH09320.1	nascent polypeptide-associated complex subunit alpha [Ajellomyces capsulatus G186AR]	Fungus
23766	746	205	200	69	3.698	1.887	1.03E-06	2.25E-05	2102	craniferina_c12622	CUST_12415_PI416193500	242810560	XP_002485605.1	argininosuccinate synthase [Talaromyces stipitatus ATCC 10500] 	Fungus
5289	1018	3571	334	472	-3.62	-1.856	7.58E-07	1.75E-05	2103	craniferina_c5566	CUST_7598_PI416193500	154300519	XP_001550675.1	alcohol dehydrogenase [Botryotinia fuckeliana B05.10] 	Fungus
26870	67	297	6	118	-4.132	-2.047	4.00E-06	7.00E-05	2104	craniferina_c26467	CUST_15183_PI416193500	242764997	XP_002340885.1	conserved hypothetical protein [Talaromyces stipitatus ATCC 10500] 	Algae
18955	10	65	5	12	-7.006	-2.809	4.56E-05	0.000504535	2105	Cr_WMini_1825B09.ab1	CUST_19267_PI416193500	17508439	NP_493578.1	Ubiquitin E2 (conjugating enzyme) variant family member (uev-1) [Caenorhabditis elegans] 	Fungus
38283	741	146	387	45	4.84	2.275	1.24E-05	0.000176974	2106	craniferina_c15800	CUST_13464_PI416193500	NA	NA	NA	Fungus
12280	2	9	0	2	-4.511	-2.173	7.87E-06	0.000122061	2107	Cr_DMidi_6817D06.ab1	CUST_16007_PI416193500	159464315	XP_001690387.1	hypothetical protein CHLREDRAFT_144253 [Chlamydomonas reinhardtii] 	Algae
31300	25971	6369	12137	1345	3.787	1.921	1.54E-06	3.18E-05	2108	craniferina_lrc12917	CUST_12523_PI416193500	NA	NA	NA	Fungus
2146	934	3472	479	646	-3.996	-1.999	3.04E-06	5.62E-05	2109	craniferina_c23663	CUST_16179_PI416193496	NA	NA	NA	Algae
2845	3	15	1	10	-5.115	-2.355	1.65E-05	0.000222683	2110	craniferina_c18188	CUST_10982_PI416193496	291180357	EFE36142.1	"O-methyltransferase, putative [Arthroderma benhamiae CBS 112371]"	Fungus
5091	91	25	3	1	3.714	1.893	1.23E-06	2.63E-05	2111	craniferina_c23316	CUST_15855_PI416193496	169780154	XP_001824541.1	hypothetical protein [Aspergillus oryzae RIB40] 	Fungus
30049	50	15	12	4	3.356	1.747	1.80E-07	5.39E-06	2112	craniferina_c4970	CUST_1477_PI416193496	291184512	EFE40038.1	conserved hypothetical protein [Trichophyton verrucosum HKI 0517]	Fungus
42760	6041	387	4375	58	10.879	3.443	9.36E-05	0.000891074	2113	craniferina_lrc968	CUST_1745_PI416193500	145255273	XP_001398913.1	hypothetical protein An18g04550 [Aspergillus niger] 	Fungus
41086	56	13	7	1	4.282	2.098	5.72E-06	9.36E-05	2114	craniferina_c2857	CUST_4537_PI416193500	115398438	XP_001214808.1	purine nucleoside phosphorylase [Aspergillus terreus NIH2624] 	Fungus
43493	43	181	6	50	-4.091	-2.032	3.89E-06	6.84E-05	2115	craniferina_c17319	CUST_10237_PI416193496	169606492	XP_001796666.1	hypothetical protein SNOG_06289 [Phaeosphaeria nodorum SN15] 	Algae
12636	386	76	102	6	4.951	2.308	1.45E-05	0.000200501	2116	craniferina_c4972	CUST_1478_PI416193496	NA	NA	NA	Fungus
16541	6	41	2	9	-7.418	-2.891	5.42E-05	0.000581618	2117	craniferina_c25885	CUST_18268_PI416193496	NA	NA	NA	Fungus
30201	117	18	67	2	5.522	2.465	2.50E-05	0.000313067	2118	craniferina_c18618	CUST_14418_PI416193500	296818385	XP_002849529.1	ent-kaurene synthase [Arthroderma otae CBS 113480] 	Fungus
40829	2255	147	1589	17	11.032	3.464	9.75E-05	0.000920158	2119	craniferina_lrc566	CUST_1045_PI416193500	169622767	XP_001804792.1	hypothetical protein SNOG_14610 [Phaeosphaeria nodorum SN15] 	Fungus
21462	115	12	74	2	7.349	2.878	5.39E-05	0.000578905	2120	craniferina_c15335	CUST_8679_PI416193496	296824654	XP_002850689.1	conserved hypothetical protein [Arthroderma otae CBS 113480] 	Fungus
42273	34	182	14	53	-5.529	-2.467	2.57E-05	0.000319617	2121	Cr_Midi_01A02.ab1	CUST_17677_PI416193500	295667347	XP_002794223.1	40S ribosomal protein S4 [Paracoccidioides brasiliensis Pb01] 	Algae
33548	384	3434	584	518	-25.878	-4.694	0.000194207	0.001589582	2122	BTK05729011(c)SJ1(t)Dry_0.5-1kb_1441-1536_F9(p)T3(s)090205SJ1SEQ1.070.ab1	CUST_15581_PI416193500	189193337	XP_001933007.1	conserved hypothetical protein [Pyrenophora tritici-repentis Pt-1C-BFP] 	NA
12545	69	2	56	1	16.23	4.021	0.000146653	0.001273794	2123	craniferina_c25106	CUST_17531_PI416193496	NA	NA	NA	Algae
3707	383	6	374	4	35.398	5.146	0.000217905	0.001736803	2124	craniferina_c8972	CUST_3743_PI416193496	NA	NA	NA	Fungus
32580	16	76	7	15	-5.203	-2.379	1.92E-05	0.000251059	2125	craniferina_c5268	CUST_1628_PI416193496	NA	NA	NA	Fungus
10984	1686	2	2801	0	137.967	7.108	0.000300574	0.002238542	2126	craniferina_c22932	CUST_15487_PI416193496	NA	NA	NA	Fungus
28529	1815	576	251	20	3.13	1.646	1.72E-08	7.46E-07	2127	craniferina_c11701	CUST_5674_PI416193496	255953393	XP_002567449.1	Pc21g04010 [Penicillium chrysogenum Wisconsin 54-1255] 	Fungus
7732	2160	560	1054	40	3.593	1.845	8.80E-07	1.99E-05	2128	craniferina_c11452	CUST_11892_PI416193500	169609496	XP_001798167.1	hypothetical protein SNOG_07840 [Phaeosphaeria nodorum SN15] 	Fungus
6718	186	57	41	21	3.388	1.76	2.88E-07	7.88E-06	2129	craniferina_c17231	CUST_10173_PI416193496	NA	NA	NA	Fungus
17342	185	44	54	7	4.154	2.055	5.14E-06	8.59E-05	2130	craniferina_c985	CUST_1774_PI416193500	NA	NA	NA	Fungus
3528	19	5	3	2	4.428	2.147	8.41E-06	0.000128823	2131	craniferina_c9082	CUST_10519_PI416193500	169624774	XP_001805792.1	hypothetical protein SNOG_15648 [Phaeosphaeria nodorum SN15] 	Fungus
16492	1547	457	151	67	3.397	1.764	3.22E-07	8.65E-06	2132	craniferina_c16385	CUST_9520_PI416193496	169609747	XP_001798292.1	hypothetical protein SNOG_07966 [Phaeosphaeria nodorum SN15] 	Algae
24037	144307	50691	10468	2830	2.845	1.508	7.00E-12	1.11E-09	2133	Cr_DMini_1249A05.ab1	CUST_16548_PI416193500	NA	NA	NA	Algae
38803	655	2475	310	209	-4.038	-2.014	3.94E-06	6.90E-05	2134	craniferina_c27989	CUST_20261_PI416193496	NA	NA	NA	Fungus
9830	1180	6861	1257	859	-8.481	-3.084	7.10E-05	0.000716773	2135	craniferina_c13789	CUST_7397_PI416193496	NA	NA	NA	Fungus
14329	438	1746	104	547	-3.934	-1.976	3.06E-06	5.64E-05	2136	craniferina_c28159	CUST_20392_PI416193496	258569507	XP_002543557.1	conserved hypothetical protein [Uncinocarpus reesii 1704] 	Algae
3563	168	4	140	1	21.317	4.414	0.000183753	0.001523908	2137	craniferina_c17393	CUST_10298_PI416193496	NA	NA	NA	Fungus
19886	14	2	7	0	5.845	2.547	3.26E-05	0.000386673	2138	craniferina_c20303	CUST_12998_PI416193496	296418818	XP_002839022.1	hypothetical protein [Tuber melanosporum Mel28] 	Algae
7269	960	234	376	63	3.984	1.994	3.60E-06	6.43E-05	2139	craniferina_c21507	CUST_14145_PI416193496	121703666	XP_001270097.1	"mitochondrial translation optimization protein (Mto1), putative [Aspergillus clavatus NRRL 1] "	Algae
26693	9	37	1	21	-3.93	-1.974	3.09E-06	5.69E-05	2140	craniferina_c21760	CUST_14386_PI416193496	NA	NA	NA	Algae
11760	1003	5595	705	509	-7.633	-2.932	6.25E-05	0.000648914	2141	craniferina_c2036	CUST_3443_PI416193500	238489701	XP_002376088.1	"deacetylase complex subunit Sds3, putative [Aspergillus flavus NRRL3357] "	Fungus
32066	160	738	112	35	-5.892	-2.559	3.43E-05	0.000404505	2142	craniferina_c6613	CUST_8630_PI416193500	238482351	XP_002372414.1	"helicase, putative [Aspergillus flavus NRRL3357] "	Fungus
31790	36	144	42	31	-6.449	-2.689	4.36E-05	0.000487737	2143	craniferina_c19964	CUST_12671_PI416193496	NA	NA	NA	Fungus
26753	119	430	50	87	-3.861	-1.949	2.65E-06	4.99E-05	2144	craniferina_c6101	CUST_8137_PI416193500	NA	NA	NA	Algae
6534	311	1400	479	181	-13.991	-3.806	0.000140337	0.001230186	2145	craniferina_c24164	CUST_16654_PI416193496	NA	NA	NA	Algae
19050	3147	989	515	45	3.155	1.658	3.80E-08	1.46E-06	2146	craniferina_c2526	CUST_466_PI416193496	NA	NA	NA	Fungus
42058	7635	2167	1127	147	3.504	1.809	6.39E-07	1.52E-05	2147	craniferina_c2749	CUST_4401_PI416193500	169771527	XP_001820233.1	hypothetical protein [Aspergillus oryzae RIB40] 	Fungus
7566	37	108	5	11	-2.922	-1.547	5.31E-10	4.16E-08	2148	craniferina_c19239	CUST_11979_PI416193496	NA	NA	NA	Fungus
20424	221	53	50	31	4.843	2.276	1.52E-05	0.00020789	2149	craniferina_c16242	CUST_9404_PI416193496	258563466	XP_002582478.1	conserved hypothetical protein [Uncinocarpus reesii 1704] 	Algae
27705	27	141	23	29	-7.572	-2.921	6.31E-05	0.000653601	2150	craniferina_c26234	CUST_18604_PI416193496	NA	NA	NA	Algae
34234	3133	324	2964	31	7.309	2.87	5.81E-05	0.000611683	2151	craniferina_c19740	CUST_12457_PI416193496	NA	NA	NA	Fungus
39919	19	4	5	2	5.929	2.568	3.57E-05	0.000415682	2152	craniferina_c19996	CUST_12702_PI416193496	212542197	XP_002151253.1	conserved hypothetical protein [Penicillium marneffei ATCC 18224] 	Algae
15225	5	76	4	9	-17.255	-4.109	0.000166132	0.001405228	2153	craniferina_c2164	CUST_353_PI416193496	NA	NA	NA	Fungus
3607	3	12	1	5	-4.561	-2.189	1.16E-05	0.000168152	2154	Cr_WMidi_5761C11.ab1	CUST_18059_PI416193500	71021009	XP_760735.1	hypothetical protein UM04588.1 [Ustilago maydis 521] 	Algae
18146	4986	1047	2416	21	4.29	2.101	7.74E-06	0.000120502	2155	craniferina_c3214	CUST_5007_PI416193500	NA	NA	NA	Fungus
10432	5311	1193	2477	48	4.049	2.017	4.65E-06	7.92E-05	2156	craniferina_c3214	CUST_5008_PI416193500	NA	NA	NA	Fungus
40822	8577	33626	7289	3946	-4.872	-2.285	1.65E-05	0.000222683	2157	craniferina_c4011	CUST_5962_PI416193500	169617910	XP_001802369.1	hypothetical protein SNOG_12137 [Phaeosphaeria nodorum SN15] 	Fungus
14974	4	16	1	6	-3.754	-1.908	2.08E-06	4.08E-05	2158	craniferina_c1802	CUST_3091_PI416193500	154296174	XP_001548519.1	hypothetical protein BC1G_12914 [Botryotinia fuckeliana B05.10] 	Fungus
15190	11109	3503	1821	253	3.147	1.654	3.99E-08	1.52E-06	2159	craniferina_c11025	CUST_11655_PI416193500	238501142	XP_002381805.1	IQ calmodulin-binding motif protein [Aspergillus flavus NRRL3357] 	Fungus
12324	17607	74506	4897	15615	-4.297	-2.103	8.07E-06	0.000124599	2160	craniferina_lrc197	CUST_371_PI416193500	NA	NA	NA	Algae
41025	169	838	101	14	-5.947	-2.572	3.70E-05	0.000427991	2161	craniferina_c19671	CUST_12389_PI416193496	NA	NA	NA	Fungus
17838	615	153	170	20	3.947	1.981	3.68E-06	6.53E-05	2162	craniferina_c22170	CUST_14776_PI416193496	NA	NA	NA	Algae
3295	32	95	7	4	-3.065	-1.616	1.46E-08	6.52E-07	2163	craniferina_c23685	CUST_16200_PI416193496	NA	NA	NA	Algae
22275	399	1484	131	402	-3.764	-1.912	2.28E-06	4.42E-05	2164	craniferina_c21177	CUST_13829_PI416193496	NA	NA	NA	Fungus
29538	34497	8916	16238	887	3.605	1.85	1.27E-06	2.71E-05	2165	craniferina_lrc1218	CUST_137_PI416193496	NA	NA	NA	Fungus
22220	20	72	4	9	-3.662	-1.873	1.58E-06	3.24E-05	2166	craniferina_c4545	CUST_6544_PI416193500	169609615	XP_001798226.1	hypothetical protein SNOG_07900 [Phaeosphaeria nodorum SN15] 	Fungus
32350	196	6	182	4	20.476	4.356	0.000191229	0.001571518	2167	Cr_DMidi_9697F07.ab1	CUST_16505_PI416193500	116201305	XP_001226464.1	hypothetical protein CHGG_08537 [Chaetomium globosum CBS 148.51] 	Fungus
34304	359	79	133	20	4.378	2.13	9.33E-06	0.000140365	2168	craniferina_c3920	CUST_987_PI416193496	169596108	XP_001791478.1	hypothetical protein SNOG_00806 [Phaeosphaeria nodorum SN15] 	Algae
38316	62	223	55	7	-4.636	-2.213	1.33E-05	0.000187206	2169	craniferina_c15776	CUST_9036_PI416193496	NA	NA	NA	Fungus
32005	54465	16358	16220	2060	3.24	1.696	1.39E-07	4.36E-06	2170	craniferina_lrc114	CUST_218_PI416193500	261194861	XP_002623835.1	60S ribosomal protein L35 [Ajellomyces dermatitidis SLH14081] 	Fungus
16653	1010	3562	587	124	-3.907	-1.966	3.52E-06	6.32E-05	2171	craniferina_c24940	CUST_15064_PI416193500	NA	NA	NA	Algae
35963	92	29	11	10	3.279	1.713	1.94E-07	5.71E-06	2172	craniferina_c2882	CUST_4572_PI416193500	169603501	XP_001795172.1	hypothetical protein SNOG_04760 [Phaeosphaeria nodorum SN15] 	Fungus
14900	10	2	2	0	4.731	2.242	1.52E-05	0.00020789	2173	craniferina_c24779	CUST_17225_PI416193496	154305733	XP_001553268.1	hypothetical protein BC1G_07681 [Botryotinia fuckeliana B05.10] 	Fungus
14516	126	453	17	61	-3.603	-1.849	1.39E-06	2.91E-05	2174	craniferina_c10313	CUST_11226_PI416193500	156040455	XP_001587214.1	hypothetical protein SS1G_12244 [Sclerotinia sclerotiorum 1980] 	Fungus
8293	22	5	4	2	4.908	2.295	1.86E-05	0.000245729	2175	craniferina_c21366	CUST_14010_PI416193496	NA	NA	NA	Fungus
31689	501	152	51	28	3.318	1.73	2.69E-07	7.48E-06	2176	craniferina_c23879	CUST_16384_PI416193496	242765554	XP_002340998.1	replication protein A 70 kDa DNA-binding subunit [Talaromyces stipitatus ATCC 10500] 	Fungus
35690	11	2	3	0	4.711	2.236	1.51E-05	0.00020695	2177	craniferina_c5336	CUST_1657_PI416193496	NA	NA	NA	Fungus
12265	2148	678	464	39	3.123	1.643	4.04E-08	1.54E-06	2178	craniferina_c27361	CUST_19692_PI416193496	169626278	XP_001806540.1	hypothetical protein SNOG_16425 [Phaeosphaeria nodorum SN15] 	Fungus
531	9	56	4	26	-6.42	-2.683	4.87E-05	0.000532648	2179	craniferina_c21970	CUST_14727_PI416193500	39971679	XP_367230.1	hypothetical protein MGG_07155 [Magnaporthe oryzae 70-15] 	Fungus
33842	43819	132128	4665	9333	-3.022	-1.596	1.00E-08	4.72E-07	2180	craniferina_c1845	CUST_3150_PI416193500	256725439	EEU38803.1	predicted protein [Nectria haematococca mpVI 77-13-4]	Fungus
5462	11819	36763	1915	4238	-3.126	-1.644	4.47E-08	1.67E-06	2181	craniferina_c6348	CUST_2167_PI416193496	261199902	XP_002626352.1	vesicle transport V-snare protein [Ajellomyces dermatitidis SLH14081] 	Fungus
44932	15	83	6	15	-5.7	-2.511	3.56E-05	0.000414743	2182	craniferina_c1885	CUST_278_PI416193496	NA	NA	NA	Fungus
35225	256	64	29	9	4.013	2.005	5.11E-06	8.56E-05	2183	craniferina_lrc697	CUST_1267_PI416193500	NA	NA	NA	Fungus
5468	105	424	31	79	-4.101	-2.036	6.34E-06	0.000102321	2184	craniferina_c13948	CUST_7533_PI416193496	NA	NA	NA	Algae
16098	13	2	7	0	6.685	2.741	5.50E-05	0.000587151	2185	craniferina_c5768	CUST_7804_PI416193500	240105105	EER23298.1	"amine oxidase, flavin-containing family protein [Coccidioides posadasii C735 delta SOWgp]"	Fungus
36459	268	1126	121	49	-4.566	-2.191	1.34E-05	0.000187692	2186	craniferina_c5161	CUST_7172_PI416193500	239611268	EEQ88255.1	conserved hypothetical protein [Ajellomyces dermatitidis ER-3]	Fungus
3437	13	2	3	0	5.764	2.527	3.72E-05	0.000429559	2187	craniferina_c1095	CUST_112_PI416193496	NA	NA	NA	Fungus
36287	51	189	29	27	-4.057	-2.021	5.62E-06	9.22E-05	2188	craniferina_c15545	CUST_8848_PI416193496	NA	NA	NA	Fungus
20958	1749	484	494	121	3.594	1.846	1.51E-06	3.13E-05	2189	craniferina_c2504	CUST_4105_PI416193500	115398778	XP_001214978.1	conserved hypothetical protein [Aspergillus terreus NIH2624] 	Algae
33520	746	2452	202	176	-3.356	-1.747	4.08E-07	1.05E-05	2190	craniferina_c7365	CUST_2769_PI416193496	NA	NA	NA	Fungus
3030	10146	41882	4207	3838	-4.338	-2.117	1.03E-05	0.000151963	2191	craniferina_lrc6185	CUST_2076_PI416193496	NA	NA	NA	Fungus
19580	1331	43	1184	9	17.26	4.109	0.000184675	0.001530616	2192	craniferina_c25167	CUST_17589_PI416193496	NA	NA	NA	Fungus
16417	95	23	43	5	3.943	1.979	4.49E-06	7.71E-05	2193	craniferina_c26367	CUST_18731_PI416193496	189191010	XP_001931844.1	hypothetical protein PTRG_01511 [Pyrenophora tritici-repentis Pt-1C-BFP] 	Algae
38540	77	326	14	85	-4.165	-2.058	7.46E-06	0.000116691	2194	craniferina_c10363	CUST_4731_PI416193496	156042320	XP_001587717.1	hypothetical protein SS1G_10957 [Sclerotinia sclerotiorum 1980] 	Fungus
8210	35	4	8	4	10.165	3.346	0.000109704	0.001011362	2195	craniferina_c17510	CUST_10392_PI416193496	NA	NA	NA	Fungus
23430	229	61	57	12	3.73	1.899	2.57E-06	4.86E-05	2196	craniferina_c22732	CUST_14822_PI416193500	258570077	XP_002543842.1	predicted protein [Uncinocarpus reesii 1704] 	Fungus
40665	370	1117	28	118	-3.01	-1.59	9.54E-09	4.52E-07	2197	craniferina_c26442	CUST_18802_PI416193496	NA	NA	NA	Fungus
44264	2145	544	1158	42	3.619	1.856	1.73E-06	3.50E-05	2198	craniferina_c11452	CUST_11891_PI416193500	169609496	XP_001798167.1	hypothetical protein SNOG_07840 [Phaeosphaeria nodorum SN15] 	Fungus
20930	1200	2	2002	0	98.897	6.628	0.000330873	0.002416502	2199	craniferina_c4474	CUST_1236_PI416193496	NA	NA	NA	Algae
39790	51	897	82	167	-71.658	-6.163	0.000309367	0.002291962	2200	craniferina_c21787	CUST_14412_PI416193496	NA	NA	NA	Algae
22618	110	504	39	76	-4.773	-2.255	1.80E-05	0.000239793	2201	craniferina_c23712	CUST_16225_PI416193496	NA	NA	NA	Fungus
26541	72	231	22	55	-3.272	-1.71	2.24E-07	6.39E-06	2202	craniferina_c24191	CUST_16680_PI416193496	NA	NA	NA	Algae
13220	377	1385	28	114	-3.675	-1.878	2.14E-06	4.18E-05	2203	craniferina_c4126	CUST_6085_PI416193500	NA	NA	NA	Fungus
31199	39	2	28	0	11.865	3.569	0.000136058	0.001200237	2204	craniferina_c25120	CUST_17544_PI416193496	NA	NA	NA	Fungus
10895	3	12	0	1	-4.262	-2.092	9.21E-06	0.000138915	2205	craniferina_c9589	CUST_4183_PI416193496	NA	NA	NA	Fungus
3456	7	38	1	11	-5.446	-2.445	3.30E-05	0.000390127	2206	craniferina_c11523	CUST_5552_PI416193496	242774897	XP_002478535.1	"polyketide synthase, putative [Talaromyces stipitatus ATCC 10500] "	Fungus
30098	35	172	4	16	-4.901	-2.293	2.04E-05	0.000264111	2207	craniferina_c7109	CUST_2610_PI416193496	NA	NA	NA	Fungus
26219	11514	515	5574	35	20.202	4.336	0.000204102	0.00165006	2208	craniferina_c2046	CUST_3458_PI416193500	119188903	XP_001245058.1	hypothetical protein CIMG_04499 [Coccidioides immitis RS] 	Fungus
4326	167	5	178	2	18.14	4.181	0.000193668	0.001586256	2209	craniferina_c17894	CUST_14307_PI416193500	NA	NA	NA	Fungus
39221	369	97	96	26	3.821	1.934	3.46E-06	6.23E-05	2210	craniferina_c4753	CUST_6740_PI416193500	67525721	XP_660922.1	hypothetical protein AN3318.2 [Aspergillus nidulans FGSC A4] 	Algae
13613	778	2441	90	226	-3.144	-1.652	6.41E-08	2.23E-06	2211	Cr_DMidi_5281G10.ab1	CUST_15766_PI416193500	169602955	XP_001794899.1	hypothetical protein SNOG_04482 [Phaeosphaeria nodorum SN15] 	Fungus
11681	178	54	16	15	3.353	1.746	4.44E-07	1.13E-05	2212	craniferina_c17911	CUST_10735_PI416193496	NA	NA	NA	Fungus
38732	60	237	35	63	-4.314	-2.109	1.05E-05	0.000154495	2213	craniferina_c9522	CUST_4134_PI416193496	NA	NA	NA	Fungus
19104	109	349	16	39	-3.204	-1.68	1.43E-07	4.43E-06	2214	craniferina_c14498	CUST_7985_PI416193496	NA	NA	NA	Fungus
2463	35	245	19	52	-7.7	-2.945	7.54E-05	0.000750957	2215	Cr_WMidi_5761B03.ab1	CUST_18027_PI416193500	NA	NA	NA	Algae
30394	23110	7977	1111	162	2.895	1.534	9.93E-10	6.78E-08	2216	craniferina_c4258	CUST_6249_PI416193500	46125745	XP_387426.1	hypothetical protein FG07250.1 [Gibberella zeae PH-1]	Fungus
26502	55086	15065	23795	1645	3.439	1.782	7.83E-07	1.80E-05	2217	Cr_WMini_1633D06.ab1	CUST_19165_PI416193500	NA	NA	NA	Fungus
28401	226	70	51	6	3.189	1.673	1.31E-07	4.15E-06	2218	craniferina_c17578	CUST_10452_PI416193496	NA	NA	NA	Fungus
6674	2213	150	1568	11	10.543	3.398	0.000118302	0.00107256	2219	craniferina_lrc566	CUST_1046_PI416193500	169622767	XP_001804792.1	hypothetical protein SNOG_14610 [Phaeosphaeria nodorum SN15] 	Fungus
1735	21	99	21	12	-6.53	-2.707	5.53E-05	0.000590104	2220	craniferina_c4804	CUST_1398_PI416193496	NA	NA	NA	Algae
41075	20	68	2	6	-3.456	-1.789	8.72E-07	1.97E-05	2221	craniferina_c4545	CUST_6543_PI416193500	169609615	XP_001798226.1	hypothetical protein SNOG_07900 [Phaeosphaeria nodorum SN15] 	Fungus
4828	82	632	124	43	-22.224	-4.474	0.000218431	0.001739975	2222	craniferina_c10718	CUST_4983_PI416193496	46140197	XP_391789.1	hypothetical protein FG11613.1 [Gibberella zeae PH-1]	Algae
26644	518	4957	834	757	-39.573	-5.306	0.000277145	0.002096621	2223	craniferina_c11576	CUST_11969_PI416193500	NA	NA	NA	Algae
35573	48	385	34	92	-9.918	-3.31	0.000112108	0.001028997	2224	craniferina_c13175	CUST_6865_PI416193496	NA	NA	NA	Fungus
4531	11	2	4	0	4.916	2.298	2.22E-05	0.000284519	2225	craniferina_c19092	CUST_11837_PI416193496	NA	NA	NA	Fungus
22066	289	9	240	11	29.162	4.866	0.00024961	0.001928773	2226	craniferina_c23037	CUST_15586_PI416193496	NA	NA	NA	Fungus
25123	208	2409	348	339	-81.349	-6.346	0.000332747	0.002428008	2227	craniferina_c5285	CUST_7296_PI416193500	154285076	XP_001543333.1	conserved hypothetical protein [Ajellomyces capsulatus NAm1] 	Fungus
44122	122	35	7	7	3.525	1.818	1.34E-06	2.84E-05	2228	craniferina_c19316	CUST_12055_PI416193496	169616230	XP_001801530.1	hypothetical protein SNOG_11286 [Phaeosphaeria nodorum SN15] 	Fungus
42778	7	29	6	4	-5.383	-2.428	3.44E-05	0.000404724	2229	craniferina_c23962	CUST_16461_PI416193496	NA	NA	NA	Algae
405	517	146	37	6	3.529	1.819	1.38E-06	2.90E-05	2230	craniferina_c2773	CUST_4439_PI416193500	169608716	XP_001797777.1	hypothetical protein SNOG_07444 [Phaeosphaeria nodorum SN15] 	Fungus
17114	2	19	0	13	-8.938	-3.16	9.98E-05	0.000937554	2231	craniferina_lrc1076	CUST_1932_PI416193500	67902630	XP_681571.1	hypothetical protein AN8302.2 [Aspergillus nidulans FGSC A4] 	Fungus
43310	22646	71208	1947	2459	-3.151	-1.656	9.71E-08	3.19E-06	2232	craniferina_c1291	CUST_2275_PI416193500	189200889	XP_001936781.1	conserved hypothetical protein [Pyrenophora tritici-repentis Pt-1C-BFP] 	Algae
18208	362	73	110	39	5.254	2.393	3.12E-05	0.000373976	2233	craniferina_c26523	CUST_18881_PI416193496	154318957	XP_001558796.1	hypothetical protein BC1G_02430 [Botryotinia fuckeliana B05.10] 	Fungus
3840	197	2	163	0	43.514	5.443	0.000291663	0.002182544	2234	craniferina_c7617	CUST_9392_PI416193500	NA	NA	NA	Algae
11743	1845	6808	1653	976	-4.705	-2.234	1.86E-05	0.000245177	2235	Cr_DMini_4609A02.ab1	CUST_17029_PI416193500	238490690	XP_002376582.1	conserved hypothetical protein [Aspergillus flavus NRRL3357] 	Fungus
4787	200	61	19	16	3.334	1.737	4.67E-07	1.17E-05	2236	craniferina_c14718	CUST_8168_PI416193496	189195704	XP_001934190.1	N-acetyltransferase complex ARD1 subunit [Pyrenophora tritici-repentis Pt-1C-BFP] 	Fungus
37627	74	305	28	114	-4.066	-2.024	7.13E-06	0.000112414	2237	craniferina_c5069	CUST_1522_PI416193496	NA	NA	NA	Fungus
43365	5226	22785	707	2695	-4.365	-2.126	1.25E-05	0.000178245	2238	craniferina_c2399	CUST_3959_PI416193500	226288523	EEH44035.1	peroxisomal catalase [Paracoccidioides brasiliensis Pb18]	Fungus
25560	21	98	10	23	-5.015	-2.326	2.63E-05	0.000326019	2239	craniferina_c16980	CUST_13967_PI416193500	119468816	XP_001257890.1	phosphoenolpyruvate carboxykinase AcuF [Neosartorya fischeri NRRL 181] 	Fungus
37853	982	318	49	32	3.093	1.629	5.72E-08	2.05E-06	2240	craniferina_c4180	CUST_1102_PI416193496	291174520	EFE30333.1	hypothetical protein ARB_02705 [Arthroderma benhamiae CBS 112371] 	Fungus
32177	155	45	21	8	3.478	1.798	1.13E-06	2.44E-05	2241	craniferina_c18695	CUST_11462_PI416193496	NA	NA	NA	Algae
32920	45	144	1	12	-3.179	-1.668	1.52E-07	4.69E-06	2242	craniferina_c1716	CUST_2958_PI416193500	NA	NA	NA	Algae
6491	37	113	10	13	-3.139	-1.65	9.28E-08	3.06E-06	2243	craniferina_c20605	CUST_13281_PI416193496	NA	NA	NA	Algae
6659	174	30	121	6	5.138	2.361	2.91E-05	0.000353866	2244	craniferina_c18610	CUST_11383_PI416193496	78062821	YP_372729.1	hypothetical protein Bcep18194_B1972 [Burkholderia sp. 383] 	Fungus
9450	157	813	174	179	-7.702	-2.945	8.09E-05	0.00079277	2245	craniferina_c15726	CUST_8995_PI416193496	NA	NA	NA	Algae
37786	162	561	42	157	-3.466	-1.793	1.11E-06	2.42E-05	2246	craniferina_c23994	CUST_16492_PI416193496	159471119	XP_001693704.1	predicted protein [Chlamydomonas reinhardtii] 	Fungus
38901	164	5	146	3	21.514	4.427	0.000229129	0.001808582	2247	craniferina_c20109	CUST_12812_PI416193496	NA	NA	NA	Fungus
43505	89	313	9	66	-3.472	-1.796	1.15E-06	2.49E-05	2248	craniferina_c8584	CUST_10192_PI416193500	169603403	XP_001795123.1	hypothetical protein SNOG_04711 [Phaeosphaeria nodorum SN15] 	Algae
29153	9225	7	15105	9	451.832	8.82	0.000430607	0.0029538	2249	BTK05728011(c)SJ1(t)Dry_0.5-1kb_1441-1536_F7(p)T3(s)090205SJ1SEQ1.054.ab1	CUST_15554_PI416193500	189195850	XP_001934263.1	dihydroceramide delta(4)-desaturase [Pyrenophora tritici-repentis Pt-1C-BFP] 	NA
13695	7	2	1	0	3.491	1.804	1.28E-06	2.73E-05	2250	craniferina_c23654	CUST_16170_PI416193496	NA	NA	NA	Fungus
13375	703	189	224	54	3.722	1.896	3.44E-06	6.21E-05	2251	craniferina_c16356	CUST_9496_PI416193496	156044226	XP_001588669.1	hypothetical protein SS1G_10216 [Sclerotinia sclerotiorum 1980] 	Algae
6307	117	6	94	4	16.15	4.013	0.000197483	0.001610799	2252	craniferina_c11372	CUST_5444_PI416193496	115400741	XP_001215959.1	hexokinase [Aspergillus terreus NIH2624] 	Fungus
32774	147374	53106	12746	2930	2.771	1.471	1.73E-11	2.34E-09	2253	Cr_DMini_3841H10.ab1	CUST_17021_PI416193500	NA	NA	NA	Fungus
4960	749	178	223	17	4.106	2.038	8.78E-06	0.000133765	2254	craniferina_c6212	CUST_8232_PI416193500	NA	NA	NA	Fungus
20076	8	2	3	0	4.22	2.077	1.08E-05	0.000159147	2255	craniferina_c23094	CUST_15641_PI416193496	256725138	EEU38504.1	hypothetical protein NECHADRAFT_88606 [Nectria haematococca mpVI 77-13-4]	Fungus
8870	2	8	0	2	-3.917	-1.97	5.45E-06	9.01E-05	2256	craniferina_c22871	CUST_15433_PI416193496	NA	NA	NA	Fungus
28375	114	33	38	4	3.383	1.758	8.02E-07	1.84E-05	2257	craniferina_c27454	CUST_19778_PI416193496	242775395	XP_002478635.1	phospho-2-dehydro-3-deoxyheptonate aldolase [Talaromyces stipitatus ATCC 10500] 	Algae
9687	9	71	6	7	-9.988	-3.32	0.00012208	0.001099477	2258	craniferina_c22350	CUST_14947_PI416193496	154293944	XP_001547416.1	hypothetical protein BC1G_14151 [Botryotinia fuckeliana B05.10] 	Algae
27655	3	12	1	3	-4.622	-2.209	1.87E-05	0.000246788	2259	craniferina_c11318	CUST_5402_PI416193496	156054899	XP_001593375.1	predicted protein [Sclerotinia sclerotiorum 1980] 	Fungus
6910	28	8	5	4	4.348	2.12	1.35E-05	0.000189197	2260	craniferina_c20175	CUST_12877_PI416193496	123507472	XP_001329422.1	ankyrin repeat protein [Trichomonas vaginalis G3] 	Algae
15243	238	54	37	22	4.652	2.218	1.95E-05	0.000254436	2261	craniferina_c10096	CUST_4546_PI416193496	NA	NA	NA	Fungus
31437	10	2	2	0	4.362	2.125	1.39E-05	0.000193723	2262	craniferina_c25109	CUST_15088_PI416193500	296806443	XP_002844031.1	inositol-3-phosphate synthase [Arthroderma otae CBS 113480] 	Fungus
36024	508	170	70	43	3.033	1.601	3.89E-08	1.49E-06	2263	craniferina_c6779	CUST_2396_PI416193496	NA	NA	NA	Fungus
16674	370	66	138	10	5.305	2.407	3.57E-05	0.000415887	2264	craniferina_c25039	CUST_17470_PI416193496	NA	NA	NA	Fungus
11725	1086	4211	817	21	-4.617	-2.207	1.90E-05	0.000249981	2265	craniferina_c23385	CUST_15918_PI416193496	NA	NA	NA	Fungus
26573	15	51	3	17	-3.312	-1.728	5.17E-07	1.27E-05	2266	craniferina_c9598	CUST_10813_PI416193500	242803729	XP_002484233.1	"glycoprotease family protein, putative [Talaromyces stipitatus ATCC 10500] "	Fungus
24366	1025	149	603	17	5.75	2.524	4.66E-05	0.000513999	2267	craniferina_c21371	CUST_14014_PI416193496	67539984	XP_663766.1	hypothetical protein AN6162.2 [Aspergillus nidulans FGSC A4] 	Fungus
22141	769	2477	248	292	-3.322	-1.732	5.69E-07	1.38E-05	2268	Cr_DMidi_9601F01.ab1	CUST_16341_PI416193500	121710940	XP_001273086.1	alcohol dehydrogenase [Aspergillus clavatus NRRL 1] 	Fungus
14244	259	38	43	35	8.985	3.167	0.000110816	0.001019429	2269	Cr_DMidi_5281D11.ab1	CUST_15704_PI416193500	291175554	EFE31359.1	hypothetical protein ARB_01754 [Arthroderma benhamiae CBS 112371] 	Fungus
12825	637	188	206	36	3.302	1.723	4.92E-07	1.22E-05	2270	craniferina_c9809	CUST_4340_PI416193496	256727872	EEU41231.1	hypothetical protein NECHADRAFT_46452 [Nectria haematococca mpVI 77-13-4]	Fungus
23739	185	49	12	19	3.994	1.998	7.25E-06	0.000113924	2271	craniferina_c24598	CUST_17059_PI416193496	NA	NA	NA	Fungus
14049	317	52	235	7	5.157	2.367	3.26E-05	0.000387184	2272	craniferina_c5755	CUST_7793_PI416193500	169596731	XP_001791789.1	hypothetical protein SNOG_01134 [Phaeosphaeria nodorum SN15] 	Fungus
23802	309	104	15	10	2.971	1.571	1.52E-08	6.72E-07	2273	craniferina_c18073	CUST_10882_PI416193496	NA	NA	NA	Algae
33675	135	425	30	25	-3.191	-1.674	2.27E-07	6.47E-06	2274	craniferina_c2211	CUST_367_PI416193496	NA	NA	NA	Algae
27071	16	2	9	0	6.938	2.795	7.43E-05	0.000740966	2275	craniferina_c18158	CUST_10956_PI416193496	240106056	EER24249.1	Sugar transporter family protein [Coccidioides posadasii C735 delta SOWgp]	Fungus
6540	70	18	27	7	4.031	2.011	8.26E-06	0.000127128	2276	craniferina_lrc830	CUST_1504_PI416193500	169613074	XP_001799954.1	hypothetical protein SNOG_09667 [Phaeosphaeria nodorum SN15] 	Fungus
36876	209	2412	348	354	-72.357	-6.177	0.000357928	0.002571692	2277	craniferina_c5285	CUST_7295_PI416193500	154285076	XP_001543333.1	conserved hypothetical protein [Ajellomyces capsulatus NAm1] 	Fungus
36565	427	1360	106	112	-3.243	-1.698	3.56E-07	9.35E-06	2278	Cr_DMini_673D08.ab1	CUST_17439_PI416193500	115466270	NP_001056734.1	Os06g0137600 [Oryza sativa Japonica Group] 	Algae
22389	39	8	19	2	4.544	2.184	1.85E-05	0.000244873	2279	craniferina_c5132	CUST_7141_PI416193500	52346198	NP_001005141.1	MGC89913 protein [Xenopus (Silurana) tropicalis] 	Fungus
3405	532	1967	460	92	-4.672	-2.224	2.20E-05	0.000281667	2280	craniferina_c14617	CUST_8084_PI416193496	NA	NA	NA	Algae
17187	189	7	179	8	22.964	4.521	0.000253297	0.001952403	2281	Cr_DMidi_9697F07.ab1	CUST_16504_PI416193500	116201305	XP_001226464.1	hypothetical protein CHGG_08537 [Chaetomium globosum CBS 148.51] 	Fungus
43306	41323	141862	11229	4113	-3.531	-1.82	2.06E-06	4.04E-05	2282	craniferina_c1291	CUST_2276_PI416193500	189200889	XP_001936781.1	conserved hypothetical protein [Pyrenophora tritici-repentis Pt-1C-BFP] 	Algae
28206	243	7	193	4	25.42	4.668	0.000270916	0.00205944	2283	craniferina_c16086	CUST_9280_PI416193496	NA	NA	NA	Fungus
17245	84	252	15	22	-3.014	-1.592	4.09E-08	1.55E-06	2284	craniferina_c5328	CUST_7347_PI416193500	49237340	YP_031621.1	hypothetical protein FV3gorf43R [Frog virus 3] 	Fungus
41893	12774	2682	741	1054	4.998	2.321	3.12E-05	0.000373976	2285	craniferina_lrc14363	CUST_7871_PI416193496	NA	NA	NA	Fungus
3065	68	18	24	4	3.768	1.914	4.67E-06	7.94E-05	2286	craniferina_c21149	CUST_13803_PI416193496	156035543	XP_001585883.1	hypothetical protein SS1G_12975 [Sclerotinia sclerotiorum 1980] 	Fungus
37120	293	59	116	13	4.724	2.24	2.40E-05	0.000302872	2287	craniferina_c9060	CUST_10501_PI416193500	116179372	XP_001219535.1	predicted protein [Chaetomium globosum CBS 148.51] 	Fungus
20134	3419	2	5686	0	299.427	8.226	0.000448372	0.003049991	2288	craniferina_c3350	CUST_5169_PI416193500	145237726	XP_001391510.1	hypothetical protein An07g04280 [Aspergillus niger] 	Fungus
39687	145	9	110	2	10.663	3.415	0.000147185	0.001277847	2289	craniferina_c20532	CUST_13216_PI416193496	NA	NA	NA	Algae
10963	10997	3727	949	418	2.955	1.563	1.60E-08	7.03E-07	2290	Cr_WMidi_7201B02.ab1	CUST_18321_PI416193500	NA	NA	NA	Fungus
36442	60	202	4	38	-3.321	-1.732	7.08E-07	1.66E-05	2291	craniferina_c13404	CUST_7066_PI416193496	156059284	XP_001595565.1	hypothetical protein SS1G_03654 [Sclerotinia sclerotiorum 1980] 	Algae
6003	806	188	332	48	4.106	2.038	1.09E-05	0.000159928	2292	craniferina_c8628	CUST_3516_PI416193496	76155961	AAX27213.2	SJCHGC06992 protein [Schistosoma japonicum]	Fungus
18972	7	2	3	0	3.656	1.87	3.60E-06	6.43E-05	2293	craniferina_c10522	CUST_4845_PI416193496	NA	NA	NA	Fungus
36818	851	204	358	63	4.029	2.01	9.28E-06	0.000139779	2294	craniferina_c26998	CUST_19344_PI416193496	NA	NA	NA	Fungus
21535	8282	24911	1091	2382	-3.017	-1.593	5.17E-08	1.89E-06	2295	craniferina_c5275	CUST_7286_PI416193500	258568520	XP_002585004.1	conserved hypothetical protein [Uncinocarpus reesii 1704] 	Fungus
20613	73	242	34	46	-3.564	-1.834	2.74E-06	5.13E-05	2296	craniferina_c23116	CUST_15663_PI416193496	159463380	XP_001689920.1	dihydrolipoamide dehydrogenase [Chlamydomonas reinhardtii] 	Algae
13570	113	956	67	500	-8.764	-3.132	0.000117765	0.001069434	2297	craniferina_lrc18	CUST_35_PI416193500	255955135	XP_002568320.1	Pc21g12940 [Penicillium chrysogenum Wisconsin 54-1255] 	Fungus
33451	6696	513	4884	119	9.114	3.188	0.000124228	0.001115615	2298	craniferina_c19955	CUST_12662_PI416193496	NA	NA	NA	Fungus
5450	31	9	10	1	3.525	1.818	2.34E-06	4.51E-05	2299	craniferina_c19597	CUST_12320_PI416193496	NA	NA	NA	Fungus
3313	82	370	50	155	-4.855	-2.28	2.92E-05	0.000355057	2300	craniferina_c14105	CUST_12865_PI416193500	239615644	EEQ92631.1	conserved hypothetical protein [Ajellomyces dermatitidis ER-3]	Algae
14612	105	322	14	29	-3.084	-1.625	1.26E-07	3.99E-06	2301	craniferina_c25946	CUST_18328_PI416193496	226459869	EEH57164.1	predicted protein [Micromonas pusilla CCMP1545]	Algae
15562	6656	19221	277	62	-2.89	-1.531	7.06E-09	3.57E-07	2302	craniferina_c4826	CUST_6830_PI416193500	119193374	XP_001247293.1	hypothetical protein CIMG_01064 [Coccidioides immitis RS] 	Fungus
17281	1585	5879	116	1515	-3.64	-1.864	3.67E-06	6.51E-05	2303	craniferina_c3295	CUST_747_PI416193496	154323322	XP_001560975.1	hypothetical protein BC1G_00060 [Botryotinia fuckeliana B05.10] 	Algae
4737	166799	58196	2529	4523	2.872	1.522	4.17E-09	2.27E-07	2304	craniferina_c21108	CUST_13766_PI416193496	NA	NA	NA	Fungus
4687	292	997	75	239	-3.416	-1.772	1.44E-06	3.00E-05	2305	craniferina_c13686	CUST_12737_PI416193500	145233705	XP_001400225.1	hypothetical protein An02g10960 [Aspergillus niger] 	Algae
19982	1322	385	362	68	3.378	1.756	1.20E-06	2.57E-05	2306	craniferina_lrc6787	CUST_8770_PI416193500	NA	NA	NA	Fungus
32586	339	38	219	13	7.216	2.851	8.78E-05	0.000847015	2307	craniferina_c22284	CUST_14885_PI416193496	NA	NA	NA	Fungus
35900	35	151	29	34	-5.306	-2.408	4.20E-05	0.000473792	2308	Cr_DMidi_7585H03.ab1	CUST_16241_PI416193500	154292614	XP_001546878.1	hypothetical protein BC1G_14633 [Botryotinia fuckeliana B05.10] 	Algae
20916	12	2	4	0	5.634	2.494	5.26E-05	0.000569056	2309	craniferina_c16089	CUST_9283_PI416193496	224128712	XP_002320403.1	predicted protein [Populus trichocarpa] 	Algae
30074	978	4257	1634	494	-28.106	-4.813	0.000299415	0.002230724	2310	craniferina_c15990	CUST_9208_PI416193496	NA	NA	NA	Algae
43251	28	3	21	1	7.669	2.939	9.88E-05	0.000930704	2311	craniferina_c22552	CUST_14795_PI416193500	156057203	XP_001594525.1	hypothetical protein SS1G_04332 [Sclerotinia sclerotiorum 1980] 	Fungus
4621	4583	13856	1814	299	-3.171	-1.665	2.85E-07	7.82E-06	2312	craniferina_c5177	CUST_1580_PI416193496	125543079	EAY89218.1	hypothetical protein OsI_10714 [Oryza sativa Indica Group]	Algae
3141	57	16	19	6	3.463	1.792	1.90E-06	3.78E-05	2313	craniferina_c21943	CUST_14560_PI416193496	116204695	XP_001228158.1	hypothetical protein CHGG_10231 [Chaetomium globosum CBS 148.51] 	Fungus
2648	818	266	156	30	3.049	1.609	9.10E-08	3.02E-06	2314	craniferina_c10904	CUST_5107_PI416193496	238492072	XP_002377273.1	"para-hydroxybenzoate-polyprenyltransferase Coq2, putative [Aspergillus flavus NRRL3357] "	Fungus
5469	43	13	7	4	3.288	1.717	7.19E-07	1.68E-05	2315	craniferina_c9970	CUST_11011_PI416193500	256723857	EEU37230.1	hypothetical protein NECHADRAFT_37300 [Nectria haematococca mpVI 77-13-4]	Fungus
43658	8473	48325	5318	4168	-7.004	-2.808	8.66E-05	0.000838815	2316	Cr_DMini_4897C12.ab1	CUST_17246_PI416193500	NA	NA	NA	Fungus
30033	6	42	8	17	-10.033	-3.327	0.000145334	0.001263933	2317	craniferina_c7206	CUST_2671_PI416193496	NA	NA	NA	Fungus
31739	7	31	4	12	-5.473	-2.452	4.93E-05	0.000538222	2318	craniferina_c16469	CUST_13735_PI416193500	NA	NA	NA	Fungus
37250	187	36	89	7	4.838	2.275	3.03E-05	0.000365188	2319	craniferina_c19506	CUST_12235_PI416193496	159129337	EDP54451.1	conserved hypothetical protein [Aspergillus fumigatus A1163]	Fungus
3551	26	78	3	12	-3.05	-1.609	9.93E-08	3.25E-06	2320	craniferina_lrc377	CUST_709_PI416193500	261197181	XP_002624993.1	conserved hypothetical protein [Ajellomyces dermatitidis SLH14081] 	Algae
13892	22	97	13	26	-4.687	-2.229	2.65E-05	0.000328659	2321	craniferina_c23133	CUST_15679_PI416193496	NA	NA	NA	Algae
1994	39	168	16	65	-4.291	-2.101	1.64E-05	0.000221555	2322	craniferina_c20459	CUST_13148_PI416193496	295658766	XP_002789943.1	C3HC zinc finger domain-containing protein [Paracoccidioides brasiliensis Pb01] 	Fungus
37459	2	13	0	3	-5.491	-2.457	5.09E-05	0.000553181	2323	craniferina_c20633	CUST_13308_PI416193496	NA	NA	NA	Fungus
44649	44383	10266	23394	1483	3.928	1.974	8.15E-06	0.000125502	2324	Cr_WMini_1633D06.ab1	CUST_19164_PI416193500	NA	NA	NA	Fungus
33806	5	19	2	3	-3.632	-1.861	3.93E-06	6.88E-05	2325	craniferina_c14130	CUST_12877_PI416193500	156043533	XP_001588323.1	hypothetical protein SS1G_10770 [Sclerotinia sclerotiorum 1980] 	Fungus
38103	1924	7775	856	1370	-4.263	-2.092	1.57E-05	0.000213679	2326	craniferina_c23964	CUST_14952_PI416193500	189194011	XP_001933344.1	conserved hypothetical protein [Pyrenophora tritici-repentis Pt-1C-BFP] 	Fungus
32664	45	7	23	3	6.433	2.686	7.31E-05	0.000734412	2327	craniferina_c2437	CUST_4012_PI416193500	242819298	XP_002487289.1	"protein phosphatase 2A catalytic subunit Pph21, putative [Talaromyces stipitatus ATCC 10500] "	Fungus
35256	2	22	0	20	-8.371	-3.065	0.000116096	0.001058192	2328	craniferina_c1571	CUST_2735_PI416193500	39949148	XP_363166.1	hypothetical protein MGG_08750 [Magnaporthe oryzae 70-15] 	Algae
25719	2870	9090	610	454	-3.213	-1.684	4.61E-07	1.16E-05	2329	craniferina_c5772	CUST_7809_PI416193500	242760428	XP_002339990.1	conserved hypothetical protein [Talaromyces stipitatus ATCC 10500] 	Fungus
41676	8047	24223	1539	4365	-3.013	-1.591	6.57E-08	2.28E-06	2330	craniferina_lrc2121	CUST_339_PI416193496	156057945	XP_001594896.1	mitochondrial peroxiredoxin PRX1 [Sclerotinia sclerotiorum 1980] 	Fungus
38959	5429	1911	833	144	2.823	1.497	1.71E-09	1.07E-07	2331	craniferina_c12013	CUST_12182_PI416193500	156059186	XP_001595516.1	hypothetical protein SS1G_03605 [Sclerotinia sclerotiorum 1980] 	Algae
14176	44	134	10	20	-3.115	-1.639	2.15E-07	6.21E-06	2332	craniferina_c25724	CUST_18115_PI416193496	67539322	XP_663435.1	hypothetical protein AN5831.2 [Aspergillus nidulans FGSC A4] 	Algae
16638	24007	5988	7216	1554	3.973	1.99	9.72E-06	0.000145112	2333	Cr_WMini_1825C02.ab1	CUST_19274_PI416193500	NA	NA	NA	Algae
36492	228	66	22	1	3.422	1.775	1.82E-06	3.65E-05	2334	craniferina_c4264	CUST_1136_PI416193496	39945584	XP_362329.1	hypothetical protein MGG_04774 [Magnaporthe oryzae 70-15] 	Algae
16890	6352	947	3612	79	6.061	2.6	6.69E-05	0.000684799	2335	craniferina_c1577	CUST_2744_PI416193500	123411364	XP_001303873.1	ankyrin repeat protein [Trichomonas vaginalis G3] 	Algae
9386	163	707	241	89	-11.748	-3.554	0.000187984	0.001552991	2336	craniferina_c25666	CUST_18059_PI416193496	NA	NA	NA	Algae
7006	200	36	110	7	4.805	2.264	3.15E-05	0.00037652	2337	craniferina_c16982	CUST_13970_PI416193500	240273418	EER36939.1	conserved hypothetical protein [Ajellomyces capsulatus H143]	Algae
7330	7442	2022	1136	58	3.652	1.869	4.58E-06	7.83E-05	2338	craniferina_c5508	CUST_7545_PI416193500	212530626	XP_002145470.1	"cyclin Ccl1, putative [Penicillium marneffei ATCC 18224] "	Fungus
24574	3093	923	399	145	3.362	1.749	1.39E-06	2.91E-05	2339	Cr_WMidi_8257F06.ab1	CUST_18681_PI416193500	156057219	XP_001594533.1	hypothetical protein SS1G_04340 [Sclerotinia sclerotiorum 1980] 	Algae
16947	471	122	176	22	3.735	1.901	6.01E-06	9.76E-05	2340	craniferina_c17320	CUST_10238_PI416193496	226510305	NP_001141837.1	hypothetical protein LOC100273979 [Zea mays] 	Algae
28356	8401	26624	1047	3939	-3.163	-1.661	3.50E-07	9.22E-06	2341	Cr_DMini_4897B05.ab1	CUST_17210_PI416193500	NA	NA	NA	Fungus
32118	1033	3079	95	429	-2.971	-1.571	4.97E-08	1.83E-06	2342	craniferina_c8045	CUST_9750_PI416193500	240106506	EER24699.1	hypothetical protein CPC735_060690 [Coccidioides posadasii C735 delta SOWgp]	Fungus
44694	176	1587	136	149	-11.743	-3.554	0.000190707	0.001568493	2343	Cr_WMidi_9889F09.ab1	CUST_19067_PI416193500	NA	NA	NA	Fungus
45022	48	230	51	20	-6.957	-2.798	9.26E-05	0.000882753	2344	craniferina_c27016	CUST_19362_PI416193496	NA	NA	NA	Algae
5979	37	167	21	40	-5.159	-2.367	4.26E-05	0.000477773	2345	craniferina_c20681	CUST_13356_PI416193496	NA	NA	NA	Algae
33446	15	50	5	4	-3.452	-1.787	2.36E-06	4.54E-05	2346	craniferina_c24345	CUST_16823_PI416193496	NA	NA	NA	Algae
29430	15	91	17	10	-11.01	-3.461	0.000177114	0.001479997	2347	craniferina_c18124	CUST_10928_PI416193496	NA	NA	NA	Fungus
20832	145	669	29	224	-4.505	-2.172	2.38E-05	0.000300812	2348	craniferina_c26049	CUST_18429_PI416193496	169780418	XP_001824673.1	hypothetical protein [Aspergillus oryzae RIB40] 	Fungus
4980	165	23	18	1	7.141	2.836	9.78E-05	0.000922589	2349	craniferina_c7455	CUST_2825_PI416193496	NA	NA	NA	Fungus
1897	30	97	8	16	-3.252	-1.701	7.63E-07	1.76E-05	2350	craniferina_c20415	CUST_13104_PI416193496	NA	NA	NA	Fungus
41709	10965	3852	552	416	2.855	1.514	7.28E-09	3.66E-07	2351	craniferina_c15833	CUST_13479_PI416193500	156045101	XP_001589106.1	hypothetical protein SS1G_09739 [Sclerotinia sclerotiorum 1980] 	Algae
42910	2401	781	581	130	3.046	1.607	1.48E-07	4.59E-06	2352	craniferina_c11206	CUST_11741_PI416193500	238483045	XP_002372761.1	integral membrane protein [Aspergillus flavus NRRL3357] 	Fungus
31139	57	183	14	50	-3.24	-1.696	7.06E-07	1.66E-05	2353	craniferina_c6474	CUST_8484_PI416193500	189188916	XP_001930797.1	pentatricopeptide repeat protein [Pyrenophora tritici-repentis Pt-1C-BFP] 	Fungus
8483	930	3025	403	392	-3.426	-1.777	2.20E-06	4.29E-05	2354	craniferina_c8686	CUST_3552_PI416193496	NA	NA	NA	Fungus
24025	9	2	3	1	4.234	2.082	1.75E-05	0.000234437	2355	craniferina_c13387	CUST_7050_PI416193496	NA	NA	NA	Fungus
5348	78	239	13	5	-3.108	-1.636	2.53E-07	7.07E-06	2356	craniferina_c24537	CUST_17002_PI416193496	NA	NA	NA	Fungus
5712	105	354	7	74	-3.323	-1.732	1.24E-06	2.64E-05	2357	craniferina_c19951	CUST_12658_PI416193496	NA	NA	NA	Fungus
37538	2	29	0	6	-13.778	-3.784	0.000224308	0.001777753	2358	Cr_WMidi_7201A02.ab1	CUST_18304_PI416193500	560556	AAB31223.1	influenza virus hemagglutinin 5 epitope tag [synthetic construct]	Algae
19987	36	159	9	51	-4.335	-2.116	2.04E-05	0.000264488	2359	craniferina_c11057	CUST_5216_PI416193496	NA	NA	NA	Fungus
15650	360	118	68	13	3.037	1.603	1.49E-07	4.61E-06	2360	craniferina_c21577	CUST_14213_PI416193496	154309631	XP_001554149.1	hypothetical protein BC1G_07286 [Botryotinia fuckeliana B05.10] 	Fungus
9629	138	37	4	9	3.795	1.924	7.52E-06	0.000117409	2361	craniferina_c16117	CUST_13594_PI416193500	296415297	XP_002837327.1	hypothetical protein [Tuber melanosporum Mel28] 	Fungus
30828	82	25	30	4	3.225	1.689	6.59E-07	1.56E-05	2362	craniferina_c6937	CUST_8868_PI416193500	296809295	XP_002844986.1	conserved hypothetical protein [Arthroderma otae CBS 113480] 	Fungus
24999	85	556	22	166	-6.471	-2.694	8.11E-05	0.000794265	2363	craniferina_c3525	CUST_5387_PI416193500	238506475	XP_002384439.1	"C6 transcription factor, putative [Aspergillus flavus NRRL3357] "	Fungus
42047	771	2303	73	265	-2.983	-1.577	7.43E-08	2.55E-06	2364	Cr_DMidi_5281G10.ab1	CUST_15767_PI416193500	169602955	XP_001794899.1	hypothetical protein SNOG_04482 [Phaeosphaeria nodorum SN15] 	Fungus
26704	61	19	7	3	3.296	1.721	1.12E-06	2.44E-05	2365	craniferina_c14011	CUST_7586_PI416193496	NA	NA	NA	Algae
15392	10614	3889	960	378	2.73	1.449	2.33E-10	2.04E-08	2366	craniferina_c2916	CUST_4611_PI416193500	NA	NA	NA	Algae
32045	10	2	2	1	4.166	2.059	1.63E-05	0.000220817	2367	craniferina_c1568	CUST_2730_PI416193500	296807120	XP_002844176.1	SMB [Arthroderma otae CBS 113480] 	Fungus
34549	13341	4370	4261	637	2.979	1.575	6.61E-08	2.28E-06	2368	craniferina_c22045	CUST_14655_PI416193496	NA	NA	NA	Algae
40412	11	3	3	1	3.838	1.94	8.43E-06	0.000129063	2369	craniferina_c23615	CUST_16134_PI416193496	NA	NA	NA	Algae
35637	25	110	4	15	-4.435	-2.149	2.34E-05	0.00029604	2370	craniferina_c27472	CUST_19796_PI416193496	242799714	XP_002483437.1	conserved hypothetical protein [Talaromyces stipitatus ATCC 10500] 	Fungus
37578	251	918	79	178	-3.76	-1.911	6.96E-06	0.000110094	2371	craniferina_c22043	CUST_14653_PI416193496	291181536	EFE37300.1	NACHT and WD domain protein [Trichophyton verrucosum HKI 0517]	Fungus
23148	13346	4610	1961	473	2.884	1.528	1.70E-08	7.38E-07	2372	craniferina_lrc332	CUST_629_PI416193500	154279936	XP_001540781.1	predicted protein [Ajellomyces capsulatus NAm1] 	Fungus
1647	25	7	5	3	3.527	1.818	3.55E-06	6.36E-05	2373	craniferina_c28173	CUST_15310_PI416193500	296821136	XP_002850040.1	aspartic endopeptidase Pep1 [Arthroderma otae CBS 113480] 	Algae
11509	225	76	39	8	2.955	1.563	5.40E-08	1.95E-06	2374	craniferina_c1089	CUST_1955_PI416193500	NA	NA	NA	Fungus
31476	37	11	9	4	3.583	1.841	4.52E-06	7.74E-05	2375	craniferina_c8988	CUST_3755_PI416193496	NA	NA	NA	Fungus
24959	41	371	68	61	-50.172	-5.649	0.00040338	0.0028173	2376	craniferina_c27606	CUST_19924_PI416193496	291181592	EFE37353.1	hypothetical protein TRV_08002 [Trichophyton verrucosum HKI 0517]	Fungus
41418	98	27	42	10	3.617	1.855	5.01E-06	8.43E-05	2377	craniferina_c24109	CUST_16601_PI416193496	NA	NA	NA	Fungus
5199	45	14	6	2	3.273	1.71	1.00E-06	2.20E-05	2378	craniferina_c9970	CUST_11012_PI416193500	256723857	EEU37230.1	hypothetical protein NECHADRAFT_37300 [Nectria haematococca mpVI 77-13-4]	Fungus
35648	125	35	41	7	3.491	1.803	3.21E-06	5.85E-05	2379	craniferina_c24755	CUST_17202_PI416193496	NA	NA	NA	Algae
36562	7468	21290	1371	2681	-2.87	-1.521	1.50E-08	6.64E-07	2380	craniferina_c3414	CUST_5237_PI416193500	242799252	XP_002483340.1	short chain dehydrogenase family protein [Talaromyces stipitatus ATCC 10500] 	Fungus
12387	70	19	24	3	3.552	1.828	4.05E-06	7.05E-05	2381	craniferina_c23487	CUST_16013_PI416193496	38567011	CAE76310.1	conserved hypothetical protein [Neurospora crassa]	Fungus
29052	163	954	97	68	-7.04	-2.816	0.000103252	0.000962233	2382	craniferina_c5161	CUST_7171_PI416193500	239611268	EEQ88255.1	conserved hypothetical protein [Ajellomyces dermatitidis ER-3]	Fungus
15768	22302	7801	2175	373	2.852	1.512	1.05E-08	4.88E-07	2383	craniferina_lrc516	CUST_961_PI416193500	156058015	XP_001594931.1	conserved hypothetical protein [Sclerotinia sclerotiorum 1980] 	Fungus
29354	1020	28	1242	9	22.523	4.493	0.000316699	0.002335139	2384	craniferina_c23213	CUST_15758_PI416193496	239614442	EEQ91429.1	conserved hypothetical protein [Ajellomyces dermatitidis ER-3]	Fungus
34306	573	92	103	26	6.314	2.659	8.12E-05	0.00079449	2385	craniferina_c28107	CUST_20355_PI416193496	NA	NA	NA	Fungus
22554	4026	12696	636	592	-3.178	-1.668	5.62E-07	1.36E-05	2386	craniferina_c7694	CUST_9458_PI416193500	242765958	XP_002341079.1	"aldo-keto reductase, putative [Talaromyces stipitatus ATCC 10500] "	Fungus
41892	54	185	27	17	-3.668	-1.875	6.25E-06	0.000100994	2387	craniferina_c2291	CUST_3798_PI416193500	NA	NA	NA	Algae
37286	48	8	32	6	5.972	2.578	7.38E-05	0.000737404	2388	craniferina_c9143	CUST_10558_PI416193500	NA	NA	NA	Fungus
30669	39	11	6	2	3.577	1.839	4.90E-06	8.29E-05	2389	craniferina_c24012	CUST_16509_PI416193496	NA	NA	NA	Fungus
39438	42604	15193	4009	569	2.797	1.484	3.49E-09	1.97E-07	2390	craniferina_c2580	CUST_4197_PI416193500	261358553	EEY20981.1	conserved hypothetical protein [Verticillium albo-atrum VaMs.102]	Algae
29161	16	51	7	6	-3.491	-1.804	3.52E-06	6.32E-05	2391	craniferina_c26705	CUST_19059_PI416193496	NA	NA	NA	Fungus
16673	2664	654	787	126	4.009	2.003	1.41E-05	0.000195633	2392	craniferina_c1686	CUST_233_PI416193496	NA	NA	NA	Fungus
16750	508	112	67	41	4.741	2.245	3.64E-05	0.000422149	2393	craniferina_c13615	CUST_12720_PI416193500	NA	NA	NA	Algae
1450	819	3034	383	273	-3.993	-1.998	1.36E-05	0.0001907	2394	craniferina_c7843	CUST_3051_PI416193496	NA	NA	NA	Algae
41813	209	52	97	20	3.902	1.964	1.14E-05	0.000166228	2395	Cr_DMidi_7585G08.ab1	CUST_16229_PI416193500	154321225	XP_001559928.1	hypothetical protein BC1G_01487 [Botryotinia fuckeliana B05.10] 	Fungus
11129	3	11	1	4	-4.089	-2.032	1.64E-05	0.000222034	2396	craniferina_c14130	CUST_12878_PI416193500	156043533	XP_001588323.1	hypothetical protein SS1G_10770 [Sclerotinia sclerotiorum 1980] 	Fungus
21080	183	583	93	111	-3.448	-1.786	3.25E-06	5.91E-05	2397	craniferina_c12451	CUST_6259_PI416193496	226292932	EEH48352.1	RNA-binding protein 8A [Paracoccidioides brasiliensis Pb18]	Fungus
5467	36	10	5	1	3.441	1.783	3.18E-06	5.81E-05	2398	craniferina_c26820	CUST_19173_PI416193496	NA	NA	NA	Fungus
41827	187	4	155	2	20.274	4.342	0.000315017	0.002325306	2399	craniferina_c17434	CUST_10332_PI416193496	NA	NA	NA	Algae
7725	21	83	7	12	-4.081	-2.029	1.64E-05	0.000221604	2400	craniferina_c23728	CUST_16241_PI416193496	156048136	XP_001590035.1	hypothetical protein SS1G_08799 [Sclerotinia sclerotiorum 1980] 	Fungus
238	922	246	124	30	3.75	1.907	8.51E-06	0.000130018	2401	craniferina_c13774	CUST_7383_PI416193496	189194551	XP_001933614.1	dihydrolipoamide succinyltransferase [Pyrenophora tritici-repentis Pt-1C-BFP] 	Fungus
26265	410	115	59	50	3.812	1.931	9.85E-06	0.000146624	2402	Cr_DMidi_7585D04.ab1	CUST_16164_PI416193500	145614374	XP_365904.2	hypothetical protein [Magnaporthe oryzae 70-15] 	Algae
31242	11957	3891	1860	649	3.079	1.622	3.25E-07	8.70E-06	2403	craniferina_c1838	CUST_3135_PI416193500	226287879	EEH43392.1	ubiquitin conjugation factor E4 [Paracoccidioides brasiliensis Pb18]	Fungus
4780	118	36	48	10	3.213	1.684	8.93E-07	2.01E-05	2404	craniferina_c7577	CUST_9352_PI416193500	154321886	XP_001560258.1	hypothetical protein BC1G_01090 [Botryotinia fuckeliana B05.10] 	Algae
40215	26	99	7	34	-3.836	-1.94	1.05E-05	0.000154947	2405	craniferina_c4622	CUST_1312_PI416193496	256729992	EEU43344.1	hypothetical protein NECHADRAFT_82537 [Nectria haematococca mpVI 77-13-4]	Algae
16817	16	4	3	3	4.091	2.032	1.76E-05	0.000235526	2406	craniferina_c12713	CUST_6479_PI416193496	121714845	XP_001275032.1	F-box domain protein [Aspergillus clavatus NRRL 1] 	Fungus
40116	44	14	7	4	3.195	1.676	8.08E-07	1.85E-05	2407	craniferina_c24362	CUST_16838_PI416193496	145256594	XP_001401453.1	hypothetical protein An04g00880 [Aspergillus niger] 	Fungus
10864	2181	7652	801	580	-3.684	-1.881	7.33E-06	0.000114892	2408	craniferina_c7324	CUST_2746_PI416193496	NA	NA	NA	Algae
31244	4935	9	8223	6	115.712	6.854	0.000495249	0.003294624	2409	craniferina_lrc395	CUST_743_PI416193500	242821088	XP_002487610.1	conserved hypothetical protein [Talaromyces stipitatus ATCC 10500] 	Fungus
15475	19	3	14	2	6.029	2.592	8.01E-05	0.000786513	2410	craniferina_c4310	CUST_6298_PI416193500	NA	NA	NA	Fungus
27223	403	111	76	46	3.782	1.919	9.36E-06	0.00014074	2411	Cr_DMini_865G07.ab1	CUST_17646_PI416193500	154294733	XP_001547806.1	predicted protein [Botryotinia fuckeliana B05.10] 	Fungus
7559	21	3	8	0	5.95	2.573	7.83E-05	0.000773601	2412	craniferina_c24066	CUST_16561_PI416193496	NA	NA	NA	Fungus
33587	62	19	12	5	3.308	1.726	1.68E-06	3.41E-05	2413	craniferina_c14337	CUST_12957_PI416193500	156053854	XP_001592853.1	hypothetical protein SS1G_05775 [Sclerotinia sclerotiorum 1980] 	Fungus
1388	63	261	8	17	-4.196	-2.069	2.10E-05	0.000271989	2414	craniferina_c13493	CUST_7141_PI416193496	226456918	EEH54218.1	lipase [Micromonas pusilla CCMP1545]	Algae
7231	78	296	46	22	-4.252	-2.088	2.26E-05	0.000288478	2415	craniferina_c8160	CUST_3225_PI416193496	256425734	YP_003126387.1	hypothetical protein Cpin_6785 [Chitinophaga pinensis DSM 2588] 	Algae
23019	2245	230	1308	18	8.531	3.093	0.000149718	0.001294875	2416	Cr_WMidi_9889E04.ab1	CUST_19035_PI416193500	NA	NA	NA	Fungus
29904	514	1892	214	431	-3.844	-1.943	1.10E-05	0.00016101	2417	craniferina_c10686	CUST_11449_PI416193500	119472616	XP_001258391.1	"NGG1 interacting factor Nif3, putative [Neosartorya fischeri NRRL 181] "	Fungus
26660	10	2	5	0	4.514	2.174	3.10E-05	0.000372574	2418	craniferina_c25525	CUST_17929_PI416193496	NA	NA	NA	Fungus
12715	1004	3232	312	389	-3.314	-1.728	1.78E-06	3.57E-05	2419	craniferina_c5566	CUST_7597_PI416193500	154300519	XP_001550675.1	alcohol dehydrogenase [Botryotinia fuckeliana B05.10] 	Fungus
37550	728	13	570	3	32.745	5.033	0.000391208	0.002754092	2420	Cr_WMidi_8257B07.ab1	CUST_18596_PI416193500	NA	NA	NA	Algae
30520	394	32	286	9	9.167	3.197	0.000166204	0.001405541	2421	craniferina_c16795	CUST_9835_PI416193496	NA	NA	NA	Fungus
32115	10611	41657	4732	4843	-4.156	-2.055	1.97E-05	0.000257037	2422	craniferina_lrc13796	CUST_7403_PI416193496	NA	NA	NA	Fungus
18037	14	3	5	2	5.091	2.348	5.28E-05	0.000570646	2423	Cr_DMidi_6817A04.ab1	CUST_15941_PI416193500	NA	NA	NA	Fungus
27943	63536	16402	35584	1812	3.537	1.822	4.93E-06	8.34E-05	2424	Cr_WMini_3841D09.ab1	CUST_19653_PI416193500	5725417	CAB52419.1	putative septin [Pyrenopeziza brassicae]	Fungus
29209	49	4	9	3	16.062	4.006	0.000282117	0.002125902	2425	craniferina_c8432	CUST_3396_PI416193496	NA	NA	NA	Fungus
2185	901	89	631	10	7.515	2.91	0.000128146	0.001143741	2426	craniferina_c5955	CUST_7992_PI416193500	242799135	XP_002483316.1	"katanin P80 subunit, putative [Talaromyces stipitatus ATCC 10500] "	Fungus
44601	7358	30282	3006	1920	-4.381	-2.131	2.76E-05	0.000339246	2427	craniferina_c10872	CUST_11554_PI416193500	154320810	XP_001559721.1	hypothetical protein BC1G_01877 [Botryotinia fuckeliana B05.10] 	Fungus
11820	98	30	26	6	3.245	1.698	1.30E-06	2.77E-05	2428	craniferina_c25764	CUST_18152_PI416193496	115390835	XP_001212922.1	COP9 signalosome complex subunit 12 [Aspergillus terreus NIH2624] 	Fungus
10938	16	2	6	1	6.695	2.743	0.000103885	0.000967025	2429	craniferina_c18318	CUST_11105_PI416193496	NA	NA	NA	Fungus
27948	515	116	82	33	4.517	2.175	3.19E-05	0.000380117	2430	craniferina_c13615	CUST_12719_PI416193500	NA	NA	NA	Algae
11888	19	62	7	5	-3.389	-1.761	3.02E-06	5.58E-05	2431	craniferina_c5430	CUST_7460_PI416193500	291182295	EFE37991.1	phosphate permease [Trichophyton verrucosum HKI 0517]	Fungus
24727	10	69	2	15	-7.134	-2.835	0.00011953	0.001082007	2432	craniferina_c1907	CUST_3243_PI416193500	259481491	CBF75060.1	TPA: ADP-ribosylation factor family protein (AFU_orthologue; AFUA_6G08290) [Aspergillus nidulans FGSC A4]	Fungus
22801	18	56	1	7	-3.01	-1.59	2.09E-07	6.05E-06	2433	craniferina_c3091	CUST_4844_PI416193500	258568520	XP_002585004.1	conserved hypothetical protein [Uncinocarpus reesii 1704] 	Fungus
4961	120	422	96	31	-4.281	-2.098	2.55E-05	0.000318787	2434	craniferina_c13423	CUST_7083_PI416193496	NA	NA	NA	Algae
42051	63	18	16	5	3.59	1.844	6.40E-06	0.000102969	2435	craniferina_c9962	CUST_4454_PI416193496	NA	NA	NA	Fungus
44330	125	394	58	60	-3.326	-1.734	2.27E-06	4.41E-05	2436	craniferina_c4974	CUST_6987_PI416193500	238505842	XP_002384123.1	"phytoene dehydrogenase, putative [Aspergillus flavus NRRL3357] "	Algae
28926	1729	5625	324	762	-3.272	-1.71	1.58E-06	3.25E-05	2437	craniferina_c23143	CUST_15688_PI416193496	NA	NA	NA	Algae
3467	34	110	4	40	-3.088	-1.627	4.52E-07	1.14E-05	2438	craniferina_c5766	CUST_7802_PI416193500	171692071	XP_001910960.1	hypothetical protein [Podospora anserina S mat+] 	Fungus
40403	8	36	3	9	-4.687	-2.229	3.94E-05	0.000450235	2439	craniferina_c11514	CUST_11923_PI416193500	156053061	XP_001592457.1	hypothetical protein SS1G_06698 [Sclerotinia sclerotiorum 1980] 	Fungus
13314	2	9	0	5	-3.984	-1.994	1.56E-05	0.000212881	2440	craniferina_c22568	CUST_15148_PI416193496	NA	NA	NA	Algae
11665	246	77	13	8	3.215	1.685	1.22E-06	2.61E-05	2441	craniferina_c20982	CUST_13645_PI416193496	240110792	EER28948.1	"RNA-directed RNA polymerase, putative [Coccidioides posadasii C735 delta SOWgp]"	Algae
20230	38	137	13	20	-3.721	-1.896	9.55E-06	0.000142937	2442	craniferina_c2921	CUST_611_PI416193496	259483026	CBF78056.1	"TPA: MFS multidrug transporter, putative (AFU_orthologue; AFUA_6G03040) [Aspergillus nidulans FGSC A4]"	Fungus
36470	18	157	14	48	-13.155	-3.717	0.000257826	0.001979746	2443	craniferina_c12497	CUST_6298_PI416193496	NA	NA	NA	Fungus
4356	9	2	1	0	4.169	2.06	2.25E-05	0.000287497	2444	craniferina_c6776	CUST_2393_PI416193496	171687062	XP_001908472.1	hypothetical protein [Podospora anserina S mat+] 	Algae
18371	541	1863	245	386	-3.65	-1.868	7.96E-06	0.000123222	2445	craniferina_c10686	CUST_11450_PI416193500	119472616	XP_001258391.1	"NGG1 interacting factor Nif3, putative [Neosartorya fischeri NRRL 181] "	Fungus
43504	57	186	13	23	-3.294	-1.72	1.98E-06	3.91E-05	2446	craniferina_c16316	CUST_9464_PI416193496	169618211	XP_001802519.1	hypothetical protein SNOG_12295 [Phaeosphaeria nodorum SN15] 	Fungus
17576	22	90	6	25	-4.071	-2.025	1.91E-05	0.00025018	2447	craniferina_c26341	CUST_18705_PI416193496	NA	NA	NA	Algae
37529	16	4	3	4	4.645	2.216	3.93E-05	0.000448981	2448	craniferina_c14068	CUST_7630_PI416193496	NA	NA	NA	Algae
8448	9	2	2	0	4.439	2.15	3.19E-05	0.00038005	2449	craniferina_c19457	CUST_12188_PI416193496	240275722	EER39235.1	vacuolar transporter chaperone 4 [Ajellomyces capsulatus H143]	Fungus
19057	292	76	111	4	3.693	1.885	9.27E-06	0.000139767	2450	craniferina_lrc697	CUST_1268_PI416193500	NA	NA	NA	Fungus
37912	118120	39472	7680	5409	3.008	1.589	2.47E-07	6.93E-06	2451	craniferina_lrc28374	CUST_20564_PI416193496	NA	NA	NA	Fungus
3992	7959	2390	2267	222	3.236	1.694	1.41E-06	2.94E-05	2452	Cr_DMini_865C05.ab1	CUST_17570_PI416193500	156055914	XP_001593881.1	hypothetical protein SS1G_05309 [Sclerotinia sclerotiorum 1980] 	Algae
17296	4320	1229	1031	99	3.461	1.791	4.46E-06	7.66E-05	2453	craniferina_c24036	CUST_16532_PI416193496	145230291	XP_001389454.1	hypothetical protein An01g10360 [Aspergillus niger] 	Fungus
18806	353	5	498	5	47.967	5.584	0.000455877	0.003089698	2454	craniferina_c16760	CUST_13865_PI416193500	NA	NA	NA	Fungus
21331	69268	18334	35934	1908	3.492	1.804	4.98E-06	8.39E-05	2455	Cr_WMini_3841D09.ab1	CUST_19652_PI416193500	5725417	CAB52419.1	putative septin [Pyrenopeziza brassicae]	Fungus
12079	63	19	11	2	3.335	1.738	2.64E-06	4.97E-05	2456	craniferina_c7506	CUST_9303_PI416193500	145253797	XP_001398411.1	hypothetical protein An17g01825 [Aspergillus niger] 	Algae
12828	16	4	8	3	4.807	2.265	4.56E-05	0.000504616	2457	craniferina_c6887	CUST_8837_PI416193500	115443144	XP_001218379.1	hypothetical protein ATEG_09757 [Aspergillus terreus NIH2624] 	Fungus
33839	8595	43438	1920	4563	-5.115	-2.355	5.75E-05	0.00060722	2458	craniferina_c6400	CUST_2197_PI416193496	NA	NA	NA	Fungus
31824	4968	1568	1440	50	3.074	1.62	4.69E-07	1.17E-05	2459	craniferina_c10705	CUST_4974_PI416193496	NA	NA	NA	Fungus
15981	88	1167	111	405	-23.853	-4.576	0.000376853	0.002677922	2460	craniferina_lrc2939	CUST_4640_PI416193500	156358531	XP_001624571.1	predicted protein [Nematostella vectensis] 	Fungus
40249	19	76	4	5	-3.937	-1.977	1.51E-05	0.000207352	2461	Cr_DMini_865C04.ab1	CUST_17569_PI416193500	NA	NA	NA	Fungus
39223	2225	743	490	122	2.977	1.574	1.99E-07	5.83E-06	2462	craniferina_c11206	CUST_11742_PI416193500	238483045	XP_002372761.1	integral membrane protein [Aspergillus flavus NRRL3357] 	Fungus
35176	290	1025	135	197	-3.823	-1.935	1.27E-05	0.000180901	2463	craniferina_lrc135	CUST_259_PI416193500	226295108	EEH50528.1	conserved hypothetical protein [Paracoccidioides brasiliensis Pb18]	Fungus
35472	40	5	32	4	7.882	2.978	0.000149614	0.001294254	2464	craniferina_c9445	CUST_10742_PI416193500	169783914	XP_001826419.1	hypothetical protein [Aspergillus oryzae RIB40] 	Algae
35523	23184	5784	7313	1401	3.95	1.982	1.62E-05	0.000219965	2465	Cr_WMini_1825C02.ab1	CUST_19275_PI416193500	NA	NA	NA	Algae
15064	61	220	12	44	-3.617	-1.855	7.79E-06	0.000120917	2466	craniferina_c5171	CUST_1577_PI416193496	154300012	XP_001550423.1	hypothetical protein BC1G_11195 [Botryotinia fuckeliana B05.10] 	Fungus
33084	173	8	139	10	19.536	4.288	0.00034597	0.002503426	2467	craniferina_c24706	CUST_17158_PI416193496	115432974	XP_001216624.1	conserved hypothetical protein [Aspergillus terreus NIH2624] 	Fungus
743	175	614	75	96	-3.683	-1.881	9.42E-06	0.00014124	2468	craniferina_c1206	CUST_2141_PI416193500	289618532	CBI55256.1	unnamed protein product [Sordaria macrospora]	Fungus
39809	378	97	186	22	3.648	1.867	8.74E-06	0.000133189	2469	craniferina_lrc526	CUST_981_PI416193500	NA	NA	NA	Fungus
42390	262	742	57	31	-2.886	-1.529	6.42E-08	2.23E-06	2470	craniferina_c20490	CUST_13178_PI416193496	159463380	XP_001689920.1	dihydrolipoamide dehydrogenase [Chlamydomonas reinhardtii] 	Algae
26670	2	7	0	4	-3.493	-1.804	5.16E-06	8.61E-05	2471	Cr_WMidi_7777E02.ab1	CUST_18500_PI416193500	224034757	ACN36454.1	unknown [Zea mays]	Fungus
42813	4	19	2	10	-4.777	-2.256	4.61E-05	0.000509313	2472	Cr_WMini_4225D08.ab1	CUST_19882_PI416193500	NA	NA	NA	Algae
28598	142	1168	93	224	-10.083	-3.334	0.000203851	0.001648646	2473	Cr_DMini_673B06.ab1	CUST_17390_PI416193500	170587678	XP_001898601.1	Ornithine decarboxylase antizyme [Brugia malayi] 	Fungus
42504	12	135	4	111	-9.652	-3.271	0.000197614	0.001610995	2474	craniferina_c24692	CUST_17147_PI416193496	NA	NA	NA	Fungus
39485	1026	2962	106	414	-2.879	-1.525	6.12E-08	2.16E-06	2475	craniferina_c8045	CUST_9749_PI416193500	240106506	EER24699.1	hypothetical protein CPC735_060690 [Coccidioides posadasii C735 delta SOWgp]	Fungus
33060	223	1751	175	217	-13.011	-3.702	0.000270719	0.002058324	2476	craniferina_c2288	CUST_3793_PI416193500	156049487	XP_001590710.1	hypothetical protein SS1G_08450 [Sclerotinia sclerotiorum 1980] 	Fungus
16294	14747	5164	3015	481	2.827	1.499	2.63E-08	1.07E-06	2477	craniferina_c5244	CUST_7252_PI416193500	NA	NA	NA	Fungus
43055	30	10	3	5	3.396	1.764	3.84E-06	6.76E-05	2478	craniferina_c12381	CUST_12348_PI416193500	212544784	XP_002152546.1	"RNA polymerase II mediator complex component Srb8, putative [Penicillium marneffei ATCC 18224] "	Fungus
12639	9735	12	15993	17	389.767	8.606	0.00062754	0.003959459	2479	BTK05728011(c)SJ1(t)Dry_0.5-1kb_1441-1536_F7(p)T3(s)090205SJ1SEQ1.054.ab1	CUST_15553_PI416193500	189195850	XP_001934263.1	dihydroceramide delta(4)-desaturase [Pyrenophora tritici-repentis Pt-1C-BFP] 	NA
19916	8	25	2	3	-3.312	-1.728	2.56E-06	4.86E-05	2480	craniferina_c25478	CUST_17886_PI416193496	121712886	XP_001274054.1	"NADPH-dependent FMN/FAD containing oxidoreductase, putative [Aspergillus clavatus NRRL 1] "	Fungus
25341	127	432	61	107	-3.578	-1.839	7.38E-06	0.000115523	2481	craniferina_c21739	CUST_14366_PI416193496	218438387	YP_002376716.1	protein of unknown function DUF427 [Cyanothece sp. PCC 7424] 	Fungus
17658	507	2368	727	75	-11.26	-3.493	0.000237886	0.001861355	2482	craniferina_c27474	CUST_19798_PI416193496	281210261	EFA84428.1	deoxyribonuclease II [Polysphondylium pallidum PN500]	Algae
23229	546	2149	507	243	-5.155	-2.366	6.23E-05	0.000647899	2483	craniferina_c6865	CUST_2454_PI416193496	NA	NA	NA	Algae
41440	60	20	14	1	2.939	1.555	1.66E-07	5.02E-06	2484	craniferina_c12655	CUST_6428_PI416193496	NA	NA	NA	Fungus
45024	710	156	337	49	4.304	2.106	3.12E-05	0.000373753	2485	craniferina_c7973	CUST_9692_PI416193500	226286603	EEH42116.1	DNA repair protein RAD16 [Paracoccidioides brasiliensis Pb18]	Fungus
15485	1037	201	438	40	4.907	2.295	5.41E-05	0.000580207	2486	craniferina_c2469	CUST_439_PI416193496	NA	NA	NA	Fungus
38775	3	17	1	8	-5.571	-2.478	7.98E-05	0.000784761	2487	craniferina_c20589	CUST_13269_PI416193496	NA	NA	NA	Algae
34551	19	64	4	14	-3.321	-1.732	2.93E-06	5.44E-05	2488	craniferina_c22349	CUST_14946_PI416193496	NA	NA	NA	Algae
23515	115	31	47	12	3.716	1.894	1.15E-05	0.000167305	2489	craniferina_c12010	CUST_5913_PI416193496	189210661	XP_001941662.1	conserved hypothetical protein [Pyrenophora tritici-repentis Pt-1C-BFP] 	Fungus
39215	1910	5714	224	690	-2.991	-1.581	2.89E-07	7.89E-06	2490	craniferina_c19139	CUST_11883_PI416193496	168050126	XP_001777511.1	predicted protein [Physcomitrella patens subsp. patens] 	Fungus
4085	11	3	4	1	3.878	1.955	1.52E-05	0.00020789	2491	craniferina_c11043	CUST_5205_PI416193496	NA	NA	NA	Algae
12593	263	1166	349	72	-9.176	-3.198	0.000193906	0.001587754	2492	craniferina_c17013	CUST_10004_PI416193496	NA	NA	NA	Algae
42799	798	2767	47	200	-3.466	-1.793	5.30E-06	8.80E-05	2493	Cr_DMidi_7585C01.ab1	CUST_16139_PI416193500	242790906	XP_002481651.1	PH domain protein [Talaromyces stipitatus ATCC 10500] 	Fungus
39724	2698	8447	604	369	-3.184	-1.671	1.35E-06	2.85E-05	2494	BTK05725016(c)SJ1(t)Dry_0.5-1kb_1441-1536_H2(p)T3(s)090205SJ1SEQ1.016.ab1	CUST_15479_PI416193500	NA	NA	NA	NA
9339	144	29	41	2	4.797	2.262	5.05E-05	0.000549586	2495	craniferina_c15611	CUST_8904_PI416193496	NA	NA	NA	Fungus
10907	187	517	7	28	-2.758	-1.463	7.98E-09	3.92E-07	2496	craniferina_c9597	CUST_4188_PI416193496	NA	NA	NA	Algae
37736	16	3	14	0	4.86	2.281	5.37E-05	0.000578023	2497	craniferina_c7587	CUST_9362_PI416193500	NA	NA	NA	Fungus
25108	64	17	12	14	4.7	2.233	4.59E-05	0.00050744	2498	craniferina_c2685	CUST_4325_PI416193500	NA	NA	NA	Fungus
34117	42363	16040	2239	693	2.64	1.401	1.49E-10	1.40E-08	2499	craniferina_c1130	CUST_2028_PI416193500	169765506	XP_001817224.1	hypothetical protein [Aspergillus oryzae RIB40] 	Fungus
7312	1074	378	125	66	2.856	1.514	5.41E-08	1.95E-06	2500	craniferina_c11287	CUST_5382_PI416193496	261191298	XP_002622057.1	phosphotransferase enzyme family protein [Ajellomyces dermatitidis SLH14081] 	Algae
39401	11	3	2	2	3.569	1.836	7.91E-06	0.00012252	2501	craniferina_c14763	CUST_8210_PI416193496	NA	NA	NA	Fungus
38114	634	170	135	9	3.689	1.883	1.11E-05	0.000161796	2502	craniferina_c25238	CUST_17659_PI416193496	NA	NA	NA	Fungus
29424	2365	807	587	111	2.884	1.528	9.03E-08	3.00E-06	2503	craniferina_lrc1446	CUST_2544_PI416193500	NA	NA	NA	Fungus
6158	21	60	6	5	-2.907	-1.539	1.27E-07	4.01E-06	2504	craniferina_c21522	CUST_14160_PI416193496	NA	NA	NA	Algae
41166	246	68	91	24	3.552	1.829	7.32E-06	0.000114792	2505	craniferina_c7295	CUST_9140_PI416193500	121700641	XP_001268585.1	"sphinganine hydroxylase Sur2, putative [Aspergillus clavatus NRRL 1] "	Fungus
25280	46	10	13	2	4.49	2.167	3.86E-05	0.0004429	2506	craniferina_c23762	CUST_16273_PI416193496	NA	NA	NA	Fungus
4229	30	103	7	15	-3.416	-1.772	4.62E-06	7.89E-05	2507	craniferina_c3127	CUST_4900_PI416193500	NA	NA	NA	Fungus
27339	181	631	16	33	-3.499	-1.807	6.28E-06	0.000101452	2508	craniferina_c3553	CUST_843_PI416193496	NA	NA	NA	Fungus
6499	176	620	88	47	-3.816	-1.932	1.44E-05	0.000198983	2509	craniferina_c5247	CUST_7258_PI416193500	258571499	XP_002544553.1	"NADH dehydrogenase (quinone), G subunit [Uncinocarpus reesii 1704] "	Fungus
26664	11954	32980	3182	2693	-2.815	-1.493	2.99E-08	1.19E-06	2510	Cr_DMini_4609D07.ab1	CUST_17098_PI416193500	46128369	XP_388738.1	hypothetical protein FG08562.1 [Gibberella zeae PH-1]	Fungus
29155	13	71	9	34	-5.987	-2.582	9.92E-05	0.000932578	2511	craniferina_lrc5641	CUST_1806_PI416193496	NA	NA	NA	Fungus
9198	148	456	72	76	-3.289	-1.717	2.72E-06	5.10E-05	2512	craniferina_c23791	CUST_16302_PI416193496	NA	NA	NA	Fungus
10327	1083	3184	71	427	-2.927	-1.549	1.75E-07	5.27E-06	2513	craniferina_c14877	CUST_8302_PI416193496	189210189	XP_001941426.1	ribose 5-phosphate isomerase [Pyrenophora tritici-repentis Pt-1C-BFP] 	Fungus
38214	303	1353	123	241	-4.674	-2.225	4.70E-05	0.000517881	2514	craniferina_c9798	CUST_10926_PI416193500	212529290	XP_002144802.1	"DNA mismatch repair protein Mlh1, putative [Penicillium marneffei ATCC 18224] "	Fungus
33006	3	12	1	2	-4.686	-2.228	4.73E-05	0.000520052	2515	craniferina_c13362	CUST_7029_PI416193496	NA	NA	NA	Fungus
32309	277	87	67	15	3.163	1.661	1.24E-06	2.66E-05	2516	craniferina_c8715	CUST_10282_PI416193500	115491973	XP_001210614.1	conserved hypothetical protein [Aspergillus terreus NIH2624] 	Fungus
32482	68	288	10	106	-4.082	-2.029	2.47E-05	0.000310141	2517	craniferina_c26467	CUST_15184_PI416193500	242764997	XP_002340885.1	conserved hypothetical protein [Talaromyces stipitatus ATCC 10500] 	Algae
16054	1591	540	416	104	2.916	1.544	1.66E-07	5.02E-06	2518	Cr_DMidi_6817B01.ab1	CUST_15957_PI416193500	169599515	XP_001793180.1	hypothetical protein SNOG_02577 [Phaeosphaeria nodorum SN15] 	Fungus
6860	16	4	4	3	4.436	2.149	3.81E-05	0.00043767	2519	craniferina_c14135	CUST_7683_PI416193496	NA	NA	NA	Algae
31154	47	140	5	27	-2.97	-1.571	2.79E-07	7.70E-06	2520	craniferina_c12384	CUST_12350_PI416193500	296809029	XP_002844853.1	"1,4-alpha-glucan branching enzyme [Arthroderma otae CBS 113480] "	Fungus
33828	233	69	74	14	3.277	1.713	2.65E-06	5.00E-05	2521	craniferina_c25033	CUST_17464_PI416193496	296825142	XP_002850768.1	conserved hypothetical protein [Arthroderma otae CBS 113480] 	Fungus
16374	3	14	2	1	-4.515	-2.175	4.17E-05	0.000471653	2522	craniferina_c25194	CUST_17616_PI416193496	NA	NA	NA	Fungus
43668	1541	5927	1367	390	-4.928	-2.301	5.92E-05	0.0006221	2523	craniferina_c8387	CUST_3369_PI416193496	NA	NA	NA	Algae
25788	1388	431	318	45	3.175	1.667	1.44E-06	2.99E-05	2524	craniferina_c17045	CUST_14000_PI416193500	NA	NA	NA	Algae
26177	11	2	4	1	4.555	2.187	4.35E-05	0.000486738	2525	craniferina_c8479	CUST_10104_PI416193500	NA	NA	NA	Fungus
21056	206	2324	339	229	-60.613	-5.922	0.000524073	0.003444766	2526	craniferina_c6338	CUST_8351_PI416193500	221056120	XP_002259198.1	"hypothetical protein, conserved in Plasmodium species [Plasmodium knowlesi strain H] "	Fungus
6726	26	74	1	6	-2.811	-1.491	3.56E-08	1.38E-06	2527	craniferina_c10030	CUST_11058_PI416193500	119479129	XP_001259593.1	"small nuclear ribonucleoprotein U2, A [Neosartorya fischeri NRRL 181] "	Fungus
32981	71	22	26	2	3.079	1.622	7.87E-07	1.81E-05	2528	craniferina_c21651	CUST_14286_PI416193496	212535822	XP_002148067.1	conserved hypothetical protein [Penicillium marneffei ATCC 18224] 	Fungus
34587	9	2	2	0	4.15	2.053	2.86E-05	0.000348371	2529	craniferina_c22717	CUST_15286_PI416193496	NA	NA	NA	Fungus
15847	125	29	47	11	4.252	2.088	3.24E-05	0.00038457	2530	craniferina_c1615	CUST_2800_PI416193500	156037404	XP_001586429.1	hypothetical protein SS1G_12413 [Sclerotinia sclerotiorum 1980] 	Fungus
40083	20	2	12	0	7.353	2.878	0.000153856	0.001322246	2531	craniferina_c18147	CUST_10946_PI416193496	NA	NA	NA	Fungus
39565	8141	39349	2164	4317	-4.921	-2.299	6.04E-05	0.000631573	2532	craniferina_c19150	CUST_11894_PI416193496	NA	NA	NA	Fungus
27466	56	199	35	73	-3.774	-1.916	1.45E-05	0.000200347	2533	craniferina_c21075	CUST_13734_PI416193496	NA	NA	NA	Algae
45115	3	13	1	9	-3.94	-1.978	1.97E-05	0.000257521	2534	craniferina_c9703	CUST_4259_PI416193496	NA	NA	NA	Algae
15109	5	24	1	1	-4.484	-2.165	4.18E-05	0.000472252	2535	craniferina_c2181	CUST_3649_PI416193500	NA	NA	NA	Fungus
1934	25	6	9	4	4.114	2.04	2.77E-05	0.000339535	2536	craniferina_c11896	CUST_5822_PI416193496	NA	NA	NA	Algae
16767	2219	800	384	71	2.753	1.461	1.20E-08	5.46E-07	2537	craniferina_c4697	CUST_6694_PI416193500	154323798	XP_001561213.1	hypothetical protein BC1G_00298 [Botryotinia fuckeliana B05.10] 	Fungus
15310	464	1309	53	201	-2.809	-1.49	3.85E-08	1.48E-06	2538	craniferina_c3417	CUST_5241_PI416193500	240105821	EER24014.1	HD domain containing protein [Coccidioides posadasii C735 delta SOWgp]	Algae
42388	432	36	295	15	9.605	3.264	0.000217483	0.001735137	2539	craniferina_c26173	CUST_18547_PI416193496	NA	NA	NA	Algae
29249	661	178	200	22	3.62	1.856	1.07E-05	0.000158056	2540	craniferina_c1704	CUST_235_PI416193496	NA	NA	NA	Algae
24544	984	3	1629	2	64.78	6.017	0.000538161	0.003515343	2541	craniferina_c7697	CUST_9460_PI416193500	212537875	XP_002149093.1	"citrate synthase (Cit1), putative [Penicillium marneffei ATCC 18224] "	Fungus
13746	27	5	7	3	5.631	2.494	9.16E-05	0.000875667	2542	craniferina_c2844	CUST_582_PI416193496	NA	NA	NA	Fungus
43967	24431	68359	2570	9975	-2.788	-1.479	2.56E-08	1.04E-06	2543	craniferina_lrc77	CUST_146_PI416193500	108935817	P40108.2	ALDH_CLAHERecName: Full=Aldehyde dehydrogenase; Short=ALDDH; Short=ALDH; AltName: Full=Allergen Cla h 3; AltName: Full=Allergen Cla h III; AltName: Allergen=Cla h 10 	Fungus
17736	8	2	1	0	4.224	2.079	3.26E-05	0.000387184	2544	craniferina_c20327	CUST_13020_PI416193496	NA	NA	NA	Algae
7176	90	303	71	38	-4.02	-2.007	2.49E-05	0.000312273	2545	craniferina_c8087	CUST_3189_PI416193496	154282477	XP_001542034.1	conserved hypothetical protein [Ajellomyces capsulatus NAm1] 	Fungus
15863	3	17	2	6	-6.253	-2.645	0.000118159	0.001071897	2546	craniferina_c10380	CUST_4742_PI416193496	NA	NA	NA	Fungus
35927	88	235	5	23	-2.659	-1.411	1.09E-09	7.36E-08	2547	craniferina_c2806	CUST_4477_PI416193500	225679739	EEH18023.1	E3 ubiquitin-protein ligase NEDD4 [Paracoccidioides brasiliensis Pb03] 	Fungus
21155	2	11	0	1	-5.921	-2.566	0.000106522	0.000987736	2548	craniferina_c17498	CUST_14197_PI416193500	NA	NA	NA	Fungus
31478	6	29	1	10	-4.955	-2.309	6.46E-05	0.000665412	2549	craniferina_c9162	CUST_10563_PI416193500	212536630	XP_002148471.1	"nuclease PA3, putative [Penicillium marneffei ATCC 18224] "	Algae
20960	111	39	10	9	2.895	1.534	1.78E-07	5.33E-06	2550	craniferina_c12462	CUST_6270_PI416193496	255948296	XP_002564915.1	Pc22g09030 [Penicillium chrysogenum Wisconsin 54-1255] 	Fungus
43494	69801	21997	24549	1902	3.056	1.611	7.86E-07	1.81E-05	2551	Cr_DMini_4897E12.ab1	CUST_17292_PI416193500	NA	NA	NA	Fungus
12797	476	158	126	22	2.943	1.558	2.92E-07	7.98E-06	2552	craniferina_c10242	CUST_11188_PI416193500	NA	NA	NA	Algae
1718	15	60	19	7	-8.086	-3.015	0.000186319	0.001541431	2553	craniferina_c13246	CUST_12610_PI416193500	238492973	XP_002377723.1	conserved hypothetical protein [Aspergillus flavus NRRL3357] 	Algae
22443	113	356	50	29	-3.326	-1.734	4.02E-06	7.02E-05	2554	craniferina_lrc944	CUST_1701_PI416193500	242768414	XP_002341564.1	"cell wall biogenesis protein phosphatase Ssd1, putative [Talaromyces stipitatus ATCC 10500] "	Fungus
33220	7	40	4	33	-5.226	-2.386	7.73E-05	0.000766067	2555	craniferina_c2416	CUST_3986_PI416193500	261191115	XP_002621966.1	beta-tubulin cofactor d [Ajellomyces dermatitidis SLH14081] 	Fungus
19119	6465	1453	3359	168	3.931	1.975	2.12E-05	0.000273466	2556	craniferina_c3081	CUST_4834_PI416193500	171680141	XP_001905016.1	hypothetical protein [Podospora anserina S mat+] 	Fungus
2764	28	125	36	41	-8.212	-3.038	0.000190268	0.001566466	2557	craniferina_c15438	CUST_8762_PI416193496	NA	NA	NA	Algae
28646	147	416	32	87	-2.838	-1.505	8.00E-08	2.71E-06	2558	craniferina_c10712	CUST_4979_PI416193496	NA	NA	NA	Algae
15679	952	2972	185	476	-3.137	-1.649	1.40E-06	2.92E-05	2559	craniferina_c18818	CUST_11579_PI416193496	212537039	XP_002148675.1	conserved hypothetical protein [Penicillium marneffei ATCC 18224] 	Algae
21532	81	226	15	21	-2.837	-1.504	8.09E-08	2.74E-06	2560	craniferina_c5328	CUST_7348_PI416193500	49237340	YP_031621.1	hypothetical protein FV3gorf43R [Frog virus 3] 	Fungus
39010	11	30	2	6	-2.861	-1.516	1.23E-07	3.93E-06	2561	craniferina_c2613	CUST_495_PI416193496	156056436	XP_001594142.1	hypothetical protein SS1G_05572 [Sclerotinia sclerotiorum 1980] 	Algae
25585	3	24	2	2	-8.647	-3.112	0.0002052	0.001657916	2562	craniferina_c18675	CUST_11443_PI416193496	NA	NA	NA	Algae
12080	2741	2	4449	0	320.765	8.325	0.000690839	0.004256066	2563	Cr_WMini_3841C07.ab1	CUST_19627_PI416193500	156048881	XP_001590407.1	hypothetical protein SS1G_08147 [Sclerotinia sclerotiorum 1980] 	Algae
32384	71432	24135	18702	2005	2.901	1.537	2.15E-07	6.20E-06	2564	Cr_WMini_3841E01.ab1	CUST_19661_PI416193500	NA	NA	NA	Fungus
16367	2	12	0	10	-4.963	-2.311	6.87E-05	0.000699817	2565	craniferina_c2868	CUST_592_PI416193496	NA	NA	NA	Fungus
4644	5107	1599	1301	159	3.133	1.648	1.45E-06	3.01E-05	2566	craniferina_c5138	CUST_7146_PI416193500	NA	NA	NA	Fungus
32116	25	3	13	2	8.496	3.087	0.000200805	0.001629838	2567	craniferina_c18506	CUST_11282_PI416193496	NA	NA	NA	Fungus
39686	150	560	256	87	-43.142	-5.431	0.000524673	0.003447431	2568	craniferina_c15206	CUST_8575_PI416193496	NA	NA	NA	Algae
41962	17	121	17	17	-11.79	-3.559	0.000291256	0.002181218	2569	Cr_WMidi_6241D06.ab1	CUST_18209_PI416193500	NA	NA	NA	Algae
5162	9881	29344	653	7935	-2.907	-1.54	2.37E-07	6.71E-06	2570	craniferina_c1354	CUST_2381_PI416193500	156057945	XP_001594896.1	mitochondrial peroxiredoxin PRX1 [Sclerotinia sclerotiorum 1980] 	Fungus
30675	3163	12113	298	1887	-3.81	-1.93	1.83E-05	0.000242511	2571	craniferina_c1492	CUST_2620_PI416193500	169768966	XP_001818953.1	hypothetical protein [Aspergillus oryzae RIB40] 	Algae
29099	1473	454	374	62	3.185	1.671	2.19E-06	4.28E-05	2572	craniferina_c17045	CUST_13999_PI416193500	NA	NA	NA	Algae
34031	44249	12811	6315	720	3.434	1.78	6.89E-06	0.000109273	2573	craniferina_lrc460	CUST_856_PI416193500	154309861	XP_001554263.1	hypothetical protein BC1G_06851 [Botryotinia fuckeliana B05.10] 	Fungus
5820	24	72	2	12	-2.985	-1.578	4.77E-07	1.19E-05	2574	craniferina_c12068	CUST_5960_PI416193496	NA	NA	NA	Fungus
4601	10792	3930	618	498	2.758	1.463	2.45E-08	1.00E-06	2575	craniferina_c15833	CUST_13480_PI416193500	156045101	XP_001589106.1	hypothetical protein SS1G_09739 [Sclerotinia sclerotiorum 1980] 	Algae
7446	20	100	11	19	-5.906	-2.562	0.000112012	0.001028575	2576	craniferina_c12438	CUST_6248_PI416193496	NA	NA	NA	Fungus
[truncated: 6,402,156 more chars]
