# Supplementary material for: Whole transcriptome characterization of the effects of dehydration and rehydration on Cladonia rangiferina, the grey reindeer lichen
Source: BMC Genomics. 2013 Dec 10;14:870. doi: 10.1186/1471-2164-14-870 (PMC3878897; doi:10.1186/1471-2164-14-870)
Supplement: Additional file 6 — The full DE transcript list for comparison D3h vs. Wet. [file 1471-2164-14-870-S6.xls]

Feature identifier	Mean expression level for the specified sample group	Mean expression level for the specified sample group	Standard deviation (of the expression) for the specified sample group	Standard deviation (of the expression) for the specified sample group	Expression ratio (fold-change) between the compared sample groups	Expression ratio (fold-change) between the compared sample groups on the 2-logarithmics scale	T-test p-value for the comparison between the sample groups	FDR-adjusted p-value for the comparison between the sample groups	Average ranking value based on both p-value and fold-change; value 1 is the strongest DE feature						
ID	mean_D3h	mean_Wet	sd_D3h	sd_Wet	FC	logFC	P.Value	adj.P.Val	avgRank	SystematicName	ProbeName	GI	Other	Description	Symbiont classification
39716	4	25148	2	5650	-7416.931	-12.857	2.05E-14	6.13E-11	1	craniferina_c21426	CUST_14064_PI416193496	NA	NA	NA	Fungus
30041	2	10159	0	1082	-5287.326	-12.368	1.45E-14	5.07E-11	2	craniferina_c4812	CUST_6815_PI416193500	NA	NA	NA	Fungus
17775	19657	2	15536	0	7244.63	12.823	3.09E-14	7.42E-11	3	Cr_WMidi_6241G09.ab1	CUST_18272_PI416193500	NA	NA	NA	Algae
17306	2	4420	0	3071	-2067.756	-11.014	4.49E-17	1.83E-12	4	craniferina_c2605	CUST_4225_PI416193500	156030677	XP_001584665.1	hypothetical protein SS1G_14434 [Sclerotinia sclerotiorum 1980] 	Fungus
42651	2	5067	0	367	-2265.706	-11.146	1.26E-14	5.07E-11	5	craniferina_c4683	CUST_6680_PI416193500	261202944	XP_002628686.1	conserved hypothetical protein [Ajellomyces dermatitidis SLH14081] 	Fungus
15089	37459	2	27790	0	13564.206	13.728	5.98E-13	6.16E-10	6	craniferina_lrc446	CUST_829_PI416193500	156054184	XP_001593018.1	hypothetical protein SS1G_05940 [Sclerotinia sclerotiorum 1980] 	Fungus
40839	3	4056	1	2820	-1256.593	-10.295	1.40E-16	2.86E-12	7	craniferina_c2605	CUST_4226_PI416193500	156030677	XP_001584665.1	hypothetical protein SS1G_14434 [Sclerotinia sclerotiorum 1980] 	Fungus
40459	13917	2	12536	0	4076.338	11.993	6.17E-13	6.16E-10	8	Cr_WMidi_6241G09.ab1	CUST_18273_PI416193500	NA	NA	NA	Algae
30873	2	3256	0	222	-1622.577	-10.664	3.88E-14	7.64E-11	9	craniferina_c4683	CUST_6679_PI416193500	261202944	XP_002628686.1	conserved hypothetical protein [Ajellomyces dermatitidis SLH14081] 	Fungus
39372	3	4074	0	293	-1563.9	-10.611	1.87E-13	2.70E-10	10	craniferina_c24716	CUST_17168_PI416193496	NA	NA	NA	Fungus
21003	3	6785	1	244	-2694.821	-11.396	7.28E-13	6.98E-10	11	craniferina_c5980	CUST_8011_PI416193500	169601680	XP_001794262.1	hypothetical protein SNOG_03711 [Phaeosphaeria nodorum SN15] 	Fungus
41235	22	106034	8	13411	-5057.709	-12.304	2.60E-12	1.65E-09	12	craniferina_c1189	CUST_2114_PI416193500	225555848	EEH04138.1	cation-transporting ATPase [Ajellomyces capsulatus G186AR]	Fungus
39882	8485	3	2881	0	2979.201	11.541	2.22E-12	1.51E-09	13	craniferina_lrc1083	CUST_1945_PI416193500	NA	NA	NA	Algae
21941	2	1847	0	43	-996.163	-9.96	1.68E-13	2.53E-10	14	craniferina_c12804	CUST_12478_PI416193500	NA	NA	NA	Fungus
12129	2	3139	0	421	-1604.866	-10.648	1.12E-12	9.22E-10	15	craniferina_c13369	CUST_7035_PI416193496	NA	NA	NA	Fungus
15197	2	1917	0	266	-992.435	-9.955	5.26E-13	5.95E-10	16	craniferina_c13918	CUST_12799_PI416193500	NA	NA	NA	Fungus
29835	4	3125	3	2046	-824.562	-9.687	3.05E-13	3.89E-10	17	Cr_DMini_673H09.ab1	CUST_17512_PI416193500	46107560	XP_380839.1	hypothetical protein FG00663.1 [Gibberella zeae PH-1]	Fungus
15863	3	2357	2	195	-879.867	-9.781	5.81E-13	6.16E-10	18	craniferina_c10380	CUST_4742_PI416193496	NA	NA	NA	Fungus
28785	3	4379	1	719	-1797.801	-10.812	3.21E-12	1.92E-09	19	craniferina_c20162	CUST_12864_PI416193496	NA	NA	NA	Fungus
27322	2	1395	0	1033	-622.283	-9.281	3.07E-15	2.90E-11	20	craniferina_c1757	CUST_3021_PI416193500	189189766	XP_001931222.1	conserved hypothetical protein [Pyrenophora tritici-repentis Pt-1C-BFP] 	Fungus
19551	24387	3	19773	2	5099.706	12.316	8.24E-12	3.29E-09	21	Cr_DMidi_5473G10.ab1	CUST_15912_PI416193500	NA	NA	NA	Fungus
1915	2	8430	0	904	-3576.737	-11.804	7.77E-12	3.13E-09	22	craniferina_c3249	CUST_5041_PI416193500	116204141	XP_001227881.1	hypothetical protein CHGG_09954 [Chaetomium globosum CBS 148.51] 	Fungus
14820	8830	2	6861	0	2948.792	11.526	6.89E-12	2.90E-09	23	Cr_WMidi_6241G10.ab1	CUST_18274_PI416193500	NA	NA	NA	Fungus
3001	63199	2	48727	0	18219	14.153	1.19E-11	4.08E-09	24	craniferina_lrc369	CUST_695_PI416193500	169605521	XP_001796181.1	hypothetical protein SNOG_05785 [Phaeosphaeria nodorum SN15] 	Fungus
15700	3	4307	2	588	-1366.746	-10.417	4.17E-12	2.26E-09	25	craniferina_c14369	CUST_7877_PI416193496	NA	NA	NA	Fungus
16783	2	1286	0	165	-712.995	-9.478	5.15E-13	5.95E-10	26	craniferina_c6564	CUST_2268_PI416193496	NA	NA	NA	Fungus
906	3	1918	0	62	-643.699	-9.33	1.57E-13	2.53E-10	27	craniferina_c12804	CUST_12477_PI416193500	NA	NA	NA	Fungus
35277	16182	2	14865	0	3705.598	11.855	1.14E-11	3.93E-09	28	craniferina_c936	CUST_1687_PI416193500	121700324	XP_001268427.1	"phospholipase, patatin family protein [Aspergillus clavatus NRRL 1] "	Fungus
25424	5	5082	2	1116	-1107.058	-10.113	4.70E-12	2.37E-09	29	craniferina_c12017	CUST_5917_PI416193496	NA	NA	NA	Fungus
6289	17355	2	13971	0	4058.235	11.987	1.40E-11	4.47E-09	30	Cr_WMidi_6241G10.ab1	CUST_18275_PI416193500	NA	NA	NA	Fungus
18658	70036	3	54151	1	17675.123	14.109	1.92E-11	5.59E-09	31	craniferina_lrc369	CUST_696_PI416193500	169605521	XP_001796181.1	hypothetical protein SNOG_05785 [Phaeosphaeria nodorum SN15] 	Fungus
38485	14761	2	12592	0	3735.15	11.867	1.48E-11	4.55E-09	32	craniferina_c27871	CUST_15251_PI416193500	NA	NA	NA	Fungus
40989	3	1469	0	1062	-438.442	-8.776	1.49E-14	5.07E-11	33	craniferina_c27279	CUST_19610_PI416193496	NA	NA	NA	Fungus
32155	93	65565	13	6053	-710.984	-9.474	3.59E-12	2.01E-09	34	craniferina_lrc590	CUST_1086_PI416193500	154291075	XP_001546124.1	hypothetical protein BC1G_15425 [Botryotinia fuckeliana B05.10] 	Fungus
10787	14024	2	11813	0	3437.278	11.747	2.06E-11	5.73E-09	35	craniferina_c27871	CUST_15252_PI416193500	NA	NA	NA	Fungus
5978	6812	2	5434	0	1931.94	10.916	1.60E-11	4.79E-09	36	BTK05171002(c)SJ1(t)dry_1-3kb_7585-7680_H6(p)T3(s)080604SJSEQ.048.ab1	CUST_15419_PI416193500	NA	NA	NA	NA
21214	8956	2	7263	0	2704.065	11.401	2.53E-11	6.69E-09	37	craniferina_c11315	CUST_5400_PI416193496	NA	NA	NA	Fungus
3615	5270	2	4077	0	1505.31	10.556	1.63E-11	4.82E-09	38	craniferina_c2364	CUST_3911_PI416193500	156061970	XP_001596907.1	hypothetical protein SS1G_01099 [Sclerotinia sclerotiorum 1980] 	Fungus
17114	2	1660	0	969	-813.257	-9.668	1.09E-11	3.90E-09	39	craniferina_lrc1076	CUST_1932_PI416193500	67902630	XP_681571.1	hypothetical protein AN8302.2 [Aspergillus nidulans FGSC A4] 	Fungus
19013	15	7112	3	523	-489.987	-8.937	8.81E-13	7.80E-10	40	craniferina_c27576	CUST_19894_PI416193496	NA	NA	NA	Fungus
820	3	1864	0	260	-538.309	-9.072	3.54E-12	2.01E-09	41	craniferina_c12814	CUST_12488_PI416193500	NA	NA	NA	Fungus
11227	3	2300	1	366	-713.751	-9.479	1.06E-11	3.88E-09	42	craniferina_c7851	CUST_9588_PI416193500	212528672	XP_002144493.1	"translation initiation regulator (Gcn20), putative [Penicillium marneffei ATCC 18224] "	Fungus
15524	2	1215	0	587	-546.213	-9.093	5.89E-12	2.73E-09	43	craniferina_c4009	CUST_5957_PI416193500	154310582	XP_001554622.1	hypothetical protein BC1G_06765 [Botryotinia fuckeliana B05.10] 	Fungus
12362	8039	2	6474	0	2609.253	11.349	4.48E-11	1.00E-08	44	craniferina_c5175	CUST_7188_PI416193500	238498600	XP_002380535.1	"mitochondrial carrier protein, putative [Aspergillus flavus NRRL3357] "	Fungus
4669	6712	3	5293	0	1553.258	10.601	4.04E-11	9.47E-09	45	BTK05171002(c)SJ1(t)dry_1-3kb_7585-7680_H6(p)T3(s)080604SJSEQ.048.ab1	CUST_15420_PI416193500	NA	NA	NA	NA
23083	13	11848	7	447	-1016.611	-9.99	3.64E-11	8.73E-09	46	craniferina_c5980	CUST_8012_PI416193500	169601680	XP_001794262.1	hypothetical protein SNOG_03711 [Phaeosphaeria nodorum SN15] 	Fungus
27055	3	4634	3	3251	-1362.923	-10.412	4.43E-11	1.00E-08	47	craniferina_lrc344	CUST_652_PI416193500	119191840	XP_001246526.1	hypothetical protein CIMG_00297 [Coccidioides immitis RS]	Fungus
42042	2	867	0	361	-364.16	-8.508	2.48E-12	1.60E-09	48	craniferina_c12907	CUST_6639_PI416193496	NA	NA	NA	Fungus
11495	2	829	0	500	-394.098	-8.622	4.34E-12	2.27E-09	49	craniferina_c26216	CUST_18587_PI416193496	NA	NA	NA	Fungus
11374	2	576	0	152	-274.953	-8.103	1.36E-12	1.05E-09	50	craniferina_lrc102	CUST_195_PI416193500	NA	NA	NA	Fungus
35256	2	1182	0	271	-577.259	-9.173	2.00E-11	5.66E-09	51	craniferina_c1571	CUST_2735_PI416193500	39949148	XP_363166.1	hypothetical protein MGG_08750 [Magnaporthe oryzae 70-15] 	Algae
38534	3	909	0	334	-310.76	-8.28	4.13E-12	2.26E-09	52	craniferina_c13852	CUST_7450_PI416193496	NA	NA	NA	Fungus
40956	7	4593	2	315	-646.155	-9.336	3.35E-11	8.23E-09	53	craniferina_c15607	CUST_8900_PI416193496	NA	NA	NA	Fungus
31081	3	838	1	121	-323.667	-8.338	5.63E-12	2.73E-09	54	craniferina_c11072	CUST_11678_PI416193500	NA	NA	NA	Fungus
35339	5	1163	1	237	-244.877	-7.936	1.63E-12	1.21E-09	55	craniferina_c27844	CUST_20140_PI416193496	NA	NA	NA	Fungus
14236	2873	2	2358	0	942.071	9.88	5.94E-11	1.15E-08	56	Cr_DMidi_5281H07.ab1	CUST_15779_PI416193500	NA	NA	NA	Fungus
25549	2	751	0	393	-375.225	-8.552	9.35E-12	3.56E-09	57	craniferina_c17808	CUST_10646_PI416193496	NA	NA	NA	Algae
43811	6127	3	4907	0	1511.734	10.562	8.64E-11	1.46E-08	58	craniferina_c2139	CUST_3590_PI416193500	212527116	XP_002143715.1	hypothetical protein PMAA_020900 [Penicillium marneffei ATCC 18224] 	Fungus
15408	2320	2	1891	0	775.292	9.599	6.06E-11	1.17E-08	59	Cr_DMidi_6817G10.ab1	CUST_16077_PI416193500	NA	NA	NA	Algae
22144	2566	2	2101	0	870.338	9.765	7.61E-11	1.36E-08	60	Cr_DMidi_6817B03.ab1	CUST_15960_PI416193500	NA	NA	NA	Algae
35875	2	363	0	227	-140.105	-7.13	9.73E-15	5.01E-11	61	craniferina_c4171	CUST_1098_PI416193496	NA	NA	NA	Algae
603	2	1278	0	279	-528.306	-9.045	3.63E-11	8.73E-09	62	craniferina_c1571	CUST_2736_PI416193500	39949148	XP_363166.1	hypothetical protein MGG_08750 [Magnaporthe oryzae 70-15] 	Algae
29535	2679	2	2190	0	873.587	9.771	8.28E-11	1.43E-08	63	Cr_DMidi_6817D11.ab1	CUST_16016_PI416193500	NA	NA	NA	Fungus
38087	2	2235	0	1072	-821.601	-9.682	7.91E-11	1.39E-08	64	craniferina_c25515	CUST_17920_PI416193496	NA	NA	NA	Fungus
43547	3	1747	0	172	-557.148	-9.122	4.96E-11	1.04E-08	65	craniferina_c4812	CUST_6816_PI416193500	NA	NA	NA	Fungus
26761	34	15593	26	2591	-612.253	-9.258	5.79E-11	1.13E-08	66	craniferina_c6075	CUST_2016_PI416193496	NA	NA	NA	Algae
27455	15214	3	13315	1	3267.852	11.674	1.49E-10	2.05E-08	67	Cr_DMidi_5473G10.ab1	CUST_15913_PI416193500	NA	NA	NA	Fungus
39070	2	381	0	40	-179.629	-7.489	3.46E-12	2.01E-09	68	craniferina_c10973	CUST_5156_PI416193496	NA	NA	NA	Fungus
23080	5	2307	1	359	-424.995	-8.731	3.43E-11	8.37E-09	69	craniferina_c27529	CUST_19853_PI416193496	258563126	XP_002582308.1	heat shock protein HSP98 [Uncinocarpus reesii 1704] 	Fungus
43815	3	1179	0	92	-451.331	-8.818	4.18E-11	9.74E-09	70	craniferina_c5633	CUST_7657_PI416193500	NA	NA	NA	Fungus
37737	2	314	0	193	-119.652	-6.903	9.84E-15	5.01E-11	71	craniferina_c22257	CUST_14861_PI416193496	NA	NA	NA	Fungus
39890	3	563	0	50	-221.459	-7.791	9.16E-12	3.53E-09	72	craniferina_lrc12410	CUST_6223_PI416193496	NA	NA	NA	Fungus
23112	2328	2	1882	0	756.265	9.563	9.60E-11	1.54E-08	73	Cr_DMidi_6817A03.ab1	CUST_15939_PI416193500	NA	NA	NA	Algae
40418	4	2189	2	361	-575.9	-9.17	6.49E-11	1.22E-08	74	craniferina_c7851	CUST_9587_PI416193500	212528672	XP_002144493.1	"translation initiation regulator (Gcn20), putative [Penicillium marneffei ATCC 18224] "	Fungus
41726	8618	4	2756	3	2581.387	11.334	1.66E-10	2.22E-08	75	craniferina_lrc1083	CUST_1946_PI416193500	NA	NA	NA	Algae
2692	3	703	0	3	-275.498	-8.106	1.82E-11	5.33E-09	76	craniferina_c16872	CUST_9898_PI416193496	NA	NA	NA	Fungus
13330	4	2687	4	104	-814.242	-9.669	1.13E-10	1.69E-08	77	craniferina_c14693	CUST_8145_PI416193496	NA	NA	NA	Fungus
39801	3	365	0	254	-116.65	-6.866	3.55E-14	7.62E-11	78	craniferina_c5311	CUST_7326_PI416193500	296821528	XP_002850145.1	conserved hypothetical protein [Arthroderma otae CBS 113480] 	Fungus
6646	2	1256	0	260	-615.305	-9.265	8.59E-11	1.46E-08	79	craniferina_c5554	CUST_1757_PI416193496	NA	NA	NA	Fungus
10201	7	1170	3	820	-163.417	-7.352	6.88E-12	2.90E-09	80	craniferina_c1757	CUST_3022_PI416193500	189189766	XP_001931222.1	conserved hypothetical protein [Pyrenophora tritici-repentis Pt-1C-BFP] 	Fungus
3268	2945	2	2405	0	846.311	9.725	1.39E-10	1.95E-08	81	craniferina_c2139	CUST_3589_PI416193500	212527116	XP_002143715.1	hypothetical protein PMAA_020900 [Penicillium marneffei ATCC 18224] 	Fungus
43512	2574	2	2039	0	699.775	9.451	1.11E-10	1.67E-08	82	Cr_DMidi_5281H07.ab1	CUST_15778_PI416193500	NA	NA	NA	Fungus
24946	2	229	0	175	-104.055	-6.701	3.94E-14	7.64E-11	83	craniferina_c18879	CUST_11637_PI416193496	NA	NA	NA	Fungus
21993	20	3796	6	423	-193.035	-7.593	1.31E-11	4.22E-09	84	craniferina_c3498	CUST_5357_PI416193500	NA	NA	NA	Fungus
23655	29	3180	6	1314	-105.293	-6.718	1.13E-13	1.92E-10	85	craniferina_c10188	CUST_4608_PI416193496	240106172	EER24365.1	Ferric reductase NAD binding domain containing protein [Coccidioides posadasii C735 delta SOWgp]	Algae
4518	2684	2	2143	0	805.585	9.654	1.52E-10	2.08E-08	86	Cr_DMidi_5281G05.ab1	CUST_15761_PI416193500	NA	NA	NA	Fungus
4678	48	6959	5	1435	-144.129	-7.171	6.63E-12	2.90E-09	87	craniferina_c1464	CUST_2575_PI416193500	46115892	XP_383964.1	hypothetical protein FG03788.1 [Gibberella zeae PH-1]	Fungus
35504	2	263	0	184	-109.382	-6.773	5.41E-13	5.95E-10	88	craniferina_c23767	CUST_16278_PI416193496	NA	NA	NA	Fungus
39318	2417	2	1925	0	706.396	9.464	1.26E-10	1.82E-08	89	Cr_DMidi_5281F03.ab1	CUST_15734_PI416193500	NA	NA	NA	Algae
43649	2	453	0	112	-177.927	-7.475	1.25E-11	4.19E-09	90	craniferina_c21247	CUST_14655_PI416193500	NA	NA	NA	Algae
35121	2	258	0	176	-99.604	-6.638	3.48E-14	7.62E-11	91	craniferina_c5311	CUST_7325_PI416193500	296821528	XP_002850145.1	conserved hypothetical protein [Arthroderma otae CBS 113480] 	Fungus
38228	15	5011	13	1244	-430.089	-8.748	7.51E-11	1.35E-08	92	craniferina_c25323	CUST_17739_PI416193496	225434986	XP_002284017.1	PREDICTED: similar to HSC70-1 (heat shock cognate 70 kDa protein 1); ATP binding isoform 2 [Vitis vinifera]	Algae
30173	2	1194	0	103	-509.578	-8.993	9.49E-11	1.53E-08	93	craniferina_c23915	CUST_16416_PI416193496	242774897	XP_002478535.1	"polyketide synthase, putative [Talaromyces stipitatus ATCC 10500] "	Fungus
15710	2346	2	1918	0	736.734	9.525	1.72E-10	2.28E-08	94	Cr_DMidi_5281C03.ab1	CUST_15667_PI416193500	NA	NA	NA	Algae
44702	3622	2	2997	0	891.699	9.8	2.18E-10	2.66E-08	95	craniferina_c21534	CUST_14172_PI416193496	NA	NA	NA	Fungus
788	2284	2	1841	0	626.738	9.292	1.47E-10	2.02E-08	96	Cr_DMidi_5281F03.ab1	CUST_15735_PI416193500	NA	NA	NA	Algae
13570	113	39404	67	9032	-385.865	-8.592	8.56E-11	1.46E-08	97	craniferina_lrc18	CUST_35_PI416193500	255955135	XP_002568320.1	Pc21g12940 [Penicillium chrysogenum Wisconsin 54-1255] 	Fungus
34405	2	556	0	72	-278.649	-8.122	5.93E-11	1.15E-08	98	craniferina_c9422	CUST_10726_PI416193500	261357186	EEY19614.1	conserved hypothetical protein [Verticillium albo-atrum VaMs.102]	Fungus
6870	4	1271	3	206	-381.387	-8.575	8.66E-11	1.46E-08	99	craniferina_c9930	CUST_4432_PI416193496	46108772	XP_381444.1	hypothetical protein FG01268.1 [Gibberella zeae PH-1]	Fungus
41041	2	219	0	142	-84.451	-6.4	2.11E-14	6.13E-11	100	craniferina_c14476	CUST_12995_PI416193500	169610125	XP_001798481.1	hypothetical protein SNOG_08156 [Phaeosphaeria nodorum SN15] 	Fungus
7570	2	202	0	136	-83.854	-6.39	2.89E-14	7.42E-11	101	craniferina_c14476	CUST_12996_PI416193500	169610125	XP_001798481.1	hypothetical protein SNOG_08156 [Phaeosphaeria nodorum SN15] 	Fungus
13937	2668	2	2161	0	780.332	9.608	2.18E-10	2.66E-08	102	Cr_DMidi_5281E09.ab1	CUST_15724_PI416193500	NA	NA	NA	Algae
24073	2324	2	1876	0	724.123	9.5	2.14E-10	2.63E-08	103	Cr_DMidi_6817B03.ab1	CUST_15961_PI416193500	NA	NA	NA	Algae
40341	846	2	409	0	361.122	8.496	8.69E-11	1.46E-08	104	craniferina_c23565	CUST_16087_PI416193496	NA	NA	NA	Fungus
30726	2813	2	2323	0	889.178	9.796	2.70E-10	3.07E-08	105	Cr_DMidi_5281G05.ab1	CUST_15760_PI416193500	NA	NA	NA	Fungus
2502	2	193	0	120	-76.748	-6.262	9.06E-15	5.01E-11	106	craniferina_c7051	CUST_8951_PI416193500	70986068	XP_748534.1	ion channel [Aspergillus fumigatus Af293] 	Fungus
2459	3	441	0	57	-138.65	-7.115	1.48E-11	4.55E-09	107	craniferina_c19178	CUST_11918_PI416193496	NA	NA	NA	Fungus
31857	4	459	2	346	-111.698	-6.803	6.76E-12	2.90E-09	108	craniferina_c15346	CUST_8690_PI416193496	NA	NA	NA	Fungus
19058	8	4041	2	2028	-471.091	-8.88	1.30E-10	1.85E-08	109	craniferina_c9115	CUST_3841_PI416193496	154309312	XP_001553990.1	predicted protein [Botryotinia fuckeliana B05.10] 	Fungus
4614	4	585	1	204	-140.714	-7.137	2.00E-11	5.66E-09	110	craniferina_c13776	CUST_7385_PI416193496	NA	NA	NA	Fungus
12557	2	187	0	131	-79.342	-6.31	1.05E-13	1.87E-10	111	craniferina_c7051	CUST_8952_PI416193500	70986068	XP_748534.1	ion channel [Aspergillus fumigatus Af293] 	Fungus
24384	2623	2	2148	0	854.739	9.739	2.98E-10	3.30E-08	112	Cr_DMidi_6817A03.ab1	CUST_15938_PI416193500	NA	NA	NA	Algae
819	38629	57	5559	23	717.089	9.486	2.59E-10	2.99E-08	113	craniferina_c6114	CUST_8153_PI416193500	NA	NA	NA	Algae
27407	2	342	0	65	-182.815	-7.514	4.97E-11	1.04E-08	114	craniferina_c5355	CUST_7378_PI416193500	115388729	XP_001211870.1	predicted protein [Aspergillus terreus NIH2624] 	Fungus
32726	1798	10	566	0	170.999	7.418	4.59E-11	1.01E-08	115	Cr_WMini_769A07.ab1	CUST_19936_PI416193500	261358384	EEY20812.1	conserved hypothetical protein [Verticillium albo-atrum VaMs.102]	Fungus
12373	2	162	0	16	-85.499	-6.418	1.73E-12	1.24E-09	116	craniferina_c9819	CUST_4349_PI416193496	256726300	EEU39662.1	hypothetical protein NECHADRAFT_43968 [Nectria haematococca mpVI 77-13-4]	Fungus
8911	2	246	0	214	-88.535	-6.468	3.50E-12	2.01E-09	117	Cr_DMini_673D05.ab1	CUST_17437_PI416193500	NA	NA	NA	Fungus
31479	2	840	1	172	-347.3	-8.44	1.15E-10	1.72E-08	118	craniferina_c18827	CUST_11588_PI416193496	NA	NA	NA	Fungus
22552	3	775	2	93	-281.685	-8.138	1.06E-10	1.63E-08	119	craniferina_c11072	CUST_11677_PI416193500	NA	NA	NA	Fungus
1350	240	28205	111	3668	-128.197	-7.002	2.04E-11	5.73E-09	120	Cr_WMini_4225E04.ab1	CUST_19890_PI416193500	NA	NA	NA	Fungus
3583	198	23977	84	3375	-130.521	-7.028	2.43E-11	6.54E-09	121	Cr_WMini_4225E04.ab1	CUST_19891_PI416193500	NA	NA	NA	Fungus
24674	679	43513	160	6689	-64.89	-6.02	3.56E-15	2.90E-11	122	craniferina_c1189	CUST_2113_PI416193500	225555848	EEH04138.1	cation-transporting ATPase [Ajellomyces capsulatus G186AR]	Fungus
23372	2632	2	2117	0	752.355	9.555	3.50E-10	3.69E-08	123	Cr_WMini_3553G02.ab1	CUST_19566_PI416193500	NA	NA	NA	Algae
24921	11	4222	1	528	-382.835	-8.581	1.65E-10	2.22E-08	124	craniferina_lrc1133	CUST_2031_PI416193500	240107817	EER25996.1	kinase domain containing protein [Coccidioides posadasii C735 delta SOWgp]	Fungus
30827	6	7367	3	556	-1236.616	-10.272	4.17E-10	4.11E-08	125	craniferina_c2819	CUST_4495_PI416193500	NA	NA	NA	Fungus
14883	18	2081	7	676	-113.102	-6.821	1.95E-11	5.62E-09	126	craniferina_c16876	CUST_13917_PI416193500	NA	NA	NA	Algae
13217	4382	11	1366	1	387.388	8.598	1.94E-10	2.51E-08	127	craniferina_c9163	CUST_10565_PI416193500	NA	NA	NA	Fungus
21481	2857	29	350	1	96.66	6.595	1.11E-11	3.90E-09	128	Cr_WMidi_5761D06.ab1	CUST_18066_PI416193500	NA	NA	NA	Fungus
20239	8083	11	3685	3	708.804	9.469	3.50E-10	3.69E-08	129	craniferina_c9163	CUST_10566_PI416193500	NA	NA	NA	Fungus
16159	2	878	0	126	-469.025	-8.874	2.19E-10	2.66E-08	130	Cr_DMidi_9697G02.ab1	CUST_16513_PI416193500	NA	NA	NA	Fungus
27462	17	5614	1	1005	-328.441	-8.359	1.70E-10	2.26E-08	131	BTK05729007(c)SJ1(t)Dry_0.5-1kb_1441-1536_D9(p)T3(s)090205SJ1SEQ1.068.ab1	CUST_15577_PI416193500	156043191	XP_001588152.1	hypothetical protein SS1G_10598 [Sclerotinia sclerotiorum 1980] 	NA
15972	2	381	0	29	-192.297	-7.587	9.10E-11	1.48E-08	132	craniferina_c5649	CUST_7677_PI416193500	67458773	YP_246397.1	guanosine polyphosphate pyrophosphohydrolase/synthetase-like protein [Rickettsia felis URRWXCal2] 	Fungus
38193	2307	2	1875	0	628.124	9.295	3.69E-10	3.84E-08	133	Cr_DMidi_6817B05.ab1	CUST_15964_PI416193500	NA	NA	NA	Algae
3489	2	1589	0	151	-716.733	-9.485	4.18E-10	4.11E-08	134	craniferina_c5633	CUST_7658_PI416193500	NA	NA	NA	Fungus
3781	2466	2	2011	0	701.688	9.455	4.16E-10	4.11E-08	135	Cr_DMidi_5281C03.ab1	CUST_15666_PI416193500	NA	NA	NA	Algae
12411	5	8202	3	517	-1904.943	-10.896	6.35E-10	5.50E-08	136	craniferina_c2819	CUST_4496_PI416193500	NA	NA	NA	Fungus
15688	181	2	57	0	95.29	6.574	2.43E-11	6.54E-09	137	craniferina_c25578	CUST_17976_PI416193496	NA	NA	NA	Fungus
37954	14	1135	2	83	-82.319	-6.363	1.11E-11	3.90E-09	138	craniferina_lrc840	CUST_1519_PI416193500	242814803	XP_002486445.1	bZIP transcription factor HacA [Talaromyces stipitatus ATCC 10500] 	Fungus
31664	21	3290	2	608	-155.042	-7.277	9.16E-11	1.49E-08	139	craniferina_c8976	CUST_3745_PI416193496	NA	NA	NA	Fungus
43830	2	267	0	241	-85.982	-6.426	1.54E-11	4.65E-09	140	Cr_DMini_673D05.ab1	CUST_17436_PI416193500	NA	NA	NA	Fungus
13011	2613	3	2140	1	606.097	9.243	4.55E-10	4.37E-08	141	Cr_DMidi_6817G10.ab1	CUST_16076_PI416193500	NA	NA	NA	Algae
31903	1074	127245	562	4805	-135.218	-7.079	8.04E-11	1.40E-08	142	craniferina_c8148	CUST_9850_PI416193500	NA	NA	NA	Algae
42544	3	277	1	22	-87.5	-6.451	2.44E-11	6.54E-09	143	craniferina_c15311	CUST_8657_PI416193496	NA	NA	NA	Fungus
9510	13003	8	4264	2	1579.074	10.625	7.44E-10	6.10E-08	144	craniferina_c7331	CUST_9155_PI416193500	221126627	XP_002156063.1	PREDICTED: similar to MAEBL [Hydra magnipapillata]	Fungus
38166	2444	2	1981	0	603.26	9.237	4.73E-10	4.50E-08	145	Cr_DMidi_5281B06.ab1	CUST_15652_PI416193500	NA	NA	NA	Algae
3432	6	447	1	42	-70.532	-6.14	7.08E-12	2.91E-09	146	craniferina_c15183	CUST_8556_PI416193496	156050311	XP_001591117.1	hypothetical protein SS1G_07742 [Sclerotinia sclerotiorum 1980] 	Fungus
40850	5	1064	1	71	-228.568	-7.836	1.99E-10	2.52E-08	147	craniferina_c21891	CUST_14510_PI416193496	NA	NA	NA	Fungus
24489	44452	71	9277	31	661.931	9.371	5.47E-10	5.00E-08	148	craniferina_c6114	CUST_8154_PI416193500	NA	NA	NA	Algae
18710	18358	3	16477	2	3559.808	11.798	9.13E-10	7.08E-08	149	craniferina_c936	CUST_1688_PI416193500	121700324	XP_001268427.1	"phospholipase, patatin family protein [Aspergillus clavatus NRRL 1] "	Fungus
35449	2220	2	1805	0	603.62	9.237	4.94E-10	4.63E-08	150	Cr_DMidi_5281B06.ab1	CUST_15653_PI416193500	NA	NA	NA	Algae
31843	5	473	3	83	-93.409	-6.545	4.31E-11	9.86E-09	151	craniferina_c8523	CUST_3448_PI416193496	296414175	XP_002836778.1	hypothetical protein [Tuber melanosporum Mel28] 	Fungus
12624	2	486	0	105	-256.007	-8	2.37E-10	2.82E-08	152	craniferina_c20386	CUST_13077_PI416193496	NA	NA	NA	Fungus
13611	19203	194	516	38	100.221	6.647	5.19E-11	1.07E-08	153	craniferina_c3122	CUST_676_PI416193496	154304089	XP_001552450.1	hypothetical protein BC1G_09680 [Botryotinia fuckeliana B05.10] 	Fungus
3200	35	2779	8	495	-80.653	-6.334	2.08E-11	5.73E-09	154	craniferina_c11660	CUST_5644_PI416193496	242777917	XP_002479130.1	"heat shock protein Hsp98/Hsp104/ClpA, putative [Talaromyces stipitatus ATCC 10500] "	Fungus
38272	254	15257	28	3233	-59.422	-5.893	4.23E-12	2.27E-09	155	Cr_DMini_2305A01.ab1	CUST_16702_PI416193500	169763250	XP_001727525.1	hypothetical protein [Aspergillus oryzae RIB40] 	Fungus
20294	2	198	0	13	-107.741	-6.751	6.61E-11	1.24E-08	156	craniferina_c24406	CUST_16879_PI416193496	NA	NA	NA	Algae
36822	2194	2	1795	0	591.928	9.209	5.50E-10	5.00E-08	157	Cr_DMidi_6817D11.ab1	CUST_16017_PI416193500	NA	NA	NA	Fungus
32183	2422	2	1994	0	774.826	9.598	6.93E-10	5.80E-08	158	Cr_DMidi_6817B05.ab1	CUST_15965_PI416193500	NA	NA	NA	Algae
35538	2681	2	2178	0	717.623	9.487	6.79E-10	5.73E-08	159	Cr_DMidi_5281E09.ab1	CUST_15725_PI416193500	NA	NA	NA	Algae
28447	19	2879	21	379	-230.541	-7.849	2.50E-10	2.89E-08	160	craniferina_c3793	CUST_5724_PI416193500	170095864	XP_001879152.1	predicted protein [Laccaria bicolor S238N-H82] 	Fungus
6928	3109	27	408	3	114.233	6.836	8.83E-11	1.47E-08	161	Cr_WMidi_5761D06.ab1	CUST_18067_PI416193500	NA	NA	NA	Fungus
11543	117	5787	22	794	-49.938	-5.642	1.31E-12	1.03E-09	162	craniferina_c14172	CUST_7713_PI416193496	159481478	XP_001698806.1	"ClpB chaperone, Hsp100 family [Chlamydomonas reinhardtii] "	Algae
43795	1016	204477	335	14400	-207.8	-7.699	3.01E-10	3.32E-08	163	Cr_DMidi_6817C12.ab1	CUST_15996_PI416193500	258564060	XP_002582775.1	30 kDa heat shock protein [Uncinocarpus reesii 1704] 	Algae
3012	99	5309	21	532	-54.124	-5.758	4.40E-12	2.27E-09	164	craniferina_lrc1133	CUST_2032_PI416193500	240107817	EER25996.1	kinase domain containing protein [Coccidioides posadasii C735 delta SOWgp]	Fungus
10530	26	1433	9	118	-56.629	-5.823	9.54E-12	3.60E-09	165	craniferina_c21445	CUST_14083_PI416193496	262106597	EEY64649.1	heat shock protein 101 [Phytophthora infestans T30-4]	Algae
32604	1112	130548	688	4717	-145.471	-7.185	2.25E-10	2.71E-08	166	craniferina_c8148	CUST_9849_PI416193500	NA	NA	NA	Algae
1150	2239	2	1844	0	568.396	9.151	7.43E-10	6.10E-08	167	Cr_DMidi_6817A02.ab1	CUST_15937_PI416193500	NA	NA	NA	Algae
19937	29	3917	10	150	-140.162	-7.131	2.11E-10	2.60E-08	168	craniferina_c26566	CUST_18924_PI416193496	NA	NA	NA	Fungus
32489	1061	69200	215	7596	-65.826	-6.041	3.27E-11	8.17E-09	169	craniferina_lrc507	CUST_945_PI416193500	NA	NA	NA	Fungus
9748	44294	1088	6891	194	40.873	5.353	9.42E-14	1.74E-10	170	craniferina_lrc150	CUST_6_PI416193496	256732698	EEU46046.1	predicted protein [Nectria haematococca mpVI 77-13-4]	Fungus
7303	2519	3	2044	2	506.852	8.985	7.16E-10	5.94E-08	171	Cr_DMidi_6817A02.ab1	CUST_15936_PI416193500	NA	NA	NA	Algae
12759	2	603	1	112	-255.52	-7.997	4.46E-10	4.29E-08	172	craniferina_c27684	CUST_19995_PI416193496	116196768	XP_001224196.1	hypothetical protein CHGG_04982 [Chaetomium globosum CBS 148.51] 	Fungus
28660	6	441	2	119	-68.063	-6.089	4.57E-11	1.01E-08	173	craniferina_c8371	CUST_10018_PI416193500	NA	NA	NA	Fungus
2798	5	2670	2	1000	-514.845	-9.008	7.70E-10	6.25E-08	174	craniferina_c18668	CUST_11436_PI416193496	212531447	XP_002145880.1	"3-dehydroshikimate dehydratase, putative [Penicillium marneffei ATCC 18224] "	Fungus
4471	18	850	5	158	-47.671	-5.575	4.50E-12	2.29E-09	175	craniferina_c22585	CUST_15161_PI416193496	8918240	BAA97566.1	hsp70 [Blastocystis hominis]	Algae
23791	943	2	215	0	476.804	8.897	7.49E-10	6.13E-08	176	craniferina_c16181	CUST_9356_PI416193496	NA	NA	NA	Fungus
24099	8	656	2	136	-82.331	-6.363	8.71E-11	1.46E-08	177	craniferina_c21708	CUST_14694_PI416193500	240109095	EER27264.1	hypothetical protein CPC735_026000 [Coccidioides posadasii C735 delta SOWgp]	Fungus
1488	1653	2	1278	0	436.998	8.771	7.40E-10	6.10E-08	178	craniferina_c5065	CUST_1519_PI416193496	296422988	XP_002841039.1	hypothetical protein [Tuber melanosporum Mel28] 	Fungus
3408	16	699	3	142	-42.355	-5.404	1.20E-12	9.58E-10	179	craniferina_c26129	CUST_18506_PI416193496	283857951	ADB45854.1	chaperonin [Breviata anathema]	Fungus
20280	62	13651	28	1515	-239.465	-7.904	4.95E-10	4.63E-08	180	craniferina_c17198	CUST_10147_PI416193496	NA	NA	NA	Fungus
23244	9	1840	12	237	-444.057	-8.795	8.77E-10	6.92E-08	181	craniferina_c13918	CUST_12800_PI416193500	NA	NA	NA	Fungus
44836	3	404	0	106	-147.966	-7.209	3.79E-10	3.91E-08	182	craniferina_c8143	CUST_3217_PI416193496	259480641	CBF73471.1	TPA: conserved hypothetical protein [Aspergillus nidulans FGSC A4]	Fungus
36175	6	1399	3	402	-223.633	-7.805	5.68E-10	5.13E-08	183	craniferina_c4194	CUST_6169_PI416193500	119467352	XP_001257482.1	"acetylglutamate kinase, putative [Neosartorya fischeri NRRL 181] "	Fungus
1112	2	282	0	66	-117.32	-6.874	2.61E-10	3.00E-08	184	craniferina_c2513	CUST_4111_PI416193500	NA	NA	NA	Algae
31536	85	20526	62	522	-350.798	-8.454	8.21E-10	6.58E-08	185	craniferina_c10138	CUST_11132_PI416193500	189194569	XP_001933623.1	26S proteasome non-ATPase regulatory subunit 13 [Pyrenophora tritici-repentis Pt-1C-BFP] 	Algae
34563	223	13178	109	547	-63.794	-5.995	6.80E-11	1.27E-08	186	craniferina_c23664	CUST_16180_PI416193496	171677286	XP_001903594.1	hypothetical protein [Podospora anserina S mat+] 	Algae
43209	2545	197113	804	11550	-80.097	-6.324	1.26E-10	1.82E-08	187	craniferina_c6941	CUST_8871_PI416193500	119186351	XP_001243782.1	hypothetical protein CIMG_03223 [Coccidioides immitis RS]	Fungus
4792	2283	2	1853	0	675.747	9.4	1.35E-09	9.22E-08	188	Cr_DMidi_6817H05.ab1	CUST_16084_PI416193500	NA	NA	NA	Algae
8287	76	20512	56	154	-395.239	-8.627	1.01E-09	7.60E-08	189	craniferina_c10138	CUST_11131_PI416193500	189194569	XP_001933623.1	26S proteasome non-ATPase regulatory subunit 13 [Pyrenophora tritici-repentis Pt-1C-BFP] 	Algae
22700	2	195	0	128	-87.049	-6.444	1.96E-10	2.52E-08	190	craniferina_lrc677	CUST_1234_PI416193500	119474181	XP_001258966.1	hypothetical protein NFIA_004250 [Neosartorya fischeri NRRL 181] 	Fungus
21440	2	84	0	3	-46.141	-5.528	1.99E-11	5.66E-09	191	craniferina_c9564	CUST_10791_PI416193500	NA	NA	NA	Fungus
17314	6	6676	4	680	-1306.748	-10.352	1.96E-09	1.20E-07	192	craniferina_c13640	CUST_7265_PI416193496	169594954	XP_001790901.1	hypothetical protein SNOG_00208 [Phaeosphaeria nodorum SN15] 	Fungus
18189	115	3	19	1	38.734	5.276	6.61E-12	2.90E-09	193	craniferina_c17746	CUST_14276_PI416193500	296810838	XP_002845757.1	cgi121 [Arthroderma otae CBS 113480] 	Fungus
32519	353	2	41	0	179.502	7.488	6.17E-10	5.38E-08	194	craniferina_c12872	CUST_6608_PI416193496	NA	NA	NA	Fungus
9181	1012	18	307	2	54.742	5.775	5.39E-11	1.08E-08	195	craniferina_lrc993	CUST_1788_PI416193500	156044704	XP_001588908.1	hypothetical protein SS1G_10456 [Sclerotinia sclerotiorum 1980] 	Fungus
2130	1204	2	979	0	313.36	8.292	9.80E-10	7.42E-08	196	craniferina_c5419	CUST_7447_PI416193500	NA	NA	NA	Fungus
21622	7	598	1	167	-81.735	-6.353	2.04E-10	2.57E-08	197	craniferina_c8371	CUST_10017_PI416193500	NA	NA	NA	Fungus
36903	2	95	0	62	-35.812	-5.162	5.11E-12	2.54E-09	198	craniferina_c9008	CUST_10474_PI416193500	156061917	XP_001596881.1	hypothetical protein SS1G_03104 [Sclerotinia sclerotiorum 1980] 	Fungus
29158	46349	80	36478	32	378.503	8.564	1.13E-09	8.15E-08	199	Cr_DMini_2305B10.ab1	CUST_16733_PI416193500	NA	NA	NA	Fungus
28667	7	1253	3	661	-172.423	-7.43	6.56E-10	5.59E-08	200	craniferina_c15528	CUST_13365_PI416193500	119485506	XP_001262187.1	"amino acid permease, putative [Neosartorya fischeri NRRL 181] "	Fungus
14177	5	1206	6	294	-330.84	-8.37	1.10E-09	8.05E-08	201	craniferina_c11085	CUST_5235_PI416193496	NA	NA	NA	Fungus
27735	9	995	3	198	-113.004	-6.82	3.96E-10	4.00E-08	202	craniferina_c13899	CUST_7493_PI416193496	189194385	XP_001933531.1	mitochondrial intermediate peptidase [Pyrenophora tritici-repentis Pt-1C-BFP] 	Algae
6695	6648	9	5111	6	568.845	9.152	1.63E-09	1.06E-07	203	craniferina_c11198	CUST_5323_PI416193496	169610900	XP_001798868.1	hypothetical protein SNOG_08558 [Phaeosphaeria nodorum SN15] 	Fungus
2433	2	126	0	26	-50.327	-5.653	5.64E-11	1.11E-08	204	craniferina_c9114	CUST_10541_PI416193500	256720502	EEU33927.1	hypothetical protein NECHADRAFT_55867 [Nectria haematococca mpVI 77-13-4]	Fungus
5826	2828	5	2278	2	412.024	8.687	1.37E-09	9.33E-08	205	craniferina_c19157	CUST_11901_PI416193496	NA	NA	NA	Fungus
38682	6	552	1	130	-100.677	-6.654	4.02E-10	4.03E-08	206	craniferina_c27549	CUST_19871_PI416193496	NA	NA	NA	Fungus
5321	3	1265	1	412	-378.795	-8.565	1.33E-09	9.11E-08	207	craniferina_c4194	CUST_6170_PI416193500	119467352	XP_001257482.1	"acetylglutamate kinase, putative [Neosartorya fischeri NRRL 181] "	Fungus
38451	3	242	2	52	-77.953	-6.285	2.47E-10	2.87E-08	208	craniferina_c9114	CUST_10542_PI416193500	256720502	EEU33927.1	hypothetical protein NECHADRAFT_55867 [Nectria haematococca mpVI 77-13-4]	Fungus
12960	12951	29	3048	16	501.667	8.971	1.67E-09	1.08E-07	209	craniferina_c2212	CUST_3690_PI416193500	159126026	EDP51142.1	nitrogen metabolite repression regulator NmrA [Aspergillus fumigatus A1163]	Fungus
21551	2	150	0	41	-82.105	-6.359	3.01E-10	3.32E-08	210	craniferina_c16984	CUST_9982_PI416193496	NA	NA	NA	Fungus
3981	7	358	2	230	-44.542	-5.477	4.66E-11	1.01E-08	211	craniferina_lrc677	CUST_1233_PI416193500	119474181	XP_001258966.1	hypothetical protein NFIA_004250 [Neosartorya fischeri NRRL 181] 	Fungus
39615	16	14801	12	5678	-1251.221	-10.289	2.66E-09	1.50E-07	212	craniferina_c5731	CUST_7766_PI416193500	115401744	XP_001216460.1	hypothetical protein ATEG_07839 [Aspergillus terreus NIH2624] 	Fungus
38046	59	2	22	0	27.483	4.78	3.07E-14	7.42E-11	213	craniferina_c4728	CUST_1370_PI416193496	NA	NA	NA	Fungus
43032	660	3	290	0	214.297	7.743	1.10E-09	8.05E-08	214	craniferina_c2644	CUST_507_PI416193496	NA	NA	NA	Fungus
30798	2	2107	0	1038	-963.677	-9.912	2.70E-09	1.51E-07	215	craniferina_c12310	CUST_6144_PI416193496	NA	NA	NA	Fungus
29606	17	4130	4	438	-252.396	-7.98	1.28E-09	8.86E-08	216	Cr_DMidi_9697D10.ab1	CUST_16470_PI416193500	156057509	XP_001594678.1	predicted protein [Sclerotinia sclerotiorum 1980] 	Fungus
42429	1378	27	375	6	49.855	5.64	9.34E-11	1.51E-08	217	craniferina_lrc993	CUST_1787_PI416193500	156044704	XP_001588908.1	hypothetical protein SS1G_10456 [Sclerotinia sclerotiorum 1980] 	Fungus
14813	2	116	0	11	-63.229	-5.983	2.20E-10	2.67E-08	218	craniferina_c19667	CUST_12385_PI416193496	NA	NA	NA	Fungus
13225	607	73611	402	3113	-138.416	-7.113	7.97E-10	6.41E-08	219	Cr_WMidi_8257F12.ab1	CUST_18692_PI416193500	67522991	XP_659556.1	hypothetical protein AN1952.2 [Aspergillus nidulans FGSC A4] 	Fungus
43039	3126	187310	979	10029	-61.896	-5.952	2.11E-10	2.60E-08	220	craniferina_c6941	CUST_8872_PI416193500	119186351	XP_001243782.1	hypothetical protein CIMG_03223 [Coccidioides immitis RS]	Fungus
34723	2	336	0	25	-166.159	-7.376	1.10E-09	8.05E-08	221	craniferina_c5649	CUST_7678_PI416193500	67458773	YP_246397.1	guanosine polyphosphate pyrophosphohydrolase/synthetase-like protein [Rickettsia felis URRWXCal2] 	Fungus
6117	394	10963	253	589	-31.608	-4.982	1.27E-11	4.19E-09	222	craniferina_c1167	CUST_2083_PI416193500	226454301	EEH51607.1	predicted protein [Micromonas pusilla CCMP1545]	Algae
5434	539	239245	472	14372	-762.678	-9.575	2.83E-09	1.56E-07	223	Cr_DMini_3841D12.ab1	CUST_16936_PI416193500	NA	NA	NA	Algae
29951	255	10652	209	605	-51.706	-5.692	1.27E-10	1.82E-08	224	craniferina_c1167	CUST_2084_PI416193500	226454301	EEH51607.1	predicted protein [Micromonas pusilla CCMP1545]	Algae
30293	7	2455	2	443	-344.719	-8.429	1.79E-09	1.13E-07	225	craniferina_c19127	CUST_11871_PI416193496	NA	NA	NA	Fungus
40542	9	686	2	96	-78.838	-6.301	4.17E-10	4.11E-08	226	craniferina_c15809	CUST_13466_PI416193500	121700947	XP_001268738.1	"heat shock protein Hsp98/Hsp104/ClpA, putative [Aspergillus clavatus NRRL 1] "	Fungus
11672	2	308	0	104	-142.747	-7.157	1.02E-09	7.61E-08	227	Cr_DMini_2305A09.ab1	CUST_16710_PI416193500	238505620	XP_002384026.1	conserved hypothetical protein [Aspergillus flavus NRRL3357] 	Algae
13647	296	8971	83	1532	-30.752	-4.943	1.45E-11	4.54E-09	228	craniferina_c8138	CUST_3213_PI416193496	115388857	XP_001211934.1	conserved hypothetical protein [Aspergillus terreus NIH2624] 	Fungus
1681	730	3	230	0	263.126	8.04	1.76E-09	1.13E-07	229	craniferina_c6194	CUST_8220_PI416193500	119484082	XP_001261944.1	"U5 snRNP component (116 kDa), putative [Neosartorya fischeri NRRL 181] "	Fungus
15086	14610	534	5399	32	26.004	4.701	1.71E-12	1.24E-09	230	craniferina_c3029	CUST_4761_PI416193500	258569787	XP_002543697.1	conserved hypothetical protein [Uncinocarpus reesii 1704] 	Fungus
23985	6164	2	4751	0	2055.06	11.005	4.41E-09	2.18E-07	231	craniferina_c25523	CUST_17927_PI416193496	154310079	XP_001554372.1	hypothetical protein BC1G_06960 [Botryotinia fuckeliana B05.10] 	Fungus
5824	2	593	0	95	-263.807	-8.043	1.97E-09	1.21E-07	232	craniferina_c26436	CUST_18796_PI416193496	NA	NA	NA	Fungus
44991	63	1496	19	288	-24.429	-4.611	7.36E-13	6.98E-10	233	craniferina_c16237	CUST_13643_PI416193500	121703493	XP_001270011.1	conserved hypothetical protein [Aspergillus clavatus NRRL 1] 	Fungus
6262	17	1337	4	244	-76.707	-6.261	6.10E-10	5.37E-08	234	craniferina_c15809	CUST_13465_PI416193500	121700947	XP_001268738.1	"heat shock protein Hsp98/Hsp104/ClpA, putative [Aspergillus clavatus NRRL 1] "	Fungus
29132	2	137	1	37	-57.227	-5.839	3.51E-10	3.69E-08	235	craniferina_c20216	CUST_12916_PI416193496	NA	NA	NA	Algae
20288	2	103	0	1	-57.01	-5.833	3.66E-10	3.83E-08	236	craniferina_c25480	CUST_17887_PI416193496	NA	NA	NA	Fungus
12165	159	5	3	2	37.58	5.232	1.04E-10	1.63E-08	237	craniferina_c24008	CUST_16505_PI416193496	NA	NA	NA	Fungus
19916	8	178	2	16	-23.425	-4.55	7.86E-13	7.28E-10	238	craniferina_c25478	CUST_17886_PI416193496	121712886	XP_001274054.1	"NADPH-dependent FMN/FAD containing oxidoreductase, putative [Aspergillus clavatus NRRL 1] "	Fungus
22068	652	79665	537	2028	-150.304	-7.232	1.65E-09	1.07E-07	239	Cr_WMidi_8257F12.ab1	CUST_18693_PI416193500	67522991	XP_659556.1	hypothetical protein AN1952.2 [Aspergillus nidulans FGSC A4] 	Fungus
305	340	10540	105	1110	-31.838	-4.993	6.08E-11	1.17E-08	240	craniferina_lrc7282	CUST_2714_PI416193496	32400969	AAP80690.1	polyubiquitin [Griffithsia japonica]	Fungus
19538	8032	59	2500	41	156.883	7.294	1.80E-09	1.13E-07	241	Cr_DMini_2305A08.ab1	CUST_16709_PI416193500	159122554	EDP47675.1	"MFS monosaccharide transporter, putative [Aspergillus fumigatus A1163]"	Fungus
25473	6	7310	4	1861	-1465.611	-10.517	5.31E-09	2.48E-07	242	craniferina_c17260	CUST_10193_PI416193496	NA	NA	NA	Fungus
17167	22214	54	17108	30	293.343	8.196	2.75E-09	1.53E-07	243	craniferina_lrc61	CUST_116_PI416193500	46137139	XP_390261.1	hypothetical protein FG10085.1 [Gibberella zeae PH-1]	Algae
20333	22	920	5	264	-41.923	-5.39	2.06E-10	2.58E-08	244	craniferina_c11973	CUST_5884_PI416193496	169606530	XP_001796685.1	hypothetical protein SNOG_06308 [Phaeosphaeria nodorum SN15] 	Fungus
22590	404	11803	95	2050	-29.423	-4.879	5.32E-11	1.07E-08	245	craniferina_lrc28209	CUST_15332_PI416193500	256726687	EEU40047.1	cytosolic probable CTT1-catalase T [Nectria haematococca mpVI 77-13-4]	Fungus
32396	102	2939	30	657	-29.058	-4.861	5.28E-11	1.07E-08	246	craniferina_c23114	CUST_15661_PI416193496	NA	NA	NA	Fungus
25439	557	20	108	2	26.959	4.753	3.31E-11	8.17E-09	247	craniferina_c10764	CUST_11487_PI416193500	NA	NA	NA	Fungus
36703	779	2	230	0	375.07	8.551	3.26E-09	1.73E-07	248	craniferina_c6194	CUST_8219_PI416193500	119484082	XP_001261944.1	"U5 snRNP component (116 kDa), putative [Neosartorya fischeri NRRL 181] "	Fungus
10456	180	11252	105	1286	-69.013	-6.109	7.25E-10	5.99E-08	249	craniferina_c2172	CUST_3634_PI416193500	NA	NA	NA	Algae
16003	2	346	0	75	-175.195	-7.453	2.21E-09	1.31E-07	250	craniferina_c2513	CUST_4112_PI416193500	NA	NA	NA	Algae
28310	6	649	3	24	-132.177	-7.046	1.79E-09	1.13E-07	251	craniferina_c12990	CUST_6703_PI416193496	242774897	XP_002478535.1	"polyketide synthase, putative [Talaromyces stipitatus ATCC 10500] "	Fungus
33244	1161	42	70	2	27.514	4.782	4.78E-11	1.03E-08	252	craniferina_c2870	CUST_4555_PI416193500	156055652	XP_001593750.1	conserved hypothetical protein [Sclerotinia sclerotiorum 1980] 	Fungus
28175	101	7648	48	62	-81.305	-6.345	1.03E-09	7.69E-08	253	Cr_DMidi_9697B05.ab1	CUST_16420_PI416193500	189198237	XP_001935456.1	siroheme synthase [Pyrenophora tritici-repentis Pt-1C-BFP] 	Fungus
6968	108476	214	29078	94	532.937	9.058	4.36E-09	2.16E-07	254	Cr_DMini_865F10.ab1	CUST_17632_PI416193500	298411600	EFI28689.1	hypothetical protein CC1G_13715 [Coprinopsis cinerea okayama7130]	Algae
39456	86	5047	14	237	-59.29	-5.89	6.48E-10	5.57E-08	255	craniferina_c22899	CUST_15460_PI416193496	NA	NA	NA	Fungus
16384	1437	2	1155	0	407.185	8.67	3.89E-09	1.97E-07	256	craniferina_c11608	CUST_11992_PI416193500	NA	NA	NA	Algae
22226	4	443	2	95	-132.52	-7.05	1.92E-09	1.19E-07	257	craniferina_c3726	CUST_911_PI416193496	NA	NA	NA	Algae
34049	144	4072	54	1231	-28.688	-4.842	7.07E-11	1.30E-08	258	craniferina_c16876	CUST_13918_PI416193500	NA	NA	NA	Algae
20061	95	3753	26	356	-40.455	-5.338	3.12E-10	3.40E-08	259	craniferina_c1997	CUST_3390_PI416193500	242820427	XP_002487508.1	"extracellular matrix protein, putative [Talaromyces stipitatus ATCC 10500] "	Fungus
40220	124118	237	40462	101	543.152	9.085	4.93E-09	2.35E-07	260	Cr_DMini_865F10.ab1	CUST_17633_PI416193500	298411600	EFI28689.1	hypothetical protein CC1G_13715 [Coprinopsis cinerea okayama7130]	Algae
36812	8835	21	7107	3	255.599	7.998	3.35E-09	1.76E-07	261	craniferina_lrc505	CUST_942_PI416193500	296810840	XP_002845758.1	bax Inhibitor family protein [Arthroderma otae CBS 113480] 	Fungus
5828	13225	43	1452	11	311.789	8.284	3.87E-09	1.97E-07	262	craniferina_c2870	CUST_4556_PI416193500	156055652	XP_001593750.1	conserved hypothetical protein [Sclerotinia sclerotiorum 1980] 	Fungus
5716	2	170	0	45	-81.603	-6.351	1.26E-09	8.77E-08	263	craniferina_c16881	CUST_13920_PI416193500	189193223	XP_001932950.1	conserved hypothetical protein [Pyrenophora tritici-repentis Pt-1C-BFP] 	Fungus
24516	2	1294	0	1080	-577.177	-9.173	5.66E-09	2.59E-07	264	craniferina_c23413	CUST_15945_PI416193496	296011672	ADG65527.1	cytochrome oxidase subunit 1 [Philodina sp. PhaS1]	Fungus
38212	183	4231	28	515	-23.233	-4.538	2.66E-11	6.99E-09	265	craniferina_c4778	CUST_6778_PI416193500	240105948	EER24141.1	"mRNA capping enzyme alpha subunit, putative [Coccidioides posadasii C735 delta SOWgp]"	Fungus
40039	120	3820	33	461	-32.513	-5.023	2.38E-10	2.83E-08	266	craniferina_c1997	CUST_3389_PI416193500	242820427	XP_002487508.1	"extracellular matrix protein, putative [Talaromyces stipitatus ATCC 10500] "	Fungus
646	1492	3	1170	1	308.78	8.27	4.63E-09	2.24E-07	267	craniferina_c3656	CUST_883_PI416193496	NA	NA	NA	Fungus
2102	4	375	2	98	-102.73	-6.683	2.19E-09	1.31E-07	268	craniferina_c14058	CUST_12847_PI416193500	169625083	XP_001805946.1	hypothetical protein SNOG_15808 [Phaeosphaeria nodorum SN15] 	Fungus
25668	4	400	3	258	-110.412	-6.787	2.46E-09	1.41E-07	269	Cr_DMini_4609D02.ab1	CUST_17090_PI416193500	169594952	XP_001790900.1	hypothetical protein SNOG_00207 [Phaeosphaeria nodorum SN15] 	Fungus
24204	2	382	0	124	-201.243	-7.653	4.01E-09	2.02E-07	270	craniferina_c12544	CUST_6339_PI416193496	212532971	XP_002146642.1	"cytochrome P450, putative [Penicillium marneffei ATCC 18224] "	Fungus
9877	16	880	12	141	-62.477	-5.965	1.23E-09	8.64E-08	271	craniferina_c18475	CUST_14404_PI416193500	NA	NA	NA	Fungus
4420	52	1580	33	118	-33.994	-5.087	3.81E-10	3.91E-08	272	craniferina_c18710	CUST_11477_PI416193496	NA	NA	NA	Fungus
16125	143	3203	32	1015	-22.058	-4.463	3.30E-11	8.17E-09	273	craniferina_c7406	CUST_9215_PI416193500	255949538	XP_002565536.1	Pc22g16200 [Penicillium chrysogenum Wisconsin 54-1255] 	Fungus
34248	2	58	0	24	-23.458	-4.552	7.25E-11	1.31E-08	274	craniferina_lrc553	CUST_1027_PI416193500	154295184	XP_001548029.1	acyl-CoA dehydrogenase [Botryotinia fuckeliana B05.10] 	Fungus
15071	4	297	2	124	-85.196	-6.413	2.21E-09	1.31E-07	275	craniferina_c18170	CUST_10966_PI416193496	NA	NA	NA	Fungus
19943	466	9960	187	2123	-22.277	-4.477	4.57E-11	1.01E-08	276	craniferina_c10683	CUST_4954_PI416193496	762844	AAB42159.1	Hsc70 [Solanum lycopersicum]	Algae
14563	148	3234	18	281	-21.936	-4.455	3.69E-11	8.75E-09	277	craniferina_lrc651	CUST_1186_PI416193500	119482916	XP_001261486.1	mitochondrial intermembrane space protein Mia40 [Neosartorya fischeri NRRL 181] 	Fungus
40343	1299	2	804	0	497.241	8.958	6.93E-09	3.00E-07	278	craniferina_c9305	CUST_3971_PI416193496	256729537	EEU42891.1	hypothetical protein NECHADRAFT_84216 [Nectria haematococca mpVI 77-13-4]	Fungus
17914	580	13	79	3	46.75	5.547	9.42E-10	7.21E-08	279	craniferina_c2732	CUST_4385_PI416193500	156060003	XP_001595924.1	hypothetical protein SS1G_02138 [Sclerotinia sclerotiorum 1980] 	Fungus
19604	3999	13	3074	4	204.078	7.673	5.09E-09	2.40E-07	280	Cr_DMini_2305A04.ab1	CUST_16707_PI416193500	240106935	EER25122.1	"WD domain, G-beta repeat containing protein [Coccidioides posadasii C735 delta SOWgp]"	Fungus
13070	2	1180	0	332	-584.031	-9.19	8.32E-09	3.42E-07	281	craniferina_c11703	CUST_5675_PI416193496	NA	NA	NA	Fungus
43623	90	2168	42	923	-24.628	-4.622	1.40E-10	1.96E-08	282	craniferina_c6571	CUST_2271_PI416193496	159127563	EDP52678.1	"calcium-translocating P-type ATPase(PMCA-type),putative [Aspergillus fumigatus A1163]"	Fungus
40710	2	388	0	33	-163.322	-7.352	5.32E-09	2.48E-07	283	craniferina_c16994	CUST_9991_PI416193496	NA	NA	NA	Fungus
19913	149	10660	116	544	-101.202	-6.661	3.69E-09	1.89E-07	284	craniferina_c5234	CUST_7244_PI416193500	242794403	XP_002482365.1	"proteasome regulatory particle subunit Rpt6, putative [Talaromyces stipitatus ATCC 10500] "	Fungus
25598	11	1335	13	142	-203.939	-7.672	6.37E-09	2.81E-07	285	Cr_DMini_4897H06.ab1	CUST_17348_PI416193500	261195118	XP_002623963.1	60S ribosomal protein L10-B [Ajellomyces dermatitidis SLH14081] 	Algae
28483	2	61	0	46	-25.46	-4.67	2.94E-10	3.28E-08	286	craniferina_c6646	CUST_8661_PI416193500	NA	NA	NA	Fungus
39165	2	84	0	17	-36.055	-5.172	9.07E-10	7.06E-08	287	craniferina_c3476	CUST_5320_PI416193500	NA	NA	NA	Fungus
4470	2	112	0	12	-51.027	-5.673	1.65E-09	1.07E-07	288	craniferina_c21542	CUST_14684_PI416193500	39971019	XP_366900.1	hypothetical protein MGG_02976 [Magnaporthe oryzae 70-15] 	Fungus
39853	790	7	666	2	96.625	6.594	4.07E-09	2.05E-07	289	craniferina_c27124	CUST_19464_PI416193496	NA	NA	NA	Fungus
40037	1106	3	894	0	238.61	7.899	7.18E-09	3.05E-07	290	craniferina_lrc764	CUST_1383_PI416193500	39940446	XP_359760.1	hypothetical protein MGG_05017 [Magnaporthe oryzae 70-15] 	Fungus
44123	998	25044	67	2252	-25.077	-4.648	2.97E-10	3.30E-08	291	craniferina_c5523	CUST_7559_PI416193500	240280867	EER44371.1	TPR domain-containing protein [Ajellomyces capsulatus H143]	Fungus
36255	736	226097	655	7340	-542.587	-9.084	1.02E-08	3.91E-07	292	Cr_DMini_3841D12.ab1	CUST_16935_PI416193500	NA	NA	NA	Algae
11808	2	71	0	15	-33.611	-5.071	9.06E-10	7.06E-08	293	craniferina_c2181	CUST_3650_PI416193500	NA	NA	NA	Fungus
29532	2	64	0	14	-33.468	-5.065	9.03E-10	7.06E-08	294	craniferina_c21042	CUST_13701_PI416193496	NA	NA	NA	Fungus
32568	21	15177	8	5815	-707.305	-9.466	1.19E-08	4.44E-07	295	craniferina_c5731	CUST_7765_PI416193500	115401744	XP_001216460.1	hypothetical protein ATEG_07839 [Aspergillus terreus NIH2624] 	Fungus
25418	237	4866	73	743	-20.921	-4.387	9.07E-11	1.48E-08	296	craniferina_lrc28209	CUST_15331_PI416193500	256726687	EEU40047.1	cytosolic probable CTT1-catalase T [Nectria haematococca mpVI 77-13-4]	Fungus
35756	102270	192	17391	44	537.761	9.071	1.04E-08	3.98E-07	297	craniferina_c1696	CUST_2923_PI416193500	NA	NA	NA	Algae
30813	340	10045	86	2350	-29.719	-4.893	6.62E-10	5.62E-08	298	craniferina_c10329	CUST_4709_PI416193496	159476666	XP_001696432.1	heat shock protein 70B [Chlamydomonas reinhardtii] 	Algae
30308	104740	197	13855	46	539.806	9.076	1.11E-08	4.17E-07	299	craniferina_c1696	CUST_2924_PI416193500	NA	NA	NA	Algae
31849	1319	49161	629	5773	-39.805	-5.315	1.37E-09	9.31E-08	300	craniferina_c5523	CUST_7560_PI416193500	240280867	EER44371.1	TPR domain-containing protein [Ajellomyces capsulatus H143]	Fungus
13887	103	1638	12	371	-15.708	-3.973	2.88E-13	3.78E-10	301	craniferina_c16237	CUST_13644_PI416193500	121703493	XP_001270011.1	conserved hypothetical protein [Aspergillus clavatus NRRL 1] 	Fungus
7591	2	76	0	3	-38.666	-5.273	1.39E-09	9.46E-08	302	craniferina_c1541	CUST_196_PI416193496	NA	NA	NA	Fungus
34194	18	465	8	85	-26.897	-4.749	5.90E-10	5.27E-08	303	craniferina_c26292	CUST_18656_PI416193496	NA	NA	NA	Algae
43430	29	720	19	50	-29.229	-4.869	8.90E-10	6.98E-08	304	Cr_DMidi_5473D08.ab1	CUST_15851_PI416193500	291178292	EFE34082.1	hypothetical protein ARB_07033 [Arthroderma benhamiae CBS 112371]	Fungus
36984	806	13224	385	3825	-17.126	-4.098	2.68E-11	6.99E-09	305	craniferina_c19107	CUST_14471_PI416193500	NA	NA	NA	Algae
4849	796	2	100	0	369.364	8.529	1.12E-08	4.20E-07	306	craniferina_c21193	CUST_13845_PI416193496	NA	NA	NA	Fungus
28681	850	14202	414	4056	-17.51	-4.13	4.45E-11	1.00E-08	307	craniferina_c19107	CUST_14472_PI416193500	NA	NA	NA	Algae
24608	90	5	32	1	16.416	4.037	1.12E-11	3.90E-09	308	craniferina_c14866	CUST_13122_PI416193500	226288499	EEH44011.1	26S protease regulatory subunit 8 [Paracoccidioides brasiliensis Pb18]	Algae
38786	14	213	1	31	-15.089	-3.915	1.92E-13	2.70E-10	309	craniferina_c19535	CUST_12261_PI416193496	NA	NA	NA	Algae
10856	23	373	2	74	-15.918	-3.993	6.75E-12	2.90E-09	310	craniferina_c10716	CUST_11460_PI416193500	NA	NA	NA	Fungus
19326	70	5906	18	588	-86.322	-6.432	5.46E-09	2.52E-07	311	craniferina_c1413	CUST_2485_PI416193500	169617550	XP_001802189.1	hypothetical protein SNOG_11957 [Phaeosphaeria nodorum SN15] 	Fungus
16911	36	4283	22	859	-140.963	-7.139	8.51E-09	3.48E-07	312	craniferina_c14242	CUST_12919_PI416193500	226292293	EEH47713.1	conserved hypothetical protein [Paracoccidioides brasiliensis Pb18]	Algae
33370	342	2	267	0	117.284	6.874	7.16E-09	3.05E-07	313	Cr_DMini_2305A08.ab1	CUST_16708_PI416193500	159122554	EDP47675.1	"MFS monosaccharide transporter, putative [Aspergillus fumigatus A1163]"	Fungus
15693	270	12	49	1	22.398	4.485	3.78E-10	3.91E-08	314	craniferina_c15874	CUST_9117_PI416193496	261192194	XP_002622504.1	dynamin GTPase [Ajellomyces dermatitidis SLH14081] 	Algae
39185	260	5	78	5	64.472	6.011	4.46E-09	2.19E-07	315	craniferina_c11416	CUST_5471_PI416193496	145246718	XP_001395608.1	hypothetical protein An12g05390 [Aspergillus niger] 	Fungus
24270	872	16099	201	1737	-18.699	-4.225	1.24E-10	1.82E-08	316	Cr_DMini_673C01.ab1	CUST_17404_PI416193500	154303275	XP_001552045.1	hypothetical protein BC1G_09386 [Botryotinia fuckeliana B05.10] 	Algae
27654	2	80	0	30	-37.162	-5.216	2.07E-09	1.25E-07	317	craniferina_lrc1191	CUST_2117_PI416193500	NA	NA	NA	Fungus
4389	3	403	2	55	-128.97	-7.011	8.71E-09	3.53E-07	318	Cr_DMidi_9601A06.ab1	CUST_16259_PI416193500	296804984	XP_002843319.1	conserved hypothetical protein [Arthroderma otae CBS 113480] 	Algae
27394	4	97	3	22	-24.893	-4.638	7.74E-10	6.27E-08	319	craniferina_c5525	CUST_7563_PI416193500	256725321	EEU38685.1	hypothetical protein NECHADRAFT_45867 [Nectria haematococca mpVI 77-13-4]	Fungus
21600	2033	190270	1401	9704	-107.919	-6.754	8.09E-09	3.35E-07	320	Cr_DMidi_6817C12.ab1	CUST_15997_PI416193500	258564060	XP_002582775.1	30 kDa heat shock protein [Uncinocarpus reesii 1704] 	Algae
26127	39	2	18	0	19.71	4.301	2.36E-10	2.82E-08	321	craniferina_c28087	CUST_20342_PI416193496	NA	NA	NA	Fungus
32642	5	440	6	39	-117.888	-6.881	8.89E-09	3.58E-07	322	Cr_DMini_865F01.ab1	CUST_17617_PI416193500	119186459	XP_001243836.1	hypothetical protein CIMG_03277 [Coccidioides immitis RS]	Algae
23218	2	49	0	16	-24.241	-4.599	7.76E-10	6.27E-08	323	craniferina_c24707	CUST_17159_PI416193496	NA	NA	NA	Fungus
14650	4	155	3	106	-34.223	-5.097	2.13E-09	1.28E-07	324	craniferina_c6646	CUST_8662_PI416193500	NA	NA	NA	Fungus
25152	6	480	3	349	-82.038	-6.358	6.84E-09	2.97E-07	325	craniferina_lrc783	CUST_1415_PI416193500	121704832	XP_001270679.1	"siroheme synthase, putative [Aspergillus clavatus NRRL 1] "	Fungus
5270	777	2	451	0	279.151	8.125	1.40E-08	4.97E-07	326	Cr_WMini_769A07.ab1	CUST_19937_PI416193500	261358384	EEY20812.1	conserved hypothetical protein [Verticillium albo-atrum VaMs.102]	Fungus
6273	53	2	28	0	21.212	4.407	3.99E-10	4.01E-08	327	craniferina_c9742	CUST_4289_PI416193496	NA	NA	NA	Fungus
4309	4	470	2	120	-140.201	-7.131	1.03E-08	3.94E-07	328	craniferina_c3702	CUST_5589_PI416193500	296414989	XP_002837176.1	hypothetical protein [Tuber melanosporum Mel28] 	Fungus
2975	6	506	3	83	-87.83	-6.457	7.59E-09	3.19E-07	329	craniferina_c19298	CUST_12037_PI416193496	NA	NA	NA	Fungus
40117	796	21	148	8	39.788	5.314	2.81E-09	1.55E-07	330	craniferina_c8815	CUST_3632_PI416193496	NA	NA	NA	Algae
36123	73	1298	43	278	-19.568	-4.29	2.80E-10	3.16E-08	331	craniferina_c15079	CUST_8476_PI416193496	239609849	EEQ86836.1	conserved hypothetical protein [Ajellomyces dermatitidis ER-3]	Fungus
5479	48	688	15	83	-14.751	-3.883	9.06E-12	3.53E-09	332	craniferina_c24371	CUST_16846_PI416193496	225557727	EEH06012.1	conserved hypothetical protein [Ajellomyces capsulatus G186AR]	Fungus
13127	431	6554	55	836	-15.205	-3.926	1.50E-11	4.56E-09	333	craniferina_c11164	CUST_11721_PI416193500	156054102	XP_001592977.1	hypothetical protein SS1G_05899 [Sclerotinia sclerotiorum 1980] 	Fungus
5758	255	6547	25	461	-25.756	-4.687	1.20E-09	8.49E-08	334	craniferina_c23977	CUST_16475_PI416193496	NA	NA	NA	Fungus
5789	2	381	0	47	-182.966	-7.515	1.30E-08	4.71E-07	335	craniferina_c25790	CUST_18177_PI416193496	NA	NA	NA	Algae
25400	613	31	90	4	19.766	4.305	3.51E-10	3.69E-08	336	craniferina_c2732	CUST_4386_PI416193500	156060003	XP_001595924.1	hypothetical protein SS1G_02138 [Sclerotinia sclerotiorum 1980] 	Fungus
32157	9	4848	2	582	-537.248	-9.069	2.02E-08	6.59E-07	337	Cr_DMidi_9697D10.ab1	CUST_16471_PI416193500	156057509	XP_001594678.1	predicted protein [Sclerotinia sclerotiorum 1980] 	Fungus
39829	36	978	10	189	-27.855	-4.8	1.61E-09	1.05E-07	338	craniferina_c1467	CUST_2581_PI416193500	NA	NA	NA	Fungus
33274	333	19	99	4	17.39	4.12	1.59E-10	2.14E-08	339	craniferina_c19854	CUST_12564_PI416193496	NA	NA	NA	Fungus
34306	573	12	103	0	45.876	5.52	4.25E-09	2.11E-07	340	craniferina_c28107	CUST_20355_PI416193496	NA	NA	NA	Fungus
7004	12	3252	17	661	-645.395	-9.334	2.44E-08	7.68E-07	341	craniferina_c12814	CUST_12487_PI416193500	NA	NA	NA	Fungus
41626	12622	71	9588	31	131.882	7.043	1.23E-08	4.53E-07	342	craniferina_lrc597	CUST_1093_PI416193500	169626158	XP_001806481.1	hypothetical protein SNOG_16358 [Phaeosphaeria nodorum SN15] 	Fungus
41373	49	2722	26	505	-62.678	-5.97	7.06E-09	3.04E-07	343	craniferina_c23571	CUST_16093_PI416193496	NA	NA	NA	Algae
2703	2599	11	738	2	237.106	7.889	1.71E-08	5.79E-07	344	craniferina_c25521	CUST_17925_PI416193496	NA	NA	NA	Fungus
15434	7	134	3	16	-18.739	-4.228	3.76E-10	3.90E-08	345	craniferina_c9625	CUST_4206_PI416193496	NA	NA	NA	Algae
20499	2	89	0	17	-48.027	-5.586	5.19E-09	2.44E-07	346	craniferina_c22607	CUST_15182_PI416193496	NA	NA	NA	Fungus
15106	9781	36	2288	7	271.778	8.086	1.91E-08	6.36E-07	347	craniferina_c7331	CUST_9156_PI416193500	221126627	XP_002156063.1	PREDICTED: similar to MAEBL [Hydra magnipapillata]	Fungus
22035	2	72	0	9	-39.172	-5.292	4.08E-09	2.05E-07	348	craniferina_c20932	CUST_13596_PI416193496	NA	NA	NA	Fungus
16451	47	1729	13	360	-36.787	-5.201	3.56E-09	1.85E-07	349	craniferina_lrc3131	CUST_679_PI416193496	NA	NA	NA	Fungus
36051	3	40	1	6	-15.087	-3.915	5.00E-11	1.04E-08	350	Cr_DMini_1249A07.ab1	CUST_16551_PI416193500	169597663	XP_001792255.1	hypothetical protein SNOG_01620 [Phaeosphaeria nodorum SN15] 	Fungus
3901	100	3	30	0	37.735	5.238	3.87E-09	1.97E-07	351	craniferina_c18872	CUST_11630_PI416193496	NA	NA	NA	Fungus
16402	2	57	0	43	-23.05	-4.527	1.19E-09	8.49E-08	352	craniferina_c23997	CUST_16495_PI416193496	NA	NA	NA	Algae
21488	47	4252	33	915	-114.326	-6.837	1.24E-08	4.56E-07	353	craniferina_c14242	CUST_12920_PI416193500	226292293	EEH47713.1	conserved hypothetical protein [Paracoccidioides brasiliensis Pb18]	Algae
45199	2889	229	204	17	12.629	3.659	3.34E-15	2.90E-11	354	craniferina_c22608	CUST_15183_PI416193496	NA	NA	NA	Fungus
33207	1860	51471	468	9822	-27.946	-4.805	2.27E-09	1.34E-07	355	Cr_DMini_1249H09.ab1	CUST_16698_PI416193500	NA	NA	NA	Algae
7724	67	3652	35	912	-58.666	-5.874	7.12E-09	3.05E-07	356	craniferina_c2606	CUST_4228_PI416193500	242823609	XP_002488093.1	"Hsp70 nucleotide exchange factor (Fes1), putative [Talaromyces stipitatus ATCC 10500] "	Fungus
32601	21826	1347	5741	439	16.399	4.036	1.63E-10	2.19E-08	357	craniferina_lrc99	CUST_190_PI416193500	258575595	XP_002541979.1	40S ribosomal protein S15 [Uncinocarpus reesii 1704] 	Fungus
19859	2	102	0	13	-56.518	-5.821	7.03E-09	3.03E-07	358	craniferina_c10765	CUST_11490_PI416193500	NA	NA	NA	Algae
35768	2	192	0	43	-92.874	-6.537	1.11E-08	4.17E-07	359	craniferina_c19394	CUST_14488_PI416193500	NA	NA	NA	Algae
22996	49	772	28	159	-16.924	-4.081	2.40E-10	2.85E-08	360	craniferina_c17123	CUST_10089_PI416193496	240274157	EER37675.1	conserved hypothetical protein [Ajellomyces capsulatus H143]	Algae
5639	2	98	0	29	-46.378	-5.535	5.78E-09	2.63E-07	361	craniferina_c27617	CUST_19933_PI416193496	NA	NA	NA	Fungus
32314	17228	975	2030	165	17.753	4.15	3.95E-10	3.99E-08	362	craniferina_c17959	CUST_10778_PI416193496	154321537	XP_001560084.1	hypothetical protein BC1G_01643 [Botryotinia fuckeliana B05.10] 	Fungus
38285	2271	136	297	26	16.797	4.07	2.45E-10	2.86E-08	363	craniferina_c26579	CUST_18937_PI416193496	212546029	XP_002153168.1	"U5 snRNP complex subunit, putative [Penicillium marneffei ATCC 18224] "	Fungus
12514	25	787	11	233	-32.671	-5.03	3.63E-09	1.87E-07	364	craniferina_c7367	CUST_9190_PI416193500	NA	NA	NA	Fungus
11657	209	16	30	3	12.775	3.675	2.11E-12	1.46E-09	365	craniferina_c23726	CUST_16239_PI416193496	154304565	XP_001552687.1	hypothetical protein BC1G_09158 [Botryotinia fuckeliana B05.10] 	Fungus
41425	3	71	0	12	-26.786	-4.743	2.55E-09	1.46E-07	366	craniferina_c16808	CUST_9846_PI416193496	296423375	XP_002841230.1	hypothetical protein [Tuber melanosporum Mel28] 	Fungus
40279	1222	4	984	1	194.879	7.606	2.00E-08	6.55E-07	367	craniferina_lrc764	CUST_1384_PI416193500	39940446	XP_359760.1	hypothetical protein MGG_05017 [Magnaporthe oryzae 70-15] 	Fungus
44411	3	371	0	109	-136.064	-7.088	1.61E-08	5.53E-07	368	craniferina_c3702	CUST_5590_PI416193500	296414989	XP_002837176.1	hypothetical protein [Tuber melanosporum Mel28] 	Fungus
7403	72	6	11	1	13.149	3.717	8.58E-12	3.39E-09	369	craniferina_c28123	CUST_20367_PI416193496	NA	NA	NA	Fungus
23339	66	4	14	2	17.575	4.135	4.32E-10	4.20E-08	370	craniferina_c14700	CUST_8152_PI416193496	NA	NA	NA	Algae
23376	690	12278	250	1824	-18.508	-4.21	5.75E-10	5.16E-08	371	craniferina_lrc24198	CUST_16687_PI416193496	NA	NA	NA	Algae
23516	5	484	6	48	-141.704	-7.147	1.78E-08	5.99E-07	372	Cr_DMini_865F01.ab1	CUST_17616_PI416193500	119186459	XP_001243836.1	hypothetical protein CIMG_03277 [Coccidioides immitis RS]	Algae
29800	17867	1246	3606	376	14.586	3.867	8.61E-11	1.46E-08	373	craniferina_lrc99	CUST_189_PI416193500	258575595	XP_002541979.1	40S ribosomal protein S15 [Uncinocarpus reesii 1704] 	Fungus
39680	2	31	0	4	-14.487	-3.857	7.67E-11	1.36E-08	374	craniferina_c9564	CUST_10792_PI416193500	NA	NA	NA	Fungus
42827	149	6	79	3	24.299	4.603	2.23E-09	1.32E-07	375	craniferina_c14866	CUST_13121_PI416193500	226288499	EEH44011.1	26S protease regulatory subunit 8 [Paracoccidioides brasiliensis Pb18]	Algae
21243	2981	2	1385	0	1420.919	10.473	3.78E-08	1.04E-06	376	craniferina_c25994	CUST_18375_PI416193496	NA	NA	NA	Fungus
32986	29	1438	13	601	-49.114	-5.618	7.70E-09	3.23E-07	377	craniferina_c6046	CUST_2003_PI416193496	296818393	XP_002849533.1	phoma betae P450 monooxygenase No.2 [Arthroderma otae CBS 113480] 	Fungus
33972	11	456	2	21	-40.268	-5.332	6.34E-09	2.80E-07	378	craniferina_c17144	CUST_14041_PI416193500	NA	NA	NA	Fungus
35175	9	1516	6	204	-220.391	-7.784	2.49E-08	7.75E-07	379	craniferina_c5355	CUST_7377_PI416193500	115388729	XP_001211870.1	predicted protein [Aspergillus terreus NIH2624] 	Fungus
37458	108	7	16	3	17.135	4.099	5.09E-10	4.73E-08	380	craniferina_c12471	CUST_6277_PI416193496	296827914	XP_002851245.1	myo-inositol transporter Itr1 [Arthroderma otae CBS 113480] 	Fungus
27037	3	45	1	14	-15.476	-3.952	2.15E-10	2.64E-08	381	craniferina_c26291	CUST_18655_PI416193496	291177986	EFE33777.1	hypothetical protein ARB_07242 [Arthroderma benhamiae CBS 112371]	Fungus
36726	270	3	129	1	88.923	6.474	1.47E-08	5.17E-07	382	craniferina_c23883	CUST_14939_PI416193500	121713434	XP_001274328.1	benzoate 4-monooxygenase cytochrome P450 [Aspergillus clavatus NRRL 1] 	Fungus
42403	2	29	0	8	-12.28	-3.618	3.59E-12	2.01E-09	383	craniferina_c20892	CUST_13558_PI416193496	116179828	XP_001219763.1	polyketide synthase [Chaetomium globosum CBS 148.51] 	Fungus
31675	6	600	2	53	-105.433	-6.72	1.71E-08	5.79E-07	384	craniferina_c26271	CUST_18638_PI416193496	NA	NA	NA	Fungus
10635	1003	2	243	0	501.089	8.969	3.23E-08	9.35E-07	385	craniferina_c19744	CUST_12461_PI416193496	242768664	XP_002341615.1	"alcohol dehydrogenase, putative [Talaromyces stipitatus ATCC 10500] "	Fungus
38254	703	18055	98	920	-25.816	-4.69	3.03E-09	1.64E-07	386	craniferina_c25443	CUST_17854_PI416193496	NA	NA	NA	Fungus
4980	165	3	18	1	52.316	5.709	8.93E-09	3.58E-07	387	craniferina_c7455	CUST_2825_PI416193496	NA	NA	NA	Fungus
34241	480	6256	80	704	-13.12	-3.714	2.80E-11	7.23E-09	388	craniferina_c11164	CUST_11722_PI416193500	156054102	XP_001592977.1	hypothetical protein SS1G_05899 [Sclerotinia sclerotiorum 1980] 	Fungus
6050	1725	28947	160	4183	-16.707	-4.062	5.47E-10	5.00E-08	389	Cr_WMidi_8257C05.ab1	CUST_18614_PI416193500	212534612	XP_002147462.1	conserved hypothetical protein [Penicillium marneffei ATCC 18224] 	Algae
17610	43	2	4	1	19.86	4.312	1.24E-09	8.69E-08	390	craniferina_c23517	CUST_16042_PI416193496	NA	NA	NA	Fungus
22845	143	2	35	1	61.359	5.939	1.17E-08	4.35E-07	391	craniferina_c8707	CUST_3567_PI416193496	NA	NA	NA	Fungus
19091	5168	15	2592	6	328.486	8.36	3.11E-08	9.11E-07	392	craniferina_c2295	CUST_3803_PI416193500	189205525	XP_001939097.1	CaaX farnesyltransferase alpha subunit [Pyrenophora tritici-repentis Pt-1C-BFP] 	Fungus
35233	1700	28813	219	4353	-16.908	-4.08	7.60E-10	6.19E-08	393	Cr_WMidi_8257C05.ab1	CUST_18615_PI416193500	212534612	XP_002147462.1	conserved hypothetical protein [Penicillium marneffei ATCC 18224] 	Algae
10042	3797	173	904	15	21.565	4.431	2.38E-09	1.38E-07	394	craniferina_c14170	CUST_12895_PI416193500	NA	NA	NA	Fungus
9629	138	10	4	2	14.671	3.875	2.75E-10	3.12E-08	395	craniferina_c16117	CUST_13594_PI416193500	296415297	XP_002837327.1	hypothetical protein [Tuber melanosporum Mel28] 	Fungus
26937	28	842	15	271	-32.975	-5.043	7.08E-09	3.04E-07	396	craniferina_c7367	CUST_9189_PI416193500	NA	NA	NA	Fungus
42496	162	2970	95	407	-20.191	-4.336	1.89E-09	1.18E-07	397	craniferina_c8255	CUST_9919_PI416193500	159487533	XP_001701777.1	"ClpB chaperone, Hsp100 family [Chlamydomonas reinhardtii] "	Algae
19107	1791	25	721	3	68.229	6.092	1.54E-08	5.33E-07	398	craniferina_c21084	CUST_13743_PI416193496	NA	NA	NA	Fungus
17805	503	4	69	4	138.794	7.117	2.74E-08	8.38E-07	399	craniferina_c6379	CUST_8388_PI416193500	NA	NA	NA	Fungus
1844	6	88	2	3	-17.166	-4.101	9.45E-10	7.21E-08	400	craniferina_c20418	CUST_13107_PI416193496	212537921	XP_002149116.1	conserved hypothetical protein [Penicillium marneffei ATCC 18224] 	Fungus
21853	2	692	0	151	-365.125	-8.512	3.61E-08	1.01E-06	401	craniferina_c11529	CUST_11934_PI416193500	NA	NA	NA	Fungus
32425	2803	26	706	7	106.602	6.736	2.41E-08	7.60E-07	402	craniferina_c6743	CUST_8734_PI416193500	169594716	XP_001790782.1	hypothetical protein SNOG_00086 [Phaeosphaeria nodorum SN15] 	Algae
6558	14565	582	744	127	25.459	4.67	4.57E-09	2.22E-07	403	Cr_DMini_3841H01.ab1	CUST_17003_PI416193500	71018401	XP_759431.1	hypothetical protein UM03284.1 [Ustilago maydis 521] 	Fungus
43619	1535	74391	996	11415	-61.396	-5.94	1.50E-08	5.24E-07	404	craniferina_lrc990	CUST_1782_PI416193500	225680751	EEH19035.1	phosphomannomutase [Paracoccidioides brasiliensis Pb03] 	Fungus
10461	413	3	150	1	159.205	7.315	3.07E-08	9.07E-07	405	craniferina_lrc4028	CUST_5988_PI416193500	NA	NA	NA	Fungus
30416	7	586	5	389	-87.828	-6.457	2.18E-08	7.01E-07	406	Cr_Mini_01C08.ab1	CUST_17893_PI416193500	189202640	XP_001937656.1	siroheme synthase [Pyrenophora tritici-repentis Pt-1C-BFP] 	Fungus
42110	1367	2	542	0	534.409	9.062	4.22E-08	1.13E-06	407	craniferina_c19089	CUST_11834_PI416193496	NA	NA	NA	Fungus
3219	3	153	0	45	-48.291	-5.594	1.20E-08	4.46E-07	408	craniferina_c18262	CUST_11053_PI416193496	240108704	EER26878.1	Cytochrome P450 family protein [Coccidioides posadasii C735 delta SOWgp]	Fungus
36354	615	24	206	3	24.294	4.603	4.44E-09	2.18E-07	409	craniferina_c10871	CUST_11552_PI416193500	NA	NA	NA	Fungus
12280	2	33	0	4	-16.657	-4.058	9.82E-10	7.42E-08	410	Cr_DMidi_6817D06.ab1	CUST_16007_PI416193500	159464315	XP_001690387.1	hypothetical protein CHLREDRAFT_144253 [Chlamydomonas reinhardtii] 	Algae
9379	20	236	1	44	-11.499	-3.523	1.26E-11	4.19E-09	411	craniferina_c9356	CUST_10691_PI416193500	291178372	EFE34162.1	hypothetical protein ARB_07113 [Arthroderma benhamiae CBS 112371]	Fungus
11396	10	3008	4	1371	-283.349	-8.146	3.81E-08	1.05E-06	412	craniferina_c11261	CUST_5364_PI416193496	189441656	AAI67447.1	Zgc:172187 protein [Danio rerio]	Fungus
29514	2643	19	1794	13	118.685	6.891	2.86E-08	8.62E-07	413	Cr_Mini_01C05.ab1	CUST_17886_PI416193500	NA	NA	NA	Algae
15362	165	3065	99	377	-20.593	-4.364	2.59E-09	1.48E-07	414	craniferina_c8255	CUST_9920_PI416193500	159487533	XP_001701777.1	"ClpB chaperone, Hsp100 family [Chlamydomonas reinhardtii] "	Algae
220	7	158	3	91	-21.754	-4.443	3.29E-09	1.74E-07	415	craniferina_c14156	CUST_7700_PI416193496	NA	NA	NA	Fungus
7913	10	308	2	55	-31.321	-4.969	8.14E-09	3.36E-07	416	craniferina_c6897	CUST_2471_PI416193496	46110609	XP_382362.1	hypothetical protein FG02186.1 [Gibberella zeae PH-1]	Fungus
24679	40	4	8	0	11.173	3.482	7.32E-12	2.98E-09	417	craniferina_c24722	CUST_17172_PI416193496	NA	NA	NA	Fungus
38672	3	58	1	14	-16.911	-4.08	1.21E-09	8.56E-08	418	craniferina_c23715	CUST_16228_PI416193496	NA	NA	NA	Fungus
28092	783	2	488	0	345.4	8.432	4.24E-08	1.14E-06	419	craniferina_c24799	CUST_17244_PI416193496	NA	NA	NA	Fungus
13906	2810	13	660	3	219.316	7.777	3.75E-08	1.04E-06	420	craniferina_c15119	CUST_8507_PI416193496	NA	NA	NA	Fungus
42806	17	246	4	44	-14.204	-3.828	4.01E-10	4.03E-08	421	craniferina_c18574	CUST_11349_PI416193496	NA	NA	NA	Fungus
8343	8	401	6	83	-57.254	-5.839	1.80E-08	6.04E-07	422	craniferina_c18475	CUST_14403_PI416193500	NA	NA	NA	Fungus
38653	3	118	1	9	-44.68	-5.482	1.36E-08	4.87E-07	423	craniferina_c19823	CUST_12536_PI416193496	NA	NA	NA	Algae
35477	1576	14	178	1	115.444	6.851	3.10E-08	9.10E-07	424	craniferina_c7759	CUST_3000_PI416193496	225554345	EEH02644.1	conserved hypothetical protein [Ajellomyces capsulatus G186AR]	Fungus
3818	15	628	15	128	-55.353	-5.791	1.79E-08	6.00E-07	425	craniferina_c7363	CUST_2767_PI416193496	NA	NA	NA	Fungus
41170	3	30	0	5	-11.589	-3.535	4.65E-11	1.01E-08	426	craniferina_c20805	CUST_13476_PI416193496	NA	NA	NA	Fungus
41407	3977	366	695	91	10.994	3.459	1.37E-11	4.41E-09	427	craniferina_c4042	CUST_6006_PI416193500	NA	NA	NA	Fungus
15468	32	2	10	0	15.246	3.93	8.86E-10	6.97E-08	428	craniferina_c11957	CUST_5871_PI416193496	NA	NA	NA	Fungus
34112	3	187	1	42	-74.903	-6.227	2.53E-08	7.86E-07	429	craniferina_c19394	CUST_14487_PI416193500	NA	NA	NA	Algae
18185	12	263	3	168	-19.885	-4.314	3.05E-09	1.65E-07	430	craniferina_c19988	CUST_12695_PI416193496	NA	NA	NA	Fungus
8832	1039	2	855	0	231.335	7.854	4.28E-08	1.14E-06	431	craniferina_c8489	CUST_3430_PI416193496	239614928	EEQ91915.1	conserved hypothetical protein [Ajellomyces dermatitidis ER-3]	Fungus
1567	2	154	0	32	-67.549	-6.078	2.43E-08	7.65E-07	432	craniferina_c9422	CUST_10725_PI416193500	261357186	EEY19614.1	conserved hypothetical protein [Verticillium albo-atrum VaMs.102]	Fungus
10705	2	111	0	28	-50.077	-5.646	1.71E-08	5.79E-07	433	craniferina_c17323	CUST_10241_PI416193496	NA	NA	NA	Fungus
36211	2008	18	1370	7	89.967	6.491	3.03E-08	8.98E-07	434	Cr_Mini_01C05.ab1	CUST_17887_PI416193500	NA	NA	NA	Algae
573	2614	26	733	9	101.103	6.66	3.17E-08	9.23E-07	435	craniferina_c6743	CUST_8733_PI416193500	169594716	XP_001790782.1	hypothetical protein SNOG_00086 [Phaeosphaeria nodorum SN15] 	Algae
28380	434	5211	109	1388	-11.947	-3.579	8.90E-11	1.48E-08	436	craniferina_c1166	CUST_2081_PI416193500	169594716	XP_001790782.1	hypothetical protein SNOG_00086 [Phaeosphaeria nodorum SN15] 	Fungus
10244	147	3045	75	745	-22.419	-4.487	5.28E-09	2.47E-07	437	craniferina_c1589	CUST_2762_PI416193500	240107418	EER25603.1	"41 kDa peptidyl-prolyl cis-trans isomerase , putative [Coccidioides posadasii C735 delta SOWgp]"	Fungus
6300	22	2	4	0	10.101	3.336	4.12E-13	4.94E-10	438	craniferina_c4781	CUST_1388_PI416193496	NA	NA	NA	Algae
1645	8537	106124	3237	7947	-12.972	-3.697	2.60E-10	2.99E-08	439	craniferina_c15130	CUST_8516_PI416193496	291173564	EFE29389.1	"polyubiquitin UbiD/Ubi4, putative [Arthroderma benhamiae CBS 112371]"	Fungus
35181	42	570	16	115	-14.14	-3.822	5.48E-10	5.00E-08	440	craniferina_c15881	CUST_9122_PI416193496	NA	NA	NA	Fungus
32538	9083	3	2234	1	3194.63	11.641	7.16E-08	1.68E-06	441	craniferina_c19738	CUST_12455_PI416193496	NA	NA	NA	Fungus
29394	3	390	2	110	-136.389	-7.092	3.75E-08	1.04E-06	442	craniferina_c14058	CUST_12848_PI416193500	169625083	XP_001805946.1	hypothetical protein SNOG_15808 [Phaeosphaeria nodorum SN15] 	Fungus
25402	2	30	0	2	-15.777	-3.98	1.28E-09	8.86E-08	443	craniferina_c11307	CUST_11807_PI416193500	189199888	XP_001936281.1	thioredoxin [Pyrenophora tritici-repentis Pt-1C-BFP] 	Algae
3330	7	87	1	19	-12.128	-3.6	1.27E-10	1.82E-08	444	craniferina_c5525	CUST_7564_PI416193500	256725321	EEU38685.1	hypothetical protein NECHADRAFT_45867 [Nectria haematococca mpVI 77-13-4]	Fungus
24640	1522	19815	116	4528	-12.795	-3.678	2.70E-10	3.07E-08	445	Cr_DMini_2305A01.ab1	CUST_16703_PI416193500	169763250	XP_001727525.1	hypothetical protein [Aspergillus oryzae RIB40] 	Fungus
43327	33	715	12	75	-22.42	-4.487	5.75E-09	2.62E-07	446	craniferina_lrc692	CUST_1260_PI416193500	145230043	XP_001389330.1	hypothetical protein An01g09090 [Aspergillus niger] 	Fungus
2808	4	171	2	23	-51.325	-5.682	2.01E-08	6.59E-07	447	Cr_DMini_1249F06.ab1	CUST_16652_PI416193500	269214436	ZP_05986548.2	conserved hypothetical protein [Neisseria lactamica ATCC 23970] 	Fungus
38206	37	386	5	64	-10.305	-3.365	6.90E-12	2.90E-09	448	craniferina_c9356	CUST_10692_PI416193500	291178372	EFE34162.1	hypothetical protein ARB_07113 [Arthroderma benhamiae CBS 112371]	Fungus
17280	566	6699	268	703	-12.782	-3.676	3.07E-10	3.36E-08	449	craniferina_c11338	CUST_5418_PI416193496	115402045	XP_001217099.1	conserved hypothetical protein [Aspergillus terreus NIH2624] 	Fungus
32060	2	36	0	4	-17.365	-4.118	2.60E-09	1.48E-07	450	craniferina_c14572	CUST_8049_PI416193496	169625083	XP_001805946.1	hypothetical protein SNOG_15808 [Phaeosphaeria nodorum SN15] 	Fungus
25101	16	331	2	55	-20.153	-4.333	4.43E-09	2.18E-07	451	Cr_DMini_673F06.ab1	CUST_17468_PI416193500	212541238	XP_002150774.1	"serine/threonine protein kinase, putative [Penicillium marneffei ATCC 18224] "	Fungus
39148	9	590	6	372	-74.95	-6.228	3.03E-08	8.98E-07	452	Cr_Mini_01C08.ab1	CUST_17892_PI416193500	189202640	XP_001937656.1	siroheme synthase [Pyrenophora tritici-repentis Pt-1C-BFP] 	Fungus
24941	2	101	0	33	-53.386	-5.738	2.30E-08	7.34E-07	453	craniferina_c15927	CUST_13516_PI416193500	242794237	XP_002482329.1	actin family protein [Talaromyces stipitatus ATCC 10500] 	Fungus
29091	1009	20	226	14	58.688	5.875	2.56E-08	7.93E-07	454	craniferina_c7900	CUST_3084_PI416193496	NA	NA	NA	Algae
42095	3	106	0	34	-35.283	-5.141	1.44E-08	5.08E-07	455	craniferina_c15927	CUST_13515_PI416193500	242794237	XP_002482329.1	actin family protein [Talaromyces stipitatus ATCC 10500] 	Fungus
16787	2	343	0	231	-158.989	-7.313	4.53E-08	1.19E-06	456	craniferina_c4419	CUST_6421_PI416193500	115433354	XP_001216814.1	hypothetical protein ATEG_08193 [Aspergillus terreus NIH2624] 	Fungus
33281	433	8564	180	2372	-20.609	-4.365	4.93E-09	2.35E-07	457	craniferina_c1589	CUST_2761_PI416193500	240107418	EER25603.1	"41 kDa peptidyl-prolyl cis-trans isomerase , putative [Coccidioides posadasii C735 delta SOWgp]"	Fungus
38640	14	249	5	56	-18.283	-4.192	3.19E-09	1.70E-07	458	craniferina_c24792	CUST_17237_PI416193496	NA	NA	NA	Algae
27694	7	524	8	111	-134.448	-7.071	4.25E-08	1.14E-06	459	craniferina_c19578	CUST_12301_PI416193496	123489278	XP_001325357.1	hypothetical protein [Trichomonas vaginalis G3] 	Algae
3394	23544	192	18307	23	77.773	6.281	3.23E-08	9.35E-07	460	craniferina_lrc57	CUST_108_PI416193500	119192190	XP_001246701.1	40S ribosomal protein S27 [Coccidioides immitis RS] 	Fungus
20926	1055	25501	165	2168	-24.312	-4.604	8.50E-09	3.48E-07	461	craniferina_lrc507	CUST_946_PI416193500	NA	NA	NA	Fungus
41893	12774	631	741	115	20.455	4.354	5.50E-09	2.53E-07	462	craniferina_lrc14363	CUST_7871_PI416193496	NA	NA	NA	Fungus
1779	234	13312	53	3755	-56.181	-5.812	2.75E-08	8.40E-07	463	craniferina_c7402	CUST_2793_PI416193496	255953615	XP_002567560.1	Pc21g05140 [Penicillium chrysogenum Wisconsin 54-1255] 	Algae
4797	96	1776	25	292	-18.797	-4.232	4.37E-09	2.16E-07	464	craniferina_c1467	CUST_2582_PI416193500	NA	NA	NA	Fungus
7102	3	35	2	5	-12.581	-3.653	4.17E-10	4.11E-08	465	craniferina_c16613	CUST_9702_PI416193496	NA	NA	NA	Fungus
12453	4298	102261	3612	7849	-29.492	-4.882	1.36E-08	4.88E-07	466	craniferina_c28416	CUST_20605_PI416193496	NA	NA	NA	Algae
11144	104	2	41	0	51.456	5.685	2.72E-08	8.31E-07	467	craniferina_lrc928	CUST_1673_PI416193500	261358733	EEY21161.1	predicted protein [Verticillium albo-atrum VaMs.102]	Algae
17240	5	99	3	32	-23.596	-4.56	9.16E-09	3.65E-07	468	craniferina_c22357	CUST_14953_PI416193496	154295360	XP_001548116.1	hypothetical protein BC1G_13261 [Botryotinia fuckeliana B05.10] 	Fungus
21616	3561	136	1368	75	27.863	4.8	1.27E-08	4.62E-07	469	craniferina_c4140	CUST_6103_PI416193500	NA	NA	NA	Fungus
24334	9	134	2	14	-14.272	-3.835	1.27E-09	8.84E-08	470	craniferina_c13884	CUST_7481_PI416193496	NA	NA	NA	Fungus
12899	2	40	0	30	-16.453	-4.04	2.93E-09	1.60E-07	471	craniferina_c26081	CUST_18461_PI416193496	NA	NA	NA	Fungus
22164	1175	129	52	39	9.401	3.233	2.46E-12	1.60E-09	472	craniferina_c7833	CUST_9566_PI416193500	259485477	CBF82532.1	TPA: Nuclear pore complex protein An-Nup85 (Eurofung) [Aspergillus nidulans FGSC A4]	Fungus
27160	5	253	5	90	-75.337	-6.235	3.71E-08	1.03E-06	473	craniferina_lrc527	CUST_36_PI416193496	NA	NA	NA	Fungus
30192	85	3	26	2	28.931	4.855	1.49E-08	5.21E-07	474	craniferina_c1090	CUST_1958_PI416193500	169613667	XP_001800250.1	hypothetical protein SNOG_09966 [Phaeosphaeria nodorum SN15] 	Fungus
28689	2312	35	1479	12	54.311	5.763	3.10E-08	9.10E-07	475	craniferina_c20655	CUST_13330_PI416193496	NA	NA	NA	Algae
32306	706	64	101	7	11.064	3.468	1.95E-10	2.51E-08	476	craniferina_c14676	CUST_13064_PI416193500	154300290	XP_001550561.1	hypothetical protein BC1G_11334 [Botryotinia fuckeliana B05.10] 	Fungus
24908	282	3014	35	263	-10.736	-3.424	1.25E-10	1.82E-08	477	craniferina_c10605	CUST_11404_PI416193500	119188829	XP_001245021.1	conserved hypothetical protein [Coccidioides immitis RS]	Fungus
8615	2	22	0	1	-11.569	-3.532	3.12E-10	3.40E-08	478	craniferina_c10779	CUST_11499_PI416193500	NA	NA	NA	Algae
38669	235	15	36	3	15.399	3.945	2.60E-09	1.48E-07	479	craniferina_c4373	CUST_1185_PI416193496	NA	NA	NA	Algae
13391	1257	138	58	36	9.348	3.225	5.36E-12	2.63E-09	480	craniferina_c7833	CUST_9565_PI416193500	259485477	CBF82532.1	TPA: Nuclear pore complex protein An-Nup85 (Eurofung) [Aspergillus nidulans FGSC A4]	Fungus
26099	25	591	2	129	-23.635	-4.563	1.13E-08	4.24E-07	481	craniferina_c17195	CUST_14067_PI416193500	258572850	XP_002545187.1	conserved hypothetical protein [Uncinocarpus reesii 1704] 	Algae
29959	275	16	35	3	17.279	4.111	4.79E-09	2.30E-07	482	craniferina_c4387	CUST_1194_PI416193496	NA	NA	NA	Fungus
42920	6664	14	1896	1	481.208	8.911	7.90E-08	1.79E-06	483	craniferina_c938	CUST_1691_PI416193500	154322405	XP_001560517.1	hypothetical protein BC1G_00545 [Botryotinia fuckeliana B05.10] 	Fungus
44911	21	380	7	117	-18.468	-4.207	5.96E-09	2.69E-07	484	craniferina_c21627	CUST_14262_PI416193496	NA	NA	NA	Algae
27639	850	2	675	0	247.107	7.949	7.08E-08	1.66E-06	485	craniferina_c24418	CUST_16889_PI416193496	NA	NA	NA	Fungus
25960	392	10	49	2	37.953	5.246	2.61E-08	8.03E-07	486	craniferina_c18399	CUST_11180_PI416193496	NA	NA	NA	Fungus
32192	261	27	44	5	9.534	3.253	2.14E-11	5.86E-09	487	craniferina_c23768	CUST_16279_PI416193496	NA	NA	NA	Fungus
28513	2	89	0	8	-47.654	-5.575	3.15E-08	9.19E-07	488	craniferina_c27444	CUST_19768_PI416193496	NA	NA	NA	Fungus
44307	378	23	126	7	16.011	4.001	3.62E-09	1.87E-07	489	craniferina_c8578	CUST_3481_PI416193496	NA	NA	NA	Algae
6178	64	861	20	216	-13.696	-3.776	1.57E-09	1.04E-07	490	craniferina_c10893	CUST_11571_PI416193500	289613161	CBI59755.1	unnamed protein product [Sordaria macrospora]	Fungus
26535	44	2	13	0	22.221	4.474	1.04E-08	3.98E-07	491	craniferina_c1695	CUST_2921_PI416193500	78103322	YP_358636.1	hypothetical protein PhapfoPp090 [Phalaenopsis aphrodite subsp. formosana] 	Algae
31904	6065	71864	2090	4451	-12.292	-3.62	8.00E-10	6.42E-08	492	Cr_WMidi_9889F01.ab1	CUST_19050_PI416193500	164425738	XP_955944.2	hypothetical protein NCU04553 [Neurospora crassa OR74A] 	Fungus
7609	66	2143	16	376	-32.62	-5.028	2.45E-08	7.69E-07	493	craniferina_c5133	CUST_1560_PI416193496	NA	NA	NA	Algae
11433	78	844	29	48	-11.339	-3.503	4.33E-10	4.21E-08	494	craniferina_c9303	CUST_10660_PI416193500	258570899	XP_002544253.1	conserved hypothetical protein [Uncinocarpus reesii 1704] 	Fungus
25011	764	31	408	4	21.428	4.421	1.02E-08	3.93E-07	495	craniferina_c7599	CUST_9373_PI416193500	NA	NA	NA	Fungus
15404	1052	14597	108	3700	-13.604	-3.766	1.80E-09	1.13E-07	496	craniferina_c17398	CUST_10303_PI416193496	NA	NA	NA	Fungus
7647	146	1801	57	595	-12.613	-3.657	1.06E-09	7.82E-08	497	craniferina_c7406	CUST_9216_PI416193500	255949538	XP_002565536.1	Pc22g16200 [Penicillium chrysogenum Wisconsin 54-1255] 	Fungus
37582	3180	46165	1303	6615	-15.191	-3.925	3.11E-09	1.66E-07	498	craniferina_lrc5923	CUST_1940_PI416193496	NA	NA	NA	Fungus
45172	7	622	5	182	-96.038	-6.586	5.53E-08	1.38E-06	499	craniferina_c21708	CUST_14693_PI416193500	240109095	EER27264.1	hypothetical protein CPC735_026000 [Coccidioides posadasii C735 delta SOWgp]	Fungus
30413	39492	2906	6221	746	13.784	3.785	1.92E-09	1.19E-07	500	Cr_DMini_4609E12.ab1	CUST_17123_PI416193500	258577023	XP_002542693.1	60S ribosomal protein L7 [Uncinocarpus reesii 1704] 	Fungus
41008	322	33	33	5	9.779	3.29	7.73E-11	1.36E-08	501	craniferina_c10431	CUST_4776_PI416193496	159487551	XP_001701786.1	predicted protein [Chlamydomonas reinhardtii] 	Algae
30144	277	20	38	3	13.576	3.763	1.82E-09	1.14E-07	502	craniferina_c22373	CUST_14968_PI416193496	NA	NA	NA	Algae
3930	4085	35874	526	4577	-8.781	-3.134	1.13E-12	9.22E-10	503	craniferina_lrc393	CUST_740_PI416193500	169607589	XP_001797214.1	hypothetical protein SNOG_06853 [Phaeosphaeria nodorum SN15] 	Fungus
14803	12	255	9	44	-24.655	-4.624	1.54E-08	5.33E-07	504	craniferina_c2604	CUST_492_PI416193496	NA	NA	NA	Algae
15032	73	2	40	0	33.293	5.057	2.61E-08	8.03E-07	505	craniferina_c18105	CUST_10912_PI416193496	NA	NA	NA	Fungus
34864	2	77	0	37	-32.747	-5.033	2.64E-08	8.11E-07	506	craniferina_c26568	CUST_18926_PI416193496	225561670	EEH09950.1	translocation elongation factor [Ajellomyces capsulatus G186AR]	Fungus
14190	7400	45	5880	12	101.801	6.67	5.84E-08	1.44E-06	507	craniferina_lrc505	CUST_941_PI416193500	296810840	XP_002845758.1	bax Inhibitor family protein [Arthroderma otae CBS 113480] 	Fungus
21419	1323	131	281	29	10.124	3.34	1.38E-10	1.94E-08	508	craniferina_c10557	CUST_11360_PI416193500	NA	NA	NA	Algae
24649	14	161	1	19	-11.468	-3.52	6.06E-10	5.37E-08	509	craniferina_c18263	CUST_11054_PI416193496	NA	NA	NA	Fungus
27036	15	409	8	143	-28.758	-4.846	2.21E-08	7.07E-07	510	craniferina_c20256	CUST_12953_PI416193496	148909767	ABR17973.1	unknown [Picea sitchensis]	Algae
13504	491	8002	274	2945	-17.683	-4.144	7.11E-09	3.05E-07	511	craniferina_c2584	CUST_482_PI416193496	296412210	XP_002835818.1	hypothetical protein [Tuber melanosporum Mel28] 	Fungus
13502	2	26	0	16	-11.213	-3.487	5.02E-10	4.67E-08	512	craniferina_c1525	CUST_2666_PI416193500	NA	NA	NA	Fungus
8096	509	4	53	1	133.372	7.059	6.74E-08	1.60E-06	513	craniferina_c6379	CUST_8387_PI416193500	NA	NA	NA	Fungus
10951	1512	5	890	1	263.895	8.044	8.34E-08	1.86E-06	514	craniferina_c9376	CUST_4022_PI416193496	294461566	ADE76344.1	unknown [Picea sitchensis]	Algae
41725	724	2	204	0	323.038	8.336	8.63E-08	1.90E-06	515	craniferina_lrc928	CUST_1674_PI416193500	261358733	EEY21161.1	predicted protein [Verticillium albo-atrum VaMs.102]	Algae
34600	2	39	0	16	-17.157	-4.101	6.72E-09	2.93E-07	516	craniferina_c7319	CUST_9149_PI416193500	156062314	XP_001597079.1	hypothetical protein SS1G_01273 [Sclerotinia sclerotiorum 1980] 	Algae
8959	26	2	8	0	12.886	3.688	1.58E-09	1.04E-07	517	craniferina_c10089	CUST_4541_PI416193496	NA	NA	NA	Fungus
14989	559	7128	206	393	-13.303	-3.734	2.02E-09	1.23E-07	518	craniferina_lrc25737	CUST_18128_PI416193496	NA	NA	NA	Fungus
4159	466	3	385	0	104.751	6.711	6.38E-08	1.53E-06	519	craniferina_c24225	CUST_16710_PI416193496	NA	NA	NA	Fungus
5520	64	945	19	212	-14.981	-3.905	3.98E-09	2.01E-07	520	craniferina_c10893	CUST_11572_PI416193500	289613161	CBI59755.1	unnamed protein product [Sordaria macrospora]	Fungus
39613	298	3152	46	307	-10.62	-3.409	3.84E-10	3.91E-08	521	craniferina_c10605	CUST_11403_PI416193500	119188829	XP_001245021.1	conserved hypothetical protein [Coccidioides immitis RS]	Fungus
26206	1335	19	832	11	64.072	6.002	5.13E-08	1.31E-06	522	craniferina_c25890	CUST_18273_PI416193496	NA	NA	NA	Algae
38117	287	20	68	7	14.342	3.842	3.42E-09	1.79E-07	523	craniferina_c25338	CUST_17754_PI416193496	256726080	EEU39442.1	hypothetical protein NECHADRAFT_102710 [Nectria haematococca mpVI 77-13-4]	Fungus
25913	30052	551	6947	77	54.016	5.755	4.53E-08	1.19E-06	524	craniferina_c13720	CUST_7336_PI416193496	119188903	XP_001245058.1	hypothetical protein CIMG_04499 [Coccidioides immitis RS] 	Fungus
13652	447	5135	106	2001	-11.153	-3.479	6.88E-10	5.78E-08	525	craniferina_c28280	CUST_20485_PI416193496	12407459	AAG53518.1	AF222055_1CAT1 catalase [Passalora fulva]	Fungus
37208	801	10342	101	1233	-12.923	-3.692	2.00E-09	1.22E-07	526	craniferina_c5736	CUST_7774_PI416193500	156032864	XP_001585269.1	hypothetical protein SS1G_13838 [Sclerotinia sclerotiorum 1980] 	Fungus
28195	885	4	756	2	140.434	7.134	7.81E-08	1.77E-06	527	craniferina_c1515	CUST_2650_PI416193500	121712393	XP_001273808.1	"potassium transporter, putative [Aspergillus clavatus NRRL 1] "	Algae
23478	273	2909	50	666	-10.588	-3.404	4.66E-10	4.45E-08	528	craniferina_c7787	CUST_3020_PI416193496	NA	NA	NA	Fungus
24294	4969	58739	1407	2250	-12.128	-3.6	1.35E-09	9.22E-08	529	Cr_WMidi_9889F01.ab1	CUST_19051_PI416193500	164425738	XP_955944.2	hypothetical protein NCU04553 [Neurospora crassa OR74A] 	Fungus
1679	73	3	14	0	27.411	4.777	2.60E-08	8.02E-07	530	craniferina_c2696	CUST_4339_PI416193500	164428229	XP_958820.2	hypothetical protein NCU06012 [Neurospora crassa OR74A] 	Fungus
7632	20	2	3	0	9.332	3.222	8.37E-11	1.44E-08	531	craniferina_c14150	CUST_12890_PI416193500	169618816	XP_001802821.1	hypothetical protein SNOG_12600 [Phaeosphaeria nodorum SN15] 	Algae
20434	551	15	373	3	31.99	5	3.16E-08	9.21E-07	532	craniferina_c14222	CUST_7756_PI416193496	NA	NA	NA	Algae
41201	6540	654	1991	249	10.194	3.35	3.17E-10	3.44E-08	533	craniferina_c8315	CUST_3331_PI416193496	NA	NA	NA	Algae
39541	310	3499	158	413	-12.234	-3.613	1.55E-09	1.03E-07	534	Cr_DMidi_6817G06.ab1	CUST_16070_PI416193500	240275205	EER38720.1	conserved hypothetical protein [Ajellomyces capsulatus H143]	Algae
32551	156	3045	38	1302	-18.735	-4.228	1.02E-08	3.91E-07	535	craniferina_c24319	CUST_16798_PI416193496	NA	NA	NA	Fungus
26168	639	73583	858	16081	-228.963	-7.839	8.89E-08	1.94E-06	536	craniferina_lrc18	CUST_36_PI416193500	255955135	XP_002568320.1	Pc21g12940 [Penicillium chrysogenum Wisconsin 54-1255] 	Fungus
8494	63	4	14	1	17.625	4.14	9.00E-09	3.60E-07	537	craniferina_c5767	CUST_1864_PI416193496	NA	NA	NA	Fungus
37069	60	605	14	103	-10.159	-3.345	3.21E-10	3.46E-08	538	craniferina_c7640	CUST_2925_PI416193496	154302177	XP_001551499.1	hypothetical protein BC1G_09769 [Botryotinia fuckeliana B05.10] 	Fungus
35815	66	1086	11	174	-16.411	-4.037	7.13E-09	3.05E-07	539	craniferina_c7133	CUST_2625_PI416193496	225557475	EEH05761.1	conserved hypothetical protein [Ajellomyces capsulatus G186AR]	Fungus
16079	125	1196	36	288	-9.642	-3.269	1.99E-10	2.52E-08	540	craniferina_c23903	CUST_16405_PI416193496	NA	NA	NA	Fungus
9570	4047	483	355	48	8.386	3.068	3.07E-12	1.87E-09	541	Cr_DMini_673F06.ab1	CUST_17469_PI416193500	212541238	XP_002150774.1	"serine/threonine protein kinase, putative [Penicillium marneffei ATCC 18224] "	Fungus
5102	229	3290	72	581	-14.695	-3.877	4.92E-09	2.35E-07	542	craniferina_c25474	CUST_15112_PI416193500	159463954	XP_001690207.1	predicted protein [Chlamydomonas reinhardtii] 	Algae
31705	180	15	21	4	12.328	3.624	1.96E-09	1.20E-07	543	craniferina_c10305	CUST_11219_PI416193500	169595254	XP_001791051.1	hypothetical protein SNOG_00362 [Phaeosphaeria nodorum SN15] 	Fungus
28642	9	284	1	79	-32.082	-5.004	3.51E-08	9.87E-07	544	craniferina_c17218	CUST_14076_PI416193500	NA	NA	NA	Fungus
42340	816	11765	222	1704	-14.697	-3.877	5.36E-09	2.48E-07	545	craniferina_c5736	CUST_7773_PI416193500	156032864	XP_001585269.1	hypothetical protein SS1G_13838 [Sclerotinia sclerotiorum 1980] 	Fungus
20824	411	4	431	2	72.692	6.184	6.47E-08	1.55E-06	546	craniferina_c2172	CUST_3633_PI416193500	NA	NA	NA	Algae
24944	4	51	2	3	-13.38	-3.742	3.39E-09	1.78E-07	547	craniferina_c21720	CUST_14349_PI416193496	NA	NA	NA	Fungus
21367	8	1478	3	1114	-161.267	-7.333	9.14E-08	1.97E-06	548	Cr_DMidi_5281B05.ab1	CUST_15651_PI416193500	255079190	XP_002503175.1	predicted protein [Micromonas sp. RCC299] 	Algae
21370	56	659	19	90	-12.169	-3.605	2.00E-09	1.22E-07	549	craniferina_c7898	CUST_9624_PI416193500	242796421	XP_002482796.1	"telomerase reverse transcriptase, putative [Talaromyces stipitatus ATCC 10500] "	Fungus
42908	1717	31	1147	4	42.911	5.423	4.77E-08	1.25E-06	550	craniferina_c18344	CUST_11128_PI416193496	NA	NA	NA	Algae
29123	3	65	2	23	-24.863	-4.636	2.75E-08	8.40E-07	551	craniferina_c14833	CUST_8269_PI416193496	NA	NA	NA	Fungus
14425	3665	37887	490	6838	-10.278	-3.362	6.14E-10	5.37E-08	552	Cr_DMini_4897H10.ab1	CUST_17356_PI416193500	225680751	EEH19035.1	phosphomannomutase [Paracoccidioides brasiliensis Pb03] 	Fungus
43075	3678	383	362	34	9.584	3.261	3.06E-10	3.36E-08	553	craniferina_c8251	CUST_3290_PI416193496	154294049	XP_001547468.1	hypothetical protein BC1G_14058 [Botryotinia fuckeliana B05.10] 	Algae
35391	81	6	12	0	14.527	3.861	5.67E-09	2.60E-07	554	craniferina_c17103	CUST_10073_PI416193496	NA	NA	NA	Algae
19410	2	171	0	50	-92.655	-6.534	7.86E-08	1.78E-06	555	craniferina_c16881	CUST_13919_PI416193500	189193223	XP_001932950.1	conserved hypothetical protein [Pyrenophora tritici-repentis Pt-1C-BFP] 	Fungus
22946	88	1160	28	259	-13.529	-3.758	4.11E-09	2.05E-07	556	craniferina_c23229	CUST_15771_PI416193496	NA	NA	NA	Algae
12981	3988	55304	732	10059	-13.87	-3.794	4.64E-09	2.24E-07	557	craniferina_c1665	CUST_229_PI416193496	22326612	NP_196132.2	SNF2 domain-containing protein / helicase domain-containing protein / RING finger domain-containing protein [Arabidopsis thaliana] 	Fungus
25949	17	629	9	265	-38.332	-5.26	4.63E-08	1.22E-06	558	craniferina_c11566	CUST_11965_PI416193500	296818393	XP_002849533.1	phoma betae P450 monooxygenase No.2 [Arthroderma otae CBS 113480] 	Algae
21557	2	111	1	32	-50.157	-5.648	5.57E-08	1.39E-06	559	craniferina_c8424	CUST_3393_PI416193496	NA	NA	NA	Fungus
2453	708	64	104	13	11.035	3.464	1.21E-09	8.52E-08	560	craniferina_c14676	CUST_13063_PI416193500	154300290	XP_001550561.1	hypothetical protein BC1G_11334 [Botryotinia fuckeliana B05.10] 	Fungus
21736	1037	120	156	24	8.675	3.117	6.22E-11	1.18E-08	561	craniferina_c19835	CUST_12548_PI416193496	291244816	XP_002742290.1	"PREDICTED: Vasa-like, partial [Saccoglossus kowalevskii]"	Fungus
36114	7691	478	2132	19	15.626	3.966	8.29E-09	3.41E-07	562	craniferina_lrc882	CUST_1593_PI416193500	154319201	XP_001558918.1	predicted protein [Botryotinia fuckeliana B05.10] 	Fungus
32274	7	61	1	9	-8.41	-3.072	2.91E-11	7.41E-09	563	craniferina_c11146	CUST_11709_PI416193500	NA	NA	NA	Fungus
20242	2	56	0	40	-22.916	-4.518	2.60E-08	8.02E-07	564	Cr_DMini_865B01.ab1	CUST_17540_PI416193500	189206027	XP_001939348.1	conserved hypothetical protein [Pyrenophora tritici-repentis Pt-1C-BFP] 	Algae
27728	4973	38777	437	2908	-7.802	-2.964	1.65E-13	2.53E-10	565	craniferina_lrc590	CUST_1085_PI416193500	154291075	XP_001546124.1	hypothetical protein BC1G_15425 [Botryotinia fuckeliana B05.10] 	Fungus
4846	230	27	52	6	8.529	3.092	5.25E-11	1.07E-08	566	craniferina_c5049	CUST_7071_PI416193500	145234416	XP_001400579.1	hypothetical protein An02g14490 [Aspergillus niger] 	Fungus
33768	409	30	121	6	13.445	3.749	4.76E-09	2.29E-07	567	craniferina_c17663	CUST_10519_PI416193496	171689444	XP_001909662.1	hypothetical protein [Podospora anserina S mat+] 	Fungus
14514	1183	19099	226	2416	-16.258	-4.023	1.03E-08	3.95E-07	568	Cr_DMini_1249D12.ab1	CUST_16621_PI416193500	NA	NA	NA	Fungus
37861	3548	129	1401	74	29.674	4.891	3.95E-08	1.08E-06	569	craniferina_c4140	CUST_6104_PI416193500	NA	NA	NA	Fungus
5593	21	540	10	52	-28.283	-4.822	3.76E-08	1.04E-06	570	craniferina_c13033	CUST_12563_PI416193500	154290722	XP_001545952.1	hypothetical protein BC1G_15280 [Botryotinia fuckeliana B05.10] 	Fungus
1574	12	711	16	153	-126.013	-6.977	9.65E-08	2.06E-06	571	craniferina_c11446	CUST_5495_PI416193496	212526818	XP_002143566.1	"methyltransferase, putative [Penicillium marneffei ATCC 18224] "	Fungus
7681	23	529	10	55	-25.42	-4.668	3.32E-08	9.52E-07	572	craniferina_c13033	CUST_12564_PI416193500	154290722	XP_001545952.1	hypothetical protein BC1G_15280 [Botryotinia fuckeliana B05.10] 	Fungus
6486	30	355	6	44	-12.003	-3.585	2.80E-09	1.55E-07	573	craniferina_c25029	CUST_17461_PI416193496	NA	NA	NA	Fungus
39312	193	22	44	6	8.851	3.146	1.57E-10	2.12E-08	574	craniferina_c10305	CUST_11220_PI416193500	169595254	XP_001791051.1	hypothetical protein SNOG_00362 [Phaeosphaeria nodorum SN15] 	Fungus
44850	3293	349	474	38	9.418	3.235	4.24E-10	4.15E-08	575	craniferina_c13883	CUST_7480_PI416193496	NA	NA	NA	Fungus
36278	4	80	3	8	-20.611	-4.365	2.34E-08	7.42E-07	576	craniferina_c12779	CUST_6536_PI416193496	58269860	XP_572086.1	protein-methionine-S-oxide reductase [Cryptococcus neoformans var. neoformans JEC21] 	Algae
1367	233	3386	61	599	-14.722	-3.88	8.21E-09	3.38E-07	577	craniferina_c25474	CUST_15111_PI416193500	159463954	XP_001690207.1	predicted protein [Chlamydomonas reinhardtii] 	Algae
12388	285	27	91	2	10.373	3.375	1.12E-09	8.15E-08	578	craniferina_c24597	CUST_17058_PI416193496	255088533	XP_002506189.1	Drug/Metabolite transporter superfamily [Micromonas sp. RCC299] 	Fungus
25264	28	757	1	49	-27.115	-4.761	3.89E-08	1.06E-06	579	craniferina_c2540	CUST_471_PI416193496	NA	NA	NA	Algae
28583	30	239	9	16	-8.397	-3.07	7.57E-11	1.36E-08	580	craniferina_c21914	CUST_14532_PI416193496	NA	NA	NA	Algae
24291	52	548	14	138	-10.496	-3.392	1.30E-09	8.98E-08	581	craniferina_c15944	CUST_13528_PI416193500	NA	NA	NA	Fungus
6495	4652	509	850	90	9.142	3.192	3.31E-10	3.54E-08	582	Cr_DMini_865F07.ab1	CUST_17626_PI416193500	189188908	XP_001930793.1	conserved hypothetical protein [Pyrenophora tritici-repentis Pt-1C-BFP] 	Algae
11538	98	811	12	62	-8.266	-3.047	5.00E-11	1.04E-08	583	craniferina_c6736	CUST_2368_PI416193496	154275290	XP_001538496.1	conserved hypothetical protein [Ajellomyces capsulatus NAm1] 	Fungus
31363	329	3330	94	595	-10.337	-3.37	1.22E-09	8.61E-08	584	craniferina_lrc752	CUST_69_PI416193496	46122745	XP_385926.1	hypothetical protein FG05750.1 [Gibberella zeae PH-1]	Algae
36488	44	1827	24	572	-44.143	-5.464	6.07E-08	1.47E-06	585	craniferina_c22027	CUST_14638_PI416193496	NA	NA	NA	Algae
34442	2	48	0	43	-17.348	-4.117	1.59E-08	5.47E-07	586	craniferina_c8294	CUST_3318_PI416193496	239611140	EEQ88127.1	DNA binding protein SART-1 [Ajellomyces dermatitidis ER-3]	Fungus
28619	6841	724	78	279	9.889	3.306	9.42E-10	7.21E-08	587	craniferina_c9593	CUST_10808_PI416193500	154321153	XP_001559892.1	hypothetical protein BC1G_01451 [Botryotinia fuckeliana B05.10] 	Fungus
43296	18	259	5	88	-13.883	-3.795	7.17E-09	3.05E-07	588	craniferina_c7606	CUST_2912_PI416193496	156056737	XP_001594292.1	hypothetical protein SS1G_04099 [Sclerotinia sclerotiorum 1980] 	Fungus
24782	197	1903	24	345	-9.607	-3.264	7.05E-10	5.86E-08	589	craniferina_c27261	CUST_19595_PI416193496	NA	NA	NA	Fungus
15867	18	233	11	50	-14.567	-3.865	8.90E-09	3.58E-07	590	craniferina_c16538	CUST_9642_PI416193496	295659520	XP_002790318.1	ubiquitin conjugation factor E4 [Paracoccidioides brasiliensis Pb01] 	Fungus
18116	1777	5	1408	2	194.099	7.601	1.35E-07	2.69E-06	591	craniferina_c26923	CUST_19271_PI416193496	NA	NA	NA	Algae
2400	3567	55106	2431	9793	-18.089	-4.177	1.98E-08	6.52E-07	592	craniferina_lrc8067	CUST_3178_PI416193496	240279680	EER43185.1	ATP-dependent molecular chaperone HSC82 [Ajellomyces capsulatus H143]	Fungus
20069	16	264	1	23	-16.45	-4.04	1.41E-08	5.00E-07	593	craniferina_c2218	CUST_3699_PI416193500	169770695	XP_001819817.1	hypothetical protein [Aspergillus oryzae RIB40] 	Fungus
23022	11	675	11	107	-92.057	-6.524	9.94E-08	2.11E-06	594	craniferina_c4244	CUST_1125_PI416193496	NA	NA	NA	Algae
18651	5	413	5	115	-121.705	-6.927	1.13E-07	2.32E-06	595	craniferina_c21247	CUST_14656_PI416193500	NA	NA	NA	Algae
28723	10800	217	6222	55	45.956	5.522	6.96E-08	1.64E-06	596	craniferina_c4985	CUST_7000_PI416193500	39968307	XP_365544.1	hypothetical protein MGG_02246 [Magnaporthe oryzae 70-15] 	Fungus
15297	2	33	0	16	-15.301	-3.936	1.13E-08	4.23E-07	597	craniferina_lrc400	CUST_25_PI416193496	NA	NA	NA	Fungus
35454	11906	1209	1613	426	10.239	3.356	1.49E-09	9.98E-08	598	BTK05726010(c)SJ1(t)Dry_0.5-1kb_1441-1536_E4(p)T3(s)090205SJ1SEQ1.029.ab1	CUST_15495_PI416193500	NA	NA	NA	NA
27496	613	4	183	3	206.348	7.689	1.44E-07	2.82E-06	599	craniferina_lrc4028	CUST_5987_PI416193500	NA	NA	NA	Fungus
10994	141	2	86	0	63.14	5.98	8.61E-08	1.90E-06	600	craniferina_c17324	CUST_10242_PI416193496	NA	NA	NA	Algae
7502	340	2	270	0	116.484	6.864	1.17E-07	2.39E-06	601	craniferina_c27800	CUST_20101_PI416193496	NA	NA	NA	Fungus
20195	18218	170000	4849	10475	-9.529	-3.252	9.07E-10	7.06E-08	602	craniferina_c24108	CUST_16600_PI416193496	NA	NA	NA	Fungus
6344	662	9233	52	1421	-13.86	-3.793	8.61E-09	3.51E-07	603	craniferina_c25215	CUST_17637_PI416193496	NA	NA	NA	Fungus
38146	2	23	1	2	-9.357	-3.226	7.33E-10	6.05E-08	604	craniferina_c24521	CUST_16987_PI416193496	NA	NA	NA	Fungus
7725	21	250	7	38	-12.274	-3.618	5.19E-09	2.44E-07	605	craniferina_c23728	CUST_16241_PI416193496	156048136	XP_001590035.1	hypothetical protein SS1G_08799 [Sclerotinia sclerotiorum 1980] 	Fungus
19770	51	633	23	88	-13.562	-3.761	8.40E-09	3.45E-07	606	craniferina_c7898	CUST_9623_PI416193500	242796421	XP_002482796.1	"telomerase reverse transcriptase, putative [Talaromyces stipitatus ATCC 10500] "	Fungus
9128	4454	3	1898	1	1676.293	10.711	2.18E-07	3.86E-06	607	craniferina_c4688	CUST_1344_PI416193496	NA	NA	NA	Fungus
4943	2	85	0	13	-38.988	-5.285	6.93E-08	1.63E-06	608	craniferina_c23933	CUST_16433_PI416193496	154320169	XP_001559401.1	hypothetical protein BC1G_02065 [Botryotinia fuckeliana B05.10] 	Fungus
10654	22909	1385	5255	891	18.815	4.234	2.75E-08	8.40E-07	609	craniferina_c17155	CUST_10115_PI416193496	145235509	XP_001390403.1	hypothetical protein An03g05220 [Aspergillus niger] 	Fungus
40809	756	9581	212	1269	-12.961	-3.696	7.32E-09	3.11E-07	610	Cr_WMidi_8257B03.ab1	CUST_18589_PI416193500	171678007	XP_001903954.1	hypothetical protein [Podospora anserina S mat+] 	Fungus
39819	2	75	0	12	-32.791	-5.035	6.29E-08	1.51E-06	611	craniferina_c1724	CUST_2965_PI416193500	225556490	EEH04778.1	phosphoglucomutase [Ajellomyces capsulatus G186AR]	Fungus
40835	179	25	21	4	7.284	2.865	8.70E-13	7.80E-10	612	craniferina_c8075	CUST_3185_PI416193496	289613384	CBI59637.1	unnamed protein product [Sordaria macrospora]	Fungus
6566	580	10	168	3	59.603	5.897	9.27E-08	2.00E-06	613	craniferina_c5991	CUST_1979_PI416193496	115390002	XP_001212506.1	predicted protein [Aspergillus terreus NIH2624] 	Fungus
41472	49	4	1	1	11.819	3.563	5.03E-09	2.38E-07	614	craniferina_c12330	CUST_6157_PI416193496	NA	NA	NA	Fungus
16674	370	20	138	4	17.583	4.136	2.51E-08	7.80E-07	615	craniferina_c25039	CUST_17470_PI416193496	NA	NA	NA	Fungus
13035	318	39	59	4	8.026	3.005	1.06E-10	1.63E-08	616	craniferina_c4768	CUST_1385_PI416193496	NA	NA	NA	Fungus
22059	65	608	13	85	-9.448	-3.24	1.17E-09	8.38E-08	617	craniferina_c24731	CUST_17180_PI416193496	NA	NA	NA	Fungus
21939	109	1119	42	48	-10.829	-3.437	3.12E-09	1.66E-07	618	craniferina_c9303	CUST_10659_PI416193500	258570899	XP_002544253.1	conserved hypothetical protein [Uncinocarpus reesii 1704] 	Fungus
31911	1205	169	135	28	7.172	2.842	2.85E-13	3.78E-10	619	craniferina_c12432	CUST_6242_PI416193496	NA	NA	NA	Fungus
18087	11279	246	6599	58	42.113	5.396	8.00E-08	1.81E-06	620	craniferina_c4985	CUST_6999_PI416193500	39968307	XP_365544.1	hypothetical protein MGG_02246 [Magnaporthe oryzae 70-15] 	Fungus
17001	5122	67239	1921	8175	-13.795	-3.786	1.05E-08	3.99E-07	621	craniferina_c2326	CUST_3850_PI416193500	70995456	XP_752483.1	heat shock protein/chaperonin HSP78 [Aspergillus fumigatus Af293] 	Fungus
1055	306	2494	60	317	-8.204	-3.036	2.00E-10	2.53E-08	622	craniferina_c6137	CUST_8164_PI416193500	159130825	EDP55938.1	DnaJ domain protein [Aspergillus fumigatus A1163]	Algae
16777	120	16	19	4	7.678	2.941	5.56E-11	1.10E-08	623	craniferina_c7636	CUST_9419_PI416193500	NA	NA	NA	Fungus
44636	30	545	12	180	-18.734	-4.228	3.07E-08	9.07E-07	624	craniferina_c5223	CUST_7239_PI416193500	46109000	XP_381558.1	hypothetical protein FG01382.1 [Gibberella zeae PH-1]	Fungus
39024	213	15	32	1	14.411	3.849	1.34E-08	4.84E-07	625	craniferina_c21646	CUST_14281_PI416193496	NA	NA	NA	Fungus
27975	36	9759	10	8481	-201.233	-7.653	1.76E-07	3.29E-06	626	craniferina_lrc28327	CUST_20523_PI416193496	13359451	BAB33421.1	putative senescence-associated protein [Pisum sativum]	Fungus
7575	4143	44	3057	2	63.706	5.993	1.06E-07	2.21E-06	627	Cr_DMini_2305A04.ab1	CUST_16706_PI416193500	240106935	EER25122.1	"WD domain, G-beta repeat containing protein [Coccidioides posadasii C735 delta SOWgp]"	Fungus
35869	290	40	36	2	7.171	2.842	3.07E-12	1.87E-09	628	craniferina_c4240	CUST_6227_PI416193500	NA	NA	NA	Algae
29778	3	32	2	6	-11.752	-3.555	6.24E-09	2.78E-07	629	craniferina_c3434	CUST_5257_PI416193500	115385374	XP_001209234.1	helicase swr1 [Aspergillus terreus NIH2624] 	Fungus
36003	64	580	35	34	-9.991	-3.321	2.41E-09	1.40E-07	630	craniferina_c7948	CUST_3110_PI416193496	NA	NA	NA	Fungus
36507	1024	13833	192	2360	-13.524	-3.757	1.15E-08	4.29E-07	631	craniferina_lrc1375	CUST_165_PI416193496	295659116	XP_002790117.1	hsp70-like protein [Paracoccidioides brasiliensis Pb01] 	Fungus
23212	55	561	9	140	-10.16	-3.345	2.71E-09	1.52E-07	632	craniferina_c15944	CUST_13527_PI416193500	NA	NA	NA	Fungus
21610	182	25	34	2	7.15	2.838	2.63E-12	1.65E-09	633	craniferina_c23255	CUST_15797_PI416193496	NA	NA	NA	Fungus
10533	2	739	0	147	-339.119	-8.406	2.04E-07	3.66E-06	634	craniferina_c11529	CUST_11933_PI416193500	NA	NA	NA	Fungus
21820	891	91	222	15	9.672	3.274	2.25E-09	1.33E-07	635	Cr_DMidi_5281E04.ab1	CUST_15715_PI416193500	NA	NA	NA	Algae
34152	5385	69815	2001	4359	-13.66	-3.772	1.33E-08	4.80E-07	636	craniferina_c2326	CUST_3849_PI416193500	70995456	XP_752483.1	heat shock protein/chaperonin HSP78 [Aspergillus fumigatus Af293] 	Fungus
34172	25	238	11	13	-10.152	-3.344	3.10E-09	1.66E-07	637	craniferina_lrc9991	CUST_11028_PI416193500	169607641	XP_001797240.1	hypothetical protein SNOG_06879 [Phaeosphaeria nodorum SN15] 	Fungus
30561	438	40	113	7	10.908	3.447	5.04E-09	2.39E-07	638	craniferina_c18194	CUST_10988_PI416193496	256721804	EEU35198.1	hypothetical protein NECHADRAFT_97586 [Nectria haematococca mpVI 77-13-4]	Fungus
12500	362	32	236	1	9.792	3.292	2.66E-09	1.50E-07	639	craniferina_c25210	CUST_17632_PI416193496	296827558	XP_002851188.1	Znf1p [Arthroderma otae CBS 113480] 	Fungus
9327	164	16	24	6	10.994	3.459	5.34E-09	2.48E-07	640	craniferina_c16337	CUST_9484_PI416193496	NA	NA	NA	Fungus
22652	105	10	34	2	10.617	3.408	4.53E-09	2.21E-07	641	craniferina_c25460	CUST_17869_PI416193496	NA	NA	NA	Fungus
12398	9524	1075	1049	324	9.128	3.19	1.40E-09	9.48E-08	642	craniferina_c2136	CUST_3584_PI416193500	261191157	XP_002621987.1	posttranscriptional regulation nuclease [Ajellomyces dermatitidis SLH14081] 	Fungus
32904	378	2	307	0	96.371	6.591	1.64E-07	3.13E-06	643	craniferina_c6084	CUST_8119_PI416193500	115398095	XP_001214639.1	conserved hypothetical protein [Aspergillus terreus NIH2624] 	Fungus
14094	7138	896	110	308	8.266	3.047	4.88E-10	4.59E-08	644	craniferina_c9593	CUST_10807_PI416193500	154321153	XP_001559892.1	hypothetical protein BC1G_01451 [Botryotinia fuckeliana B05.10] 	Fungus
42418	246	7473	40	1071	-30.475	-4.93	7.80E-08	1.77E-06	645	craniferina_lrc231	CUST_438_PI416193500	169610273	XP_001798555.1	hypothetical protein SNOG_08233 [Phaeosphaeria nodorum SN15] 	Fungus
32469	21636	1771	635	325	12.358	3.627	9.76E-09	3.80E-07	646	Cr_DMini_3841H01.ab1	CUST_17004_PI416193500	71018401	XP_759431.1	hypothetical protein UM03284.1 [Ustilago maydis 521] 	Fungus
35295	22820	1535	5101	766	15.954	3.996	2.83E-08	8.57E-07	647	craniferina_c8195	CUST_9882_PI416193500	258570335	XP_002543971.1	hypothetical protein UREG_03488 [Uncinocarpus reesii 1704] 	Fungus
16810	200	5	72	2	38.572	5.269	9.32E-08	2.01E-06	648	craniferina_lrc643	CUST_1172_PI416193500	NA	NA	NA	Fungus
28224	11102	791	7388	131	12.176	3.606	9.55E-09	3.74E-07	649	craniferina_c14153	CUST_7697_PI416193496	212540492	XP_002150401.1	"proline oxidase, putative [Penicillium marneffei ATCC 18224] "	Fungus
1000	510	3	415	0	95.571	6.578	1.71E-07	3.22E-06	650	craniferina_c3410	CUST_5233_PI416193500	225556766	EEH05054.1	conserved hypothetical protein [Ajellomyces capsulatus G186AR]	Fungus
6019	4510	553	883	95	8.133	3.024	4.76E-10	4.52E-08	651	Cr_DMini_865F07.ab1	CUST_17627_PI416193500	189188908	XP_001930793.1	conserved hypothetical protein [Pyrenophora tritici-repentis Pt-1C-BFP] 	Algae
35966	706	2	595	0	145.17	7.182	1.95E-07	3.53E-06	652	craniferina_c5960	CUST_1960_PI416193496	NA	NA	NA	Algae
4992	1667	149	391	82	12.217	3.611	1.01E-08	3.89E-07	653	craniferina_c4183	CUST_6156_PI416193500	296808695	XP_002844686.1	conserved hypothetical protein [Arthroderma otae CBS 113480] 	Fungus
2498	415	9177	56	2383	-21.683	-4.438	5.43E-08	1.37E-06	654	Cr_DMini_3841B10.ab1	CUST_16893_PI416193500	NA	NA	NA	Fungus
44052	543	68	197	16	7.845	2.972	3.16E-10	3.43E-08	655	craniferina_c16093	CUST_9286_PI416193496	46111319	XP_382717.1	RS14_NEUCR 40S ribosomal protein S14 (CRP2) [Gibberella zeae PH-1]	Algae
23295	14	275	2	128	-18.071	-4.176	3.82E-08	1.05E-06	656	craniferina_c27948	CUST_15263_PI416193500	256728195	EEU41552.1	hypothetical protein NECHADRAFT_102163 [Nectria haematococca mpVI 77-13-4]	Fungus
30260	940	15227	202	2139	-16.355	-4.032	3.11E-08	9.11E-07	657	Cr_DMini_1249D12.ab1	CUST_16620_PI416193500	NA	NA	NA	Fungus
37630	20	451	8	60	-23.351	-4.545	6.17E-08	1.49E-06	658	craniferina_lrc231	CUST_437_PI416193500	169610273	XP_001798555.1	hypothetical protein SNOG_08233 [Phaeosphaeria nodorum SN15] 	Fungus
21456	560	73	74	15	7.769	2.958	3.00E-10	3.32E-08	659	craniferina_c5347	CUST_1662_PI416193496	NA	NA	NA	Fungus
36702	2643	34235	94	6972	-12.792	-3.677	1.29E-08	4.69E-07	660	craniferina_lrc28244	CUST_15353_PI416193500	145256411	XP_001401376.1	hypothetical protein An04g00130 [Aspergillus niger] 	Fungus
35040	52	2	22	0	23.14	4.532	6.16E-08	1.49E-06	661	craniferina_c8991	CUST_3757_PI416193496	NA	NA	NA	Fungus
636	42	3	4	1	14.353	3.843	2.12E-08	6.87E-07	662	craniferina_c21071	CUST_13730_PI416193496	NA	NA	NA	Fungus
25756	397	54	88	13	7.369	2.881	1.04E-10	1.63E-08	663	craniferina_c2106	CUST_334_PI416193496	NA	NA	NA	Fungus
12328	47	429	12	170	-8.9	-3.154	1.66E-09	1.07E-07	664	craniferina_c6093	CUST_2028_PI416193496	255938754	XP_002560147.1	Pc14g01530 [Penicillium chrysogenum Wisconsin 54-1255] 	Fungus
13865	225	1884	65	278	-8.531	-3.093	1.12E-09	8.15E-08	665	craniferina_c24243	CUST_16726_PI416193496	NA	NA	NA	Fungus
39069	111	1280	15	356	-11.314	-3.5	8.14E-09	3.36E-07	666	craniferina_c7079	CUST_8974_PI416193500	NA	NA	NA	Fungus
37106	52	1023	33	317	-21.897	-4.453	5.84E-08	1.44E-06	667	craniferina_c5223	CUST_7240_PI416193500	46109000	XP_381558.1	hypothetical protein FG01382.1 [Gibberella zeae PH-1]	Fungus
35447	1020	6970	112	951	-6.814	-2.768	2.39E-12	1.60E-09	668	craniferina_c20111	CUST_12814_PI416193496	NA	NA	NA	Fungus
38849	25791	701	733	328	39.842	5.316	1.06E-07	2.21E-06	669	craniferina_lrc485	CUST_904_PI416193500	291189787	EFE45055.1	hypothetical protein TRV_00154 [Trichophyton verrucosum HKI 0517]	Fungus
33348	26	2	5	0	12.428	3.636	1.28E-08	4.67E-07	670	craniferina_c9562	CUST_4164_PI416193496	NA	NA	NA	Fungus
4772	2676	33203	69	5963	-12.285	-3.619	1.26E-08	4.61E-07	671	craniferina_lrc28244	CUST_15354_PI416193500	145256411	XP_001401376.1	hypothetical protein An04g00130 [Aspergillus niger] 	Fungus
29725	296	9770	295	126	-45.394	-5.504	1.25E-07	2.53E-06	672	Cr_WMini_1633E07.ab1	CUST_19182_PI416193500	169605649	XP_001796245.1	hypothetical protein SNOG_05850 [Phaeosphaeria nodorum SN15] 	Algae
10600	211	2	121	0	94.685	6.565	1.86E-07	3.42E-06	673	craniferina_c1208	CUST_136_PI416193496	46139865	XP_391623.1	hypothetical protein FG11447.1 [Gibberella zeae PH-1]	Algae
26546	21	2	3	1	9.211	3.203	2.66E-09	1.50E-07	674	craniferina_c25555	CUST_17956_PI416193496	NA	NA	NA	Fungus
10028	7	108	2	26	-15.837	-3.985	3.32E-08	9.53E-07	675	craniferina_lrc3310	CUST_5112_PI416193500	NA	NA	NA	Algae
21847	2735	135	434	58	21.383	4.418	6.02E-08	1.47E-06	676	craniferina_c15774	CUST_9034_PI416193496	NA	NA	NA	Algae
40784	36	3	3	1	13.23	3.726	1.91E-08	6.36E-07	677	craniferina_c26409	CUST_18771_PI416193496	NA	NA	NA	Fungus
27804	51	605	14	254	-11.479	-3.521	1.01E-08	3.90E-07	678	craniferina_c21377	CUST_14020_PI416193496	NA	NA	NA	Fungus
14269	44445	11	36055	7	2795.631	11.449	3.42E-07	5.41E-06	679	Cr_WMidi_9601A06.ab1	CUST_18874_PI416193500	NA	NA	NA	Fungus
33912	863	2	709	0	206.529	7.69	2.42E-07	4.15E-06	680	craniferina_c17584	CUST_10457_PI416193496	NA	NA	NA	Fungus
39519	13015	123870	6545	8053	-10.271	-3.361	6.23E-09	2.78E-07	681	craniferina_lrc18023	CUST_10835_PI416193496	32400969	AAP80690.1	polyubiquitin [Griffithsia japonica]	Fungus
5364	11	339	4	132	-29.903	-4.902	9.27E-08	2.00E-06	682	craniferina_c11566	CUST_11966_PI416193500	296818393	XP_002849533.1	phoma betae P450 monooxygenase No.2 [Arthroderma otae CBS 113480] 	Algae
38218	389	56	9	17	7.252	2.858	1.23E-10	1.82E-08	683	craniferina_c3445	CUST_5276_PI416193500	NA	NA	NA	Fungus
19495	151	12	78	3	12.046	3.59	1.34E-08	4.84E-07	684	craniferina_c11715	CUST_5684_PI416193496	NA	NA	NA	Fungus
1823	8	180	1	42	-21.376	-4.418	6.46E-08	1.55E-06	685	craniferina_lrc26847	CUST_19198_PI416193496	NA	NA	NA	Algae
32213	107	13	5	3	8.261	3.046	1.16E-09	8.32E-08	686	craniferina_c21211	CUST_13863_PI416193496	239613151	EEQ90138.1	conserved hypothetical protein [Ajellomyces dermatitidis ER-3]	Fungus
19527	85	3	17	1	35.086	5.133	1.14E-07	2.35E-06	687	craniferina_c1695	CUST_2922_PI416193500	78103322	YP_358636.1	hypothetical protein PhapfoPp090 [Phalaenopsis aphrodite subsp. formosana] 	Algae
3663	17	139	2	12	-8.056	-3.01	9.26E-10	7.13E-08	688	craniferina_c5586	CUST_7613_PI416193500	295668943	XP_002795020.1	E3 ubiquitin-protein ligase bre1 [Paracoccidioides brasiliensis Pb01] 	Fungus
3731	123	1926	83	623	-17.497	-4.129	4.88E-08	1.27E-06	689	craniferina_c9256	CUST_10629_PI416193500	189196742	XP_001934709.1	hypothetical protein PTRG_04376 [Pyrenophora tritici-repentis Pt-1C-BFP] 	Fungus
12816	406	30	151	8	13.31	3.734	2.30E-08	7.34E-07	690	craniferina_c13606	CUST_7237_PI416193496	NA	NA	NA	Algae
5895	298	12	62	3	24.785	4.631	8.46E-08	1.88E-06	691	craniferina_c13860	CUST_7457_PI416193496	NA	NA	NA	Fungus
29180	43	481	17	138	-11.284	-3.496	1.10E-08	4.17E-07	692	craniferina_lrc1191	CUST_2118_PI416193500	NA	NA	NA	Fungus
42254	1696	104	1257	12	13.553	3.761	2.47E-08	7.72E-07	693	craniferina_c17997	CUST_14333_PI416193500	255932319	XP_002557716.1	Pc12g08870 [Penicillium chrysogenum Wisconsin 54-1255] 	Fungus
7875	11	86	3	20	-7.533	-2.913	3.88E-10	3.93E-08	694	craniferina_c3476	CUST_5319_PI416193500	NA	NA	NA	Fungus
34599	2125	44764	778	1056	-21.955	-4.456	7.29E-08	1.70E-06	695	craniferina_lrc9726	CUST_4277_PI416193496	67516855	XP_658313.1	hypothetical protein AN0709.2 [Aspergillus nidulans FGSC A4] 	Algae
1914	546	81	75	1	6.716	2.748	1.10E-11	3.90E-09	696	craniferina_c24196	CUST_16685_PI416193496	NA	NA	NA	Fungus
21570	132	18	41	3	7.235	2.855	1.78E-10	2.33E-08	697	craniferina_c24296	CUST_16775_PI416193496	NA	NA	NA	Algae
35788	31	302	4	61	-9.751	-3.286	5.69E-09	2.60E-07	698	craniferina_c3269	CUST_5063_PI416193500	240276106	EER39618.1	heat shock protein [Ajellomyces capsulatus H143]	Fungus
6168	524	52	184	11	9.817	3.295	6.00E-09	2.70E-07	699	craniferina_c25989	CUST_18370_PI416193496	NA	NA	NA	Fungus
14523	741	90	183	28	8.409	3.072	1.76E-09	1.13E-07	700	craniferina_c8402	CUST_10042_PI416193500	295673574	XP_002797333.1	pre-60S factor REI1 [Paracoccidioides brasiliensis Pb01] 	Fungus
42351	16	161	4	21	-10.001	-3.322	6.46E-09	2.83E-07	701	craniferina_c13604	CUST_7235_PI416193496	159487533	XP_001701777.1	"ClpB chaperone, Hsp100 family [Chlamydomonas reinhardtii] "	Algae
7042	70	2	27	0	29.421	4.879	1.03E-07	2.17E-06	702	craniferina_c10557	CUST_11359_PI416193500	NA	NA	NA	Algae
27499	479	2	114	0	257.566	8.009	2.80E-07	4.63E-06	703	craniferina_c5785	CUST_7823_PI416193500	NA	NA	NA	Fungus
22959	39	4005	59	334	-293.277	-8.196	2.87E-07	4.70E-06	704	craniferina_c3636	CUST_5525_PI416193500	NA	NA	NA	Fungus
31168	2994	2	2315	0	1038.316	10.02	3.66E-07	5.69E-06	705	craniferina_c25097	CUST_17523_PI416193496	NA	NA	NA	Fungus
38271	97	6	28	3	15.895	3.991	4.14E-08	1.12E-06	706	craniferina_c20446	CUST_13135_PI416193496	NA	NA	NA	Fungus
34843	1614	8	384	2	206.608	7.691	2.75E-07	4.57E-06	707	craniferina_lrc259	CUST_491_PI416193500	238495508	XP_002378990.1	"non-classical export protein Nce102, putative [Aspergillus flavus NRRL3357] "	Fungus
35116	112	11	66	4	9.208	3.203	4.12E-09	2.06E-07	708	craniferina_c2103	CUST_332_PI416193496	NA	NA	NA	Fungus
31434	418	5440	98	950	-13.141	-3.716	2.45E-08	7.69E-07	709	craniferina_lrc124	CUST_238_PI416193500	240279680	EER43185.1	ATP-dependent molecular chaperone HSC82 [Ajellomyces capsulatus H143]	Fungus
12251	10465	123	4224	34	82.655	6.369	2.15E-07	3.83E-06	710	craniferina_c5212	CUST_7229_PI416193500	259485972	CBF83444.1	"TPA: vesicle coat complex COPII, subunit Sec24 family protein, putative (Eurofung) [Aspergillus nidulans FGSC A4]"	Fungus
19656	2	212	0	90	-108.876	-6.767	2.35E-07	4.07E-06	711	craniferina_c18926	CUST_11681_PI416193496	170039062	XP_001847365.1	elongation factor 1-beta [Culex quinquefasciatus] 	Fungus
30883	67	8	13	3	8.764	3.132	2.95E-09	1.61E-07	712	craniferina_c7636	CUST_9420_PI416193500	NA	NA	NA	Fungus
26834	44533	4894	8461	1352	9.259	3.211	4.58E-09	2.22E-07	713	craniferina_lrc513	CUST_956_PI416193500	295664112	XP_002792608.1	40S ribosomal protein S22 [Paracoccidioides brasiliensis Pb01] 	Fungus
27077	234	3175	148	546	-15.219	-3.928	3.81E-08	1.05E-06	714	craniferina_c4718	CUST_6705_PI416193500	NA	NA	NA	Fungus
10751	124	6674	69	2308	-56.304	-5.815	1.81E-07	3.35E-06	715	craniferina_c7417	CUST_2801_PI416193496	255936117	XP_002559085.1	Pc13g06510 [Penicillium chrysogenum Wisconsin 54-1255] 	Fungus
44358	2	22	0	5	-9.243	-3.208	4.78E-09	2.30E-07	716	Cr_WMini_3841D08.ab1	CUST_19651_PI416193500	170084891	XP_001873669.1	predicted protein [Laccaria bicolor S238N-H82] 	Fungus
37870	21	194	4	6	-9.618	-3.266	6.44E-09	2.83E-07	717	craniferina_c1516	CUST_2651_PI416193500	225679238	EEH17522.1	pirin [Paracoccidioides brasiliensis Pb03] 	Algae
12138	416	13662	174	5568	-33.432	-5.063	1.38E-07	2.73E-06	718	craniferina_c7518	CUST_2861_PI416193496	270267491	YP_003331185.1	cytochrome c oxidase subunit I [Rotaria rotatoria] 	Fungus
840	537	68	56	13	7.983	2.997	1.39E-09	9.46E-08	719	craniferina_c4366	CUST_1184_PI416193496	NA	NA	NA	Algae
15101	32	290	12	45	-9.401	-3.233	5.87E-09	2.66E-07	720	craniferina_c26916	CUST_19264_PI416193496	67537968	XP_662758.1	hypothetical protein AN5154.2 [Aspergillus nidulans FGSC A4] 	Fungus
8097	124	1856	92	586	-17.373	-4.119	5.80E-08	1.43E-06	721	craniferina_c9256	CUST_10630_PI416193500	189196742	XP_001934709.1	hypothetical protein PTRG_04376 [Pyrenophora tritici-repentis Pt-1C-BFP] 	Fungus
11356	2790	354	182	141	8.335	3.059	2.29E-09	1.35E-07	722	craniferina_c14681	CUST_13065_PI416193500	154288396	XP_001544993.1	predicted protein [Ajellomyces capsulatus NAm1] 	Fungus
26915	9	93	1	38	-9.907	-3.308	8.81E-09	3.56E-07	723	craniferina_c16455	CUST_9574_PI416193496	159127587	EDP52702.1	conserved hypothetical protein [Aspergillus fumigatus A1163]	Fungus
22848	1377	193	69	90	7.699	2.945	1.12E-09	8.15E-08	724	craniferina_c6796	CUST_2407_PI416193496	NA	NA	NA	Fungus
13778	311	5	167	1	59.174	5.887	2.06E-07	3.69E-06	725	craniferina_c21028	CUST_13687_PI416193496	NA	NA	NA	Algae
10061	199	1294	13	176	-6.464	-2.692	1.10E-11	3.90E-09	726	craniferina_c14191	CUST_7729_PI416193496	NA	NA	NA	Algae
15059	679	5424	159	1038	-8.035	-3.006	1.91E-09	1.19E-07	727	craniferina_c8203	CUST_9886_PI416193500	NA	NA	NA	Algae
40823	371	6	127	2	58.706	5.875	2.09E-07	3.73E-06	728	craniferina_c4157	CUST_1092_PI416193496	NA	NA	NA	Fungus
38971	11480	1324	2477	55	8.526	3.092	3.31E-09	1.74E-07	729	craniferina_c3119	CUST_4888_PI416193500	212533581	XP_002146947.1	integral membrane protein [Penicillium marneffei ATCC 18224] 	Fungus
9158	723	89	183	22	8.193	3.034	2.27E-09	1.34E-07	730	craniferina_c8402	CUST_10041_PI416193500	295673574	XP_002797333.1	pre-60S factor REI1 [Paracoccidioides brasiliensis Pb01] 	Fungus
19095	192	28	5	5	6.88	2.782	1.67E-10	2.23E-08	731	craniferina_c1882	CUST_3210_PI416193500	189210617	XP_001941640.1	plasma membrane ammonium transporter (Ato3) [Pyrenophora tritici-repentis Pt-1C-BFP] 	Fungus
15220	1024	97	111	15	10.634	3.411	1.38E-08	4.94E-07	732	craniferina_c6388	CUST_2189_PI416193496	119490949	XP_001263135.1	"Rho-like small GTPase, putative [Neosartorya fischeri NRRL 181] "	Fungus
11337	7552	1075	369	210	7.115	2.831	3.84E-10	3.91E-08	733	craniferina_c16861	CUST_9889_PI416193496	NA	NA	NA	Fungus
36546	2208	284	69	69	7.947	2.99	1.96E-09	1.20E-07	734	craniferina_lrc1986	CUST_3372_PI416193500	NA	NA	NA	Algae
19529	71	842	28	464	-11.365	-3.506	1.99E-08	6.55E-07	735	craniferina_c17706	CUST_10554_PI416193496	154295184	XP_001548029.1	acyl-CoA dehydrogenase [Botryotinia fuckeliana B05.10] 	Fungus
4458	61	1014	21	40	-17.449	-4.125	6.82E-08	1.61E-06	736	craniferina_c20873	CUST_13542_PI416193496	67526471	XP_661297.1	hypothetical protein AN3693.2 [Aspergillus nidulans FGSC A4] 	Fungus
26343	175	27	22	6	6.464	2.692	2.08E-11	5.73E-09	737	craniferina_c22732	CUST_14821_PI416193500	258570077	XP_002543842.1	predicted protein [Uncinocarpus reesii 1704] 	Fungus
15065	40	2	20	0	19.607	4.293	8.04E-08	1.81E-06	738	craniferina_c19489	CUST_12218_PI416193496	115433911	XP_001217610.1	conserved hypothetical protein [Aspergillus terreus NIH2624] 	Fungus
18098	2	36	0	7	-18.301	-4.194	7.39E-08	1.71E-06	739	craniferina_c10817	CUST_5050_PI416193496	NA	NA	NA	Fungus
18980	59	496	18	51	-8.582	-3.101	4.40E-09	2.18E-07	740	craniferina_c25868	CUST_18251_PI416193496	295673879	XP_002797485.1	ubiquitin carboxyl-terminal hydrolase [Paracoccidioides brasiliensis Pb01] 	Fungus
34933	555	2	457	0	127.679	6.996	2.98E-07	4.84E-06	741	Cr_WMini_3553G02.ab1	CUST_19567_PI416193500	NA	NA	NA	Algae
28241	23	3	8	1	9.305	3.218	7.68E-09	3.22E-07	742	craniferina_c16244	CUST_13648_PI416193500	NA	NA	NA	Fungus
4767	32	3	14	1	12.057	3.592	2.80E-08	8.51E-07	743	craniferina_c25585	CUST_17983_PI416193496	NA	NA	NA	Fungus
2563	118	1004	69	173	-9.385	-3.23	8.72E-09	3.53E-07	744	Cr_DMidi_5473D09.ab1	CUST_15852_PI416193500	156030683	XP_001584668.1	hypothetical protein SS1G_14437 [Sclerotinia sclerotiorum 1980] 	Fungus
2029	617	31	71	7	20.145	4.332	8.80E-08	1.93E-06	745	Cr_DMini_1249E07.ab1	CUST_16632_PI416193500	NA	NA	NA	Algae
27677	2254	45389	906	1091	-21.154	-4.403	9.56E-08	2.05E-06	746	craniferina_lrc18246	CUST_11038_PI416193496	67516855	XP_658313.1	hypothetical protein AN0709.2 [Aspergillus nidulans FGSC A4] 	Algae
38850	144	3	63	0	52.498	5.714	2.21E-07	3.90E-06	747	craniferina_c15816	CUST_9068_PI416193496	NA	NA	NA	Fungus
10066	22	374	8	57	-17.17	-4.102	7.31E-08	1.70E-06	748	craniferina_c13030	CUST_6738_PI416193496	NA	NA	NA	Fungus
39051	70	2	33	0	29.449	4.88	1.60E-07	3.07E-06	749	craniferina_c27457	CUST_19781_PI416193496	NA	NA	NA	Fungus
27271	314	6378	32	913	-20.243	-4.339	9.12E-08	1.97E-06	750	craniferina_c22445	CUST_15032_PI416193496	NA	NA	NA	Fungus
20962	4	30	1	2	-7.469	-2.901	1.25E-09	8.76E-08	751	craniferina_c16469	CUST_13736_PI416193500	NA	NA	NA	Fungus
5227	183	2	164	0	51.634	5.69	2.26E-07	3.96E-06	752	craniferina_c27062	CUST_19407_PI416193496	NA	NA	NA	Fungus
3456	7	104	1	6	-15.367	-3.942	5.83E-08	1.44E-06	753	craniferina_c11523	CUST_5552_PI416193496	242774897	XP_002478535.1	"polyketide synthase, putative [Talaromyces stipitatus ATCC 10500] "	Fungus
11237	11146	69	5557	27	153.202	7.259	3.49E-07	5.48E-06	754	craniferina_c2046	CUST_3457_PI416193500	119188903	XP_001245058.1	hypothetical protein CIMG_04499 [Coccidioides immitis RS] 	Fungus
40696	18	138	2	30	-7.486	-2.904	1.47E-09	9.95E-08	755	craniferina_c20514	CUST_13198_PI416193496	NA	NA	NA	Algae
8118	21657	3599	2221	206	6.003	2.586	1.32E-14	5.07E-11	756	craniferina_c3029	CUST_4762_PI416193500	258569787	XP_002543697.1	conserved hypothetical protein [Uncinocarpus reesii 1704] 	Fungus
9041	872	9521	114	665	-10.971	-3.456	2.12E-08	6.87E-07	757	craniferina_c4364	CUST_1183_PI416193496	NA	NA	NA	Algae
7263	362	26	94	9	13.837	3.79	4.50E-08	1.19E-06	758	craniferina_c27207	CUST_19545_PI416193496	NA	NA	NA	Fungus
14252	435	3	174	1	139.489	7.124	3.46E-07	5.45E-06	759	craniferina_c25487	CUST_17894_PI416193496	NA	NA	NA	Fungus
38881	7553	791	353	306	10.046	3.329	1.42E-08	5.02E-07	760	craniferina_c2783	CUST_4450_PI416193500	119196353	XP_001248780.1	hypothetical protein CIMG_02551 [Coccidioides immitis RS]	Fungus
21816	193	23	72	3	8.072	3.013	3.42E-09	1.79E-07	761	craniferina_c20394	CUST_13085_PI416193496	67551230	XP_660080.1	hypothetical protein AN2476.2 [Aspergillus nidulans FGSC A4] 	Fungus
41110	1076	174	214	17	6.141	2.619	9.17E-12	3.53E-09	762	craniferina_c3509	CUST_825_PI416193496	242809098	XP_002485298.1	conserved hypothetical protein [Talaromyces stipitatus ATCC 10500] 	Fungus
18828	1596	211	400	18	7.413	2.89	1.53E-09	1.02E-07	763	craniferina_c18265	CUST_11056_PI416193496	169623068	XP_001804942.1	hypothetical protein SNOG_14760 [Phaeosphaeria nodorum SN15] 	Fungus
18634	2	22	0	5	-11.663	-3.544	2.92E-08	8.76E-07	764	craniferina_c25467	CUST_17876_PI416193496	242804102	XP_002484308.1	"troponin C, putative [Talaromyces stipitatus ATCC 10500] "	Fungus
37546	59	437	18	78	-7.474	-2.902	1.69E-09	1.09E-07	765	craniferina_c14798	CUST_8243_PI416193496	226462698	EEH59990.1	predicted protein [Micromonas pusilla CCMP1545]	Algae
17302	62	850	5	105	-13.74	-3.78	4.80E-08	1.25E-06	766	Cr_DMidi_9601A06.ab1	CUST_16258_PI416193500	296804984	XP_002843319.1	conserved hypothetical protein [Arthroderma otae CBS 113480] 	Algae
21111	16	2	2	0	8.903	3.154	8.00E-09	3.32E-07	767	craniferina_c13198	CUST_6887_PI416193496	NA	NA	NA	Fungus
10505	7576	972	1270	81	7.733	2.951	2.65E-09	1.50E-07	768	craniferina_c8308	CUST_3328_PI416193496	296417986	XP_002838628.1	hypothetical protein [Tuber melanosporum Mel28] 	Algae
13352	91798	14780	8837	1636	6.218	2.636	2.75E-11	7.15E-09	769	craniferina_lrc256	CUST_487_PI416193500	226295100	EEH50520.1	40S ribosomal protein S25 [Paracoccidioides brasiliensis Pb18]	Fungus
32589	77	4	29	3	22.883	4.516	1.35E-07	2.69E-06	770	craniferina_c1851	CUST_3161_PI416193500	NA	NA	NA	Fungus
28926	1729	12169	324	358	-7.118	-2.831	9.21E-10	7.12E-08	771	craniferina_c23143	CUST_15688_PI416193496	NA	NA	NA	Algae
41219	3272	21392	339	1062	-6.557	-2.713	1.77E-10	2.33E-08	772	craniferina_c3562	CUST_5431_PI416193500	239611873	EEQ88860.1	conserved hypothetical protein [Ajellomyces dermatitidis ER-3]	Fungus
11920	178	16	73	4	10.566	3.401	2.17E-08	6.99E-07	773	craniferina_c4990	CUST_7003_PI416193500	NA	NA	NA	Fungus
21123	2728	307	628	105	9.083	3.183	9.28E-09	3.68E-07	774	craniferina_c8514	CUST_10131_PI416193500	NA	NA	NA	Fungus
7985	11	76	3	16	-7.31	-2.87	1.49E-09	9.98E-08	775	craniferina_c13701	CUST_7318_PI416193496	189207849	XP_001940258.1	SET domain containing protein [Pyrenophora tritici-repentis Pt-1C-BFP] 	Fungus
42288	3006	467	302	39	6.434	2.686	1.09E-10	1.65E-08	776	craniferina_c11271	CUST_5370_PI416193496	169612459	XP_001799647.1	hypothetical protein SNOG_09352 [Phaeosphaeria nodorum SN15] 	Fungus
46	880	107	242	22	8.128	3.023	4.56E-09	2.22E-07	777	Cr_DMidi_5281E04.ab1	CUST_15714_PI416193500	NA	NA	NA	Algae
10235	9	301	13	23	-68.026	-6.088	2.88E-07	4.71E-06	778	craniferina_lrc840	CUST_1520_PI416193500	242814803	XP_002486445.1	bZIP transcription factor HacA [Talaromyces stipitatus ATCC 10500] 	Fungus
39969	3	28	0	5	-10.413	-3.38	2.14E-08	6.91E-07	779	craniferina_c12901	CUST_6634_PI416193496	NA	NA	NA	Algae
25394	7	122	2	59	-17.73	-4.148	9.04E-08	1.96E-06	780	craniferina_c20132	CUST_12835_PI416193496	NA	NA	NA	Fungus
22431	36	555	39	164	-22.362	-4.483	1.39E-07	2.74E-06	781	craniferina_lrc651	CUST_1185_PI416193500	119482916	XP_001261486.1	mitochondrial intermembrane space protein Mia40 [Neosartorya fischeri NRRL 181] 	Fungus
22127	31	1326	39	342	-71.003	-6.15	3.00E-07	4.87E-06	782	craniferina_c8326	CUST_3335_PI416193496	NA	NA	NA	Algae
33143	249	1499	57	139	-6.108	-2.611	2.48E-11	6.60E-09	783	craniferina_c22293	CUST_14893_PI416193496	NA	NA	NA	Algae
44305	5264	317	910	196	18.911	4.241	1.02E-07	2.15E-06	784	craniferina_c4286	CUST_6280_PI416193500	189198059	XP_001935367.1	predicted protein [Pyrenophora tritici-repentis Pt-1C-BFP] 	Fungus
1376	3	493	2	308	-147.415	-7.204	4.04E-07	6.13E-06	785	craniferina_c5448	CUST_1708_PI416193496	NA	NA	NA	Fungus
3782	397	41	124	8	9.614	3.265	1.54E-08	5.34E-07	786	craniferina_c25052	CUST_17479_PI416193496	NA	NA	NA	Fungus
6937	37	503	27	29	-16.488	-4.043	8.53E-08	1.89E-06	787	craniferina_c24812	CUST_17257_PI416193496	NA	NA	NA	Fungus
7934	167	3103	42	1354	-17.876	-4.16	9.90E-08	2.10E-06	788	craniferina_lrc6921	CUST_2488_PI416193496	156032698	XP_001585186.1	hypothetical protein SS1G_13754 [Sclerotinia sclerotiorum 1980] 	Fungus
38794	3	30	1	8	-11.498	-3.523	3.39E-08	9.66E-07	789	craniferina_c19048	CUST_11795_PI416193496	NA	NA	NA	Fungus
8341	595	4017	35	727	-6.69	-2.742	4.59E-10	4.41E-08	790	craniferina_c5472	CUST_7502_PI416193500	258570247	XP_002543927.1	predicted protein [Uncinocarpus reesii 1704] 	Fungus
26722	14867	645	3183	204	23.51	4.555	1.64E-07	3.13E-06	791	craniferina_c2934	CUST_4634_PI416193500	115389386	XP_001212198.1	conserved hypothetical protein [Aspergillus terreus NIH2624] 	Fungus
34887	85430	14086	7760	1646	6.077	2.603	4.21E-11	9.76E-09	792	craniferina_lrc256	CUST_488_PI416193500	226295100	EEH50520.1	40S ribosomal protein S25 [Paracoccidioides brasiliensis Pb18]	Fungus
7283	3578	259	1863	59	12.393	3.631	4.46E-08	1.18E-06	793	craniferina_c25189	CUST_17611_PI416193496	145616408	XP_001403073.1	hypothetical protein MGG_00027 [Magnaporthe oryzae 70-15] 	Fungus
15109	5	65	1	9	-12.366	-3.628	4.46E-08	1.18E-06	794	craniferina_c2181	CUST_3649_PI416193500	NA	NA	NA	Fungus
5585	77	691	34	262	-9.134	-3.191	1.25E-08	4.58E-07	795	craniferina_c12448	CUST_6256_PI416193496	NA	NA	NA	Fungus
26219	11514	76	5574	35	146.695	7.197	4.28E-07	6.40E-06	796	craniferina_c2046	CUST_3458_PI416193500	119188903	XP_001245058.1	hypothetical protein CIMG_04499 [Coccidioides immitis RS] 	Fungus
20743	2233	274	53	52	8.238	3.042	6.44E-09	2.83E-07	797	craniferina_lrc1986	CUST_3371_PI416193500	NA	NA	NA	Algae
27156	16	130	2	27	-8.005	-3.001	5.46E-09	2.52E-07	798	craniferina_c11714	CUST_12048_PI416193500	255948498	XP_002565016.1	acid phosphatase phoG-Penicillium chrysogenum [Penicillium chrysogenum Wisconsin 54-1255] 	Fungus
41400	3470	524	351	15	6.605	2.724	4.25E-10	4.15E-08	799	craniferina_c9146	CUST_3864_PI416193496	121702283	XP_001269406.1	"cell polarity protein (Alp11), putative [Aspergillus clavatus NRRL 1] "	Fungus
3274	333	25	76	3	13.026	3.703	5.34E-08	1.35E-06	800	craniferina_c10437	CUST_11305_PI416193500	238492281	XP_002377377.1	"cell cycle control protein (Cwf26), putative [Aspergillus flavus NRRL3357] "	Algae
28102	1123	10286	139	1679	-9.128	-3.19	1.29E-08	4.68E-07	801	craniferina_c6451	CUST_8460_PI416193500	NA	NA	NA	Fungus
26236	1282	8413	280	771	-6.662	-2.736	5.51E-10	5.00E-08	802	craniferina_c20174	CUST_12876_PI416193496	226429774	ACO55135.1	heat shock protein 90 [Toxocara cati]	Fungus
11989	1343	8469	198	880	-6.333	-2.663	1.99E-10	2.52E-08	803	craniferina_c3905	CUST_5846_PI416193500	NA	NA	NA	Algae
39659	28	220	9	16	-8.102	-3.018	6.23E-09	2.78E-07	804	craniferina_c27156	CUST_19496_PI416193496	NA	NA	NA	Fungus
40184	1344	16734	173	2744	-12.399	-3.632	4.90E-08	1.27E-06	805	craniferina_c1073	CUST_1925_PI416193500	NA	NA	NA	Algae
38222	25	2	12	0	11.554	3.53	3.83E-08	1.05E-06	806	craniferina_c16623	CUST_9710_PI416193496	NA	NA	NA	Algae
19557	88591	14331	5639	987	6.183	2.628	1.04E-10	1.63E-08	807	craniferina_lrc773	CUST_1400_PI416193500	121702287	XP_001269408.1	MYB DNA-binding domain protein [Aspergillus clavatus NRRL 1] 	Fungus
24403	471	2	118	0	242.024	7.919	5.07E-07	7.32E-06	808	craniferina_c5785	CUST_7824_PI416193500	NA	NA	NA	Fungus
28705	73	3	26	1	27.924	4.803	2.10E-07	3.74E-06	809	craniferina_c1851	CUST_3162_PI416193500	NA	NA	NA	Fungus
19279	189	13193	278	408	-177.988	-7.476	4.79E-07	7.00E-06	810	craniferina_c5352	CUST_1664_PI416193496	258577521	XP_002542942.1	cytochrome c peroxidase [Uncinocarpus reesii 1704] 	Fungus
28477	22	1865	18	293	-145.586	-7.186	4.59E-07	6.78E-06	811	craniferina_c3486	CUST_5337_PI416193500	169768460	XP_001818700.1	hypothetical protein [Aspergillus oryzae RIB40] 	Algae
38869	9908	1647	1214	67	5.987	2.582	3.85E-11	9.07E-09	812	craniferina_c11025	CUST_11656_PI416193500	238501142	XP_002381805.1	IQ calmodulin-binding motif protein [Aspergillus flavus NRRL3357] 	Fungus
5328	1857	7	1910	3	126.611	6.984	4.32E-07	6.45E-06	813	Cr_DMini_2305B10.ab1	CUST_16732_PI416193500	NA	NA	NA	Fungus
37855	3	174	1	200	-38.731	-5.275	2.70E-07	4.52E-06	814	craniferina_c20420	CUST_13109_PI416193496	NA	NA	NA	Fungus
19486	154	1021	58	140	-6.944	-2.796	1.48E-09	9.96E-08	815	craniferina_c22185	CUST_14790_PI416193496	258575817	XP_002542090.1	predicted protein [Uncinocarpus reesii 1704] 	Fungus
44994	2421	14	2290	2	90.915	6.506	4.09E-07	6.19E-06	816	craniferina_c8512	CUST_3444_PI416193496	154304139	XP_001552475.1	predicted protein [Botryotinia fuckeliana B05.10] 	Fungus
41115	6	123	4	34	-22.514	-4.493	1.77E-07	3.31E-06	817	craniferina_c20146	CUST_12848_PI416193496	NA	NA	NA	Fungus
9501	2	49	0	13	-23.122	-4.531	1.82E-07	3.36E-06	818	craniferina_c2535	CUST_4133_PI416193500	154295508	XP_001548189.1	hypothetical protein BC1G_13379 [Botryotinia fuckeliana B05.10] 	Fungus
24536	2451	279	492	94	9.059	3.179	1.51E-08	5.26E-07	819	craniferina_c27185	CUST_19524_PI416193496	NA	NA	NA	Fungus
24607	177	13	73	4	12.625	3.658	5.66E-08	1.41E-06	820	craniferina_c4990	CUST_7004_PI416193500	NA	NA	NA	Fungus
37239	36436	4815	7320	492	7.493	2.906	4.21E-09	2.10E-07	821	craniferina_lrc92	CUST_176_PI416193500	171688578	XP_001909229.1	hypothetical protein [Podospora anserina S mat+] 	Algae
30860	3430	22022	561	3298	-6.427	-2.684	4.20E-10	4.13E-08	822	craniferina_c12530	CUST_6325_PI416193496	145241968	XP_001393630.1	hypothetical protein An09g03140 [Aspergillus niger] 	Fungus
38264	17925	458	6295	34	37.76	5.239	2.76E-07	4.59E-06	823	craniferina_c10900	CUST_11580_PI416193500	240109555	EER27724.1	hypothetical protein CPC735_030600 [Coccidioides posadasii C735 delta SOWgp]	Fungus
8010	129	20	35	3	6.391	2.676	4.08E-10	4.07E-08	824	craniferina_c20801	CUST_13472_PI416193496	NA	NA	NA	Fungus
1740	244	24	62	5	9.963	3.317	2.87E-08	8.63E-07	825	craniferina_c21074	CUST_13733_PI416193496	NA	NA	NA	Fungus
29947	260	39	64	6	6.697	2.744	1.01E-09	7.59E-08	826	craniferina_c22914	CUST_15471_PI416193496	NA	NA	NA	Fungus
21632	245	5093	49	1622	-20.402	-4.351	1.63E-07	3.11E-06	827	craniferina_lrc1263	CUST_2231_PI416193500	189199018	XP_001935846.1	conserved hypothetical protein [Pyrenophora tritici-repentis Pt-1C-BFP] 	Fungus
26859	247	5652	79	2102	-22.743	-4.507	1.86E-07	3.41E-06	828	craniferina_c23221	CUST_15764_PI416193496	183178959	ACC43967.1	82 kDa heat shock protein [Philodina roseola]	Fungus
6175	373	44	212	14	7.996	2.999	7.76E-09	3.24E-07	829	craniferina_c18915	CUST_11671_PI416193496	169599424	XP_001793135.1	hypothetical protein SNOG_02533 [Phaeosphaeria nodorum SN15] 	Fungus
19192	2	33	0	3	-17.642	-4.141	1.30E-07	2.62E-06	830	craniferina_c14786	CUST_8231_PI416193496	NA	NA	NA	Fungus
25505	910	14	600	5	53.579	5.744	3.44E-07	5.42E-06	831	craniferina_c1731	CUST_243_PI416193496	NA	NA	NA	Fungus
4228	4	560	1	276	-147.198	-7.202	5.21E-07	7.49E-06	832	craniferina_c20907	CUST_13572_PI416193496	NA	NA	NA	Fungus
43846	3502	597	532	30	5.824	2.542	2.87E-11	7.36E-09	833	craniferina_c2371	CUST_3922_PI416193500	240110927	EER29083.1	CAP-Gly domain containing protein [Coccidioides posadasii C735 delta SOWgp]	Algae
39645	14	216	3	58	-15.002	-3.907	8.95E-08	1.95E-06	834	craniferina_c21443	CUST_14081_PI416193496	NA	NA	NA	Algae
40465	185	2275	60	1434	-11.296	-3.498	4.59E-08	1.21E-06	835	craniferina_lrc164	CUST_311_PI416193500	295673891	XP_002797491.1	elongation factor 3 [Paracoccidioides brasiliensis Pb01] 	Fungus
6942	117	11	50	3	10.433	3.383	3.44E-08	9.73E-07	836	craniferina_c24547	CUST_17012_PI416193496	239612725	EEQ89712.1	conserved hypothetical protein [Ajellomyces dermatitidis ER-3]	Fungus
4788	6158	987	1120	76	6.181	2.628	2.42E-10	2.86E-08	837	craniferina_c1882	CUST_3209_PI416193500	189210617	XP_001941640.1	plasma membrane ammonium transporter (Ato3) [Pyrenophora tritici-repentis Pt-1C-BFP] 	Fungus
32602	669	77	151	17	8.699	3.121	1.51E-08	5.24E-07	838	craniferina_c24281	CUST_16760_PI416193496	NA	NA	NA	Fungus
21271	5	85	3	39	-18.656	-4.222	1.53E-07	2.96E-06	839	craniferina_c9773	CUST_4313_PI416193496	7076770	CAB75932.1	putative protein [Arabidopsis thaliana]	Fungus
43582	857	8	162	5	125.991	6.977	5.12E-07	7.38E-06	840	craniferina_c12029	CUST_12187_PI416193500	156061597	XP_001596721.1	hypothetical protein SS1G_02944 [Sclerotinia sclerotiorum 1980] 	Fungus
2879	54	5	14	2	11.805	3.561	5.56E-08	1.39E-06	841	craniferina_c5076	CUST_1526_PI416193496	NA	NA	NA	Fungus
13866	251	2868	130	475	-12.32	-3.623	6.30E-08	1.51E-06	842	craniferina_c6354	CUST_2170_PI416193496	NA	NA	NA	Fungus
2527	340	58	93	10	5.815	2.54	5.07E-11	1.05E-08	843	craniferina_c6582	CUST_2278_PI416193496	261195839	XP_002624323.1	conserved hypothetical protein [Ajellomyces dermatitidis SLH14081] 	Fungus
31233	85	549	13	105	-6.391	-2.676	6.85E-10	5.77E-08	844	craniferina_c10785	CUST_11505_PI416193500	119194607	XP_001247907.1	hypothetical protein CIMG_01678 [Coccidioides immitis RS]	Algae
43558	633	76	209	16	8.069	3.012	9.83E-09	3.81E-07	845	craniferina_c23484	CUST_16010_PI416193496	NA	NA	NA	Fungus
38526	56	452	25	171	-8.291	-3.052	1.22E-08	4.51E-07	846	craniferina_lrc15697	CUST_8970_PI416193496	NA	NA	NA	Algae
1410	715	2	397	0	273.253	8.094	6.42E-07	8.81E-06	847	craniferina_c3697	CUST_901_PI416193496	156054414	XP_001593133.1	hypothetical protein SS1G_06055 [Sclerotinia sclerotiorum 1980] 	Fungus
23431	12182	171257	8328	11208	-16.572	-4.051	1.33E-07	2.65E-06	848	craniferina_s28370	CUST_20560_PI416193496	158515354	ABW69475.1	heat shock protein 70 [Trichophyton terrestre]	Fungus
34316	34	5	4	2	7.253	2.859	4.49E-09	2.20E-07	849	craniferina_c21061	CUST_13720_PI416193496	NA	NA	NA	Algae
42967	147	17	29	2	8.59	3.103	1.66E-08	5.68E-07	850	craniferina_c18392	CUST_11174_PI416193496	240277063	EER40573.1	HLA class III protein Dom3z [Ajellomyces capsulatus H143]	Algae
27083	2	29	0	2	-15.954	-3.996	1.23E-07	2.50E-06	851	craniferina_c12543	CUST_6338_PI416193496	NA	NA	NA	Fungus
40432	585	29	65	6	20.223	4.338	1.83E-07	3.37E-06	852	Cr_DMini_1249E07.ab1	CUST_16633_PI416193500	NA	NA	NA	Algae
24599	3078	243	2128	33	10.918	3.449	4.83E-08	1.26E-06	853	craniferina_c17997	CUST_14334_PI416193500	255932319	XP_002557716.1	Pc12g08870 [Penicillium chrysogenum Wisconsin 54-1255] 	Fungus
41899	97	5094	52	1149	-56.277	-5.814	4.04E-07	6.14E-06	854	craniferina_c7568	CUST_2893_PI416193496	NA	NA	NA	Fungus
27813	143	1182	82	95	-9.292	-3.216	2.80E-08	8.50E-07	855	craniferina_c10532	CUST_4852_PI416193496	154293788	XP_001547339.1	hypothetical protein BC1G_14222 [Botryotinia fuckeliana B05.10] 	Fungus
926	3227	52751	1811	2861	-19.179	-4.261	1.78E-07	3.31E-06	856	Cr_DMini_1249H09.ab1	CUST_16699_PI416193500	NA	NA	NA	Algae
38138	44	348	14	122	-7.807	-2.965	9.44E-09	3.71E-07	857	craniferina_c2665	CUST_515_PI416193496	261188686	XP_002620757.1	histone acetyltransferase esa-1 [Ajellomyces dermatitidis SLH14081] 	Fungus
4328	19	257	8	74	-14.162	-3.824	9.25E-08	1.99E-06	858	craniferina_c22819	CUST_15383_PI416193496	121714473	XP_001274847.1	glycine dehydrogenase [Aspergillus clavatus NRRL 1] 	Fungus
27937	500	87	86	7	5.713	2.514	4.95E-11	1.04E-08	859	craniferina_c11503	CUST_5539_PI416193496	115400841	XP_001216009.1	predicted protein [Aspergillus terreus NIH2624] 	Fungus
35722	350	29	66	2	12.1	3.597	6.74E-08	1.60E-06	860	craniferina_c10437	CUST_11306_PI416193500	238492281	XP_002377377.1	"cell cycle control protein (Cwf26), putative [Aspergillus flavus NRRL3357] "	Algae
6045	135	23	13	5	5.977	2.579	2.23E-10	2.70E-08	861	craniferina_c3177	CUST_701_PI416193496	NA	NA	NA	Fungus
26560	88	751	33	298	-8.539	-3.094	1.89E-08	6.30E-07	862	craniferina_c17554	CUST_10430_PI416193496	NA	NA	NA	Fungus
37639	808	5332	207	790	-6.711	-2.746	2.03E-09	1.23E-07	863	craniferina_c1485	CUST_2609_PI416193500	296424357	XP_002841715.1	hypothetical protein [Tuber melanosporum Mel28] 	Fungus
22507	2992	295	893	80	10.026	3.326	3.86E-08	1.06E-06	864	craniferina_c25337	CUST_17753_PI416193496	168033872	XP_001769438.1	predicted protein [Physcomitrella patens subsp. patens] 	Fungus
37700	719	5652	188	1895	-7.747	-2.954	9.46E-09	3.71E-07	865	craniferina_lrc493	CUST_917_PI416193500	NA	NA	NA	Fungus
26837	17	2	4	0	9.162	3.196	2.81E-08	8.52E-07	866	craniferina_c7666	CUST_2941_PI416193496	NA	NA	NA	Algae
42302	412	3	80	1	165.668	7.372	6.36E-07	8.76E-06	867	craniferina_c5683	CUST_1822_PI416193496	154309750	XP_001554208.1	hypothetical protein BC1G_07345 [Botryotinia fuckeliana B05.10] 	Fungus
44646	215	29	72	8	7.308	2.869	5.80E-09	2.63E-07	868	craniferina_c12678	CUST_6449_PI416193496	NA	NA	NA	Fungus
8702	3315	576	522	21	5.706	2.512	5.54E-11	1.10E-08	869	craniferina_c2371	CUST_3921_PI416193500	240110927	EER29083.1	CAP-Gly domain containing protein [Coccidioides posadasii C735 delta SOWgp]	Algae
28456	77	9	16	1	7.996	2.999	1.22E-08	4.50E-07	870	craniferina_c1650	CUST_2852_PI416193500	NA	NA	NA	Algae
6676	3534	425	1584	60	7.727	2.95	9.42E-09	3.71E-07	871	craniferina_c8338	CUST_3344_PI416193496	NA	NA	NA	Algae
9787	785	2	117	0	400.622	8.646	7.30E-07	9.68E-06	872	craniferina_c10599	CUST_4894_PI416193496	NA	NA	NA	Fungus
38147	543	27777	356	4489	-57.772	-5.852	4.44E-07	6.59E-06	873	craniferina_c1972	CUST_3350_PI416193500	NA	NA	NA	Fungus
18444	4	51	2	9	-13.551	-3.76	9.17E-08	1.98E-06	874	craniferina_c6431	CUST_2211_PI416193496	NA	NA	NA	Fungus
18028	3	510	1	328	-146.229	-7.192	6.41E-07	8.81E-06	875	craniferina_c17436	CUST_10334_PI416193496	297275803	XP_001118006.2	PREDICTED: elongation factor 2 [Macaca mulatta]	Fungus
39018	3	35	0	30	-10.508	-3.393	4.95E-08	1.28E-06	876	craniferina_c15865	CUST_9109_PI416193496	NA	NA	NA	Fungus
12977	86	1261	19	387	-14.472	-3.855	1.10E-07	2.28E-06	877	craniferina_c8681	CUST_3549_PI416193496	226286835	EEH42348.1	pyruvate dehydrogenase kinase [Paracoccidioides brasiliensis Pb18]	Fungus
27507	13	100	3	6	-7.775	-2.959	1.14E-08	4.26E-07	878	craniferina_c3401	CUST_789_PI416193496	154317338	XP_001557989.1	hypothetical protein BC1G_03571 [Botryotinia fuckeliana B05.10] 	Fungus
17959	27	2	5	0	14.942	3.901	1.27E-07	2.57E-06	879	craniferina_c9042	CUST_10492_PI416193500	NA	NA	NA	Fungus
15190	11109	1954	1821	115	5.641	2.496	6.15E-11	1.18E-08	880	craniferina_c11025	CUST_11655_PI416193500	238501142	XP_002381805.1	IQ calmodulin-binding motif protein [Aspergillus flavus NRRL3357] 	Fungus
29404	8	60	2	3	-7.545	-2.915	9.27E-09	3.68E-07	881	craniferina_c14133	CUST_7682_PI416193496	171696124	XP_001912986.1	hypothetical protein [Podospora anserina S mat+] 	Fungus
8270	605	6818	128	1068	-11.323	-3.501	6.61E-08	1.58E-06	882	craniferina_c18286	CUST_11076_PI416193496	154290673	XP_001545928.1	hypothetical protein BC1G_15595 [Botryotinia fuckeliana B05.10] 	Fungus
17838	615	80	170	24	7.782	2.96	1.24E-08	4.57E-07	883	craniferina_c22170	CUST_14776_PI416193496	NA	NA	NA	Algae
14498	15	82	2	7	-5.684	-2.507	1.05E-10	1.63E-08	884	craniferina_c13301	CUST_6976_PI416193496	116196614	XP_001224119.1	hypothetical protein CHGG_04905 [Chaetomium globosum CBS 148.51] 	Fungus
44809	19	3	4	0	6.062	2.6	6.38E-10	5.50E-08	885	craniferina_c25504	CUST_17911_PI416193496	NA	NA	NA	Fungus
30357	25	219	1	25	-8.591	-3.103	2.57E-08	7.94E-07	886	craniferina_c1516	CUST_2652_PI416193500	225679238	EEH17522.1	pirin [Paracoccidioides brasiliensis Pb03] 	Algae
26579	1276	238	152	43	5.398	2.433	1.13E-12	9.22E-10	887	craniferina_c9714	CUST_10888_PI416193500	156042209	XP_001587662.1	hypothetical protein SS1G_11655 [Sclerotinia sclerotiorum 1980] 	Fungus
26992	1031	7526	55	1342	-7.226	-2.853	7.16E-09	3.05E-07	888	craniferina_c23253	CUST_15795_PI416193496	NA	NA	NA	Fungus
29159	56	351	18	18	-6.473	-2.694	1.93E-09	1.19E-07	889	craniferina_c23404	CUST_15937_PI416193496	242080071	XP_002444804.1	hypothetical protein SORBIDRAFT_07g028270 [Sorghum bicolor] 	Fungus
29962	224	4605	34	484	-20.604	-4.365	2.34E-07	4.06E-06	890	craniferina_lrc324	CUST_613_PI416193500	46123273	XP_386190.1	hypothetical protein FG06014.1 [Gibberella zeae PH-1]	Fungus
31145	88	776	55	247	-9.835	-3.298	4.77E-08	1.25E-06	891	craniferina_c8115	CUST_3198_PI416193496	240278523	EER42029.1	conserved hypothetical protein [Ajellomyces capsulatus H143]	Fungus
37278	6461	38340	2207	8597	-6.037	-2.594	6.50E-10	5.57E-08	892	craniferina_c13651	CUST_12731_PI416193500	156063086	XP_001597465.1	hypothetical protein SS1G_01659 [Sclerotinia sclerotiorum 1980] 	Fungus
30896	18668	1206	10685	448	14.697	3.877	1.39E-07	2.74E-06	893	craniferina_lrc2297	CUST_3805_PI416193500	NA	NA	NA	Algae
38137	8284	946	2458	122	8.523	3.091	2.57E-08	7.95E-07	894	craniferina_c18189	CUST_10983_PI416193496	NA	NA	NA	Fungus
18284	22	1220	29	427	-95.139	-6.572	6.27E-07	8.65E-06	895	craniferina_c13286	CUST_6963_PI416193496	NA	NA	NA	Fungus
32220	7416	8	5872	3	571.924	9.16	8.77E-07	1.12E-05	896	craniferina_c15400	CUST_8732_PI416193496	46111571	XP_382843.1	hypothetical protein FG02667.1 [Gibberella zeae PH-1]	Algae
15420	35	2	15	0	18.466	4.207	2.08E-07	3.72E-06	897	craniferina_c21150	CUST_13804_PI416193496	171685450	XP_001907666.1	hypothetical protein [Podospora anserina S mat+] 	Fungus
5679	2	28	0	7	-11.057	-3.467	6.76E-08	1.60E-06	898	craniferina_c3305	CUST_752_PI416193496	NA	NA	NA	Algae
15260	29	216	3	21	-7.524	-2.912	1.10E-08	4.17E-07	899	craniferina_c7842	CUST_9577_PI416193500	164429408	XP_001728535.1	hypothetical protein NCU10270 [Neurospora crassa OR74A] 	Algae
25410	10298	15	8089	5	424.084	8.728	8.39E-07	1.08E-05	900	craniferina_c9626	CUST_4207_PI416193496	NA	NA	NA	Fungus
16797	346	2522	113	361	-7.535	-2.914	1.11E-08	4.17E-07	901	craniferina_c24711	CUST_17163_PI416193496	255070161	XP_002507162.1	"cell division cycle protein 48-like protein, expessed [Micromonas sp. RCC299] "	Algae
8785	431	23	34	10	20.221	4.338	2.37E-07	4.09E-06	902	craniferina_c16019	CUST_13557_PI416193500	240280141	EER43645.1	glycosyltransferase [Ajellomyces capsulatus H143]	Fungus
10484	559	9442	254	3020	-17.665	-4.143	2.05E-07	3.67E-06	903	craniferina_c5782	CUST_7817_PI416193500	189196270	XP_001934473.1	merozoite capping protein-1 [Pyrenophora tritici-repentis Pt-1C-BFP] 	Fungus
13880	683	93	106	8	7.317	2.871	9.25E-09	3.67E-07	904	craniferina_c24815	CUST_17260_PI416193496	154303908	XP_001552360.1	hypothetical protein BC1G_08838 [Botryotinia fuckeliana B05.10] 	Fungus
29902	401	39	161	9	9.874	3.304	5.18E-08	1.33E-06	905	craniferina_c4936	CUST_1463_PI416193496	256727312	EEU40672.1	predicted protein [Nectria haematococca mpVI 77-13-4]	Fungus
5951	1110	28	107	17	43.99	5.459	4.55E-07	6.73E-06	906	craniferina_c17568	CUST_10442_PI416193496	NA	NA	NA	Fungus
12290	94	1229	65	250	-15.014	-3.908	1.58E-07	3.05E-06	907	craniferina_c4718	CUST_6706_PI416193500	NA	NA	NA	Fungus
44207	472	66	130	7	7.034	2.814	6.78E-09	2.95E-07	908	craniferina_c4490	CUST_1243_PI416193496	NA	NA	NA	Fungus
13631	14	1331	10	142	-149.814	-7.227	7.46E-07	9.85E-06	909	Cr_DMidi_9697G02.ab1	CUST_16512_PI416193500	NA	NA	NA	Fungus
25344	6652	815	2608	31	7.651	2.936	1.40E-08	4.98E-07	910	craniferina_c16222	CUST_9388_PI416193496	239613942	EEQ90929.1	serine/threonine-protein kinase ssn3 [Ajellomyces dermatitidis ER-3]	Algae
32470	8	393	10	266	-75.096	-6.231	6.02E-07	8.37E-06	911	Cr_DMini_4609D02.ab1	CUST_17089_PI416193500	169594952	XP_001790900.1	hypothetical protein SNOG_00207 [Phaeosphaeria nodorum SN15] 	Fungus
12579	2	30	0	13	-12.815	-3.68	1.05E-07	2.21E-06	912	craniferina_c6533	CUST_8560_PI416193500	169623987	XP_001805400.1	hypothetical protein SNOG_15243 [Phaeosphaeria nodorum SN15] 	Fungus
25716	173	2	120	0	58.689	5.875	5.73E-07	8.08E-06	913	craniferina_c21827	CUST_14451_PI416193496	NA	NA	NA	Algae
24114	45	386	3	76	-8.396	-3.07	2.85E-08	8.61E-07	914	craniferina_c26947	CUST_19295_PI416193496	169610463	XP_001798650.1	hypothetical protein SNOG_08330 [Phaeosphaeria nodorum SN15] 	Fungus
32187	465	87	66	19	5.376	2.427	1.24E-11	4.19E-09	915	craniferina_c16749	CUST_9803_PI416193496	NA	NA	NA	Fungus
35858	494	39	114	14	12.96	3.696	1.13E-07	2.33E-06	916	craniferina_lrc3030	CUST_4763_PI416193500	NA	NA	NA	Fungus
3918	159	4	100	1	37.4	5.225	4.49E-07	6.65E-06	917	craniferina_c25244	CUST_17665_PI416193496	NA	NA	NA	Fungus
14389	81	9	22	2	9.054	3.179	3.86E-08	1.06E-06	918	craniferina_c14691	CUST_8144_PI416193496	NA	NA	NA	Fungus
3262	2	28	0	6	-12.938	-3.694	1.15E-07	2.36E-06	919	craniferina_c18862	CUST_11620_PI416193496	NA	NA	NA	Fungus
41267	6263	37359	2172	8776	-6.061	-2.6	1.18E-09	8.41E-08	920	craniferina_c13651	CUST_12732_PI416193500	156063086	XP_001597465.1	hypothetical protein SS1G_01659 [Sclerotinia sclerotiorum 1980] 	Fungus
9053	7920	77659	2251	12067	-10.005	-3.323	5.85E-08	1.44E-06	921	craniferina_c7316	CUST_2739_PI416193496	145239635	XP_001392464.1	hypothetical protein An08g03480 [Aspergillus niger] 	Fungus
13142	362	2249	58	61	-6.268	-2.648	2.17E-09	1.30E-07	922	craniferina_c4740	CUST_6723_PI416193500	171696076	XP_001912962.1	hypothetical protein [Podospora anserina S mat+] 	Fungus
41199	4	59	4	4	-16.599	-4.053	2.07E-07	3.70E-06	923	craniferina_c27026	CUST_19372_PI416193496	154273136	XP_001537420.1	predicted protein [Ajellomyces capsulatus NAm1] 	Fungus
45184	126	16	10	0	7.947	2.991	2.33E-08	7.42E-07	924	craniferina_c26061	CUST_18441_PI416193496	NA	NA	NA	Fungus
42133	483	51	122	21	9.759	3.287	5.77E-08	1.43E-06	925	craniferina_c25714	CUST_18105_PI416193496	116203875	XP_001227748.1	hypothetical protein CHGG_09821 [Chaetomium globosum CBS 148.51] 	Fungus
12031	851	117	203	26	7.248	2.857	1.14E-08	4.28E-07	926	craniferina_c22236	CUST_14840_PI416193496	NA	NA	NA	Fungus
34981	1465	277	189	14	5.267	2.397	5.90E-12	2.73E-09	927	craniferina_c9619	CUST_10828_PI416193500	39947805	XP_363047.1	hypothetical protein MGG_08631 [Magnaporthe oryzae 70-15] 	Fungus
33587	62	10	12	2	6.355	2.668	2.91E-09	1.60E-07	928	craniferina_c14337	CUST_12957_PI416193500	156053854	XP_001592853.1	hypothetical protein SS1G_05775 [Sclerotinia sclerotiorum 1980] 	Fungus
44306	1883	144	346	41	13.299	3.733	1.43E-07	2.81E-06	929	craniferina_c13054	CUST_6759_PI416193496	116205377	XP_001228499.1	hypothetical protein CHGG_10572 [Chaetomium globosum CBS 148.51] 	Algae
9545	388	2	335	0	98.864	6.627	7.53E-07	9.92E-06	930	Cr_DMidi_9697B02.ab1	CUST_16416_PI416193500	116201305	XP_001226464.1	hypothetical protein CHGG_08537 [Chaetomium globosum CBS 148.51] 	Fungus
22561	241	8	144	3	25.767	4.687	3.96E-07	6.06E-06	931	Cr_DMidi_7585B08.ab1	CUST_16129_PI416193500	169599655	XP_001793250.1	hypothetical protein SNOG_02651 [Phaeosphaeria nodorum SN15] 	Fungus
24681	43414	6602	10486	1551	6.588	2.72	5.18E-09	2.44E-07	932	craniferina_lrc513	CUST_955_PI416193500	295664112	XP_002792608.1	40S ribosomal protein S22 [Paracoccidioides brasiliensis Pb01] 	Fungus
7030	131	931	81	185	-7.855	-2.974	2.54E-08	7.88E-07	933	craniferina_c3559	CUST_5427_PI416193500	145257753	XP_001401841.1	hypothetical protein An04g04750 [Aspergillus niger] 	Algae
11362	43294	21	35426	11	1402.441	10.454	1.15E-06	1.37E-05	934	Cr_WMidi_9601A06.ab1	CUST_18875_PI416193500	NA	NA	NA	Fungus
42260	1468	22327	155	1910	-15.227	-3.929	1.95E-07	3.53E-06	935	craniferina_c24021	CUST_16517_PI416193496	NA	NA	NA	Algae
19135	1071	196	152	5	5.441	2.444	1.06E-10	1.63E-08	936	craniferina_c9619	CUST_10827_PI416193500	39947805	XP_363047.1	hypothetical protein MGG_08631 [Magnaporthe oryzae 70-15] 	Fungus
8350	828	148	118	40	5.698	2.51	6.00E-10	5.33E-08	937	craniferina_c5798	CUST_1878_PI416193496	70996622	XP_753066.1	conserved hypothetical protein [Aspergillus fumigatus Af293] 	Fungus
18552	33	2	7	0	14.763	3.884	1.92E-07	3.50E-06	938	craniferina_c7027	CUST_8934_PI416193500	261360533	EEY22961.1	translocation protein sec72 [Verticillium albo-atrum VaMs.102]	Fungus
22747	85	761	10	216	-8.731	-3.126	4.36E-08	1.16E-06	939	craniferina_c27130	CUST_19470_PI416193496	NA	NA	NA	Fungus
6670	323	15	170	2	19.443	4.281	2.88E-07	4.72E-06	940	Cr_DMidi_7585A05.ab1	CUST_16100_PI416193500	NA	NA	NA	Fungus
1240	4821	234	779	152	23.995	4.585	3.95E-07	6.06E-06	941	craniferina_c25909	CUST_18291_PI416193496	NA	NA	NA	Fungus
31379	218	1397	19	422	-6.219	-2.637	2.93E-09	1.60E-07	942	craniferina_c20403	CUST_13093_PI416193496	29165633	AAD31436.3	AF130309_1type I polyketide synthase [Exophiala dermatitidis]	Fungus
39074	103	792	62	170	-8.511	-3.089	3.97E-08	1.08E-06	943	craniferina_c3559	CUST_5428_PI416193500	145257753	XP_001401841.1	hypothetical protein An04g04750 [Aspergillus niger] 	Algae
13927	74	443	14	62	-6.055	-2.598	2.13E-09	1.28E-07	944	craniferina_c16644	CUST_9726_PI416193496	197107828	ACH42500.1	RAS small monomeric GTPase [Penicillium marneffei]	Fungus
42191	137	6683	106	1231	-78.018	-6.286	7.55E-07	9.93E-06	945	craniferina_s28422	CUST_20611_PI416193496	NA	NA	NA	Algae
23933	45	265	13	5	-5.985	-2.581	1.75E-09	1.12E-07	946	craniferina_c8158	CUST_9861_PI416193500	145256757	XP_001401506.1	hypothetical protein An04g01410 [Aspergillus niger] 	Fungus
17412	2	403	0	220	-190.219	-7.572	9.54E-07	1.19E-05	947	Cr_WMini_1825H02.ab1	CUST_19368_PI416193500	NA	NA	NA	Algae
8334	337	2478	73	511	-7.373	-2.882	1.93E-08	6.39E-07	948	craniferina_c7916	CUST_3091_PI416193496	296414714	XP_002837042.1	hypothetical protein [Tuber melanosporum Mel28] 	Fungus
14427	270	43	95	12	6.156	2.622	2.83E-09	1.56E-07	949	craniferina_c20024	CUST_12730_PI416193496	NA	NA	NA	Fungus
18474	177	967	26	49	-5.49	-2.457	2.49E-10	2.89E-08	950	craniferina_c10866	CUST_5087_PI416193496	115394914	XP_001213468.1	predicted protein [Aspergillus terreus NIH2624] 	Fungus
1571	9	61	4	5	-6.927	-2.792	1.10E-08	4.17E-07	951	craniferina_c27906	CUST_20195_PI416193496	NA	NA	NA	Fungus
24134	15	154	4	24	-10.375	-3.375	8.72E-08	1.92E-06	952	craniferina_c24583	CUST_17044_PI416193496	NA	NA	NA	Fungus
25384	85	11	18	6	8.754	3.13	5.13E-08	1.31E-06	953	craniferina_c10130	CUST_4563_PI416193496	NA	NA	NA	Algae
20803	12	2	2	0	6.46	2.692	5.63E-09	2.58E-07	954	craniferina_c9418	CUST_10719_PI416193500	261360024	EEY22452.1	conserved hypothetical protein [Verticillium albo-atrum VaMs.102]	Fungus
17209	65	8	8	5	8.488	3.085	4.41E-08	1.17E-06	955	craniferina_c9573	CUST_4172_PI416193496	NA	NA	NA	Fungus
4372	253	1595	38	506	-6.133	-2.617	3.02E-09	1.64E-07	956	craniferina_c7244	CUST_2691_PI416193496	119466971	XP_001257292.1	glyoxalase family protein [Neosartorya fischeri NRRL 181] 	Fungus
23314	1137	11202	535	2220	-10.47	-3.388	8.91E-08	1.94E-06	957	craniferina_c22456	CUST_15043_PI416193496	189196742	XP_001934709.1	hypothetical protein PTRG_04376 [Pyrenophora tritici-repentis Pt-1C-BFP] 	Algae
14342	64	347	12	46	-5.46	-2.449	2.45E-10	2.86E-08	958	craniferina_c23351	CUST_15888_PI416193496	289621159	CBI51942.1	unnamed protein product [Sordaria macrospora]	Algae
33573	94	3	96	1	21.954	4.456	3.86E-07	5.94E-06	959	craniferina_c10393	CUST_11279_PI416193500	238489453	XP_002375964.1	conserved hypothetical protein [Aspergillus flavus NRRL3357] 	Fungus
40891	3	88	0	62	-26.596	-4.733	4.65E-07	6.84E-06	960	craniferina_c17498	CUST_14198_PI416193500	NA	NA	NA	Fungus
10841	91	8253	147	320	-415.355	-8.698	1.12E-06	1.34E-05	961	craniferina_c3636	CUST_5526_PI416193500	NA	NA	NA	Fungus
44098	181	1576	54	438	-8.746	-3.129	5.21E-08	1.33E-06	962	craniferina_c7079	CUST_8973_PI416193500	NA	NA	NA	Fungus
12035	129	24	18	6	5.575	2.479	5.12E-10	4.74E-08	963	craniferina_c7104	CUST_8988_PI416193500	NA	NA	NA	Fungus
5057	130	3	60	1	45.248	5.5	6.50E-07	8.90E-06	964	craniferina_c1093	CUST_1964_PI416193500	145496860	XP_001434420.1	hypothetical protein [Paramecium tetraurelia strain d4-2] 	Fungus
5312	16975	255	8087	22	62.186	5.959	7.46E-07	9.85E-06	965	craniferina_c4977	CUST_6991_PI416193500	154303349	XP_001552082.1	hypothetical protein BC1G_09423 [Botryotinia fuckeliana B05.10] 	Fungus
39183	49	276	4	13	-5.605	-2.487	6.58E-10	5.60E-08	966	craniferina_c8508	CUST_10126_PI416193500	226287879	EEH43392.1	ubiquitin conjugation factor E4 [Paracoccidioides brasiliensis Pb18]	Algae
27426	283	4	73	2	80.96	6.339	8.20E-07	1.06E-05	967	Cr_DMini_4609C07.ab1	CUST_17075_PI416193500	154305303	XP_001553054.1	hypothetical protein BC1G_08946 [Botryotinia fuckeliana B05.10] 	Fungus
40662	7	88	1	23	-11.433	-3.515	1.25E-07	2.54E-06	968	craniferina_c8515	CUST_3446_PI416193496	240111298	EER29451.1	"oxidoreductase,short chain dehydrogenase, putative [Coccidioides posadasii C735 delta SOWgp]"	Fungus
16273	1117	171	130	72	6.903	2.787	1.19E-08	4.42E-07	969	craniferina_c17839	CUST_10670_PI416193496	240280578	EER44082.1	iron-sulfur cluster transporter atm1 [Ajellomyces capsulatus H143]	Fungus
19124	7805	147	5975	31	34.487	5.108	5.84E-07	8.16E-06	970	Cr_DMini_865B02.ab1	CUST_17543_PI416193500	261196814	XP_002624810.1	bax Inhibitor family protein [Ajellomyces dermatitidis SLH14081] 	Algae
17815	3	763	2	184	-273.989	-8.098	1.08E-06	1.31E-05	971	craniferina_c16493	CUST_9605_PI416193496	NA	NA	NA	Fungus
18534	459	3474	226	326	-8.138	-3.025	3.80E-08	1.05E-06	972	craniferina_c3184	CUST_4960_PI416193500	NA	NA	NA	Fungus
5664	1184	17	510	12	79.154	6.307	8.25E-07	1.06E-05	973	craniferina_c2212	CUST_3689_PI416193500	159126026	EDP51142.1	nitrogen metabolite repression regulator NmrA [Aspergillus fumigatus A1163]	Fungus
38758	148	26	35	5	5.587	2.482	6.38E-10	5.50E-08	974	craniferina_c6769	CUST_8752_PI416193500	158563980	Q6MY57.2	PAN3_ASPFURecName: Full=PAB-dependent poly(A)-specific ribonuclease subunit pan3; AltName: Full=PAB1P-dependent poly(A)-nuclease	Algae
6659	174	13	121	4	11.747	3.554	1.36E-07	2.70E-06	975	craniferina_c18610	CUST_11383_PI416193496	78062821	YP_372729.1	hypothetical protein Bcep18194_B1972 [Burkholderia sp. 383] 	Fungus
12790	217	40	8	6	5.419	2.438	2.43E-10	2.86E-08	976	craniferina_c1599	CUST_2781_PI416193500	154318566	XP_001558601.1	clathrin coat assembly protein [Botryotinia fuckeliana B05.10] 	Fungus
29039	21	143	8	52	-6.702	-2.745	9.35E-09	3.70E-07	977	craniferina_c26834	CUST_19186_PI416193496	255932479	XP_002557796.1	Pc12g09700 [Penicillium chrysogenum Wisconsin 54-1255] 	Fungus
12597	4355	865	489	124	5.048	2.336	1.10E-12	9.22E-10	978	craniferina_c3741	CUST_5652_PI416193500	119498453	XP_001265984.1	CDP-diacylglycerol-glycerol-3-phosphate 3-phosphatidyltransferase [Neosartorya fischeri NRRL 181] 	Fungus
31020	3126	541	960	95	5.669	2.503	1.05E-09	7.80E-08	979	craniferina_c10391	CUST_11277_PI416193500	169595172	XP_001791010.1	hypothetical protein SNOG_00320 [Phaeosphaeria nodorum SN15] 	Algae
13670	6278	1227	1129	118	5.082	2.345	5.85E-12	2.73E-09	980	craniferina_c10751	CUST_11479_PI416193500	NA	NA	NA	Fungus
13172	71	842	20	71	-12.186	-3.607	1.58E-07	3.04E-06	981	craniferina_c2178	CUST_3646_PI416193500	119473056	XP_001258482.1	"ubiquitin-like protein DskB, putative [Neosartorya fischeri NRRL 181] "	Algae
20345	21	2	4	1	9.813	3.295	8.53E-08	1.89E-06	982	Cr_Midi_01A02.ab1	CUST_17676_PI416193500	295667347	XP_002794223.1	40S ribosomal protein S4 [Paracoccidioides brasiliensis Pb01] 	Algae
41744	2028	30	500	15	72.329	6.177	8.26E-07	1.06E-05	983	craniferina_c1252	CUST_146_PI416193496	NA	NA	NA	Fungus
41383	16	242	3	81	-14.478	-3.856	2.24E-07	3.94E-06	984	craniferina_c7956	CUST_9676_PI416193500	189202430	XP_001937551.1	oxidoreductase domain containing protein [Pyrenophora tritici-repentis Pt-1C-BFP] 	Fungus
19101	1345	202	253	17	6.603	2.723	8.87E-09	3.58E-07	985	craniferina_c13415	CUST_12657_PI416193500	NA	NA	NA	Fungus
23731	146	998	51	250	-6.925	-2.792	1.36E-08	4.89E-07	986	craniferina_c13851	CUST_7449_PI416193496	NA	NA	NA	Fungus
3887	73	718	48	38	-11.802	-3.561	1.44E-07	2.82E-06	987	craniferina_c5451	CUST_1710_PI416193496	242801524	XP_002483785.1	conserved hypothetical protein [Talaromyces stipitatus ATCC 10500] 	Algae
25091	3	27	1	1	-11.488	-3.522	1.39E-07	2.74E-06	988	craniferina_c15550	CUST_8852_PI416193496	NA	NA	NA	Algae
13955	1320	198	213	16	6.642	2.732	9.46E-09	3.71E-07	989	craniferina_c13415	CUST_12658_PI416193500	NA	NA	NA	Fungus
17094	96	9	52	2	10.106	3.337	9.45E-08	2.03E-06	990	craniferina_c6260	CUST_8281_PI416193500	256732067	EEU45416.1	hypothetical protein NECHADRAFT_41904 [Nectria haematococca mpVI 77-13-4]	Fungus
5638	450	67	37	22	6.909	2.788	1.45E-08	5.08E-07	991	craniferina_c20438	CUST_13127_PI416193496	NA	NA	NA	Fungus
12371	539	99	109	31	5.536	2.469	6.96E-10	5.81E-08	992	craniferina_c5423	CUST_7451_PI416193500	261355200	EEY17628.1	acetyl-CoA acetyltransferase [Verticillium albo-atrum VaMs.102]	Algae
45066	18	139	5	30	-7.671	-2.939	3.36E-08	9.61E-07	993	craniferina_c16116	CUST_13591_PI416193500	226288115	EEH43628.1	sulfite reductase flavoprotein component [Paracoccidioides brasiliensis Pb18]	Fungus
14481	932	5460	121	974	-5.831	-2.544	2.13E-09	1.28E-07	994	craniferina_c5472	CUST_7501_PI416193500	258570247	XP_002543927.1	predicted protein [Uncinocarpus reesii 1704] 	Fungus
39427	2	22	0	2	-9.55	-3.255	8.48E-08	1.88E-06	995	craniferina_c15020	CUST_8426_PI416193496	NA	NA	NA	Fungus
11878	258	23	133	7	10.516	3.394	1.10E-07	2.27E-06	996	craniferina_c19256	CUST_11995_PI416193496	169616466	XP_001801648.1	hypothetical protein SNOG_11405 [Phaeosphaeria nodorum SN15] 	Fungus
19730	360	2	155	0	180.226	7.494	1.11E-06	1.34E-05	997	craniferina_c9219	CUST_3915_PI416193496	NA	NA	NA	Fungus
3312	3992	26339	2033	3796	-7.094	-2.827	1.99E-08	6.55E-07	998	craniferina_c10418	CUST_11294_PI416193500	NA	NA	NA	Fungus
37160	30	4	3	2	8.392	3.069	5.37E-08	1.36E-06	999	craniferina_c23112	CUST_15659_PI416193496	159122329	EDP47450.1	"tryptophanyl-tRNA synthetase, putative [Aspergillus fumigatus A1163]"	Fungus
32975	2	19	0	2	-9.319	-3.22	7.91E-08	1.79E-06	1000	craniferina_c12215	CUST_6072_PI416193496	NA	NA	NA	Fungus
37433	201	39	13	4	5.167	2.369	6.98E-11	1.29E-08	1001	craniferina_c23468	CUST_15995_PI416193496	NA	NA	NA	Fungus
33830	1100	218	84	51	5.141	2.362	5.56E-11	1.10E-08	1002	craniferina_c26808	CUST_19161_PI416193496	125546411	EAY92550.1	hypothetical protein OsI_14290 [Oryza sativa Indica Group]	Algae
2913	3855	777	443	112	4.971	2.314	1.60E-12	1.21E-09	1003	craniferina_c3741	CUST_5651_PI416193500	119498453	XP_001265984.1	CDP-diacylglycerol-glycerol-3-phosphate 3-phosphatidyltransferase [Neosartorya fischeri NRRL 181] 	Fungus
12115	361	70	41	17	5.242	2.39	1.35E-10	1.90E-08	1004	craniferina_c23048	CUST_15597_PI416193496	NA	NA	NA	Fungus
38984	88	2	98	0	27.543	4.784	5.77E-07	8.11E-06	1005	craniferina_c10965	CUST_11622_PI416193500	149275661	ABR23156.1	peptide methionine sulfoxide reductase A [Ulva fasciata]	Algae
16103	83	15	17	4	5.661	2.501	1.57E-09	1.04E-07	1006	craniferina_c1650	CUST_2851_PI416193500	NA	NA	NA	Algae
39913	65	606	5	257	-8.752	-3.13	6.63E-08	1.58E-06	1007	craniferina_c20630	CUST_13305_PI416193496	NA	NA	NA	Fungus
7676	21	3	0	2	7.727	2.95	3.80E-08	1.05E-06	1008	craniferina_c14868	CUST_13124_PI416193500	225556286	EEH04575.1	chromatin assembly factor 1 subunit B [Ajellomyces capsulatus G186AR]	Fungus
24857	2501	265	1114	64	8.847	3.145	6.98E-08	1.64E-06	1009	craniferina_c12271	CUST_12298_PI416193500	169609170	XP_001798004.1	hypothetical protein SNOG_07671 [Phaeosphaeria nodorum SN15] 	Fungus
44391	92	1104	66	593	-12.859	-3.685	2.02E-07	3.63E-06	1010	craniferina_c27234	CUST_19568_PI416193496	239615219	EEQ92206.1	acetoacetyl-CoA reductase [Ajellomyces dermatitidis ER-3]	Fungus
5773	14	131	5	79	-9.096	-3.185	7.78E-08	1.77E-06	1011	craniferina_c19947	CUST_12654_PI416193496	NA	NA	NA	Fungus
38551	14	258	5	125	-16.893	-4.078	3.37E-07	5.33E-06	1012	craniferina_c27948	CUST_15264_PI416193500	256728195	EEU41552.1	hypothetical protein NECHADRAFT_102163 [Nectria haematococca mpVI 77-13-4]	Fungus
44388	78	614	54	77	-9.168	-3.197	8.15E-08	1.83E-06	1013	craniferina_c24657	CUST_17115_PI416193496	NA	NA	NA	Fungus
34231	195	14	72	1	13.27	3.73	2.23E-07	3.92E-06	1014	craniferina_c19320	CUST_12059_PI416193496	NA	NA	NA	Fungus
4286	14394	101177	2876	3309	-7.116	-2.831	2.48E-08	7.74E-07	1015	craniferina_lrc462	CUST_860_PI416193500	154319852	XP_001559243.1	hypothetical protein BC1G_02407 [Botryotinia fuckeliana B05.10] 	Fungus
3524	33064	5426	10709	927	5.938	2.57	3.90E-09	1.98E-07	1016	Cr_WMidi_8257F03.ab1	CUST_18675_PI416193500	NA	NA	NA	Algae
15504	21796	4371	1838	261	4.98	2.316	1.05E-11	3.88E-09	1017	craniferina_c10643	CUST_4927_PI416193496	169609114	XP_001797976.1	hypothetical protein SNOG_07643 [Phaeosphaeria nodorum SN15] 	Fungus
24492	2	40	0	4	-21.091	-4.399	4.62E-07	6.81E-06	1018	craniferina_c4531	CUST_6529_PI416193500	145233705	XP_001400225.1	hypothetical protein An02g10960 [Aspergillus niger] 	Fungus
21473	388	3714	74	386	-9.659	-3.272	1.01E-07	2.14E-06	1019	craniferina_lrc124	CUST_237_PI416193500	240279680	EER43185.1	ATP-dependent molecular chaperone HSC82 [Ajellomyces capsulatus H143]	Fungus
14843	4	65	3	28	-21.375	-4.418	4.69E-07	6.88E-06	1020	craniferina_c3127	CUST_4899_PI416193500	NA	NA	NA	Fungus
19741	85	1697	16	483	-19.663	-4.297	4.25E-07	6.37E-06	1021	craniferina_c8398	CUST_10036_PI416193500	119500778	XP_001267146.1	hypothetical protein NFIA_107410 [Neosartorya fischeri NRRL 181] 	Fungus
42094	381	3442	92	1426	-8.54	-3.094	6.72E-08	1.60E-06	1022	craniferina_c12500	CUST_6300_PI416193496	NA	NA	NA	Fungus
23243	4096	318	724	215	14.931	3.9	2.83E-07	4.66E-06	1023	craniferina_c4286	CUST_6279_PI416193500	189198059	XP_001935367.1	predicted protein [Pyrenophora tritici-repentis Pt-1C-BFP] 	Fungus
2927	2155	2	1325	0	890.379	9.798	1.53E-06	1.71E-05	1024	craniferina_c7442	CUST_2818_PI416193496	212528700	XP_002144507.1	"para-hydroxybenzoate-polyprenyltransferase Coq2, putative [Penicillium marneffei ATCC 18224] "	Fungus
11557	90	14	5	4	6.496	2.7	1.11E-08	4.17E-07	1025	craniferina_c12705	CUST_6473_PI416193496	NA	NA	NA	Fungus
39867	27	147	3	21	-5.51	-2.462	1.13E-09	8.15E-08	1026	craniferina_c8508	CUST_10125_PI416193500	226287879	EEH43392.1	ubiquitin conjugation factor E4 [Paracoccidioides brasiliensis Pb18]	Algae
19014	7	210	6	119	-34.987	-5.129	7.30E-07	9.68E-06	1027	craniferina_c8337	CUST_3343_PI416193496	281201592	EFA75801.1	actin binding protein [Polysphondylium pallidum PN500]	Fungus
38766	5	114	2	3	-26.675	-4.737	6.26E-07	8.64E-06	1028	Cr_DMini_1249F06.ab1	CUST_16653_PI416193500	269214436	ZP_05986548.2	conserved hypothetical protein [Neisseria lactamica ATCC 23970] 	Fungus
18364	9	132	1	61	-13.508	-3.756	2.42E-07	4.15E-06	1029	craniferina_c25425	CUST_17837_PI416193496	212539798	XP_002150054.1	conserved hypothetical protein [Penicillium marneffei ATCC 18224] 	Fungus
42428	8	115	5	13	-17.256	-4.109	3.90E-07	5.99E-06	1030	craniferina_c13459	CUST_7116_PI416193496	NA	NA	NA	Algae
36689	25102	2799	8561	756	8.878	3.15	8.15E-08	1.83E-06	1031	craniferina_lrc13723	CUST_7338_PI416193496	NA	NA	NA	Fungus
38283	741	72	387	8	9.483	3.245	1.04E-07	2.19E-06	1032	craniferina_c15800	CUST_13464_PI416193500	NA	NA	NA	Fungus
11861	14	264	12	59	-30.563	-4.934	7.08E-07	9.47E-06	1033	Cr_WMini_3553F03.ab1	CUST_19549_PI416193500	58269574	XP_571943.1	hypothetical protein [Cryptococcus neoformans var. neoformans JEC21] 	Fungus
40436	13	244	11	62	-26.778	-4.743	6.51E-07	8.91E-06	1034	Cr_WMini_3553F03.ab1	CUST_19548_PI416193500	58269574	XP_571943.1	hypothetical protein [Cryptococcus neoformans var. neoformans JEC21] 	Fungus
38225	96	2	73	0	30.26	4.919	7.05E-07	9.45E-06	1035	craniferina_c24814	CUST_17259_PI416193496	NA	NA	NA	Fungus
26973	145	23	18	3	6.296	2.654	9.58E-09	3.74E-07	1036	craniferina_c13486	CUST_12675_PI416193500	156046208	XP_001589649.1	hypothetical protein SS1G_09371 [Sclerotinia sclerotiorum 1980] 	Algae
21677	2349	365	368	73	6.475	2.695	1.26E-08	4.61E-07	1037	craniferina_c8848	CUST_3657_PI416193496	NA	NA	NA	Fungus
26963	317	45	13	7	7.152	2.838	3.10E-08	9.10E-07	1038	craniferina_c8683	CUST_10261_PI416193500	154321758	XP_001560194.1	hypothetical protein BC1G_01026 [Botryotinia fuckeliana B05.10] 	Fungus
8001	184	34	47	4	5.25	2.392	4.03E-10	4.03E-08	1039	craniferina_c17845	CUST_10676_PI416193496	NA	NA	NA	Fungus
28764	2	31	0	19	-14.465	-3.855	2.87E-07	4.70E-06	1040	craniferina_c19831	CUST_12544_PI416193496	NA	NA	NA	Fungus
38114	634	86	135	13	7.293	2.867	3.52E-08	9.88E-07	1041	craniferina_c25238	CUST_17659_PI416193496	NA	NA	NA	Fungus
32675	797	2	647	0	208.541	7.704	1.36E-06	1.56E-05	1042	craniferina_c11608	CUST_11991_PI416193500	NA	NA	NA	Algae
13095	305	2805	17	306	-9.166	-3.196	9.65E-08	2.06E-06	1043	craniferina_c10192	CUST_4612_PI416193496	NA	NA	NA	Algae
43216	10	54	4	3	-5.508	-2.461	1.58E-09	1.04E-07	1044	craniferina_c13682	CUST_7303_PI416193496	116194356	XP_001222990.1	hypothetical protein CHGG_03776 [Chaetomium globosum CBS 148.51] 	Fungus
11835	33	249	15	84	-7.659	-2.937	4.94E-08	1.28E-06	1045	craniferina_c15546	CUST_8849_PI416193496	296416566	XP_002837947.1	hypothetical protein [Tuber melanosporum Mel28] 	Algae
28847	32	300	5	50	-9.47	-3.243	1.12E-07	2.31E-06	1046	craniferina_c3269	CUST_5064_PI416193500	240276106	EER39618.1	heat shock protein [Ajellomyces capsulatus H143]	Fungus
13760	328	1991	142	332	-6.387	-2.675	1.25E-08	4.58E-07	1047	craniferina_c21992	CUST_14605_PI416193496	NA	NA	NA	Fungus
37456	5	77	3	13	-17.656	-4.142	4.27E-07	6.39E-06	1048	craniferina_c27200	CUST_19538_PI416193496	115384454	XP_001208774.1	conserved hypothetical protein [Aspergillus terreus NIH2624] 	Fungus
29692	103	709	27	103	-7.011	-2.81	2.95E-08	8.82E-07	1049	craniferina_c7392	CUST_9208_PI416193500	NA	NA	NA	Fungus
43895	241	1909	109	104	-8.541	-3.094	7.95E-08	1.80E-06	1050	craniferina_c19516	CUST_12244_PI416193496	159122381	EDP47502.1	"HATPase_c domain protein, putative [Aspergillus fumigatus A1163]"	Fungus
41444	72	391	9	119	-5.275	-2.399	5.96E-10	5.31E-08	1051	craniferina_c4066	CUST_1051_PI416193496	NA	NA	NA	Algae
35704	2	79	0	35	-33.459	-5.064	7.83E-07	1.02E-05	1052	craniferina_c17740	CUST_10584_PI416193496	195130767	XP_002009822.1	GI15030 [Drosophila mojavensis] 	Fungus
16772	38	538	7	153	-14.009	-3.808	2.86E-07	4.70E-06	1053	craniferina_c3667	CUST_5555_PI416193500	212541238	XP_002150774.1	"serine/threonine protein kinase, putative [Penicillium marneffei ATCC 18224] "	Fungus
18614	2	50	0	14	-24.296	-4.603	6.43E-07	8.82E-06	1054	craniferina_c7693	CUST_9455_PI416193500	156051650	XP_001591786.1	predicted protein [Sclerotinia sclerotiorum 1980] 	Fungus
18243	124	738	27	170	-5.967	-2.577	6.33E-09	2.80E-07	1055	Cr_DMidi_5473D09.ab1	CUST_15853_PI416193500	156030683	XP_001584668.1	hypothetical protein SS1G_14437 [Sclerotinia sclerotiorum 1980] 	Fungus
35760	18	116	4	22	-6.37	-2.671	1.29E-08	4.68E-07	1056	craniferina_c12715	CUST_6481_PI416193496	119178282	XP_001240828.1	hypothetical protein CIMG_07991 [Coccidioides immitis RS]	Fungus
40075	3674	19586	692	2112	-5.374	-2.426	9.86E-10	7.44E-08	1057	craniferina_c23164	CUST_15709_PI416193496	NA	NA	NA	Fungus
43270	2916	3	2410	0	598.513	9.225	1.61E-06	1.77E-05	1058	craniferina_c25350	CUST_17766_PI416193496	NA	NA	NA	Fungus
24166	60	408	32	62	-7.464	-2.9	4.47E-08	1.18E-06	1059	craniferina_c13554	CUST_7192_PI416193496	NA	NA	NA	Algae
40355	2	125	0	34	-56.554	-5.822	1.00E-06	1.23E-05	1060	craniferina_c23841	CUST_16347_PI416193496	NA	NA	NA	Fungus
6556	17	2367	19	2224	-161.262	-7.333	1.36E-06	1.56E-05	1061	craniferina_c12375	CUST_6194_PI416193496	121488520	CAI38843.1	translational elongation factor 1a [Eustalomya sp. 28.iv.2001]	Fungus
4840	3516	56	2250	32	56.591	5.823	1.00E-06	1.24E-05	1062	craniferina_c21461	CUST_14099_PI416193496	115390038	XP_001212524.1	"3,4-dihydroxy-2-butanone 4-phosphate synthase [Aspergillus terreus NIH2624] "	Algae
41317	891	126	236	41	7.162	2.84	3.49E-08	9.83E-07	1063	craniferina_c16887	CUST_9910_PI416193496	NA	NA	NA	Fungus
28927	1673	8333	341	673	-5.047	-2.335	1.27E-10	1.82E-08	1064	craniferina_c3999	CUST_5945_PI416193500	NA	NA	NA	Fungus
31673	5667	1089	1438	184	5.142	2.362	3.27E-10	3.51E-08	1065	craniferina_c3469	CUST_5305_PI416193500	225556852	EEH05139.1	hypothetical protein HCBG_06258 [Ajellomyces capsulatus G186AR]	Fungus
34389	849	83	439	13	9.552	3.256	1.30E-07	2.62E-06	1066	craniferina_c15800	CUST_13463_PI416193500	NA	NA	NA	Fungus
34296	956	4836	97	435	-5.065	-2.341	1.80E-10	2.36E-08	1067	craniferina_c4370	CUST_6368_PI416193500	238502445	XP_002382456.1	conserved hypothetical protein [Aspergillus flavus NRRL3357] 	Fungus
3907	10	216	1	76	-21.597	-4.433	5.99E-07	8.33E-06	1068	craniferina_c17218	CUST_14075_PI416193500	NA	NA	NA	Fungus
16767	2219	458	384	63	4.826	2.271	1.00E-11	3.75E-09	1069	craniferina_c4697	CUST_6694_PI416193500	154323798	XP_001561213.1	hypothetical protein BC1G_00298 [Botryotinia fuckeliana B05.10] 	Fungus
27926	47345	8573	10673	469	5.439	2.443	1.70E-09	1.09E-07	1070	craniferina_lrc773	CUST_1399_PI416193500	121702287	XP_001269408.1	MYB DNA-binding domain protein [Aspergillus clavatus NRRL 1] 	Fungus
1540	238	1269	61	19	-5.457	-2.448	1.80E-09	1.14E-07	1071	craniferina_c4394	CUST_1197_PI416193496	NA	NA	NA	Fungus
17555	29	762	20	138	-34.32	-5.101	8.71E-07	1.11E-05	1072	Cr_DMini_4897H12.ab1	CUST_17361_PI416193500	169598098	XP_001792472.1	hypothetical protein SNOG_01847 [Phaeosphaeria nodorum SN15] 	Fungus
11987	17	116	3	25	-6.773	-2.76	2.74E-08	8.38E-07	1073	craniferina_c23911	CUST_14946_PI416193500	255570232	XP_002526076.1	"chaperone clpb, putative [Ricinus communis] "	Algae
43924	275	30	80	7	8.885	3.151	1.01E-07	2.13E-06	1074	craniferina_c926	CUST_1670_PI416193500	256721889	EEU35281.1	predicted protein [Nectria haematococca mpVI 77-13-4]	Fungus
42225	70	560	13	108	-7.975	-2.996	6.88E-08	1.62E-06	1075	craniferina_c12188	CUST_12261_PI416193500	NA	NA	NA	Fungus
15799	254	53	23	8	4.8	2.263	6.13E-12	2.81E-09	1076	craniferina_c24808	CUST_17253_PI416193496	242782307	XP_002479973.1	"Ccr4-Not transcription complex subunit (NOT1), putative [Talaromyces stipitatus ATCC 10500] "	Fungus
8237	6	39	2	3	-7.168	-2.842	3.87E-08	1.06E-06	1077	craniferina_lrc17888	CUST_10717_PI416193496	118083778	XP_001232842.1	PREDICTED: hypothetical protein [Gallus gallus]	Fungus
25751	141	18	77	6	7.237	2.855	4.25E-08	1.14E-06	1078	craniferina_c9865	CUST_4384_PI416193496	NA	NA	NA	Algae
41287	286	40	9	4	7.178	2.844	4.06E-08	1.10E-06	1079	craniferina_c8683	CUST_10262_PI416193500	154321758	XP_001560194.1	hypothetical protein BC1G_01026 [Botryotinia fuckeliana B05.10] 	Fungus
29782	2822	13568	480	1707	-4.83	-2.272	1.63E-11	4.82E-09	1080	craniferina_c1803	CUST_3093_PI416193500	170094442	XP_001878442.1	predicted protein [Laccaria bicolor S238N-H82] 	Fungus
38776	381	21	45	9	18.851	4.237	5.27E-07	7.55E-06	1081	craniferina_c16019	CUST_13558_PI416193500	240280141	EER43645.1	glycosyltransferase [Ajellomyces capsulatus H143]	Fungus
6791	215	45	24	9	4.79	2.26	5.82E-12	2.73E-09	1082	craniferina_c27596	CUST_19914_PI416193496	NA	NA	NA	Fungus
25613	259	45	53	11	5.787	2.533	5.74E-09	2.62E-07	1083	craniferina_c3440	CUST_5268_PI416193500	156051084	XP_001591503.1	hypothetical protein SS1G_06949 [Sclerotinia sclerotiorum 1980] 	Fungus
2756	46556	6519	5443	1206	7.193	2.847	4.18E-08	1.12E-06	1084	craniferina_lrc78	CUST_148_PI416193500	71018401	XP_759431.1	hypothetical protein UM03284.1 [Ustilago maydis 521] 	Fungus
34853	3577	140385	2585	5013	-54.993	-5.781	1.06E-06	1.29E-05	1085	Cr_DMini_865G10.ab1	CUST_17650_PI416193500	67522991	XP_659556.1	hypothetical protein AN1952.2 [Aspergillus nidulans FGSC A4] 	Fungus
14320	717	148	126	25	4.841	2.275	3.14E-11	7.89E-09	1086	craniferina_lrc329	CUST_623_PI416193500	156052341	XP_001592097.1	hypothetical protein SS1G_06336 [Sclerotinia sclerotiorum 1980] 	Fungus
5327	532	107	61	17	4.991	2.319	1.50E-10	2.05E-08	1087	craniferina_c4240	CUST_6228_PI416193500	NA	NA	NA	Algae
4493	3	24	0	9	-8.372	-3.066	8.63E-08	1.90E-06	1088	craniferina_c17715	CUST_10561_PI416193496	116204699	XP_001228160.1	hypothetical protein CHGG_10233 [Chaetomium globosum CBS 148.51] 	Fungus
14906	946	147	161	20	6.392	2.676	1.78E-08	6.00E-07	1089	Cr_DMini_1249D05.ab1	CUST_16611_PI416193500	NA	NA	NA	Fungus
41996	118	696	20	220	-5.788	-2.533	6.14E-09	2.74E-07	1090	craniferina_c16625	CUST_9712_PI416193496	39942950	XP_361012.1	hypothetical protein [Magnaporthe oryzae 70-15] 	Fungus
27648	1382	6848	109	490	-4.957	-2.309	1.16E-10	1.72E-08	1091	craniferina_c7558	CUST_2886_PI416193496	27734371	AAM51214.1	polyubiquitin [Cercomonas sp. ATCC 50316] 	Fungus
9270	28	228	1	139	-7.255	-2.859	4.78E-08	1.25E-06	1092	Cr_Mini_01B04.ab1	CUST_17860_PI416193500	NA	NA	NA	Fungus
32696	544	40	117	16	14.127	3.82	3.44E-07	5.42E-06	1093	craniferina_lrc3030	CUST_4764_PI416193500	NA	NA	NA	Fungus
24654	1242	261	153	28	4.748	2.247	2.00E-12	1.41E-09	1094	craniferina_c9714	CUST_10887_PI416193500	156042209	XP_001587662.1	hypothetical protein SS1G_11655 [Sclerotinia sclerotiorum 1980] 	Fungus
23210	17558	1638	2002	122	10.69	3.418	2.00E-07	3.62E-06	1095	craniferina_c8713	CUST_10279_PI416193500	156062866	XP_001597355.1	hypothetical protein SS1G_01549 [Sclerotinia sclerotiorum 1980] 	Algae
4869	194	29	84	3	6.139	2.618	1.26E-08	4.60E-07	1096	craniferina_c7722	CUST_2976_PI416193496	NA	NA	NA	Fungus
16306	384	9	293	4	30.977	4.953	8.82E-07	1.12E-05	1097	craniferina_c23513	CUST_16038_PI416193496	NA	NA	NA	Fungus
39612	3	384	0	211	-136.322	-7.091	1.44E-06	1.63E-05	1098	craniferina_c16975	CUST_9975_PI416193496	257449357	ACV53651.1	guanine nucleotide-binding protein beta polypeptide 2-like 1 [Paramisgurnus dabryanus]	Fungus
35401	8867	916	1968	496	10.546	3.399	1.96E-07	3.55E-06	1099	craniferina_c4183	CUST_6155_PI416193500	296808695	XP_002844686.1	conserved hypothetical protein [Arthroderma otae CBS 113480] 	Fungus
24469	668	135	116	18	4.924	2.3	1.08E-10	1.64E-08	1100	craniferina_c17977	CUST_10793_PI416193496	NA	NA	NA	Fungus
35819	577	47	128	16	12.484	3.642	2.82E-07	4.65E-06	1101	craniferina_lrc28239	CUST_15349_PI416193500	156055506	XP_001593677.1	hypothetical protein SS1G_05105 [Sclerotinia sclerotiorum 1980] 	Fungus
43769	155	7012	119	1406	-69.448	-6.118	1.23E-06	1.44E-05	1102	craniferina_lrc28192	CUST_20418_PI416193496	NA	NA	NA	Algae
35991	1437	215	457	62	6.688	2.742	2.93E-08	8.79E-07	1103	craniferina_c14136	CUST_7684_PI416193496	NA	NA	NA	Fungus
36091	3031	527	1077	76	5.57	2.478	3.86E-09	1.97E-07	1104	craniferina_c10391	CUST_11278_PI416193500	169595172	XP_001791010.1	hypothetical protein SNOG_00320 [Phaeosphaeria nodorum SN15] 	Algae
23549	413	51	58	13	8.309	3.055	8.84E-08	1.93E-06	1105	craniferina_c8419	CUST_3388_PI416193496	242791006	XP_002481674.1	phosphatidylserine synthase [Talaromyces stipitatus ATCC 10500] 	Fungus
5485	3	23	1	7	-8.884	-3.151	1.17E-07	2.39E-06	1106	craniferina_c19754	CUST_12470_PI416193496	NA	NA	NA	Fungus
36664	2619	23733	74	892	-9.061	-3.18	1.29E-07	2.60E-06	1107	craniferina_c9138	CUST_10552_PI416193500	NA	NA	NA	Algae
26908	64	6	30	1	9.335	3.223	1.45E-07	2.83E-06	1108	craniferina_c25114	CUST_17538_PI416193496	NA	NA	NA	Fungus
8853	2182	291	743	65	7.349	2.877	5.55E-08	1.39E-06	1109	craniferina_c11895	CUST_5821_PI416193496	NA	NA	NA	Fungus
15048	8221	86925	1167	4943	-10.638	-3.411	2.09E-07	3.73E-06	1110	BTK05728015(c)SJ1(t)Dry_0.5-1kb_1441-1536_H7(p)T3(s)090205SJ1SEQ1.056.ab1	CUST_15562_PI416193500	70993292	XP_751493.1	conserved hypothetical protein [Aspergillus fumigatus Af293] 	NA
37137	14	160	11	39	-13.879	-3.795	3.54E-07	5.54E-06	1111	craniferina_c23943	CUST_16443_PI416193496	NA	NA	NA	Algae
15328	2389	18206	914	5081	-7.787	-2.961	7.43E-08	1.72E-06	1112	craniferina_c28277	CUST_20482_PI416193496	145257349	XP_001401697.1	hypothetical protein An04g03290 [Aspergillus niger] 	Algae
21338	589	3543	164	527	-6.134	-2.617	1.40E-08	4.97E-07	1113	craniferina_c22907	CUST_14842_PI416193500	295659363	XP_002790240.1	conserved hypothetical protein [Paracoccidioides brasiliensis Pb01] 	Fungus
20225	34	288	7	68	-8.39	-3.069	9.64E-08	2.06E-06	1114	craniferina_c23516	CUST_16041_PI416193496	NA	NA	NA	Fungus
9886	73	466	18	94	-6.402	-2.679	2.20E-08	7.06E-07	1115	craniferina_c2687	CUST_4328_PI416193500	261204233	XP_002629330.1	cytochrome c peroxidase [Ajellomyces dermatitidis SLH14081] 	Algae
40526	51	267	7	43	-5.206	-2.38	1.05E-09	7.81E-08	1116	craniferina_c3971	CUST_5911_PI416193500	121700194	XP_001268362.1	"magnesium dependent phosphatase, putative [Aspergillus clavatus NRRL 1] "	Fungus
25351	13	2	1	0	6.757	2.756	3.37E-08	9.63E-07	1117	craniferina_c7000	CUST_8914_PI416193500	119499774	XP_001266644.1	tripeptidyl peptidase A [Neosartorya fischeri NRRL 181] 	Fungus
23604	64	7	14	3	9.543	3.254	1.69E-07	3.19E-06	1118	craniferina_c23724	CUST_16237_PI416193496	291182223	EFE37924.1	"Pfs, NACHT and WD domain protein [Trichophyton verrucosum HKI 0517]"	Algae
8488	120	5	9	2	24.503	4.615	7.88E-07	1.02E-05	1119	craniferina_c14139	CUST_7687_PI416193496	NA	NA	NA	Fungus
44591	2173	14145	195	929	-6.517	-2.704	2.64E-08	8.11E-07	1120	craniferina_lrc324	CUST_614_PI416193500	46123273	XP_386190.1	hypothetical protein FG06014.1 [Gibberella zeae PH-1]	Fungus
29676	8114	86318	1148	4739	-10.701	-3.42	2.25E-07	3.95E-06	1121	BTK05728015(c)SJ1(t)Dry_0.5-1kb_1441-1536_H7(p)T3(s)090205SJ1SEQ1.056.ab1	CUST_15561_PI416193500	70993292	XP_751493.1	conserved hypothetical protein [Aspergillus fumigatus Af293] 	NA
33753	192	7	111	1	23.948	4.582	7.75E-07	1.01E-05	1122	craniferina_c2316	CUST_3832_PI416193500	239612734	EEQ89721.1	DUF1014 domain-containing protein [Ajellomyces dermatitidis ER-3]	Fungus
41584	143	16	29	5	9.192	3.2	1.46E-07	2.85E-06	1123	craniferina_c2087	CUST_3520_PI416193500	189199124	XP_001935899.1	translation initiation factor eIF4B [Pyrenophora tritici-repentis Pt-1C-BFP] 	Fungus
41086	56	8	7	2	7.484	2.904	6.57E-08	1.57E-06	1124	craniferina_c2857	CUST_4537_PI416193500	115398438	XP_001214808.1	purine nucleoside phosphorylase [Aspergillus terreus NIH2624] 	Fungus
4538	37856	5311	4863	975	7.172	2.842	5.27E-08	1.34E-06	1125	craniferina_lrc78	CUST_147_PI416193500	71018401	XP_759431.1	hypothetical protein UM03284.1 [Ustilago maydis 521] 	Fungus
5771	62	386	14	16	-6.323	-2.661	2.20E-08	7.05E-07	1126	craniferina_c12869	CUST_6605_PI416193496	256732849	EEU46197.1	predicted protein [Nectria haematococca mpVI 77-13-4]	Algae
12198	36	327	11	30	-9.394	-3.232	1.67E-07	3.17E-06	1127	craniferina_c25640	CUST_18034_PI416193496	NA	NA	NA	Fungus
4787	200	37	19	7	5.426	2.44	3.02E-09	1.64E-07	1128	craniferina_c14718	CUST_8168_PI416193496	189195704	XP_001934190.1	N-acetyltransferase complex ARD1 subunit [Pyrenophora tritici-repentis Pt-1C-BFP] 	Fungus
4622	7913	174	6052	37	30.036	4.909	9.51E-07	1.19E-05	1129	Cr_DMini_865B02.ab1	CUST_17542_PI416193500	261196814	XP_002624810.1	bax Inhibitor family protein [Ajellomyces dermatitidis SLH14081] 	Algae
17010	467	88	68	4	5.274	2.399	1.84E-09	1.15E-07	1130	craniferina_c24156	CUST_16647_PI416193496	169598562	XP_001792704.1	hypothetical protein SNOG_02087 [Phaeosphaeria nodorum SN15] 	Fungus
40535	475	66	99	13	7.21	2.85	5.63E-08	1.40E-06	1131	craniferina_c16658	CUST_9736_PI416193496	NA	NA	NA	Fungus
24624	212	37	69	5	5.625	2.492	6.38E-09	2.81E-07	1132	craniferina_lrc16550	CUST_9650_PI416193496	NA	NA	NA	Fungus
26612	271	6	31	4	56.204	5.813	1.25E-06	1.46E-05	1133	craniferina_c26519	CUST_18877_PI416193496	NA	NA	NA	Fungus
37073	2103	412	175	27	5.095	2.349	7.95E-10	6.40E-08	1134	craniferina_c10250	CUST_4651_PI416193496	NA	NA	NA	Fungus
17445	4640	5	3557	3	715.791	9.483	2.07E-06	2.16E-05	1135	craniferina_c1115	CUST_2000_PI416193500	NA	NA	NA	Algae
37367	135	27	32	8	5.14	2.362	1.06E-09	7.82E-08	1136	craniferina_c22972	CUST_14852_PI416193500	NA	NA	NA	Fungus
8974	172	15	52	7	12.405	3.633	3.21E-07	5.13E-06	1137	craniferina_c27380	CUST_15220_PI416193500	189208696	XP_001940681.1	predicted protein [Pyrenophora tritici-repentis Pt-1C-BFP] 	Fungus
24534	1220	254	131	15	4.796	2.262	7.63E-11	1.36E-08	1138	craniferina_c7454	CUST_2824_PI416193496	NA	NA	NA	Algae
44215	90	671	19	177	-7.413	-2.89	6.77E-08	1.60E-06	1139	craniferina_c10555	CUST_4871_PI416193496	259484711	CBF81166.1	"TPA: actin cytoskeleton organization and biogenesis protein, putative (AFU_orthologue; AFUA_3G04300) [Aspergillus nidulans FGSC A4]"	Fungus
36250	180	1090	49	13	-6.213	-2.635	2.06E-08	6.71E-07	1140	craniferina_c4740	CUST_6724_PI416193500	171696076	XP_001912962.1	hypothetical protein [Podospora anserina S mat+] 	Fungus
7672	14	121	1	10	-8.48	-3.084	1.19E-07	2.42E-06	1141	craniferina_c17226	CUST_14080_PI416193500	119174022	XP_001239372.1	hypothetical protein CIMG_08993 [Coccidioides immitis RS]	Fungus
35695	300	2508	59	362	-8.399	-3.07	1.13E-07	2.32E-06	1142	craniferina_c13011	CUST_12555_PI416193500	154290673	XP_001545928.1	hypothetical protein BC1G_15595 [Botryotinia fuckeliana B05.10] 	Fungus
16659	1050	72	123	32	15.616	3.965	4.97E-07	7.20E-06	1143	craniferina_c26870	CUST_19220_PI416193496	NA	NA	NA	Fungus
35840	352	1978	118	646	-5.641	-2.496	7.36E-09	3.11E-07	1144	craniferina_c2754	CUST_4411_PI416193500	146324065	XP_753991.2	MAP kinase kinase kinase SteC [Aspergillus fumigatus Af293] 	Fungus
42130	764	152	202	10	4.897	2.292	2.41E-10	2.85E-08	1145	Cr_DMini_1249H10.ab1	CUST_16700_PI416193500	226293700	EEH49120.1	nuclear cap-binding protein subunit 2 [Paracoccidioides brasiliensis Pb18]	Fungus
1152	485	9047	285	1945	-21.53	-4.428	7.55E-07	9.93E-06	1146	craniferina_c17943	CUST_10763_PI416193496	NA	NA	NA	Fungus
40138	175	23	47	4	7.389	2.885	7.13E-08	1.67E-06	1147	craniferina_c20845	CUST_13515_PI416193496	171676101	XP_001903004.1	hypothetical protein [Podospora anserina S mat+] 	Fungus
42243	344	1776	57	134	-5.193	-2.377	1.64E-09	1.07E-07	1148	craniferina_c6490	CUST_8501_PI416193500	NA	NA	NA	Fungus
10455	3172	605	433	151	5.323	2.412	2.71E-09	1.51E-07	1149	craniferina_c10111	CUST_11105_PI416193500	154290969	XP_001546073.1	hypothetical protein BC1G_15548 [Botryotinia fuckeliana B05.10] 	Algae
24033	2973	15349	297	4010	-5.062	-2.34	8.59E-10	6.80E-08	1150	Cr_DMini_4609G11.ab1	CUST_17159_PI416193500	189198740	XP_001935707.1	dienelactone hydrolase family protein [Pyrenophora tritici-repentis Pt-1C-BFP] 	Fungus
27874	7548	1093	2060	569	7.342	2.876	7.24E-08	1.69E-06	1151	craniferina_c16326	CUST_9474_PI416193496	154316598	XP_001557620.1	hypothetical protein BC1G_04230 [Botryotinia fuckeliana B05.10] 	Fungus
3633	152	31	2	8	4.999	2.322	6.23E-10	5.41E-08	1152	craniferina_c13763	CUST_7374_PI416193496	NA	NA	NA	Algae
6891	48	10	4	3	5.091	2.348	1.10E-09	8.05E-08	1153	craniferina_c22972	CUST_14851_PI416193500	NA	NA	NA	Fungus
41779	9	64	5	7	-7.584	-2.923	8.29E-08	1.85E-06	1154	craniferina_c16980	CUST_13968_PI416193500	119468816	XP_001257890.1	phosphoenolpyruvate carboxykinase AcuF [Neosartorya fischeri NRRL 181] 	Fungus
19384	627	124	163	36	5.104	2.352	1.18E-09	8.42E-08	1155	craniferina_c15622	CUST_8913_PI416193496	156063094	XP_001597469.1	hypothetical protein SS1G_01663 [Sclerotinia sclerotiorum 1980] 	Fungus
9122	18	451	23	31	-42.048	-5.394	1.21E-06	1.43E-05	1156	craniferina_c2028	CUST_3432_PI416193500	NA	NA	NA	Fungus
34074	2048	423	222	94	4.91	2.296	3.80E-10	3.91E-08	1157	craniferina_c6186	CUST_2077_PI416193496	239611926	EEQ88913.1	conserved hypothetical protein [Ajellomyces dermatitidis ER-3]	Algae
4770	464	74	92	12	6.261	2.646	2.69E-08	8.25E-07	1158	craniferina_c25947	CUST_18329_PI416193496	NA	NA	NA	Fungus
7458	12	138	5	57	-11.942	-3.578	3.23E-07	5.16E-06	1159	craniferina_c8469	CUST_3419_PI416193496	19070851	AAL84005.1	heat shock protein 70 [Cryptosporidium sp.]	Fungus
37036	162	1142	64	191	-7.363	-2.88	7.60E-08	1.75E-06	1160	craniferina_c14420	CUST_7921_PI416193496	46121637	XP_385373.1	hypothetical protein FG05197.1 [Gibberella zeae PH-1]	Fungus
45023	3157	15207	316	2332	-4.792	-2.261	1.31E-10	1.85E-08	1161	craniferina_c9903	CUST_4412_PI416193496	159489368	XP_001702669.1	stress related protein [Chlamydomonas reinhardtii] 	Algae
38603	2189	259	655	50	8.292	3.052	1.24E-07	2.51E-06	1162	craniferina_c13045	CUST_6751_PI416193496	145608794	XP_369855.2	hypothetical protein MGG_06370 [Magnaporthe oryzae 70-15] 	Fungus
38392	377	2113	135	661	-5.677	-2.505	9.81E-09	3.81E-07	1163	craniferina_c2754	CUST_4412_PI416193500	146324065	XP_753991.2	MAP kinase kinase kinase SteC [Aspergillus fumigatus Af293] 	Fungus
16643	1637	7748	116	662	-4.729	-2.241	8.08E-11	1.40E-08	1164	craniferina_c4370	CUST_6367_PI416193500	238502445	XP_002382456.1	conserved hypothetical protein [Aspergillus flavus NRRL3357] 	Fungus
27301	494	6783	225	2643	-13.97	-3.804	4.68E-07	6.87E-06	1165	craniferina_lrc24112	CUST_16604_PI416193496	NA	NA	NA	Fungus
1231	78	380	13	29	-4.908	-2.295	4.88E-10	4.59E-08	1166	craniferina_c15771	CUST_9031_PI416193496	156043623	XP_001588368.1	hypothetical protein SS1G_10815 [Sclerotinia sclerotiorum 1980] 	Fungus
39837	613	129	69	10	4.742	2.245	9.08E-11	1.48E-08	1167	craniferina_c12588	CUST_6379_PI416193496	NA	NA	NA	Algae
15299	27	4	9	2	7.9	2.982	1.08E-07	2.25E-06	1168	BTK05730010(c)SJ1(t)Dry_0.5-1kb_1441-1536_E12(p)T3(s)090205SJ1SEQ1.093.ab1	CUST_15608_PI416193500	NA	NA	NA	NA
11561	524	99	135	17	5.245	2.391	2.90E-09	1.60E-07	1169	craniferina_c18409	CUST_11190_PI416193496	NA	NA	NA	Fungus
27667	15	114	2	25	-7.622	-2.93	9.25E-08	1.99E-06	1170	craniferina_c23911	CUST_14945_PI416193500	255570232	XP_002526076.1	"chaperone clpb, putative [Ricinus communis] "	Algae
43237	5	65	2	34	-11.438	-3.516	3.30E-07	5.26E-06	1171	craniferina_c27150	CUST_19490_PI416193496	NA	NA	NA	Algae
40126	5473	1182	661	27	4.61	2.205	1.30E-11	4.22E-09	1172	craniferina_c4645	CUST_1325_PI416193496	NA	NA	NA	Algae
41637	11738	1623	5364	274	6.841	2.774	5.47E-08	1.37E-06	1173	craniferina_c1237	CUST_2193_PI416193500	240280553	EER44057.1	40S ribosomal protein S10b [Ajellomyces capsulatus H143]	Fungus
24259	2	32	0	14	-16.649	-4.057	6.62E-07	9.01E-06	1174	craniferina_c3222	CUST_5017_PI416193500	67902630	XP_681571.1	hypothetical protein AN8302.2 [Aspergillus nidulans FGSC A4] 	Fungus
3132	1215	184	258	18	6.534	2.708	4.02E-08	1.09E-06	1175	craniferina_lrc28239	CUST_15350_PI416193500	156055506	XP_001593677.1	hypothetical protein SS1G_05105 [Sclerotinia sclerotiorum 1980] 	Fungus
14012	357	41	119	4	8.452	3.079	1.56E-07	3.01E-06	1176	craniferina_c12055	CUST_12195_PI416193500	238486578	XP_002374527.1	"cytosine deaminase, putative [Aspergillus flavus NRRL3357] "	Fungus
17107	2362	395	48	130	6.175	2.627	2.84E-08	8.59E-07	1177	craniferina_lrc11067	CUST_11676_PI416193500	170115639	XP_001889013.1	MFS inorganic phosphate transporter [Laccaria bicolor S238N-H82] 	Algae
12421	38	342	2	105	-8.626	-3.109	1.67E-07	3.17E-06	1178	craniferina_c9344	CUST_3999_PI416193496	NA	NA	NA	Fungus
31237	850	181	177	18	4.647	2.216	4.33E-11	9.86E-09	1179	craniferina_c6033	CUST_1997_PI416193496	225684821	EEH23105.1	predicted protein [Paracoccidioides brasiliensis Pb03]	Fungus
31696	224	1390	77	268	-6.399	-2.678	3.65E-08	1.02E-06	1180	BTK05197012(c)SJ1(t)dry_1-3kb_6817-6912_D3(p)T3(s)080606SJSEQ2.020.ab1	CUST_15448_PI416193500	NA	NA	NA	NA
16850	5126	493	1573	244	11.205	3.486	3.28E-07	5.22E-06	1181	craniferina_c4754	CUST_6742_PI416193500	NA	NA	NA	Fungus
34867	2232	3	1729	1	525.461	9.037	2.33E-06	2.37E-05	1182	craniferina_c4005	CUST_5951_PI416193500	258575227	XP_002541795.1	hypothetical protein UREG_01311 [Uncinocarpus reesii 1704] 	Fungus
36121	981	3	769	1	203.267	7.667	2.06E-06	2.15E-05	1183	craniferina_c16548	CUST_9649_PI416193496	259485917	CBF83347.1	"TPA: mitochondrial chaperone BCS1, putative (AFU_orthologue; AFUA_3G13000) [Aspergillus nidulans FGSC A4]"	Fungus
34833	2	38	0	14	-16.891	-4.078	6.95E-07	9.36E-06	1184	craniferina_c23732	CUST_16245_PI416193496	NA	NA	NA	Fungus
40119	3	273	1	96	-82.704	-6.37	1.71E-06	1.86E-05	1185	craniferina_c7956	CUST_9675_PI416193500	189202430	XP_001937551.1	oxidoreductase domain containing protein [Pyrenophora tritici-repentis Pt-1C-BFP] 	Fungus
32135	98	575	35	147	-5.985	-2.581	2.20E-08	7.06E-07	1186	craniferina_c12886	CUST_6621_PI416193496	242769032	XP_002341687.1	sulfate transporter family protein [Talaromyces stipitatus ATCC 10500] 	Algae
18483	581	3192	170	613	-5.601	-2.486	1.03E-08	3.94E-07	1187	craniferina_c27219	CUST_19557_PI416193496	159468684	XP_001692504.1	chaperonin 60B2 [Chlamydomonas reinhardtii] 	Algae
29193	15	220	2	53	-14.612	-3.869	5.70E-07	8.05E-06	1188	craniferina_c16578	CUST_9672_PI416193496	256720355	EEU33792.1	hypothetical protein NECHADRAFT_56055 [Nectria haematococca mpVI 77-13-4]	Fungus
416	1080	232	115	28	4.662	2.221	7.19E-11	1.31E-08	1189	craniferina_c26312	CUST_18676_PI416193496	261352398	EEY14826.1	conserved hypothetical protein [Verticillium albo-atrum VaMs.102]	Algae
31180	2	13	0	2	-6.286	-2.652	3.48E-08	9.82E-07	1190	craniferina_c18970	CUST_14460_PI416193500	169624098	XP_001805455.1	hypothetical protein SNOG_15301 [Phaeosphaeria nodorum SN15] 	Fungus
9030	641	4524	166	1211	-7.065	-2.821	7.40E-08	1.71E-06	1191	craniferina_c2798	CUST_4470_PI416193500	189188444	XP_001930561.1	predicted protein [Pyrenophora tritici-repentis Pt-1C-BFP] 	Algae
40350	5041	723	1351	171	6.935	2.794	6.69E-08	1.59E-06	1192	craniferina_c7174	CUST_2653_PI416193496	NA	NA	NA	Algae
33446	15	86	5	22	-5.771	-2.529	1.70E-08	5.78E-07	1193	craniferina_c24345	CUST_16823_PI416193496	NA	NA	NA	Algae
2297	118	18	26	2	6.372	2.672	4.13E-08	1.12E-06	1194	craniferina_lrc790	CUST_1430_PI416193500	291184070	EFE39639.1	conserved hypothetical protein [Trichophyton verrucosum HKI 0517]	Fungus
39708	1164	240	142	47	4.881	2.287	8.34E-10	6.67E-08	1195	craniferina_c17482	CUST_10371_PI416193496	NA	NA	NA	Fungus
1051	2424	411	43	138	6.109	2.611	3.16E-08	9.22E-07	1196	craniferina_lrc11067	CUST_11675_PI416193500	170115639	XP_001889013.1	MFS inorganic phosphate transporter [Laccaria bicolor S238N-H82] 	Algae
15093	27996	4028	1542	1209	7.159	2.84	8.14E-08	1.83E-06	1197	craniferina_lrc468	CUST_872_PI416193500	154301996	XP_001551409.1	hypothetical protein BC1G_10235 [Botryotinia fuckeliana B05.10] 	Algae
29627	2694	13200	500	2104	-4.91	-2.296	9.51E-10	7.24E-08	1198	craniferina_c25281	CUST_17699_PI416193496	NA	NA	NA	Algae
28490	3668	313	462	47	11.752	3.555	3.99E-07	6.08E-06	1199	craniferina_c19063	CUST_11808_PI416193496	NA	NA	NA	Algae
9102	69	399	20	5	-6.007	-2.587	2.76E-08	8.40E-07	1200	craniferina_c18780	CUST_11543_PI416193496	NA	NA	NA	Algae
11509	225	48	39	11	4.713	2.237	2.05E-10	2.57E-08	1201	craniferina_c1089	CUST_1955_PI416193500	NA	NA	NA	Fungus
266	7	57	2	13	-8.703	-3.122	1.91E-07	3.48E-06	1202	craniferina_c14000	CUST_7576_PI416193496	NA	NA	NA	Algae
9846	279	2315	57	362	-8.338	-3.06	1.69E-07	3.20E-06	1203	craniferina_c13011	CUST_12556_PI416193500	154290673	XP_001545928.1	hypothetical protein BC1G_15595 [Botryotinia fuckeliana B05.10] 	Fungus
23936	10836	1862	1535	462	5.902	2.561	2.34E-08	7.42E-07	1204	craniferina_c7347	CUST_9172_PI416193500	119193308	XP_001247260.1	conserved hypothetical protein [Coccidioides immitis RS] 	Fungus
36492	228	43	22	17	5.636	2.495	1.39E-08	4.96E-07	1205	craniferina_c4264	CUST_1136_PI416193496	39945584	XP_362329.1	hypothetical protein MGG_04774 [Magnaporthe oryzae 70-15] 	Algae
28529	1815	387	251	35	4.679	2.226	1.48E-10	2.04E-08	1206	craniferina_c11701	CUST_5674_PI416193496	255953393	XP_002567449.1	Pc21g04010 [Penicillium chrysogenum Wisconsin 54-1255] 	Fungus
12001	114	695	60	19	-6.739	-2.753	6.07E-08	1.47E-06	1207	craniferina_c25010	CUST_17443_PI416193496	NA	NA	NA	Fungus
23234	1271	280	162	9	4.524	2.177	1.25E-11	4.19E-09	1208	craniferina_c18612	CUST_11384_PI416193496	189199824	XP_001936249.1	ubiquitin-conjugating enzyme E2 4 [Pyrenophora tritici-repentis Pt-1C-BFP] 	Fungus
1283	660	126	161	4	5.108	2.353	2.75E-09	1.53E-07	1209	craniferina_c15403	CUST_8735_PI416193496	242793240	XP_002482122.1	"monooxygenase, putative [Talaromyces stipitatus ATCC 10500] "	Fungus
11392	72	13	10	2	5.452	2.447	8.68E-09	3.53E-07	1210	craniferina_c17746	CUST_14275_PI416193500	296810838	XP_002845757.1	cgi121 [Arthroderma otae CBS 113480] 	Fungus
45006	2410	435	492	30	5.472	2.452	9.33E-09	3.70E-07	1211	craniferina_c3062	CUST_657_PI416193496	156062960	XP_001597402.1	predicted protein [Sclerotinia sclerotiorum 1980] 	Fungus
27125	4955	1019	1108	41	4.788	2.259	4.63E-10	4.43E-08	1212	craniferina_c14308	CUST_7823_PI416193496	239614823	EEQ91810.1	nuclear pore complex subunit [Ajellomyces dermatitidis ER-3]	Fungus
20535	249	52	41	1	4.753	2.249	3.44E-10	3.66E-08	1213	craniferina_c1957	CUST_3327_PI416193500	70984545	XP_747779.1	UPF0041 domain protein [Aspergillus fumigatus Af293] 	Fungus
40213	101	651	27	109	-6.55	-2.712	5.34E-08	1.35E-06	1214	craniferina_c7392	CUST_9207_PI416193500	NA	NA	NA	Fungus
16395	83	16	15	1	5.228	2.386	4.73E-09	2.28E-07	1215	craniferina_c5920	CUST_7960_PI416193500	NA	NA	NA	Fungus
3172	13	106	3	34	-7.672	-2.94	1.29E-07	2.59E-06	1216	craniferina_lrc1044	CUST_2087_PI416105755	239612964	EEQ89951.1	cell cycle control protein [Ajellomyces dermatitidis ER-3]	Fungus
34693	71	631	29	61	-9.308	-3.219	2.44E-07	4.17E-06	1217	craniferina_c20390	CUST_13081_PI416193496	189199640	XP_001936157.1	ATP-binding cassette protein [Pyrenophora tritici-repentis Pt-1C-BFP] 	Algae
22256	110	515	10	35	-4.683	-2.228	2.10E-10	2.60E-08	1218	craniferina_c8172	CUST_3235_PI416193496	NA	NA	NA	Fungus
8567	35	2542	53	195	-197.973	-7.629	2.30E-06	2.34E-05	1219	Cr_DMini_4897H06.ab1	CUST_17349_PI416193500	261195118	XP_002623963.1	60S ribosomal protein L10-B [Ajellomyces dermatitidis SLH14081] 	Algae
13426	13863	2212	2441	77	6.205	2.634	3.79E-08	1.05E-06	1220	craniferina_c2771	CUST_4436_PI416193500	NA	NA	NA	Fungus
17068	204	44	22	4	4.584	2.197	7.21E-11	1.31E-08	1221	craniferina_c26212	CUST_18583_PI416193496	NA	NA	NA	Fungus
30658	700	150	121	17	4.636	2.213	1.21E-10	1.79E-08	1222	craniferina_lrc329	CUST_624_PI416193500	156052341	XP_001592097.1	hypothetical protein SS1G_06336 [Sclerotinia sclerotiorum 1980] 	Fungus
36912	94	13	14	6	7.446	2.897	1.07E-07	2.22E-06	1223	craniferina_c6182	CUST_2073_PI416193496	145231136	XP_001389832.1	hypothetical protein An01g14420 [Aspergillus niger] 	Algae
35471	45	8	13	3	5.679	2.506	1.77E-08	5.98E-07	1224	craniferina_c24189	CUST_16678_PI416193496	NA	NA	NA	Algae
13703	3975	135098	2897	3779	-48.245	-5.592	1.58E-06	1.75E-05	1225	Cr_DMini_865G10.ab1	CUST_17651_PI416193500	67522991	XP_659556.1	hypothetical protein AN1952.2 [Aspergillus nidulans FGSC A4] 	Fungus
6706	70	14	14	3	4.969	2.313	1.79E-09	1.13E-07	1226	craniferina_c26818	CUST_19171_PI416193496	189201814	XP_001937243.1	aspartyl aminopeptidase [Pyrenophora tritici-repentis Pt-1C-BFP] 	Fungus
34879	13	88	1	8	-6.954	-2.798	7.90E-08	1.79E-06	1227	Cr_DMidi_5281B02.ab1	CUST_15644_PI416193500	156043067	XP_001588090.1	hypothetical protein SS1G_10536 [Sclerotinia sclerotiorum 1980] 	Fungus
9502	209	1206	67	206	-5.912	-2.564	2.80E-08	8.51E-07	1228	BTK05197012(c)SJ1(t)dry_1-3kb_6817-6912_D3(p)T3(s)080606SJSEQ2.020.ab1	CUST_15447_PI416193500	NA	NA	NA	NA
20785	6	93	7	18	-25.97	-4.699	1.21E-06	1.43E-05	1229	craniferina_c15176	CUST_8549_PI416193496	115384014	XP_001208554.1	predicted protein [Aspergillus terreus NIH2624] 	Fungus
27749	211	2028	124	111	-10.976	-3.456	3.79E-07	5.86E-06	1230	craniferina_c11735	CUST_5701_PI416193496	255955101	XP_002568303.1	Pc21g12760 [Penicillium chrysogenum Wisconsin 54-1255] 	Fungus
14385	92	814	22	125	-8.902	-3.154	2.28E-07	3.99E-06	1231	craniferina_c12188	CUST_12262_PI416193500	NA	NA	NA	Fungus
24951	30	258	17	59	-9.774	-3.289	2.94E-07	4.79E-06	1232	craniferina_c21581	CUST_14217_PI416193496	69048499	AAY99758.1	actin [Diaphanoeca grandis]	Fungus
33129	174	1037	57	286	-6.049	-2.597	3.41E-08	9.69E-07	1233	craniferina_lrc490	CUST_34_PI416193496	226442996	NP_001140008.1	C30D10.14 [Salmo salar] 	Fungus
35002	180	34	31	8	5.296	2.405	6.88E-09	2.98E-07	1234	craniferina_c7736	CUST_2985_PI416193496	NA	NA	NA	Fungus
35224	2469	2	755	0	1167.238	10.189	2.90E-06	2.80E-05	1235	craniferina_c12899	CUST_6632_PI416193496	154321179	XP_001559905.1	predicted protein [Botryotinia fuckeliana B05.10] 	Fungus
19990	1007	48	410	12	20.427	4.352	9.98E-07	1.23E-05	1236	craniferina_c26382	CUST_18745_PI416193496	169598514	XP_001792680.1	hypothetical protein SNOG_02061 [Phaeosphaeria nodorum SN15] 	Fungus
39323	657	7	523	2	54.245	5.761	1.71E-06	1.86E-05	1237	craniferina_c15987	CUST_9205_PI416193496	34147944	AAQ62550.1	G-protein alpha subunit Cga2 [Cryptococcus neoformans var. grubii]	Fungus
41821	2312	12685	693	3439	-5.538	-2.469	1.35E-08	4.87E-07	1238	craniferina_c1169	CUST_2088_PI416193500	145238226	XP_001391760.1	hypothetical protein An07g06840 [Aspergillus niger] 	Fungus
11129	3	20	1	3	-7.565	-2.919	1.32E-07	2.65E-06	1239	craniferina_c14130	CUST_12878_PI416193500	156043533	XP_001588323.1	hypothetical protein SS1G_10770 [Sclerotinia sclerotiorum 1980] 	Fungus
11530	388	79	85	24	5.029	2.33	2.64E-09	1.50E-07	1240	craniferina_c5423	CUST_7452_PI416193500	261355200	EEY17628.1	acetyl-CoA acetyltransferase [Verticillium albo-atrum VaMs.102]	Algae
21330	49103	9627	15597	149	4.926	2.3	1.71E-09	1.10E-07	1241	craniferina_lrc114	CUST_217_PI416193500	261194861	XP_002623835.1	60S ribosomal protein L35 [Ajellomyces dermatitidis SLH14081] 	Fungus
12584	214	7	225	5	27.131	4.762	1.31E-06	1.52E-05	1242	craniferina_c20620	CUST_13295_PI416193496	238492072	XP_002377273.1	"para-hydroxybenzoate-polyprenyltransferase Coq2, putative [Aspergillus flavus NRRL3357] "	Algae
28478	85	617	57	122	-8.503	-3.088	2.04E-07	3.66E-06	1243	craniferina_c20404	CUST_14582_PI416193500	212543375	XP_002151842.1	"SNF2 family helicase/ATPase, putative [Penicillium marneffei ATCC 18224] "	Fungus
19584	43	2	7	1	19.728	4.302	9.91E-07	1.22E-05	1244	craniferina_c1610	CUST_213_PI416193496	169597877	XP_001792362.1	hypothetical protein SNOG_01730 [Phaeosphaeria nodorum SN15] 	Fungus
25935	30	207	7	55	-6.802	-2.766	7.79E-08	1.77E-06	1245	craniferina_c15051	CUST_8452_PI416193496	240109654	EER27823.1	hypothetical protein CPC735_031590 [Coccidioides posadasii C735 delta SOWgp]	Fungus
37315	574	5580	114	1045	-9.736	-3.283	3.10E-07	4.99E-06	1246	craniferina_c15100	CUST_13192_PI416193500	237842873	XP_002370734.1	"polyubiquitin, putative [Toxoplasma gondii ME49] "	Fungus
5468	105	711	31	94	-6.924	-2.792	8.50E-08	1.89E-06	1247	craniferina_c13948	CUST_7533_PI416193496	NA	NA	NA	Algae
13273	107	698	12	113	-6.465	-2.693	5.80E-08	1.43E-06	1248	craniferina_c27631	CUST_15236_PI416193500	189200012	XP_001936343.1	replication factor C subunit 1 [Pyrenophora tritici-repentis Pt-1C-BFP] 	Fungus
5078	14	101	3	39	-7.088	-2.825	9.47E-08	2.03E-06	1249	craniferina_lrc1044	CUST_1881_PI416193500	239612964	EEQ89951.1	cell cycle control protein [Ajellomyces dermatitidis ER-3]	Fungus
3875	1014	5380	148	734	-5.314	-2.41	8.21E-09	3.38E-07	1250	craniferina_c5823	CUST_7873_PI416193500	154318415	XP_001558526.1	hypothetical protein BC1G_03375 [Botryotinia fuckeliana B05.10] 	Algae
6538	27391	2815	14464	896	8.912	3.156	2.46E-07	4.20E-06	1251	craniferina_c11440	CUST_5490_PI416193496	NA	NA	NA	Fungus
3415	7	37	1	9	-5.646	-2.497	2.10E-08	6.82E-07	1252	craniferina_c28090	CUST_15292_PI416193500	291185498	EFE40975.1	"calcium transporting ATPase (Pmc1), putative [Trichophyton verrucosum HKI 0517]"	Fungus
15265	143	28	22	7	5.231	2.387	6.46E-09	2.83E-07	1253	craniferina_c25163	CUST_17585_PI416193496	NA	NA	NA	Algae
29157	357	1774	58	75	-5.015	-2.326	2.91E-09	1.60E-07	1254	craniferina_c6490	CUST_8502_PI416193500	NA	NA	NA	Fungus
4248	4	35	1	16	-9.183	-3.199	2.70E-07	4.52E-06	1255	craniferina_c6533	CUST_8559_PI416193500	169623987	XP_001805400.1	hypothetical protein SNOG_15243 [Phaeosphaeria nodorum SN15] 	Fungus
34725	85	402	9	45	-4.708	-2.235	4.91E-10	4.61E-08	1256	craniferina_c16772	CUST_9820_PI416193496	258567664	XP_002584576.1	conserved hypothetical protein [Uncinocarpus reesii 1704] 	Algae
17755	339	67	43	18	5.19	2.376	5.98E-09	2.69E-07	1257	craniferina_c663	CUST_1205_PI416193500	240108692	EER26866.1	"CDP-diacylglycerol--inositol 3-phosphatidyltransferase, putative [Coccidioides posadasii C735 delta SOWgp]"	Fungus
44756	74	2	49	0	24.109	4.592	1.27E-06	1.48E-05	1258	craniferina_c25069	CUST_17496_PI416193496	NA	NA	NA	Fungus
32372	2322	4	768	3	738.031	9.528	3.01E-06	2.89E-05	1259	craniferina_c13216	CUST_6905_PI416193496	NA	NA	NA	Fungus
3228	4040	20298	599	1315	-5.053	-2.337	3.83E-09	1.96E-07	1260	craniferina_c3562	CUST_5432_PI416193500	239611873	EEQ88860.1	conserved hypothetical protein [Ajellomyces dermatitidis ER-3]	Fungus
40168	226	1360	41	255	-6.025	-2.591	3.94E-08	1.08E-06	1261	craniferina_c4108	CUST_6068_PI416193500	145239759	XP_001392526.1	hypothetical protein An08g04100 [Aspergillus niger] 	Fungus
14833	641	115	161	36	5.631	2.493	2.31E-08	7.35E-07	1262	craniferina_c4647	CUST_1326_PI416193496	154281085	XP_001541355.1	predicted protein [Ajellomyces capsulatus NAm1] 	Fungus
7379	212	39	97	7	5.083	2.346	4.64E-09	2.24E-07	1263	craniferina_c10585	CUST_11388_PI416193500	156048378	XP_001590156.1	hypothetical protein SS1G_08920 [Sclerotinia sclerotiorum 1980] 	Fungus
13219	643	3211	164	450	-5.066	-2.341	4.16E-09	2.07E-07	1264	craniferina_c25999	CUST_18380_PI416193496	189197635	XP_001935155.1	NADP-dependent leukotriene B4 12-hydroxydehydrogenase [Pyrenophora tritici-repentis Pt-1C-BFP] 	Fungus
40800	245	40	24	13	6.274	2.649	5.51E-08	1.38E-06	1265	craniferina_c24966	CUST_17405_PI416193496	169771805	XP_001820372.1	hypothetical protein [Aspergillus oryzae RIB40] 	Fungus
32271	184	39	21	7	4.723	2.24	6.67E-10	5.66E-08	1266	craniferina_c7336	CUST_9163_PI416193500	NA	NA	NA	Fungus
38732	60	402	35	32	-7.475	-2.902	1.45E-07	2.83E-06	1267	craniferina_c9522	CUST_4134_PI416193496	NA	NA	NA	Fungus
27143	148	22	55	7	6.581	2.718	7.31E-08	1.70E-06	1268	craniferina_lrc14227	CUST_7760_PI416193496	2851426	P00798.2	PENP_PENJARecName: Full=Penicillopepsin; AltName: Full=Peptidase A 	Algae
7331	37	4	12	0	9.14	3.192	2.82E-07	4.65E-06	1269	craniferina_c6923	CUST_2490_PI416193496	212545723	XP_002153015.1	"pheromone response protein, putative [Penicillium marneffei ATCC 18224] "	Fungus
14017	951	206	149	37	4.635	2.213	3.67E-10	3.83E-08	1270	craniferina_c1048	CUST_1887_PI416193500	119480463	XP_001260260.1	60S ribosomal protein L18 [Neosartorya fischeri NRRL 181] 	Fungus
3976	172	38	21	8	4.559	2.189	1.96E-10	2.51E-08	1271	craniferina_c6641	CUST_8653_PI416193500	189198892	XP_001935783.1	phosphatidylserine decarboxylase proenzyme [Pyrenophora tritici-repentis Pt-1C-BFP] 	Algae
10650	1040	5474	69	797	-5.234	-2.388	8.03E-09	3.33E-07	1272	craniferina_c5823	CUST_7874_PI416193500	154318415	XP_001558526.1	hypothetical protein BC1G_03375 [Botryotinia fuckeliana B05.10] 	Algae
41334	82	412	35	41	-5.294	-2.404	9.48E-09	3.72E-07	1273	craniferina_c25015	CUST_17448_PI416193496	240111352	EER29505.1	hypothetical protein CPC735_071870 [Coccidioides posadasii C735 delta SOWgp]	Algae
14825	255	1533	97	531	-6.09	-2.606	4.79E-08	1.25E-06	1274	craniferina_c8662	CUST_10245_PI416193500	67539954	XP_663751.1	hypothetical protein AN6147.2 [Aspergillus nidulans FGSC A4] 	Fungus
19266	462	36	269	8	11.823	3.564	5.32E-07	7.59E-06	1275	craniferina_c22370	CUST_14965_PI416193496	258569116	XP_002585302.1	hypothetical protein UREG_05991 [Uncinocarpus reesii 1704] 	Fungus
21308	1304	16007	908	4929	-15.193	-3.925	8.08E-07	1.05E-05	1276	craniferina_lrc429	CUST_803_PI416193500	226442996	NP_001140008.1	C30D10.14 [Salmo salar] 	Fungus
32673	33	4	6	2	9.267	3.212	3.10E-07	4.99E-06	1277	craniferina_c10834	CUST_5063_PI416193496	NA	NA	NA	Fungus
24851	2499	7	2079	1	201.723	7.656	2.71E-06	2.66E-05	1278	craniferina_c11597	CUST_11983_PI416193500	NA	NA	NA	Algae
8609	184	38	63	7	4.77	2.254	1.20E-09	8.50E-08	1279	craniferina_c14183	CUST_7724_PI416193496	154297084	XP_001548970.1	hypothetical protein BC1G_12201 [Botryotinia fuckeliana B05.10] 	Algae
42070	240	47	54	9	5.146	2.363	7.11E-09	3.05E-07	1280	craniferina_c6799	CUST_8776_PI416193500	189204308	XP_001938489.1	hypothetical protein PTRG_08157 [Pyrenophora tritici-repentis Pt-1C-BFP] 	Fungus
5374	1474	64454	2298	13712	-154.831	-7.275	2.63E-06	2.60E-05	1281	craniferina_c15585	CUST_8882_PI416193496	239617276	YP_002940598.1	heat shock protein Hsp20 [Kosmotoga olearia TBF 19.5.1] 	Algae
11501	5	51	2	2	-11.286	-3.496	5.08E-07	7.33E-06	1282	craniferina_c13425	CUST_7085_PI416193496	NA	NA	NA	Fungus
43546	15764	1514	1399	620	11.032	3.464	4.87E-07	7.10E-06	1283	craniferina_c12744	CUST_6505_PI416193496	261198719	XP_002625761.1	bZIP transcription factor [Ajellomyces dermatitidis SLH14081] 	Fungus
36897	11	122	2	80	-9.39	-3.231	3.35E-07	5.30E-06	1284	craniferina_c24029	CUST_16525_PI416193496	NA	NA	NA	Fungus
32005	54465	11000	16220	758	4.799	2.263	1.77E-09	1.13E-07	1285	craniferina_lrc114	CUST_218_PI416193500	261194861	XP_002623835.1	60S ribosomal protein L35 [Ajellomyces dermatitidis SLH14081] 	Fungus
20886	24444	621	3957	368	44.544	5.477	1.87E-06	1.99E-05	1286	craniferina_c6700	CUST_2341_PI416193496	189199256	XP_001935965.1	hypothetical protein PTRG_05632 [Pyrenophora tritici-repentis Pt-1C-BFP] 	Fungus
13842	135	839	61	26	-6.62	-2.727	8.47E-08	1.88E-06	1287	craniferina_c11599	CUST_5600_PI416193496	NA	NA	NA	Fungus
4855	231	51	28	9	4.552	2.186	2.81E-10	3.16E-08	1288	craniferina_c5062	CUST_7087_PI416193500	212534950	XP_002147631.1	"proteasome component Pre6, putative [Penicillium marneffei ATCC 18224] "	Fungus
8043	1541	71	910	43	20.509	4.358	1.21E-06	1.42E-05	1289	craniferina_c1284	CUST_153_PI416193496	NA	NA	NA	Algae
10130	175	32	20	4	5.438	2.443	1.74E-08	5.88E-07	1290	craniferina_c1433	CUST_2521_PI416193500	119482021	XP_001261039.1	"poly(A)+ RNA transport protein (UbaA), putative [Neosartorya fischeri NRRL 181] "	Algae
31242	11957	57227	1860	3913	-4.816	-2.268	2.16E-09	1.29E-07	1291	craniferina_c1838	CUST_3135_PI416193500	226287879	EEH43392.1	ubiquitin conjugation factor E4 [Paracoccidioides brasiliensis Pb18]	Fungus
41872	1212	263	161	43	4.618	2.207	5.88E-10	5.26E-08	1292	craniferina_c1048	CUST_1888_PI416193500	119480463	XP_001260260.1	60S ribosomal protein L18 [Neosartorya fischeri NRRL 181] 	Fungus
23734	15458	2064	2004	855	7.883	2.979	2.11E-07	3.76E-06	1293	craniferina_c10985	CUST_11633_PI416193500	NA	NA	NA	Fungus
23239	44	7	9	2	6.83	2.772	1.03E-07	2.17E-06	1294	craniferina_c27249	CUST_19583_PI416193496	NA	NA	NA	Algae
1930	50	325	32	64	-7.321	-2.872	1.61E-07	3.09E-06	1295	craniferina_c1919	CUST_3265_PI416193500	240279899	EER43404.1	PSP1 domain-containing protein [Ajellomyces capsulatus H143]	Fungus
30023	5415	31666	1608	5892	-5.97	-2.578	4.75E-08	1.24E-06	1296	craniferina_c7202	CUST_9058_PI416193500	146324729	XP_747212.2	transcriptional regulator PacG/VIB-1 [Aspergillus fumigatus Af293] 	Fungus
34711	19537	1260	13088	467	14.214	3.829	7.95E-07	1.03E-05	1297	craniferina_lrc2297	CUST_3806_PI416193500	NA	NA	NA	Algae
27296	829	3982	248	311	-4.962	-2.311	4.42E-09	2.18E-07	1298	craniferina_c3999	CUST_5946_PI416193500	NA	NA	NA	Fungus
37431	294	65	43	6	4.528	2.179	2.88E-10	3.22E-08	1299	craniferina_c4107	CUST_6065_PI416193500	295663669	XP_002792387.1	conserved hypothetical protein [Paracoccidioides brasiliensis Pb01] 	Fungus
30983	74415	15086	17270	2195	4.873	2.285	3.08E-09	1.65E-07	1300	craniferina_lrc252	CUST_480_PI416193500	225561848	EEH10128.1	60S acidic ribosomal protein P2 [Ajellomyces capsulatus G186AR]	Fungus
4984	9985	264466	6141	3445	-32.248	-5.011	1.74E-06	1.88E-05	1301	Cr_DMidi_5281D10.ab1	CUST_15703_PI416193500	258564060	XP_002582775.1	30 kDa heat shock protein [Uncinocarpus reesii 1704] 	Fungus
24660	849	192	144	17	4.396	2.136	4.87E-11	1.04E-08	1302	craniferina_c19525	CUST_12253_PI416193496	NA	NA	NA	Fungus
22835	969	6	1146	2	76.304	6.254	2.40E-06	2.42E-05	1303	Cr_Midi_01E01.ab1	CUST_17766_PI416193500	NA	NA	NA	Fungus
39793	70	437	17	80	-6.331	-2.662	7.30E-08	1.70E-06	1304	craniferina_c2687	CUST_4327_PI416193500	261204233	XP_002629330.1	cytochrome c peroxidase [Ajellomyces dermatitidis SLH14081] 	Algae
4025	80	428	35	27	-5.771	-2.529	3.72E-08	1.03E-06	1305	craniferina_c9423	CUST_4057_PI416193496	NA	NA	NA	Fungus
24933	66	2	47	0	30.615	4.936	1.72E-06	1.86E-05	1306	craniferina_c4398	CUST_6396_PI416193500	154309933	XP_001554299.1	hypothetical protein BC1G_06887 [Botryotinia fuckeliana B05.10] 	Algae
16699	69	373	28	25	-5.662	-2.501	3.28E-08	9.45E-07	1307	craniferina_c25917	CUST_18299_PI416193496	242763074	XP_002340504.1	HECT domain protein [Talaromyces stipitatus ATCC 10500] 	Fungus
25918	30	315	8	107	-10.167	-3.346	4.44E-07	6.59E-06	1308	craniferina_c9262	CUST_3942_PI416193496	239608222	EEQ85209.1	ethanolamine kinase [Ajellomyces dermatitidis ER-3]	Algae
11104	88	4	40	1	21.449	4.423	1.34E-06	1.55E-05	1309	craniferina_c15479	CUST_8796_PI416193496	NA	NA	NA	Algae
8754	15	112	0	7	-7.207	-2.849	1.57E-07	3.03E-06	1310	craniferina_c7547	CUST_2879_PI416193496	NA	NA	NA	Fungus
8708	136	29	28	4	4.668	2.223	1.01E-09	7.57E-08	1311	craniferina_c7104	CUST_8987_PI416193500	NA	NA	NA	Fungus
11546	122	5	34	2	27.803	4.797	1.65E-06	1.81E-05	1312	craniferina_c7203	CUST_9060_PI416193500	296422622	XP_002840858.1	hypothetical protein [Tuber melanosporum Mel28] 	Algae
21573	25	5	1	2	5.956	2.574	5.10E-08	1.31E-06	1313	craniferina_c6096	CUST_8132_PI416193500	NA	NA	NA	Fungus
39907	645	139	41	10	4.649	2.217	9.18E-10	7.11E-08	1314	craniferina_c4399	CUST_1199_PI416193496	296811112	XP_002845894.1	conserved hypothetical protein [Arthroderma otae CBS 113480] 	Algae
7078	4714	23283	1445	1889	-5.082	-2.346	7.81E-09	3.26E-07	1315	craniferina_c7201	CUST_2670_PI416193496	119192652	XP_001246932.1	hypothetical protein CIMG_00703 [Coccidioides immitis RS]	Fungus
13216	96	785	39	280	-8.318	-3.056	2.68E-07	4.49E-06	1316	craniferina_lrc2621	CUST_498_PI416193496	NA	NA	NA	Fungus
17919	20809	3076	1978	950	6.959	2.799	1.31E-07	2.63E-06	1317	craniferina_c942	CUST_1698_PI416193500	154297211	XP_001549033.1	NADH-cytochrome b5 reductase [Botryotinia fuckeliana B05.10] 	Algae
9654	445	64	132	24	7.144	2.837	1.50E-07	2.92E-06	1318	craniferina_c4450	CUST_1223_PI416193496	NA	NA	NA	Fungus
34591	250	35	104	7	6.83	2.772	1.15E-07	2.37E-06	1319	craniferina_c5718	CUST_1842_PI416193496	291181433	EFE37210.1	hypothetical protein TRV_08150 [Trichophyton verrucosum HKI 0517]	Algae
39475	73	347	20	46	-4.832	-2.272	3.16E-09	1.68E-07	1320	craniferina_lrc548	CUST_1018_PI416193500	156053684	XP_001592768.1	hypothetical protein SS1G_05689 [Sclerotinia sclerotiorum 1980] 	Algae
31349	361	54	219	9	6.04	2.594	5.87E-08	1.44E-06	1321	craniferina_c24522	CUST_16988_PI416193496	67517547	XP_658594.1	hypothetical protein AN0990.2 [Aspergillus nidulans FGSC A4] 	Fungus
4578	2648	12702	544	1488	-4.85	-2.278	3.54E-09	1.83E-07	1322	craniferina_c20134	CUST_12837_PI416193496	239605048	EEQ82156.1	hypothetical protein NCER_101186 [Nosema ceranae BRL01]	Algae
25778	213	33	44	2	6.418	2.682	8.47E-08	1.88E-06	1323	craniferina_c26580	CUST_18938_PI416193496	NA	NA	NA	Algae
36295	306	32	106	6	9.361	3.227	3.99E-07	6.08E-06	1324	craniferina_c926	CUST_1669_PI416193500	256721889	EEU35281.1	predicted protein [Nectria haematococca mpVI 77-13-4]	Fungus
15894	230	38	23	10	6.226	2.638	7.48E-08	1.73E-06	1325	craniferina_c3650	CUST_880_PI416193496	NA	NA	NA	Fungus
28733	29	190	7	71	-6.35	-2.667	8.13E-08	1.82E-06	1326	craniferina_c27455	CUST_19779_PI416193496	255937445	XP_002559749.1	Pc13g13350 [Penicillium chrysogenum Wisconsin 54-1255] 	Algae
17433	62	8	14	3	7.918	2.985	2.40E-07	4.12E-06	1327	craniferina_c13003	CUST_6715_PI416193496	156048973	XP_001590453.1	hypothetical protein SS1G_08193 [Sclerotinia sclerotiorum 1980] 	Fungus
39042	6	56	3	7	-11.265	-3.494	6.07E-07	8.42E-06	1328	craniferina_c15688	CUST_8962_PI416193496	NA	NA	NA	Fungus
14258	119	702	6	189	-5.751	-2.524	4.18E-08	1.12E-06	1329	craniferina_c28450	CUST_20639_PI416193496	NA	NA	NA	Fungus
37791	48	296	11	50	-6.187	-2.629	7.23E-08	1.69E-06	1330	craniferina_c25250	CUST_17671_PI416193496	NA	NA	NA	Fungus
31189	5045	305	2874	41	14.179	3.826	8.98E-07	1.14E-05	1331	craniferina_c26419	CUST_18780_PI416193496	NA	NA	NA	Algae
1370	50	377	20	42	-8.092	-3.016	2.58E-07	4.35E-06	1332	craniferina_c21006	CUST_13666_PI416193496	NA	NA	NA	Algae
30006	106	17	14	7	6.551	2.712	9.89E-08	2.10E-06	1333	craniferina_c16117	CUST_13593_PI416193500	296415297	XP_002837327.1	hypothetical protein [Tuber melanosporum Mel28] 	Fungus
26813	14	150	1	43	-10.174	-3.347	4.97E-07	7.20E-06	1334	craniferina_lrc864	CUST_1559_PI416193500	212543371	XP_002151840.1	hypothetical protein PMAA_046590 [Penicillium marneffei ATCC 18224] 	Algae
10255	3370	20352	108	165	-6.041	-2.595	6.35E-08	1.53E-06	1335	craniferina_c2829	CUST_4507_PI416193500	NA	NA	NA	Fungus
22027	839	184	162	6	4.498	2.169	3.87E-10	3.93E-08	1336	craniferina_c9427	CUST_10731_PI416193500	239607296	EEQ84283.1	clathrin-coated vesicle protein [Ajellomyces dermatitidis ER-3]	Fungus
38673	63	411	21	168	-6.383	-2.674	8.65E-08	1.91E-06	1337	craniferina_c5838	CUST_7891_PI416193500	67523929	XP_660024.1	hypothetical protein AN2420.2 [Aspergillus nidulans FGSC A4] 	Algae
11105	13	928	11	120	-108.942	-6.767	2.85E-06	2.77E-05	1338	craniferina_c11053	CUST_5214_PI416193496	154275976	XP_001538833.1	hypothetical protein HCAG_06438 [Ajellomyces capsulatus NAm1] 	Fungus
35811	1318	6323	21	555	-4.787	-2.259	2.80E-09	1.55E-07	1339	craniferina_c2061	CUST_3479_PI416193500	189198742	XP_001935708.1	ankyrin repeat and BTB/POZ domain-containing protein 1 [Pyrenophora tritici-repentis Pt-1C-BFP] 	Fungus
41549	1955	364	488	149	5.576	2.479	3.38E-08	9.65E-07	1340	craniferina_c1921	CUST_3270_PI416193500	189193585	XP_001933131.1	C2 domain containing protein [Pyrenophora tritici-repentis Pt-1C-BFP] 	Fungus
12396	13514	1940	3355	276	6.875	2.781	1.38E-07	2.74E-06	1341	craniferina_c23691	CUST_14921_PI416193500	242769103	XP_002341701.1	"short-chain dehydrogenase, putative [Talaromyces stipitatus ATCC 10500] "	Fungus
28358	570	84	50	20	6.909	2.789	1.42E-07	2.79E-06	1342	craniferina_c15735	CUST_9004_PI416193496	171682872	XP_001906379.1	hypothetical protein [Podospora anserina S mat+] 	Algae
15520	270	1610	145	130	-6.515	-2.704	9.74E-08	2.08E-06	1343	craniferina_c13392	CUST_7055_PI416193496	156056977	XP_001594412.1	hypothetical protein SS1G_04219 [Sclerotinia sclerotiorum 1980] 	Fungus
10048	12	222	7	86	-21.354	-4.416	1.46E-06	1.64E-05	1344	craniferina_c21393	CUST_14036_PI416193496	NA	NA	NA	Fungus
24100	68	2	50	0	25.118	4.651	1.71E-06	1.86E-05	1345	craniferina_c19905	CUST_12614_PI416193496	NA	NA	NA	Fungus
32833	3137	14944	272	3806	-4.675	-2.225	1.77E-09	1.13E-07	1346	Cr_DMini_4609G11.ab1	CUST_17160_PI416193500	189198740	XP_001935707.1	dienelactone hydrolase family protein [Pyrenophora tritici-repentis Pt-1C-BFP] 	Fungus
4487	3	63	1	41	-16.753	-4.066	1.17E-06	1.38E-05	1347	craniferina_c15769	CUST_13454_PI416193500	256724354	EEU37725.1	hypothetical protein NECHADRAFT_97708 [Nectria haematococca mpVI 77-13-4]	Algae
31105	39	191	14	9	-5.118	-2.356	1.14E-08	4.27E-07	1348	craniferina_c8158	CUST_9862_PI416193500	145256757	XP_001401506.1	hypothetical protein An04g01410 [Aspergillus niger] 	Fungus
15014	18567	3350	2295	367	5.535	2.469	3.29E-08	9.48E-07	1349	craniferina_lrc536	CUST_998_PI416193500	70984070	XP_747556.1	"malate dehydrogenase, NAD-dependent [Aspergillus fumigatus Af293] "	Algae
40356	748	160	234	19	4.536	2.181	7.55E-10	6.15E-08	1350	Cr_DMini_673G02.ab1	CUST_17478_PI416193500	240105998	EER24191.1	"37S ribosomal protein S12, mitochondrial precursor, putative [Coccidioides posadasii C735 delta SOWgp]"	Fungus
29952	6931	33	5317	10	134.478	7.071	3.11E-06	2.97E-05	1351	craniferina_lrc643	CUST_1171_PI416193500	NA	NA	NA	Fungus
27303	15831	2009	2232	874	8.317	3.056	3.02E-07	4.89E-06	1352	craniferina_c10985	CUST_11634_PI416193500	NA	NA	NA	Fungus
43488	171	2	134	0	45.158	5.497	2.30E-06	2.34E-05	1353	craniferina_c28034	CUST_20300_PI416193496	NA	NA	NA	Algae
44657	7984	47954	2643	3367	-6.228	-2.639	8.45E-08	1.88E-06	1354	Cr_DMini_673C01.ab1	CUST_17405_PI416193500	154303275	XP_001552045.1	hypothetical protein BC1G_09386 [Botryotinia fuckeliana B05.10] 	Algae
21161	62	415	13	164	-6.366	-2.67	9.05E-08	1.96E-06	1355	craniferina_c24656	CUST_17114_PI416193496	NA	NA	NA	Fungus
39098	169	32	26	10	5.459	2.449	3.02E-08	8.95E-07	1356	craniferina_c3690	CUST_897_PI416193496	NA	NA	NA	Fungus
41046	374	1910	154	87	-5.417	-2.438	2.77E-08	8.42E-07	1357	craniferina_c3212	CUST_5005_PI416193500	256734349	EEU47695.1	predicted protein [Nectria haematococca mpVI 77-13-4]	Fungus
43877	79	16	18	2	5.03	2.331	9.15E-09	3.65E-07	1358	craniferina_c13653	CUST_7276_PI416193496	169610573	XP_001798705.1	hypothetical protein SNOG_08391 [Phaeosphaeria nodorum SN15] 	Fungus
11298	3	80	2	52	-22.254	-4.476	1.58E-06	1.75E-05	1359	craniferina_lrc63	CUST_119_PI416193500	225562852	EEH11131.1	conserved hypothetical protein [Ajellomyces capsulatus G186AR]	Fungus
8999	665	134	119	19	4.936	2.303	6.96E-09	3.00E-07	1360	craniferina_c3023	CUST_4751_PI416193500	189208758	XP_001940712.1	conserved hypothetical protein [Pyrenophora tritici-repentis Pt-1C-BFP] 	Fungus
11443	117	15	47	2	7.438	2.895	2.18E-07	3.86E-06	1361	craniferina_c1615	CUST_2799_PI416193500	156037404	XP_001586429.1	hypothetical protein SS1G_12413 [Sclerotinia sclerotiorum 1980] 	Fungus
11203	8	56	1	6	-7.359	-2.88	2.12E-07	3.78E-06	1362	craniferina_c14879	CUST_8304_PI416193496	NA	NA	NA	Algae
35992	3603	786	839	51	4.505	2.171	6.22E-10	5.41E-08	1363	craniferina_c11836	CUST_5774_PI416193496	296811212	XP_002845944.1	ubiquitin conjugating enzyme [Arthroderma otae CBS 113480] 	Fungus
23682	3073	484	385	181	6.618	2.726	1.23E-07	2.50E-06	1364	craniferina_c14941	CUST_13140_PI416193500	145228991	XP_001388804.1	D-xylose reductase xyrA-Aspergillus niger 	Fungus
29173	20	97	1	13	-4.763	-2.252	3.15E-09	1.68E-07	1365	craniferina_c21313	CUST_13959_PI416193496	NA	NA	NA	Fungus
22761	14	75	4	21	-5.236	-2.389	1.88E-08	6.29E-07	1366	craniferina_c4612	CUST_1306_PI416193496	NA	NA	NA	Fungus
12688	284	16107	450	36	-214.326	-7.744	3.57E-06	3.33E-05	1367	craniferina_c19762	CUST_12478_PI416193496	NA	NA	NA	Fungus
5505	768	63	565	16	9.916	3.31	5.29E-07	7.56E-06	1368	craniferina_c6363	CUST_8374_PI416193500	159482733	XP_001699422.1	oxysterol binding protein [Chlamydomonas reinhardtii] 	Algae
33012	43	204	11	23	-4.801	-2.263	4.49E-09	2.20E-07	1369	craniferina_c23812	CUST_16321_PI416193496	NA	NA	NA	Algae
24071	58	8	11	2	7.113	2.83	1.82E-07	3.37E-06	1370	craniferina_c23370	CUST_15907_PI416193496	256724261	EEU37632.1	hypothetical protein NECHADRAFT_72919 [Nectria haematococca mpVI 77-13-4]	Fungus
1976	315	40	107	5	7.604	2.927	2.43E-07	4.15E-06	1371	craniferina_c12055	CUST_12196_PI416193500	238486578	XP_002374527.1	"cytosine deaminase, putative [Aspergillus flavus NRRL3357] "	Fungus
29677	80	2	93	0	23.913	4.58	1.74E-06	1.88E-05	1372	craniferina_c10965	CUST_11621_PI416193500	149275661	ABR23156.1	peptide methionine sulfoxide reductase A [Ulva fasciata]	Algae
30297	3	27	1	11	-7.774	-2.959	2.70E-07	4.52E-06	1373	craniferina_c25610	CUST_18008_PI416193496	NA	NA	NA	Fungus
36139	49	9	15	2	5.271	2.398	2.25E-08	7.20E-07	1374	craniferina_c5481	CUST_7517_PI416193500	154318389	XP_001558513.1	hypothetical protein BC1G_03362 [Botryotinia fuckeliana B05.10] 	Fungus
17320	63	379	15	28	-6.11	-2.611	8.25E-08	1.85E-06	1375	craniferina_c10288	CUST_4681_PI416193496	NA	NA	NA	Fungus
19170	113	556	29	68	-5.02	-2.328	1.02E-08	3.91E-07	1376	craniferina_c10168	CUST_4590_PI416193496	296808057	XP_002844367.1	2-oxoglutarate dehydrogenase E1 component [Arthroderma otae CBS 113480] 	Algae
13851	12096	441	4466	90	26.635	4.735	1.92E-06	2.03E-05	1377	craniferina_c5212	CUST_7230_PI416193500	259485972	CBF83444.1	"TPA: vesicle coat complex COPII, subunit Sec24 family protein, putative (Eurofung) [Aspergillus nidulans FGSC A4]"	Fungus
7525	130	943	51	283	-7.419	-2.891	2.33E-07	4.04E-06	1378	craniferina_c11393	CUST_11860_PI416193500	169621462	XP_001804141.1	hypothetical protein SNOG_13941 [Phaeosphaeria nodorum SN15] 	Fungus
41051	11078	54563	1544	234	-4.957	-2.309	8.84E-09	3.57E-07	1379	craniferina_c2191	CUST_3659_PI416193500	261196133	XP_002624470.1	deubiquitination-protection protein dph1 [Ajellomyces dermatitidis SLH14081] 	Fungus
9014	72369	15159	14024	2254	4.747	2.247	3.58E-09	1.85E-07	1380	craniferina_lrc252	CUST_479_PI416193500	225561848	EEH10128.1	60S acidic ribosomal protein P2 [Ajellomyces capsulatus G186AR]	Fungus
23343	1545	342	368	62	4.474	2.162	6.38E-10	5.50E-08	1381	craniferina_c14221	CUST_12909_PI416193500	256728129	EEU41486.1	hypothetical protein NECHADRAFT_54104 [Nectria haematococca mpVI 77-13-4]	Fungus
1780	99	18	23	5	5.395	2.432	3.03E-08	8.98E-07	1382	craniferina_c6677	CUST_8688_PI416193500	156062962	XP_001597403.1	hypothetical protein SS1G_01597 [Sclerotinia sclerotiorum 1980] 	Fungus
1837	17	113	7	29	-6.733	-2.751	1.49E-07	2.90E-06	1383	craniferina_c16116	CUST_13592_PI416193500	226288115	EEH43628.1	sulfite reductase flavoprotein component [Paracoccidioides brasiliensis Pb18]	Fungus
36610	137	645	24	96	-4.71	-2.236	3.05E-09	1.65E-07	1384	craniferina_lrc390	CUST_733_PI416193500	156039363	XP_001586789.1	hypothetical protein SS1G_11818 [Sclerotinia sclerotiorum 1980] 	Fungus
25388	9	138	6	46	-20.71	-4.372	1.57E-06	1.74E-05	1385	Cr_WMini_1825G10.ab1	CUST_19360_PI416193500	268580279	XP_002645122.1	Hypothetical protein CBG16816 [Caenorhabditis briggsae] 	Fungus
28710	233	1424	78	274	-6.329	-2.662	1.01E-07	2.14E-06	1386	craniferina_c14802	CUST_13088_PI416193500	212546045	XP_002153176.1	"ribosomal small subunit assembly protein, putative [Penicillium marneffei ATCC 18224] "	Fungus
34176	173	39	34	4	4.388	2.134	2.81E-10	3.16E-08	1387	craniferina_c15278	CUST_8632_PI416193496	116203241	XP_001227432.1	hypothetical protein CHGG_09505 [Chaetomium globosum CBS 148.51] 	Algae
30985	4593	1002	429	177	4.614	2.206	1.93E-09	1.19E-07	1388	craniferina_c2706	CUST_4348_PI416193500	151935569	ABS18779.1	putative WD40 protein [Xanthoria elegans]	Fungus
13358	1439	8205	357	2726	-5.603	-2.486	4.77E-08	1.25E-06	1389	craniferina_lrc493	CUST_918_PI416193500	NA	NA	NA	Fungus
5579	2697	18741	1339	3440	-7.496	-2.906	2.44E-07	4.17E-06	1390	craniferina_lrc10650	CUST_11425_PI416193500	119498465	XP_001265990.1	"serine/threonine protein kinase, putative [Neosartorya fischeri NRRL 181] "	Fungus
41980	9	48	2	19	-5.352	-2.42	2.94E-08	8.80E-07	1391	craniferina_c12985	CUST_6698_PI416193496	116181726	XP_001220712.1	hypothetical protein CHGG_01491 [Chaetomium globosum CBS 148.51] 	Fungus
11867	30	2	12	0	14.43	3.851	1.06E-06	1.29E-05	1392	craniferina_c23741	CUST_16254_PI416193496	170113318	XP_001887859.1	predicted protein [Laccaria bicolor S238N-H82] 	Fungus
9953	35	288	17	134	-8.548	-3.096	3.91E-07	6.01E-06	1393	craniferina_c4136	CUST_1085_PI416193496	119500332	XP_001266923.1	"xanthine dehydrogenase HxA, putative [Neosartorya fischeri NRRL 181] "	Fungus
25399	443	2801	226	282	-6.849	-2.776	1.69E-07	3.19E-06	1394	craniferina_c3184	CUST_4959_PI416193500	NA	NA	NA	Fungus
43211	809	5572	52	743	-6.856	-2.777	1.71E-07	3.22E-06	1395	craniferina_c2358	CUST_3904_PI416193500	119479011	XP_001259534.1	"actin cytoskeleton organization protein (Cro1), putative [Neosartorya fischeri NRRL 181] "	Fungus
23543	56	6	10	2	9.49	3.246	5.29E-07	7.56E-06	1396	craniferina_c25072	CUST_17499_PI416193496	156032888	XP_001585281.1	predicted protein [Sclerotinia sclerotiorum 1980] 	Fungus
13022	300	1703	141	174	-6.095	-2.608	8.76E-08	1.92E-06	1397	craniferina_c3212	CUST_5006_PI416193500	256734349	EEU47695.1	predicted protein [Nectria haematococca mpVI 77-13-4]	Fungus
1792	5032	976	1628	117	5.019	2.327	1.14E-08	4.28E-07	1398	craniferina_c2039	CUST_3449_PI416193500	NA	NA	NA	Fungus
9939	50	4	25	2	11.978	3.582	8.21E-07	1.06E-05	1399	craniferina_c24458	CUST_16926_PI416193496	NA	NA	NA	Fungus
8673	13485	64237	2149	2136	-4.804	-2.264	5.93E-09	2.68E-07	1400	craniferina_c1838	CUST_3136_PI416193500	226287879	EEH43392.1	ubiquitin conjugation factor E4 [Paracoccidioides brasiliensis Pb18]	Fungus
25600	3212	21562	1644	3839	-7.274	-2.863	2.30E-07	4.00E-06	1401	craniferina_lrc10650	CUST_11426_PI416193500	119498465	XP_001265990.1	"serine/threonine protein kinase, putative [Neosartorya fischeri NRRL 181] "	Fungus
25770	2513	458	252	111	5.588	2.482	4.85E-08	1.26E-06	1402	craniferina_c11109	CUST_5257_PI416193496	261197155	XP_002624980.1	DUF974 domain-containing protein [Ajellomyces dermatitidis SLH14081] 	Fungus
29354	1020	6	1242	3	102.873	6.685	3.38E-06	3.19E-05	1403	craniferina_c23213	CUST_15758_PI416193496	239614442	EEQ91429.1	conserved hypothetical protein [Ajellomyces dermatitidis ER-3]	Fungus
19391	19288	3955	5316	267	4.771	2.254	4.84E-09	2.31E-07	1404	craniferina_c5045	CUST_7068_PI416193500	291174928	EFE30738.1	hypothetical protein ARB_02437 [Arthroderma benhamiae CBS 112371]	Fungus
296	534	81	209	22	6.431	2.685	1.22E-07	2.47E-06	1405	craniferina_c6617	CUST_2300_PI416193496	159476860	XP_001696529.1	lycopene epsilon cyclase [Chlamydomonas reinhardtii] 	Algae
31400	146	1479	78	724	-10.527	-3.396	6.84E-07	9.25E-06	1406	craniferina_lrc26813	CUST_19166_PI416193496	NA	NA	NA	Fungus
34746	161	1082	98	118	-7.523	-2.911	2.61E-07	4.40E-06	1407	craniferina_c28155	CUST_20391_PI416193496	NA	NA	NA	Fungus
13295	180	29	9	8	6.504	2.701	1.33E-07	2.66E-06	1408	craniferina_c19441	CUST_12173_PI416193496	NA	NA	NA	Fungus
41319	136	741	66	167	-5.921	-2.566	7.59E-08	1.75E-06	1409	craniferina_c13564	CUST_7202_PI416193496	220906615	YP_002481926.1	Rieske (2Fe-2S) domain protein [Cyanothece sp. PCC 7425] 	Algae
12324	17607	118069	4897	1852	-6.908	-2.788	1.83E-07	3.38E-06	1410	craniferina_lrc197	CUST_371_PI416193500	NA	NA	NA	Algae
23926	153	997	35	201	-6.55	-2.711	1.40E-07	2.76E-06	1411	craniferina_c8203	CUST_9885_PI416193500	NA	NA	NA	Algae
43680	2	35	0	3	-14.518	-3.86	1.13E-06	1.35E-05	1412	craniferina_c20504	CUST_13189_PI416193496	NA	NA	NA	Fungus
18789	108	22	12	7	4.932	2.302	9.71E-09	3.79E-07	1413	craniferina_c28151	CUST_20387_PI416193496	169602783	XP_001794813.1	hypothetical protein SNOG_04394 [Phaeosphaeria nodorum SN15] 	Algae
28374	4194	695	1717	34	5.62	2.49	5.41E-08	1.36E-06	1414	craniferina_c4619	CUST_6614_PI416193500	156052006	XP_001591964.1	hypothetical protein SS1G_07411 [Sclerotinia sclerotiorum 1980] 	Fungus
18619	913	83	141	10	10.91	3.448	7.27E-07	9.66E-06	1415	craniferina_c16653	CUST_9734_PI416193496	NA	NA	NA	Fungus
39605	3506	38577	1801	9995	-11.72	-3.551	8.23E-07	1.06E-05	1416	Cr_DMidi_9601C01.ab1	CUST_16287_PI416193500	119490743	XP_001263094.1	n-alkane-inducible cytochrome P450 [Neosartorya fischeri NRRL 181] 	Algae
5435	893	7	1057	2	65.806	6.04	2.99E-06	2.87E-05	1417	Cr_Midi_01E01.ab1	CUST_17767_PI416193500	NA	NA	NA	Fungus
41344	2363	11379	171	2077	-4.773	-2.255	5.35E-09	2.48E-07	1418	craniferina_lrc1502	CUST_187_PI416193496	154323079	XP_001560854.1	hypothetical protein BC1G_00882 [Botryotinia fuckeliana B05.10] 	Fungus
18043	23	110	4	6	-4.956	-2.309	1.06E-08	4.02E-07	1419	craniferina_c10779	CUST_11500_PI416193500	NA	NA	NA	Algae
4683	13613	1967	3897	290	6.789	2.763	1.77E-07	3.30E-06	1420	craniferina_c23691	CUST_14922_PI416193500	242769103	XP_002341701.1	"short-chain dehydrogenase, putative [Talaromyces stipitatus ATCC 10500] "	Fungus
21697	517	115	25	31	4.603	2.203	2.33E-09	1.36E-07	1421	craniferina_c8152	CUST_9854_PI416193500	NA	NA	NA	Fungus
2909	20	177	9	30	-9.701	-3.278	5.95E-07	8.30E-06	1422	craniferina_c5993	CUST_8024_PI416193500	289613970	CBI59204.1	unnamed protein product [Sordaria macrospora]	Fungus
41052	49	276	21	50	-5.962	-2.576	8.13E-08	1.82E-06	1423	craniferina_c26238	CUST_18608_PI416193496	38707444	BAD04045.1	adenylate cyclase [Colletotrichum lagenarium]	Fungus
34893	9778	2061	2796	101	4.618	2.207	2.69E-09	1.51E-07	1424	craniferina_lrc877	CUST_1583_PI416193500	156059442	XP_001595644.1	hypothetical protein SS1G_03733 [Sclerotinia sclerotiorum 1980] 	Fungus
29893	52	307	20	61	-6.169	-2.625	1.01E-07	2.13E-06	1425	craniferina_c6702	CUST_2343_PI416193496	296817431	XP_002849052.1	hscarg protein [Arthroderma otae CBS 113480] 	Fungus
32000	15	101	3	15	-6.638	-2.731	1.63E-07	3.11E-06	1426	craniferina_c25217	CUST_17639_PI416193496	169603654	XP_001795248.1	hypothetical protein SNOG_04835 [Phaeosphaeria nodorum SN15] 	Fungus
32466	9	52	4	3	-6.556	-2.713	1.50E-07	2.90E-06	1427	craniferina_c11763	CUST_5718_PI416193496	NA	NA	NA	Fungus
15012	729	106	231	17	6.671	2.738	1.67E-07	3.17E-06	1428	craniferina_c17233	CUST_10174_PI416193496	NA	NA	NA	Fungus
35733	4665	887	1411	147	5.158	2.367	2.21E-08	7.07E-07	1429	craniferina_c16559	CUST_13775_PI416193500	NA	NA	NA	Fungus
19541	89	521	12	118	-5.809	-2.538	7.17E-08	1.68E-06	1430	craniferina_c11201	CUST_5326_PI416193496	219881900	ACL52165.1	cold response protein 2 [Metarhizium anisopliae]	Fungus
33884	508	112	128	8	4.433	2.148	7.55E-10	6.15E-08	1431	craniferina_c5680	CUST_7715_PI416193500	NA	NA	NA	Fungus
22351	31364	169466	16581	2430	-5.881	-2.556	7.76E-08	1.77E-06	1432	Cr_DMidi_9697C07.ab1	CUST_16445_PI416193500	58260904	XP_567862.1	ATP-dependent protein binding protein [Cryptococcus neoformans var. neoformans JEC21] 	Fungus
10534	29	167	4	73	-5.415	-2.437	3.85E-08	1.06E-06	1433	craniferina_lrc563	CUST_1041_PI416193500	67516261	XP_658016.1	hypothetical protein AN0412.2 [Aspergillus nidulans FGSC A4] 	Fungus
2810	32	255	6	25	-8.12	-3.021	3.70E-07	5.74E-06	1434	craniferina_c24471	CUST_16939_PI416193496	NA	NA	NA	Fungus
31239	276	1579	110	549	-5.81	-2.539	7.45E-08	1.72E-06	1435	craniferina_c8662	CUST_10246_PI416193500	67539954	XP_663751.1	hypothetical protein AN6147.2 [Aspergillus nidulans FGSC A4] 	Fungus
3193	5096	706	652	292	7.612	2.928	3.00E-07	4.87E-06	1436	craniferina_c3667	CUST_5556_PI416193500	212541238	XP_002150774.1	"serine/threonine protein kinase, putative [Penicillium marneffei ATCC 18224] "	Fungus
26275	1789	7680	537	421	-4.413	-2.142	7.77E-10	6.27E-08	1437	craniferina_c11275	CUST_5374_PI416193496	255537027	XP_002509580.1	"heat shock protein 70 (HSP70)-interacting protein, putative [Ricinus communis] "	Algae
37469	68	443	15	7	-6.633	-2.73	1.73E-07	3.24E-06	1438	craniferina_c23008	CUST_15558_PI416193496	NA	NA	NA	Fungus
22086	3284	681	287	54	4.818	2.268	8.53E-09	3.48E-07	1439	craniferina_c3947	CUST_5885_PI416193500	NA	NA	NA	Fungus
33203	1477	344	297	47	4.267	2.093	1.83E-10	2.39E-08	1440	craniferina_c15414	CUST_13315_PI416193500	145608316	XP_001408533.1	hypothetical protein MGG_12752 [Magnaporthe oryzae 70-15] 	Fungus
17436	363	1738	65	196	-4.821	-2.269	8.82E-09	3.56E-07	1441	craniferina_c26196	CUST_18567_PI416193496	226460138	EEH57433.1	predicted protein [Micromonas pusilla CCMP1545]	Algae
15251	182	1019	43	221	-5.624	-2.492	6.13E-08	1.48E-06	1442	craniferina_c1183	CUST_2103_PI416193500	295674787	XP_002797939.1	DnaJ domain protein Psi [Paracoccidioides brasiliensis Pb01] 	Fungus
20690	40	357	10	16	-9.203	-3.202	5.66E-07	8.00E-06	1443	craniferina_lrc22	CUST_43_PI416193500	169763212	XP_001727506.1	hypothetical protein [Aspergillus oryzae RIB40] 	Fungus
12498	140	31	15	8	4.653	2.218	3.99E-09	2.01E-07	1444	craniferina_c7128	CUST_9006_PI416193500	156059550	XP_001595698.1	vacuolar ATP synthase catalytic subunit A [Sclerotinia sclerotiorum 1980] 	Fungus
732	53	236	13	24	-4.568	-2.192	2.70E-09	1.51E-07	1445	craniferina_c14794	CUST_8239_PI416193496	21748153	CAD38167.1	putative nuclear transport factor 2 [Alternaria alternata]	Fungus
9835	453	3	366	0	77.274	6.272	3.48E-06	3.27E-05	1446	craniferina_c27943	CUST_15261_PI416193500	169599118	XP_001792982.1	hypothetical protein SNOG_02375 [Phaeosphaeria nodorum SN15] 	Algae
30441	314	68	61	13	4.605	2.203	3.11E-09	1.66E-07	1447	craniferina_c4691	CUST_6687_PI416193500	NA	NA	NA	Fungus
16594	19	285	13	68	-17.347	-4.117	1.56E-06	1.73E-05	1448	craniferina_c19181	CUST_11921_PI416193496	242809823	XP_002485453.1	integral membrane protein [Talaromyces stipitatus ATCC 10500] 	Fungus
41418	98	16	42	2	5.736	2.52	7.40E-08	1.71E-06	1449	craniferina_c24109	CUST_16601_PI416193496	NA	NA	NA	Fungus
19768	22	217	2	8	-9.949	-3.315	7.00E-07	9.41E-06	1450	craniferina_c7513	CUST_2857_PI416193496	NA	NA	NA	Algae
31716	294	2	390	0	58.77	5.877	3.26E-06	3.09E-05	1451	craniferina_c13398	CUST_7061_PI416193496	NA	NA	NA	Algae
19867	680	3152	101	355	-4.652	-2.218	4.55E-09	2.21E-07	1452	craniferina_c16786	CUST_9830_PI416193496	168029917	XP_001767471.1	predicted protein [Physcomitrella patens subsp. patens] 	Algae
37748	1938	362	494	152	5.584	2.481	6.06E-08	1.47E-06	1453	craniferina_c1921	CUST_3269_PI416193500	189193585	XP_001933131.1	C2 domain containing protein [Pyrenophora tritici-repentis Pt-1C-BFP] 	Fungus
33332	50	6	11	2	8.156	3.028	4.10E-07	6.20E-06	1454	craniferina_c2405	CUST_3966_PI416193500	156039832	XP_001587023.1	predicted protein [Sclerotinia sclerotiorum 1980] 	Algae
33984	2375	566	388	97	4.203	2.071	1.01E-10	1.61E-08	1455	craniferina_c4697	CUST_6693_PI416193500	154323798	XP_001561213.1	hypothetical protein BC1G_00298 [Botryotinia fuckeliana B05.10] 	Fungus
19999	1016	164	95	18	6.205	2.634	1.29E-07	2.60E-06	1456	craniferina_lrc430	CUST_28_PI416193496	296808525	XP_002844601.1	yabJ [Arthroderma otae CBS 113480] 	Fungus
3670	83	13	7	3	6.466	2.693	1.64E-07	3.13E-06	1457	craniferina_c8542	CUST_10166_PI416193500	NA	NA	NA	Fungus
2834	2874	188	1040	112	16.936	4.082	1.57E-06	1.74E-05	1458	craniferina_lrc906	CUST_1638_PI416193500	169618854	XP_001802840.1	hypothetical protein SNOG_12619 [Phaeosphaeria nodorum SN15] 	Fungus
4673	19300	4359	2972	1007	4.465	2.159	1.62E-09	1.06E-07	1459	craniferina_lrc627	CUST_1145_PI416193500	212526044	XP_002143179.1	conserved hypothetical protein [Penicillium marneffei ATCC 18224] 	Fungus
38045	14	2	5	0	5.97	2.578	9.75E-08	2.08E-06	1460	craniferina_c20458	CUST_13147_PI416193496	NA	NA	NA	Algae
17437	15	97	5	14	-6.627	-2.728	1.87E-07	3.43E-06	1461	Cr_DMidi_5281B02.ab1	CUST_15645_PI416193500	156043067	XP_001588090.1	hypothetical protein SS1G_10536 [Sclerotinia sclerotiorum 1980] 	Fungus
14626	1198	2	961	0	379.454	8.568	5.00E-06	4.39E-05	1462	Cr_WMidi_6241H04.ab1	CUST_18287_PI416193500	NA	NA	NA	Fungus
38618	12	66	3	6	-5.351	-2.42	4.31E-08	1.15E-06	1463	craniferina_c14639	CUST_13056_PI416193500	255070161	XP_002507162.1	"cell division cycle protein 48-like protein, expessed [Micromonas sp. RCC299] "	Algae
33476	2	36	0	24	-15.755	-3.978	1.47E-06	1.65E-05	1464	craniferina_c26366	CUST_18730_PI416193496	91085847	XP_974980.1	PREDICTED: similar to LIM and SH3 domain protein F42H10.3 [Tribolium castaneum] 	Algae
29271	203	37	58	12	5.516	2.464	5.81E-08	1.43E-06	1465	craniferina_c2635	CUST_503_PI416193496	NA	NA	NA	Fungus
42720	25	139	11	18	-6.042	-2.595	1.13E-07	2.33E-06	1466	craniferina_c19534	CUST_14507_PI416193500	291186614	EFE42038.1	hypothetical protein TRV_03216 [Trichophyton verrucosum HKI 0517]	Fungus
31449	59	363	23	108	-6.216	-2.636	1.39E-07	2.74E-06	1467	craniferina_c20085	CUST_12789_PI416193496	115387133	XP_001211072.1	hypothetical protein ATEG_01894 [Aspergillus terreus NIH2624] 	Fungus
3790	5	283	5	196	-62.229	-5.96	3.48E-06	3.27E-05	1468	craniferina_c23453	CUST_15981_PI416193496	148597486	ABQ95505.1	14-3-3-like protein [Litopenaeus vannamei]	Algae
26592	192	2	162	0	53.666	5.746	3.24E-06	3.07E-05	1469	craniferina_c25891	CUST_18274_PI416193496	NA	NA	NA	Fungus
7730	20	3	3	1	7.621	2.93	3.52E-07	5.52E-06	1470	craniferina_c27091	CUST_19434_PI416193496	225554733	EEH03028.1	glutaminyl-tRNA synthetase [Ajellomyces capsulatus G186AR]	Fungus
34083	724	7059	111	1145	-9.729	-3.282	7.17E-07	9.56E-06	1471	craniferina_lrc19933	CUST_12641_PI416193496	NA	NA	NA	Algae
10228	298	60	65	14	4.977	2.315	1.94E-08	6.43E-07	1472	craniferina_c15080	CUST_8477_PI416193496	NA	NA	NA	Fungus
30223	2	160	1	54	-69.94	-6.128	3.68E-06	3.41E-05	1473	craniferina_c27009	CUST_19355_PI416193496	47206685	CAF93691.1	unnamed protein product [Tetraodon nigroviridis]	Fungus
5091	91	18	3	6	5.29	2.403	4.13E-08	1.12E-06	1474	craniferina_c23316	CUST_15855_PI416193496	169780154	XP_001824541.1	hypothetical protein [Aspergillus oryzae RIB40] 	Fungus
21970	222	1302	8	547	-5.562	-2.475	6.71E-08	1.59E-06	1475	craniferina_lrc396	CUST_746_PI416193500	NA	NA	NA	Fungus
630	8801	95238	4130	5920	-11.75	-3.555	1.00E-06	1.24E-05	1476	craniferina_c1198	CUST_2129_PI416193500	189195992	XP_001934334.1	Hsp70 nucleotide exchange factor fes1 [Pyrenophora tritici-repentis Pt-1C-BFP] 	Fungus
17842	19	1568	15	1007	-93.372	-6.545	4.08E-06	3.72E-05	1477	craniferina_c21737	CUST_14364_PI416193496	111283917	ABH09234.1	translation elongation factor 1-alpha [Tilletia goloskokovii]	Fungus
44939	219	43	17	6	5.099	2.35	2.88E-08	8.66E-07	1478	craniferina_c3085	CUST_666_PI416193496	238500608	XP_002381538.1	"aminotransferase, putative [Aspergillus flavus NRRL3357] "	Fungus
28101	2186	18223	239	875	-8.362	-3.064	4.91E-07	7.14E-06	1479	craniferina_c9138	CUST_10551_PI416193500	NA	NA	NA	Algae
36376	496	108	133	14	4.511	2.173	2.81E-09	1.55E-07	1480	craniferina_c12436	CUST_6246_PI416193496	NA	NA	NA	Fungus
7806	41	212	19	4	-5.574	-2.479	7.00E-08	1.64E-06	1481	craniferina_c8361	CUST_10007_PI416193500	NA	NA	NA	Fungus
27973	8882	60458	3815	7070	-7.168	-2.842	2.85E-07	4.69E-06	1482	craniferina_lrc28439	CUST_20628_PI416193496	NA	NA	NA	Fungus
38791	47	6	10	1	7.32	2.872	3.15E-07	5.06E-06	1483	craniferina_c2989	CUST_633_PI416193496	NA	NA	NA	Fungus
19179	205	1109	60	253	-5.469	-2.451	5.94E-08	1.45E-06	1484	craniferina_c19132	CUST_11876_PI416193496	240109886	EER28055.1	Sulfate transporter family protein [Coccidioides posadasii C735 delta SOWgp]	Fungus
22830	513	4	420	3	70.641	6.142	3.85E-06	3.55E-05	1485	craniferina_c21219	CUST_13871_PI416193496	NA	NA	NA	Fungus
35769	362	31	150	3	11.077	3.47	9.49E-07	1.18E-05	1486	craniferina_c23722	CUST_16235_PI416193496	NA	NA	NA	Algae
23756	380	89	39	13	4.287	2.1	5.64E-10	5.10E-08	1487	craniferina_c14179	CUST_7720_PI416193496	154308458	XP_001553565.1	hypothetical protein BC1G_08289 [Botryotinia fuckeliana B05.10] 	Fungus
13534	496	86	76	17	5.818	2.541	9.65E-08	2.06E-06	1488	craniferina_c15326	CUST_8671_PI416193496	145246418	XP_001395458.1	hypothetical protein An12g03830 [Aspergillus niger] 	Fungus
15979	2675	14026	858	4606	-5.262	-2.396	4.31E-08	1.15E-06	1489	craniferina_c1169	CUST_2087_PI416193500	145238226	XP_001391760.1	hypothetical protein An07g06840 [Aspergillus niger] 	Fungus
24147	52437	11092	13888	1707	4.661	2.221	6.85E-09	2.97E-07	1490	craniferina_lrc161	CUST_305_PI416193500	119173307	XP_001239129.1	hypothetical protein CIMG_10151 [Coccidioides immitis RS] 	Fungus
26696	4657	1033	341	196	4.554	2.187	4.46E-09	2.19E-07	1491	craniferina_c2706	CUST_4347_PI416193500	151935569	ABS18779.1	putative WD40 protein [Xanthoria elegans]	Fungus
15543	33	800	25	143	-38.029	-5.249	3.03E-06	2.90E-05	1492	Cr_DMini_4897H12.ab1	CUST_17360_PI416193500	169598098	XP_001792472.1	hypothetical protein SNOG_01847 [Phaeosphaeria nodorum SN15] 	Fungus
20353	24	133	3	18	-5.508	-2.462	6.75E-08	1.60E-06	1493	craniferina_c18663	CUST_11431_PI416193496	NA	NA	NA	Fungus
42603	320	3	268	0	55.365	5.791	3.61E-06	3.37E-05	1494	craniferina_c26424	CUST_18785_PI416193496	115383824	XP_001208459.1	predicted protein [Aspergillus terreus NIH2624] 	Fungus
1061	23	339	15	112	-17.789	-4.153	1.87E-06	1.99E-05	1495	Cr_WMidi_5761B03.ab1	CUST_18026_PI416193500	NA	NA	NA	Algae
29437	166	1201	52	375	-7.243	-2.857	3.21E-07	5.13E-06	1496	craniferina_c11393	CUST_11859_PI416193500	169621462	XP_001804141.1	hypothetical protein SNOG_13941 [Phaeosphaeria nodorum SN15] 	Fungus
15296	838	4538	341	764	-5.748	-2.523	9.20E-08	1.98E-06	1497	craniferina_c1485	CUST_2610_PI416193500	296424357	XP_002841715.1	hypothetical protein [Tuber melanosporum Mel28] 	Fungus
25737	97	534	38	134	-5.693	-2.509	8.87E-08	1.94E-06	1498	craniferina_c22227	CUST_14831_PI416193496	239609511	EEQ86498.1	PHD finger domain-containing protein [Ajellomyces dermatitidis ER-3]	Algae
12189	43	1540	34	533	-47.812	-5.579	3.46E-06	3.25E-05	1499	craniferina_c4870	CUST_1432_PI416193496	NA	NA	NA	Fungus
5721	21	2	3	0	9.85	3.3	7.97E-07	1.03E-05	1500	craniferina_c23751	CUST_14926_PI416193500	240110217	EER28376.1	"queuine tRNA-ribosyltransferase, putative [Coccidioides posadasii C735 delta SOWgp]"	Fungus
20798	12	61	5	8	-5.337	-2.416	5.31E-08	1.35E-06	1501	craniferina_c21191	CUST_13843_PI416193496	NA	NA	NA	Fungus
29264	835	197	135	19	4.219	2.077	3.82E-10	3.91E-08	1502	craniferina_c20470	CUST_13158_PI416193496	261202396	XP_002628412.1	chitinase 3 [Ajellomyces dermatitidis SLH14081] 	Fungus
42311	2823	129	2199	57	19.02	4.249	2.01E-06	2.11E-05	1503	craniferina_c2266	CUST_3763_PI416193500	159465641	XP_001691031.1	light-harvesting protein of photosystem I [Chlamydomonas reinhardtii] 	Algae
35832	9	136	4	13	-16.499	-4.044	1.75E-06	1.90E-05	1504	craniferina_c26389	CUST_18752_PI416193496	239610214	EEQ87201.1	phospholipase [Ajellomyces dermatitidis ER-3]	Fungus
2034	3	48	0	6	-14.749	-3.883	1.52E-06	1.70E-05	1505	craniferina_c11127	CUST_11700_PI416193500	159125980	EDP51096.1	farnesyl-pyrophosphate synthetase [Aspergillus fumigatus A1163]	Fungus
39710	1662	7999	321	1964	-4.782	-2.258	1.23E-08	4.54E-07	1506	craniferina_c917	CUST_1653_PI416193500	119482702	XP_001261379.1	telomerase reverse transcriptase [Neosartorya fischeri NRRL 181] 	Fungus
37256	33	230	21	47	-7.974	-2.995	4.76E-07	6.97E-06	1507	Cr_DMidi_9601G01.ab1	CUST_16358_PI416193500	255955015	XP_002568260.1	Pc21g12290 [Penicillium chrysogenum Wisconsin 54-1255] 	Algae
5654	4563	312	2070	36	13.416	3.746	1.40E-06	1.59E-05	1508	craniferina_c6240	CUST_8260_PI416193500	154301511	XP_001551168.1	hypothetical protein BC1G_10425 [Botryotinia fuckeliana B05.10] 	Fungus
30997	7890	1989	630	94	3.961	1.986	4.06E-13	4.94E-10	1509	craniferina_c5756	CUST_1857_PI416193496	239612659	EEQ89646.1	conserved hypothetical protein [Ajellomyces dermatitidis ER-3]	Algae
36401	2249	559	384	51	3.996	1.998	6.26E-12	2.83E-09	1510	craniferina_c17236	CUST_14085_PI416193500	NA	NA	NA	Fungus
21747	69	14	25	3	4.81	2.266	1.58E-08	5.45E-07	1511	craniferina_c6901	CUST_8850_PI416193500	119483910	XP_001261858.1	Ankyrin repeat protein [Neosartorya fischeri NRRL 181] 	Algae
29294	25	268	11	76	-11.203	-3.486	1.06E-06	1.29E-05	1512	craniferina_c9460	CUST_4084_PI416193496	NA	NA	NA	Algae
25293	124	2	56	1	52.129	5.704	3.80E-06	3.51E-05	1513	craniferina_c1093	CUST_1963_PI416193500	145496860	XP_001434420.1	hypothetical protein [Paramecium tetraurelia strain d4-2] 	Fungus
24285	238	1387	130	105	-6.381	-2.674	2.02E-07	3.63E-06	1514	craniferina_c18833	CUST_11594_PI416193496	NA	NA	NA	Fungus
11289	10	77	7	14	-9.218	-3.204	7.45E-07	9.85E-06	1515	craniferina_c25420	CUST_17832_PI416193496	291181952	EFE37678.1	hypothetical protein TRV_07668 [Trichophyton verrucosum HKI 0517]	Fungus
40435	192	45	26	15	4.398	2.137	2.29E-09	1.35E-07	1516	craniferina_c6641	CUST_8654_PI416193500	189198892	XP_001935783.1	phosphatidylserine decarboxylase proenzyme [Pyrenophora tritici-repentis Pt-1C-BFP] 	Algae
44139	123	892	65	370	-7.63	-2.932	4.44E-07	6.59E-06	1517	craniferina_c3582	CUST_5455_PI416193500	115387227	XP_001211119.1	conserved hypothetical protein [Aspergillus terreus NIH2624] 	Algae
42731	1772	397	432	57	4.395	2.136	2.30E-09	1.35E-07	1518	craniferina_c17203	CUST_10152_PI416193496	240110874	EER29030.1	hypothetical protein CPC735_037360 [Coccidioides posadasii C735 delta SOWgp]	Fungus
39870	3129	252	1124	53	11.969	3.581	1.21E-06	1.42E-05	1519	craniferina_c20413	CUST_13102_PI416193496	NA	NA	NA	Fungus
25930	2325	13367	476	1216	-5.809	-2.538	1.17E-07	2.39E-06	1520	craniferina_lrc783	CUST_1416_PI416193500	121704832	XP_001270679.1	"siroheme synthase, putative [Aspergillus clavatus NRRL 1] "	Fungus
31062	88	1312	47	158	-17.009	-4.088	1.96E-06	2.06E-05	1521	craniferina_c16145	CUST_9327_PI416193496	NA	NA	NA	Fungus
35479	28	140	2	9	-4.956	-2.309	2.84E-08	8.61E-07	1522	craniferina_lrc738	CUST_1339_PI416193500	154309561	XP_001554114.1	hypothetical protein BC1G_07251 [Botryotinia fuckeliana B05.10] 	Fungus
22340	1456	358	247	35	4.041	2.015	5.31E-11	1.07E-08	1523	craniferina_c1916	CUST_3259_PI416193500	242819184	XP_002487265.1	"nuclear pore complex subunit, putative [Talaromyces stipitatus ATCC 10500] "	Fungus
9785	431	3	354	2	77.228	6.271	4.48E-06	4.01E-05	1524	craniferina_c27943	CUST_15262_PI416193500	169599118	XP_001792982.1	hypothetical protein SNOG_02375 [Phaeosphaeria nodorum SN15] 	Algae
8529	3134	163	2373	56	16.645	4.057	1.91E-06	2.02E-05	1525	craniferina_c2266	CUST_3764_PI416193500	159465641	XP_001691031.1	light-harvesting protein of photosystem I [Chlamydomonas reinhardtii] 	Algae
40796	314	79	25	13	4.026	2.009	3.55E-11	8.60E-09	1526	craniferina_c8422	CUST_3391_PI416193496	NA	NA	NA	Fungus
23732	395	84	120	8	4.606	2.204	7.98E-09	3.31E-07	1527	craniferina_c3727	CUST_5628_PI416193500	NA	NA	NA	Fungus
29184	75	628	24	44	-8.74	-3.128	6.88E-07	9.29E-06	1528	craniferina_c14803	CUST_13089_PI416193500	NA	NA	NA	Fungus
35115	103	695	18	156	-6.738	-2.752	2.73E-07	4.55E-06	1529	craniferina_c2815	CUST_4489_PI416193500	119478867	XP_001259469.1	"rRNA processing protein (Ebp2), putative [Neosartorya fischeri NRRL 181] "	Algae
13841	4567	755	1745	151	5.8	2.536	1.21E-07	2.47E-06	1530	craniferina_c10820	CUST_5053_PI416193496	NA	NA	NA	Fungus
12565	33	176	15	14	-5.679	-2.506	1.06E-07	2.21E-06	1531	craniferina_c2282	CUST_3788_PI416193500	242784424	XP_002480384.1	"eukaryotic translation initiation factor 3 subunit CLU1/TIF31, putative [Talaromyces stipitatus ATCC 10500] "	Fungus
19625	43839	8433	13697	1359	5.069	2.342	3.70E-08	1.03E-06	1532	craniferina_lrc877	CUST_1584_PI416193500	156059442	XP_001595644.1	hypothetical protein SS1G_03733 [Sclerotinia sclerotiorum 1980] 	Fungus
45181	133	1852	120	436	-18.315	-4.195	2.15E-06	2.23E-05	1533	craniferina_c20125	CUST_12828_PI416193496	NA	NA	NA	Fungus
39714	1301	157	697	30	7.364	2.881	4.11E-07	6.21E-06	1534	craniferina_c14236	CUST_12914_PI416193500	119480673	XP_001260365.1	pyridoxine [Neosartorya fischeri NRRL 181] 	Fungus
34216	425	3660	61	1415	-8.219	-3.039	5.87E-07	8.20E-06	1535	craniferina_c25638	CUST_18032_PI416193496	242760842	XP_002340070.1	"polyketide synthase, putative [Talaromyces stipitatus ATCC 10500] "	Fungus
26712	1177	291	187	36	4.037	2.013	6.62E-11	1.24E-08	1536	craniferina_c15414	CUST_13316_PI416193500	145608316	XP_001408533.1	hypothetical protein MGG_12752 [Magnaporthe oryzae 70-15] 	Fungus
19862	2509	510	725	45	4.802	2.264	1.99E-08	6.55E-07	1537	craniferina_c8461	CUST_3413_PI416193496	66822513	XP_644611.1	actin binding protein E [Dictyostelium discoideum AX4] 	Algae
20539	2	15	0	8	-7.839	-2.971	5.29E-07	7.56E-06	1538	craniferina_c18908	CUST_11664_PI416193496	147903669	NP_001083165.1	hypothetical protein LOC398780 [Xenopus laevis] 	Fungus
28473	2595	137	961	89	20.826	4.38	2.45E-06	2.46E-05	1539	Cr_WMidi_8257F03.ab1	CUST_18674_PI416193500	NA	NA	NA	Algae
33049	112	22	10	4	5.109	2.353	4.41E-08	1.17E-06	1540	craniferina_c10310	CUST_4695_PI416193496	NA	NA	NA	Fungus
37659	101	745	37	398	-7.131	-2.834	3.70E-07	5.74E-06	1541	craniferina_c3984	CUST_1020_PI416193496	70982097	XP_746577.1	"peroxisomal multifunctional beta-oxidation protein (MFP), putative [Aspergillus fumigatus Af293] "	Fungus
44040	1183	21	936	0	35.309	5.142	3.55E-06	3.32E-05	1542	craniferina_c5419	CUST_7448_PI416193500	NA	NA	NA	Fungus
30369	25	185	13	42	-8.092	-3.016	5.81E-07	8.14E-06	1543	Cr_DMidi_9601G01.ab1	CUST_16359_PI416193500	255955015	XP_002568260.1	Pc21g12290 [Penicillium chrysogenum Wisconsin 54-1255] 	Algae
39929	18016	652	8157	106	26.172	4.71	2.96E-06	2.85E-05	1544	craniferina_c4977	CUST_6992_PI416193500	154303349	XP_001552082.1	hypothetical protein BC1G_09423 [Botryotinia fuckeliana B05.10] 	Fungus
16134	61	287	16	58	-4.767	-2.253	1.69E-08	5.76E-07	1545	craniferina_c13594	CUST_7226_PI416193496	727357	AAB49030.1	DnaJ homolog [Arabidopsis thaliana]	Algae
43170	94	18	25	5	5.215	2.383	5.52E-08	1.38E-06	1546	craniferina_c6356	CUST_2171_PI416193496	189211277	XP_001941969.1	glutamyl-tRNA(Gln) amidotransferase subunit A [Pyrenophora tritici-repentis Pt-1C-BFP] 	Fungus
34461	11	2	1	0	5.278	2.4	6.15E-08	1.49E-06	1547	craniferina_c19071	CUST_11816_PI416193496	NA	NA	NA	Fungus
22871	82	16	18	4	5.09	2.348	4.36E-08	1.16E-06	1548	craniferina_c19755	CUST_12471_PI416193496	NA	NA	NA	Fungus
19269	1006	212	243	23	4.667	2.223	1.19E-08	4.44E-07	1549	craniferina_c25536	CUST_17940_PI416193496	NA	NA	NA	Algae
43658	8473	103712	5318	27711	-14.686	-3.876	1.74E-06	1.88E-05	1550	Cr_DMini_4897C12.ab1	CUST_17246_PI416193500	NA	NA	NA	Fungus
41468	160	35	38	7	4.503	2.171	6.14E-09	2.74E-07	1551	craniferina_c12148	CUST_12248_PI416193500	NA	NA	NA	Fungus
23479	75	436	16	142	-5.681	-2.506	1.20E-07	2.44E-06	1552	craniferina_c7583	CUST_9358_PI416193500	46117406	XP_384721.1	hypothetical protein FG04545.1 [Gibberella zeae PH-1]	Fungus
42954	52	285	30	39	-6.006	-2.586	1.73E-07	3.25E-06	1553	craniferina_c913	CUST_89_PI416193496	NA	NA	NA	Fungus
11812	4105	491	2462	141	7.704	2.946	5.24E-07	7.51E-06	1554	craniferina_lrc28405	CUST_20594_PI416193496	11345300	AAG34660.1	AF295432_1prepropenicillopepsin-JT3 [Penicillium janthinellum]	Fungus
29770	85	423	34	64	-5.179	-2.373	5.39E-08	1.36E-06	1555	craniferina_c20400	CUST_13090_PI416193496	NA	NA	NA	Fungus
35236	975	4218	245	47	-4.413	-2.142	3.91E-09	1.98E-07	1556	craniferina_c12724	CUST_6489_PI416193496	260408199	ACX37414.1	cytosolic heat shock protein 90.2 [Dactylis glomerata]	Fungus
24281	86	453	4	40	-5.282	-2.401	6.63E-08	1.58E-06	1557	craniferina_lrc579	CUST_1070_PI416193500	119189679	XP_001245446.1	hypothetical protein CIMG_04887 [Coccidioides immitis RS] 	Algae
13839	105	689	64	222	-7.471	-2.901	4.75E-07	6.96E-06	1558	craniferina_c14020	CUST_12831_PI416193500	67537194	XP_662371.1	hypothetical protein AN4767.2 [Aspergillus nidulans FGSC A4] 	Algae
5692	357	84	75	8	4.211	2.074	9.79E-10	7.42E-08	1559	craniferina_c1334	CUST_2354_PI416193500	121710144	XP_001272688.1	conserved hypothetical protein [Aspergillus clavatus NRRL 1] 	Algae
17884	479	119	37	14	4.039	2.014	1.25E-10	1.82E-08	1560	craniferina_c6799	CUST_8775_PI416193500	189204308	XP_001938489.1	hypothetical protein PTRG_08157 [Pyrenophora tritici-repentis Pt-1C-BFP] 	Fungus
20488	141	33	30	7	4.304	2.106	1.96E-09	1.20E-07	1561	craniferina_c10036	CUST_4501_PI416193496	NA	NA	NA	Algae
28319	120	19	64	5	5.772	2.529	1.42E-07	2.78E-06	1562	craniferina_c6769	CUST_8751_PI416193500	158563980	Q6MY57.2	PAN3_ASPFURecName: Full=PAB-dependent poly(A)-specific ribonuclease subunit pan3; AltName: Full=PAB1P-dependent poly(A)-nuclease	Algae
37297	48	8	10	1	5.69	2.508	1.32E-07	2.64E-06	1563	craniferina_c10221	CUST_4634_PI416193496	NA	NA	NA	Algae
22268	1248	164	622	19	6.832	2.772	3.33E-07	5.27E-06	1564	craniferina_c14236	CUST_12913_PI416193500	119480673	XP_001260365.1	pyridoxine [Neosartorya fischeri NRRL 181] 	Fungus
9666	162	30	42	4	5.339	2.417	7.66E-08	1.75E-06	1565	craniferina_c2064	CUST_322_PI416193496	156048973	XP_001590453.1	hypothetical protein SS1G_08193 [Sclerotinia sclerotiorum 1980] 	Fungus
40242	66	435	23	120	-6.711	-2.747	3.07E-07	4.96E-06	1566	craniferina_c6018	CUST_1993_PI416193496	NA	NA	NA	Fungus
11007	2	33	0	9	-17.045	-4.091	2.24E-06	2.30E-05	1567	Cr_DMini_1249C01.ab1	CUST_16583_PI416193500	NA	NA	NA	Fungus
13385	17	243	13	152	-15.344	-3.94	1.95E-06	2.06E-05	1568	craniferina_c7452	CUST_9251_PI416193500	296416940	XP_002838127.1	hypothetical protein [Tuber melanosporum Mel28] 	Fungus
34494	91	588	18	176	-6.317	-2.659	2.37E-07	4.08E-06	1569	craniferina_c15917	CUST_9152_PI416193496	119509203	ZP_01628353.1	ATPase [Nodularia spumigena CCY9414] 	Algae
9454	490	89	83	18	5.55	2.473	1.05E-07	2.21E-06	1570	craniferina_c24977	CUST_15067_PI416193500	NA	NA	NA	Fungus
24324	127	31	4	6	4.129	2.046	5.73E-10	5.16E-08	1571	craniferina_c14852	CUST_13116_PI416193500	255954487	XP_002567996.1	Pc21g09590 [Penicillium chrysogenum Wisconsin 54-1255] 	Fungus
28407	3	27	1	7	-9.738	-3.284	1.02E-06	1.25E-05	1572	craniferina_c25834	CUST_18219_PI416193496	NA	NA	NA	Fungus
32566	65435	14561	8198	895	4.475	2.162	6.82E-09	2.97E-07	1573	Cr_WMidi_9601A08.ab1	CUST_18879_PI416193500	154301572	XP_001551198.1	hypothetical protein BC1G_10113 [Botryotinia fuckeliana B05.10] 	Fungus
30574	1227	279	282	1	4.32	2.111	2.68E-09	1.51E-07	1574	craniferina_c22722	CUST_14819_PI416193500	156049879	XP_001590906.1	hypothetical protein SS1G_08647 [Sclerotinia sclerotiorum 1980] 	Fungus
14642	209	49	70	1	4.124	2.044	6.15E-10	5.37E-08	1575	craniferina_lrc702	CUST_1275_PI416193500	156054276	XP_001593064.1	hypothetical protein SS1G_05986 [Sclerotinia sclerotiorum 1980] 	Fungus
32052	194	42	44	2	4.483	2.165	7.15E-09	3.05E-07	1576	craniferina_c5461	CUST_7488_PI416193500	115389408	XP_001212209.1	predicted protein [Aspergillus terreus NIH2624] 	Fungus
6602	118	758	22	268	-6.233	-2.64	2.36E-07	4.08E-06	1577	craniferina_c13023	CUST_6731_PI416193496	NA	NA	NA	Algae
30307	60	7	38	2	7.492	2.905	5.26E-07	7.53E-06	1578	craniferina_c11635	CUST_5624_PI416193496	189204964	XP_001938817.1	major royal jelly protein [Pyrenophora tritici-repentis Pt-1C-BFP] 	Fungus
5163	19	195	19	21	-16.292	-4.026	2.21E-06	2.28E-05	1579	craniferina_c19583	CUST_12306_PI416193496	NA	NA	NA	Fungus
14646	27	145	4	28	-5.292	-2.404	7.74E-08	1.77E-06	1580	craniferina_c5605	CUST_7634_PI416193500	NA	NA	NA	Fungus
13872	58	8	21	4	7.242	2.856	4.66E-07	6.85E-06	1581	craniferina_c7497	CUST_2845_PI416193496	256733193	EEU46541.1	predicted protein [Nectria haematococca mpVI 77-13-4]	Fungus
6299	59	371	40	29	-7.325	-2.873	4.95E-07	7.18E-06	1582	craniferina_c11605	CUST_5603_PI416193496	NA	NA	NA	Fungus
3157	57	11	17	5	5.375	2.426	8.77E-08	1.93E-06	1583	craniferina_c3387	CUST_5209_PI416193500	154315976	XP_001557310.1	hypothetical protein BC1G_04560 [Botryotinia fuckeliana B05.10] 	Fungus
26538	164	36	19	10	4.605	2.203	1.32E-08	4.79E-07	1584	craniferina_c7336	CUST_9164_PI416193500	NA	NA	NA	Fungus
31433	297	63	29	20	4.852	2.279	3.28E-08	9.45E-07	1585	craniferina_c663	CUST_1206_PI416193500	240108692	EER26866.1	"CDP-diacylglycerol--inositol 3-phosphatidyltransferase, putative [Coccidioides posadasii C735 delta SOWgp]"	Fungus
13700	374	64	128	12	5.63	2.493	1.40E-07	2.77E-06	1586	craniferina_c12278	CUST_12300_PI416193500	226293905	EEH49325.1	deoxyhypusine hydroxylase [Paracoccidioides brasiliensis Pb18]	Fungus
35899	24	3	10	1	7.841	2.971	6.47E-07	8.86E-06	1587	craniferina_c18810	CUST_11571_PI416193496	NA	NA	NA	Algae
5786	1137	262	176	75	4.429	2.147	6.33E-09	2.80E-07	1588	craniferina_c16900	CUST_13926_PI416193500	156056723	XP_001594285.1	hypothetical protein SS1G_04092 [Sclerotinia sclerotiorum 1980] 	Algae
5069	484	2334	84	361	-4.827	-2.271	3.22E-08	9.34E-07	1589	craniferina_c5325	CUST_7342_PI416193500	242795818	XP_002482670.1	"peroxisomal multifunctional beta-oxidation protein (MFP), putative [Talaromyces stipitatus ATCC 10500] "	Fungus
24725	7087	30778	970	5482	-4.322	-2.112	3.41E-09	1.79E-07	1590	craniferina_c10418	CUST_11293_PI416193500	NA	NA	NA	Fungus
23551	367	80	65	21	4.636	2.213	1.60E-08	5.52E-07	1591	craniferina_c12039	CUST_5935_PI416193496	NA	NA	NA	Algae
26443	29	194	20	12	-7.849	-2.972	6.65E-07	9.05E-06	1592	craniferina_c14565	CUST_8043_PI416193496	NA	NA	NA	Fungus
19050	3147	750	515	104	4.183	2.064	1.30E-09	8.98E-08	1593	craniferina_c2526	CUST_466_PI416193496	NA	NA	NA	Fungus
16426	392	3015	152	805	-7.984	-2.997	6.94E-07	9.35E-06	1594	craniferina_c8977	CUST_3746_PI416193496	261194611	XP_002623710.1	NAD-dependent histone deacetylase SIR2 [Ajellomyces dermatitidis SLH14081] 	Fungus
16065	5	151	3	95	-29.522	-4.884	3.89E-06	3.58E-05	1595	craniferina_c19790	CUST_12505_PI416193496	NA	NA	NA	Fungus
28509	2	27	0	16	-12.335	-3.625	1.59E-06	1.76E-05	1596	craniferina_c13844	CUST_7443_PI416193496	268570134	XP_002640700.1	C. briggsae CBR-DNJ-12 protein [Caenorhabditis briggsae] 	Fungus
41684	16	63	2	6	-4.014	-2.005	2.09E-10	2.60E-08	1597	Cr_WMidi_8257B04.ab1	CUST_18590_PI416193500	NA	NA	NA	Fungus
41746	65	15	18	2	4.24	2.084	2.11E-09	1.27E-07	1598	craniferina_c10585	CUST_11387_PI416193500	156048378	XP_001590156.1	hypothetical protein SS1G_08920 [Sclerotinia sclerotiorum 1980] 	Fungus
22451	1490	335	345	62	4.416	2.143	6.37E-09	2.81E-07	1599	craniferina_c14221	CUST_12910_PI416193500	256728129	EEU41486.1	hypothetical protein NECHADRAFT_54104 [Nectria haematococca mpVI 77-13-4]	Fungus
17612	4910	1075	1064	304	4.634	2.212	1.69E-08	5.76E-07	1600	craniferina_c10151	CUST_11139_PI416193500	46139671	XP_391526.1	hypothetical protein FG11350.1 [Gibberella zeae PH-1]	Fungus
9201	2	10	0	4	-5.218	-2.383	7.57E-08	1.74E-06	1601	craniferina_c8941	CUST_3722_PI416193496	NA	NA	NA	Fungus
18878	43	3	29	0	12.363	3.628	1.63E-06	1.79E-05	1602	craniferina_c23928	CUST_16428_PI416193496	NA	NA	NA	Fungus
6632	2678	284	181	121	10.007	3.323	1.16E-06	1.38E-05	1603	craniferina_c8627	CUST_3515_PI416193496	242804092	XP_002484306.1	"glutamyl-tRNA(gln) amidotransferase subunit A, putative [Talaromyces stipitatus ATCC 10500] "	Fungus
25266	19	76	5	7	-4.036	-2.013	3.45E-10	3.66E-08	1604	craniferina_lrc6758	CUST_2383_PI416193496	291179624	EFE35410.1	hypothetical protein ARB_05452 [Arthroderma benhamiae CBS 112371]	Fungus
30275	280	1497	55	313	-5.334	-2.415	8.98E-08	1.95E-06	1605	craniferina_c4108	CUST_6067_PI416193500	145239759	XP_001392526.1	hypothetical protein An08g04100 [Aspergillus niger] 	Fungus
1584	69	510	52	146	-8.907	-3.155	9.40E-07	1.18E-05	1606	craniferina_c20404	CUST_14581_PI416193500	212543375	XP_002151842.1	"SNF2 family helicase/ATPase, putative [Penicillium marneffei ATCC 18224] "	Fungus
3280	122	29	28	4	4.11	2.039	8.91E-10	6.98E-08	1607	craniferina_c6125	CUST_8155_PI416193500	169772575	XP_001820756.1	hypothetical protein [Aspergillus oryzae RIB40] 	Fungus
13669	2147	13879	689	2794	-6.607	-2.724	3.51E-07	5.50E-06	1608	craniferina_c25728	CUST_18119_PI416193496	NA	NA	NA	Fungus
25193	3071	756	227	127	4.098	2.035	8.55E-10	6.79E-08	1609	craniferina_c1869	CUST_274_PI416193496	156039403	XP_001586809.1	hypothetical protein SS1G_11838 [Sclerotinia sclerotiorum 1980] 	Fungus
1119	10889	48900	1298	2051	-4.509	-2.173	1.08E-08	4.12E-07	1610	craniferina_c2191	CUST_3660_PI416193500	261196133	XP_002624470.1	deubiquitination-protection protein dph1 [Ajellomyces dermatitidis SLH14081] 	Fungus
28890	105	572	10	137	-5.347	-2.419	9.61E-08	2.06E-06	1611	craniferina_c10785	CUST_11506_PI416193500	119194607	XP_001247907.1	hypothetical protein CIMG_01678 [Coccidioides immitis RS]	Algae
28464	53	8	7	1	6.369	2.671	2.96E-07	4.82E-06	1612	craniferina_c7746	CUST_2993_PI416193496	NA	NA	NA	Algae
43078	593	128	19	16	4.667	2.222	2.09E-08	6.78E-07	1613	craniferina_c3960	CUST_1009_PI416193496	154303098	XP_001551957.1	hypothetical protein BC1G_09569 [Botryotinia fuckeliana B05.10] 	Fungus
9239	5	297	6	263	-54.955	-5.78	5.16E-06	4.50E-05	1614	craniferina_c15457	CUST_8779_PI416193496	NA	NA	NA	Fungus
39188	175	23	71	2	7.063	2.82	4.71E-07	6.90E-06	1615	craniferina_c18212	CUST_11005_PI416193496	296825740	XP_002850862.1	trans-sialidase [Arthroderma otae CBS 113480] 	Fungus
36370	39	4	12	1	8.765	3.132	9.31E-07	1.17E-05	1616	craniferina_c13791	CUST_7399_PI416193496	NA	NA	NA	Algae
25265	1891	436	210	61	4.352	2.122	5.32E-09	2.48E-07	1617	craniferina_c599	CUST_1098_PI416193500	226287730	EEH43243.1	nuclear transcription factor Y subunit C-9 [Paracoccidioides brasiliensis Pb18]	Algae
4455	131	671	59	42	-5.518	-2.464	1.36E-07	2.70E-06	1618	craniferina_c12257	CUST_12288_PI416193500	261351735	EEY14163.1	osmosensing histidine protein kinase SLN1 [Verticillium albo-atrum VaMs.102]	Algae
38691	288	1315	118	202	-4.773	-2.255	3.11E-08	9.11E-07	1619	craniferina_c25336	CUST_17752_PI416193496	145231270	XP_001389899.1	hypothetical protein An01g15120 [Aspergillus niger] 	Fungus
21453	4	498	2	275	-133.885	-7.065	6.47E-06	5.37E-05	1620	Cr_WMini_1825H02.ab1	CUST_19369_PI416193500	NA	NA	NA	Algae
8510	143	704	39	184	-4.959	-2.31	5.19E-08	1.33E-06	1621	craniferina_c8832	CUST_3645_PI416193496	240273561	EER37081.1	C6 transcription factor [Ajellomyces capsulatus H143]	Fungus
41	3198	18679	107	692	-5.84	-2.546	2.02E-07	3.63E-06	1622	craniferina_c2829	CUST_4508_PI416193500	NA	NA	NA	Fungus
407	517	68	68	6	7.63	2.932	6.70E-07	9.11E-06	1623	craniferina_c4928	CUST_1458_PI416193496	NA	NA	NA	Algae
7706	20554	2	13100	0	8624.79	13.074	9.07E-06	7.10E-05	1624	craniferina_c3986	CUST_5927_PI416193500	154309933	XP_001554299.1	hypothetical protein BC1G_06887 [Botryotinia fuckeliana B05.10] 	Algae
3223	2364	462	397	73	5.111	2.354	7.24E-08	1.69E-06	1625	craniferina_c14952	CUST_8369_PI416193496	NA	NA	NA	Algae
40789	1414	6755	370	1540	-4.799	-2.263	3.59E-08	1.00E-06	1626	craniferina_c10229	CUST_11176_PI416193500	6015106	P78575.1	ERG24_ASCIMRecName: Full=Delta(14)-sterol reductase; AltName: Full=C-14 sterol reductase; AltName: Full=Sterol C14-reductase 	Fungus
7440	812	4	634	1	130.02	7.023	6.54E-06	5.42E-05	1627	craniferina_c24398	CUST_16872_PI416193496	NA	NA	NA	Algae
16197	162	36	29	0	4.394	2.136	7.36E-09	3.11E-07	1628	craniferina_c5721	CUST_1844_PI416193496	296808497	XP_002844587.1	glutaminyl-tRNA synthetase [Arthroderma otae CBS 113480] 	Algae
37010	44	3	11	1	15.716	3.974	2.42E-06	2.43E-05	1629	craniferina_c26301	CUST_18665_PI416193496	NA	NA	NA	Fungus
39962	46	315	23	70	-7.177	-2.843	5.44E-07	7.73E-06	1630	craniferina_c3709	CUST_5604_PI416193500	NA	NA	NA	Algae
5730	2602	556	321	92	4.694	2.231	2.82E-08	8.57E-07	1631	craniferina_c17849	CUST_10679_PI416193496	NA	NA	NA	Fungus
19008	1038	264	99	8	3.927	1.974	1.16E-10	1.72E-08	1632	craniferina_c12689	CUST_12441_PI416193500	238483475	XP_002372976.1	"transcription initiation factor TFIID subunit, putative [Aspergillus flavus NRRL3357] "	Fungus
24155	921	3	698	2	279.362	8.126	7.73E-06	6.22E-05	1633	craniferina_c5604	CUST_1786_PI416193496	NA	NA	NA	Fungus
37495	21	3	2	1	7.871	2.977	7.70E-07	1.01E-05	1634	craniferina_c953	CUST_1719_PI416193500	159901050	YP_001547297.1	hypothetical protein Haur_4538 [Herpetosiphon aurantiacus ATCC 23779] 	Fungus
15198	22	269	5	165	-11.324	-3.501	1.61E-06	1.78E-05	1635	craniferina_c25990	CUST_18371_PI416193496	159462906	XP_001689683.1	predicted protein [Chlamydomonas reinhardtii] 	Algae
20371	208	1513	41	332	-7.229	-2.854	5.84E-07	8.17E-06	1636	craniferina_c11003	CUST_5174_PI416193496	189198762	XP_001935718.1	ferric reductase [Pyrenophora tritici-repentis Pt-1C-BFP] 	Fungus
4508	11	63	3	12	-6.065	-2.6	2.72E-07	4.53E-06	1637	craniferina_c19100	CUST_11845_PI416193496	NA	NA	NA	Algae
35612	48	248	16	33	-5.313	-2.41	1.05E-07	2.21E-06	1638	craniferina_c20433	CUST_13122_PI416193496	256726300	EEU39662.1	hypothetical protein NECHADRAFT_43968 [Nectria haematococca mpVI 77-13-4]	Fungus
30522	2464	10757	312	1067	-4.376	-2.13	7.57E-09	3.18E-07	1639	craniferina_c22907	CUST_14841_PI416193500	295659363	XP_002790240.1	conserved hypothetical protein [Paracoccidioides brasiliensis Pb01] 	Fungus
8259	825	190	60	52	4.449	2.154	1.11E-08	4.17E-07	1640	craniferina_lrc461	CUST_858_PI416193500	189191746	XP_001932212.1	woronin body major protein [Pyrenophora tritici-repentis Pt-1C-BFP] 	Fungus
14143	4931	23819	1007	5402	-4.815	-2.268	4.26E-08	1.14E-06	1641	craniferina_c1174	CUST_2091_PI416193500	169599478	XP_001793162.1	hypothetical protein SNOG_02558 [Phaeosphaeria nodorum SN15] 	Fungus
38871	2	47	0	30	-16.53	-4.047	2.68E-06	2.64E-05	1642	craniferina_c18119	CUST_10924_PI416193496	NA	NA	NA	Fungus
7422	194	1115	56	101	-5.897	-2.56	2.34E-07	4.06E-06	1643	craniferina_c11726	CUST_5692_PI416193496	NA	NA	NA	Algae
9707	6110	1188	593	219	5.186	2.375	8.82E-08	1.93E-06	1644	craniferina_c4716	CUST_6703_PI416193500	67522511	XP_659316.1	hypothetical protein AN1712.2 [Aspergillus nidulans FGSC A4] 	Algae
10724	22	134	6	37	-5.945	-2.572	2.50E-07	4.25E-06	1645	craniferina_c21095	CUST_13754_PI416193496	NA	NA	NA	Fungus
13395	183	40	26	4	4.521	2.177	1.72E-08	5.80E-07	1646	craniferina_c4719	CUST_6708_PI416193500	154297273	XP_001549064.1	plasma membrane phosphatase required for sodium stress response [Botryotinia fuckeliana B05.10] 	Algae
32015	58	3	45	2	18.224	4.188	3.02E-06	2.90E-05	1647	Cr_DMini_3841C12.ab1	CUST_16915_PI416193500	296410874	XP_002835160.1	hypothetical protein [Tuber melanosporum Mel28] 	Algae
17122	5035	296	2562	41	15.197	3.926	2.50E-06	2.50E-05	1648	craniferina_c6240	CUST_8259_PI416193500	154301511	XP_001551168.1	hypothetical protein BC1G_10425 [Botryotinia fuckeliana B05.10] 	Fungus
8700	759	121	164	14	6.211	2.635	3.18E-07	5.09E-06	1649	craniferina_c27288	CUST_19619_PI416193496	NA	NA	NA	Algae
26071	1245	6195	664	979	-5.395	-2.432	1.36E-07	2.70E-06	1650	Cr_DMidi_6817D08.ab1	CUST_16010_PI416193500	189197635	XP_001935155.1	NADP-dependent leukotriene B4 12-hydroxydehydrogenase [Pyrenophora tritici-repentis Pt-1C-BFP] 	Algae
22418	24	137	8	36	-5.728	-2.518	2.17E-07	3.85E-06	1651	craniferina_c1752	CUST_3013_PI416193500	239613981	EEQ90968.1	ATP-dependent RNA helicase DBP4 [Ajellomyces dermatitidis ER-3]	Fungus
44292	10379	67563	1323	15130	-6.438	-2.687	3.97E-07	6.06E-06	1652	craniferina_lrc529	CUST_985_PI416193500	119501338	XP_001267426.1	"mitochondrial protein sorting (Msf1), putative [Neosartorya fischeri NRRL 181] "	Fungus
11585	445	3224	78	557	-7.249	-2.858	6.70E-07	9.11E-06	1653	craniferina_lrc232	CUST_440_PI416193500	212537487	XP_002148899.1	"G1/S-specific cyclin Pcl5, putative [Penicillium marneffei ATCC 18224] "	Fungus
16313	1004	194	231	66	5.283	2.401	1.20E-07	2.45E-06	1654	craniferina_c10809	CUST_5044_PI416193496	NA	NA	NA	Fungus
15226	734	10	589	8	50.818	5.667	5.84E-06	4.96E-05	1655	craniferina_c12446	CUST_12366_PI416193500	NA	NA	NA	Fungus
26034	71	304	10	80	-4.196	-2.069	3.98E-09	2.01E-07	1656	craniferina_c18436	CUST_11216_PI416193496	171689226	XP_001909553.1	hypothetical protein [Podospora anserina S mat+] 	Fungus
37026	45	5	14	0	8.829	3.142	1.13E-06	1.36E-05	1657	craniferina_c14145	CUST_12886_PI416193500	NA	NA	NA	Fungus
24875	14	2	5	0	7.374	2.882	7.19E-07	9.58E-06	1658	craniferina_c11625	CUST_5619_PI416193496	NA	NA	NA	Algae
22602	105	26	11	4	4.074	2.027	1.78E-09	1.13E-07	1659	craniferina_c24042	CUST_16538_PI416193496	NA	NA	NA	Fungus
28900	292	66	40	15	4.438	2.15	1.40E-08	4.98E-07	1660	craniferina_c8034	CUST_3162_PI416193496	106879079	BAE95338.1	citrinin biosynthesis oxygenase CtnA [Monascus purpureus]	Algae
29379	65	14	18	3	4.457	2.156	1.52E-08	5.28E-07	1661	craniferina_c10813	CUST_11524_PI416193500	70983568	XP_747311.1	conserved hypothetical protein [Aspergillus fumigatus Af293] 	Fungus
23902	417	82	41	10	5.097	2.35	8.90E-08	1.94E-06	1662	Cr_DMidi_7585D04.ab1	CUST_16163_PI416193500	145614374	XP_365904.2	hypothetical protein [Magnaporthe oryzae 70-15] 	Algae
15518	41	208	20	13	-5.479	-2.454	1.74E-07	3.26E-06	1663	craniferina_c8361	CUST_10008_PI416193500	NA	NA	NA	Fungus
14533	83	13	18	8	7.054	2.819	6.23E-07	8.61E-06	1664	craniferina_c14789	CUST_8234_PI416193496	NA	NA	NA	Algae
23363	2240	520	257	58	4.31	2.108	7.88E-09	3.29E-07	1665	Cr_DMidi_9601D11.ab1	CUST_16321_PI416193500	NA	NA	NA	Algae
11800	209	1434	76	208	-7.183	-2.845	6.78E-07	9.20E-06	1666	craniferina_c24423	CUST_16894_PI416193496	NA	NA	NA	Fungus
33771	121	23	35	10	5.496	2.458	1.81E-07	3.36E-06	1667	craniferina_c21398	CUST_14041_PI416193496	NA	NA	NA	Fungus
31263	150	819	48	101	-5.616	-2.49	2.17E-07	3.85E-06	1668	craniferina_c15096	CUST_8491_PI416193496	NA	NA	NA	Fungus
13634	159	1138	97	515	-7.473	-2.902	7.59E-07	9.96E-06	1669	craniferina_c23822	CUST_16328_PI416193496	156051576	XP_001591749.1	glutathione S-transferase [Sclerotinia sclerotiorum 1980] 	Fungus
23157	7	120	6	29	-22.071	-4.464	4.15E-06	3.77E-05	1670	craniferina_c20518	CUST_13202_PI416193496	NA	NA	NA	Fungus
37130	8	43	3	5	-5.472	-2.452	1.80E-07	3.34E-06	1671	craniferina_c16293	CUST_13663_PI416193500	NA	NA	NA	Fungus
25792	2266	9536	412	937	-4.245	-2.086	6.09E-09	2.73E-07	1672	craniferina_c1948	CUST_3312_PI416193500	164422127	YP_001648741.1	NADH dehydrogenase subunit 1 [Mycosphaerella graminicola] 	Fungus
28858	169	34	51	4	4.915	2.297	6.97E-08	1.64E-06	1673	craniferina_c8667	CUST_10249_PI416193500	119195027	XP_001248117.1	hypothetical protein CIMG_01888 [Coccidioides immitis RS]	Algae
13367	105	777	34	154	-7.559	-2.918	8.12E-07	1.05E-05	1674	craniferina_c6001	CUST_8031_PI416193500	240106865	EER25052.1	XPG I-region family protein [Coccidioides posadasii C735 delta SOWgp]	Fungus
42898	16951	76939	2746	1901	-4.581	-2.196	3.01E-08	8.94E-07	1675	craniferina_lrc640	CUST_1166_PI416193500	168036473	XP_001770731.1	predicted protein [Physcomitrella patens subsp. patens] 	Fungus
2107	220	1670	61	119	-7.762	-2.956	8.91E-07	1.13E-05	1676	craniferina_lrc22	CUST_44_PI416193500	169763212	XP_001727506.1	hypothetical protein [Aspergillus oryzae RIB40] 	Fungus
6212	134	8	87	4	16.468	4.042	3.03E-06	2.91E-05	1677	craniferina_c9512	CUST_4127_PI416193496	NA	NA	NA	Fungus
7289	1056	273	184	41	3.854	1.946	1.42E-10	1.97E-08	1678	craniferina_c15680	CUST_13421_PI416193500	170572350	XP_001892075.1	hypothetical protein Bm1_02890 [Brugia malayi] 	Algae
32337	1173	83	304	25	14.23	3.831	2.55E-06	2.54E-05	1679	craniferina_c6386	CUST_2187_PI416193496	NA	NA	NA	Fungus
40975	16	554	24	312	-71.828	-6.166	6.94E-06	5.69E-05	1680	craniferina_lrc633	CUST_1155_PI416193500	154273933	XP_001537818.1	sorting nexin-3 [Ajellomyces capsulatus NAm1] 	Fungus
3245	11	53	4	13	-5.138	-2.361	1.06E-07	2.21E-06	1681	craniferina_c24467	CUST_16935_PI416193496	NA	NA	NA	Algae
18015	904	180	106	27	5.025	2.329	8.54E-08	1.89E-06	1682	craniferina_lrc461	CUST_857_PI416193500	189191746	XP_001932212.1	woronin body major protein [Pyrenophora tritici-repentis Pt-1C-BFP] 	Fungus
15161	526	11	11	17	113.164	6.822	7.76E-06	6.24E-05	1683	craniferina_c24531	CUST_16996_PI416193496	NA	NA	NA	Fungus
35018	3549	17360	911	3418	-4.953	-2.308	7.69E-08	1.76E-06	1684	craniferina_c28095	CUST_20345_PI416193496	238499807	XP_002381138.1	PH domain protein [Aspergillus flavus NRRL3357] 	Fungus
26305	129	19	26	6	6.854	2.777	5.87E-07	8.20E-06	1685	craniferina_c1762	CUST_248_PI416193496	259487653	CBF86487.1	"TPA: NADH-ubiquinone oxidoreductase subunit B17.2, putative (AFU_orthologue; AFUA_5G06540) [Aspergillus nidulans FGSC A4]"	Fungus
12155	225	1405	53	606	-5.986	-2.582	3.14E-07	5.04E-06	1686	craniferina_lrc396	CUST_745_PI416193500	NA	NA	NA	Fungus
19071	33152	163094	17199	1140	-5.339	-2.417	1.59E-07	3.06E-06	1687	Cr_DMidi_9697C07.ab1	CUST_16444_PI416193500	58260904	XP_567862.1	ATP-dependent protein binding protein [Cryptococcus neoformans var. neoformans JEC21] 	Fungus
11871	2	26	0	1	-13.661	-3.772	2.48E-06	2.48E-05	1688	craniferina_c26720	CUST_19074_PI416193496	NA	NA	NA	Fungus
12536	4828	22883	1451	4564	-4.822	-2.27	5.97E-08	1.45E-06	1689	craniferina_c7202	CUST_9057_PI416193500	146324729	XP_747212.2	transcriptional regulator PacG/VIB-1 [Aspergillus fumigatus Af293] 	Fungus
6349	162	1488	30	853	-8.404	-3.071	1.12E-06	1.34E-05	1690	craniferina_lrc60	CUST_113_PI416193500	156051874	XP_001591898.1	hypothetical protein SS1G_07344 [Sclerotinia sclerotiorum 1980] 	Algae
21052	313	2117	209	691	-7.778	-2.959	9.38E-07	1.17E-05	1691	craniferina_c2778	CUST_557_PI416193496	115491829	XP_001210542.1	3-ketoacyl-CoA thiolase [Aspergillus terreus NIH2624] 	Fungus
2601	819	3549	42	430	-4.314	-2.109	9.76E-09	3.80E-07	1692	Cr_WMidi_8257G07.ab1	CUST_18706_PI416193500	171691558	XP_001910704.1	hypothetical protein [Podospora anserina S mat+] 	Algae
2809	37	265	13	50	-7.411	-2.89	8.00E-07	1.04E-05	1693	craniferina_c11240	CUST_5349_PI416193496	169610463	XP_001798650.1	hypothetical protein SNOG_08330 [Phaeosphaeria nodorum SN15] 	Fungus
8516	9407	57657	3983	6983	-6.441	-2.687	4.62E-07	6.80E-06	1694	craniferina_lrc17431	CUST_10329_PI416193496	NA	NA	NA	Fungus
43633	227	52	19	5	4.39	2.134	1.45E-08	5.10E-07	1695	craniferina_c6707	CUST_2348_PI416193496	NA	NA	NA	Algae
25385	4297	1158	441	64	3.702	1.888	6.20E-13	6.16E-10	1696	craniferina_c8514	CUST_10132_PI416193500	NA	NA	NA	Fungus
14867	58	3	35	1	18.62	4.219	3.75E-06	3.47E-05	1697	craniferina_c7765	CUST_3004_PI416193496	238484999	XP_002373738.1	"transcription initiation factor TFIID subunit 13, putative [Aspergillus flavus NRRL3357] "	Fungus
5336	382	2	307	0	90.042	6.493	7.73E-06	6.22E-05	1698	craniferina_c24064	CUST_16559_PI416193496	NA	NA	NA	Fungus
5532	12723	3066	1910	559	4.166	2.059	5.15E-09	2.43E-07	1699	craniferina_lrc9586	CUST_4181_PI416193496	154289936	XP_001545571.1	60S ribosomal protein L15 [Botryotinia fuckeliana B05.10] 	Fungus
35994	241	1114	69	367	-4.597	-2.201	3.46E-08	9.78E-07	1700	craniferina_c24733	CUST_17182_PI416193496	145238354	XP_001391824.1	hypothetical protein An07g07500 [Aspergillus niger] 	Algae
12868	183	859	74	258	-4.889	-2.289	7.53E-08	1.74E-06	1701	craniferina_c14020	CUST_12832_PI416193500	67537194	XP_662371.1	hypothetical protein AN4767.2 [Aspergillus nidulans FGSC A4] 	Algae
28303	14232	64703	2888	541	-4.616	-2.207	3.77E-08	1.04E-06	1702	craniferina_lrc640	CUST_1165_PI416193500	168036473	XP_001770731.1	predicted protein [Physcomitrella patens subsp. patens] 	Fungus
14343	181	809	44	28	-4.576	-2.194	3.39E-08	9.66E-07	1703	craniferina_c25733	CUST_18124_PI416193496	NA	NA	NA	Algae
5446	1315	311	250	8	4.186	2.066	6.05E-09	2.72E-07	1704	craniferina_c22722	CUST_14820_PI416193500	156049879	XP_001590906.1	hypothetical protein SS1G_08647 [Sclerotinia sclerotiorum 1980] 	Fungus
44993	6649	24714	613	1990	-3.72	-1.895	7.07E-12	2.91E-09	1705	craniferina_c1460	CUST_2568_PI416193500	NA	NA	NA	Fungus
34579	30	2	20	0	11.312	3.5	2.02E-06	2.12E-05	1706	craniferina_c14516	CUST_13010_PI416193500	154299230	XP_001550035.1	hypothetical protein BC1G_11793 [Botryotinia fuckeliana B05.10] 	Fungus
25097	84	344	24	60	-4.194	-2.068	6.34E-09	2.80E-07	1707	craniferina_c16833	CUST_9867_PI416193496	170940076	CAP65302.1	unnamed protein product [Podospora anserina S mat+]	Algae
22983	14	54	1	6	-3.795	-1.924	7.98E-11	1.39E-08	1708	Cr_WMidi_8257B04.ab1	CUST_18591_PI416193500	NA	NA	NA	Fungus
40740	29425	290284	12573	7360	-10.554	-3.4	1.82E-06	1.95E-05	1709	craniferina_c1198	CUST_2130_PI416193500	189195992	XP_001934334.1	Hsp70 nucleotide exchange factor fes1 [Pyrenophora tritici-repentis Pt-1C-BFP] 	Fungus
38055	97	7	21	3	15.716	3.974	3.16E-06	3.02E-05	1710	craniferina_c5156	CUST_1570_PI416193496	NA	NA	NA	Algae
9733	35032	4281	15280	950	7.844	2.972	1.00E-06	1.23E-05	1711	craniferina_c17223	CUST_14078_PI416193500	145244743	XP_001394664.1	hypothetical protein An11g06860 [Aspergillus niger] 	Fungus
16480	120	25	13	9	5.03	2.331	9.75E-08	2.08E-06	1712	craniferina_c1599	CUST_2782_PI416193500	154318566	XP_001558601.1	clathrin coat assembly protein [Botryotinia fuckeliana B05.10] 	Fungus
26388	1370	8108	210	2524	-5.782	-2.531	2.86E-07	4.69E-06	1713	craniferina_c8329	CUST_9977_PI416193500	189192580	XP_001932629.1	conserved hypothetical protein [Pyrenophora tritici-repentis Pt-1C-BFP] 	Fungus
22628	72	320	31	65	-4.662	-2.221	4.34E-08	1.16E-06	1714	craniferina_c15744	CUST_9011_PI416193496	NA	NA	NA	Fungus
20631	133220	27951	3377	2985	4.783	2.258	5.90E-08	1.44E-06	1715	craniferina_lrc860	CUST_1554_PI416193500	189210880	XP_001941771.1	UDP-galactopyranose mutase [Pyrenophora tritici-repentis Pt-1C-BFP] 	Fungus
17731	74	19	4	1	3.924	1.972	7.24E-10	5.99E-08	1716	craniferina_c7013	CUST_2549_PI416193496	291187784	EFE43153.1	hypothetical protein TRV_02083 [Trichophyton verrucosum HKI 0517]	Fungus
6985	70	9	1	3	8.468	3.082	1.21E-06	1.43E-05	1717	craniferina_c4033	CUST_5994_PI416193500	NA	NA	NA	Fungus
8791	14	231	11	75	-21.456	-4.423	4.48E-06	4.01E-05	1718	craniferina_c26125	CUST_18502_PI416193496	33946351	AAQ55801.1	actin [Thecamoeba similis]	Fungus
15427	5	408	1	42	-88.45	-6.467	8.06E-06	6.44E-05	1719	craniferina_c6674	CUST_8683_PI416193500	73671136	YP_307151.1	hypothetical protein Mbar_A3708 [Methanosarcina barkeri str. Fusaro] 	Fungus
8467	441	84	54	28	5.396	2.432	1.89E-07	3.46E-06	1720	craniferina_c24977	CUST_15068_PI416193500	NA	NA	NA	Fungus
12826	10	73	0	19	-6.809	-2.767	6.52E-07	8.91E-06	1721	craniferina_c11146	CUST_11710_PI416193500	NA	NA	NA	Fungus
38391	207	7	148	0	21.681	4.438	4.64E-06	4.13E-05	1722	craniferina_c9747	CUST_10902_PI416193500	NA	NA	NA	Fungus
9399	173	32	58	5	5.232	2.387	1.58E-07	3.05E-06	1723	craniferina_c16132	CUST_9316_PI416193496	NA	NA	NA	Algae
2463	35	471	19	154	-14.498	-3.858	2.93E-06	2.83E-05	1724	Cr_WMidi_5761B03.ab1	CUST_18027_PI416193500	NA	NA	NA	Algae
13291	2163	268	427	69	8.135	3.024	1.13E-06	1.36E-05	1725	craniferina_c7424	CUST_9229_PI416193500	212529094	XP_002144704.1	"MFS multidrug transporter, putative [Penicillium marneffei ATCC 18224] "	Fungus
20915	48	2	33	0	17.518	4.131	3.91E-06	3.60E-05	1726	craniferina_c17512	CUST_10394_PI416193496	NA	NA	NA	Fungus
8464	282	70	85	9	3.945	1.98	1.18E-09	8.41E-08	1727	craniferina_c22592	CUST_15168_PI416193496	NA	NA	NA	Algae
13857	9296	57898	4012	6837	-6.562	-2.714	5.77E-07	8.11E-06	1728	craniferina_lrc381	CUST_23_PI416193496	NA	NA	NA	Fungus
31655	1432	7518	272	506	-5.309	-2.408	1.78E-07	3.32E-06	1729	craniferina_lrc3377	CUST_5196_PI416193500	78033431	CAJ30046.1	hypothetical protein [Magnetospirillum gryphiswaldense]	Algae
25016	3	34	1	7	-10.851	-3.44	2.00E-06	2.10E-05	1730	craniferina_c20594	CUST_13272_PI416193496	NA	NA	NA	Fungus
11689	87	374	17	35	-4.314	-2.109	1.34E-08	4.84E-07	1731	craniferina_c7544	CUST_9327_PI416193500	NA	NA	NA	Fungus
9709	261	53	120	3	4.665	2.222	4.95E-08	1.28E-06	1732	craniferina_c2782	CUST_4447_PI416193500	NA	NA	NA	Fungus
30945	193	4	149	2	33.611	5.071	6.15E-06	5.17E-05	1733	craniferina_lrc123	CUST_236_PI416193500	238504822	XP_002383640.1	conserved hypothetical protein [Aspergillus flavus NRRL3357] 	Fungus
6322	1394	358	282	42	3.86	1.949	4.32E-10	4.20E-08	1734	craniferina_c1916	CUST_3260_PI416193500	242819184	XP_002487265.1	"nuclear pore complex subunit, putative [Talaromyces stipitatus ATCC 10500] "	Fungus
6593	3070	16339	298	1130	-5.329	-2.414	1.86E-07	3.41E-06	1735	craniferina_lrc687	CUST_1249_PI416193500	296818441	XP_002849557.1	conserved hypothetical protein [Arthroderma otae CBS 113480] 	Fungus
24682	3	33	1	7	-11.203	-3.486	2.13E-06	2.21E-05	1736	craniferina_c8622	CUST_3513_PI416193496	NA	NA	NA	Fungus
34075	69	8	4	2	8.292	3.052	1.21E-06	1.42E-05	1737	craniferina_c4033	CUST_5993_PI416193500	NA	NA	NA	Fungus
33833	126	3	30	1	46.839	5.55	6.89E-06	5.66E-05	1738	craniferina_lrc199	CUST_376_PI416193500	119478875	XP_001259471.1	"disulfide isomerase (TigA), putative [Neosartorya fischeri NRRL 181] "	Fungus
7167	123	33	15	1	3.733	1.9	4.91E-11	1.04E-08	1739	craniferina_c4813	CUST_1403_PI416193496	NA	NA	NA	Fungus
9052	3092	17339	589	3442	-5.597	-2.485	2.68E-07	4.49E-06	1740	craniferina_lrc747	CUST_1357_PI416193500	169617397	XP_001802113.1	hypothetical protein SNOG_11876 [Phaeosphaeria nodorum SN15] 	Fungus
39781	10125	2468	2679	168	4.017	2.006	2.43E-09	1.40E-07	1741	craniferina_c1898	CUST_3231_PI416193500	156033330	XP_001585501.1	hypothetical protein SS1G_13385 [Sclerotinia sclerotiorum 1980] 	Fungus
27275	763	143	176	12	5.261	2.395	1.74E-07	3.25E-06	1742	craniferina_c9869	CUST_4387_PI416193496	169619850	XP_001803337.1	hypothetical protein SNOG_13123 [Phaeosphaeria nodorum SN15] 	Fungus
15824	114	28	21	3	3.958	1.985	1.58E-09	1.04E-07	1743	craniferina_c6125	CUST_8156_PI416193500	169772575	XP_001820756.1	hypothetical protein [Aspergillus oryzae RIB40] 	Fungus
39639	200	2	168	0	44.58	5.478	6.78E-06	5.58E-05	1744	craniferina_c25784	CUST_18172_PI416193496	NA	NA	NA	Algae
11241	575	141	126	20	4.039	2.014	3.22E-09	1.71E-07	1745	craniferina_c19718	CUST_12435_PI416193496	NA	NA	NA	Fungus
10550	200	51	12	3	3.944	1.98	1.46E-09	9.90E-08	1746	craniferina_c1957	CUST_3328_PI416193500	70984545	XP_747779.1	UPF0041 domain protein [Aspergillus fumigatus Af293] 	Fungus
23824	61013	10139	25906	2299	5.666	2.502	2.97E-07	4.83E-06	1747	craniferina_lrc28420	CUST_20609_PI416193496	NA	NA	NA	Fungus
5452	951	8860	292	2480	-9.368	-3.228	1.65E-06	1.81E-05	1748	craniferina_c11884	CUST_5812_PI416193496	NA	NA	NA	Fungus
31651	39	3	9	1	12.843	3.683	2.66E-06	2.63E-05	1749	craniferina_c19041	CUST_11788_PI416193496	169622282	XP_001804550.1	hypothetical protein SNOG_14360 [Phaeosphaeria nodorum SN15] 	Fungus
2417	424	98	113	28	4.349	2.121	1.89E-08	6.30E-07	1750	craniferina_c3564	CUST_847_PI416193496	67522154	XP_659138.1	hypothetical protein AN1534.2 [Aspergillus nidulans FGSC A4] 	Fungus
12077	1712	4	1352	1	296.895	8.214	1.06E-05	8.03E-05	1751	craniferina_c13436	CUST_7095_PI416193496	NA	NA	NA	Fungus
37950	127185	26512	8918	2942	4.808	2.265	7.84E-08	1.78E-06	1752	craniferina_lrc860	CUST_1553_PI416193500	189210880	XP_001941771.1	UDP-galactopyranose mutase [Pyrenophora tritici-repentis Pt-1C-BFP] 	Fungus
40265	8	57	2	4	-7.125	-2.833	8.29E-07	1.07E-05	1753	craniferina_c12788	CUST_6542_PI416193496	NA	NA	NA	Algae
37561	11	84	8	25	-9.3	-3.217	1.63E-06	1.79E-05	1754	craniferina_c2841	CUST_581_PI416193496	296420717	XP_002839915.1	hypothetical protein [Tuber melanosporum Mel28] 	Fungus
11338	17	231	13	90	-21.195	-4.406	4.88E-06	4.29E-05	1755	craniferina_c14887	CUST_8311_PI416193496	168049061	XP_001776983.1	predicted protein [Physcomitrella patens subsp. patens] 	Fungus
5024	311	61	133	19	4.984	2.317	1.10E-07	2.28E-06	1756	craniferina_c11632	CUST_12005_PI416193500	154300946	XP_001550887.1	hypothetical protein BC1G_10611 [Botryotinia fuckeliana B05.10] 	Algae
8891	301	72	93	9	4.072	2.026	4.79E-09	2.30E-07	1757	craniferina_c3727	CUST_5627_PI416193500	NA	NA	NA	Fungus
42924	235	55	42	15	4.365	2.126	2.10E-08	6.81E-07	1758	craniferina_c4691	CUST_6688_PI416193500	NA	NA	NA	Fungus
18146	4986	740	2416	51	6.077	2.603	4.53E-07	6.70E-06	1759	craniferina_c3214	CUST_5007_PI416193500	NA	NA	NA	Fungus
41583	339	47	100	13	7.131	2.834	8.55E-07	1.09E-05	1760	craniferina_c14771	CUST_8218_PI416193496	NA	NA	NA	Fungus
12659	85	340	15	62	-3.98	-1.993	2.35E-09	1.37E-07	1761	craniferina_c20038	CUST_12744_PI416193496	261205082	XP_002627278.1	glucose-6-phosphate dehydrogenase [Ajellomyces dermatitidis SLH14081] 	Algae
40695	298	74	58	6	3.974	1.991	2.24E-09	1.33E-07	1762	craniferina_c1334	CUST_2353_PI416193500	121710144	XP_001272688.1	conserved hypothetical protein [Aspergillus clavatus NRRL 1] 	Algae
8485	4558	1023	1097	296	4.513	2.174	3.72E-08	1.03E-06	1763	craniferina_c10151	CUST_11140_PI416193500	46139671	XP_391526.1	hypothetical protein FG11350.1 [Gibberella zeae PH-1]	Fungus
10745	144	28	48	9	5.227	2.386	1.78E-07	3.32E-06	1764	craniferina_c25837	CUST_18222_PI416193496	NA	NA	NA	Fungus
43928	3285	25185	171	4695	-7.578	-2.922	1.04E-06	1.27E-05	1765	craniferina_c1073	CUST_1926_PI416193500	NA	NA	NA	Algae
24389	54	2	41	0	19.047	4.251	4.53E-06	4.04E-05	1766	craniferina_lrc17471	CUST_10362_PI416193496	NA	NA	NA	Fungus
10867	2914	15470	842	2685	-5.395	-2.432	2.28E-07	3.99E-06	1767	craniferina_c4886	CUST_6887_PI416193500	189191946	XP_001932312.1	"glutaryl-CoA dehydrogenase, mitochondrial precursor [Pyrenophora tritici-repentis Pt-1C-BFP] "	Fungus
5285	71	4	56	2	16.652	4.058	4.07E-06	3.72E-05	1768	craniferina_c7172	CUST_9036_PI416193500	NA	NA	NA	Fungus
4886	42	4	12	2	10.069	3.332	1.98E-06	2.08E-05	1769	craniferina_c18939	CUST_11694_PI416193496	NA	NA	NA	Fungus
23868	69	576	13	49	-8.442	-3.078	1.40E-06	1.59E-05	1770	craniferina_c14803	CUST_13090_PI416193500	NA	NA	NA	Fungus
13508	2541	686	470	48	3.669	1.875	1.43E-11	4.53E-09	1771	craniferina_c17236	CUST_14086_PI416193500	NA	NA	NA	Fungus
10674	321	1581	40	203	-4.914	-2.297	1.05E-07	2.20E-06	1772	craniferina_c3363	CUST_5186_PI416193500	67521900	XP_659011.1	hypothetical protein AN1407.2 [Aspergillus nidulans FGSC A4] 	Algae
19017	604	13	208	16	71.628	6.162	8.71E-06	6.88E-05	1773	craniferina_c11632	CUST_12006_PI416193500	154300946	XP_001550887.1	hypothetical protein BC1G_10611 [Botryotinia fuckeliana B05.10] 	Algae
25102	85	8	22	1	10.786	3.431	2.24E-06	2.30E-05	1774	craniferina_c18308	CUST_11095_PI416193496	NA	NA	NA	Fungus
41607	4600	86	3671	50	37.136	5.215	6.92E-06	5.68E-05	1775	craniferina_c5175	CUST_7187_PI416193500	238498600	XP_002380535.1	"mitochondrial carrier protein, putative [Aspergillus flavus NRRL3357] "	Fungus
3531	638	148	141	17	4.262	2.091	1.46E-08	5.14E-07	1776	craniferina_c20369	CUST_13060_PI416193496	242813331	XP_002486145.1	conserved hypothetical protein [Talaromyces stipitatus ATCC 10500] 	Algae
21845	7	89	2	18	-13.02	-3.703	2.88E-06	2.79E-05	1777	craniferina_c22827	CUST_15391_PI416193496	NA	NA	NA	Fungus
27805	16480	3930	606	654	4.232	2.081	1.28E-08	4.67E-07	1778	craniferina_c3668	CUST_5557_PI416193500	242780226	XP_002479551.1	DnaJ domain protein [Talaromyces stipitatus ATCC 10500] 	Fungus
5929	2323	290	1003	84	7.618	2.929	1.11E-06	1.33E-05	1779	craniferina_c10525	CUST_4847_PI416193496	238484937	XP_002373707.1	conserved hypothetical protein [Aspergillus flavus NRRL3357] 	Fungus
25738	238	58	12	17	4.246	2.086	1.37E-08	4.92E-07	1780	craniferina_c8418	CUST_3387_PI416193496	NA	NA	NA	Fungus
4853	45	11	4	3	4.337	2.117	2.15E-08	6.93E-07	1781	craniferina_c24350	CUST_14995_PI416193500	NA	NA	NA	Fungus
43159	137	32	4	2	4.311	2.108	1.91E-08	6.34E-07	1782	craniferina_c7642	CUST_2926_PI416193496	156065599	XP_001598721.1	hypothetical protein SS1G_00810 [Sclerotinia sclerotiorum 1980] 	Fungus
18857	1235	289	213	52	4.28	2.098	1.68E-08	5.75E-07	1783	craniferina_c4460	CUST_6457_PI416193500	119499147	XP_001266331.1	"aldehyde reductase (GliO), putative [Neosartorya fischeri NRRL 181] "	Algae
42057	33819	3827	1924	995	9.029	3.175	1.65E-06	1.81E-05	1784	craniferina_c6004	CUST_8038_PI416193500	212541781	XP_002151045.1	"polyketide synthase, putative [Penicillium marneffei ATCC 18224] "	Fungus
1183	356	2325	152	511	-6.886	-2.784	8.01E-07	1.04E-05	1785	craniferina_c5775	CUST_1868_PI416193496	NA	NA	NA	Fungus
19959	7934	189	6110	19	25.866	4.693	6.11E-06	5.15E-05	1786	craniferina_c8321	CUST_9970_PI416193500	NA	NA	NA	Fungus
11176	621	149	36	41	4.262	2.092	1.63E-08	5.58E-07	1787	craniferina_c8152	CUST_9853_PI416193500	NA	NA	NA	Fungus
5816	5127	41424	2098	4220	-8.552	-3.096	1.49E-06	1.67E-05	1788	craniferina_c3113	CUST_4879_PI416193500	261204395	XP_002629411.1	delta-9 fatty acid desaturase [Ajellomyces dermatitidis SLH14081] 	Fungus
2580	90	19	27	3	4.578	2.195	5.37E-08	1.36E-06	1789	craniferina_c24211	CUST_16697_PI416193496	296814164	XP_002847419.1	GMP synthase [Arthroderma otae CBS 113480] 	Fungus
27713	327	1743	94	263	-5.464	-2.45	2.72E-07	4.53E-06	1790	craniferina_c6664	CUST_8675_PI416193500	156036026	XP_001586124.1	hypothetical protein SS1G_12699 [Sclerotinia sclerotiorum 1980] 	Fungus
27226	339	85	12	22	4.102	2.036	7.42E-09	3.12E-07	1791	craniferina_c5897	CUST_7942_PI416193500	240107668	EER25847.1	hypothetical protein CPC735_042910 [Coccidioides posadasii C735 delta SOWgp]	Fungus
21354	1397	189	318	48	7.423	2.892	1.07E-06	1.30E-05	1792	craniferina_c27196	CUST_19535_PI416193496	169613847	XP_001800340.1	hypothetical protein SNOG_10057 [Phaeosphaeria nodorum SN15] 	Algae
3513	2217	431	507	52	5.078	2.344	1.64E-07	3.13E-06	1793	craniferina_c5191	CUST_7207_PI416193500	NA	NA	NA	Algae
12998	2878	494	1365	81	5.49	2.457	2.83E-07	4.67E-06	1794	craniferina_c22166	CUST_14772_PI416193496	NA	NA	NA	Fungus
9267	222	2	211	0	47.609	5.573	7.95E-06	6.37E-05	1795	craniferina_c19682	CUST_12400_PI416193496	71148691	AAZ28943.1	polyprotein [Phanerochaete chrysosporium RP-78]	Fungus
33784	356	1815	54	517	-5.005	-2.323	1.43E-07	2.81E-06	1796	craniferina_lrc21643	CUST_14278_PI416193496	NA	NA	NA	Algae
32702	340	2691	29	471	-7.84	-2.971	1.27E-06	1.48E-05	1797	craniferina_lrc6192	CUST_2081_PI416193496	115492081	XP_001210668.1	conserved hypothetical protein [Aspergillus terreus NIH2624] 	Fungus
27086	53	6	6	2	9.303	3.218	1.83E-06	1.96E-05	1798	craniferina_c13953	CUST_12811_PI416193500	169614758	XP_001800795.1	hypothetical protein SNOG_10527 [Phaeosphaeria nodorum SN15] 	Fungus
24771	1429	8357	202	2604	-5.707	-2.513	3.83E-07	5.91E-06	1799	craniferina_c8329	CUST_9978_PI416193500	189192580	XP_001932629.1	conserved hypothetical protein [Pyrenophora tritici-repentis Pt-1C-BFP] 	Fungus
30948	109	26	8	8	4.409	2.141	3.31E-08	9.51E-07	1800	craniferina_c7128	CUST_9005_PI416193500	156059550	XP_001595698.1	vacuolar ATP synthase catalytic subunit A [Sclerotinia sclerotiorum 1980] 	Fungus
10570	50	277	22	69	-5.743	-2.522	3.94E-07	6.05E-06	1801	craniferina_c10275	CUST_4672_PI416193496	261352570	EEY14998.1	beta-galactosidase [Verticillium albo-atrum VaMs.102]	Fungus
42639	2	35	0	22	-13.785	-3.785	3.41E-06	3.21E-05	1802	craniferina_c8336	CUST_3342_PI416193496	NA	NA	NA	Fungus
39955	174	970	21	130	-5.567	-2.477	3.20E-07	5.12E-06	1803	craniferina_c17268	CUST_14102_PI416193500	156053229	XP_001592541.1	DNA repair protein rhp51 [Sclerotinia sclerotiorum 1980] 	Fungus
42600	338	81	37	27	4.322	2.112	2.46E-08	7.69E-07	1804	craniferina_c23476	CUST_16002_PI416193496	240274095	EER37613.1	NIF domain-containing protein [Ajellomyces capsulatus H143]	Fungus
36515	501	100	40	17	5.034	2.332	1.59E-07	3.05E-06	1805	craniferina_c12300	CUST_6135_PI416193496	226288365	EEH43877.1	MGMT family protein [Paracoccidioides brasiliensis Pb18]	Fungus
18475	4670	226	4525	40	15.549	3.959	4.08E-06	3.72E-05	1806	Cr_DMini_2305B02.ab1	CUST_16717_PI416193500	224775809	DAA06476.1	TPA_inf: GPR1/FUN34/YaaH-class plasma membrane protein [Sclerotinia sclerotiorum]	Fungus
29802	103	571	6	221	-5.268	-2.397	2.26E-07	3.96E-06	1807	craniferina_c27631	CUST_15235_PI416193500	189200012	XP_001936343.1	replication factor C subunit 1 [Pyrenophora tritici-repentis Pt-1C-BFP] 	Fungus
34331	274	1691	139	536	-6.533	-2.708	7.09E-07	9.48E-06	1808	craniferina_c4773	CUST_6769_PI416193500	119193080	XP_001247146.1	hypothetical protein CIMG_00917 [Coccidioides immitis RS]	Fungus
32751	150	33	32	6	4.608	2.204	6.11E-08	1.48E-06	1809	craniferina_c12148	CUST_12247_PI416193500	NA	NA	NA	Fungus
28758	11743	232200	7736	10910	-25.243	-4.658	6.22E-06	5.21E-05	1810	Cr_DMidi_5281D10.ab1	CUST_15702_PI416193500	258564060	XP_002582775.1	30 kDa heat shock protein [Uncinocarpus reesii 1704] 	Fungus
23233	77	301	15	10	-3.934	-1.976	2.63E-09	1.49E-07	1811	craniferina_c23397	CUST_15930_PI416193496	NA	NA	NA	Algae
32304	4338	762	1867	24	5.254	2.393	2.25E-07	3.95E-06	1812	craniferina_c4619	CUST_6613_PI416193500	156052006	XP_001591964.1	hypothetical protein SS1G_07411 [Sclerotinia sclerotiorum 1980] 	Fungus
29062	325	1610	39	256	-4.931	-2.302	1.35E-07	2.69E-06	1813	craniferina_c3363	CUST_5185_PI416193500	67521900	XP_659011.1	hypothetical protein AN1407.2 [Aspergillus nidulans FGSC A4] 	Algae
11650	71	9	40	1	6.88	2.782	8.80E-07	1.12E-05	1814	Cr_DMidi_7585B08.ab1	CUST_16130_PI416193500	169599655	XP_001793250.1	hypothetical protein SNOG_02651 [Phaeosphaeria nodorum SN15] 	Fungus
19942	2	13	0	4	-6.995	-2.806	9.39E-07	1.18E-05	1815	craniferina_c21175	CUST_14653_PI416193500	NA	NA	NA	Fungus
12354	4473	19376	1468	2297	-4.456	-2.156	4.08E-08	1.11E-06	1816	craniferina_c9309	CUST_3973_PI416193496	NA	NA	NA	Algae
1757	1431	7496	233	737	-5.271	-2.398	2.32E-07	4.04E-06	1817	craniferina_lrc3377	CUST_5195_PI416193500	78033431	CAJ30046.1	hypothetical protein [Magnetospirillum gryphiswaldense]	Algae
5373	2084	77	1490	13	20.303	4.344	5.38E-06	4.64E-05	1818	craniferina_c8549	CUST_3462_PI416193496	NA	NA	NA	Fungus
14316	131	30	34	2	4.301	2.105	2.38E-08	7.54E-07	1819	craniferina_lrc289	CUST_544_PI416193500	242801549	XP_002483790.1	"nucleoporin Nsp1, putative [Talaromyces stipitatus ATCC 10500] "	Fungus
39495	49719	9291	3708	1838	5.414	2.437	2.80E-07	4.63E-06	1820	craniferina_c12649	CUST_6423_PI416193496	NA	NA	NA	Fungus
43341	78	432	14	83	-5.524	-2.466	3.26E-07	5.20E-06	1821	craniferina_c18999	CUST_11749_PI416193496	NA	NA	NA	Fungus
32763	40758	5	16272	3	8762.734	13.097	1.41E-05	0.000100823	1822	craniferina_c3986	CUST_5928_PI416193500	154309933	XP_001554299.1	hypothetical protein BC1G_06887 [Botryotinia fuckeliana B05.10] 	Algae
37043	2570	589	568	88	4.326	2.113	2.85E-08	8.61E-07	1823	craniferina_c4199	CUST_6175_PI416193500	NA	NA	NA	Fungus
14393	2471	474	1034	36	4.912	2.296	1.38E-07	2.73E-06	1824	craniferina_c12855	CUST_6592_PI416193496	NA	NA	NA	Fungus
36375	128	2	119	0	46.786	5.548	8.63E-06	6.83E-05	1825	craniferina_c16760	CUST_13866_PI416193500	NA	NA	NA	Fungus
28005	2	31	0	19	-14.225	-3.83	3.85E-06	3.55E-05	1826	craniferina_c1839	CUST_3138_PI416193500	NA	NA	NA	Fungus
5146	513	2350	73	317	-4.588	-2.198	6.62E-08	1.58E-06	1827	craniferina_c5325	CUST_7341_PI416193500	242795818	XP_002482670.1	"peroxisomal multifunctional beta-oxidation protein (MFP), putative [Talaromyces stipitatus ATCC 10500] "	Fungus
16429	2	53	0	29	-26.477	-4.727	6.76E-06	5.57E-05	1828	craniferina_c18343	CUST_11127_PI416193496	16943775	CAD10797.1	putative cyclophilin [Pleurotus sp. Florida]	Fungus
16983	136	30	44	3	4.329	2.114	3.00E-08	8.92E-07	1829	craniferina_c16587	CUST_9680_PI416193496	154288690	XP_001545102.1	hypothetical protein BC1G_16395 [Botryotinia fuckeliana B05.10] 	Fungus
39606	7854	51907	7866	8340	-9.037	-3.176	1.86E-06	1.98E-05	1830	Cr_DMini_4897G07.ab1	CUST_17326_PI416193500	145241968	XP_001393630.1	hypothetical protein An09g03140 [Aspergillus niger] 	Fungus
14156	53	12	13	2	4.173	2.061	1.48E-08	5.17E-07	1831	craniferina_c9216	CUST_10600_PI416193500	NA	NA	NA	Fungus
41515	353	90	61	20	3.94	1.978	3.68E-09	1.89E-07	1832	craniferina_c8891	CUST_3688_PI416193496	225679093	EEH17377.1	proteasome subunit alpha type-4 [Paracoccidioides brasiliensis Pb03] 	Fungus
21575	265	1284	6	323	-4.747	-2.247	9.42E-08	2.02E-06	1833	craniferina_c15171	CUST_13225_PI416193500	115492513	XP_001210884.1	predicted protein [Aspergillus terreus NIH2624] 	Fungus
21467	131	936	40	199	-7.257	-2.859	1.13E-06	1.35E-05	1834	craniferina_c6001	CUST_8032_PI416193500	240106865	EER25052.1	XPG I-region family protein [Coccidioides posadasii C735 delta SOWgp]	Fungus
10432	5311	881	2477	26	5.483	2.455	3.32E-07	5.27E-06	1835	craniferina_c3214	CUST_5008_PI416193500	NA	NA	NA	Fungus
41434	500	132	58	28	3.841	1.941	1.55E-09	1.03E-07	1836	craniferina_c12914	CUST_12522_PI416193500	291189255	EFE44555.1	hypothetical protein TRV_00663 [Trichophyton verrucosum HKI 0517]	Fungus
9876	8780	50417	3961	7522	-6.134	-2.617	6.31E-07	8.69E-06	1837	craniferina_lrc10634	CUST_4920_PI416193496	169599318	XP_001793082.1	hypothetical protein SNOG_02476 [Phaeosphaeria nodorum SN15] 	Fungus
40671	6579	1557	2272	97	4.075	2.027	9.59E-09	3.74E-07	1838	craniferina_c1898	CUST_3232_PI416193500	156033330	XP_001585501.1	hypothetical protein SS1G_13385 [Sclerotinia sclerotiorum 1980] 	Fungus
30205	27	315	14	137	-12.084	-3.595	3.08E-06	2.94E-05	1839	craniferina_c23936	CUST_16436_PI416193496	NA	NA	NA	Fungus
11493	3502	12660	582	1656	-3.629	-1.86	4.51E-11	1.00E-08	1840	craniferina_c1803	CUST_3094_PI416193500	170094442	XP_001878442.1	predicted protein [Laccaria bicolor S238N-H82] 	Fungus
8680	1054	3	841	1	264.443	8.047	1.26E-05	9.22E-05	1841	Cr_WMidi_6241H04.ab1	CUST_18286_PI416193500	NA	NA	NA	Fungus
22863	2	160	0	55	-78.563	-6.296	1.04E-05	7.95E-05	1842	craniferina_c25950	CUST_18332_PI416193496	NA	NA	NA	Fungus
21377	7	118	7	34	-22.764	-4.509	6.35E-06	5.29E-05	1843	craniferina_c15284	CUST_8637_PI416193496	NA	NA	NA	Algae
45010	128	648	35	145	-5.135	-2.36	2.21E-07	3.90E-06	1844	craniferina_c3962	CUST_5901_PI416193500	291183758	EFE39356.1	hypothetical protein TRV_05949 [Trichophyton verrucosum HKI 0517]	Fungus
31194	144	40	24	2	3.615	1.854	3.67E-11	8.75E-09	1845	craniferina_c1621	CUST_2809_PI416193500	289616652	CBI56602.1	unnamed protein product [Sordaria macrospora]	Fungus
24752	5055	47043	3048	12894	-10.179	-3.348	2.45E-06	2.46E-05	1846	Cr_DMidi_9601C01.ab1	CUST_16286_PI416193500	119490743	XP_001263094.1	n-alkane-inducible cytochrome P450 [Neosartorya fischeri NRRL 181] 	Algae
21260	8828	2084	2294	437	4.204	2.072	2.02E-08	6.59E-07	1847	craniferina_c3469	CUST_5306_PI416193500	225556852	EEH05139.1	hypothetical protein HCBG_06258 [Ajellomyces capsulatus G186AR]	Fungus
32211	17	271	14	86	-19.471	-4.283	5.71E-06	4.88E-05	1848	Cr_WMidi_6241D06.ab1	CUST_18208_PI416193500	NA	NA	NA	Algae
31350	26	148	3	59	-5.457	-2.448	3.36E-07	5.31E-06	1849	craniferina_c19102	CUST_11847_PI416193496	261351829	EEY14257.1	mitosis inhibitor protein kinase SWE1 [Verticillium albo-atrum VaMs.102]	Algae
4061	254	1559	127	537	-6.451	-2.69	7.78E-07	1.01E-05	1850	craniferina_c4773	CUST_6770_PI416193500	119193080	XP_001247146.1	hypothetical protein CIMG_00917 [Coccidioides immitis RS]	Fungus
15096	431	2234	32	366	-5.144	-2.363	2.30E-07	4.00E-06	1851	craniferina_c2143	CUST_3595_PI416193500	145230678	XP_001389603.1	hypothetical protein An01g11940 [Aspergillus niger] 	Fungus
12153	320	16109	162	9634	-48.884	-5.611	9.33E-06	7.27E-05	1852	craniferina_lrc772	CUST_1397_PI416193500	NA	NA	NA	Fungus
14444	412	101	68	13	4.049	2.018	9.39E-09	3.70E-07	1853	craniferina_c25236	CUST_17657_PI416193496	NA	NA	NA	Fungus
1941	2497	13270	190	6087	-4.973	-2.314	1.79E-07	3.33E-06	1854	craniferina_lrc334	CUST_632_PI416193500	169598380	XP_001792613.1	hypothetical protein SNOG_01992 [Phaeosphaeria nodorum SN15] 	Fungus
11143	35	176	10	38	-5.078	-2.344	2.08E-07	3.72E-06	1855	craniferina_c25374	CUST_17787_PI416193496	159126221	EDP51337.1	"RNA polymerase II transcription elongation factor (Ctr9), putative [Aspergillus fumigatus A1163]"	Fungus
19721	113	29	25	7	3.923	1.972	4.08E-09	2.05E-07	1856	craniferina_c5738	CUST_1849_PI416193496	NA	NA	NA	Fungus
31468	1769	7702	343	618	-4.405	-2.139	4.61E-08	1.21E-06	1857	craniferina_c6010	CUST_8042_PI416193500	NA	NA	NA	Fungus
37846	99	22	8	3	4.42	2.144	4.93E-08	1.28E-06	1858	craniferina_c16590	CUST_9683_PI416193496	NA	NA	NA	Fungus
14217	1583	338	456	27	4.551	2.186	7.27E-08	1.69E-06	1859	craniferina_lrc157	CUST_298_PI416193500	156052341	XP_001592097.1	hypothetical protein SS1G_06336 [Sclerotinia sclerotiorum 1980] 	Algae
22406	1076	251	373	27	4.118	2.042	1.49E-08	5.21E-07	1860	craniferina_c27434	CUST_19758_PI416193496	NA	NA	NA	Fungus
44047	2614	29103	767	9551	-11.078	-3.47	2.91E-06	2.81E-05	1861	craniferina_c2807	CUST_4480_PI416193500	NA	NA	NA	Fungus
13877	29	5	4	1	6.236	2.641	7.32E-07	9.69E-06	1862	craniferina_c12601	CUST_6390_PI416193496	NA	NA	NA	Fungus
1292	15	83	4	15	-5.602	-2.486	4.32E-07	6.45E-06	1863	craniferina_c24838	CUST_17283_PI416193496	NA	NA	NA	Fungus
9755	897	240	126	62	3.79	1.922	1.20E-09	8.50E-08	1864	Cr_DMidi_9697H10.ab1	CUST_16535_PI416193500	189191174	XP_001931926.1	short chain dehydrogenase/reductase [Pyrenophora tritici-repentis Pt-1C-BFP] 	Fungus
36905	53	1709	87	1006	-163.237	-7.351	1.26E-05	9.24E-05	1865	Cr_WMini_769B01.ab1	CUST_19948_PI416193500	NA	NA	NA	Fungus
14493	7	41	3	3	-5.842	-2.546	5.62E-07	7.96E-06	1866	craniferina_c19983	CUST_12690_PI416193496	NA	NA	NA	Fungus
23412	82	360	22	97	-4.403	-2.138	4.94E-08	1.28E-06	1867	craniferina_c17811	CUST_14290_PI416193500	238487276	XP_002374876.1	"SWI/SNF family DNA-dependent ATPase Ris1, putative [Aspergillus flavus NRRL3357] "	Fungus
40206	9791	121	1482	88	116.233	6.861	1.20E-05	8.87E-05	1868	craniferina_c907	CUST_1640_PI416193500	256727500	EEU40860.1	hypothetical protein NECHADRAFT_58149 [Nectria haematococca mpVI 77-13-4]	Fungus
25976	29	4	7	1	7.818	2.967	1.55E-06	1.72E-05	1869	craniferina_c19436	CUST_14492_PI416193500	NA	NA	NA	Fungus
3676	7760	2073	1400	208	3.713	1.892	6.08E-10	5.37E-08	1870	craniferina_lrc28395	CUST_20584_PI416193496	291189635	EFE44910.1	hypothetical protein TRV_00283 [Trichophyton verrucosum HKI 0517]	Fungus
10804	19	103	8	12	-5.665	-2.502	4.80E-07	7.00E-06	1871	craniferina_c26881	CUST_19230_PI416193496	189204442	XP_001938556.1	PAP-associated domain containing protein 5 [Pyrenophora tritici-repentis Pt-1C-BFP] 	Algae
4918	56476	14451	14154	1579	3.849	1.944	2.59E-09	1.48E-07	1872	Cr_DMini_865A12.ab1	CUST_17538_PI416193500	258575595	XP_002541979.1	40S ribosomal protein S15 [Uncinocarpus reesii 1704] 	Algae
5179	70	2	37	0	25.09	4.649	7.34E-06	5.95E-05	1873	Cr_DMidi_9697B01.ab1	CUST_16415_PI416193500	NA	NA	NA	Algae
40910	931	214	225	39	4.312	2.109	3.54E-08	9.93E-07	1874	craniferina_c5139	CUST_7148_PI416193500	NA	NA	NA	Fungus
41610	15	65	4	7	-4.448	-2.153	5.74E-08	1.42E-06	1875	craniferina_c5026	CUST_1507_PI416193496	NA	NA	NA	Fungus
21955	337	17512	175	10794	-50.324	-5.653	9.93E-06	7.64E-05	1876	craniferina_lrc772	CUST_1398_PI416193500	NA	NA	NA	Fungus
4361	42	207	15	77	-4.968	-2.313	1.90E-07	3.46E-06	1877	craniferina_c4871	CUST_6874_PI416193500	119469437	XP_001257938.1	"SCF ubiquitin ligase subunit CulC, putative [Neosartorya fischeri NRRL 181] "	Fungus
17977	22	102	4	32	-4.482	-2.164	6.26E-08	1.51E-06	1878	craniferina_c12946	CUST_6667_PI416193496	NA	NA	NA	Fungus
33990	2695	652	645	79	4.081	2.029	1.37E-08	4.92E-07	1879	Cr_WMini_4225G05.ab1	CUST_19915_PI416193500	145250091	XP_001396559.1	hypothetical protein An15g00200 [Aspergillus niger] 	Fungus
40810	516	117	73	10	4.404	2.139	5.20E-08	1.33E-06	1880	craniferina_c2087	CUST_3519_PI416193500	189199124	XP_001935899.1	translation initiation factor eIF4B [Pyrenophora tritici-repentis Pt-1C-BFP] 	Fungus
16183	6160	22530	459	391	-3.664	-1.873	2.85E-10	3.20E-08	1881	craniferina_c2374	CUST_3927_PI416193500	154291147	XP_001546159.1	hypothetical protein BC1G_15345 [Botryotinia fuckeliana B05.10] 	Fungus
1491	868	112	188	17	7.7	2.945	1.52E-06	1.69E-05	1882	craniferina_c15770	CUST_9030_PI416193496	169779629	XP_001824279.1	hypothetical protein [Aspergillus oryzae RIB40] 	Fungus
23110	1838	339	725	64	5.133	2.36	2.45E-07	4.19E-06	1883	craniferina_c8281	CUST_3310_PI416193496	NA	NA	NA	Algae
28274	29	191	16	36	-7.39	-2.886	1.37E-06	1.57E-05	1884	craniferina_c27390	CUST_19716_PI416193496	NA	NA	NA	Fungus
5847	63	12	32	2	4.794	2.261	1.41E-07	2.78E-06	1885	craniferina_c1755	CUST_246_PI416193496	256723857	EEU37230.1	hypothetical protein NECHADRAFT_37300 [Nectria haematococca mpVI 77-13-4]	Fungus
28559	36	4	8	2	10.277	3.361	2.72E-06	2.67E-05	1886	craniferina_c24478	CUST_16946_PI416193496	238507227	XP_002384815.1	"(S)-2-hydroxy-acid oxidase, putative [Aspergillus flavus NRRL3357] "	Fungus
22629	88	18	29	6	4.891	2.29	1.75E-07	3.28E-06	1887	craniferina_c28132	CUST_20373_PI416193496	NA	NA	NA	Algae
42010	901	4132	126	724	-4.571	-2.193	8.40E-08	1.87E-06	1888	craniferina_c2956	CUST_624_PI416193496	NA	NA	NA	Fungus
10686	153	38	4	5	4.055	2.02	1.25E-08	4.60E-07	1889	craniferina_c20117	CUST_12820_PI416193496	NA	NA	NA	Algae
8725	12	54	4	16	-4.522	-2.177	7.58E-08	1.74E-06	1890	craniferina_c22384	CUST_14978_PI416193496	NA	NA	NA	Fungus
535	377	1679	98	348	-4.491	-2.167	6.87E-08	1.62E-06	1891	craniferina_c8299	CUST_9950_PI416193500	NA	NA	NA	Algae
1674	20	88	5	13	-4.508	-2.173	7.25E-08	1.69E-06	1892	craniferina_c5293	CUST_1639_PI416193496	NA	NA	NA	Algae
16899	232	51	93	13	4.395	2.136	5.25E-08	1.34E-06	1893	craniferina_c9704	CUST_4260_PI416193496	NA	NA	NA	Fungus
36403	31	218	16	88	-7.318	-2.871	1.36E-06	1.56E-05	1894	craniferina_c27612	CUST_19929_PI416193496	239612844	EEQ89831.1	C2H2 transcription factor [Ajellomyces dermatitidis ER-3]	Algae
10114	9	2	2	0	4.097	2.035	1.69E-08	5.76E-07	1895	craniferina_lrc272	CUST_512_PI416193500	119481647	XP_001260852.1	benzoate 4-monooxygenase cytochrome P450 [Neosartorya fischeri NRRL 181] 	Algae
7766	7	32	2	3	-4.84	-2.275	1.67E-07	3.17E-06	1896	craniferina_c22575	CUST_15154_PI416193496	NA	NA	NA	Algae
5829	392	103	81	19	3.809	1.929	2.04E-09	1.24E-07	1897	craniferina_c16070	CUST_9265_PI416193496	NA	NA	NA	Algae
23430	229	51	57	30	4.916	2.297	1.88E-07	3.44E-06	1898	craniferina_c22732	CUST_14822_PI416193500	258570077	XP_002543842.1	predicted protein [Uncinocarpus reesii 1704] 	Fungus
37007	172	46	33	11	3.769	1.914	1.48E-09	9.95E-08	1899	craniferina_c20051	CUST_12756_PI416193496	NA	NA	NA	Fungus
25365	1351	7135	217	580	-5.318	-2.411	3.33E-07	5.28E-06	1900	craniferina_lrc1298	CUST_2290_PI416193500	78033430	CAJ30045.1	conserved hypothetical protein [Magnetospirillum gryphiswaldense]	Fungus
32635	299	1362	45	270	-4.531	-2.18	8.00E-08	1.81E-06	1901	craniferina_c1741	CUST_2994_PI416193500	255947558	XP_002564546.1	Pc22g05110 [Penicillium chrysogenum Wisconsin 54-1255] 	Fungus
4967	854	202	298	26	4.065	2.023	1.44E-08	5.08E-07	1902	Cr_DMini_673G02.ab1	CUST_17479_PI416193500	240105998	EER24191.1	"37S ribosomal protein S12, mitochondrial precursor, putative [Coccidioides posadasii C735 delta SOWgp]"	Fungus
30423	820	3412	54	348	-4.151	-2.053	2.36E-08	7.48E-07	1903	Cr_WMidi_8257G07.ab1	CUST_18707_PI416193500	171691558	XP_001910704.1	hypothetical protein [Podospora anserina S mat+] 	Algae
17300	7823	51380	7822	8112	-8.976	-3.166	2.26E-06	2.32E-05	1904	Cr_DMini_4897G07.ab1	CUST_17327_PI416193500	145241968	XP_001393630.1	hypothetical protein An09g03140 [Aspergillus niger] 	Fungus
27887	15	72	1	5	-4.745	-2.246	1.35E-07	2.70E-06	1905	craniferina_c14039	CUST_7608_PI416193496	NA	NA	NA	Fungus
6387	1872	7851	518	232	-4.304	-2.106	3.96E-08	1.08E-06	1906	craniferina_c27614	CUST_19931_PI416193496	NA	NA	NA	Algae
42388	432	15	295	2	21.377	4.418	6.97E-06	5.71E-05	1907	craniferina_c26173	CUST_18547_PI416193496	NA	NA	NA	Algae
42878	134	779	43	188	-5.9	-2.561	6.55E-07	8.95E-06	1908	craniferina_c13531	CUST_7173_PI416193496	169610395	XP_001798616.1	hypothetical protein SNOG_08297 [Phaeosphaeria nodorum SN15] 	Fungus
27200	115	33	7	4	3.551	1.828	3.01E-11	7.61E-09	1909	craniferina_c17000	CUST_9997_PI416193496	NA	NA	NA	Fungus
32999	187	47	41	3	3.927	1.974	6.69E-09	2.92E-07	1910	craniferina_c5461	CUST_7487_PI416193500	115389408	XP_001212209.1	predicted protein [Aspergillus terreus NIH2624] 	Fungus
18955	10	109	5	46	-11.145	-3.478	3.38E-06	3.19E-05	1911	Cr_WMini_1825B09.ab1	CUST_19267_PI416193500	17508439	NP_493578.1	Ubiquitin E2 (conjugating enzyme) variant family member (uev-1) [Caenorhabditis elegans] 	Fungus
15409	10	2	1	0	5.183	2.374	2.90E-07	4.74E-06	1912	craniferina_c14643	CUST_8103_PI416193496	156061597	XP_001596721.1	hypothetical protein SS1G_02944 [Sclerotinia sclerotiorum 1980] 	Fungus
12974	39840	10669	1902	433	3.733	1.901	1.23E-09	8.61E-08	1913	Cr_DMini_2305D06.ab1	CUST_16762_PI416193500	119467760	XP_001257686.1	"proteasome component Pre5, putative [Neosartorya fischeri NRRL 181] "	Fungus
8622	2	32	0	24	-13.843	-3.791	4.64E-06	4.13E-05	1914	craniferina_c16047	CUST_13573_PI416193500	288548566	ADC52431.1	cathepsin L2 cysteine protease [Pinctada fucata]	Fungus
30010	782	4564	220	885	-5.912	-2.564	6.85E-07	9.27E-06	1915	craniferina_c25535	CUST_17939_PI416193496	NA	NA	NA	Fungus
3030	10146	58291	4207	6921	-6.025	-2.591	7.37E-07	9.75E-06	1916	craniferina_lrc6185	CUST_2076_PI416193496	NA	NA	NA	Fungus
23861	127	722	81	200	-6.337	-2.664	9.05E-07	1.14E-05	1917	craniferina_c26051	CUST_18431_PI416193496	119500480	XP_001266997.1	hypothetical protein NFIA_105880 [Neosartorya fischeri NRRL 181] 	Fungus
35034	378	44	285	8	7.36	2.88	1.49E-06	1.67E-05	1918	craniferina_c20636	CUST_13311_PI416193496	NA	NA	NA	Algae
24797	53	276	26	68	-5.577	-2.479	5.00E-07	7.23E-06	1919	craniferina_c14054	CUST_7621_PI416193496	NA	NA	NA	Fungus
39223	2225	562	490	78	3.919	1.97	7.00E-09	3.02E-07	1920	craniferina_c11206	CUST_11742_PI416193500	238483045	XP_002372761.1	integral membrane protein [Aspergillus flavus NRRL3357] 	Fungus
33838	4642	242	4427	38	14.502	3.858	5.07E-06	4.43E-05	1921	Cr_DMini_2305B02.ab1	CUST_16716_PI416193500	224775809	DAA06476.1	TPA_inf: GPR1/FUN34/YaaH-class plasma membrane protein [Sclerotinia sclerotiorum]	Fungus
28831	1874	7913	293	602	-4.25	-2.088	3.76E-08	1.04E-06	1922	craniferina_c6010	CUST_8041_PI416193500	NA	NA	NA	Fungus
12334	370	95	86	7	3.838	1.94	3.68E-09	1.89E-07	1923	craniferina_c7040	CUST_2565_PI416193496	258565283	XP_002583386.1	hypothetical protein UREG_06353 [Uncinocarpus reesii 1704] 	Fungus
7759	1653	304	437	81	5.437	2.443	4.26E-07	6.39E-06	1924	craniferina_c7892	CUST_9618_PI416193500	NA	NA	NA	Algae
6879	43	261	16	33	-6.36	-2.669	9.31E-07	1.17E-05	1925	craniferina_c12592	CUST_6383_PI416193496	NA	NA	NA	Algae
9202	219	40	60	7	5.47	2.452	4.49E-07	6.65E-06	1926	craniferina_lrc373	CUST_702_PI416193500	295668971	XP_002795034.1	cAMP-independent regulatory protein pac2 [Paracoccidioides brasiliensis Pb01] 	Fungus
37781	11	2	1	0	5.126	2.358	2.85E-07	4.69E-06	1927	craniferina_c20425	CUST_13114_PI416193496	145246718	XP_001395608.1	hypothetical protein An12g05390 [Aspergillus niger] 	Fungus
26204	33	656	19	425	-19.272	-4.268	6.73E-06	5.55E-05	1928	craniferina_c17835	CUST_10667_PI416193496	67902634	XP_681573.1	hypothetical protein AN8304.2 [Aspergillus nidulans FGSC A4] 	Fungus
22772	47	6	24	2	8.022	3.004	1.88E-06	2.00E-05	1929	craniferina_lrc5824	CUST_7875_PI416193500	119497923	XP_001265719.1	terpene synthase metal binding domain protein [Neosartorya fischeri NRRL 181] 	Algae
10906	1534	386	400	57	3.906	1.966	6.94E-09	3.00E-07	1930	craniferina_c4239	CUST_6226_PI416193500	239609797	EEQ86784.1	conserved hypothetical protein [Ajellomyces dermatitidis ER-3]	Algae
9023	118	645	57	73	-5.893	-2.559	6.96E-07	9.37E-06	1931	craniferina_c10978	CUST_11627_PI416193500	NA	NA	NA	Fungus
40727	499	5147	359	443	-14.656	-3.873	5.21E-06	4.53E-05	1932	craniferina_lrc74	CUST_139_PI416193500	242822212	XP_002487840.1	"heat shock protein Hsp30/Hsp42, putative [Talaromyces stipitatus ATCC 10500] "	Fungus
14421	2	25	0	9	-12.756	-3.673	4.40E-06	3.95E-05	1933	craniferina_c19814	CUST_12529_PI416193496	256731079	EEU44429.1	hypothetical protein NECHADRAFT_48916 [Nectria haematococca mpVI 77-13-4]	Fungus
44096	67	6	25	3	12.584	3.653	4.33E-06	3.90E-05	1934	craniferina_c9449	CUST_4075_PI416193496	NA	NA	NA	Fungus
40790	14	59	3	11	-4.205	-2.072	3.42E-08	9.69E-07	1935	craniferina_c23313	CUST_15852_PI416193496	NA	NA	NA	Fungus
44435	4441	19131	1754	213	-4.519	-2.176	8.82E-08	1.93E-06	1936	craniferina_c7509	CUST_9306_PI416193500	240110717	EER28873.1	Mitochondrial carrier protein [Coccidioides posadasii C735 delta SOWgp]	Fungus
16638	24007	4405	7216	1898	5.586	2.482	5.35E-07	7.63E-06	1937	Cr_WMini_1825C02.ab1	CUST_19274_PI416193500	NA	NA	NA	Algae
39595	11	178	15	68	-33.177	-5.052	9.90E-06	7.62E-05	1938	craniferina_c21321	CUST_13967_PI416193496	NA	NA	NA	Fungus
36826	191	2	161	0	40.289	5.332	1.06E-05	8.02E-05	1939	craniferina_c16893	CUST_9914_PI416193496	115951940	XP_001184381.1	"PREDICTED: similar to ankyrin 2,3/unc44 [Strongylocentrotus purpuratus]"	Fungus
7888	3873	874	1318	229	4.354	2.122	5.79E-08	1.43E-06	1940	craniferina_c4042	CUST_6005_PI416193500	NA	NA	NA	Fungus
22356	14	761	7	595	-48.816	-5.609	1.11E-05	8.36E-05	1941	craniferina_c11447	CUST_5496_PI416193496	189313927	ACD88966.1	myosin alkali light chain [Adineta vaga] 	Fungus
9836	204	51	34	18	4.197	2.069	3.43E-08	9.73E-07	1942	craniferina_c1089	CUST_1956_PI416193500	NA	NA	NA	Fungus
6843	33380	8425	9382	625	3.874	1.954	6.14E-09	2.74E-07	1943	craniferina_lrc383	CUST_720_PI416193500	154312122	XP_001555389.1	40S ribosomal protein S3 [Botryotinia fuckeliana B05.10] 	Fungus
39593	44307	9856	8110	2809	4.561	2.189	1.03E-07	2.17E-06	1944	craniferina_c17924	CUST_14319_PI416193500	NA	NA	NA	Fungus
16558	573	123	193	16	4.495	2.168	8.58E-08	1.90E-06	1945	craniferina_lrc290	CUST_546_PI416193500	295673128	XP_002797110.1	60S ribosomal protein L15 [Paracoccidioides brasiliensis Pb01] 	Fungus
4567	247	4498	360	690	-44.509	-5.476	1.09E-05	8.21E-05	1946	craniferina_c10034	CUST_11061_PI416193500	38567136	CAE76431.1	conserved hypothetical protein [Neurospora crassa]	Fungus
4224	37	7	13	3	5.59	2.483	5.66E-07	8.00E-06	1947	craniferina_c5869	CUST_7909_PI416193500	259485590	CBF82740.1	TPA: Transcription elongation factor spt6 (Chromatin elongation factor spt6) [Source:UniProtKB/Swiss-Prot;Acc:Q5B7Q7] [Aspergillus nidulans FGSC A4]	Fungus
35050	23	163	6	86	-6.613	-2.725	1.12E-06	1.34E-05	1948	craniferina_c25810	CUST_18196_PI416193496	577731	CAA58034.1	xanthine dehydrogenase [Emericella nidulans]	Fungus
14206	6951	80	5033	4	60.955	5.93	1.20E-05	8.91E-05	1949	craniferina_c3655	CUST_5541_PI416193500	115490919	XP_001210087.1	peptidyl-prolyl cis-trans isomerase 11 [Aspergillus terreus NIH2624] 	Fungus
33523	431	114	79	14	3.762	1.911	2.38E-09	1.38E-07	1950	craniferina_c4107	CUST_6066_PI416193500	295663669	XP_002792387.1	conserved hypothetical protein [Paracoccidioides brasiliensis Pb01] 	Fungus
20832	145	961	29	14	-6.726	-2.75	1.20E-06	1.42E-05	1951	craniferina_c26049	CUST_18429_PI416193496	169780418	XP_001824673.1	hypothetical protein [Aspergillus oryzae RIB40] 	Fungus
26693	9	44	1	4	-5.095	-2.349	2.92E-07	4.77E-06	1952	craniferina_c21760	CUST_14386_PI416193496	NA	NA	NA	Algae
703	81	614	20	74	-7.676	-2.94	1.79E-06	1.93E-05	1953	craniferina_c7760	CUST_3001_PI416193496	119496505	XP_001265026.1	"cAMP-dependent protein kinase, putative [Neosartorya fischeri NRRL 181] "	Algae
36552	104	25	20	5	4.178	2.063	3.35E-08	9.59E-07	1954	craniferina_c17492	CUST_10377_PI416193496	NA	NA	NA	Fungus
23324	351	1677	95	337	-4.848	-2.277	2.06E-07	3.69E-06	1955	craniferina_c6664	CUST_8676_PI416193500	156036026	XP_001586124.1	hypothetical protein SS1G_12699 [Sclerotinia sclerotiorum 1980] 	Fungus
43114	221	53	55	7	4.077	2.027	2.36E-08	7.47E-07	1956	craniferina_c1672	CUST_2886_PI416193500	240276841	EER40352.1	U1 snRNP-associated protein Usp107 [Ajellomyces capsulatus H143]	Fungus
28048	38053	10253	863	213	3.711	1.892	1.57E-09	1.04E-07	1957	Cr_DMini_2305D06.ab1	CUST_16763_PI416193500	119467760	XP_001257686.1	"proteasome component Pre5, putative [Neosartorya fischeri NRRL 181] "	Fungus
30787	643	119	276	14	5.144	2.363	3.24E-07	5.17E-06	1958	craniferina_c5485	CUST_7523_PI416193500	189209742	XP_001941203.1	hypothetical protein PTRG_10872 [Pyrenophora tritici-repentis Pt-1C-BFP] 	Fungus
39303	117	974	66	418	-8.818	-3.14	2.44E-06	2.45E-05	1959	craniferina_c7821	CUST_3041_PI416193496	NA	NA	NA	Fungus
16697	90619	23633	19213	2560	3.796	1.924	3.30E-09	1.74E-07	1960	craniferina_lrc161	CUST_306_PI416193500	119173307	XP_001239129.1	hypothetical protein CIMG_10151 [Coccidioides immitis RS] 	Fungus
26267	18	112	10	39	-6.739	-2.752	1.23E-06	1.44E-05	1961	craniferina_c14275	CUST_12937_PI416193500	119177095	XP_001240370.1	hypothetical protein CIMG_07533 [Coccidioides immitis RS]	Fungus
242	32290	3900	2175	1028	8.453	3.08	2.30E-06	2.34E-05	1962	craniferina_c6004	CUST_8037_PI416193500	212541781	XP_002151045.1	"polyketide synthase, putative [Penicillium marneffei ATCC 18224] "	Fungus
36716	90	376	10	98	-4.097	-2.034	2.67E-08	8.19E-07	1963	craniferina_c17811	CUST_14289_PI416193500	238487276	XP_002374876.1	"SWI/SNF family DNA-dependent ATPase Ris1, putative [Aspergillus flavus NRRL3357] "	Fungus
36823	18	85	3	20	-4.727	-2.241	1.67E-07	3.17E-06	1964	craniferina_c5047	CUST_7070_PI416193500	NA	NA	NA	Algae
37197	130	22	27	2	5.93	2.568	7.69E-07	1.01E-05	1965	craniferina_lrc790	CUST_1429_PI416193500	291184070	EFE39639.1	conserved hypothetical protein [Trichophyton verrucosum HKI 0517]	Fungus
8771	542	145	98	17	3.727	1.898	1.97E-09	1.21E-07	1966	craniferina_c12914	CUST_12521_PI416193500	291189255	EFE44555.1	hypothetical protein TRV_00663 [Trichophyton verrucosum HKI 0517]	Fungus
6599	2	408	0	312	-141.505	-7.145	1.47E-05	0.000104248	1967	craniferina_c12795	CUST_12475_PI416193500	291176956	EFE32752.1	hypothetical protein ARB_00210 [Arthroderma benhamiae CBS 112371] 	Fungus
42946	14481	3470	2149	767	4.216	2.076	4.15E-08	1.12E-06	1968	craniferina_c2136	CUST_3583_PI416193500	261191157	XP_002621987.1	posttranscriptional regulation nuclease [Ajellomyces dermatitidis SLH14081] 	Fungus
22936	621	2521	154	98	-4.139	-2.049	3.19E-08	9.28E-07	1969	craniferina_c22710	CUST_15279_PI416193496	NA	NA	NA	Algae
21507	119	32	12	6	3.772	1.915	2.97E-09	1.62E-07	1970	craniferina_c26000	CUST_18381_PI416193496	NA	NA	NA	Fungus
23585	2	119	0	87	-56.206	-5.813	1.21E-05	8.96E-05	1971	craniferina_c18257	CUST_11048_PI416193496	17552114	NP_498646.1	Conserved Germline Helicase family member (cgh-1) [Caenorhabditis elegans] 	Fungus
7392	46	293	23	32	-6.897	-2.786	1.36E-06	1.56E-05	1972	craniferina_c6137	CUST_8163_PI416193500	159130825	EDP55938.1	DnaJ domain protein [Aspergillus fumigatus A1163]	Algae
33383	321	31	86	3	10.226	3.354	3.39E-06	3.20E-05	1973	craniferina_c19843	CUST_14540_PI416193500	156037330	XP_001586392.1	hypothetical protein SS1G_12376 [Sclerotinia sclerotiorum 1980] 	Fungus
15859	341	82	92	17	4.112	2.04	3.06E-08	9.04E-07	1974	craniferina_c5049	CUST_7072_PI416193500	145234416	XP_001400579.1	hypothetical protein An02g14490 [Aspergillus niger] 	Fungus
30450	6	37	6	10	-9.676	-3.274	3.03E-06	2.90E-05	1975	craniferina_c6484	CUST_2236_PI416193496	NA	NA	NA	Fungus
23441	287	67	103	8	4.108	2.038	2.99E-08	8.92E-07	1976	craniferina_c8151	CUST_3222_PI416193496	238486938	XP_002374707.1	"dynactin Arp1 p62 subunit RO2, putative [Aspergillus flavus NRRL3357] "	Fungus
23969	11548	49385	2132	3616	-4.316	-2.11	5.82E-08	1.43E-06	1977	craniferina_lrc462	CUST_859_PI416193500	154319852	XP_001559243.1	hypothetical protein BC1G_02407 [Botryotinia fuckeliana B05.10] 	Fungus
35644	15	144	6	68	-9.41	-3.234	2.89E-06	2.80E-05	1978	Cr_WMidi_9601D04.ab1	CUST_18927_PI416193500	189207801	XP_001940234.1	alcohol dehydrogenase [Pyrenophora tritici-repentis Pt-1C-BFP] 	Fungus
13445	66	18	10	1	3.564	1.833	2.01E-10	2.54E-08	1979	craniferina_c23443	CUST_15971_PI416193496	242773383	XP_002478229.1	"polyketide synthase, putative [Talaromyces stipitatus ATCC 10500] "	Fungus
16290	985	278	97	46	3.56	1.832	1.89E-10	2.45E-08	1980	craniferina_c24481	CUST_16948_PI416193496	295667489	XP_002794294.1	GTP-binding protein RHO4 [Paracoccidioides brasiliensis Pb01] 	Fungus
25546	33970	9660	3965	260	3.502	1.808	4.30E-11	9.86E-09	1981	craniferina_c7788	CUST_3021_PI416193496	171688656	XP_001909268.1	hypothetical protein [Podospora anserina S mat+] 	Algae
16886	75	2	56	0	24.951	4.641	9.22E-06	7.19E-05	1982	craniferina_c12370	CUST_12342_PI416193500	240105339	EER23532.1	hypothetical protein CPC735_049020 [Coccidioides posadasii C735 delta SOWgp]	Algae
2272	208	58	14	18	3.684	1.881	1.50E-09	9.99E-08	1983	craniferina_c14046	CUST_7614_PI416193496	NA	NA	NA	Algae
41183	1760	414	165	44	4.26	2.091	5.23E-08	1.33E-06	1984	craniferina_lrc20348	CUST_13039_PI416193496	116194045	XP_001222835.1	hypothetical protein CHGG_06740 [Chaetomium globosum CBS 148.51] 	Fungus
5383	879	4067	264	916	-4.694	-2.231	1.69E-07	3.19E-06	1985	craniferina_c10229	CUST_11175_PI416193500	6015106	P78575.1	ERG24_ASCIMRecName: Full=Delta(14)-sterol reductase; AltName: Full=C-14 sterol reductase; AltName: Full=Sterol C14-reductase 	Fungus
9624	3408	17491	1682	2789	-5.586	-2.482	6.19E-07	8.56E-06	1986	Cr_WMidi_8257E09.ab1	CUST_18662_PI416193500	119192652	XP_001246932.1	hypothetical protein CIMG_00703 [Coccidioides immitis RS]	Fungus
3696	79	414	31	138	-5.297	-2.405	4.29E-07	6.41E-06	1987	craniferina_c4789	CUST_6794_PI416193500	2894356	CAA74005.1	nitrate reductase (NADPH) [Phaeosphaeria nodorum] 	Fungus
321	57	357	11	27	-6.368	-2.671	1.07E-06	1.30E-05	1988	craniferina_c26325	CUST_18689_PI416193496	255730283	XP_002550066.1	hypothetical protein CTRG_04363 [Candida tropicalis MYA-3404] 	Fungus
26916	326	76	73	13	4.252	2.088	5.14E-08	1.32E-06	1989	craniferina_c5308	CUST_7319_PI416193500	NA	NA	NA	Fungus
3636	658	2698	121	159	-4.139	-2.049	3.44E-08	9.73E-07	1990	Cr_DMini_4609C10.ab1	CUST_17081_PI416193500	119479867	XP_001259962.1	beta-glucosidase [Neosartorya fischeri NRRL 181] 	Fungus
15847	125	18	47	1	6.566	2.715	1.20E-06	1.41E-05	1991	craniferina_c1615	CUST_2800_PI416193500	156037404	XP_001586429.1	hypothetical protein SS1G_12413 [Sclerotinia sclerotiorum 1980] 	Fungus
32185	38941	11244	4183	864	3.456	1.789	4.40E-12	2.27E-09	1992	craniferina_lrc1276	CUST_2250_PI416193500	154292045	XP_001546600.1	hypothetical protein BC1G_14397 [Botryotinia fuckeliana B05.10] 	Fungus
43918	58820	15580	13906	1427	3.721	1.896	2.36E-09	1.37E-07	1993	Cr_DMini_865A12.ab1	CUST_17539_PI416193500	258575595	XP_002541979.1	40S ribosomal protein S15 [Uncinocarpus reesii 1704] 	Algae
23163	951	98	509	60	10.215	3.353	3.52E-06	3.29E-05	1994	craniferina_c5240	CUST_1614_PI416193496	NA	NA	NA	Fungus
2987	76	2321	127	1268	-207.375	-7.696	1.59E-05	0.000111337	1995	Cr_WMini_769B01.ab1	CUST_19949_PI416193500	NA	NA	NA	Fungus
27009	315	40	156	6	7.051	2.818	1.50E-06	1.68E-05	1996	craniferina_c19430	CUST_12165_PI416193496	NA	NA	NA	Algae
39513	23712	4440	538	170	5.343	2.418	4.68E-07	6.87E-06	1997	craniferina_c8400	CUST_10038_PI416193500	258577547	XP_002542955.1	aminopeptidase 2 [Uncinocarpus reesii 1704] 	Fungus
2964	4404	105	3397	61	29.568	4.886	1.04E-05	7.90E-05	1998	craniferina_c2141	CUST_345_PI416193496	NA	NA	NA	Algae
18188	58	9	15	5	7.687	2.942	1.97E-06	2.08E-05	1999	craniferina_c10871	CUST_11551_PI416193500	NA	NA	NA	Fungus
31110	176	45	65	7	3.787	1.921	4.41E-09	2.18E-07	2000	craniferina_c22750	CUST_15317_PI416193496	NA	NA	NA	Fungus
17860	1465	7742	143	1729	-5.215	-2.383	4.00E-07	6.10E-06	2001	craniferina_c27257	CUST_19591_PI416193496	NA	NA	NA	Fungus
27902	2	52	0	23	-25.589	-4.677	9.67E-06	7.48E-05	2002	craniferina_c23893	CUST_16396_PI416193496	270267500	YP_003331194.1	cytochrome c oxidase subunit III [Rotaria rotatoria] 	Fungus
32952	412	106	51	10	3.881	1.956	9.01E-09	3.60E-07	2003	craniferina_c599	CUST_1097_PI416193500	226287730	EEH43243.1	nuclear transcription factor Y subunit C-9 [Paracoccidioides brasiliensis Pb18]	Algae
26379	1097	7148	201	1050	-6.548	-2.711	1.21E-06	1.42E-05	2004	craniferina_c3498	CUST_5358_PI416193500	NA	NA	NA	Fungus
13307	173	48	14	2	3.593	1.845	4.35E-10	4.21E-08	2005	craniferina_c9494	CUST_4114_PI416193496	NA	NA	NA	Fungus
38221	74	369	47	25	-5.938	-2.57	8.40E-07	1.08E-05	2006	craniferina_c11406	CUST_11870_PI416193500	242809882	XP_002485466.1	"voltage-gated chloride channel, putative [Talaromyces stipitatus ATCC 10500] "	Fungus
26377	169	33	81	4	4.625	2.209	1.58E-07	3.04E-06	2007	craniferina_c12751	CUST_6511_PI416193496	NA	NA	NA	Fungus
13465	103	27	9	6	3.793	1.923	4.82E-09	2.31E-07	2008	craniferina_c3713	CUST_5608_PI416193500	212544746	XP_002152527.1	UBX domain protein [Penicillium marneffei ATCC 18224] 	Fungus
19991	24	157	14	30	-7.308	-2.869	1.73E-06	1.88E-05	2009	craniferina_c24157	CUST_14967_PI416193500	NA	NA	NA	Fungus
44689	7719	60457	4110	12519	-8.446	-3.078	2.47E-06	2.47E-05	2010	Cr_DMidi_9601D05.ab1	CUST_16315_PI416193500	295671647	XP_002796370.1	cytochrome P450 52A3 [Paracoccidioides brasiliensis Pb01] 	Fungus
17903	110	15	43	2	7.059	2.819	1.55E-06	1.72E-05	2011	craniferina_c23761	CUST_16272_PI416193496	NA	NA	NA	Fungus
34851	87	24	18	5	3.694	1.885	2.06E-09	1.25E-07	2012	craniferina_c23618	CUST_14914_PI416193500	189205170	XP_001938920.1	DNA repair protein Rad9 [Pyrenophora tritici-repentis Pt-1C-BFP] 	Fungus
24194	2145	14	1771	13	118.067	6.883	1.50E-05	0.00010602	2013	craniferina_c3143	CUST_4915_PI416193500	295666299	XP_002793700.1	conserved hypothetical protein [Paracoccidioides brasiliensis Pb01] 	Fungus
15553	44	177	8	34	-4.056	-2.02	2.87E-08	8.63E-07	2014	craniferina_c28305	CUST_20507_PI416193496	NA	NA	NA	Fungus
38760	12	2	3	0	5.095	2.349	3.53E-07	5.53E-06	2015	craniferina_c19804	CUST_12519_PI416193496	239615582	EEQ92569.1	conserved hypothetical protein [Ajellomyces dermatitidis ER-3]	Fungus
21429	352	2	291	1	74.378	6.217	1.37E-05	9.89E-05	2016	craniferina_c8540	CUST_3456_PI416193496	NA	NA	NA	Fungus
28298	16869	84661	9884	2198	-5.569	-2.477	6.45E-07	8.83E-06	2017	craniferina_c10759	CUST_11485_PI416193500	NA	NA	NA	Algae
35652	16	95	1	14	-5.992	-2.583	9.04E-07	1.14E-05	2018	craniferina_c10859	CUST_5082_PI416193496	NA	NA	NA	Algae
2778	27	7	3	1	3.633	1.861	9.42E-10	7.21E-08	2019	craniferina_c6698	CUST_8711_PI416193500	256730606	EEU43957.1	predicted protein [Nectria haematococca mpVI 77-13-4]	Fungus
32457	83	428	20	150	-5.08	-2.345	3.48E-07	5.47E-06	2020	craniferina_c5838	CUST_7892_PI416193500	67523929	XP_660024.1	hypothetical protein AN2420.2 [Aspergillus nidulans FGSC A4] 	Algae
34818	1604	8764	285	1946	-5.432	-2.442	5.56E-07	7.89E-06	2021	craniferina_lrc6457	CUST_2222_PI416193496	169617397	XP_001802113.1	hypothetical protein SNOG_11876 [Phaeosphaeria nodorum SN15] 	Fungus
32554	10	53	2	4	-5.235	-2.388	4.30E-07	6.42E-06	2022	craniferina_c20324	CUST_13017_PI416193496	154318285	XP_001558461.1	hypothetical protein BC1G_03310 [Botryotinia fuckeliana B05.10] 	Fungus
18211	28	183	9	36	-6.65	-2.733	1.33E-06	1.53E-05	2023	craniferina_c13622	CUST_7250_PI416193496	NA	NA	NA	Fungus
7662	14626	82129	4112	10700	-5.752	-2.524	7.59E-07	9.95E-06	2024	craniferina_lrc10758	CUST_5011_PI416193496	NA	NA	NA	Fungus
24862	114	27	21	1	4.212	2.074	5.13E-08	1.31E-06	2025	craniferina_c2426	CUST_3998_PI416193500	238493984	XP_002378228.1	"glycogen synthase kinase (Skp1), putative [Aspergillus flavus NRRL3357] "	Fungus
8821	6781	1135	3239	67	5.579	2.48	6.67E-07	9.08E-06	2026	craniferina_c27397	CUST_19723_PI416193496	115388253	XP_001211632.1	conserved hypothetical protein [Aspergillus terreus NIH2624] 	Fungus
32968	1049	205	285	21	4.994	2.32	3.03E-07	4.90E-06	2027	craniferina_c18599	CUST_11373_PI416193496	169775787	XP_001822360.1	hypothetical protein [Aspergillus oryzae RIB40] 	Fungus
36244	106	496	63	27	-5.358	-2.422	5.17E-07	7.44E-06	2028	craniferina_c11406	CUST_11869_PI416193500	242809882	XP_002485466.1	"voltage-gated chloride channel, putative [Talaromyces stipitatus ATCC 10500] "	Fungus
34256	72	20	11	3	3.662	1.872	1.61E-09	1.05E-07	2029	craniferina_lrc317	CUST_600_PI416193500	169598518	XP_001792682.1	hypothetical protein SNOG_02063 [Phaeosphaeria nodorum SN15] 	Fungus
2719	2678	578	480	79	4.606	2.204	1.63E-07	3.11E-06	2030	craniferina_c23387	CUST_15920_PI416193496	NA	NA	NA	Fungus
2337	107	449	27	54	-4.258	-2.09	5.96E-08	1.45E-06	2031	craniferina_c3289	CUST_5088_PI416193500	240109047	EER27216.1	hypothetical protein CPC735_025520 [Coccidioides posadasii C735 delta SOWgp]	Algae
3217	48	5	4	1	9.412	3.235	3.30E-06	3.12E-05	2032	craniferina_c25584	CUST_17982_PI416193496	NA	NA	NA	Algae
15943	135	36	39	3	3.643	1.865	1.32E-09	9.07E-08	2033	craniferina_c3757	CUST_5676_PI416193500	296813687	XP_002847181.1	conserved hypothetical protein [Arthroderma otae CBS 113480] 	Fungus
28784	2	16	0	3	-8.715	-3.124	2.78E-06	2.72E-05	2034	craniferina_c1908	CUST_3245_PI416193500	121719217	XP_001276323.1	"RNA binding protein (Arp), putative [Aspergillus clavatus NRRL 1] "	Fungus
9580	24	3	9	1	7.543	2.915	2.04E-06	2.14E-05	2035	craniferina_c9279	CUST_3954_PI416193496	NA	NA	NA	Fungus
8037	19565	4727	5904	635	4.042	2.015	3.01E-08	8.93E-07	2036	craniferina_c1237	CUST_2194_PI416193500	240280553	EER44057.1	40S ribosomal protein S10b [Ajellomyces capsulatus H143]	Fungus
26558	131	562	15	50	-4.297	-2.103	6.96E-08	1.64E-06	2037	craniferina_lrc8487	CUST_3429_PI416193496	NA	NA	NA	Algae
10007	2	18	0	9	-8.336	-3.059	2.53E-06	2.52E-05	2038	craniferina_c23150	CUST_15695_PI416193496	NA	NA	NA	Fungus
9893	511	98	165	6	5.028	2.33	3.44E-07	5.42E-06	2039	craniferina_c15623	CUST_8914_PI416193496	NA	NA	NA	Fungus
8828	7789	50506	4310	9925	-7.031	-2.814	1.68E-06	1.84E-05	2040	craniferina_c5032	CUST_7044_PI416193500	189205869	XP_001939269.1	inositol hexaphosphate kinase 3 [Pyrenophora tritici-repentis Pt-1C-BFP] 	Fungus
28502	1861	11446	728	2921	-6.33	-2.662	1.19E-06	1.41E-05	2041	craniferina_c2758	CUST_4415_PI416193500	NA	NA	NA	Fungus
42934	33	239	23	88	-8.186	-3.033	2.48E-06	2.48E-05	2042	craniferina_c17513	CUST_14201_PI416193500	154282199	XP_001541912.1	hypothetical protein HCAG_04010 [Ajellomyces capsulatus NAm1] 	Algae
28387	146	756	75	257	-5.416	-2.437	5.93E-07	8.26E-06	2043	craniferina_c4789	CUST_6793_PI416193500	2894356	CAA74005.1	nitrate reductase (NADPH) [Phaeosphaeria nodorum] 	Fungus
28261	23	136	10	35	-6.037	-2.594	1.02E-06	1.25E-05	2044	craniferina_c8607	CUST_3500_PI416193496	119489157	XP_001262831.1	hypothetical protein NFIA_114670 [Neosartorya fischeri NRRL 181] 	Fungus
37459	2	20	0	5	-8.649	-3.113	2.86E-06	2.78E-05	2045	craniferina_c20633	CUST_13308_PI416193496	NA	NA	NA	Fungus
4580	2606	248	1214	176	11.517	3.526	4.86E-06	4.28E-05	2046	craniferina_c9936	CUST_10994_PI416193500	156060651	XP_001596248.1	hypothetical protein SS1G_02468 [Sclerotinia sclerotiorum 1980] 	Fungus
24361	123	3	124	1	30.533	4.932	1.15E-05	8.56E-05	2047	Cr_WMidi_7201C01.ab1	CUST_18336_PI416193500	NA	NA	NA	Fungus
44143	898	6935	339	4546	-7.056	-2.819	1.72E-06	1.87E-05	2048	craniferina_lrc28419	CUST_20608_PI416193496	258571353	XP_002544480.1	hypothetical protein UREG_03997 [Uncinocarpus reesii 1704] 	Algae
30503	26	103	5	10	-3.97	-1.989	2.36E-08	7.47E-07	2049	craniferina_c13147	CUST_6838_PI416193496	169606246	XP_001796543.1	hypothetical protein SNOG_06161 [Phaeosphaeria nodorum SN15] 	Algae
12314	313	75	71	6	4.094	2.033	3.96E-08	1.08E-06	2050	craniferina_c5308	CUST_7320_PI416193500	NA	NA	NA	Fungus
7743	42	164	10	24	-3.972	-1.99	2.44E-08	7.67E-07	2051	craniferina_c17396	CUST_10301_PI416193496	169766450	XP_001817696.1	hypothetical protein [Aspergillus oryzae RIB40] 	Fungus
13088	25	143	1	22	-5.714	-2.515	8.29E-07	1.07E-05	2052	craniferina_c20462	CUST_13150_PI416193496	NA	NA	NA	Algae
23520	1400	7098	261	533	-5.121	-2.356	4.22E-07	6.34E-06	2053	craniferina_lrc1298	CUST_2289_PI416193500	78033430	CAJ30045.1	conserved hypothetical protein [Magnetospirillum gryphiswaldense]	Fungus
26919	2752	692	726	87	3.912	1.968	1.57E-08	5.41E-07	2054	Cr_WMini_4225G05.ab1	CUST_19914_PI416193500	145250091	XP_001396559.1	hypothetical protein An15g00200 [Aspergillus niger] 	Fungus
41258	163	839	104	154	-5.856	-2.55	9.25E-07	1.16E-05	2055	craniferina_c8132	CUST_9837_PI416193500	226294584	EEH50004.1	conserved hypothetical protein [Paracoccidioides brasiliensis Pb18]	Fungus
28951	879	211	220	43	4.123	2.044	4.73E-08	1.24E-06	2056	craniferina_c5139	CUST_7147_PI416193500	NA	NA	NA	Fungus
35921	32	2285	37	1389	-139.436	-7.123	1.69E-05	0.000116937	2057	craniferina_c15788	CUST_9045_PI416193496	288548566	ADC52431.1	cathepsin L2 cysteine protease [Pinctada fucata]	Fungus
33802	22	306	22	91	-20.011	-4.323	9.09E-06	7.11E-05	2058	Cr_WMidi_6241D07.ab1	CUST_18211_PI416193500	NA	NA	NA	Algae
2481	29	122	9	9	-4.411	-2.141	1.06E-07	2.21E-06	2059	craniferina_c16203	CUST_9375_PI416193496	NA	NA	NA	Fungus
24444	23794	6456	2189	881	3.696	1.886	3.63E-09	1.87E-07	2060	craniferina_c4514	CUST_1254_PI416193496	NA	NA	NA	Fungus
5582	134	617	69	67	-5.122	-2.357	4.34E-07	6.47E-06	2061	craniferina_c4114	CUST_6073_PI416193500	116787668	ABK24599.1	unknown [Picea sitchensis]	Algae
41299	7389	61398	7562	5050	-11.702	-3.549	5.11E-06	4.46E-05	2062	craniferina_lrc179	CUST_337_PI416193500	169597001	XP_001791924.1	hypothetical protein SNOG_01278 [Phaeosphaeria nodorum SN15] 	Fungus
12901	18	73	3	7	-4.138	-2.049	5.03E-08	1.29E-06	2063	craniferina_c7004	CUST_2542_PI416193496	169599765	XP_001793305.1	hypothetical protein SNOG_02708 [Phaeosphaeria nodorum SN15] 	Fungus
22484	54	265	19	102	-4.933	-2.302	3.32E-07	5.27E-06	2064	craniferina_c24843	CUST_17288_PI416193496	NA	NA	NA	Fungus
41801	2	10	0	2	-4.673	-2.224	2.06E-07	3.69E-06	2065	craniferina_c4084	CUST_1059_PI416193496	169603301	XP_001795072.1	hypothetical protein SNOG_04659 [Phaeosphaeria nodorum SN15] 	Fungus
23118	1515	11725	648	3508	-8.033	-3.006	2.51E-06	2.50E-05	2066	craniferina_c5782	CUST_7818_PI416193500	189196270	XP_001934473.1	merozoite capping protein-1 [Pyrenophora tritici-repentis Pt-1C-BFP] 	Fungus
23019	2245	122	1308	16	16.129	4.012	7.54E-06	6.09E-05	2067	Cr_WMidi_9889E04.ab1	CUST_19035_PI416193500	NA	NA	NA	Fungus
18642	115	559	43	25	-5.077	-2.344	4.10E-07	6.20E-06	2068	craniferina_c17144	CUST_14042_PI416193500	NA	NA	NA	Fungus
33085	1161	320	232	57	3.616	1.855	1.50E-09	9.99E-08	2069	craniferina_c1160	CUST_2074_PI416193500	295665929	XP_002793515.1	60S ribosomal protein L22 [Paracoccidioides brasiliensis Pb01] 	Fungus
9449	292	76	41	9	3.813	1.931	8.92E-09	3.58E-07	2070	craniferina_c25776	CUST_18164_PI416193496	NA	NA	NA	Algae
43338	4579	946	805	110	4.814	2.267	2.79E-07	4.62E-06	2071	craniferina_c16328	CUST_9476_PI416193496	242816332	XP_002486755.1	hypothetical protein TSTA_107240 [Talaromyces stipitatus ATCC 10500] 	Fungus
8922	676	3509	199	1350	-5.131	-2.359	4.52E-07	6.68E-06	2072	craniferina_c10286	CUST_11205_PI416193500	258566237	XP_002583863.1	conserved hypothetical protein [Uncinocarpus reesii 1704] 	Algae
9554	314	1894	148	47	-6.678	-2.739	1.53E-06	1.70E-05	2073	craniferina_c22458	CUST_15045_PI416193496	NA	NA	NA	Fungus
5187	132	27	15	3	4.839	2.275	2.90E-07	4.74E-06	2074	craniferina_c13486	CUST_12676_PI416193500	156046208	XP_001589649.1	hypothetical protein SS1G_09371 [Sclerotinia sclerotiorum 1980] 	Algae
16367	2	15	0	1	-8.147	-3.026	2.64E-06	2.60E-05	2075	craniferina_c2868	CUST_592_PI416193496	NA	NA	NA	Fungus
34732	1277	10469	99	1234	-8.174	-3.031	2.67E-06	2.63E-05	2076	craniferina_c18650	CUST_11419_PI416193496	NA	NA	NA	Fungus
38495	991	208	191	40	4.767	2.253	2.51E-07	4.26E-06	2077	craniferina_c11642	CUST_12010_PI416193500	75859092	XP_868886.1	NIMA_EMENI G2-specific protein kinase NIMA (Never in mitosis) [Aspergillus nidulans FGSC A4] 	Fungus
20590	112	747	19	127	-6.671	-2.738	1.54E-06	1.71E-05	2078	craniferina_c2815	CUST_4490_PI416193500	119478867	XP_001259469.1	"rRNA processing protein (Ebp2), putative [Neosartorya fischeri NRRL 181] "	Algae
2389	28297	3770	11709	391	7.02	2.812	1.81E-06	1.94E-05	2079	craniferina_lrc468	CUST_871_PI416193500	154301996	XP_001551409.1	hypothetical protein BC1G_10235 [Botryotinia fuckeliana B05.10] 	Algae
27927	124	654	21	110	-5.26	-2.395	5.54E-07	7.86E-06	2080	craniferina_c3768	CUST_5689_PI416193500	296816597	XP_002848635.1	calcium P-type ATPase [Arthroderma otae CBS 113480] 	Fungus
237	642	169	122	47	3.848	1.944	1.22E-08	4.52E-07	2081	craniferina_c4156	CUST_6125_PI416193500	156050419	XP_001591171.1	hypothetical protein SS1G_07796 [Sclerotinia sclerotiorum 1980] 	Fungus
17539	19	112	7	32	-6.085	-2.605	1.15E-06	1.37E-05	2082	craniferina_c7639	CUST_9424_PI416193500	242762237	XP_002340335.1	"phenylalanine ammonia-lyase, putative [Talaromyces stipitatus ATCC 10500] "	Fungus
41934	1824	522	337	38	3.458	1.79	1.02E-10	1.61E-08	2083	craniferina_c13115	CUST_6811_PI416193496	170742652	YP_001771307.1	GCN5-related N-acetyltransferase [Methylobacterium sp. 4-46] 	Fungus
18700	44	7	16	2	6.024	2.591	1.10E-06	1.32E-05	2084	craniferina_c21527	CUST_14165_PI416193496	169601376	XP_001794110.1	hypothetical protein SNOG_03552 [Phaeosphaeria nodorum SN15] 	Fungus
23699	32	254	3	27	-8.047	-3.008	2.63E-06	2.60E-05	2085	craniferina_c18200	CUST_10993_PI416193496	145603226	XP_369277.2	hypothetical protein MGG_06187 [Magnaporthe oryzae 70-15] 	Fungus
13168	4	19	2	2	-5.185	-2.374	5.04E-07	7.29E-06	2086	craniferina_c22290	CUST_14891_PI416193496	156043053	XP_001588083.1	conserved hypothetical protein [Sclerotinia sclerotiorum 1980] 	Fungus
38608	102	14	75	2	6.041	2.595	1.14E-06	1.36E-05	2087	craniferina_c15322	CUST_8667_PI416193496	156049617	XP_001590775.1	hypothetical protein SS1G_08515 [Sclerotinia sclerotiorum 1980] 	Fungus
27793	493	105	116	24	4.697	2.232	2.36E-07	4.07E-06	2088	craniferina_c7235	CUST_2688_PI416193496	212532843	XP_002146578.1	"terminal deoxynucleotidyl transferase, putative [Penicillium marneffei ATCC 18224] "	Algae
39452	100	19	41	6	5.048	2.336	4.27E-07	6.39E-06	2089	craniferina_c18643	CUST_14422_PI416193500	NA	NA	NA	Fungus
44234	1305	345	175	63	3.809	1.929	1.01E-08	3.90E-07	2090	craniferina_c10175	CUST_11152_PI416193500	169596522	XP_001791685.1	hypothetical protein SNOG_01026 [Phaeosphaeria nodorum SN15] 	Fungus
14099	9233	1236	1993	328	7.536	2.914	2.35E-06	2.39E-05	2091	craniferina_c8631	CUST_10222_PI416193500	154313488	XP_001556070.1	hypothetical protein BC1G_05441 [Botryotinia fuckeliana B05.10] 	Fungus
37307	40	4	12	1	8.863	3.148	3.44E-06	3.24E-05	2092	craniferina_c5621	CUST_1794_PI416193496	NA	NA	NA	Fungus
10741	4991	1357	684	64	3.657	1.871	3.07E-09	1.65E-07	2093	craniferina_c16119	CUST_9307_PI416193496	NA	NA	NA	Fungus
44152	67	12	9	5	6.064	2.6	1.19E-06	1.41E-05	2094	craniferina_c19793	CUST_12508_PI416193496	NA	NA	NA	Algae
41724	510	2830	16	384	-5.519	-2.464	7.77E-07	1.01E-05	2095	craniferina_c15227	CUST_8593_PI416193496	NA	NA	NA	Fungus
34023	3968	777	1250	141	5.01	2.325	4.15E-07	6.26E-06	2096	craniferina_c11113	CUST_5261_PI416193496	NA	NA	NA	Algae
26376	37327	9679	4341	1498	3.87	1.952	1.76E-08	5.95E-07	2097	craniferina_lrc361	CUST_679_PI416193500	NA	NA	NA	Fungus
21945	3955	2	1728	0	1988.142	10.957	2.26E-05	0.000147652	2098	craniferina_c9399	CUST_4037_PI416193496	NA	NA	NA	Fungus
20036	46	369	9	190	-7.542	-2.915	2.40E-06	2.42E-05	2099	craniferina_c4617	CUST_1310_PI416193496	145231184	XP_001389856.1	hypothetical protein An01g14680 [Aspergillus niger] 	Fungus
22825	297	59	49	14	5.083	2.346	4.71E-07	6.90E-06	2100	craniferina_c25453	CUST_15107_PI416193500	121710506	XP_001272869.1	kinesin family protein [Aspergillus clavatus NRRL 1] 	Fungus
6838	307	1555	179	492	-5.514	-2.463	7.79E-07	1.02E-05	2101	craniferina_c5806	CUST_7845_PI416193500	119484262	XP_001262034.1	RING finger protein [Neosartorya fischeri NRRL 181] 	Fungus
36260	73	14	20	1	5.085	2.346	4.79E-07	7.00E-06	2102	craniferina_c27380	CUST_15219_PI416193500	189208696	XP_001940681.1	predicted protein [Pyrenophora tritici-repentis Pt-1C-BFP] 	Fungus
35602	1014	221	212	35	4.55	2.186	1.90E-07	3.47E-06	2103	craniferina_c1210	CUST_2147_PI416193500	226291032	EEH46460.1	RNA polymerase II subunit 7 [Paracoccidioides brasiliensis Pb18]	Fungus
1255	1415	153	354	40	9.311	3.219	3.96E-06	3.63E-05	2104	Cr_WMidi_8257E06.ab1	CUST_18657_PI416193500	189188210	XP_001930444.1	phytanoyl-CoA dioxygenase family protein [Pyrenophora tritici-repentis Pt-1C-BFP] 	Fungus
20612	20	275	16	81	-17.794	-4.153	9.31E-06	7.25E-05	2105	Cr_WMidi_6241D07.ab1	CUST_18210_PI416193500	NA	NA	NA	Algae
37744	32	173	11	28	-5.56	-2.475	8.29E-07	1.07E-05	2106	craniferina_c12619	CUST_6402_PI416193496	258570827	XP_002544217.1	isovaleryl-CoA dehydrogenase [Uncinocarpus reesii 1704] 	Fungus
9319	436	1740	104	138	-4.06	-2.022	4.86E-08	1.26E-06	2107	Cr_DMidi_9601D10.ab1	CUST_16319_PI416193500	157875544	XP_001686160.1	hypothetical protein [Leishmania major strain Friedlin] 	Algae
3194	163	34	38	8	4.746	2.247	2.75E-07	4.57E-06	2108	craniferina_c25516	CUST_17921_PI416193496	NA	NA	NA	Fungus
34955	2418	10167	893	1892	-4.345	-2.119	1.08E-07	2.25E-06	2109	Cr_DMidi_9697A11.ab1	CUST_16411_PI416193500	169619044	XP_001802935.1	hypothetical protein SNOG_12715 [Phaeosphaeria nodorum SN15] 	Fungus
34313	194	790	47	182	-4.087	-2.031	5.33E-08	1.35E-06	2110	craniferina_c9133	CUST_3856_PI416193496	NA	NA	NA	Fungus
34088	2364	12014	582	1939	-5.136	-2.361	5.26E-07	7.53E-06	2111	craniferina_c2972	CUST_4691_PI416193500	NA	NA	NA	Fungus
15587	86	358	18	30	-4.22	-2.077	7.95E-08	1.80E-06	2112	craniferina_c7544	CUST_9328_PI416193500	NA	NA	NA	Fungus
8429	154	37	34	8	4.119	2.042	5.89E-08	1.44E-06	2113	craniferina_c16049	CUST_9248_PI416193496	NA	NA	NA	Fungus
24724	40232	2932	1543	1526	15.112	3.918	7.79E-06	6.26E-05	2114	craniferina_lrc1966	CUST_3340_PI416193500	NA	NA	NA	Fungus
12347	180	43	74	7	3.984	1.994	3.47E-08	9.80E-07	2115	craniferina_c27386	CUST_19712_PI416193496	NA	NA	NA	Fungus
44738	799	4998	224	1506	-6.223	-2.638	1.37E-06	1.57E-05	2116	craniferina_c15409	CUST_8741_PI416193496	NA	NA	NA	Fungus
35195	9	46	2	8	-5.122	-2.357	5.23E-07	7.51E-06	2117	craniferina_c10716	CUST_11459_PI416193500	NA	NA	NA	Fungus
26194	93	422	34	71	-4.746	-2.247	2.80E-07	4.63E-06	2118	craniferina_c21056	CUST_13715_PI416193496	255930429	XP_002556774.1	Pc06g01690 [Penicillium chrysogenum Wisconsin 54-1255] 	Fungus
24001	99	2	76	0	37.529	5.23	1.38E-05	9.94E-05	2119	craniferina_c25970	CUST_18351_PI416193496	NA	NA	NA	Algae
23668	128	33	17	12	4.117	2.042	5.92E-08	1.45E-06	2120	craniferina_c22149	CUST_14755_PI416193496	NA	NA	NA	Fungus
35293	2	18	0	7	-8.133	-3.024	2.91E-06	2.81E-05	2121	craniferina_c12084	CUST_5970_PI416193496	NA	NA	NA	Algae
34795	2	403	0	286	-157.513	-7.299	1.89E-05	0.000127338	2122	craniferina_c12795	CUST_12476_PI416193500	291176956	EFE32752.1	hypothetical protein ARB_00210 [Arthroderma benhamiae CBS 112371] 	Fungus
34850	152	765	81	161	-5.435	-2.442	7.51E-07	9.90E-06	2123	craniferina_c21140	CUST_13794_PI416193496	240106604	EER24792.1	hypothetical protein CPC735_001370 [Coccidioides posadasii C735 delta SOWgp]	Fungus
1828	3518	880	692	262	4.057	2.021	5.07E-08	1.30E-06	2124	craniferina_lrc358	CUST_673_PI416193500	171679283	XP_001904588.1	hypothetical protein [Podospora anserina S mat+] 	Fungus
41962	17	280	17	82	-26.648	-4.736	1.24E-05	9.10E-05	2125	Cr_WMidi_6241D06.ab1	CUST_18209_PI416193500	NA	NA	NA	Algae
42370	20	3	4	1	6.493	2.699	1.56E-06	1.73E-05	2126	craniferina_c12205	CUST_12267_PI416193500	242790920	XP_002481654.1	"ubiquitin C-terminal hydrolase, putative [Talaromyces stipitatus ATCC 10500] "	Fungus
32350	196	2	182	1	44.606	5.479	1.47E-05	0.000104554	2127	Cr_DMidi_9697F07.ab1	CUST_16505_PI416193500	116201305	XP_001226464.1	hypothetical protein CHGG_08537 [Chaetomium globosum CBS 148.51] 	Fungus
40598	935	216	167	50	4.37	2.128	1.26E-07	2.55E-06	2128	craniferina_c23558	CUST_16080_PI416193496	NA	NA	NA	Fungus
27214	65	364	12	57	-5.599	-2.485	9.11E-07	1.15E-05	2129	craniferina_c3768	CUST_5690_PI416193500	296816597	XP_002848635.1	calcium P-type ATPase [Arthroderma otae CBS 113480] 	Fungus
18157	140	35	55	2	3.855	1.947	1.84E-08	6.16E-07	2130	craniferina_c15411	CUST_13311_PI416193500	NA	NA	NA	Fungus
43297	107	21	16	4	5.07	2.342	4.94E-07	7.17E-06	2131	craniferina_c15836	CUST_9083_PI416193496	NA	NA	NA	Fungus
6532	63	13	12	1	4.677	2.226	2.58E-07	4.35E-06	2132	craniferina_c18362	CUST_11145_PI416193496	NA	NA	NA	Fungus
31000	7438	25361	749	2090	-3.414	-1.771	9.06E-11	1.48E-08	2133	craniferina_c1460	CUST_2567_PI416193500	NA	NA	NA	Fungus
18814	1538	328	251	53	4.689	2.229	2.69E-07	4.50E-06	2134	craniferina_c16685	CUST_9754_PI416193496	242796636	XP_002482840.1	hypothetical protein TSTA_125620 [Talaromyces stipitatus ATCC 10500] 	Algae
8721	34	7	8	1	4.944	2.306	4.15E-07	6.26E-06	2135	craniferina_c21368	CUST_14011_PI416193496	212543695	XP_002152002.1	"COPI vesicle coat beta subunit, putative [Penicillium marneffei ATCC 18224] "	Fungus
34078	16	96	7	33	-6.25	-2.644	1.42E-06	1.61E-05	2136	craniferina_c15612	CUST_8905_PI416193496	154273136	XP_001537420.1	predicted protein [Ajellomyces capsulatus NAm1] 	Fungus
22479	11	137	8	30	-17.352	-4.117	9.45E-06	7.34E-05	2137	Cr_WMidi_6241C07.ab1	CUST_18199_PI416193500	NA	NA	NA	Fungus
3178	9	59	4	4	-6.961	-2.799	2.02E-06	2.12E-05	2138	craniferina_c19715	CUST_12432_PI416193496	NA	NA	NA	Fungus
34406	7191	52698	3258	9032	-7.745	-2.953	2.75E-06	2.70E-05	2139	Cr_DMidi_9601D05.ab1	CUST_16314_PI416193500	295671647	XP_002796370.1	cytochrome P450 52A3 [Paracoccidioides brasiliensis Pb01] 	Fungus
42101	2088	501	799	98	4.036	2.013	4.79E-08	1.25E-06	2140	craniferina_c13140	CUST_6831_PI416193496	119496767	XP_001265157.1	"GARP complex subunit Vps53, putative [Neosartorya fischeri NRRL 181] "	Fungus
30833	8	126	3	30	-16.112	-4.01	8.91E-06	7.00E-05	2141	craniferina_lrc3310	CUST_5111_PI416193500	NA	NA	NA	Algae
15371	199	1939	23	563	-9.474	-3.244	4.44E-06	3.98E-05	2142	craniferina_c20808	CUST_13479_PI416193496	NA	NA	NA	Fungus
14661	150	688	68	40	-4.939	-2.304	4.27E-07	6.39E-06	2143	craniferina_c12257	CUST_12287_PI416193500	261351735	EEY14163.1	osmosensing histidine protein kinase SLN1 [Verticillium albo-atrum VaMs.102]	Algae
35062	43	225	16	59	-5.497	-2.459	8.65E-07	1.11E-05	2144	craniferina_c16591	CUST_9684_PI416193496	NA	NA	NA	Fungus
41709	10965	3163	552	335	3.477	1.798	4.84E-10	4.58E-08	2145	craniferina_c15833	CUST_13479_PI416193500	156045101	XP_001589106.1	hypothetical protein SS1G_09739 [Sclerotinia sclerotiorum 1980] 	Algae
16731	1179	259	367	17	4.388	2.133	1.46E-07	2.85E-06	2146	craniferina_lrc157	CUST_297_PI416193500	156052341	XP_001592097.1	hypothetical protein SS1G_06336 [Sclerotinia sclerotiorum 1980] 	Algae
25477	66	11	10	5	6.747	2.754	1.89E-06	2.01E-05	2147	craniferina_c13062	CUST_6766_PI416193496	NA	NA	NA	Fungus
15129	879	257	51	39	3.442	1.783	2.68E-10	3.07E-08	2148	craniferina_c15650	CUST_8937_PI416193496	NA	NA	NA	Algae
38500	7453	42585	1299	961	-5.768	-2.528	1.09E-06	1.32E-05	2149	craniferina_c23601	CUST_16120_PI416193496	238500001	XP_002381235.1	conserved hypothetical protein [Aspergillus flavus NRRL3357] 	Algae
38549	332	83	94	16	3.932	1.975	3.27E-08	9.43E-07	2150	craniferina_c13645	CUST_7270_PI416193496	NA	NA	NA	Fungus
41019	18	4	5	1	4.911	2.296	4.26E-07	6.39E-06	2151	craniferina_c24849	CUST_17293_PI416193496	NA	NA	NA	Fungus
14518	368	91	117	6	3.881	1.956	2.66E-08	8.15E-07	2152	craniferina_c20682	CUST_13357_PI416193496	NA	NA	NA	Fungus
12426	1892	444	218	45	4.26	2.091	1.03E-07	2.17E-06	2153	craniferina_c21993	CUST_14606_PI416193496	296814164	XP_002847419.1	GMP synthase [Arthroderma otae CBS 113480] 	Algae
26140	2282	411	568	117	5.598	2.485	9.80E-07	1.21E-05	2154	craniferina_c18720	CUST_11484_PI416193496	145608794	XP_369855.2	hypothetical protein MGG_06370 [Magnaporthe oryzae 70-15] 	Fungus
29143	623	163	49	17	3.821	1.934	1.84E-08	6.15E-07	2155	craniferina_c8625	CUST_10218_PI416193500	NA	NA	NA	Fungus
6722	1240	328	188	95	3.865	1.95	2.49E-08	7.76E-07	2156	craniferina_c16900	CUST_13925_PI416193500	156056723	XP_001594285.1	hypothetical protein SS1G_04092 [Sclerotinia sclerotiorum 1980] 	Algae
39822	4721	19253	1903	485	-4.284	-2.099	1.10E-07	2.28E-06	2157	craniferina_c7509	CUST_9305_PI416193500	240110717	EER28873.1	Mitochondrial carrier protein [Coccidioides posadasii C735 delta SOWgp]	Fungus
1227	820	231	85	26	3.552	1.829	1.93E-09	1.19E-07	2158	craniferina_c6479	CUST_2234_PI416193496	119182052	XP_001242184.1	hypothetical protein CIMG_06080 [Coccidioides immitis RS]	Fungus
6342	71	5	56	1	11.011	3.461	5.79E-06	4.92E-05	2159	craniferina_c21309	CUST_13956_PI416193496	NA	NA	NA	Algae
24972	5	52	5	30	-14.451	-3.853	8.15E-06	6.50E-05	2160	craniferina_c10455	CUST_4795_PI416193496	NA	NA	NA	Fungus
18762	2454	603	761	61	3.94	1.978	3.54E-08	9.93E-07	2161	craniferina_c5722	CUST_1845_PI416193496	154308998	XP_001553834.1	conserved hypothetical protein [Botryotinia fuckeliana B05.10] 	Fungus
29812	64	8	6	4	9.149	3.194	4.34E-06	3.92E-05	2162	craniferina_c18254	CUST_11045_PI416193496	238501122	XP_002381795.1	conserved hypothetical protein [Aspergillus flavus NRRL3357] 	Fungus
16341	6652	1271	3002	137	4.822	2.27	3.96E-07	6.06E-06	2163	craniferina_c10751	CUST_11480_PI416193500	NA	NA	NA	Fungus
13895	318	6	252	0	30.907	4.95	1.43E-05	0.000101871	2164	craniferina_c21924	CUST_14541_PI416193496	NA	NA	NA	Fungus
9730	1169	316	154	44	3.702	1.888	8.91E-09	3.58E-07	2165	craniferina_c10175	CUST_11151_PI416193500	169596522	XP_001791685.1	hypothetical protein SNOG_01026 [Phaeosphaeria nodorum SN15] 	Fungus
7471	22	95	8	24	-4.412	-2.142	1.73E-07	3.25E-06	2166	craniferina_c5047	CUST_7069_PI416193500	NA	NA	NA	Algae
33449	4091	1136	480	148	3.607	1.851	3.50E-09	1.82E-07	2167	craniferina_c26028	CUST_18409_PI416193496	212531983	XP_002146148.1	"3-dehydroquinate synthase, putative [Penicillium marneffei ATCC 18224] "	Fungus
10649	271	1211	93	443	-4.482	-2.164	2.01E-07	3.62E-06	2168	craniferina_c3936	CUST_997_PI416193496	154310536	XP_001554599.1	hypothetical protein BC1G_06742 [Botryotinia fuckeliana B05.10] 	Fungus
19869	12	97	1	30	-7.906	-2.983	3.14E-06	3.00E-05	2169	craniferina_c11714	CUST_12047_PI416193500	255948498	XP_002565016.1	acid phosphatase phoG-Penicillium chrysogenum [Penicillium chrysogenum Wisconsin 54-1255] 	Fungus
3401	909	235	81	55	3.919	1.971	3.38E-08	9.65E-07	2170	craniferina_c16942	CUST_9951_PI416193496	145236022	XP_001390659.1	unnamed protein product [Aspergillus niger] 	Fungus
5702	1497	390	331	18	3.779	1.918	1.43E-08	5.04E-07	2171	craniferina_c15103	CUST_13193_PI416193500	255937213	XP_002559633.1	Pc13g12170 [Penicillium chrysogenum Wisconsin 54-1255] 	Algae
20073	1100	29274	162	14225	-24.934	-4.64	1.30E-05	9.49E-05	2172	craniferina_c6592	CUST_8611_PI416193500	83282419	XP_729762.1	senescence-associated protein [Plasmodium yoelii yoelii str. 17XNL] 	Fungus
12544	2	44	0	34	-19.475	-4.284	1.11E-05	8.34E-05	2173	craniferina_c8942	CUST_3723_PI416193496	NA	NA	NA	Fungus
22547	2960	283	1420	202	11.324	3.501	6.16E-06	5.17E-05	2174	craniferina_c9936	CUST_10993_PI416193500	156060651	XP_001596248.1	hypothetical protein SS1G_02468 [Sclerotinia sclerotiorum 1980] 	Fungus
15988	23	4	2	3	6.498	2.7	1.77E-06	1.91E-05	2175	craniferina_c17170	CUST_14052_PI416193500	238504540	XP_002383501.1	hypothetical protein AFLA_053760 [Aspergillus flavus NRRL3357] 	Fungus
19618	3566	883	402	72	4.03	2.011	5.48E-08	1.38E-06	2176	craniferina_c3748	CUST_5664_PI416193500	NA	NA	NA	Fungus
12740	3	28	2	13	-9.288	-3.215	4.54E-06	4.05E-05	2177	craniferina_lrc1463	CUST_2574_PI416193500	156061295	XP_001596570.1	hypothetical protein SS1G_02790 [Sclerotinia sclerotiorum 1980] 	Fungus
30966	20	138	5	89	-6.19	-2.63	1.52E-06	1.69E-05	2178	Cr_Mini_01B04.ab1	CUST_17861_PI416193500	NA	NA	NA	Fungus
27457	4764	18736	1079	842	-4.002	-2.001	5.00E-08	1.29E-06	2179	craniferina_c13815	CUST_7418_PI416193496	116787373	ABK24483.1	unknown [Picea sitchensis]	Algae
35653	64	18	10	0	3.453	1.788	5.20E-10	4.79E-08	2180	craniferina_c10813	CUST_11523_PI416193500	70983568	XP_747311.1	conserved hypothetical protein [Aspergillus fumigatus Af293] 	Fungus
31912	28691	153922	2744	14827	-5.366	-2.424	8.19E-07	1.06E-05	2181	Cr_WMidi_6241B04.ab1	CUST_18177_PI416193500	NA	NA	NA	Fungus
35292	585	146	33	18	4.025	2.009	5.39E-08	1.36E-06	2182	craniferina_c8625	CUST_10217_PI416193500	NA	NA	NA	Fungus
2581	4303	19810	1028	3612	-4.639	-2.214	2.83E-07	4.66E-06	2183	craniferina_c3079	CUST_664_PI416193496	119480981	XP_001260519.1	"iron-sulfur cluster assembly accessory protein Isa2, putative [Neosartorya fischeri NRRL 181] "	Fungus
15480	665	160	142	33	4.157	2.056	8.57E-08	1.90E-06	2184	craniferina_c3023	CUST_4752_PI416193500	189208758	XP_001940712.1	conserved hypothetical protein [Pyrenophora tritici-repentis Pt-1C-BFP] 	Fungus
23277	19	81	6	9	-4.262	-2.092	1.17E-07	2.39E-06	2185	craniferina_c14639	CUST_13055_PI416193500	255070161	XP_002507162.1	"cell division cycle protein 48-like protein, expessed [Micromonas sp. RCC299] "	Algae
32300	349	74	41	18	4.757	2.25	3.51E-07	5.51E-06	2186	craniferina_c12160	CUST_6027_PI416193496	NA	NA	NA	Fungus
20148	434	99	46	17	4.431	2.148	1.84E-07	3.39E-06	2187	craniferina_c16050	CUST_9249_PI416193496	NA	NA	NA	Algae
14145	1199	306	376	40	3.799	1.926	1.82E-08	6.11E-07	2188	craniferina_lrc915	CUST_1649_PI416193500	291189635	EFE44910.1	hypothetical protein TRV_00283 [Trichophyton verrucosum HKI 0517]	Fungus
18541	3171	16080	1538	2441	-5.526	-2.466	9.75E-07	1.21E-05	2189	Cr_WMidi_8257E09.ab1	CUST_18663_PI416193500	119192652	XP_001246932.1	hypothetical protein CIMG_00703 [Coccidioides immitis RS]	Fungus
28172	1908	565	130	89	3.402	1.766	1.85E-10	2.41E-08	2190	craniferina_c16235	CUST_13639_PI416193500	189209207	XP_001940936.1	FYVE zinc finger protein [Pyrenophora tritici-repentis Pt-1C-BFP] 	Algae
30839	1514	6332	682	994	-4.434	-2.149	1.88E-07	3.44E-06	2191	Cr_DMini_2305G09.ab1	CUST_16833_PI416193500	295661017	XP_002791064.1	DUF907 domain-containing protein [Paracoccidioides brasiliensis Pb01] 	Algae
29282	6083	642	1910	333	10.438	3.384	5.66E-06	4.84E-05	2192	craniferina_c20298	CUST_12993_PI416193496	NA	NA	NA	Fungus
39207	242	1042	27	343	-4.176	-2.062	9.01E-08	1.95E-06	2193	craniferina_lrc28386	CUST_20575_PI416193496	NA	NA	NA	Fungus
4724	232	47	93	6	4.621	2.208	2.85E-07	4.68E-06	2194	craniferina_c5680	CUST_7716_PI416193500	NA	NA	NA	Fungus
31454	19	82	4	3	-4.443	-2.151	2.01E-07	3.62E-06	2195	craniferina_c13008	CUST_6720_PI416193496	66821399	XP_644183.1	succinate-CoA ligase [Dictyostelium discoideum AX4] 	Fungus
42306	647	2244	97	317	-3.475	-1.797	9.44E-10	7.21E-08	2196	craniferina_lrc9024	CUST_3782_PI416193496	NA	NA	NA	Fungus
18380	2006	7326	433	1173	-3.682	-1.881	9.39E-09	3.70E-07	2197	craniferina_c20730	CUST_14613_PI416193500	159488570	XP_001702280.1	hypothetical protein CHLREDRAFT_154103 [Chlamydomonas reinhardtii] 	Algae
633	305	1529	181	467	-5.481	-2.454	9.74E-07	1.21E-05	2198	craniferina_c5806	CUST_7846_PI416193500	119484262	XP_001262034.1	RING finger protein [Neosartorya fischeri NRRL 181] 	Fungus
32549	2	15	0	8	-6.485	-2.697	1.86E-06	1.98E-05	2199	craniferina_c18417	CUST_11198_PI416193496	157110110	XP_001650957.1	septin [Aedes aegypti] 	Fungus
42776	449	124	81	9	3.583	1.841	3.84E-09	1.96E-07	2200	craniferina_c16657	CUST_13811_PI416193500	156053179	XP_001592516.1	hypothetical protein SS1G_06757 [Sclerotinia sclerotiorum 1980] 	Fungus
31136	2	9	0	3	-4.368	-2.127	1.72E-07	3.24E-06	2201	craniferina_c14188	CUST_7727_PI416193496	NA	NA	NA	Fungus
1816	84	22	13	3	3.772	1.915	1.72E-08	5.83E-07	2202	craniferina_c6291	CUST_2133_PI416193496	NA	NA	NA	Fungus
26495	2216	657	181	76	3.38	1.757	1.56E-10	2.11E-08	2203	craniferina_c27639	CUST_19954_PI416193496	261204357	XP_002629392.1	BAR domain-containing protein [Ajellomyces dermatitidis SLH14081] 	Fungus
15013	6	91	7	29	-23.932	-4.581	1.34E-05	9.71E-05	2204	craniferina_c4767	CUST_1384_PI416193496	189210591	XP_001941627.1	hypothetical protein PTRG_11296 [Pyrenophora tritici-repentis Pt-1C-BFP] 	Fungus
35523	23184	4307	7313	1860	5.509	2.462	1.01E-06	1.24E-05	2205	Cr_WMini_1825C02.ab1	CUST_19275_PI416193500	NA	NA	NA	Algae
20201	13903	1182	1210	866	14.154	3.823	8.77E-06	6.91E-05	2206	craniferina_c5148	CUST_7157_PI416193500	238485966	XP_002374221.1	C2 domain protein [Aspergillus flavus NRRL3357] 	Fungus
6820	1376	91	197	19	15.27	3.933	9.55E-06	7.39E-05	2207	craniferina_c7700	CUST_9462_PI416193500	NA	NA	NA	Fungus
17663	35	8	1	1	4.527	2.179	2.52E-07	4.28E-06	2208	craniferina_c18816	CUST_11577_PI416193496	156052190	XP_001592056.1	hypothetical protein SS1G_07504 [Sclerotinia sclerotiorum 1980] 	Algae
9234	995	7193	304	1727	-7.355	-2.879	2.85E-06	2.77E-05	2209	craniferina_lrc58	CUST_110_PI416193500	NA	NA	NA	Fungus
25130	455	2928	260	605	-7.517	-2.91	2.98E-06	2.87E-05	2210	craniferina_c2798	CUST_4469_PI416193500	189188444	XP_001930561.1	predicted protein [Pyrenophora tritici-repentis Pt-1C-BFP] 	Algae
36959	283	1287	4	282	-4.481	-2.164	2.31E-07	4.02E-06	2211	craniferina_c15171	CUST_13226_PI416193500	115492513	XP_001210884.1	predicted protein [Aspergillus terreus NIH2624] 	Fungus
42434	3660	196	1438	37	17.721	4.147	1.12E-05	8.38E-05	2212	craniferina_c9292	CUST_3965_PI416193496	295664292	XP_002792698.1	"hydroxyquinol 1,2-dioxygenase [Paracoccidioides brasiliensis Pb01] "	Fungus
34628	35267	2396	2580	1300	16.385	4.034	1.04E-05	7.94E-05	2213	craniferina_lrc1966	CUST_3339_PI416193500	NA	NA	NA	Fungus
11956	321	82	65	6	3.857	1.947	3.12E-08	9.12E-07	2214	craniferina_c11953	CUST_5868_PI416193496	258569467	XP_002543537.1	predicted protein [Uncinocarpus reesii 1704] 	Fungus
24799	1228	270	357	76	4.534	2.181	2.63E-07	4.42E-06	2215	craniferina_c23301	CUST_15841_PI416193496	NA	NA	NA	Fungus
13849	981	6365	285	1526	-6.566	-2.715	2.05E-06	2.14E-05	2216	craniferina_c10543	CUST_4861_PI416193496	115398774	XP_001214976.1	conserved hypothetical protein [Aspergillus terreus NIH2624] 	Fungus
44990	262	50	59	7	5.203	2.379	7.56E-07	9.94E-06	2217	craniferina_lrc3011	CUST_641_PI416193496	169611877	XP_001799356.1	hypothetical protein SNOG_09053 [Phaeosphaeria nodorum SN15] 	Fungus
42739	210	49	58	11	4.269	2.094	1.41E-07	2.78E-06	2218	craniferina_c10593	CUST_11396_PI416193500	145602500	XP_359920.2	hypothetical protein MGG_04857 [Magnaporthe oryzae 70-15] 	Fungus
18160	17	155	11	57	-9.908	-3.309	5.60E-06	4.80E-05	2219	Cr_WMini_1825B09.ab1	CUST_19266_PI416193500	17508439	NP_493578.1	Ubiquitin E2 (conjugating enzyme) variant family member (uev-1) [Caenorhabditis elegans] 	Fungus
14944	263	880	23	19	-3.359	-1.748	1.10E-10	1.67E-08	2220	craniferina_c22728	CUST_15296_PI416193496	NA	NA	NA	Algae
17099	103	25	28	6	4.12	2.043	9.00E-08	1.95E-06	2221	craniferina_c4668	CUST_6666_PI416193500	240108176	EER26350.1	hypothetical protein CPC735_005220 [Coccidioides posadasii C735 delta SOWgp]	Fungus
13471	3194	838	686	86	3.766	1.913	1.99E-08	6.55E-07	2222	craniferina_c27757	CUST_20061_PI416193496	189191174	XP_001931926.1	short chain dehydrogenase/reductase [Pyrenophora tritici-repentis Pt-1C-BFP] 	Algae
31638	23	177	18	26	-9.635	-3.268	5.43E-06	4.68E-05	2223	craniferina_c2606	CUST_4227_PI416193500	242823609	XP_002488093.1	"Hsp70 nucleotide exchange factor (Fes1), putative [Talaromyces stipitatus ATCC 10500] "	Fungus
42400	6	32	2	7	-6.044	-2.595	1.58E-06	1.75E-05	2224	craniferina_c9676	CUST_10866_PI416193500	121701307	XP_001268918.1	"aflatoxin B1-aldehyde reductase, putative [Aspergillus clavatus NRRL 1] "	Fungus
37693	77	303	10	38	-3.945	-1.98	5.11E-08	1.31E-06	2225	craniferina_c3971	CUST_5912_PI416193500	121700194	XP_001268362.1	"magnesium dependent phosphatase, putative [Aspergillus clavatus NRRL 1] "	Fungus
18159	68	13	23	2	5.221	2.384	7.88E-07	1.02E-05	2226	craniferina_c25831	CUST_18216_PI416193496	295657057	XP_002789103.1	serine/threonine-protein kinase [Paracoccidioides brasiliensis Pb01] 	Fungus
38796	17	70	5	20	-4.145	-2.051	9.90E-08	2.10E-06	2227	craniferina_c25174	CUST_17596_PI416193496	154304610	XP_001552709.1	hypothetical protein BC1G_08044 [Botryotinia fuckeliana B05.10] 	Fungus
21065	196	1107	87	456	-5.677	-2.505	1.26E-06	1.48E-05	2228	craniferina_lrc185	CUST_11_PI416193496	259486129	CBF83723.1	TPA: ATP-dependent RNA helicase eIF4A (EC 3.6.1.-)(Eukaryotic initiation factor 4A)(eIF-4A)(Translation initiation factor 1) [Source:UniProtKB/Swiss-Prot;Acc:Q5B948] [Aspergillus nidulans FGSC A4]	Algae
8934	86	23	11	4	3.755	1.909	1.92E-08	6.38E-07	2229	craniferina_c11751	CUST_5709_PI416193496	261205424	XP_002627449.1	F-actin-capping protein subunit alpha [Ajellomyces dermatitidis SLH14081] 	Algae
27766	234	64	24	6	3.674	1.877	1.07E-08	4.08E-07	2230	craniferina_c4719	CUST_6707_PI416193500	154297273	XP_001549064.1	plasma membrane phosphatase required for sodium stress response [Botryotinia fuckeliana B05.10] 	Algae
25069	63	287	8	106	-4.364	-2.126	1.86E-07	3.41E-06	2231	craniferina_c8485	CUST_3427_PI416193496	NA	NA	NA	Fungus
4603	56	15	12	2	3.698	1.887	1.33E-08	4.80E-07	2232	craniferina_c11262	CUST_11781_PI416193500	NA	NA	NA	Fungus
21843	99	551	60	68	-6.173	-2.626	1.72E-06	1.87E-05	2233	craniferina_c16372	CUST_9509_PI416193496	239613568	EEQ90555.1	YdiU domain-containing protein [Ajellomyces dermatitidis ER-3]	Fungus
43335	877	247	195	34	3.511	1.812	2.40E-09	1.39E-07	2234	Cr_WMini_1826A01.ab1	CUST_19384_PI416193500	NA	NA	NA	Fungus
35317	6	42	4	5	-9.033	-3.175	4.98E-06	4.37E-05	2235	craniferina_c25232	CUST_17653_PI416193496	238489453	XP_002375964.1	conserved hypothetical protein [Aspergillus flavus NRRL3357] 	Algae
13215	180	926	27	32	-5.172	-2.371	7.74E-07	1.01E-05	2236	craniferina_c23026	CUST_15575_PI416193496	NA	NA	NA	Fungus
21294	2032	8941	384	685	-4.441	-2.151	2.34E-07	4.05E-06	2237	Cr_WMidi_8257B06.ab1	CUST_18595_PI416193500	225555959	EEH04249.1	conserved hypothetical protein [Ajellomyces capsulatus G186AR]	Fungus
8655	1705	351	548	105	4.844	2.276	5.13E-07	7.38E-06	2238	craniferina_c1905	CUST_3239_PI416193500	156040265	XP_001587119.1	hypothetical protein SS1G_12149 [Sclerotinia sclerotiorum 1980] 	Fungus
34151	1992	12847	1501	4519	-7.502	-2.907	3.27E-06	3.10E-05	2239	craniferina_lrc28201	CUST_20423_PI416193496	240274705	EER38221.1	cell division cycle protein [Ajellomyces capsulatus H143]	Fungus
23676	522	118	94	42	4.559	2.189	2.99E-07	4.85E-06	2240	craniferina_c7405	CUST_2795_PI416193496	NA	NA	NA	Fungus
1174	684	192	88	14	3.54	1.824	3.60E-09	1.86E-07	2241	craniferina_c13912	CUST_7502_PI416193496	115397411	XP_001214297.1	conserved hypothetical protein [Aspergillus terreus NIH2624] 	Fungus
33531	232	58	75	13	3.942	1.979	5.39E-08	1.36E-06	2242	craniferina_lrc289	CUST_543_PI416193500	242801549	XP_002483790.1	"nucleoporin Nsp1, putative [Talaromyces stipitatus ATCC 10500] "	Fungus
35366	3836	14093	636	432	-3.706	-1.89	1.52E-08	5.29E-07	2243	craniferina_c5234	CUST_7243_PI416193500	242794403	XP_002482365.1	"proteasome regulatory particle subunit Rpt6, putative [Talaromyces stipitatus ATCC 10500] "	Fungus
19477	5476	1240	115	322	4.511	2.173	2.75E-07	4.58E-06	2244	craniferina_c1796	CUST_3079_PI416193500	242762216	XP_002340331.1	"nuclear pore complex subunit Nup192, putative [Talaromyces stipitatus ATCC 10500] "	Fungus
8359	5239	1078	2121	241	4.708	2.235	4.05E-07	6.14E-06	2245	Cr_DMini_4609D05.ab1	CUST_17095_PI416193500	298601272	EFI57427.1	hypothetical protein AciX8DRAFT_1245 [Acidobacterium sp. MP5ACTX8]	Fungus
18989	30	112	6	25	-3.786	-1.921	2.57E-08	7.95E-07	2246	craniferina_c14243	CUST_12922_PI416193500	NA	NA	NA	Fungus
22688	76	3	57	2	19.491	4.285	1.29E-05	9.40E-05	2247	craniferina_c12370	CUST_12341_PI416193500	240105339	EER23532.1	hypothetical protein CPC735_049020 [Coccidioides posadasii C735 delta SOWgp]	Algae
34395	24351	86420	2122	1061	-3.558	-1.831	4.93E-09	2.35E-07	2248	craniferina_c8770	CUST_10323_PI416193500	169604202	XP_001795522.1	hypothetical protein SNOG_05112 [Phaeosphaeria nodorum SN15] 	Fungus
8314	459	105	132	8	4.239	2.084	1.54E-07	2.98E-06	2249	craniferina_lrc290	CUST_545_PI416193500	295673128	XP_002797110.1	60S ribosomal protein L15 [Paracoccidioides brasiliensis Pb01] 	Fungus
9804	90	445	26	197	-4.811	-2.266	5.15E-07	7.41E-06	2250	craniferina_c6280	CUST_8308_PI416193500	119478942	XP_001259500.1	protein kinase c [Neosartorya fischeri NRRL 181] 	Fungus
9408	156	33	47	2	4.609	2.205	3.53E-07	5.53E-06	2251	craniferina_c13592	CUST_7224_PI416193496	189201253	XP_001936963.1	F-actin-capping protein subunit alpha [Pyrenophora tritici-repentis Pt-1C-BFP] 	Fungus
10357	842	257	58	29	3.29	1.718	1.47E-11	4.55E-09	2252	craniferina_c5346	CUST_1661_PI416193496	261202878	XP_002628653.1	NADH-ubiquinone oxidoreductase [Ajellomyces dermatitidis SLH14081] 	Fungus
944	407	2017	17	254	-4.936	-2.303	6.30E-07	8.68E-06	2253	craniferina_c2143	CUST_3596_PI416193500	145230678	XP_001389603.1	hypothetical protein An01g11940 [Aspergillus niger] 	Fungus
18514	14	2	7	0	7.029	2.813	2.77E-06	2.71E-05	2254	craniferina_c16780	CUST_13873_PI416193500	169624582	XP_001805696.1	hypothetical protein SNOG_20176 [Phaeosphaeria nodorum SN15] 	Fungus
38574	3	145	1	69	-50.53	-5.659	1.90E-05	0.000127757	2255	craniferina_c8230	CUST_3276_PI416193496	NA	NA	NA	Fungus
38575	1105	4846	308	875	-4.443	-2.152	2.53E-07	4.28E-06	2256	craniferina_c2634	CUST_4263_PI416193500	115492299	XP_001210777.1	conserved hypothetical protein [Aspergillus terreus NIH2624] 	Algae
41413	22067	539	5057	260	43.543	5.444	1.86E-05	0.000125611	2257	craniferina_c6324	CUST_2153_PI416193496	NA	NA	NA	Fungus
2011	166	39	38	1	4.233	2.082	1.62E-07	3.11E-06	2258	craniferina_c8061	CUST_9766_PI416193500	261204858	XP_002627166.1	INSIG domain-containing protein [Ajellomyces dermatitidis SLH14081] 	Fungus
33358	447	2537	340	324	-6.73	-2.751	2.51E-06	2.50E-05	2259	craniferina_c2498	CUST_4099_PI416193500	NA	NA	NA	Fungus
30642	1719	389	251	148	4.663	2.221	4.09E-07	6.19E-06	2260	craniferina_c20487	CUST_13175_PI416193496	NA	NA	NA	Fungus
34634	1980	7202	438	1193	-3.666	-1.874	1.43E-08	5.06E-07	2261	craniferina_c20730	CUST_14614_PI416193500	159488570	XP_001702280.1	hypothetical protein CHLREDRAFT_154103 [Chlamydomonas reinhardtii] 	Algae
42910	2401	645	581	81	3.668	1.875	1.51E-08	5.24E-07	2262	craniferina_c11206	CUST_11741_PI416193500	238483045	XP_002372761.1	integral membrane protein [Aspergillus flavus NRRL3357] 	Fungus
12235	41	185	6	28	-4.497	-2.169	2.99E-07	4.85E-06	2263	craniferina_c1834	CUST_3129_PI416193500	39969385	XP_366083.1	hypothetical protein MGG_10303 [Magnaporthe oryzae 70-15] 	Algae
14120	553	111	133	24	4.981	2.316	7.09E-07	9.48E-06	2264	craniferina_c9866	CUST_4385_PI416193496	NA	NA	NA	Algae
39925	300	1336	26	187	-4.432	-2.148	2.66E-07	4.46E-06	2265	craniferina_c6569	CUST_8595_PI416193500	NA	NA	NA	Fungus
25038	5	79	4	11	-18.207	-4.186	1.30E-05	9.47E-05	2266	craniferina_c22477	CUST_15063_PI416193496	NA	NA	NA	Fungus
38250	29417	3037	17371	653	8.167	3.03	4.56E-06	4.07E-05	2267	craniferina_lrc425	CUST_796_PI416193500	156060463	XP_001596154.1	hypothetical protein SS1G_02370 [Sclerotinia sclerotiorum 1980] 	Fungus
2301	24707	3795	17662	785	5.661	2.501	1.43E-06	1.62E-05	2268	craniferina_lrc198	CUST_374_PI416193500	157833664	1RDS	"AChain A, Crystal Structure Of Ribonuclease Ms (As Ribonuclease T1 Homologue) Complexed With A Guanylyl-3,5-Cytidine Analogue "	Fungus
40501	349	94	77	12	3.687	1.883	1.94E-08	6.41E-07	2269	craniferina_c8276	CUST_3306_PI416193496	NA	NA	NA	Fungus
1558	17	85	7	17	-5.218	-2.384	9.52E-07	1.19E-05	2270	craniferina_c20339	CUST_13032_PI416193496	NA	NA	NA	Fungus
2914	52	259	15	31	-5.04	-2.333	7.71E-07	1.01E-05	2271	craniferina_c11561	CUST_5574_PI416193496	NA	NA	NA	Algae
38301	89	314	23	22	-3.59	-1.844	8.55E-09	3.49E-07	2272	craniferina_c22372	CUST_14967_PI416193496	NA	NA	NA	Fungus
4909	307	87	64	22	3.534	1.821	5.44E-09	2.52E-07	2273	craniferina_c10323	CUST_4704_PI416193496	NA	NA	NA	Fungus
787	3	22	1	4	-7.586	-2.923	3.94E-06	3.62E-05	2274	craniferina_c20402	CUST_13092_PI416193496	NA	NA	NA	Fungus
24652	31511	110012	7290	5327	-3.548	-1.827	6.27E-09	2.79E-07	2275	craniferina_lrc9900	CUST_10972_PI416193500	256733515	EEU46862.1	predicted protein [Nectria haematococca mpVI 77-13-4]	Algae
41802	38	210	22	85	-6.021	-2.59	1.84E-06	1.97E-05	2276	craniferina_c15453	CUST_8775_PI416193496	NA	NA	NA	Fungus
2066	245	17	185	1	11.121	3.475	7.79E-06	6.26E-05	2277	Cr_DMini_3841C12.ab1	CUST_16916_PI416193500	296410874	XP_002835160.1	hypothetical protein [Tuber melanosporum Mel28] 	Algae
31421	1575	6522	716	1177	-4.379	-2.131	2.41E-07	4.14E-06	2278	Cr_DMini_2305G09.ab1	CUST_16832_PI416193500	295661017	XP_002791064.1	DUF907 domain-containing protein [Paracoccidioides brasiliensis Pb01] 	Algae
39984	36649	127486	8628	4776	-3.539	-1.823	5.96E-09	2.69E-07	2279	craniferina_lrc9900	CUST_10971_PI416193500	256733515	EEU46862.1	predicted protein [Nectria haematococca mpVI 77-13-4]	Algae
22771	178	43	39	5	4.11	2.039	1.25E-07	2.54E-06	2280	craniferina_c5135	CUST_7143_PI416193500	189189300	XP_001930989.1	vacuolar ATP synthase subunit C [Pyrenophora tritici-repentis Pt-1C-BFP] 	Fungus
2480	317	83	87	22	3.786	1.921	3.38E-08	9.65E-07	2281	craniferina_c11563	CUST_5575_PI416193496	296412864	XP_002836139.1	hypothetical protein [Tuber melanosporum Mel28] 	Fungus
11175	2040	214	889	68	9.221	3.205	5.94E-06	5.03E-05	2282	craniferina_c13799	CUST_7404_PI416193496	NA	NA	NA	Fungus
21992	156	32	49	18	5.166	2.369	9.36E-07	1.17E-05	2283	craniferina_c24806	CUST_17251_PI416193496	NA	NA	NA	Fungus
40520	174	31	89	6	5.124	2.357	8.96E-07	1.13E-05	2284	craniferina_c10320	CUST_4703_PI416193496	NA	NA	NA	Algae
16128	4613	921	587	267	5.112	2.354	8.86E-07	1.12E-05	2285	craniferina_c8178	CUST_9871_PI416193500	NA	NA	NA	Fungus
15387	16	130	6	83	-7.168	-2.842	3.33E-06	3.14E-05	2286	craniferina_c3673	CUST_5562_PI416193500	226442041	ACO57610.1	fatty acid oxygenase ppoA [Aspergillus flavus]	Fungus
23739	185	38	12	12	5.093	2.349	8.70E-07	1.11E-05	2287	craniferina_c24598	CUST_17059_PI416193496	NA	NA	NA	Fungus
40153	24282	84237	1719	3611	-3.473	-1.796	2.93E-09	1.60E-07	2288	craniferina_c8770	CUST_10324_PI416193500	169604202	XP_001795522.1	hypothetical protein SNOG_05112 [Phaeosphaeria nodorum SN15] 	Fungus
7972	955	204	151	41	4.72	2.239	5.04E-07	7.28E-06	2289	craniferina_c11642	CUST_12009_PI416193500	75859092	XP_868886.1	NIMA_EMENI G2-specific protein kinase NIMA (Never in mitosis) [Aspergillus nidulans FGSC A4] 	Fungus
30901	236	67	37	4	3.516	1.814	5.24E-09	2.45E-07	2290	craniferina_c20080	CUST_14552_PI416193500	NA	NA	NA	Fungus
32516	29	126	3	44	-4.097	-2.035	1.26E-07	2.55E-06	2291	craniferina_c23206	CUST_15751_PI416193496	NA	NA	NA	Algae
38651	46	257	19	102	-5.59	-2.483	1.42E-06	1.61E-05	2292	craniferina_c4871	CUST_6873_PI416193500	119469437	XP_001257938.1	"SCF ubiquitin ligase subunit CulC, putative [Neosartorya fischeri NRRL 181] "	Fungus
30005	107	16	50	4	6.215	2.636	2.15E-06	2.22E-05	2293	craniferina_c16073	CUST_9268_PI416193496	NA	NA	NA	Algae
3308	28	132	8	37	-4.775	-2.256	5.68E-07	8.03E-06	2294	craniferina_c12642	CUST_12429_PI416193500	154295488	XP_001548179.1	conserved hypothetical protein [Botryotinia fuckeliana B05.10] 	Algae
20178	80	20	7	5	3.95	1.982	7.56E-08	1.74E-06	2295	craniferina_c3683	CUST_5576_PI416193500	154304608	XP_001552708.1	hypothetical protein BC1G_08043 [Botryotinia fuckeliana B05.10] 	Algae
35903	770	22711	622	1798	-54.313	-5.763	2.11E-05	0.000139152	2296	Cr_WMidi_8449A11.ab1	CUST_18748_PI416193500	NA	NA	NA	Algae
8790	715	4436	215	702	-6.332	-2.663	2.31E-06	2.35E-05	2297	craniferina_c14338	CUST_7848_PI416193496	NA	NA	NA	Algae
16486	24	105	4	8	-4.382	-2.132	2.57E-07	4.33E-06	2298	craniferina_c16217	CUST_9383_PI416193496	NA	NA	NA	Fungus
40633	10	46	4	8	-4.817	-2.268	6.39E-07	8.78E-06	2299	craniferina_lrc784	CUST_1417_PI416193500	261192866	XP_002622839.1	SWIRM domain-containing protein [Ajellomyces dermatitidis SLH14081] 	Algae
18576	163	649	31	65	-4.028	-2.01	9.70E-08	2.07E-06	2300	craniferina_c25534	CUST_17938_PI416193496	239610753	EEQ87740.1	conserved hypothetical protein [Ajellomyces dermatitidis ER-3]	Fungus
15515	98	23	25	6	4.245	2.086	1.92E-07	3.50E-06	2301	craniferina_c6750	CUST_2375_PI416193496	258571087	XP_002544347.1	hypothetical protein UREG_03864 [Uncinocarpus reesii 1704] 	Fungus
41264	106	6	65	2	15.387	3.944	1.21E-05	8.92E-05	2302	craniferina_c10465	CUST_4802_PI416193496	159125706	EDP50823.1	NACHT domain protein [Aspergillus fumigatus A1163]	Fungus
38610	231	980	130	71	-4.808	-2.265	6.34E-07	8.72E-06	2303	craniferina_c6514	CUST_8531_PI416193500	156061687	XP_001596766.1	hypothetical protein SS1G_02989 [Sclerotinia sclerotiorum 1980] 	Fungus
33376	9	89	2	3	-9.571	-3.259	6.65E-06	5.50E-05	2304	craniferina_c9547	CUST_10786_PI416193500	115386754	XP_001209918.1	conserved hypothetical protein [Aspergillus terreus NIH2624] 	Algae
20702	10	86	2	26	-8.838	-3.144	5.77E-06	4.91E-05	2305	craniferina_c27387	CUST_19713_PI416193496	NA	NA	NA	Fungus
25044	631	193	14	17	3.274	1.711	6.28E-11	1.19E-08	2306	craniferina_c26011	CUST_18392_PI416193496	254459547	ZP_05072963.1	conserved hypothetical protein [Rhodobacterales bacterium HTCC2083] 	Fungus
11221	304	35	93	4	8.318	3.056	5.18E-06	4.51E-05	2307	craniferina_c19843	CUST_14539_PI416193500	156037330	XP_001586392.1	hypothetical protein SS1G_12376 [Sclerotinia sclerotiorum 1980] 	Fungus
31432	208	21	88	6	9.574	3.259	6.67E-06	5.51E-05	2308	craniferina_c26201	CUST_18572_PI416193496	NA	NA	NA	Fungus
27120	62	216	3	16	-3.465	-1.793	3.22E-09	1.71E-07	2309	craniferina_c22968	CUST_14850_PI416193500	156053568	XP_001592710.1	hypothetical protein SS1G_05631 [Sclerotinia sclerotiorum 1980] 	Fungus
20476	52	12	7	4	4.351	2.122	2.53E-07	4.28E-06	2310	craniferina_c14337	CUST_12958_PI416193500	156053854	XP_001592853.1	hypothetical protein SS1G_05775 [Sclerotinia sclerotiorum 1980] 	Fungus
1662	2160	149	1211	17	12.806	3.679	1.01E-05	7.76E-05	2311	Cr_WMidi_9889E04.ab1	CUST_19034_PI416193500	NA	NA	NA	Fungus
12946	63	357	30	79	-5.903	-2.562	1.85E-06	1.98E-05	2312	craniferina_c3709	CUST_5603_PI416193500	NA	NA	NA	Algae
24819	33	148	17	23	-4.779	-2.257	5.99E-07	8.33E-06	2313	craniferina_c22557	CUST_15137_PI416193496	296817459	XP_002849066.1	conserved hypothetical protein [Arthroderma otae CBS 113480] 	Algae
7246	2936	179	2429	13	11.618	3.538	8.96E-06	7.03E-05	2314	craniferina_c8153	CUST_9855_PI416193500	189204077	XP_001938374.1	hypothetical protein PTRG_08042 [Pyrenophora tritici-repentis Pt-1C-BFP] 	Fungus
39430	34824	116434	6102	6401	-3.377	-1.756	1.06E-09	7.82E-08	2315	craniferina_lrc132	CUST_254_PI416193500	39977569	XP_370172.1	hypothetical protein MGG_06669 [Magnaporthe oryzae 70-15] 	Fungus
27257	526	156	74	28	3.394	1.763	1.31E-09	8.99E-08	2316	craniferina_c7626	CUST_9407_PI416193500	226290152	EEH45636.1	NMDA receptor-regulated protein [Paracoccidioides brasiliensis Pb18]	Fungus
1983	9110	2216	1342	196	4.093	2.033	1.39E-07	2.74E-06	2317	craniferina_c2585	CUST_4206_PI416193500	NA	NA	NA	Fungus
32115	10611	56918	4732	7446	-5.669	-2.503	1.63E-06	1.79E-05	2318	craniferina_lrc13796	CUST_7403_PI416193496	NA	NA	NA	Fungus
21349	20010	5302	5335	193	3.675	1.878	2.39E-08	7.54E-07	2319	craniferina_c2630	CUST_4255_PI416193500	289618998	CBI54266.1	unnamed protein product [Sordaria macrospora]	Fungus
27074	246	39	161	13	5.737	2.52	1.70E-06	1.85E-05	2320	craniferina_c21570	CUST_14206_PI416193496	NA	NA	NA	Fungus
15368	142	26	45	6	5.472	2.452	1.38E-06	1.58E-05	2321	craniferina_c4215	CUST_1115_PI416193496	NA	NA	NA	Fungus
12482	155	968	25	243	-6.167	-2.625	2.24E-06	2.30E-05	2322	craniferina_c17272	CUST_14107_PI416193500	256721317	EEU34724.1	hypothetical protein NECHADRAFT_52718 [Nectria haematococca mpVI 77-13-4]	Fungus
37565	2	79	0	31	-34.009	-5.088	1.95E-05	0.000130216	2323	Cr_WMini_2881G04.ab1	CUST_19473_PI416193500	NA	NA	NA	Algae
27540	29	181	2	26	-6.262	-2.647	2.37E-06	2.40E-05	2324	craniferina_c5605	CUST_7633_PI416193500	NA	NA	NA	Fungus
39956	119	29	27	9	4.2	2.07	1.88E-07	3.44E-06	2325	craniferina_c24854	CUST_17298_PI416193496	145247999	XP_001396248.1	hypothetical protein An13g01090 [Aspergillus niger] 	Fungus
1846	95	26	27	3	3.62	1.856	1.49E-08	5.21E-07	2326	craniferina_c16949	CUST_13951_PI416193500	156046463	XP_001589693.1	hypothetical protein SS1G_09415 [Sclerotinia sclerotiorum 1980] 	Algae
33899	17690	5158	1721	540	3.431	1.779	2.63E-09	1.49E-07	2327	craniferina_c2290	CUST_3796_PI416193500	239611188	EEQ88175.1	conserved hypothetical protein [Ajellomyces dermatitidis ER-3]	Fungus
44278	3	18	0	12	-6.441	-2.687	2.55E-06	2.53E-05	2328	Cr_WMini_4225B03.ab1	CUST_19855_PI416193500	NA	NA	NA	Fungus
4537	190	50	55	12	3.798	1.925	4.49E-08	1.19E-06	2329	craniferina_lrc456	CUST_848_PI416193500	238508443	XP_002385415.1	"GPI anchored protein, putative [Aspergillus flavus NRRL3357] "	Fungus
34227	107	2903	162	76	-77.921	-6.284	2.48E-05	0.000159297	2330	craniferina_c6939	CUST_8870_PI416193500	169623425	XP_001805120.1	hypothetical protein SNOG_14953 [Phaeosphaeria nodorum SN15] 	Fungus
5671	3754	46748	1410	6278	-13.123	-3.714	1.06E-05	8.07E-05	2331	craniferina_c1972	CUST_3349_PI416193500	NA	NA	NA	Fungus
17441	4	35	3	10	-9.858	-3.301	7.24E-06	5.89E-05	2332	craniferina_c26592	CUST_18949_PI416193496	156048642	XP_001590288.1	hypothetical protein SS1G_09053 [Sclerotinia sclerotiorum 1980] 	Fungus
11499	21833	3800	8039	112	5.456	2.448	1.38E-06	1.57E-05	2333	craniferina_c1267	CUST_2237_PI416193500	154292419	XP_001546784.1	hypothetical protein BC1G_14528 [Botryotinia fuckeliana B05.10] 	Fungus
22921	2	123	0	92	-54.354	-5.764	2.27E-05	0.000147894	2334	craniferina_c14825	CUST_8263_PI416193496	NA	NA	NA	Fungus
25801	384	97	67	9	3.944	1.98	8.48E-08	1.88E-06	2335	craniferina_c15953	CUST_9175_PI416193496	NA	NA	NA	Algae
43084	32	463	41	213	-26.037	-4.702	1.81E-05	0.000123328	2336	craniferina_c16530	CUST_9635_PI416193496	NA	NA	NA	Fungus
8452	3	97	1	85	-29.702	-4.892	1.90E-05	0.000127796	2337	craniferina_c22488	CUST_15072_PI416193496	270015934	EFA12382.1	hypothetical protein TcasGA2_TC002089 [Tribolium castaneum]	Algae
4145	72	468	51	51	-7.648	-2.935	4.56E-06	4.07E-05	2338	craniferina_c14105	CUST_12866_PI416193500	239615644	EEQ92631.1	conserved hypothetical protein [Ajellomyces dermatitidis ER-3]	Algae
24867	106	498	53	61	-5.036	-2.332	9.08E-07	1.14E-05	2339	craniferina_c3424	CUST_5247_PI416193500	167535073	XP_001749211.1	hypothetical protein [Monosiga brevicollis MX1] 	Algae
19367	2106	8026	449	205	-3.865	-1.951	6.47E-08	1.55E-06	2340	craniferina_c13995	CUST_7571_PI416193496	159465259	XP_001690840.1	chloroplast DnaJ-like protein [Chlamydomonas reinhardtii] 	Algae
37683	10022	171	1368	9	58.365	5.867	2.33E-05	0.000151135	2341	craniferina_c907	CUST_1639_PI416193500	256727500	EEU40860.1	hypothetical protein NECHADRAFT_58149 [Nectria haematococca mpVI 77-13-4]	Fungus
38720	1176	9087	616	1839	-8.638	-3.111	5.88E-06	4.99E-05	2342	craniferina_c11912	CUST_5835_PI416193496	154288700	XP_001545105.1	hypothetical protein BC1G_16391 [Botryotinia fuckeliana B05.10] 	Fungus
3313	82	484	50	44	-6.693	-2.743	2.98E-06	2.87E-05	2343	craniferina_c14105	CUST_12865_PI416193500	239615644	EEQ92631.1	conserved hypothetical protein [Ajellomyces dermatitidis ER-3]	Algae
20489	373	1548	182	135	-4.501	-2.17	3.96E-07	6.06E-06	2344	craniferina_c11745	CUST_12064_PI416193500	115387399	XP_001211205.1	conserved hypothetical protein [Aspergillus terreus NIH2624] 	Fungus
4633	88	347	25	90	-3.969	-1.989	9.50E-08	2.04E-06	2345	craniferina_c16421	CUST_13717_PI416193500	226289774	EEH45258.1	phosphatase [Paracoccidioides brasiliensis Pb18]	Fungus
43837	424	115	32	40	3.835	1.939	5.76E-08	1.43E-06	2346	craniferina_c3445	CUST_5275_PI416193500	NA	NA	NA	Fungus
29653	136	726	101	157	-6.2	-2.632	2.39E-06	2.42E-05	2347	craniferina_c12604	CUST_6391_PI416193496	296414891	XP_002837130.1	hypothetical protein [Tuber melanosporum Mel28] 	Algae
25302	917	256	57	35	3.6	1.848	1.42E-08	5.01E-07	2348	craniferina_c26807	CUST_19160_PI416193496	NA	NA	NA	Fungus
5913	40	171	11	22	-4.406	-2.14	3.22E-07	5.15E-06	2349	craniferina_c4966	CUST_6975_PI416193500	240108209	EER26383.1	"Calcium transporting P-type ATPase, putative [Coccidioides posadasii C735 delta SOWgp]"	Fungus
40045	36	4	27	2	8.361	3.064	5.59E-06	4.79E-05	2350	craniferina_c15880	CUST_9121_PI416193496	NA	NA	NA	Algae
13001	21633	6045	1358	1217	3.625	1.858	1.81E-08	6.08E-07	2351	craniferina_c2069	CUST_3492_PI416193500	289614718	CBI58555.1	unnamed protein product [Sordaria macrospora]	Fungus
14606	94	25	9	3	3.834	1.939	5.80E-08	1.43E-06	2352	craniferina_c23932	CUST_16432_PI416193496	256731027	EEU44377.1	predicted protein [Nectria haematococca mpVI 77-13-4]	Fungus
32298	170	807	77	94	-5.102	-2.351	1.01E-06	1.24E-05	2353	craniferina_c20659	CUST_13334_PI416193496	81157947	BAE48224.1	V-type H+ ATPase subunit A [Chlorella pyrenoidosa]	Algae
13133	52	15	8	3	3.552	1.828	1.03E-08	3.94E-07	2354	craniferina_c23359	CUST_15896_PI416193496	NA	NA	NA	Fungus
24002	153	38	43	8	4.013	2.005	1.13E-07	2.33E-06	2355	craniferina_c10563	CUST_4875_PI416193496	171676075	XP_001902991.1	hypothetical protein [Podospora anserina S mat+] 	Fungus
38733	1515	140	941	16	8.805	3.138	6.22E-06	5.21E-05	2356	craniferina_lrc1814	CUST_3106_PI416193500	NA	NA	NA	Fungus
3581	3425	997	273	197	3.475	1.797	5.34E-09	2.48E-07	2357	craniferina_c22881	CUST_15443_PI416193496	189202258	XP_001937465.1	phospho-2-dehydro-3-deoxyheptonate aldolase [Pyrenophora tritici-repentis Pt-1C-BFP] 	Algae
9184	116	456	34	79	-4.006	-2.002	1.12E-07	2.31E-06	2358	craniferina_c14422	CUST_7923_PI416193496	NA	NA	NA	Fungus
24614	18	2	2	0	10.048	3.329	7.83E-06	6.28E-05	2359	Cr_WMidi_9889H11.ab1	CUST_19113_PI416193500	NA	NA	NA	Fungus
32511	64	285	19	34	-4.611	-2.205	5.08E-07	7.33E-06	2360	craniferina_c2101	CUST_3540_PI416193500	240108209	EER26383.1	"Calcium transporting P-type ATPase, putative [Coccidioides posadasii C735 delta SOWgp]"	Fungus
26400	869	26819	698	3270	-56.702	-5.825	2.39E-05	0.000154501	2361	Cr_WMidi_8449A11.ab1	CUST_18749_PI416193500	NA	NA	NA	Algae
8584	56	2	39	0	21.649	4.436	1.69E-05	0.000116815	2362	craniferina_c18779	CUST_11542_PI416193496	NA	NA	NA	Fungus
25074	161	863	22	159	-5.316	-2.41	1.27E-06	1.48E-05	2363	craniferina_c11138	CUST_11705_PI416193500	119187429	XP_001244321.1	hypothetical protein CIMG_03762 [Coccidioides immitis RS] 	Fungus
28013	16	183	10	27	-14.682	-3.876	1.25E-05	9.19E-05	2364	craniferina_c9666	CUST_10859_PI416193500	NA	NA	NA	Fungus
42258	779	4446	381	1677	-5.879	-2.556	2.02E-06	2.12E-05	2365	craniferina_c5110	CUST_7126_PI416193500	154297213	XP_001549034.1	hypothetical protein BC1G_12442 [Botryotinia fuckeliana B05.10] 	Fungus
30454	85	339	19	44	-4.037	-2.013	1.31E-07	2.63E-06	2366	craniferina_c12399	CUST_6213_PI416193496	NA	NA	NA	Algae
7252	3122	843	689	37	3.643	1.865	2.31E-08	7.35E-07	2367	craniferina_c7604	CUST_2911_PI416193496	226288376	EEH43888.1	chromatin remodeling complex subunit (Arp5) [Paracoccidioides brasiliensis Pb18]	Fungus
123	144	511	38	95	-3.601	-1.848	1.53E-08	5.30E-07	2368	craniferina_c28068	CUST_20327_PI416193496	291180939	EFE36723.1	conserved hypothetical protein [Arthroderma benhamiae CBS 112371]	Fungus
44641	1172	305	411	32	3.68	1.88	3.08E-08	9.07E-07	2369	craniferina_lrc915	CUST_1650_PI416193500	291189635	EFE44910.1	hypothetical protein TRV_00283 [Trichophyton verrucosum HKI 0517]	Fungus
13076	7437	1925	1438	64	3.818	1.933	5.72E-08	1.42E-06	2370	craniferina_c24962	CUST_17401_PI416193496	NA	NA	NA	Fungus
18909	144	619	29	169	-4.266	-2.093	2.44E-07	4.17E-06	2371	craniferina_c24961	CUST_17400_PI416193496	256731001	EEU44351.1	predicted protein [Nectria haematococca mpVI 77-13-4]	Fungus
27016	320	38	24	21	9.116	3.188	6.70E-06	5.54E-05	2372	craniferina_c21825	CUST_14449_PI416193496	NA	NA	NA	Fungus
41192	151	667	49	46	-4.549	-2.186	4.65E-07	6.84E-06	2373	craniferina_c23807	CUST_14929_PI416193500	119189885	XP_001245549.1	hypothetical protein CIMG_04990 [Coccidioides immitis RS]	Fungus
23148	13346	3980	1961	868	3.384	1.759	1.93E-09	1.19E-07	2374	craniferina_lrc332	CUST_629_PI416193500	154279936	XP_001540781.1	predicted protein [Ajellomyces capsulatus NAm1] 	Fungus
27533	216	43	26	10	5.094	2.349	1.03E-06	1.26E-05	2375	craniferina_c26214	CUST_18585_PI416193496	NA	NA	NA	Fungus
15866	7464	28069	737	2371	-3.764	-1.912	4.61E-08	1.21E-06	2376	craniferina_lrc452	CUST_842_PI416193500	154292104	XP_001546629.1	hypothetical protein BC1G_14861 [Botryotinia fuckeliana B05.10] 	Fungus
28962	5790	27058	982	5888	-4.651	-2.217	5.64E-07	7.99E-06	2377	craniferina_c1249	CUST_2210_PI416193500	119488632	XP_001262766.1	hypothetical protein NFIA_114000 [Neosartorya fischeri NRRL 181] 	Fungus
13420	187	829	27	144	-4.432	-2.148	3.55E-07	5.55E-06	2378	craniferina_c1987	CUST_3374_PI416193500	156034557	XP_001585697.1	hypothetical protein SS1G_13213 [Sclerotinia sclerotiorum 1980] 	Fungus
4715	7	38	3	6	-5.45	-2.446	1.46E-06	1.65E-05	2379	craniferina_c16293	CUST_13664_PI416193500	NA	NA	NA	Fungus
16422	850	12717	223	2613	-15.133	-3.92	1.31E-05	9.50E-05	2380	craniferina_s28474	CUST_20663_PI416193496	196016778	XP_002118239.1	predicted protein [Trichoplax adhaerens] 	Fungus
7559	21	2	8	0	9.023	3.174	6.62E-06	5.48E-05	2381	craniferina_c24066	CUST_16561_PI416193496	NA	NA	NA	Fungus
815	270	58	40	9	4.654	2.219	5.73E-07	8.08E-06	2382	craniferina_c26773	CUST_19127_PI416193496	NA	NA	NA	Fungus
20776	818	4687	373	1900	-5.811	-2.539	1.97E-06	2.08E-05	2383	craniferina_c5110	CUST_7125_PI416193500	154297213	XP_001549034.1	hypothetical protein BC1G_12442 [Botryotinia fuckeliana B05.10] 	Fungus
19418	209	50	34	9	4.221	2.078	2.32E-07	4.03E-06	2384	craniferina_c15185	CUST_8558_PI416193496	156048184	XP_001590059.1	hypothetical protein SS1G_08823 [Sclerotinia sclerotiorum 1980] 	Fungus
9849	129	32	23	11	4.189	2.066	2.11E-07	3.76E-06	2385	craniferina_c27916	CUST_15259_PI416193500	159129096	EDP54210.1	MT-A70 family [Aspergillus fumigatus A1163]	Fungus
19640	469	133	87	7	3.49	1.803	7.29E-09	3.10E-07	2386	craniferina_c16657	CUST_13812_PI416193500	156053179	XP_001592516.1	hypothetical protein SS1G_06757 [Sclerotinia sclerotiorum 1980] 	Fungus
9832	177	868	99	91	-5.405	-2.434	1.43E-06	1.61E-05	2387	craniferina_c26423	CUST_18784_PI416193496	169600823	XP_001793834.1	hypothetical protein SNOG_03264 [Phaeosphaeria nodorum SN15] 	Fungus
17387	97813	25313	10653	5073	3.9	1.963	8.34E-08	1.86E-06	2388	craniferina_lrc2655	CUST_511_PI416193496	NA	NA	NA	Fungus
15439	12691	43164	2050	1143	-3.43	-1.778	3.93E-09	1.99E-07	2389	craniferina_c1890	CUST_3224_PI416193500	NA	NA	NA	Fungus
32154	21	2	8	1	8.519	3.091	6.14E-06	5.16E-05	2390	craniferina_c27822	CUST_20120_PI416193496	NA	NA	NA	Fungus
389	1251	346	56	87	3.7	1.888	3.51E-08	9.87E-07	2391	craniferina_c17366	CUST_10278_PI416193496	NA	NA	NA	Fungus
3774	775	29	77	18	30.602	4.936	2.05E-05	0.000135994	2392	craniferina_c16901	CUST_9921_PI416193496	NA	NA	NA	Fungus
36154	23	4	12	1	5.107	2.353	1.09E-06	1.31E-05	2393	craniferina_c23661	CUST_16177_PI416193496	NA	NA	NA	Algae
5943	99	602	61	109	-6.984	-2.804	3.82E-06	3.53E-05	2394	craniferina_c17159	CUST_10117_PI416193496	NA	NA	NA	Algae
24793	19	92	11	11	-5.479	-2.454	1.57E-06	1.74E-05	2395	craniferina_c6034	CUST_8069_PI416193500	85119219	XP_965595.1	hypothetical protein NCU02913 [Neurospora crassa OR74A] 	Algae
22136	6795	1216	1411	139	5.533	2.468	1.66E-06	1.82E-05	2396	Cr_DMini_673G05.ab1	CUST_17484_PI416193500	145235585	XP_001390441.1	hypothetical protein An03g05620 [Aspergillus niger] 	Algae
40582	773	148	236	35	5.177	2.372	1.17E-06	1.39E-05	2397	Cr_DMini_673G06.ab1	CUST_17486_PI416193500	NA	NA	NA	Algae
2696	440	83	123	5	5.163	2.368	1.17E-06	1.38E-05	2398	craniferina_c2194	CUST_3666_PI416193500	156051882	XP_001591902.1	hypothetical protein SS1G_07348 [Sclerotinia sclerotiorum 1980] 	Fungus
4384	233	1261	28	342	-5.31	-2.409	1.36E-06	1.56E-05	2399	craniferina_c5226	CUST_1604_PI416193496	NA	NA	NA	Fungus
12582	6464	159	4995	29	25.342	4.663	1.91E-05	0.000128466	2400	craniferina_lrc15571	CUST_8869_PI416193496	NA	NA	NA	Fungus
30831	103	21	41	9	5.027	2.33	1.00E-06	1.23E-05	2401	craniferina_c18643	CUST_14421_PI416193500	NA	NA	NA	Fungus
35053	186	787	75	72	-4.451	-2.154	4.06E-07	6.16E-06	2402	craniferina_c4207	CUST_1113_PI416193496	212543455	XP_002151882.1	conserved hypothetical protein [Penicillium marneffei ATCC 18224] 	Algae
29840	1285	4754	250	401	-3.738	-1.902	4.66E-08	1.22E-06	2403	craniferina_c5581	CUST_7609_PI416193500	240108484	EER26658.1	hypothetical protein CPC735_008310 [Coccidioides posadasii C735 delta SOWgp]	Fungus
7196	181	989	100	380	-5.844	-2.547	2.11E-06	2.19E-05	2404	craniferina_c1700	CUST_2932_PI416193500	255954859	XP_002568182.1	Pc21g11510 [Penicillium chrysogenum Wisconsin 54-1255] 	Fungus
21705	93	22	18	4	4.267	2.093	2.70E-07	4.51E-06	2405	craniferina_c15759	CUST_9023_PI416193496	154281617	XP_001541621.1	conserved hypothetical protein [Ajellomyces capsulatus NAm1] 	Fungus
36281	56	288	13	136	-4.909	-2.295	9.04E-07	1.14E-05	2406	craniferina_c19169	CUST_11909_PI416193496	NA	NA	NA	Fungus
11363	96	2	114	0	23.606	4.561	1.89E-05	0.000127152	2407	craniferina_c17953	CUST_10773_PI416193496	NA	NA	NA	Algae
18200	41	2	23	0	16.817	4.072	1.52E-05	0.000107067	2408	craniferina_c6208	CUST_2091_PI416193496	NA	NA	NA	Algae
6882	7	36	3	8	-5.316	-2.41	1.40E-06	1.60E-05	2409	craniferina_c5278	CUST_1632_PI416193496	258569260	XP_002585374.1	predicted protein [Uncinocarpus reesii 1704] 	Fungus
25289	256	877	37	13	-3.449	-1.786	5.79E-09	2.63E-07	2410	craniferina_c6118	CUST_2039_PI416193496	291184420	EFE39955.1	hypothetical protein TRV_05325 [Trichophyton verrucosum HKI 0517]	Fungus
3282	557	2125	44	118	-3.816	-1.932	6.66E-08	1.58E-06	2411	craniferina_c13707	CUST_7324_PI416193496	239607967	EEQ84954.1	sulfate transporter [Ajellomyces dermatitidis ER-3]	Algae
28400	321	49	140	12	6.22	2.637	2.72E-06	2.67E-05	2412	craniferina_c12278	CUST_12299_PI416193500	226293905	EEH49325.1	deoxyhypusine hydroxylase [Paracoccidioides brasiliensis Pb18]	Fungus
20418	49	185	3	16	-3.754	-1.909	5.33E-08	1.35E-06	2413	craniferina_lrc579	CUST_1069_PI416193500	119189679	XP_001245446.1	hypothetical protein CIMG_04887 [Coccidioides immitis RS] 	Algae
33287	26777	232	32145	104	70.808	6.146	2.76E-05	0.000173816	2414	Cr_DMini_4897C02.ab1	CUST_17226_PI416193500	229846682	ZP_04466789.1	hypothetical protein CGSHi7P49H1_01623 [Haemophilus influenzae 7P49H1] 	Algae
29055	2	76	0	35	-37.113	-5.214	2.29E-05	0.000148767	2415	craniferina_c4859	CUST_1426_PI416193496	NA	NA	NA	Fungus
28633	54	201	8	26	-3.707	-1.89	4.41E-08	1.17E-06	2416	craniferina_c16998	CUST_9995_PI416193496	156034418	XP_001585628.1	hypothetical protein SS1G_13512 [Sclerotinia sclerotiorum 1980] 	Fungus
21913	10	57	3	9	-6.038	-2.594	2.51E-06	2.50E-05	2417	craniferina_c10399	CUST_4755_PI416193496	115395926	XP_001213602.1	predicted protein [Aspergillus terreus NIH2624] 	Fungus
36651	9809	2932	1694	195	3.318	1.731	1.09E-09	8.02E-08	2418	craniferina_c16748	CUST_13858_PI416193500	256722534	EEU35917.1	predicted protein [Nectria haematococca mpVI 77-13-4]	Fungus
2896	98926	23275	30778	1377	4.124	2.044	2.11E-07	3.76E-06	2419	craniferina_lrc15646	CUST_8935_PI416193496	NA	NA	NA	Algae
8834	1068	124	259	74	9.567	3.258	8.44E-06	6.70E-05	2420	craniferina_c19697	CUST_12415_PI416193496	169622485	XP_001804651.1	hypothetical protein SNOG_14467 [Phaeosphaeria nodorum SN15] 	Fungus
4310	2710	826	146	31	3.28	1.714	4.84E-10	4.58E-08	2421	craniferina_c10182	CUST_4602_PI416193496	NA	NA	NA	Algae
37457	187	47	52	9	3.951	1.982	1.22E-07	2.48E-06	2422	craniferina_c16963	CUST_9965_PI416193496	NA	NA	NA	Fungus
24223	710	2443	186	322	-3.506	-1.81	1.11E-08	4.17E-07	2423	Cr_DMidi_9601A05.ab1	CUST_16257_PI416193500	70998334	XP_753889.1	conserved hypothetical protein [Aspergillus fumigatus Af293] 	Fungus
40396	593	95	157	25	6.237	2.641	2.87E-06	2.78E-05	2424	craniferina_c17449	CUST_14173_PI416193500	169623610	XP_001805212.1	hypothetical protein SNOG_15049 [Phaeosphaeria nodorum SN15] 	Fungus
25873	2	16	0	3	-8.653	-3.113	6.88E-06	5.65E-05	2425	craniferina_c9415	CUST_4053_PI416193496	NA	NA	NA	Fungus
20027	1035	4420	294	880	-4.321	-2.111	3.32E-07	5.27E-06	2426	craniferina_c2634	CUST_4264_PI416193500	115492299	XP_001210777.1	conserved hypothetical protein [Aspergillus terreus NIH2624] 	Algae
7327	1989	438	431	115	4.581	2.196	5.87E-07	8.20E-06	2427	craniferina_c7892	CUST_9617_PI416193500	NA	NA	NA	Algae
21937	109	20	55	3	5.101	2.351	1.21E-06	1.42E-05	2428	craniferina_c23131	CUST_15677_PI416193496	NA	NA	NA	Fungus
32498	988	4786	200	1023	-4.829	-2.272	8.80E-07	1.12E-05	2429	craniferina_lrc28214	CUST_15335_PI416193500	272718724	ACZ95777.1	heat shock protein 70 [Alternaria alternata]	Fungus
44936	2	14	0	3	-5.751	-2.524	2.15E-06	2.22E-05	2430	craniferina_c10467	CUST_4804_PI416193496	NA	NA	NA	Fungus
1959	7738	1001	1441	288	7.874	2.977	5.80E-06	4.93E-05	2431	craniferina_c8631	CUST_10221_PI416193500	154313488	XP_001556070.1	hypothetical protein BC1G_05441 [Botryotinia fuckeliana B05.10] 	Fungus
39905	428	75	102	17	5.722	2.517	2.13E-06	2.20E-05	2432	craniferina_c17395	CUST_10300_PI416193496	212540856	XP_002150583.1	ENTH domain protein [Penicillium marneffei ATCC 18224] 	Fungus
9190	29640	152091	3288	13870	-5.139	-2.362	1.29E-06	1.49E-05	2433	Cr_WMidi_6241B04.ab1	CUST_18176_PI416193500	NA	NA	NA	Fungus
28451	570	2108	159	128	-3.794	-1.924	6.83E-08	1.61E-06	2434	craniferina_c7645	CUST_2928_PI416193496	189208536	XP_001940601.1	inosine-5-monophosphate dehydrogenase IMD2 [Pyrenophora tritici-repentis Pt-1C-BFP] 	Fungus
44470	9397	2795	907	349	3.368	1.752	3.02E-09	1.64E-07	2435	craniferina_c2290	CUST_3795_PI416193500	239611188	EEQ88175.1	conserved hypothetical protein [Ajellomyces dermatitidis ER-3]	Fungus
1817	1398	419	287	41	3.304	1.724	1.06E-09	7.82E-08	2436	craniferina_lrc676	CUST_1232_PI416193500	289617545	CBI55780.1	unnamed protein product [Sordaria macrospora]	Fungus
45084	844	4000	181	476	-4.797	-2.262	8.67E-07	1.11E-05	2437	craniferina_s28410	CUST_20599_PI416193496	289757417	ZP_06516795.1	LOW QUALITY PROTEIN: predicted protein [Mycobacterium tuberculosis T85] 	Fungus
23406	1468	41468	473	20162	-27.136	-4.762	2.17E-05	0.000142351	2438	craniferina_lrc11855	CUST_12124_PI416193500	NA	NA	NA	Fungus
44217	918	159	392	41	5.491	2.457	1.81E-06	1.94E-05	2439	craniferina_c9994	CUST_4476_PI416193496	NA	NA	NA	Algae
27416	3603	21558	2127	1629	-6.642	-2.732	3.75E-06	3.47E-05	2440	craniferina_c3249	CUST_5042_PI416193500	116204141	XP_001227881.1	hypothetical protein CHGG_09954 [Chaetomium globosum CBS 148.51] 	Fungus
36481	469	128	113	37	3.694	1.885	4.79E-08	1.25E-06	2441	craniferina_c7626	CUST_9408_PI416193500	226290152	EEH45636.1	NMDA receptor-regulated protein [Paracoccidioides brasiliensis Pb18]	Fungus
25518	1414	288	355	62	4.89	2.29	9.90E-07	1.22E-05	2442	craniferina_c18397	CUST_11178_PI416193496	NA	NA	NA	Fungus
31206	118	31	9	1	3.761	1.911	6.26E-08	1.51E-06	2443	craniferina_c7815	CUST_3038_PI416193496	242780701	XP_002479651.1	"beta-glucosidase, putative [Talaromyces stipitatus ATCC 10500] "	Algae
15102	225	7	175	1	20.173	4.334	1.84E-05	0.000124811	2444	craniferina_c26690	CUST_19044_PI416193496	NA	NA	NA	Algae
322	117	631	49	82	-5.73	-2.518	2.26E-06	2.31E-05	2445	craniferina_c10978	CUST_11628_PI416193500	NA	NA	NA	Fungus
44671	55	224	34	25	-4.554	-2.187	6.11E-07	8.48E-06	2446	craniferina_c26948	CUST_19296_PI416193496	NA	NA	NA	Algae
1708	71	17	14	5	4.214	2.075	2.85E-07	4.69E-06	2447	craniferina_c23139	CUST_15684_PI416193496	NA	NA	NA	Fungus
1994	39	215	16	61	-5.584	-2.481	2.00E-06	2.10E-05	2448	craniferina_c20459	CUST_13148_PI416193496	295658766	XP_002789943.1	C3HC zinc finger domain-containing protein [Paracoccidioides brasiliensis Pb01] 	Fungus
24551	17	4	2	1	4.285	2.099	3.32E-07	5.27E-06	2449	craniferina_c16210	CUST_9378_PI416193496	296415308	XP_002837332.1	hypothetical protein [Tuber melanosporum Mel28] 	Fungus
25083	97	7	38	7	19.129	4.258	1.79E-05	0.000122379	2450	craniferina_lrc1567	CUST_2727_PI416193500	NA	NA	NA	Algae
20728	1533	44335	499	23133	-27.569	-4.785	2.25E-05	0.000146764	2451	craniferina_lrc11855	CUST_12123_PI416193500	NA	NA	NA	Fungus
23394	40	158	23	19	-4.348	-2.12	3.97E-07	6.06E-06	2452	craniferina_c16765	CUST_13870_PI416193500	NA	NA	NA	Fungus
42230	5974	532	225	276	12.334	3.625	1.24E-05	9.09E-05	2453	craniferina_c1468	CUST_2583_PI416193500	242801193	XP_002483711.1	DUF757 domain protein [Talaromyces stipitatus ATCC 10500] 	Fungus
13586	6	35	3	3	-6.356	-2.668	3.30E-06	3.12E-05	2454	craniferina_c11127	CUST_11699_PI416193500	159125980	EDP51096.1	farnesyl-pyrophosphate synthetase [Aspergillus fumigatus A1163]	Fungus
44265	5402	129	5906	11	28.39	4.827	2.27E-05	0.000148086	2455	craniferina_c2295	CUST_3804_PI416193500	189205525	XP_001939097.1	CaaX farnesyltransferase alpha subunit [Pyrenophora tritici-repentis Pt-1C-BFP] 	Fungus
27487	152	44	32	9	3.433	1.78	7.41E-09	3.12E-07	2456	craniferina_c11838	CUST_5776_PI416193496	145250083	XP_001396555.1	hypothetical protein An15g00160 [Aspergillus niger] 	Fungus
13282	84	23	3	5	3.78	1.918	7.26E-08	1.69E-06	2457	craniferina_c14475	CUST_12994_PI416193500	256726899	EEU40259.1	hypothetical protein NECHADRAFT_90950 [Nectria haematococca mpVI 77-13-4]	Fungus
34430	59	13	9	3	4.434	2.149	4.87E-07	7.09E-06	2458	craniferina_c6344	CUST_8357_PI416193500	226291323	EEH46751.1	6-methylsalicylic acid synthase [Paracoccidioides brasiliensis Pb18]	Fungus
9009	102	745	47	556	-6.574	-2.717	3.80E-06	3.51E-05	2459	craniferina_c17387	CUST_14148_PI416193500	239606882	EEQ83869.1	acetolactate synthase [Ajellomyces dermatitidis ER-3]	Fungus
5016	41	7	17	3	5.868	2.553	2.50E-06	2.50E-05	2460	craniferina_c17135	CUST_10100_PI416193496	NA	NA	NA	Fungus
18525	325	1844	31	341	-5.62	-2.49	2.16E-06	2.23E-05	2461	craniferina_c8617	CUST_10210_PI416193500	189203945	XP_001938308.1	conserved hypothetical protein [Pyrenophora tritici-repentis Pt-1C-BFP] 	Fungus
12863	299	78	99	6	3.709	1.891	5.71E-08	1.42E-06	2462	craniferina_c4960	CUST_6966_PI416193500	291176859	EFE32656.1	"37S ribosomal protein S11, putative [Arthroderma benhamiae CBS 112371]"	Fungus
11718	20	80	6	9	-4.132	-2.047	2.50E-07	4.25E-06	2463	craniferina_c13276	CUST_6954_PI416193496	239607351	EEQ84338.1	forkhead box protein C2 [Ajellomyces dermatitidis ER-3]	Fungus
30761	10844	3070	2212	214	3.489	1.803	1.36E-08	4.87E-07	2464	craniferina_c3811	CUST_937_PI416193496	NA	NA	NA	Fungus
42674	6897	26570	1462	7764	-3.803	-1.927	8.11E-08	1.82E-06	2465	craniferina_lrc429	CUST_804_PI416193500	226442996	NP_001140008.1	C30D10.14 [Salmo salar] 	Fungus
22480	784	233	197	19	3.299	1.722	1.30E-09	8.99E-08	2466	craniferina_c18723	CUST_11487_PI416193496	NA	NA	NA	Fungus
37771	99	397	29	51	-4.133	-2.047	2.52E-07	4.28E-06	2467	craniferina_c3289	CUST_5087_PI416193500	240109047	EER27216.1	hypothetical protein CPC735_025520 [Coccidioides posadasii C735 delta SOWgp]	Algae
18244	19	65	4	9	-3.511	-1.812	1.66E-08	5.67E-07	2468	craniferina_c24696	CUST_17150_PI416193496	NA	NA	NA	Fungus
43925	42	6	8	3	7.341	2.876	5.38E-06	4.64E-05	2469	craniferina_c6964	CUST_2518_PI416193496	NA	NA	NA	Algae
14821	69	19	15	2	3.538	1.823	2.13E-08	6.89E-07	2470	craniferina_c11666	CUST_12023_PI416193500	225559764	EEH08046.1	60S ribosomal protein RML2 [Ajellomyces capsulatus G186AR]	Algae
16602	23807	119040	6252	5900	-5.129	-2.359	1.39E-06	1.58E-05	2471	craniferina_lrc197	CUST_372_PI416193500	NA	NA	NA	Algae
28264	135	4	134	1	23.336	4.544	2.13E-05	0.000140521	2472	Cr_WMidi_7201C01.ab1	CUST_18337_PI416193500	NA	NA	NA	Fungus
5655	3735	17655	1151	3407	-4.812	-2.267	9.70E-07	1.20E-05	2473	craniferina_c4886	CUST_6888_PI416193500	189191946	XP_001932312.1	"glutaryl-CoA dehydrogenase, mitochondrial precursor [Pyrenophora tritici-repentis Pt-1C-BFP] "	Fungus
15879	125	9	81	2	10.835	3.438	1.10E-05	8.32E-05	2474	craniferina_c23355	CUST_15892_PI416193496	NA	NA	NA	Fungus
8051	87	2	69	0	23.749	4.57	2.16E-05	0.000142251	2475	craniferina_lrc123	CUST_235_PI416193500	238504822	XP_002383640.1	conserved hypothetical protein [Aspergillus flavus NRRL3357] 	Fungus
13354	587	134	119	21	4.366	2.126	4.35E-07	6.49E-06	2476	craniferina_c22063	CUST_14673_PI416193496	242824804	XP_002488332.1	"alkaline serine protease AorO, putative [Talaromyces stipitatus ATCC 10500] "	Fungus
3103	1587	40674	189	14996	-24.706	-4.627	2.24E-05	0.000146466	2477	craniferina_lrc28322	CUST_20519_PI416193496	NA	NA	NA	Fungus
33315	32	7	8	1	4.66	2.22	7.63E-07	1.00E-05	2478	craniferina_c6901	CUST_8849_PI416193500	119483910	XP_001261858.1	Ankyrin repeat protein [Neosartorya fischeri NRRL 181] 	Algae
44832	112	430	31	43	-3.956	-1.984	1.67E-07	3.17E-06	2479	craniferina_c13915	CUST_7505_PI416193496	289619434	CBI53717.1	putative dynein heavy chain protein [Sordaria macrospora]	Fungus
24328	4112	1125	524	224	3.687	1.882	5.55E-08	1.39E-06	2480	craniferina_c18139	CUST_10940_PI416193496	NA	NA	NA	Algae
24732	45	3	15	2	13.867	3.794	1.47E-05	0.000104269	2481	craniferina_c1441	CUST_174_PI416193496	NA	NA	NA	Fungus
42597	155	32	24	4	4.799	2.263	9.78E-07	1.21E-05	2482	craniferina_c3163	CUST_694_PI416193496	NA	NA	NA	Fungus
18829	186	981	105	335	-5.604	-2.486	2.27E-06	2.32E-05	2483	craniferina_c4501	CUST_6498_PI416193500	189202640	XP_001937656.1	siroheme synthase [Pyrenophora tritici-repentis Pt-1C-BFP] 	Fungus
34590	71	18	18	4	3.838	1.94	9.99E-08	2.12E-06	2484	craniferina_c19590	CUST_12313_PI416193496	NA	NA	NA	Algae
16847	49	226	27	21	-5.013	-2.326	1.27E-06	1.48E-05	2485	craniferina_c23788	CUST_16299_PI416193496	189189092	XP_001930885.1	conserved hypothetical protein [Pyrenophora tritici-repentis Pt-1C-BFP] 	Fungus
3260	1152	6	898	1	130.294	7.026	3.63E-05	0.000218359	2486	craniferina_c6794	CUST_2405_PI416193496	NA	NA	NA	Algae
4964	150	604	67	22	-4.311	-2.108	4.09E-07	6.20E-06	2487	craniferina_c14342	CUST_7851_PI416193496	296421553	XP_002840329.1	hypothetical protein [Tuber melanosporum Mel28] 	Algae
19580	1331	24	1184	2	30.275	4.92	2.55E-05	0.000162973	2488	craniferina_c25167	CUST_17589_PI416193496	NA	NA	NA	Fungus
9492	8	36	2	8	-4.427	-2.146	5.37E-07	7.65E-06	2489	craniferina_c15332	CUST_8676_PI416193496	154319724	XP_001559179.1	hypothetical protein BC1G_02343 [Botryotinia fuckeliana B05.10] 	Fungus
1056	1912	483	136	18	3.953	1.983	1.73E-07	3.24E-06	2490	craniferina_c20103	CUST_12806_PI416193496	NA	NA	NA	Fungus
19022	111	30	23	3	3.607	1.851	3.67E-08	1.03E-06	2491	craniferina_c5356	CUST_7379_PI416193500	261356567	EEY18995.1	conserved hypothetical protein [Verticillium albo-atrum VaMs.102]	Fungus
34806	2517	593	576	99	4.212	2.075	3.34E-07	5.30E-06	2492	craniferina_c4199	CUST_6176_PI416193500	NA	NA	NA	Fungus
18441	638	141	232	27	4.388	2.134	4.95E-07	7.18E-06	2493	craniferina_c4447	CUST_1222_PI416193496	225554736	EEH03031.1	mitochondrial translation optimization protein [Ajellomyces capsulatus G186AR]	Fungus
43315	28	7	2	1	3.845	1.943	1.07E-07	2.21E-06	2494	craniferina_c24764	CUST_17211_PI416193496	NA	NA	NA	Fungus
31798	393	102	110	11	3.765	1.913	8.09E-08	1.82E-06	2495	craniferina_c1806	CUST_258_PI416193496	NA	NA	NA	Fungus
24687	20	79	5	3	-3.974	-1.99	1.83E-07	3.37E-06	2496	craniferina_c8760	CUST_3597_PI416193496	255947126	XP_002564330.1	Pc22g02860 [Penicillium chrysogenum Wisconsin 54-1255] 	Fungus
22829	7	254	6	216	-38.224	-5.256	2.75E-05	0.000173631	2497	Cr_WMidi_8449C12.ab1	CUST_18777_PI416193500	114706417	ZP_01439319.1	putative glucose-fructose oxidoreductase oxidoreductase protein [Fulvimarina pelagi HTCC2506] 	Algae
27905	932	270	248	36	3.38	1.757	6.31E-09	2.80E-07	2498	Cr_WMini_1826A01.ab1	CUST_19385_PI416193500	NA	NA	NA	Fungus
30392	171	757	46	44	-4.519	-2.176	6.70E-07	9.11E-06	2499	craniferina_c23807	CUST_14930_PI416193500	119189885	XP_001245549.1	hypothetical protein CIMG_04990 [Coccidioides immitis RS]	Fungus
27330	938	139	460	16	6.12	2.614	3.27E-06	3.10E-05	2500	craniferina_c2424	CUST_3994_PI416193500	296819063	XP_002849800.1	predicted protein [Arthroderma otae CBS 113480] 	Fungus
2448	732	12421	553	4715	-24.486	-4.614	2.29E-05	0.000148969	2501	craniferina_c10422	CUST_4771_PI416193496	NA	NA	NA	Fungus
17810	204	987	27	355	-4.616	-2.207	7.73E-07	1.01E-05	2502	craniferina_c1211	CUST_2150_PI416193500	NA	NA	NA	Fungus
42963	979	241	339	14	3.892	1.96	1.40E-07	2.76E-06	2503	craniferina_c3381	CUST_5203_PI416193500	242775860	XP_002478724.1	"COP9 subunit 3, putative [Talaromyces stipitatus ATCC 10500] "	Fungus
31852	2305	10060	1063	2489	-4.67	-2.224	8.32E-07	1.07E-05	2504	Cr_DMini_2305C05.ab1	CUST_16743_PI416193500	255940130	XP_002560834.1	Pc16g04830 [Penicillium chrysogenum Wisconsin 54-1255] 	Fungus
44106	423	2036	246	151	-5.33	-2.414	1.82E-06	1.95E-05	2505	craniferina_c5141	CUST_7151_PI416193500	154319097	XP_001558866.1	hypothetical protein BC1G_02500 [Botryotinia fuckeliana B05.10] 	Fungus
27051	68	16	12	2	4.246	2.086	3.75E-07	5.80E-06	2506	craniferina_c3492	CUST_5346_PI416193500	242762039	XP_002340298.1	"Snf1 protein kinase complex subunit Snf4, putative [Talaromyces stipitatus ATCC 10500] "	Fungus
23486	3	66	1	42	-22.712	-4.505	2.24E-05	0.000146618	2507	craniferina_c19908	CUST_12617_PI416193496	NA	NA	NA	Fungus
32487	97	30	7	3	3.25	1.701	9.52E-10	7.24E-08	2508	craniferina_c26925	CUST_19273_PI416193496	154320706	XP_001559669.1	hypothetical protein BC1G_01825 [Botryotinia fuckeliana B05.10] 	Fungus
18465	1241	4671	230	362	-3.799	-1.926	9.27E-08	2.00E-06	2509	craniferina_c5581	CUST_7610_PI416193500	240108484	EER26658.1	hypothetical protein CPC735_008310 [Coccidioides posadasii C735 delta SOWgp]	Fungus
34968	60	225	10	14	-3.813	-1.931	1.00E-07	2.12E-06	2510	craniferina_c10568	CUST_4877_PI416193496	242804178	XP_002484322.1	"endoplasmic reticulum and nuclear membrane proteinc Npl4, putative [Talaromyces stipitatus ATCC 10500] "	Fungus
18030	2169	313	441	72	6.94	2.795	5.08E-06	4.44E-05	2511	craniferina_c7424	CUST_9230_PI416193500	212529094	XP_002144704.1	"MFS multidrug transporter, putative [Penicillium marneffei ATCC 18224] "	Fungus
20735	81	362	16	152	-4.303	-2.105	4.23E-07	6.35E-06	2512	craniferina_c17147	CUST_14044_PI416193500	121713126	XP_001274174.1	"cell wall glucanase, putative [Aspergillus clavatus NRRL 1] "	Algae
8784	55	13	13	4	4.284	2.099	4.10E-07	6.20E-06	2513	craniferina_c16732	CUST_13851_PI416193500	NA	NA	NA	Fungus
12475	179	2	151	0	40.262	5.331	2.87E-05	0.000179898	2514	craniferina_c23441	CUST_15969_PI416193496	NA	NA	NA	Fungus
32287	13098	3979	2024	102	3.266	1.708	1.30E-09	8.99E-08	2515	craniferina_c25614	CUST_15131_PI416193500	240109257	EER27426.1	hypothetical protein CPC735_027620 [Coccidioides posadasii C735 delta SOWgp]	Fungus
34809	1766	388	563	104	4.508	2.172	6.79E-07	9.21E-06	2516	craniferina_c1905	CUST_3240_PI416193500	156040265	XP_001587119.1	hypothetical protein SS1G_12149 [Sclerotinia sclerotiorum 1980] 	Fungus
181	558	106	259	12	4.963	2.311	1.29E-06	1.50E-05	2517	craniferina_c5485	CUST_7524_PI416193500	189209742	XP_001941203.1	hypothetical protein PTRG_10872 [Pyrenophora tritici-repentis Pt-1C-BFP] 	Fungus
27241	47	321	27	58	-7.671	-2.939	6.53E-06	5.42E-05	2518	craniferina_c12549	CUST_6344_PI416193496	NA	NA	NA	Algae
31004	931	258	117	82	3.731	1.899	7.74E-08	1.77E-06	2519	craniferina_c18151	CUST_10950_PI416193496	NA	NA	NA	Algae
10611	180	917	116	164	-5.841	-2.546	2.78E-06	2.71E-05	2520	craniferina_c8132	CUST_9838_PI416193500	226294584	EEH50004.1	conserved hypothetical protein [Paracoccidioides brasiliensis Pb18]	Fungus
28796	45953	5218	17611	1521	8.517	3.09	8.30E-06	6.60E-05	2521	craniferina_lrc274	CUST_515_PI416193500	156044118	XP_001588615.1	predicted protein [Sclerotinia sclerotiorum 1980] 	Fungus
30551	2	12	0	8	-5.315	-2.41	1.84E-06	1.96E-05	2522	craniferina_c20908	CUST_13573_PI416193496	NA	NA	NA	Fungus
36587	6954	317	4593	47	17.09	4.095	1.88E-05	0.000126687	2523	craniferina_c25942	CUST_18324_PI416193496	NA	NA	NA	Algae
31647	22	106	11	12	-5.131	-2.359	1.57E-06	1.74E-05	2524	craniferina_c6371	CUST_8379_PI416193500	NA	NA	NA	Fungus
1759	4	55	1	12	-14.302	-3.838	1.62E-05	0.000112707	2525	craniferina_c5007	CUST_1498_PI416193496	154300412	XP_001550622.1	hypothetical protein BC1G_11395 [Botryotinia fuckeliana B05.10] 	Fungus
36667	2	57	0	21	-25.277	-4.66	2.44E-05	0.000156801	2526	Cr_WMini_2881G04.ab1	CUST_19472_PI416193500	NA	NA	NA	Algae
21815	5254	17726	332	1813	-3.366	-1.751	6.64E-09	2.90E-07	2527	craniferina_c24728	CUST_17177_PI416193496	NA	NA	NA	Fungus
36447	832	195	132	44	4.311	2.108	4.54E-07	6.71E-06	2528	craniferina_c15047	CUST_8448_PI416193496	NA	NA	NA	Fungus
33996	75	344	30	53	-4.793	-2.261	1.07E-06	1.30E-05	2529	craniferina_c18660	CUST_11428_PI416193496	NA	NA	NA	Fungus
44072	167	1527	49	807	-8.292	-3.052	7.95E-06	6.37E-05	2530	craniferina_c20010	CUST_12716_PI416193496	NA	NA	NA	Fungus
14935	2979	370	217	183	8.787	3.135	9.07E-06	7.10E-05	2531	craniferina_c10648	CUST_4931_PI416193496	NA	NA	NA	Fungus
44311	3	94	0	54	-28.223	-4.819	2.63E-05	0.000167287	2532	craniferina_c24217	CUST_16703_PI416193496	270267495	YP_003331189.1	cytochrome b [Rotaria rotatoria] 	Fungus
5484	4	27	0	8	-5.907	-2.562	3.01E-06	2.89E-05	2533	craniferina_c14712	CUST_8162_PI416193496	NA	NA	NA	Algae
39660	412	2304	332	193	-6.811	-2.768	5.03E-06	4.41E-05	2534	craniferina_c2498	CUST_4100_PI416193500	NA	NA	NA	Fungus
23996	22	337	14	219	-15.342	-3.939	1.75E-05	0.000120154	2535	craniferina_c7452	CUST_9252_PI416193500	296416940	XP_002838127.1	hypothetical protein [Tuber melanosporum Mel28] 	Fungus
[truncated: 6,377,181 more chars]
