# Supplementary material for: Whole transcriptome characterization of the effects of dehydration and rehydration on Cladonia rangiferina, the grey reindeer lichen
Source: BMC Genomics. 2013 Dec 10;14:870. doi: 10.1186/1471-2164-14-870 (PMC3878897; doi:10.1186/1471-2164-14-870)
Supplement: Additional file 7 — The full DE transcript list for comparison D6h vs. Dry. [file 1471-2164-14-870-S7.xls]

Feature identifier	Mean expression level for the specified sample group	Mean expression level for the specified sample group	Standard deviation (of the expression) for the specified sample group	Standard deviation (of the expression) for the specified sample group	Expression ratio (fold-change) between the compared sample groups	Expression ratio (fold-change) between the compared sample groups on the 2-logarithmics scale	T-test p-value for the comparison between the sample groups	FDR-adjusted p-value for the comparison between the sample groups	Average ranking value based on both p-value and fold-change; value 1 is the strongest DE feature						
ID	mean_D6h	mean_Dry	sd_D6h	sd_Dry	FC	logFC	P.Value	adj.P.Val	avgRank	SystematicName	ProbeName	GI	Other	Description	Symbiont classification
17306	2	39673	0	3500	-21884.118	-14.418	3.84E-19	7.83E-15	1	craniferina_c2605	CUST_4225_PI416193500	156030677	XP_001584665.1	hypothetical protein SS1G_14434 [Sclerotinia sclerotiorum 1980] 	Fungus
40839	2	35733	0	3324	-16519.206	-14.012	6.08E-19	8.26E-15	2	craniferina_c2605	CUST_4226_PI416193500	156030677	XP_001584665.1	hypothetical protein SS1G_14434 [Sclerotinia sclerotiorum 1980] 	Fungus
27322	2	10683	0	1032	-5751.433	-12.49	1.68E-17	4.56E-14	3	craniferina_c1757	CUST_3021_PI416193500	189189766	XP_001931222.1	conserved hypothetical protein [Pyrenophora tritici-repentis Pt-1C-BFP] 	Fungus
40989	2	11423	0	1140	-4809.215	-12.232	4.50E-17	9.17E-14	4	craniferina_c27279	CUST_19610_PI416193496	NA	NA	NA	Fungus
35875	2	4313	0	391	-1881.807	-10.878	5.91E-18	3.44E-14	5	craniferina_c4171	CUST_1098_PI416193496	NA	NA	NA	Algae
42651	2	18064	0	2403	-7726.944	-12.916	9.64E-16	8.93E-13	6	craniferina_c4683	CUST_6680_PI416193500	261202944	XP_002628686.1	conserved hypothetical protein [Ajellomyces dermatitidis SLH14081] 	Fungus
39801	2	3767	0	621	-1629.126	-10.67	1.60E-17	4.56E-14	7	craniferina_c5311	CUST_7326_PI416193500	296821528	XP_002850145.1	conserved hypothetical protein [Arthroderma otae CBS 113480] 	Fungus
12557	2	2952	0	258	-1530.161	-10.579	1.27E-17	4.50E-14	8	craniferina_c7051	CUST_8952_PI416193500	70986068	XP_748534.1	ion channel [Aspergillus fumigatus Af293] 	Fungus
2502	2	2925	0	265	-1377.569	-10.428	1.16E-18	8.30E-15	9	craniferina_c7051	CUST_8951_PI416193500	70986068	XP_748534.1	ion channel [Aspergillus fumigatus Af293] 	Fungus
30873	2	12918	0	1636	-6424.767	-12.649	2.00E-15	1.57E-12	10	craniferina_c4683	CUST_6679_PI416193500	261202944	XP_002628686.1	conserved hypothetical protein [Ajellomyces dermatitidis SLH14081] 	Fungus
37737	2	2915	0	750	-1325.696	-10.373	7.80E-18	3.53E-14	11	craniferina_c22257	CUST_14861_PI416193496	NA	NA	NA	Fungus
35121	2	2926	0	447	-1364.077	-10.414	1.32E-17	4.50E-14	12	craniferina_c5311	CUST_7325_PI416193500	296821528	XP_002850145.1	conserved hypothetical protein [Arthroderma otae CBS 113480] 	Fungus
35504	2	3458	0	705	-1761.944	-10.783	1.70E-16	2.31E-13	13	craniferina_c23767	CUST_16278_PI416193496	NA	NA	NA	Fungus
24946	2	2076	0	188	-1144.098	-10.16	2.74E-17	6.57E-14	14	craniferina_c18879	CUST_11637_PI416193496	NA	NA	NA	Fungus
41041	2	1913	0	61	-911.347	-9.832	1.15E-17	4.50E-14	15	craniferina_c14476	CUST_12995_PI416193500	169610125	XP_001798481.1	hypothetical protein SNOG_08156 [Phaeosphaeria nodorum SN15] 	Fungus
7570	2	1849	0	37	-921.419	-9.848	1.50E-17	4.56E-14	16	craniferina_c14476	CUST_12996_PI416193500	169610125	XP_001798481.1	hypothetical protein SNOG_08156 [Phaeosphaeria nodorum SN15] 	Fungus
17775	19073	2	13914	0	8123.285	12.988	2.48E-14	1.23E-11	17	Cr_WMidi_6241G09.ab1	CUST_18272_PI416193500	NA	NA	NA	Algae
10201	6	9173	3	1024	-1618.231	-10.66	1.21E-14	6.93E-12	18	craniferina_c1757	CUST_3022_PI416193500	189189766	XP_001931222.1	conserved hypothetical protein [Pyrenophora tritici-repentis Pt-1C-BFP] 	Fungus
29835	9	19869	4	4994	-2163.468	-11.079	3.03E-14	1.45E-11	19	Cr_DMini_673H09.ab1	CUST_17512_PI416193500	46107560	XP_380839.1	hypothetical protein FG00663.1 [Gibberella zeae PH-1]	Fungus
45199	2596	5	108	0	561.267	9.133	3.14E-22	1.28E-17	20	craniferina_c22608	CUST_15183_PI416193496	NA	NA	NA	Fungus
3981	4	3825	0	244	-965.213	-9.915	1.88E-15	1.50E-12	21	craniferina_lrc677	CUST_1233_PI416193500	119474181	XP_001258966.1	hypothetical protein NFIA_004250 [Neosartorya fischeri NRRL 181] 	Fungus
31857	5	5428	1	261	-1032.067	-10.011	9.15E-15	5.75E-12	22	craniferina_c15346	CUST_8690_PI416193496	NA	NA	NA	Fungus
2719	3909	10	537	6	436.673	8.77	1.84E-17	4.69E-14	23	craniferina_c23387	CUST_15920_PI416193496	NA	NA	NA	Fungus
25424	2	7764	1	883	-3392.815	-11.728	3.81E-13	1.00E-10	24	craniferina_c12017	CUST_5917_PI416193496	NA	NA	NA	Fungus
10042	5552	11	413	8	594.351	9.215	1.17E-14	6.83E-12	25	craniferina_c14170	CUST_12895_PI416193500	NA	NA	NA	Fungus
36903	3	1330	1	123	-466.07	-8.864	4.64E-16	5.25E-13	26	craniferina_c9008	CUST_10474_PI416193500	156061917	XP_001596881.1	hypothetical protein SS1G_03104 [Sclerotinia sclerotiorum 1980] 	Fungus
22700	2	1917	0	174	-1000.794	-9.967	1.31E-13	4.38E-11	27	craniferina_lrc677	CUST_1234_PI416193500	119474181	XP_001258966.1	hypothetical protein NFIA_004250 [Neosartorya fischeri NRRL 181] 	Fungus
40459	14048	3	11345	1	3545.958	11.792	8.23E-13	1.94E-10	28	Cr_WMidi_6241G09.ab1	CUST_18273_PI416193500	NA	NA	NA	Algae
8911	2	1095	0	54	-525.502	-9.038	1.14E-14	6.74E-12	29	Cr_DMini_673D05.ab1	CUST_17437_PI416193500	NA	NA	NA	Fungus
15089	19095	2	15105	0	8458.141	13.046	1.42E-12	2.93E-10	30	craniferina_lrc446	CUST_829_PI416193500	156054184	XP_001593018.1	hypothetical protein SS1G_05940 [Sclerotinia sclerotiorum 1980] 	Fungus
43830	2	1171	0	52	-544.957	-9.09	4.25E-14	1.91E-11	31	Cr_DMini_673D05.ab1	CUST_17436_PI416193500	NA	NA	NA	Fungus
9707	5917	20	172	9	315.284	8.301	8.60E-17	1.46E-13	32	craniferina_c4716	CUST_6703_PI416193500	67522511	XP_659316.1	hypothetical protein AN1712.2 [Aspergillus nidulans FGSC A4] 	Algae
32110	1141	3	468	1	428.954	8.745	9.97E-15	5.98E-12	33	craniferina_c10624	CUST_4913_PI416193496	121703902	XP_001270215.1	conserved hypothetical protein [Aspergillus clavatus NRRL 1] 	Fungus
27055	5	28357	1	5280	-5769.674	-12.494	2.11E-12	4.06E-10	34	craniferina_lrc344	CUST_652_PI416193500	119191840	XP_001246526.1	hypothetical protein CIMG_00297 [Coccidioides immitis RS]	Fungus
23141	4743	15	304	3	327.138	8.354	5.27E-16	5.80E-13	35	craniferina_lrc325	CUST_616_PI416193500	154322264	XP_001560447.1	hypothetical protein BC1G_01279 [Botryotinia fuckeliana B05.10] 	Fungus
25152	3	5020	2	1026	-1803.991	-10.817	1.18E-12	2.56E-10	36	craniferina_lrc783	CUST_1415_PI416193500	121704832	XP_001270679.1	"siroheme synthase, putative [Aspergillus clavatus NRRL 1] "	Fungus
19477	4596	16	404	9	304.544	8.251	8.12E-17	1.44E-13	37	craniferina_c1796	CUST_3079_PI416193500	242762216	XP_002340331.1	"nuclear pore complex subunit Nup192, putative [Talaromyces stipitatus ATCC 10500] "	Fungus
15882	10442	17	4912	11	640.585	9.323	2.07E-13	6.45E-11	38	craniferina_c1088	CUST_1953_PI416193500	NA	NA	NA	Fungus
19551	20473	2	18070	0	7985.753	12.963	3.49E-12	6.13E-10	39	Cr_DMidi_5473G10.ab1	CUST_15912_PI416193500	NA	NA	NA	Fungus
31081	2	1858	1	252	-806.269	-9.655	4.71E-13	1.19E-10	40	craniferina_c11072	CUST_11678_PI416193500	NA	NA	NA	Fungus
21258	3480	12	249	1	293.078	8.195	2.88E-16	3.42E-13	41	craniferina_lrc325	CUST_615_PI416193500	154322264	XP_001560447.1	hypothetical protein BC1G_01279 [Botryotinia fuckeliana B05.10] 	Fungus
39882	11081	4	3292	1	2618.499	11.355	2.92E-12	5.35E-10	42	craniferina_lrc1083	CUST_1945_PI416193500	NA	NA	NA	Algae
12880	11458	40	1758	32	344.756	8.429	2.12E-14	1.10E-11	43	craniferina_c2660	CUST_4294_PI416193500	169618816	XP_001802821.1	hypothetical protein SNOG_12600 [Phaeosphaeria nodorum SN15] 	Fungus
28845	709	2	233	0	310.555	8.279	7.23E-15	4.75E-12	44	craniferina_c5803	CUST_1881_PI416193496	NA	NA	NA	Fungus
17776	660	2	160	1	288.697	8.173	1.06E-15	9.22E-13	45	craniferina_c22596	CUST_15171_PI416193496	NA	NA	NA	Fungus
14820	7962	2	7530	0	3109.748	11.603	6.16E-12	9.85E-10	46	Cr_WMidi_6241G10.ab1	CUST_18274_PI416193500	NA	NA	NA	Fungus
12899	2	585	0	17	-303.307	-8.245	2.05E-14	1.09E-11	47	craniferina_c26081	CUST_18461_PI416193496	NA	NA	NA	Fungus
37198	6595	34	392	25	232.364	7.86	8.74E-16	8.28E-13	48	craniferina_c24577	CUST_15023_PI416193500	226294130	EEH49550.1	hypothetical protein PADG_05629 [Paracoccidioides brasiliensis Pb18]	Fungus
42172	1216	4	296	2	286.733	8.164	1.35E-14	7.46E-12	49	craniferina_c8494	CUST_3435_PI416193496	NA	NA	NA	Fungus
10561	20686	81	3072	57	294.29	8.201	3.00E-14	1.45E-11	50	craniferina_c2660	CUST_4293_PI416193500	169618816	XP_001802821.1	hypothetical protein SNOG_12600 [Phaeosphaeria nodorum SN15] 	Fungus
15197	3	1838	2	279	-639.558	-9.321	1.61E-12	3.24E-10	51	craniferina_c13918	CUST_12799_PI416193500	NA	NA	NA	Fungus
30416	3	4939	2	1003	-1624.673	-10.666	7.01E-12	1.09E-09	52	Cr_Mini_01C08.ab1	CUST_17893_PI416193500	189202640	XP_001937656.1	siroheme synthase [Pyrenophora tritici-repentis Pt-1C-BFP] 	Fungus
39148	4	4636	2	909	-1420.54	-10.472	7.53E-12	1.15E-09	53	Cr_Mini_01C08.ab1	CUST_17892_PI416193500	189202640	XP_001937656.1	siroheme synthase [Pyrenophora tritici-repentis Pt-1C-BFP] 	Fungus
11374	2	881	0	136	-399.239	-8.641	4.56E-13	1.16E-10	54	craniferina_lrc102	CUST_195_PI416193500	NA	NA	NA	Fungus
35277	11206	3	8333	1	3211.329	11.649	1.53E-11	2.06E-09	55	craniferina_c936	CUST_1687_PI416193500	121700324	XP_001268427.1	"phospholipase, patatin family protein [Aspergillus clavatus NRRL 1] "	Fungus
1326	4208	22	313	13	214.577	7.745	9.18E-15	5.75E-12	56	craniferina_c10879	CUST_11559_PI416193500	154295419	XP_001548145.1	hypothetical protein BC1G_13188 [Botryotinia fuckeliana B05.10] 	Fungus
11243	324	2	76	0	159.422	7.317	5.84E-17	1.13E-13	57	craniferina_c25533	CUST_17937_PI416193496	NA	NA	NA	Fungus
13482	845	2	408	0	409.673	8.678	9.03E-13	2.07E-10	58	craniferina_c11344	CUST_11831_PI416193500	189207611	XP_001940139.1	predicted protein [Pyrenophora tritici-repentis Pt-1C-BFP] 	Fungus
25668	8	5499	6	281	-850.361	-9.732	6.97E-12	1.09E-09	59	Cr_DMini_4609D02.ab1	CUST_17090_PI416193500	169594952	XP_001790900.1	hypothetical protein SNOG_00207 [Phaeosphaeria nodorum SN15] 	Fungus
5978	5278	2	4455	0	1949.503	10.929	1.57E-11	2.11E-09	60	BTK05171002(c)SJ1(t)dry_1-3kb_7585-7680_H6(p)T3(s)080604SJSEQ.048.ab1	CUST_15419_PI416193500	NA	NA	NA	NA
16037	6654	41	490	34	204.43	7.675	1.23E-14	6.96E-12	61	craniferina_c24577	CUST_15024_PI416193500	226294130	EEH49550.1	hypothetical protein PADG_05629 [Paracoccidioides brasiliensis Pb18]	Fungus
41054	3379	19	799	13	205.73	7.685	2.45E-14	1.23E-11	62	Cr_DMini_3841A06.ab1	CUST_16863_PI416193500	212532549	XP_002146431.1	DDHD domain protein [Penicillium marneffei ATCC 18224] 	Fungus
25011	705	2	486	0	313.573	8.293	3.52E-13	9.50E-11	63	craniferina_c7599	CUST_9373_PI416193500	NA	NA	NA	Fungus
40001	1475	6	718	4	253.204	7.984	8.48E-14	3.08E-11	64	craniferina_c2571	CUST_4186_PI416193500	156053778	XP_001592815.1	"T-complex protein 1, gamma subunit [Sclerotinia sclerotiorum 1980] "	Fungus
6289	16111	4	17600	1	2974.464	11.538	2.64E-11	3.30E-09	65	Cr_WMidi_6241G10.ab1	CUST_18275_PI416193500	NA	NA	NA	Fungus
35956	2354	18	275	5	133.246	7.058	6.87E-18	3.50E-14	66	craniferina_c1745	CUST_2999_PI416193500	240105626	EER23819.1	Cytochrome P450 family protein [Coccidioides posadasii C735 delta SOWgp]	Fungus
38485	7705	2	5695	0	2801.324	11.452	2.68E-11	3.33E-09	67	craniferina_c27871	CUST_15251_PI416193500	NA	NA	NA	Fungus
28483	2	435	0	27	-218.084	-7.769	5.77E-14	2.45E-11	68	craniferina_c6646	CUST_8661_PI416193500	NA	NA	NA	Fungus
36054	2704	16	207	11	192.07	7.585	2.13E-14	1.10E-11	69	craniferina_c18476	CUST_11254_PI416193496	NA	NA	NA	Fungus
32425	3175	2	144	0	1510.235	10.561	1.87E-11	2.48E-09	70	craniferina_c6743	CUST_8734_PI416193500	169594716	XP_001790782.1	hypothetical protein SNOG_00086 [Phaeosphaeria nodorum SN15] 	Algae
21214	6673	2	6486	0	2413.911	11.237	3.21E-11	3.88E-09	71	craniferina_c11315	CUST_5400_PI416193496	NA	NA	NA	Fungus
28667	14	10009	7	1184	-782.069	-9.611	9.68E-12	1.40E-09	72	craniferina_c15528	CUST_13365_PI416193500	119485506	XP_001262187.1	"amino acid permease, putative [Neosartorya fischeri NRRL 181] "	Fungus
19013	13	5209	3	716	-391.01	-8.611	1.65E-12	3.30E-10	73	craniferina_c27576	CUST_19894_PI416193496	NA	NA	NA	Fungus
10787	7316	2	5567	0	2557.688	11.321	3.80E-11	4.45E-09	74	craniferina_c27871	CUST_15252_PI416193500	NA	NA	NA	Fungus
40758	9287	75	1780	46	136.44	7.092	1.05E-15	9.22E-13	75	craniferina_c6532	CUST_8558_PI416193500	NA	NA	NA	Fungus
16402	2	442	0	112	-218.995	-7.775	1.50E-13	4.89E-11	76	craniferina_c23997	CUST_16495_PI416193496	NA	NA	NA	Algae
14870	4411	29	421	17	170.434	7.413	3.53E-14	1.67E-11	77	craniferina_c10879	CUST_11560_PI416193500	154295419	XP_001548145.1	hypothetical protein BC1G_13188 [Botryotinia fuckeliana B05.10] 	Fungus
14650	3	930	1	86	-297.015	-8.214	8.31E-13	1.94E-10	78	craniferina_c6646	CUST_8662_PI416193500	NA	NA	NA	Fungus
41235	64	43492	91	5871	-1529.08	-10.578	3.25E-11	3.92E-09	79	craniferina_c1189	CUST_2114_PI416193500	225555848	EEH04138.1	cation-transporting ATPase [Ajellomyces capsulatus G186AR]	Fungus
10283	5499	33	407	19	184.679	7.529	7.06E-14	2.79E-11	80	craniferina_c22298	CUST_14898_PI416193496	222106574	YP_002547365.1	UDP-glucose 4-epimerase [Agrobacterium vitis S4] 	Fungus
40504	5971	35	1171	21	186.558	7.543	8.01E-14	2.97E-11	81	craniferina_c8156	CUST_3224_PI416193496	NA	NA	NA	Fungus
220	9	2031	1	292	-219.552	-7.778	3.26E-13	9.03E-11	82	craniferina_c14156	CUST_7700_PI416193496	NA	NA	NA	Fungus
35339	9	2256	6	329	-285.775	-8.159	1.02E-12	2.28E-10	83	craniferina_c27844	CUST_20140_PI416193496	NA	NA	NA	Fungus
13502	2	260	0	28	-132.253	-7.047	3.52E-15	2.56E-12	84	craniferina_c1525	CUST_2666_PI416193500	NA	NA	NA	Fungus
27407	2	746	0	54	-401.651	-8.65	4.77E-12	8.07E-10	85	craniferina_c5355	CUST_7378_PI416193500	115388729	XP_001211870.1	predicted protein [Aspergillus terreus NIH2624] 	Fungus
6481	3296	28	363	22	138.846	7.117	1.63E-14	8.72E-12	86	Cr_DMini_673E02.ab1	CUST_17449_PI416193500	239612656	EEQ89643.1	Swr1p complex component [Ajellomyces dermatitidis ER-3]	Fungus
34864	2	820	0	39	-383.325	-8.582	5.10E-12	8.59E-10	87	craniferina_c26568	CUST_18926_PI416193496	225561670	EEH09950.1	translocation elongation factor [Ajellomyces capsulatus G186AR]	Fungus
21320	302	2	114	0	153.098	7.258	6.67E-14	2.66E-11	88	craniferina_c11448	CUST_5497_PI416193496	189208003	XP_001940335.1	conserved hypothetical protein [Pyrenophora tritici-repentis Pt-1C-BFP] 	Fungus
2632	4124	21	317	24	311.112	8.281	2.37E-12	4.44E-10	89	craniferina_c14170	CUST_12896_PI416193500	NA	NA	NA	Fungus
6059	945	4	109	4	286.572	8.163	1.43E-12	2.93E-10	90	craniferina_c5428	CUST_7458_PI416193500	NA	NA	NA	Fungus
40516	3368	30	434	21	127.691	6.997	9.01E-15	5.75E-12	91	Cr_DMini_673E02.ab1	CUST_17448_PI416193500	239612656	EEQ89643.1	Swr1p complex component [Ajellomyces dermatitidis ER-3]	Fungus
3615	3150	2	2945	0	1028.714	10.007	3.95E-11	4.59E-09	92	craniferina_c2364	CUST_3911_PI416193500	156061970	XP_001596907.1	hypothetical protein SS1G_01099 [Sclerotinia sclerotiorum 1980] 	Fungus
22552	3	1671	3	223	-560.516	-9.131	1.59E-11	2.13E-09	93	craniferina_c11072	CUST_11677_PI416193500	NA	NA	NA	Fungus
39998	1659	6	107	7	364.398	8.509	5.50E-12	9.10E-10	94	craniferina_lrc757	CUST_1372_PI416193500	169594952	XP_001790900.1	hypothetical protein SNOG_00207 [Phaeosphaeria nodorum SN15] 	Algae
7499	3918	38	64	18	110.352	6.786	2.66E-16	3.29E-13	95	craniferina_c6532	CUST_8557_PI416193500	NA	NA	NA	Fungus
32176	2108	2	1420	0	815.95	9.672	4.34E-11	4.98E-09	96	Cr_DMini_865G12.ab1	CUST_17654_PI416193500	240109978	EER28147.1	hypothetical protein CPC735_034830 [Coccidioides posadasii C735 delta SOWgp]	Algae
34972	1518	8	397	1	184.43	7.527	3.72E-13	9.85E-11	97	craniferina_c3185	CUST_4961_PI416193500	189209245	XP_001940955.1	metacaspase [Pyrenophora tritici-repentis Pt-1C-BFP] 	Algae
4151	453	3	93	1	136.603	7.094	7.76E-14	2.90E-11	98	craniferina_c1151	CUST_2055_PI416193500	121713458	XP_001274340.1	riboflavin aldehyde-forming enzyme [Aspergillus clavatus NRRL 1] 	Fungus
18658	66407	16	59653	20	6301.59	12.622	1.20E-10	1.14E-08	99	craniferina_lrc369	CUST_696_PI416193500	169605521	XP_001796181.1	hypothetical protein SNOG_05785 [Phaeosphaeria nodorum SN15] 	Fungus
33822	6946	71	1134	44	109.089	6.769	1.75E-15	1.43E-12	100	craniferina_c4603	CUST_6603_PI416193500	225679919	EEH18203.1	karyopherin [Paracoccidioides brasiliensis Pb03]	Fungus
19604	2670	2	2407	0	1033.132	10.013	7.23E-11	7.59E-09	101	Cr_DMini_2305A04.ab1	CUST_16707_PI416193500	240106935	EER25122.1	"WD domain, G-beta repeat containing protein [Coccidioides posadasii C735 delta SOWgp]"	Fungus
3215	1601	17	214	9	102.707	6.682	1.21E-15	1.03E-12	102	craniferina_lrc1081	CUST_2161_PI416105755	156055516	XP_001593682.1	hypothetical protein SS1G_05110 [Sclerotinia sclerotiorum 1980] 	Fungus
37868	417	2	88	0	186.342	7.542	1.01E-12	2.28E-10	103	craniferina_c10361	CUST_4730_PI416193496	NA	NA	NA	Fungus
39018	2	356	0	63	-144.447	-7.174	2.72E-13	7.75E-11	104	craniferina_c15865	CUST_9109_PI416193496	NA	NA	NA	Fungus
42609	6709	77	1326	31	90.912	6.506	3.60E-17	7.93E-14	105	craniferina_c4603	CUST_6604_PI416193500	225679919	EEH18203.1	karyopherin [Paracoccidioides brasiliensis Pb03]	Fungus
2947	6135	40	1616	24	167.031	7.384	5.99E-13	1.45E-10	106	craniferina_c5892	CUST_7935_PI416193500	145245219	XP_001394877.1	hypothetical protein An11g09190 [Aspergillus niger] 	Fungus
3001	61734	19	58633	22	4363.764	12.091	1.60E-10	1.45E-08	107	craniferina_lrc369	CUST_695_PI416193500	169605521	XP_001796181.1	hypothetical protein SNOG_05785 [Phaeosphaeria nodorum SN15] 	Fungus
4669	5249	4	4532	1	1104.641	10.109	8.83E-11	8.86E-09	108	BTK05171002(c)SJ1(t)dry_1-3kb_7585-7680_H6(p)T3(s)080604SJSEQ.048.ab1	CUST_15420_PI416193500	NA	NA	NA	NA
12165	295	2	80	0	150.917	7.238	4.57E-13	1.16E-10	109	craniferina_c24008	CUST_16505_PI416193496	NA	NA	NA	Fungus
42544	3	531	1	72	-192.828	-7.591	1.59E-12	3.23E-10	110	craniferina_c15311	CUST_8657_PI416193496	NA	NA	NA	Fungus
15759	47951	402	6018	208	128.919	7.01	1.52E-13	4.89E-11	111	craniferina_c1392	CUST_2447_PI416193500	189207801	XP_001940234.1	alcohol dehydrogenase [Pyrenophora tritici-repentis Pt-1C-BFP] 	Algae
11672	2	852	0	103	-457.745	-8.838	3.31E-11	3.97E-09	112	Cr_DMini_2305A09.ab1	CUST_16710_PI416193500	238505620	XP_002384026.1	conserved hypothetical protein [Aspergillus flavus NRRL3357] 	Algae
40418	9	2965	12	261	-594.206	-9.215	5.98E-11	6.45E-09	113	craniferina_c7851	CUST_9587_PI416193500	212528672	XP_002144493.1	"translation initiation regulator (Gcn20), putative [Penicillium marneffei ATCC 18224] "	Fungus
19838	1600	6	191	5	314.241	8.296	1.24E-11	1.73E-09	114	craniferina_lrc757	CUST_1371_PI416193500	169594952	XP_001790900.1	hypothetical protein SNOG_00207 [Phaeosphaeria nodorum SN15] 	Algae
39070	3	502	1	13	-197.409	-7.625	2.55E-12	4.72E-10	115	craniferina_c10973	CUST_5156_PI416193496	NA	NA	NA	Fungus
4650	1479	17	189	10	98.838	6.627	1.25E-14	6.99E-12	116	craniferina_lrc1081	CUST_1941_PI416193500	156055516	XP_001593682.1	hypothetical protein SS1G_05110 [Sclerotinia sclerotiorum 1980] 	Fungus
36897	11	1536	5	281	-150.046	-7.229	9.88E-13	2.25E-10	117	craniferina_c24029	CUST_16525_PI416193496	NA	NA	NA	Fungus
11227	12	3147	14	258	-431.406	-8.753	3.97E-11	4.60E-09	118	craniferina_c7851	CUST_9588_PI416193500	212528672	XP_002144493.1	"translation initiation regulator (Gcn20), putative [Penicillium marneffei ATCC 18224] "	Fungus
35363	362	4	64	2	88.802	6.473	1.60E-15	1.33E-12	119	craniferina_c25896	CUST_18279_PI416193496	NA	NA	NA	Fungus
20483	212	2	18	0	106.245	6.731	7.61E-14	2.87E-11	120	craniferina_c19850	CUST_12560_PI416193496	NA	NA	NA	Fungus
40225	14977	163	1207	100	102.86	6.685	7.58E-14	2.87E-11	121	craniferina_c1844	CUST_3148_PI416193500	171691558	XP_001910704.1	hypothetical protein [Podospora anserina S mat+] 	Algae
34019	355	4	36	3	97.464	6.607	5.03E-14	2.21E-11	122	craniferina_c22679	CUST_15249_PI416193496	NA	NA	NA	Algae
18138	3944	13	1377	14	525.503	9.038	7.34E-11	7.63E-09	123	craniferina_c1088	CUST_1954_PI416193500	NA	NA	NA	Fungus
38264	14006	31	4008	23	509.345	8.993	6.60E-11	6.99E-09	124	craniferina_c10900	CUST_11580_PI416193500	240109555	EER27724.1	hypothetical protein CPC735_030600 [Coccidioides posadasii C735 delta SOWgp]	Fungus
9509	35243	498	2365	169	73.163	6.193	1.07E-16	1.68E-13	125	craniferina_c1793	CUST_3073_PI416193500	156056673	XP_001594260.1	hypothetical protein SS1G_04067 [Sclerotinia sclerotiorum 1980] 	Fungus
28509	2	458	0	54	-242.416	-7.921	9.94E-12	1.43E-09	126	craniferina_c13844	CUST_7443_PI416193496	268570134	XP_002640700.1	C. briggsae CBR-DNJ-12 protein [Caenorhabditis briggsae] 	Fungus
2459	3	477	0	51	-185.986	-7.539	5.63E-12	9.25E-10	127	craniferina_c19178	CUST_11918_PI416193496	NA	NA	NA	Fungus
5373	1379	2	1088	0	542.809	9.084	9.66E-11	9.58E-09	128	craniferina_c8549	CUST_3462_PI416193496	NA	NA	NA	Fungus
41726	11733	9	3569	9	1948.505	10.928	3.00E-10	2.45E-08	129	craniferina_lrc1083	CUST_1946_PI416193500	NA	NA	NA	Algae
696	10240	109	3328	83	106.873	6.74	2.25E-13	6.79E-11	130	Cr_WMini_2881D01.ab1	CUST_19419_PI416193500	NA	NA	NA	Fungus
6996	6743	99	394	50	73.46	6.199	9.86E-16	8.93E-13	131	Cr_DMini_4609F06.ab1	CUST_17133_PI416193500	296808023	XP_002844350.1	conserved hypothetical protein [Arthroderma otae CBS 113480] 	Fungus
27735	8	2300	2	130	-282.003	-8.14	2.20E-11	2.83E-09	132	craniferina_c13899	CUST_7493_PI416193496	189194385	XP_001933531.1	mitochondrial intermediate peptidase [Pyrenophora tritici-repentis Pt-1C-BFP] 	Algae
23244	2	1812	1	360	-823.183	-9.685	1.86E-10	1.65E-08	133	craniferina_c13918	CUST_12800_PI416193500	NA	NA	NA	Fungus
40956	26	6152	35	606	-459.68	-8.844	8.17E-11	8.28E-09	134	craniferina_c15607	CUST_8900_PI416193496	NA	NA	NA	Fungus
21114	7329	106	523	60	75.532	6.239	4.18E-15	2.99E-12	135	Cr_DMini_4609F06.ab1	CUST_17134_PI416193500	296808023	XP_002844350.1	conserved hypothetical protein [Arthroderma otae CBS 113480] 	Fungus
11336	168	2	35	0	69.327	6.115	2.49E-16	3.17E-13	136	craniferina_c2533	CUST_468_PI416193496	67904308	XP_682410.1	hypothetical protein AN9141.2 [Aspergillus nidulans FGSC A4] 	Fungus
23832	520	9	31	1	60.194	5.912	1.04E-18	8.30E-15	137	craniferina_c5404	CUST_1686_PI416193496	NA	NA	NA	Fungus
18710	13906	2	10981	0	5150.725	12.331	4.50E-10	3.44E-08	138	craniferina_c936	CUST_1688_PI416193500	121700324	XP_001268427.1	"phospholipase, patatin family protein [Aspergillus clavatus NRRL 1] "	Fungus
5792	21609	255	7792	148	89.07	6.477	5.42E-14	2.33E-11	139	craniferina_c3703	CUST_5591_PI416193500	169597365	XP_001792106.1	hypothetical protein SNOG_01468 [Phaeosphaeria nodorum SN15] 	Fungus
43229	15458	198	1208	161	95.363	6.575	1.20E-13	4.04E-11	140	craniferina_c2145	CUST_347_PI416193496	156032591	XP_001585133.1	predicted protein [Sclerotinia sclerotiorum 1980] 	Fungus
22681	6343	51	1953	20	125.264	6.969	1.31E-12	2.75E-10	141	craniferina_c12225	CUST_6080_PI416193496	169608712	XP_001797775.1	hypothetical protein SNOG_07442 [Phaeosphaeria nodorum SN15] 	Fungus
16783	2	393	0	7	-219.128	-7.776	1.45E-11	1.96E-09	142	craniferina_c6564	CUST_2268_PI416193496	NA	NA	NA	Fungus
27455	13471	5	14119	3	2022.316	10.982	4.01E-10	3.12E-08	143	Cr_DMidi_5473G10.ab1	CUST_15913_PI416193500	NA	NA	NA	Fungus
14236	1569	2	1262	0	624.523	9.287	1.64E-10	1.47E-08	144	Cr_DMidi_5281H07.ab1	CUST_15779_PI416193500	NA	NA	NA	Fungus
7917	309	3	6	1	117.605	6.878	9.99E-13	2.26E-10	145	craniferina_c23834	CUST_16340_PI416193496	NA	NA	NA	Algae
7575	2818	4	2364	2	566.309	9.145	1.52E-10	1.39E-08	146	Cr_DMini_2305A04.ab1	CUST_16706_PI416193500	240106935	EER25122.1	"WD domain, G-beta repeat containing protein [Coccidioides posadasii C735 delta SOWgp]"	Fungus
20239	7865	12	3022	7	816.378	9.673	2.48E-10	2.10E-08	147	craniferina_c9163	CUST_10566_PI416193500	NA	NA	NA	Fungus
40850	10	1875	12	128	-338.651	-8.404	6.35E-11	6.81E-09	148	craniferina_c21891	CUST_14510_PI416193496	NA	NA	NA	Fungus
27180	2355	6	382	8	618.882	9.274	1.90E-10	1.68E-08	149	craniferina_c8323	CUST_9971_PI416193500	NA	NA	NA	Fungus
44836	6	1262	7	156	-296.477	-8.212	4.53E-11	5.17E-09	150	craniferina_c8143	CUST_3217_PI416193496	259480641	CBF73471.1	TPA: conserved hypothetical protein [Aspergillus nidulans FGSC A4]	Fungus
37079	76597	1346	11149	524	59.283	5.89	3.70E-17	7.93E-14	151	Cr_DMini_4897H08.ab1	CUST_17352_PI416193500	238505620	XP_002384026.1	conserved hypothetical protein [Aspergillus flavus NRRL3357] 	Fungus
39890	4	688	3	110	-197.254	-7.624	1.31E-11	1.81E-09	152	craniferina_lrc12410	CUST_6223_PI416193496	NA	NA	NA	Fungus
39111	5547	83	1063	38	70.163	6.133	4.87E-15	3.42E-12	153	craniferina_c3850	CUST_5785_PI416193500	67904134	XP_682323.1	hypothetical protein AN9054.2 [Aspergillus nidulans FGSC A4] 	Algae
31833	11225	48	6590	38	257.313	8.007	3.29E-11	3.95E-09	154	craniferina_c3959	CUST_5897_PI416193500	255949612	XP_002565573.1	Pc22g16590 [Penicillium chrysogenum Wisconsin 54-1255] 	Fungus
12591	1985	2	1454	1	607.889	9.248	2.16E-10	1.87E-08	155	craniferina_c5090	CUST_7107_PI416193500	NA	NA	NA	Fungus
12850	1825	14	748	9	141.249	7.142	5.74E-12	9.25E-10	156	craniferina_c3099	CUST_4856_PI416193500	189202074	XP_001937373.1	elongation factor G 2 [Pyrenophora tritici-repentis Pt-1C-BFP] 	Fungus
9510	11689	8	3282	7	1893.107	10.887	5.04E-10	3.76E-08	157	craniferina_c7331	CUST_9155_PI416193500	221126627	XP_002156063.1	PREDICTED: similar to MAEBL [Hydra magnipapillata]	Fungus
34161	11924	108	5074	76	121.783	6.928	2.30E-12	4.36E-10	158	craniferina_c9917	CUST_10977_PI416193500	291186636	EFE42059.1	hypothetical protein TRV_03198 [Trichophyton verrucosum HKI 0517]	Fungus
43237	5	635	1	119	-135.673	-7.084	5.69E-12	9.25E-10	159	craniferina_c27150	CUST_19490_PI416193496	NA	NA	NA	Algae
43811	4238	4	3646	1	841.714	9.717	3.35E-10	2.69E-08	160	craniferina_c2139	CUST_3590_PI416193500	212527116	XP_002143715.1	hypothetical protein PMAA_020900 [Penicillium marneffei ATCC 18224] 	Fungus
12816	368	3	109	2	112.486	6.814	1.39E-12	2.91E-10	161	craniferina_c13606	CUST_7237_PI416193496	NA	NA	NA	Algae
23372	2137	2	2026	0	791.671	9.629	3.10E-10	2.52E-08	162	Cr_WMini_3553G02.ab1	CUST_19566_PI416193500	NA	NA	NA	Algae
34330	966	5	281	5	256.42	8.002	4.03E-11	4.66E-09	163	craniferina_c6212	CUST_8231_PI416193500	NA	NA	NA	Fungus
22144	1412	2	1144	0	565.124	9.142	2.23E-10	1.91E-08	164	Cr_DMidi_6817B03.ab1	CUST_15960_PI416193500	NA	NA	NA	Algae
21529	151	2	38	0	79.834	6.319	1.07E-13	3.71E-11	165	craniferina_c11687	CUST_5662_PI416193496	NA	NA	NA	Fungus
5826	2150	2	1995	0	744.107	9.539	3.07E-10	2.50E-08	166	craniferina_c19157	CUST_11901_PI416193496	NA	NA	NA	Fungus
573	2926	5	259	1	562.461	9.136	2.27E-10	1.94E-08	167	craniferina_c6743	CUST_8733_PI416193500	169594716	XP_001790782.1	hypothetical protein SNOG_00086 [Phaeosphaeria nodorum SN15] 	Algae
15408	1307	2	1069	0	505.189	8.981	1.80E-10	1.60E-08	168	Cr_DMidi_6817G10.ab1	CUST_16077_PI416193500	NA	NA	NA	Algae
43820	8629	123	1164	95	83.881	6.39	1.94E-13	6.09E-11	169	Cr_WMini_1633D10.ab1	CUST_19173_PI416193500	67523411	XP_659765.1	hypothetical protein AN2161.2 [Aspergillus nidulans FGSC A4] 	Algae
929	8853	122	1263	93	85.99	6.426	2.31E-13	6.87E-11	170	Cr_WMini_1633D10.ab1	CUST_19172_PI416193500	67523411	XP_659765.1	hypothetical protein AN2161.2 [Aspergillus nidulans FGSC A4] 	Algae
24989	2861	20	1231	9	140.048	7.13	8.08E-12	1.22E-09	171	Cr_DMini_3841A06.ab1	CUST_16864_PI416193500	212532549	XP_002146431.1	DDHD domain protein [Penicillium marneffei ATCC 18224] 	Fungus
20741	10824	108	4228	75	110.563	6.789	1.80E-12	3.54E-10	172	craniferina_c9917	CUST_10978_PI416193500	291186636	EFE42059.1	hypothetical protein TRV_03198 [Trichophyton verrucosum HKI 0517]	Fungus
41281	1039	16	212	0	64.184	6.004	2.31E-14	1.18E-11	173	craniferina_c1844	CUST_3147_PI416193500	171691558	XP_001910704.1	hypothetical protein [Podospora anserina S mat+] 	Algae
21996	1346	13	464	1	98.638	6.624	1.10E-12	2.39E-10	174	craniferina_c10901	CUST_11581_PI416193500	225684729	EEH23013.1	predicted protein [Paracoccidioides brasiliensis Pb03]	Fungus
23112	1289	2	1035	0	518.23	9.017	2.50E-10	2.11E-08	175	Cr_DMidi_6817A03.ab1	CUST_15939_PI416193500	NA	NA	NA	Algae
13323	3357	49	645	29	75.581	6.24	1.52E-13	4.89E-11	176	craniferina_c1151	CUST_2056_PI416193500	121713458	XP_001274340.1	riboflavin aldehyde-forming enzyme [Aspergillus clavatus NRRL 1] 	Fungus
30723	8784	179	255	43	49.961	5.643	1.39E-16	2.02E-13	177	craniferina_c8579	CUST_10189_PI416193500	296819347	XP_002849833.1	class 2 transcription repressor NC2 [Arthroderma otae CBS 113480] 	Fungus
40933	419	3	259	0	123.013	6.943	5.78E-12	9.28E-10	178	craniferina_c24571	CUST_17034_PI416193496	NA	NA	NA	Algae
3432	6	577	0	89	-101.516	-6.666	1.78E-12	3.53E-10	179	craniferina_c15183	CUST_8556_PI416193496	156050311	XP_001591117.1	hypothetical protein SS1G_07742 [Sclerotinia sclerotiorum 1980] 	Fungus
4248	3	262	0	26	-104.124	-6.702	2.32E-12	4.38E-10	180	craniferina_c6533	CUST_8559_PI416193500	169623987	XP_001805400.1	hypothetical protein SNOG_15243 [Phaeosphaeria nodorum SN15] 	Fungus
25116	1916	3	1311	2	560.29	9.13	3.46E-10	2.77E-08	181	Cr_DMini_865G12.ab1	CUST_17655_PI416193500	240109978	EER28147.1	hypothetical protein CPC735_034830 [Coccidioides posadasii C735 delta SOWgp]	Algae
3881	8803	104	3350	78	94.603	6.564	1.27E-12	2.69E-10	182	Cr_WMini_2881D01.ab1	CUST_19418_PI416193500	NA	NA	NA	Fungus
18616	4708	66	748	21	73.075	6.191	2.23E-13	6.79E-11	183	craniferina_c5892	CUST_7936_PI416193500	145245219	XP_001394877.1	hypothetical protein An11g09190 [Aspergillus niger] 	Fungus
29535	1465	2	1190	1	511.812	8.999	3.16E-10	2.56E-08	184	Cr_DMidi_6817D11.ab1	CUST_16016_PI416193500	NA	NA	NA	Fungus
21958	3553	72	1138	12	48.533	5.601	7.08E-16	7.40E-13	185	craniferina_c27513	CUST_19837_PI416193496	261360297	EEY22725.1	conserved hypothetical protein [Verticillium albo-atrum VaMs.102]	Fungus
40341	1515	6	985	6	305.653	8.256	1.39E-10	1.29E-08	186	craniferina_c23565	CUST_16087_PI416193496	NA	NA	NA	Fungus
40891	3	713	0	80	-285.584	-8.158	1.13E-10	1.09E-08	187	craniferina_c17498	CUST_14198_PI416193500	NA	NA	NA	Fungus
25383	100	2	9	0	49.843	5.639	2.71E-15	2.09E-12	188	Cr_DMidi_9601C10.ab1	CUST_16304_PI416193500	256729249	EEU42603.1	hypothetical protein NECHADRAFT_84030 [Nectria haematococca mpVI 77-13-4]	Fungus
819	45072	82	2798	24	568.021	9.15	4.64E-10	3.53E-08	189	craniferina_c6114	CUST_8153_PI416193500	NA	NA	NA	Algae
13365	106671	1954	13265	1127	60.048	5.908	6.59E-14	2.66E-11	190	craniferina_lrc556	CUST_1029_PI416193500	70995942	XP_752726.1	conserved hypothetical protein [Aspergillus fumigatus Af293] 	Fungus
14216	1436	17	165	11	94.869	6.568	2.14E-12	4.10E-10	191	craniferina_c5428	CUST_7457_PI416193500	NA	NA	NA	Fungus
1488	2192	3	2205	0	540.776	9.079	4.26E-10	3.29E-08	192	craniferina_c5065	CUST_1519_PI416193496	296422988	XP_002841039.1	hypothetical protein [Tuber melanosporum Mel28] 	Fungus
39799	180147	2651	50233	1511	73.035	6.191	3.61E-13	9.62E-11	193	craniferina_lrc556	CUST_1030_PI416193500	70995942	XP_752726.1	conserved hypothetical protein [Aspergillus fumigatus Af293] 	Fungus
24264	3322	6	2040	7	766.302	9.582	5.78E-10	4.21E-08	194	craniferina_c10241	CUST_11185_PI416193500	115385998	XP_001209539.1	predicted protein [Aspergillus terreus NIH2624] 	Fungus
33207	1243	135830	454	8279	-113.936	-6.832	7.38E-12	1.14E-09	195	Cr_DMini_1249H09.ab1	CUST_16698_PI416193500	NA	NA	NA	Algae
6424	5419	85	329	52	70.969	6.149	2.94E-13	8.26E-11	196	craniferina_c3124	CUST_4895_PI416193500	226291871	EEH47299.1	DNA-directed RNA polymerase [Paracoccidioides brasiliensis Pb18]	Fungus
4518	1494	2	1226	0	529.092	9.047	4.35E-10	3.34E-08	197	Cr_DMidi_5281G05.ab1	CUST_15761_PI416193500	NA	NA	NA	Fungus
2578	6787	74	1718	26	93.933	6.554	2.36E-12	4.43E-10	198	craniferina_c22360	CUST_14956_PI416193496	NA	NA	NA	Algae
35769	330	3	108	1	129.467	7.016	1.91E-11	2.52E-09	199	craniferina_c23722	CUST_16235_PI416193496	NA	NA	NA	Algae
24073	1337	2	1099	0	525.775	9.038	4.78E-10	3.61E-08	200	Cr_DMidi_6817B03.ab1	CUST_15961_PI416193500	NA	NA	NA	Algae
18564	526	11	112	2	48.769	5.608	9.94E-15	5.98E-12	201	craniferina_c11575	CUST_11968_PI416193500	46127357	XP_388232.1	hypothetical protein FG08056.1 [Gibberella zeae PH-1]	Fungus
38769	952	4	658	2	190.135	7.571	7.33E-11	7.63E-09	202	craniferina_lrc234	CUST_444_PI416193500	170579899	XP_001895031.1	hypothetical protein Bm1_17870 [Brugia malayi] 	Algae
10103	7917	131	1516	36	61.019	5.931	2.30E-13	6.87E-11	203	craniferina_c7492	CUST_9292_PI416193500	255930345	XP_002556732.1	Pc06g01250 [Penicillium chrysogenum Wisconsin 54-1255] 	Fungus
13937	1493	2	1199	0	540.584	9.078	5.44E-10	4.02E-08	204	Cr_DMidi_5281E09.ab1	CUST_15724_PI416193500	NA	NA	NA	Algae
1823	5	689	2	66	-137.596	-7.104	3.69E-11	4.35E-09	205	craniferina_lrc26847	CUST_19198_PI416193496	NA	NA	NA	Algae
30741	61844	784	26360	385	78.405	6.293	1.42E-12	2.93E-10	206	craniferina_lrc191	CUST_360_PI416193500	145257035	XP_001401594.1	hypothetical protein An04g02260 [Aspergillus niger] 	Fungus
32489	889	86812	160	3486	-98.765	-6.626	7.01E-12	1.09E-09	207	craniferina_lrc507	CUST_945_PI416193500	NA	NA	NA	Fungus
26382	20739	149	16035	89	128.075	7.001	2.80E-11	3.44E-09	208	Cr_DMini_3841F05.ab1	CUST_16968_PI416193500	NA	NA	NA	Algae
22035	2	256	0	77	-134.803	-7.075	3.83E-11	4.47E-09	209	craniferina_c20932	CUST_13596_PI416193496	NA	NA	NA	Fungus
21993	31	4064	10	145	-135.577	-7.083	4.13E-11	4.76E-09	210	craniferina_c3498	CUST_5357_PI416193500	NA	NA	NA	Fungus
26915	6	379	1	35	-65.32	-6.029	4.86E-13	1.22E-10	211	craniferina_c16455	CUST_9574_PI416193496	159127587	EDP52702.1	conserved hypothetical protein [Aspergillus fumigatus A1163]	Fungus
10000	5192	45	2353	29	120.038	6.907	2.45E-11	3.09E-09	212	craniferina_c10806	CUST_11516_PI416193500	291185823	EFE41286.1	hypothetical protein TRV_03993 [Trichophyton verrucosum HKI 0517]	Fungus
809	2557	46	142	37	67.776	6.083	8.14E-13	1.93E-10	213	craniferina_c11472	CUST_5517_PI416193496	NA	NA	NA	Fungus
3268	2189	4	1842	3	487.06	8.928	5.55E-10	4.06E-08	214	craniferina_c2139	CUST_3589_PI416193500	212527116	XP_002143715.1	hypothetical protein PMAA_020900 [Penicillium marneffei ATCC 18224] 	Fungus
33968	258	4	48	2	71.138	6.153	1.24E-12	2.65E-10	215	craniferina_c15608	CUST_8901_PI416193496	NA	NA	NA	Fungus
12579	2	210	0	33	-99.77	-6.641	9.48E-12	1.38E-09	216	craniferina_c6533	CUST_8560_PI416193500	169623987	XP_001805400.1	hypothetical protein SNOG_15243 [Phaeosphaeria nodorum SN15] 	Fungus
34658	24	1074	1	127	-45.332	-5.502	1.57E-14	8.55E-12	217	craniferina_c3194	CUST_4976_PI416193500	169609983	XP_001798410.1	hypothetical protein SNOG_08083 [Phaeosphaeria nodorum SN15] 	Algae
30827	30	8434	45	832	-840.642	-9.715	1.02E-09	6.68E-08	218	craniferina_c2819	CUST_4495_PI416193500	NA	NA	NA	Fungus
18419	1480	17	213	7	92.669	6.534	7.97E-12	1.20E-09	219	Cr_DMini_2305B01.ab1	CUST_16715_PI416193500	212546739	XP_002153523.1	"sugar transporter, putative [Penicillium marneffei ATCC 18224] "	Fungus
9501	2	339	0	46	-165.797	-7.373	9.79E-11	9.66E-09	220	craniferina_c2535	CUST_4133_PI416193500	154295508	XP_001548189.1	hypothetical protein BC1G_13379 [Botryotinia fuckeliana B05.10] 	Fungus
5854	736	8	121	7	126.144	6.979	4.60E-11	5.24E-09	221	craniferina_c9953	CUST_4447_PI416193496	NA	NA	NA	Fungus
788	1253	3	983	0	385.041	8.589	5.23E-10	3.87E-08	222	Cr_DMidi_5281F03.ab1	CUST_15735_PI416193500	NA	NA	NA	Algae
5149	23	1103	4	129	-48.844	-5.61	9.82E-14	3.45E-11	223	craniferina_c3194	CUST_4975_PI416193500	169609983	XP_001798410.1	hypothetical protein SNOG_08083 [Phaeosphaeria nodorum SN15] 	Algae
14813	2	240	0	90	-110.736	-6.791	2.76E-11	3.40E-09	224	craniferina_c19667	CUST_12385_PI416193496	NA	NA	NA	Fungus
16013	36	2623	5	246	-72.677	-6.183	3.49E-12	6.13E-10	225	craniferina_c14710	CUST_13075_PI416193500	116180328	XP_001220013.1	hypothetical protein CHGG_00792 [Chaetomium globosum CBS 148.51] 	Fungus
5789	13	2626	19	153	-496.791	-8.956	8.41E-10	5.74E-08	226	craniferina_c25790	CUST_18177_PI416193496	NA	NA	NA	Algae
38682	3	408	1	67	-148.553	-7.215	1.08E-10	1.05E-08	227	craniferina_c27549	CUST_19871_PI416193496	NA	NA	NA	Fungus
24384	1451	2	1186	0	534.827	9.063	9.44E-10	6.27E-08	228	Cr_DMidi_6817A03.ab1	CUST_15938_PI416193500	NA	NA	NA	Algae
37697	7185	187	1217	97	41.317	5.369	4.01E-14	1.82E-11	229	craniferina_c9986	CUST_4470_PI416193496	290982964	XP_002674199.1	hypothetical protein NAEGRDRAFT_58773 [Naegleria gruberi] 	Algae
4725	206	2	87	0	89.341	6.481	1.13E-11	1.58E-09	230	craniferina_c6497	CUST_2240_PI416193496	NA	NA	NA	Algae
36107	17653	138	13786	76	114.831	6.843	4.68E-11	5.31E-09	231	Cr_DMini_3841F05.ab1	CUST_16967_PI416193500	NA	NA	NA	Algae
24310	1399	17	187	10	90.255	6.496	1.30E-11	1.79E-09	232	Cr_DMini_2305B01.ab1	CUST_16714_PI416193500	212546739	XP_002153523.1	"sugar transporter, putative [Penicillium marneffei ATCC 18224] "	Fungus
9266	23202	627	4970	234	37.957	5.246	9.69E-15	5.98E-12	233	craniferina_lrc1310	CUST_2311_PI416193500	289621712	CBI51623.1	unnamed protein product [Sordaria macrospora]	Fungus
39318	1364	3	1106	1	367.369	8.521	6.87E-10	4.85E-08	234	Cr_DMidi_5281F03.ab1	CUST_15734_PI416193500	NA	NA	NA	Algae
2389	26724	346	13672	171	77.224	6.271	8.29E-12	1.23E-09	235	craniferina_lrc468	CUST_871_PI416193500	154301996	XP_001551409.1	hypothetical protein BC1G_10235 [Botryotinia fuckeliana B05.10] 	Algae
16874	8637	257	323	25	33.763	5.077	2.21E-16	2.91E-13	236	craniferina_c8579	CUST_10190_PI416193500	296819347	XP_002849833.1	class 2 transcription repressor NC2 [Arthroderma otae CBS 113480] 	Fungus
7431	1806	13	309	4	145.193	7.182	1.44E-10	1.32E-08	237	craniferina_c8323	CUST_9972_PI416193500	NA	NA	NA	Fungus
30726	1545	2	1278	1	509.504	8.993	1.06E-09	6.86E-08	238	Cr_DMidi_5281G05.ab1	CUST_15760_PI416193500	NA	NA	NA	Fungus
43815	7	971	8	142	-217.084	-7.762	3.35E-10	2.69E-08	239	craniferina_c5633	CUST_7657_PI416193500	NA	NA	NA	Fungus
44702	2718	4	2528	1	474.21	8.889	1.04E-09	6.77E-08	240	craniferina_c21534	CUST_14172_PI416193496	NA	NA	NA	Fungus
9270	36	1812	2	268	-49.545	-5.631	8.75E-13	2.01E-10	241	Cr_Mini_01B04.ab1	CUST_17860_PI416193500	NA	NA	NA	Fungus
24489	51746	107	2739	35	500.946	8.969	1.10E-09	7.05E-08	242	craniferina_c6114	CUST_8154_PI416193500	NA	NA	NA	Algae
43512	1463	3	1197	1	335.943	8.392	7.55E-10	5.23E-08	243	Cr_DMidi_5281H07.ab1	CUST_15778_PI416193500	NA	NA	NA	Fungus
25318	460	7	48	7	94.708	6.565	3.39E-11	4.04E-09	244	craniferina_c3843	CUST_5775_PI416193500	NA	NA	NA	Fungus
12350	56545	715	27441	366	76.808	6.263	1.14E-11	1.60E-09	245	craniferina_lrc191	CUST_359_PI416193500	145257035	XP_001401594.1	hypothetical protein An04g02260 [Aspergillus niger] 	Fungus
39191	2466	75	329	14	32.889	5.04	6.80E-16	7.30E-13	246	craniferina_c11694	CUST_12037_PI416193500	NA	NA	NA	Fungus
42548	2	85	0	3	-39.734	-5.312	8.19E-14	3.01E-11	247	craniferina_c6562	CUST_8586_PI416193500	NA	NA	NA	Fungus
39185	446	3	186	1	154.949	7.276	2.14E-10	1.86E-08	248	craniferina_c11416	CUST_5471_PI416193496	145246718	XP_001395608.1	hypothetical protein An12g05390 [Aspergillus niger] 	Fungus
37040	646	5	147	4	166.243	7.377	2.60E-10	2.19E-08	249	craniferina_c19205	CUST_11945_PI416193496	NA	NA	NA	Fungus
42967	160	3	6	1	49.172	5.62	1.09E-12	2.39E-10	250	craniferina_c18392	CUST_11174_PI416193496	240277063	EER40573.1	HLA class III protein Dom3z [Ajellomyces capsulatus H143]	Algae
12411	29	9602	45	1095	-1089.151	-10.089	2.15E-09	1.22E-07	251	craniferina_c2819	CUST_4496_PI416193500	NA	NA	NA	Fungus
16787	7	3240	6	613	-566.515	-9.146	1.46E-09	8.85E-08	252	craniferina_c4419	CUST_6421_PI416193500	115433354	XP_001216814.1	hypothetical protein ATEG_08193 [Aspergillus terreus NIH2624] 	Fungus
15710	1314	3	1083	2	374.915	8.55	9.76E-10	6.44E-08	253	Cr_DMidi_5281C03.ab1	CUST_15667_PI416193500	NA	NA	NA	Algae
44660	2	140	0	11	-59.833	-5.903	5.22E-12	8.75E-10	254	craniferina_c21416	CUST_14056_PI416193496	NA	NA	NA	Fungus
38572	6937	4	5104	2	1693.394	10.726	2.64E-09	1.42E-07	255	craniferina_c3178	CUST_702_PI416193496	NA	NA	NA	Fungus
13011	1446	3	1155	2	413.134	8.69	1.22E-09	7.71E-08	256	Cr_DMidi_6817G10.ab1	CUST_16076_PI416193500	NA	NA	NA	Algae
29282	3816	31	706	8	123.892	6.953	1.37E-10	1.28E-08	257	craniferina_c20298	CUST_12993_PI416193496	NA	NA	NA	Fungus
3187	952	21	247	14	49.39	5.626	2.54E-12	4.72E-10	258	craniferina_c12480	CUST_6285_PI416193496	NA	NA	NA	Fungus
10334	26488	535	10709	173	47.966	5.584	1.98E-12	3.85E-10	259	craniferina_c1939	CUST_3296_PI416193500	239613428	EEQ90415.1	GTP-binding protein YchF [Ajellomyces dermatitidis ER-3]	Fungus
8350	1087	35	118	3	30.971	4.953	6.48E-15	4.33E-12	260	craniferina_c5798	CUST_1878_PI416193496	70996622	XP_753066.1	conserved hypothetical protein [Aspergillus fumigatus Af293] 	Fungus
43344	975	9	355	9	134.182	7.068	2.57E-10	2.17E-08	261	craniferina_c25763	CUST_18151_PI416193496	NA	NA	NA	Fungus
42920	6555	3	412	1	2002.159	10.967	3.40E-09	1.75E-07	262	craniferina_c938	CUST_1691_PI416193500	154322405	XP_001560517.1	hypothetical protein BC1G_00545 [Botryotinia fuckeliana B05.10] 	Fungus
2575	1906	10	1141	0	157.889	7.303	3.65E-10	2.88E-08	263	craniferina_c23835	CUST_16341_PI416193496	NA	NA	NA	Fungus
30966	23	1277	6	186	-56.549	-5.821	7.56E-12	1.15E-09	264	Cr_Mini_01B04.ab1	CUST_17861_PI416193500	NA	NA	NA	Fungus
872	2	109	0	28	-49.107	-5.618	3.86E-12	6.73E-10	265	craniferina_c27365	CUST_19696_PI416193496	NA	NA	NA	Fungus
34442	2	150	0	26	-70.469	-6.139	2.72E-11	3.37E-09	266	craniferina_c8294	CUST_3318_PI416193496	239611140	EEQ88127.1	DNA binding protein SART-1 [Ajellomyces dermatitidis ER-3]	Fungus
12981	2686	135521	727	10404	-51.572	-5.689	6.54E-12	1.04E-09	267	craniferina_c1665	CUST_229_PI416193496	22326612	NP_196132.2	SNF2 domain-containing protein / helicase domain-containing protein / RING finger domain-containing protein [Arabidopsis thaliana] 	Fungus
15688	145	2	26	0	79.415	6.311	4.77E-11	5.34E-09	268	craniferina_c25578	CUST_17976_PI416193496	NA	NA	NA	Fungus
41723	4193	88	364	68	57.081	5.835	9.96E-12	1.43E-09	269	craniferina_c15180	CUST_8553_PI416193496	NA	NA	NA	Fungus
32726	1778	16	454	5	114.708	6.842	1.72E-10	1.54E-08	270	Cr_WMini_769A07.ab1	CUST_19936_PI416193500	261358384	EEY20812.1	conserved hypothetical protein [Verticillium albo-atrum VaMs.102]	Fungus
21941	3	264	2	27	-102.618	-6.681	1.36E-10	1.26E-08	271	craniferina_c12804	CUST_12478_PI416193500	NA	NA	NA	Fungus
15875	83	2	18	1	35.372	5.145	2.60E-13	7.52E-11	272	Cr_DMidi_9601C10.ab1	CUST_16305_PI416193500	256729249	EEU42603.1	hypothetical protein NECHADRAFT_84030 [Nectria haematococca mpVI 77-13-4]	Fungus
43649	3	242	1	18	-94.025	-6.555	1.10E-10	1.06E-08	273	craniferina_c21247	CUST_14655_PI416193500	NA	NA	NA	Algae
29869	19660	724	1943	80	27.194	4.765	8.23E-16	8.18E-13	274	craniferina_c1796	CUST_3080_PI416193500	242762216	XP_002340331.1	"nuclear pore complex subunit Nup192, putative [Talaromyces stipitatus ATCC 10500] "	Fungus
31430	160	4	42	2	46.967	5.554	5.45E-12	9.07E-10	275	craniferina_c13144	CUST_6835_PI416193496	NA	NA	NA	Fungus
906	3	274	2	49	-85.923	-6.425	8.30E-11	8.39E-09	276	craniferina_c12804	CUST_12477_PI416193500	NA	NA	NA	Fungus
38193	1304	3	1030	0	357.886	8.483	1.59E-09	9.45E-08	277	Cr_DMidi_6817B05.ab1	CUST_15964_PI416193500	NA	NA	NA	Algae
2034	3	310	0	46	-119.108	-6.896	2.85E-10	2.36E-08	278	craniferina_c11127	CUST_11700_PI416193500	159125980	EDP51096.1	farnesyl-pyrophosphate synthetase [Aspergillus fumigatus A1163]	Fungus
15428	14098	217	646	176	79.579	6.314	7.25E-11	7.60E-09	279	craniferina_lrc916	CUST_1652_PI416193500	NA	NA	NA	Fungus
21838	394	5	88	5	111.722	6.804	2.28E-10	1.94E-08	280	craniferina_c22101	CUST_14711_PI416193496	156059238	XP_001595542.1	hypothetical protein SS1G_03631 [Sclerotinia sclerotiorum 1980] 	Fungus
4631	529	20	95	5	26.411	4.723	8.63E-16	8.28E-13	281	craniferina_c24331	CUST_16809_PI416193496	NA	NA	NA	Algae
32408	3	122	1	18	-39.921	-5.319	1.80E-12	3.54E-10	282	craniferina_c12879	CUST_6615_PI416193496	NA	NA	NA	Fungus
12624	4	555	4	63	-175.591	-7.456	7.36E-10	5.12E-08	283	craniferina_c20386	CUST_13077_PI416193496	NA	NA	NA	Fungus
24099	16	1244	8	63	-81.215	-6.344	9.17E-11	9.16E-09	284	craniferina_c21708	CUST_14694_PI416193500	240109095	EER27264.1	hypothetical protein CPC735_026000 [Coccidioides posadasii C735 delta SOWgp]	Fungus
37733	709	11	71	13	118.404	6.888	3.18E-10	2.57E-08	285	craniferina_c3843	CUST_5776_PI416193500	NA	NA	NA	Fungus
25350	73	2	26	0	33.817	5.08	3.55E-13	9.53E-11	286	craniferina_c14052	CUST_7619_PI416193496	240110032	EER28201.1	FAD binding domain containing protein [Coccidioides posadasii C735 delta SOWgp]	Fungus
38046	78	3	13	1	28.596	4.838	2.50E-14	1.23E-11	287	craniferina_c4728	CUST_1370_PI416193496	NA	NA	NA	Fungus
12362	12208	17	13672	6	466.276	8.865	2.40E-09	1.33E-07	288	craniferina_c5175	CUST_7188_PI416193500	238498600	XP_002380535.1	"mitochondrial carrier protein, putative [Aspergillus flavus NRRL3357] "	Fungus
32470	16	5395	12	314	-513.315	-9.004	2.57E-09	1.39E-07	289	Cr_DMini_4609D02.ab1	CUST_17089_PI416193500	169594952	XP_001790900.1	hypothetical protein SNOG_00207 [Phaeosphaeria nodorum SN15] 	Fungus
3781	1388	3	1122	1	372.027	8.539	2.10E-09	1.20E-07	290	Cr_DMidi_5281C03.ab1	CUST_15666_PI416193500	NA	NA	NA	Algae
14035	2595	4	2604	4	565.725	9.144	3.00E-09	1.57E-07	291	craniferina_c12683	CUST_6454_PI416193496	NA	NA	NA	Fungus
15329	3621	13	2130	15	411.874	8.686	2.37E-09	1.31E-07	292	craniferina_c13297	CUST_6974_PI416193496	NA	NA	NA	Fungus
36080	997	8	109	10	218.48	7.771	1.12E-09	7.14E-08	293	craniferina_c11344	CUST_11832_PI416193500	189207611	XP_001940139.1	predicted protein [Pyrenophora tritici-repentis Pt-1C-BFP] 	Fungus
32642	9	1524	5	74	-224.316	-7.809	1.23E-09	7.79E-08	294	Cr_DMini_865F01.ab1	CUST_17617_PI416193500	119186459	XP_001243836.1	hypothetical protein CIMG_03277 [Coccidioides immitis RS]	Algae
23904	3	112	2	39	-41.806	-5.386	6.35E-12	1.01E-09	295	craniferina_c6265	CUST_2119_PI416193496	NA	NA	NA	Fungus
23311	2945	52	1955	17	51.367	5.683	2.40E-11	3.05E-09	296	craniferina_c1622	CUST_2811_PI416193500	145231624	XP_001399288.1	hypothetical protein An02g01480 [Aspergillus niger] 	Fungus
37131	16144	210	1984	96	81.3	6.345	1.35E-10	1.26E-08	297	craniferina_c5198	CUST_1589_PI416193496	189197727	XP_001935201.1	conserved hypothetical protein [Pyrenophora tritici-repentis Pt-1C-BFP] 	Fungus
14832	1227	6	283	7	335.858	8.392	2.13E-09	1.21E-07	298	craniferina_lrc479	CUST_892_PI416193500	239751592	XP_002347924.1	PREDICTED: hypothetical protein XP_002347924 [Homo sapiens]	Fungus
14074	5303	138	1278	107	45.25	5.5	1.09E-11	1.54E-09	299	craniferina_c2100	CUST_3538_PI416193500	154311684	XP_001555171.1	hypothetical protein BC1G_06301 [Botryotinia fuckeliana B05.10] 	Fungus
11656	2	52	0	12	-27.36	-4.774	5.89E-14	2.47E-11	300	craniferina_c5146	CUST_1567_PI416193496	NA	NA	NA	Fungus
31731	184	6165	26	513	-33.693	-5.074	1.08E-12	2.39E-10	301	craniferina_c4665	CUST_6659_PI416193500	NA	NA	NA	Fungus
26949	8339	238	1690	37	34.887	5.125	1.62E-12	3.24E-10	302	craniferina_c7492	CUST_9291_PI416193500	255930345	XP_002556732.1	Pc06g01250 [Penicillium chrysogenum Wisconsin 54-1255] 	Fungus
25777	513	9	134	7	79.692	6.316	1.65E-10	1.48E-08	303	craniferina_c11575	CUST_11967_PI416193500	46127357	XP_388232.1	hypothetical protein FG08056.1 [Gibberella zeae PH-1]	Fungus
35538	1503	3	1223	1	401.726	8.65	2.92E-09	1.54E-07	304	Cr_DMidi_5281E09.ab1	CUST_15725_PI416193500	NA	NA	NA	Algae
21632	166	15140	42	1551	-93.025	-6.54	3.14E-10	2.55E-08	305	craniferina_lrc1263	CUST_2231_PI416193500	189199018	XP_001935846.1	conserved hypothetical protein [Pyrenophora tritici-repentis Pt-1C-BFP] 	Fungus
30293	26	3654	37	699	-307.723	-8.265	2.44E-09	1.34E-07	306	craniferina_c19127	CUST_11871_PI416193496	NA	NA	NA	Fungus
36822	1251	3	998	1	327.369	8.355	2.58E-09	1.39E-07	307	Cr_DMidi_6817D11.ab1	CUST_16017_PI416193500	NA	NA	NA	Fungus
30173	8	830	10	70	-193.114	-7.593	1.45E-09	8.80E-08	308	craniferina_c23915	CUST_16416_PI416193496	242774897	XP_002478535.1	"polyketide synthase, putative [Talaromyces stipitatus ATCC 10500] "	Fungus
11495	2	182	0	43	-95.935	-6.584	3.70E-10	2.91E-08	309	craniferina_c26216	CUST_18587_PI416193496	NA	NA	NA	Fungus
24335	38069	1253	11312	237	29.727	4.894	6.08E-13	1.47E-10	310	craniferina_lrc1285	CUST_2263_PI416193500	242774074	XP_002478369.1	xylitol dehydrogenase XdhB [Talaromyces stipitatus ATCC 10500] 	Algae
12048	96	4	17	1	27.138	4.762	2.21E-13	6.79E-11	311	craniferina_c22842	CUST_14831_PI416193500	NA	NA	NA	Algae
5321	10	1559	12	187	-302.125	-8.239	2.45E-09	1.34E-07	312	craniferina_c4194	CUST_6170_PI416193500	119467352	XP_001257482.1	"acetylglutamate kinase, putative [Neosartorya fischeri NRRL 181] "	Fungus
1546	5041	13	4133	12	430.252	8.749	3.62E-09	1.84E-07	313	craniferina_c4422	CUST_6426_PI416193500	NA	NA	NA	Fungus
4732	334	2	241	0	115.476	6.851	6.47E-10	4.62E-08	314	craniferina_c20141	CUST_12843_PI416193496	NA	NA	NA	Fungus
20294	2	141	0	26	-77.106	-6.269	2.22E-10	1.90E-08	315	craniferina_c24406	CUST_16879_PI416193496	NA	NA	NA	Algae
24711	8926	83	2761	52	117.503	6.877	7.00E-10	4.91E-08	316	craniferina_lrc173	CUST_327_PI416193500	189190250	XP_001931464.1	zinc finger protein OZF [Pyrenophora tritici-repentis Pt-1C-BFP] 	Algae
12877	2968	83	744	7	35.352	5.144	5.70E-12	9.25E-10	317	craniferina_c3185	CUST_4962_PI416193500	189209245	XP_001940955.1	metacaspase [Pyrenophora tritici-repentis Pt-1C-BFP] 	Algae
28005	3	348	2	21	-117.854	-6.881	7.41E-10	5.14E-08	318	craniferina_c1839	CUST_3138_PI416193500	NA	NA	NA	Fungus
23516	8	1676	6	64	-280.848	-8.134	2.42E-09	1.33E-07	319	Cr_DMini_865F01.ab1	CUST_17616_PI416193500	119186459	XP_001243836.1	hypothetical protein CIMG_03277 [Coccidioides immitis RS]	Algae
646	1928	4	2002	0	353.89	8.467	3.21E-09	1.67E-07	320	craniferina_c3656	CUST_883_PI416193496	NA	NA	NA	Fungus
31911	809	38	172	3	21.117	4.4	1.44E-16	2.03E-13	321	craniferina_c12432	CUST_6242_PI416193496	NA	NA	NA	Fungus
33594	291	7	86	5	49.216	5.621	5.59E-11	6.08E-09	322	craniferina_c19710	CUST_12428_PI416193496	NA	NA	NA	Algae
24674	648	16807	96	2092	-25.987	-4.7	2.57E-13	7.52E-11	323	craniferina_c1189	CUST_2113_PI416193500	225555848	EEH04138.1	cation-transporting ATPase [Ajellomyces capsulatus G186AR]	Fungus
1150	1264	3	1019	0	324.565	8.342	3.20E-09	1.67E-07	324	Cr_DMidi_6817A02.ab1	CUST_15937_PI416193500	NA	NA	NA	Algae
19741	88	9000	9	2185	-100.882	-6.657	5.75E-10	4.20E-08	325	craniferina_c8398	CUST_10036_PI416193500	119500778	XP_001267146.1	hypothetical protein NFIA_107410 [Neosartorya fischeri NRRL 181] 	Fungus
16289	2	705	0	43	-375.039	-8.551	3.73E-09	1.88E-07	326	craniferina_c15596	CUST_8892_PI416193496	169610125	XP_001798481.1	hypothetical protein SNOG_08156 [Phaeosphaeria nodorum SN15] 	Fungus
11298	8	1104	3	126	-150.033	-7.229	1.36E-09	8.43E-08	327	craniferina_lrc63	CUST_119_PI416193500	225562852	EEH11131.1	conserved hypothetical protein [Ajellomyces capsulatus G186AR]	Fungus
42195	88	4	8	0	21.106	4.4	2.94E-16	3.42E-13	328	craniferina_c26701	CUST_19055_PI416193496	259481529	CBF75134.1	TPA: conserved hypothetical protein [Aspergillus nidulans FGSC A4]	Fungus
2130	747	2	625	0	232.107	7.859	2.29E-09	1.28E-07	329	craniferina_c5419	CUST_7447_PI416193500	NA	NA	NA	Fungus
10951	3293	5	929	3	734.124	9.52	6.62E-09	3.05E-07	330	craniferina_c9376	CUST_4022_PI416193496	294461566	ADE76344.1	unknown [Picea sitchensis]	Algae
109	1330	39	435	4	32.667	5.03	4.31E-12	7.37E-10	331	BTK05726005(c)SJ1(t)Dry_0.5-1kb_1441-1536_C3(p)T3(s)090205SJ1SEQ1.019.ab1	CUST_15487_PI416193500	NA	NA	NA	NA
36175	9	988	8	135	-161.637	-7.337	1.52E-09	9.11E-08	332	craniferina_c4194	CUST_6169_PI416193500	119467352	XP_001257482.1	"acetylglutamate kinase, putative [Neosartorya fischeri NRRL 181] "	Fungus
13805	2	51	0	14	-27.459	-4.779	7.13E-13	1.70E-10	333	craniferina_c13323	CUST_6993_PI416193496	256724231	EEU37602.1	predicted protein [Nectria haematococca mpVI 77-13-4]	Fungus
13217	4916	30	404	13	176.013	7.46	1.89E-09	1.09E-07	334	craniferina_c9163	CUST_10565_PI416193500	NA	NA	NA	Fungus
23487	131477	6688	3549	1410	19.954	4.319	1.13E-16	1.71E-13	335	Cr_DMini_3841G09.ab1	CUST_16995_PI416193500	NA	NA	NA	Fungus
35477	1515	7	68	4	261.257	8.029	2.72E-09	1.45E-07	336	craniferina_c7759	CUST_3000_PI416193496	225554345	EEH02644.1	conserved hypothetical protein [Ajellomyces capsulatus G186AR]	Fungus
36812	4909	14	4105	3	270.833	8.081	2.85E-09	1.51E-07	337	craniferina_lrc505	CUST_942_PI416193500	296810840	XP_002845758.1	bax Inhibitor family protein [Arthroderma otae CBS 113480] 	Fungus
29826	2093	6	1517	6	407.866	8.672	4.71E-09	2.27E-07	338	craniferina_c5090	CUST_7108_PI416193500	NA	NA	NA	Fungus
32183	1353	3	1116	2	372.283	8.54	4.36E-09	2.14E-07	339	Cr_DMidi_6817B05.ab1	CUST_15965_PI416193500	NA	NA	NA	Algae
21440	2	84	0	24	-40.31	-5.333	3.61E-11	4.27E-09	340	craniferina_c9564	CUST_10791_PI416193500	NA	NA	NA	Fungus
38166	1379	4	1104	1	288.357	8.172	3.29E-09	1.70E-07	341	Cr_DMidi_5281B06.ab1	CUST_15652_PI416193500	NA	NA	NA	Algae
38976	651	9	298	7	88.204	6.463	5.21E-10	3.87E-08	342	craniferina_c15882	CUST_13494_PI416193500	NA	NA	NA	Fungus
3489	13	1695	20	194	-306.727	-8.261	3.73E-09	1.88E-07	343	craniferina_c5633	CUST_7658_PI416193500	NA	NA	NA	Fungus
27419	535	9	27	12	125.693	6.974	1.28E-09	7.96E-08	344	craniferina_c6882	CUST_8832_PI416193500	NA	NA	NA	Fungus
15106	9428	22	1699	7	433.488	8.76	5.63E-09	2.65E-07	345	craniferina_c7331	CUST_9156_PI416193500	221126627	XP_002156063.1	PREDICTED: similar to MAEBL [Hydra magnipapillata]	Fungus
23282	550	17	9	14	41.243	5.366	5.48E-11	6.00E-09	346	craniferina_c6882	CUST_8831_PI416193500	NA	NA	NA	Fungus
39929	14808	78	1069	37	201.338	7.653	2.63E-09	1.41E-07	347	craniferina_c4977	CUST_6992_PI416193500	154303349	XP_001552082.1	hypothetical protein BC1G_09423 [Botryotinia fuckeliana B05.10] 	Fungus
36930	3	105	1	3	-41.062	-5.36	5.92E-11	6.40E-09	348	craniferina_c24321	CUST_16800_PI416193496	239606853	EEQ83840.1	conserved hypothetical protein [Ajellomyces dermatitidis ER-3]	Fungus
16384	918	2	828	0	362.6	8.502	5.26E-09	2.51E-07	349	craniferina_c11608	CUST_11992_PI416193500	NA	NA	NA	Algae
36726	603	3	450	1	158.539	7.309	2.26E-09	1.27E-07	350	craniferina_c23883	CUST_14939_PI416193500	121713434	XP_001274328.1	benzoate 4-monooxygenase cytochrome P450 [Aspergillus clavatus NRRL 1] 	Fungus
926	1928	126475	1208	6926	-74.914	-6.227	5.45E-10	4.02E-08	351	Cr_DMini_1249H09.ab1	CUST_16699_PI416193500	NA	NA	NA	Algae
10123	1016	25	246	18	45.272	5.501	1.13E-10	1.09E-08	352	craniferina_c27146	CUST_19486_PI416193496	NA	NA	NA	Fungus
10365	1500	72	111	22	21.603	4.433	1.09E-13	3.77E-11	353	craniferina_c4716	CUST_6704_PI416193500	67522511	XP_659316.1	hypothetical protein AN1712.2 [Aspergillus nidulans FGSC A4] 	Algae
3084	16	305	2	36	-18.604	-4.218	5.15E-15	3.55E-12	354	craniferina_c4175	CUST_6147_PI416193500	242825158	XP_002488383.1	conserved hypothetical protein [Talaromyces stipitatus ATCC 10500] 	Fungus
7303	1389	4	1143	2	260.696	8.026	4.24E-09	2.10E-07	355	Cr_DMidi_6817A02.ab1	CUST_15936_PI416193500	NA	NA	NA	Algae
35175	12	2760	13	298	-360.06	-8.492	6.60E-09	3.05E-07	356	craniferina_c5355	CUST_7377_PI416193500	115388729	XP_001211870.1	predicted protein [Aspergillus terreus NIH2624] 	Fungus
29158	24497	84	19822	29	238.407	7.897	4.03E-09	2.02E-07	357	Cr_DMini_2305B10.ab1	CUST_16733_PI416193500	NA	NA	NA	Fungus
22088	3877	188	260	22	20.687	4.371	8.60E-14	3.10E-11	358	craniferina_c22211	CUST_14815_PI416193496	NA	NA	NA	Algae
32715	1600	18	369	27	265.349	8.052	4.39E-09	2.15E-07	359	craniferina_c27424	CUST_19748_PI416193496	NA	NA	NA	Algae
6820	1057	8	212	1	134.726	7.074	2.26E-09	1.27E-07	360	craniferina_c7700	CUST_9462_PI416193500	NA	NA	NA	Fungus
526	164291	9586	7668	2203	17.429	4.123	9.91E-17	1.62E-13	361	Cr_DMini_3841G09.ab1	CUST_16996_PI416193500	NA	NA	NA	Fungus
27805	19604	971	3608	203	20.227	4.338	7.41E-14	2.85E-11	362	craniferina_c3668	CUST_5557_PI416193500	242780226	XP_002479551.1	DnaJ domain protein [Talaromyces stipitatus ATCC 10500] 	Fungus
37980	35237	1637	3264	151	21.521	4.428	2.58E-13	7.52E-11	363	craniferina_c2803	CUST_4473_PI416193500	156055716	XP_001593782.1	hypothetical protein SS1G_05210 [Sclerotinia sclerotiorum 1980] 	Fungus
13586	3	142	0	42	-40.444	-5.338	1.07E-10	1.04E-08	364	craniferina_c11127	CUST_11699_PI416193500	159125980	EDP51096.1	farnesyl-pyrophosphate synthetase [Aspergillus fumigatus A1163]	Fungus
17805	455	2	86	0	251.206	7.973	4.84E-09	2.33E-07	365	craniferina_c6379	CUST_8388_PI416193500	NA	NA	NA	Fungus
11650	77	2	26	0	36.267	5.181	6.83E-11	7.21E-09	366	Cr_DMidi_7585B08.ab1	CUST_16130_PI416193500	169599655	XP_001793250.1	hypothetical protein SNOG_02651 [Phaeosphaeria nodorum SN15] 	Fungus
35449	1248	4	1002	1	244.98	7.937	5.42E-09	2.57E-07	367	Cr_DMidi_5281B06.ab1	CUST_15653_PI416193500	NA	NA	NA	Algae
33765	10	371	5	62	-38.581	-5.27	1.15E-10	1.11E-08	368	craniferina_c21362	CUST_14006_PI416193496	NA	NA	NA	Fungus
20824	568	3	300	1	175.181	7.453	3.82E-09	1.92E-07	369	craniferina_c2172	CUST_3633_PI416193500	NA	NA	NA	Algae
10511	2	32	0	5	-16.056	-4.005	1.22E-18	8.30E-15	370	craniferina_c18580	CUST_11355_PI416193496	NA	NA	NA	Fungus
15693	297	9	52	3	33.009	5.045	5.58E-11	6.08E-09	371	craniferina_c15874	CUST_9117_PI416193496	261192194	XP_002622504.1	dynamin GTPase [Ajellomyces dermatitidis SLH14081] 	Algae
16728	20766	257	9953	33	73.004	6.19	9.72E-10	6.42E-08	372	craniferina_lrc567	CUST_1047_PI416193500	NA	NA	NA	Fungus
6695	4870	12	4622	5	306.121	8.258	8.08E-09	3.59E-07	373	craniferina_c11198	CUST_5323_PI416193496	169610900	XP_001798868.1	hypothetical protein SNOG_08558 [Phaeosphaeria nodorum SN15] 	Fungus
1901	9318	110	3117	63	89.2	6.479	1.43E-09	8.75E-08	374	craniferina_lrc173	CUST_328_PI416193500	189190250	XP_001931464.1	zinc finger protein OZF [Pyrenophora tritici-repentis Pt-1C-BFP] 	Algae
38472	4	99	1	18	-27.507	-4.782	2.13E-11	2.76E-09	375	craniferina_c2056	CUST_320_PI416193496	NA	NA	NA	Algae
25208	95	2	70	0	41.025	5.358	2.18E-10	1.88E-08	376	craniferina_c26215	CUST_18586_PI416193496	154319698	XP_001559166.1	hypothetical protein BC1G_02330 [Botryotinia fuckeliana B05.10] 	Algae
8163	29910	1405	5591	346	21.412	4.42	1.55E-12	3.16E-10	377	Cr_DMini_4897E07.ab1	CUST_17285_PI416193500	NA	NA	NA	Fungus
30494	9889	269	1599	170	41.209	5.365	2.72E-10	2.28E-08	378	craniferina_c8565	CUST_3473_PI416193496	NA	NA	NA	Fungus
3330	10	220	4	32	-22.439	-4.488	3.29E-12	5.85E-10	379	craniferina_c5525	CUST_7564_PI416193500	256725321	EEU38685.1	hypothetical protein NECHADRAFT_45867 [Nectria haematococca mpVI 77-13-4]	Fungus
38248	90	2580	9	328	-28.676	-4.842	3.73E-11	4.38E-09	380	craniferina_c12982	CUST_12551_PI416193500	NA	NA	NA	Fungus
36703	579	2	168	0	266.168	8.056	8.21E-09	3.65E-07	381	craniferina_c6194	CUST_8219_PI416193500	119484082	XP_001261944.1	"U5 snRNP component (116 kDa), putative [Neosartorya fischeri NRRL 181] "	Fungus
1235	47	3	10	0	18.021	4.172	1.68E-13	5.34E-11	382	craniferina_c11073	CUST_11679_PI416193500	123398901	XP_001301367.1	ankyrin repeat protein [Trichomonas vaginalis G3] 	Fungus
15758	179	10	23	3	18.966	4.245	4.97E-13	1.24E-10	383	craniferina_c14515	CUST_13008_PI416193500	NA	NA	NA	Fungus
27556	672	39	45	9	17.622	4.139	1.42E-13	4.71E-11	384	Cr_WMidi_7777H08.ab1	CUST_18560_PI416193500	116057937	CAL54140.1	Histones H3 and H4 (ISS) [Ostreococcus tauri]	Fungus
41317	829	34	34	10	24.881	4.637	1.44E-11	1.96E-09	385	craniferina_c16887	CUST_9910_PI416193496	NA	NA	NA	Fungus
24420	56969	3415	5037	481	16.744	4.066	3.61E-14	1.67E-11	386	Cr_Mini_01B03.ab1	CUST_17859_PI416193500	NA	NA	NA	Algae
3940	12611	347	4630	56	34.748	5.119	1.40E-10	1.29E-08	387	craniferina_c5634	CUST_7659_PI416193500	NA	NA	NA	Fungus
8159	250	7	50	4	39.902	5.318	2.94E-10	2.42E-08	388	craniferina_c11112	CUST_5260_PI416193496	NA	NA	NA	Fungus
16772	53	2706	13	421	-51.213	-5.678	6.75E-10	4.78E-08	389	craniferina_c3667	CUST_5555_PI416193500	212541238	XP_002150774.1	"serine/threonine protein kinase, putative [Penicillium marneffei ATCC 18224] "	Fungus
10319	2880	106	206	93	34.133	5.093	1.39E-10	1.29E-08	390	craniferina_c3997	CUST_5942_PI416193500	169626359	XP_001806580.1	hypothetical protein SNOG_16466 [Phaeosphaeria nodorum SN15] 	Fungus
19309	28542	1454	5453	112	19.408	4.279	1.21E-12	2.60E-10	391	Cr_DMini_4897E07.ab1	CUST_17284_PI416193500	NA	NA	NA	Fungus
20862	2	56	0	16	-30.807	-4.945	8.50E-11	8.57E-09	392	craniferina_c18974	CUST_11724_PI416193496	NA	NA	NA	Fungus
28310	6	513	5	58	-111.681	-6.803	3.10E-09	1.62E-07	393	craniferina_c12990	CUST_6703_PI416193496	242774897	XP_002478535.1	"polyketide synthase, putative [Talaromyces stipitatus ATCC 10500] "	Fungus
19965	1790	48	390	10	37.609	5.233	2.74E-10	2.29E-08	394	craniferina_c18860	CUST_11618_PI416193496	NA	NA	NA	Algae
23985	4038	4	3855	3	967.962	9.919	2.17E-08	8.00E-07	395	craniferina_c25523	CUST_17927_PI416193496	154310079	XP_001554372.1	hypothetical protein BC1G_06960 [Botryotinia fuckeliana B05.10] 	Fungus
40279	824	2	693	0	252.221	7.979	9.66E-09	4.19E-07	396	craniferina_lrc764	CUST_1384_PI416193500	39940446	XP_359760.1	hypothetical protein MGG_05017 [Magnaporthe oryzae 70-15] 	Fungus
43716	20320	266	9965	49	68.921	6.107	1.36E-09	8.43E-08	397	craniferina_lrc567	CUST_1048_PI416193500	NA	NA	NA	Fungus
5828	14228	64	439	15	227.775	7.831	9.23E-09	4.05E-07	398	craniferina_c2870	CUST_4556_PI416193500	156055652	XP_001593750.1	conserved hypothetical protein [Sclerotinia sclerotiorum 1980] 	Fungus
35069	2	45	0	11	-22.602	-4.498	8.14E-12	1.22E-09	399	craniferina_c19149	CUST_11893_PI416193496	156035531	XP_001585877.1	hypothetical protein SS1G_12969 [Sclerotinia sclerotiorum 1980] 	Fungus
14891	35982	1995	3441	179	18.025	4.172	5.45E-13	1.35E-10	400	craniferina_c2803	CUST_4474_PI416193500	156055716	XP_001593782.1	hypothetical protein SS1G_05210 [Sclerotinia sclerotiorum 1980] 	Fungus
6761	173	3941	30	511	-22.897	-4.517	1.05E-11	1.50E-09	401	Cr_DMini_4609G09.ab1	CUST_17157_PI416193500	154310337	XP_001554500.1	hypothetical protein BC1G_07088 [Botryotinia fuckeliana B05.10] 	Fungus
12584	254	2	60	0	129.095	7.012	4.66E-09	2.25E-07	402	craniferina_c20620	CUST_13295_PI416193496	238492072	XP_002377273.1	"para-hydroxybenzoate-polyprenyltransferase Coq2, putative [Aspergillus flavus NRRL3357] "	Algae
25473	35	5921	57	225	-775.892	-9.6	2.14E-08	7.92E-07	403	craniferina_c17260	CUST_10193_PI416193496	NA	NA	NA	Fungus
13127	439	8669	45	352	-19.823	-4.309	3.16E-12	5.72E-10	404	craniferina_c11164	CUST_11721_PI416193500	156054102	XP_001592977.1	hypothetical protein SS1G_05899 [Sclerotinia sclerotiorum 1980] 	Fungus
16718	2476	81	887	43	31.881	4.995	1.45E-10	1.33E-08	405	craniferina_c2973	CUST_4693_PI416193500	121703632	XP_001270080.1	"MIPC synthase subunit (SurA), putative [Aspergillus clavatus NRRL 1] "	Fungus
15442	81	2	7	0	43.858	5.455	6.26E-10	4.51E-08	406	craniferina_c19914	CUST_12622_PI416193496	NA	NA	NA	Fungus
37513	46	3	7	0	16.951	4.083	2.87E-13	8.11E-11	407	craniferina_c25552	CUST_17954_PI416193496	NA	NA	NA	Fungus
45036	2	51	0	6	-21.884	-4.452	1.04E-11	1.49E-09	408	craniferina_c4250	CUST_1127_PI416193496	189204592	XP_001938631.1	acetyl-hydrolase [Pyrenophora tritici-repentis Pt-1C-BFP] 	Fungus
43296	18	528	7	118	-29.973	-4.906	1.21E-10	1.15E-08	409	craniferina_c7606	CUST_2912_PI416193496	156056737	XP_001594292.1	hypothetical protein SS1G_04099 [Sclerotinia sclerotiorum 1980] 	Fungus
39088	3	71	2	9	-25.839	-4.691	4.73E-11	5.31E-09	410	craniferina_c13322	CUST_12638_PI416193500	NA	NA	NA	Fungus
25103	99	3	18	1	40.327	5.334	5.53E-10	4.06E-08	411	craniferina_c15984	CUST_9202_PI416193496	NA	NA	NA	Algae
41199	4	186	2	37	-52.231	-5.707	1.17E-09	7.42E-08	412	craniferina_c27026	CUST_19372_PI416193496	154273136	XP_001537420.1	predicted protein [Ajellomyces capsulatus NAm1] 	Fungus
22518	18135	581	2009	93	31.327	4.969	2.10E-10	1.83E-08	413	craniferina_c6095	CUST_8129_PI416193500	156048935	XP_001590434.1	hypothetical protein SS1G_08174 [Sclerotinia sclerotiorum 1980] 	Fungus
41425	2	88	0	22	-38.159	-5.254	5.03E-10	3.76E-08	414	craniferina_c16808	CUST_9846_PI416193496	296423375	XP_002841230.1	hypothetical protein [Tuber melanosporum Mel28] 	Fungus
41033	78	1217	15	129	-15.802	-3.982	9.58E-14	3.40E-11	415	craniferina_c4405	CUST_6404_PI416193500	256731918	EEU45267.1	hypothetical protein NECHADRAFT_41149 [Nectria haematococca mpVI 77-13-4]	Fungus
5312	13955	62	480	27	239.292	7.903	1.23E-08	5.13E-07	416	craniferina_c4977	CUST_6991_PI416193500	154303349	XP_001552082.1	hypothetical protein BC1G_09423 [Botryotinia fuckeliana B05.10] 	Fungus
38534	5	295	1	8	-55.936	-5.806	1.38E-09	8.48E-08	417	craniferina_c13852	CUST_7450_PI416193496	NA	NA	NA	Fungus
22722	266	15	20	3	18.505	4.21	3.24E-12	5.79E-10	418	craniferina_c8756	CUST_10315_PI416193500	261194545	XP_002623677.1	predicted protein [Ajellomyces dermatitidis SLH14081] 	Fungus
14412	78	2	39	0	36.661	5.196	4.93E-10	3.70E-08	419	craniferina_c26107	CUST_18486_PI416193496	NA	NA	NA	Fungus
33370	310	2	270	0	121.726	6.927	6.35E-09	2.95E-07	420	Cr_DMini_2305A08.ab1	CUST_16708_PI416193500	159122554	EDP47675.1	"MFS monosaccharide transporter, putative [Aspergillus fumigatus A1163]"	Fungus
33768	368	14	61	5	26.915	4.75	1.09E-10	1.06E-08	421	craniferina_c17663	CUST_10519_PI416193496	171689444	XP_001909662.1	hypothetical protein [Podospora anserina S mat+] 	Fungus
37554	19358	175	11895	86	97.959	6.614	4.16E-09	2.07E-07	422	craniferina_c8644	CUST_10229_PI416193500	295665236	XP_002793169.1	conserved hypothetical protein [Paracoccidioides brasiliensis Pb01] 	Fungus
22686	988	37	61	13	27.909	4.803	1.44E-10	1.32E-08	423	craniferina_c10077	CUST_4530_PI416193496	NA	NA	NA	Algae
12367	2	29	0	13	-14.639	-3.872	6.20E-14	2.53E-11	424	craniferina_c13970	CUST_12813_PI416193500	115396050	XP_001213664.1	predicted protein [Aspergillus terreus NIH2624] 	Algae
34241	479	8525	37	397	-17.802	-4.154	4.32E-12	7.37E-10	425	craniferina_c11164	CUST_11722_PI416193500	156054102	XP_001592977.1	hypothetical protein SS1G_05899 [Sclerotinia sclerotiorum 1980] 	Fungus
11915	365	7	252	1	46.25	5.531	1.25E-09	7.83E-08	426	craniferina_c23567	CUST_16089_PI416193496	NA	NA	NA	Fungus
40343	787	2	160	0	330.406	8.368	1.96E-08	7.38E-07	427	craniferina_c9305	CUST_3971_PI416193496	256729537	EEU42891.1	hypothetical protein NECHADRAFT_84216 [Nectria haematococca mpVI 77-13-4]	Fungus
23682	2471	109	207	15	22.655	4.502	4.96E-11	5.53E-09	428	craniferina_c14941	CUST_13140_PI416193500	145228991	XP_001388804.1	D-xylose reductase xyrA-Aspergillus niger 	Fungus
17873	54152	3672	6738	528	14.767	3.884	1.18E-13	4.01E-11	429	Cr_Mini_01B03.ab1	CUST_17858_PI416193500	NA	NA	NA	Algae
6300	32	2	6	0	14.125	3.82	4.03E-14	1.82E-11	430	craniferina_c4781	CUST_1388_PI416193496	NA	NA	NA	Algae
17167	13254	66	10965	32	172.282	7.429	1.26E-08	5.18E-07	431	craniferina_lrc61	CUST_116_PI416193500	46137139	XP_390261.1	hypothetical protein FG10085.1 [Gibberella zeae PH-1]	Algae
6716	2	31	0	10	-14.425	-3.851	8.74E-14	3.12E-11	432	craniferina_c12362	CUST_6184_PI416193496	NA	NA	NA	Fungus
31455	328	22	55	6	15.025	3.909	2.70E-13	7.75E-11	433	craniferina_c829	CUST_78_PI416193496	NA	NA	NA	Fungus
36257	1026	24	458	16	46.031	5.525	1.46E-09	8.83E-08	434	craniferina_c2973	CUST_4694_PI416193500	121703632	XP_001270080.1	"MIPC synthase subunit (SurA), putative [Aspergillus clavatus NRRL 1] "	Fungus
1681	531	4	161	1	140.367	7.133	1.13E-08	4.76E-07	435	craniferina_c6194	CUST_8220_PI416193500	119484082	XP_001261944.1	"U5 snRNP component (116 kDa), putative [Neosartorya fischeri NRRL 181] "	Fungus
10600	437	2	53	0	218.115	7.769	1.55E-08	6.09E-07	436	craniferina_c1208	CUST_136_PI416193496	46139865	XP_391623.1	hypothetical protein FG11447.1 [Gibberella zeae PH-1]	Algae
10743	130	4	56	3	38.112	5.252	9.82E-10	6.46E-08	437	craniferina_c7467	CUST_9261_PI416193500	156051848	XP_001591885.1	hypothetical protein SS1G_07331 [Sclerotinia sclerotiorum 1980] 	Fungus
9877	11	553	5	123	-53.776	-5.749	2.21E-09	1.24E-07	438	craniferina_c18475	CUST_14404_PI416193500	NA	NA	NA	Fungus
34661	44	2	10	0	21.331	4.415	4.72E-11	5.31E-09	439	craniferina_c17848	CUST_14302_PI416193500	NA	NA	NA	Algae
36420	62	2	26	0	26.988	4.754	2.64E-10	2.22E-08	440	craniferina_c7467	CUST_9262_PI416193500	156051848	XP_001591885.1	hypothetical protein SS1G_07331 [Sclerotinia sclerotiorum 1980] 	Fungus
28827	369	7	169	9	78.073	6.287	4.31E-09	2.13E-07	441	craniferina_c11883	CUST_12129_PI416193500	189192418	XP_001932548.1	alpha-glucosidase [Pyrenophora tritici-repentis Pt-1C-BFP] 	Algae
41626	16989	91	16221	13	134.425	7.071	1.16E-08	4.85E-07	442	craniferina_lrc597	CUST_1093_PI416193500	169626158	XP_001806481.1	hypothetical protein SNOG_16358 [Phaeosphaeria nodorum SN15] 	Fungus
9201	2	39	0	8	-17.947	-4.166	1.11E-11	1.56E-09	443	craniferina_c8941	CUST_3722_PI416193496	NA	NA	NA	Fungus
31074	266	14	53	2	18.544	4.213	2.37E-11	3.03E-09	444	craniferina_c15308	CUST_13281_PI416193500	261357393	EEY19821.1	conserved hypothetical protein [Verticillium albo-atrum VaMs.102]	Fungus
44307	297	11	48	1	26.224	4.713	2.68E-10	2.24E-08	445	craniferina_c8578	CUST_3481_PI416193496	NA	NA	NA	Algae
32538	13688	5	6473	5	3743.86	11.87	5.37E-08	1.68E-06	446	craniferina_c19738	CUST_12455_PI416193496	NA	NA	NA	Fungus
30642	2035	111	387	26	18.387	4.201	2.11E-11	2.75E-09	447	craniferina_c20487	CUST_13175_PI416193496	NA	NA	NA	Fungus
27373	2	45	0	19	-21.214	-4.407	6.39E-11	6.83E-09	448	craniferina_lrc279	CUST_524_PI416193500	NA	NA	NA	Fungus
17482	89	3	37	2	32.904	5.04	7.18E-10	5.03E-08	449	craniferina_c5109	CUST_1545_PI416193496	NA	NA	NA	Fungus
39680	2	39	0	11	-18.127	-4.18	2.03E-11	2.65E-09	450	craniferina_c9564	CUST_10792_PI416193500	NA	NA	NA	Fungus
6657	80200	4591	10705	210	17.372	4.119	1.05E-11	1.50E-09	451	craniferina_lrc306	CUST_578_PI416193500	258577023	XP_002542693.1	60S ribosomal protein L7 [Uncinocarpus reesii 1704] 	Fungus
5249	439	8	339	8	71.115	6.152	4.21E-09	2.09E-07	452	craniferina_c4487	CUST_1241_PI416193496	145614909	XP_364800.2	hypothetical protein MGG_09645 [Magnaporthe oryzae 70-15] 	Fungus
21243	2720	2	1528	0	1272.317	10.313	4.74E-08	1.52E-06	453	craniferina_c25994	CUST_18375_PI416193496	NA	NA	NA	Fungus
4849	621	2	134	0	283.69	8.148	2.23E-08	8.16E-07	454	craniferina_c21193	CUST_13845_PI416193496	NA	NA	NA	Fungus
39853	1631	17	1156	5	84.731	6.405	6.39E-09	2.97E-07	455	craniferina_c27124	CUST_19464_PI416193496	NA	NA	NA	Fungus
26510	168	5	15	3	40.403	5.336	1.66E-09	9.83E-08	456	craniferina_c27886	CUST_20177_PI416193496	226287725	EEH43238.1	GPI ethanolamine phosphate transferase [Paracoccidioides brasiliensis Pb18]	Fungus
43917	487	10886	150	1113	-23.018	-4.525	1.53E-10	1.39E-08	457	craniferina_c15528	CUST_13366_PI416193500	119485506	XP_001262187.1	"amino acid permease, putative [Neosartorya fischeri NRRL 181] "	Fungus
43032	641	5	383	0	105.397	6.72	1.01E-08	4.35E-07	458	craniferina_c2644	CUST_507_PI416193496	NA	NA	NA	Fungus
10635	976	2	371	0	483.098	8.916	3.53E-08	1.19E-06	459	craniferina_c19744	CUST_12461_PI416193496	242768664	XP_002341615.1	"alcohol dehydrogenase, putative [Talaromyces stipitatus ATCC 10500] "	Fungus
13225	559	39280	299	11567	-77.32	-6.273	5.75E-09	2.70E-07	460	Cr_WMidi_8257F12.ab1	CUST_18692_PI416193500	67522991	XP_659556.1	hypothetical protein AN1952.2 [Aspergillus nidulans FGSC A4] 	Fungus
37275	13215	24	3923	14	620.033	9.276	4.24E-08	1.38E-06	461	craniferina_c10900	CUST_11579_PI416193500	240109555	EER27724.1	hypothetical protein CPC735_030600 [Coccidioides posadasii C735 delta SOWgp]	Fungus
2727	40358	2332	8437	168	17.07	4.093	1.39E-11	1.91E-09	462	craniferina_c20794	CUST_13465_PI416193496	NA	NA	NA	Fungus
37543	51868	3789	7767	547	13.67	3.773	3.28E-13	9.03E-11	463	craniferina_lrc1285	CUST_2264_PI416193500	242774074	XP_002478369.1	xylitol dehydrogenase XdhB [Talaromyces stipitatus ATCC 10500] 	Algae
40710	10	613	13	58	-121.638	-6.926	1.33E-08	5.41E-07	464	craniferina_c16994	CUST_9991_PI416193496	NA	NA	NA	Fungus
4792	1299	6	1063	6	227.36	7.829	2.28E-08	8.30E-07	465	Cr_DMidi_6817H05.ab1	CUST_16084_PI416193500	NA	NA	NA	Algae
13611	18065	451	2153	10	39.873	5.317	1.90E-09	1.10E-07	466	craniferina_c3122	CUST_676_PI416193496	154304089	XP_001552450.1	hypothetical protein BC1G_09680 [Botryotinia fuckeliana B05.10] 	Fungus
41610	17	260	4	76	-15.051	-3.912	4.22E-12	7.32E-10	467	craniferina_c5026	CUST_1507_PI416193496	NA	NA	NA	Fungus
31991	83	1093	11	110	-13.237	-3.726	3.39E-13	9.21E-11	468	craniferina_c4405	CUST_6403_PI416193500	256731918	EEU45267.1	hypothetical protein NECHADRAFT_41149 [Nectria haematococca mpVI 77-13-4]	Fungus
4717	11663	96	8134	55	98.473	6.622	1.13E-08	4.76E-07	469	craniferina_c4026	CUST_5985_PI416193500	NA	NA	NA	Fungus
9748	58933	3649	3426	96	16.137	4.012	1.25E-11	1.73E-09	470	craniferina_lrc150	CUST_6_PI416193496	256732698	EEU46046.1	predicted protein [Nectria haematococca mpVI 77-13-4]	Fungus
34405	4	230	3	84	-67.821	-6.084	6.02E-09	2.82E-07	471	craniferina_c9422	CUST_10726_PI416193500	261357186	EEY19614.1	conserved hypothetical protein [Verticillium albo-atrum VaMs.102]	Fungus
21348	37	2	10	0	18.882	4.239	9.04E-11	9.06E-09	472	craniferina_c9304	CUST_10662_PI416193500	261199039	XP_002625921.1	presequence translocated-associated motor subunit pam17 [Ajellomyces dermatitidis SLH14081] 	Algae
28175	112	6176	12	660	-55.306	-5.789	4.35E-09	2.14E-07	473	Cr_DMidi_9697B05.ab1	CUST_16420_PI416193500	189198237	XP_001935456.1	siroheme synthase [Pyrenophora tritici-repentis Pt-1C-BFP] 	Fungus
22779	5645	300	877	40	18.783	4.231	9.28E-11	9.25E-09	474	craniferina_c7826	CUST_3043_PI416193496	NA	NA	NA	Fungus
7761	182	4	17	4	56.9	5.83	4.66E-09	2.25E-07	475	craniferina_c20341	CUST_13033_PI416193496	NA	NA	NA	Fungus
38669	247	11	66	3	22.695	4.504	3.15E-10	2.56E-08	476	craniferina_c4373	CUST_1185_PI416193496	NA	NA	NA	Algae
15229	2417	117	562	104	25.937	4.697	6.63E-10	4.72E-08	477	craniferina_c3997	CUST_5941_PI416193500	169626359	XP_001806580.1	hypothetical protein SNOG_16466 [Phaeosphaeria nodorum SN15] 	Fungus
27394	9	237	3	54	-25.862	-4.693	6.41E-10	4.59E-08	478	craniferina_c5525	CUST_7563_PI416193500	256725321	EEU38685.1	hypothetical protein NECHADRAFT_45867 [Nectria haematococca mpVI 77-13-4]	Fungus
26336	1900	147	82	23	13.02	3.703	4.52E-13	1.16E-10	479	craniferina_c23859	CUST_16364_PI416193496	NA	NA	NA	Fungus
27236	841	13	284	20	159.576	7.318	2.20E-08	8.09E-07	480	craniferina_c5436	CUST_1702_PI416193496	NA	NA	NA	Fungus
40037	840	4	746	2	161.094	7.332	2.23E-08	8.16E-07	481	craniferina_lrc764	CUST_1383_PI416193500	39940446	XP_359760.1	hypothetical protein MGG_05017 [Magnaporthe oryzae 70-15] 	Fungus
25507	12838	980	563	69	13.118	3.714	8.30E-13	1.94E-10	482	craniferina_c1036	CUST_1866_PI416193500	119495541	XP_001264553.1	37S ribosomal protein Mrp17 [Neosartorya fischeri NRRL 181] 	Fungus
15297	2	52	0	5	-25.85	-4.692	7.21E-10	5.03E-08	483	craniferina_lrc400	CUST_25_PI416193496	NA	NA	NA	Fungus
25101	18	494	3	88	-27.463	-4.779	9.47E-10	6.28E-08	484	Cr_DMini_673F06.ab1	CUST_17468_PI416193500	212541238	XP_002150774.1	"serine/threonine protein kinase, putative [Penicillium marneffei ATCC 18224] "	Fungus
6689	39	3973	27	821	-132.923	-7.054	1.96E-08	7.39E-07	485	craniferina_lrc426	CUST_798_PI416193500	212530462	XP_002145388.1	"pyruvate formate lyase activating enzyme, putative [Penicillium marneffei ATCC 18224] "	Algae
29770	72	1089	17	15	-15.423	-3.947	1.71E-11	2.28E-09	486	craniferina_c20400	CUST_13090_PI416193496	NA	NA	NA	Fungus
1573	278	16	75	6	17.313	4.114	6.59E-11	6.99E-09	487	craniferina_c17980	CUST_10795_PI416193496	NA	NA	NA	Fungus
36238	13	569	6	132	-44.971	-5.491	3.70E-09	1.88E-07	488	craniferina_c19810	CUST_12525_PI416193496	NA	NA	NA	Algae
16810	274	4	93	3	70.807	6.146	9.32E-09	4.08E-07	489	craniferina_lrc643	CUST_1172_PI416193500	NA	NA	NA	Fungus
40257	30	2	5	0	12.262	3.616	2.55E-13	7.52E-11	490	craniferina_c4413	CUST_6412_PI416193500	256723338	EEU36715.1	hypothetical protein NECHADRAFT_51785 [Nectria haematococca mpVI 77-13-4]	Fungus
28642	11	562	4	104	-51.137	-5.676	5.14E-09	2.45E-07	491	craniferina_c17218	CUST_14076_PI416193500	NA	NA	NA	Fungus
33480	36	2	12	0	17.27	4.11	7.66E-11	7.90E-09	492	craniferina_c9304	CUST_10661_PI416193500	261199039	XP_002625921.1	presequence translocated-associated motor subunit pam17 [Ajellomyces dermatitidis SLH14081] 	Algae
20926	957	30964	261	2261	-33.105	-5.049	2.02E-09	1.16E-07	493	craniferina_lrc507	CUST_946_PI416193500	NA	NA	NA	Fungus
30680	12627	850	2448	294	15.376	3.943	2.44E-11	3.09E-09	494	craniferina_c21735	CUST_14363_PI416193496	145245794	XP_001395155.1	hypothetical protein An12g00670 [Aspergillus niger] 	Fungus
8343	4	264	3	55	-68.324	-6.094	9.38E-09	4.10E-07	495	craniferina_c18475	CUST_14403_PI416193500	NA	NA	NA	Fungus
35461	31	3	4	1	11.578	3.533	4.90E-14	2.17E-11	496	craniferina_c14278	CUST_7798_PI416193496	119189175	XP_001245194.1	conserved hypothetical protein [Coccidioides immitis RS]	Fungus
6239	28	2	6	0	13.851	3.792	6.59E-12	1.04E-09	497	BTK05730010(c)SJ1(t)Dry_0.5-1kb_1441-1536_E12(p)T3(s)090205SJ1SEQ1.093.ab1	CUST_15609_PI416193500	NA	NA	NA	NA
25264	40	1772	7	237	-44.587	-5.479	4.59E-09	2.23E-07	498	craniferina_c2540	CUST_471_PI416193496	NA	NA	NA	Algae
39165	2	66	0	5	-30.628	-4.937	1.90E-09	1.10E-07	499	craniferina_c3476	CUST_5320_PI416193500	NA	NA	NA	Fungus
3907	8	434	4	84	-60.387	-5.916	8.77E-09	3.86E-07	500	craniferina_c17218	CUST_14075_PI416193500	NA	NA	NA	Fungus
19516	2	32	0	11	-17.377	-4.119	1.33E-10	1.24E-08	501	craniferina_c13970	CUST_12814_PI416193500	115396050	XP_001213664.1	predicted protein [Aspergillus terreus NIH2624] 	Algae
8049	16	315	8	32	-21.199	-4.406	4.78E-10	3.61E-08	502	craniferina_c5884	CUST_7927_PI416193500	NA	NA	NA	Fungus
6968	63984	296	14779	135	225.783	7.819	4.09E-08	1.35E-06	503	Cr_DMini_865F10.ab1	CUST_17632_PI416193500	298411600	EFI28689.1	hypothetical protein CC1G_13715 [Coprinopsis cinerea okayama7130]	Algae
29959	331	15	41	5	23.77	4.571	9.03E-10	6.05E-08	504	craniferina_c4387	CUST_1194_PI416193496	NA	NA	NA	Fungus
24453	720	30	35	9	25.123	4.651	1.10E-09	7.05E-08	505	BTK05730004(c)SJ1(t)Dry_0.5-1kb_1441-1536_B12(p)T3(s)090205SJ1SEQ1.090.ab1	CUST_15597_PI416193500	NA	NA	NA	NA
33165	32	3	8	0	11.964	3.581	5.99E-13	1.45E-10	506	craniferina_c4413	CUST_6411_PI416193500	256723338	EEU36715.1	hypothetical protein NECHADRAFT_51785 [Nectria haematococca mpVI 77-13-4]	Fungus
19091	5956	25	1820	19	280.647	8.133	4.69E-08	1.51E-06	507	craniferina_c2295	CUST_3803_PI416193500	189205525	XP_001939097.1	CaaX farnesyltransferase alpha subunit [Pyrenophora tritici-repentis Pt-1C-BFP] 	Fungus
28092	657	2	403	0	314.412	8.297	5.39E-08	1.68E-06	508	craniferina_c24799	CUST_17244_PI416193496	NA	NA	NA	Fungus
9630	744	54	167	8	13.747	3.781	1.43E-11	1.95E-09	509	craniferina_c14063	CUST_12852_PI416193500	39968601	XP_365691.1	hypothetical protein MGG_02393 [Magnaporthe oryzae 70-15] 	Fungus
39024	230	10	51	4	23.272	4.541	1.02E-09	6.70E-08	510	craniferina_c21646	CUST_14281_PI416193496	NA	NA	NA	Fungus
21217	130	2	92	0	56.144	5.811	1.06E-08	4.54E-07	511	craniferina_c11883	CUST_12130_PI416193500	189192418	XP_001932548.1	alpha-glucosidase [Pyrenophora tritici-repentis Pt-1C-BFP] 	Algae
12378	51	4818	36	922	-125.477	-6.971	2.80E-08	9.83E-07	512	craniferina_lrc426	CUST_797_PI416193500	212530462	XP_002145388.1	"pyruvate formate lyase activating enzyme, putative [Penicillium marneffei ATCC 18224] "	Algae
2448	656	84489	539	10340	-171.489	-7.422	3.80E-08	1.26E-06	513	craniferina_c10422	CUST_4771_PI416193496	NA	NA	NA	Fungus
12398	11682	784	441	57	14.913	3.898	5.49E-11	6.00E-09	514	craniferina_c2136	CUST_3584_PI416193500	261191157	XP_002621987.1	posttranscriptional regulation nuclease [Ajellomyces dermatitidis SLH14081] 	Fungus
14190	4102	26	3336	6	126.851	6.987	2.92E-08	1.02E-06	515	craniferina_lrc505	CUST_941_PI416193500	296810840	XP_002845758.1	bax Inhibitor family protein [Arthroderma otae CBS 113480] 	Fungus
28465	72	2	64	0	28.751	4.846	2.30E-09	1.28E-07	516	craniferina_c14736	CUST_13078_PI416193500	159125535	EDP50652.1	"thioredoxin reductase Trr1/Trr2, putative [Aspergillus fumigatus A1163]"	Fungus
18116	1998	6	2100	4	273.832	8.097	5.35E-08	1.68E-06	517	craniferina_c26923	CUST_19271_PI416193496	NA	NA	NA	Algae
8053	815	74	16	6	11.014	3.461	1.11E-13	3.80E-11	518	Cr_WMidi_7777H08.ab1	CUST_18561_PI416193500	116057937	CAL54140.1	Histones H3 and H4 (ISS) [Ostreococcus tauri]	Fungus
23662	49	2	19	0	24.908	4.639	1.55E-09	9.25E-08	519	craniferina_c19998	CUST_12704_PI416193496	NA	NA	NA	Fungus
33971	558	98184	128	7357	-179.022	-7.484	4.35E-08	1.42E-06	520	craniferina_c1845	CUST_3149_PI416193500	256725439	EEU38803.1	predicted protein [Nectria haematococca mpVI 77-13-4]	Fungus
11174	120	9	19	1	13.218	3.724	2.02E-11	2.65E-09	521	craniferina_c4491	CUST_1244_PI416193496	NA	NA	NA	Algae
21481	3687	138	933	44	26.944	4.752	2.27E-09	1.27E-07	522	Cr_WMidi_5761D06.ab1	CUST_18066_PI416193500	NA	NA	NA	Fungus
19607	3751	130	2263	82	28.578	4.837	2.56E-09	1.38E-07	523	craniferina_c7623	CUST_9402_PI416193500	296415053	XP_002837206.1	hypothetical protein [Tuber melanosporum Mel28] 	Fungus
10456	231	8626	85	460	-39.472	-5.303	6.69E-09	3.07E-07	524	craniferina_c2172	CUST_3634_PI416193500	NA	NA	NA	Algae
17840	18633	220	12087	71	69.714	6.123	1.65E-08	6.41E-07	525	craniferina_c8644	CUST_10230_PI416193500	295665236	XP_002793169.1	conserved hypothetical protein [Paracoccidioides brasiliensis Pb01] 	Fungus
32083	767	34	32	7	22.997	4.523	1.41E-09	8.61E-08	526	BTK05730004(c)SJ1(t)Dry_0.5-1kb_1441-1536_B12(p)T3(s)090205SJ1SEQ1.090.ab1	CUST_15596_PI416193500	NA	NA	NA	NA
6497	31	2	5	0	15.149	3.921	1.20E-10	1.14E-08	527	craniferina_c19381	CUST_12118_PI416193496	NA	NA	NA	Fungus
13555	7	102	1	28	-13.805	-3.787	4.70E-11	5.31E-09	528	craniferina_c14750	CUST_8197_PI416193496	67526989	XP_661556.1	hypothetical protein AN3952.2 [Aspergillus nidulans FGSC A4] 	Fungus
14537	80	2	11	1	35.213	5.138	5.33E-09	2.54E-07	529	craniferina_c10575	CUST_11380_PI416193500	NA	NA	NA	Algae
1283	946	81	78	12	11.769	3.557	3.24E-12	5.79E-10	530	craniferina_c15403	CUST_8735_PI416193496	242793240	XP_002482122.1	"monooxygenase, putative [Talaromyces stipitatus ATCC 10500] "	Fungus
2703	2624	21	979	20	165.479	7.371	4.74E-08	1.52E-06	531	craniferina_c25521	CUST_17925_PI416193496	NA	NA	NA	Fungus
22068	641	41123	362	12768	-72.248	-6.175	1.89E-08	7.17E-07	532	Cr_WMidi_8257F12.ab1	CUST_18693_PI416193500	67522991	XP_659556.1	hypothetical protein AN1952.2 [Aspergillus nidulans FGSC A4] 	Fungus
18190	33916	1061	12040	212	30.778	4.944	4.03E-09	2.02E-07	533	craniferina_lrc84	CUST_159_PI416193500	258570293	XP_002543950.1	predicted protein [Uncinocarpus reesii 1704] 	Fungus
3290	33	519	12	125	-15.875	-3.989	2.32E-10	1.98E-08	534	craniferina_c13539	CUST_12695_PI416193500	46127293	XP_388200.1	hypothetical protein FG08024.1 [Gibberella zeae PH-1]	Fungus
1818	195	18	19	2	10.861	3.441	3.93E-13	1.03E-10	535	craniferina_c14515	CUST_13007_PI416193500	NA	NA	NA	Fungus
40220	67544	328	13560	113	210.897	7.72	5.80E-08	1.78E-06	536	Cr_DMini_865F10.ab1	CUST_17633_PI416193500	298411600	EFI28689.1	hypothetical protein CC1G_13715 [Coprinopsis cinerea okayama7130]	Algae
26546	29	2	4	0	14.702	3.878	1.25E-10	1.18E-08	537	craniferina_c25555	CUST_17956_PI416193496	NA	NA	NA	Fungus
8494	80	3	8	1	23.664	4.565	1.97E-09	1.13E-07	538	craniferina_c5767	CUST_1864_PI416193496	NA	NA	NA	Fungus
1571	9	124	3	27	-13.979	-3.805	8.06E-11	8.25E-09	539	craniferina_c27906	CUST_20195_PI416193496	NA	NA	NA	Fungus
40823	426	4	220	1	102.861	6.685	3.17E-08	1.09E-06	540	craniferina_c4157	CUST_1092_PI416193496	NA	NA	NA	Fungus
24700	36906	3712	8435	421	9.797	3.292	3.35E-15	2.49E-12	541	craniferina_lrc516	CUST_962_PI416193500	156058015	XP_001594931.1	conserved hypothetical protein [Sclerotinia sclerotiorum 1980] 	Fungus
12472	527	10	423	1	43.361	5.438	1.09E-08	4.61E-07	542	craniferina_c19639	CUST_12359_PI416193496	NA	NA	NA	Fungus
8832	723	2	719	0	203.667	7.67	6.08E-08	1.85E-06	543	craniferina_c8489	CUST_3430_PI416193496	239614928	EEQ91915.1	conserved hypothetical protein [Ajellomyces dermatitidis ER-3]	Fungus
16177	292	2	160	0	132.88	7.054	4.54E-08	1.47E-06	544	craniferina_c23956	CUST_16455_PI416193496	NA	NA	NA	Algae
9868	740	58	177	6	12.484	3.642	2.45E-11	3.09E-09	545	craniferina_c14063	CUST_12851_PI416193500	39968601	XP_365691.1	hypothetical protein MGG_02393 [Magnaporthe oryzae 70-15] 	Fungus
28560	3321	115	2031	78	28.89	4.852	4.20E-09	2.08E-07	546	craniferina_c7623	CUST_9401_PI416193500	296415053	XP_002837206.1	hypothetical protein [Tuber melanosporum Mel28] 	Fungus
21271	4	121	3	40	-35.675	-5.157	7.73E-09	3.48E-07	547	craniferina_c9773	CUST_4313_PI416193496	7076770	CAB75932.1	putative protein [Arabidopsis thaliana]	Fungus
7102	3	42	1	5	-14.604	-3.868	1.65E-10	1.48E-08	548	craniferina_c16613	CUST_9702_PI416193496	NA	NA	NA	Fungus
40975	31	6465	24	280	-356.813	-8.479	9.05E-08	2.56E-06	549	craniferina_lrc633	CUST_1155_PI416193500	154273933	XP_001537818.1	sorting nexin-3 [Ajellomyces capsulatus NAm1] 	Fungus
9196	1740	27	1099	5	53.047	5.729	1.61E-08	6.30E-07	550	craniferina_c22404	CUST_14997_PI416193496	NA	NA	NA	Fungus
7591	3	75	1	8	-29.536	-4.884	4.62E-09	2.25E-07	551	craniferina_c1541	CUST_196_PI416193496	NA	NA	NA	Fungus
29812	62	2	8	0	32.865	5.038	6.58E-09	3.05E-07	552	craniferina_c18254	CUST_11045_PI416193496	238501122	XP_002381795.1	conserved hypothetical protein [Aspergillus flavus NRRL3357] 	Fungus
10401	47	932	25	73	-21.33	-4.415	1.65E-09	9.80E-08	553	craniferina_c28253	CUST_20460_PI416193496	296804368	XP_002843036.1	conserved hypothetical protein [Arthroderma otae CBS 113480] 	Fungus
42042	2	76	0	13	-35.757	-5.16	8.27E-09	3.67E-07	554	craniferina_c12907	CUST_6639_PI416193496	NA	NA	NA	Fungus
33244	1184	71	109	15	16.945	4.083	6.24E-10	4.50E-08	555	craniferina_c2870	CUST_4555_PI416193500	156055652	XP_001593750.1	conserved hypothetical protein [Sclerotinia sclerotiorum 1980] 	Fungus
25439	721	44	68	8	16.333	4.03	4.88E-10	3.67E-08	556	craniferina_c10764	CUST_11487_PI416193500	NA	NA	NA	Fungus
14269	32265	6	30765	4	4188.456	12.032	1.69E-07	4.28E-06	557	Cr_WMidi_9601A06.ab1	CUST_18874_PI416193500	NA	NA	NA	Fungus
31054	99	5	50	3	20.209	4.337	1.44E-09	8.78E-08	558	craniferina_c21098	CUST_13757_PI416193496	NA	NA	NA	Algae
43619	1414	75296	739	6130	-57.706	-5.851	1.89E-08	7.17E-07	559	craniferina_lrc990	CUST_1782_PI416193500	225680751	EEH19035.1	phosphomannomutase [Paracoccidioides brasiliensis Pb03] 	Fungus
22921	6	1735	6	197	-402.996	-8.655	1.04E-07	2.87E-06	560	craniferina_c14825	CUST_8263_PI416193496	NA	NA	NA	Fungus
43795	854	45719	528	17733	-59.286	-5.89	2.00E-08	7.50E-07	561	Cr_DMidi_6817C12.ab1	CUST_15996_PI416193500	258564060	XP_002582775.1	30 kDa heat shock protein [Uncinocarpus reesii 1704] 	Algae
12938	4575	60	271	40	87.395	6.449	3.14E-08	1.08E-06	562	craniferina_c15490	CUST_8805_PI416193496	67516689	XP_658230.1	hypothetical protein AN0626.2 [Aspergillus nidulans FGSC A4] 	Fungus
11751	77	1181	24	101	-15.828	-3.984	5.00E-10	3.75E-08	563	craniferina_c28245	CUST_20452_PI416193496	119493112	XP_001263792.1	hypothetical protein NFIA_070660 [Neosartorya fischeri NRRL 181] 	Fungus
41472	73	5	8	2	16.565	4.05	6.68E-10	4.74E-08	564	craniferina_c12330	CUST_6157_PI416193496	NA	NA	NA	Fungus
22835	1123	5	1021	5	249.74	7.964	8.29E-08	2.38E-06	565	Cr_Midi_01E01.ab1	CUST_17766_PI416193500	NA	NA	NA	Fungus
13566	22	2	2	0	11.31	3.5	8.26E-12	1.23E-09	566	craniferina_c8235	CUST_9909_PI416193500	189210952	XP_001941807.1	oligosaccharide translocation protein RFT1 [Pyrenophora tritici-repentis Pt-1C-BFP] 	Algae
11144	109	2	32	0	55.241	5.788	2.08E-08	7.75E-07	567	craniferina_lrc928	CUST_1673_PI416193500	261358733	EEY21161.1	predicted protein [Verticillium albo-atrum VaMs.102]	Algae
21551	4	103	4	17	-34.36	-5.103	9.67E-09	4.19E-07	568	craniferina_c16984	CUST_9982_PI416193496	NA	NA	NA	Fungus
6852	527	54	63	10	9.8	3.293	1.47E-13	4.84E-11	569	craniferina_c5755	CUST_7794_PI416193500	169596731	XP_001791789.1	hypothetical protein SNOG_01134 [Phaeosphaeria nodorum SN15] 	Fungus
11203	5	85	3	30	-17.208	-4.105	9.88E-10	6.49E-08	570	craniferina_c14879	CUST_8304_PI416193496	NA	NA	NA	Algae
21986	4	78	2	9	-23.96	-4.583	3.50E-09	1.79E-07	571	craniferina_c6562	CUST_8585_PI416193500	NA	NA	NA	Fungus
39716	3	149	0	120	-48.403	-5.597	1.81E-08	6.90E-07	572	craniferina_c21426	CUST_14064_PI416193496	NA	NA	NA	Fungus
18392	2	46	0	11	-25.055	-4.647	4.17E-09	2.07E-07	573	craniferina_c25482	CUST_17889_PI416193496	115390338	XP_001212674.1	conserved hypothetical protein [Aspergillus terreus NIH2624] 	Algae
24851	1855	2	1874	0	693.38	9.438	1.53E-07	3.93E-06	574	craniferina_c11597	CUST_11983_PI416193500	NA	NA	NA	Algae
23451	230	10	66	2	22.083	4.465	2.73E-09	1.46E-07	575	craniferina_c11724	CUST_12054_PI416193500	145257313	XP_001401684.1	hypothetical protein An04g03170 [Aspergillus niger] 	Fungus
6928	4067	124	792	42	33.546	5.068	1.02E-08	4.40E-07	576	Cr_WMidi_5761D06.ab1	CUST_18067_PI416193500	NA	NA	NA	Fungus
34194	32	646	9	84	-20.565	-4.362	2.27E-09	1.27E-07	577	craniferina_c26292	CUST_18656_PI416193496	NA	NA	NA	Algae
4652	43	3	14	0	16.463	4.041	8.75E-10	5.90E-08	578	craniferina_c16892	CUST_9913_PI416193496	154310196	XP_001554430.1	hypothetical protein BC1G_07018 [Botryotinia fuckeliana B05.10] 	Algae
21925	41	816	17	131	-20.8	-4.379	2.41E-09	1.33E-07	579	craniferina_c17627	CUST_10491_PI416193496	NA	NA	NA	Algae
12194	817	27969	81	320	-34.351	-5.102	1.12E-08	4.72E-07	580	Cr_WMidi_9601D04.ab1	CUST_18926_PI416193500	189207801	XP_001940234.1	alcohol dehydrogenase [Pyrenophora tritici-repentis Pt-1C-BFP] 	Fungus
12622	2	17	0	3	-8.856	-3.147	6.28E-17	1.16E-13	581	craniferina_c5587	CUST_1778_PI416193496	NA	NA	NA	Fungus
2943	198	17	38	3	11.55	3.53	2.52E-11	3.17E-09	582	craniferina_c15441	CUST_13328_PI416193500	239607697	EEQ84684.1	G2-specific protein kinase NimA [Ajellomyces dermatitidis ER-3]	Algae
8096	449	4	87	3	135.167	7.079	6.47E-08	1.95E-06	583	craniferina_c6379	CUST_8387_PI416193500	NA	NA	NA	Fungus
34248	2	34	0	16	-15.603	-3.964	6.82E-10	4.83E-08	584	craniferina_lrc553	CUST_1027_PI416193500	154295184	XP_001548029.1	acyl-CoA dehydrogenase [Botryotinia fuckeliana B05.10] 	Fungus
28241	30	2	2	0	14.563	3.864	4.30E-10	3.31E-08	585	craniferina_c16244	CUST_13648_PI416193500	NA	NA	NA	Fungus
1740	289	17	119	5	16.972	4.085	1.15E-09	7.29E-08	586	craniferina_c21074	CUST_13733_PI416193496	NA	NA	NA	Fungus
29628	23	265	5	46	-11.745	-3.554	4.43E-11	5.07E-09	587	craniferina_c4175	CUST_6148_PI416193500	242825158	XP_002488383.1	conserved hypothetical protein [Talaromyces stipitatus ATCC 10500] 	Fungus
19942	2	37	0	11	-18.909	-4.241	2.12E-09	1.20E-07	588	craniferina_c21175	CUST_14653_PI416193500	NA	NA	NA	Fungus
1567	8	297	11	49	-63.467	-5.988	3.04E-08	1.05E-06	589	craniferina_c9422	CUST_10725_PI416193500	261357186	EEY19614.1	conserved hypothetical protein [Verticillium albo-atrum VaMs.102]	Fungus
32791	250	10	55	7	34.815	5.122	1.29E-08	5.28E-07	590	craniferina_c15308	CUST_13282_PI416193500	261357393	EEY19821.1	conserved hypothetical protein [Verticillium albo-atrum VaMs.102]	Fungus
18444	7	140	4	16	-23.96	-4.583	4.66E-09	2.25E-07	591	craniferina_c6431	CUST_2211_PI416193496	NA	NA	NA	Fungus
44040	776	6	649	3	118.439	6.888	6.15E-08	1.87E-06	592	craniferina_c5419	CUST_7448_PI416193500	NA	NA	NA	Fungus
17717	3	77	1	8	-28.411	-4.828	8.02E-09	3.58E-07	593	craniferina_c13322	CUST_12637_PI416193500	NA	NA	NA	Fungus
27426	444	3	36	2	172.04	7.427	8.72E-08	2.48E-06	594	Cr_DMini_4609C07.ab1	CUST_17075_PI416193500	154305303	XP_001553054.1	hypothetical protein BC1G_08946 [Botryotinia fuckeliana B05.10] 	Fungus
32086	450	38	22	4	11.959	3.58	8.17E-11	8.28E-09	595	craniferina_c25966	CUST_18347_PI416193496	NA	NA	NA	Fungus
7311	349	37	23	4	9.433	3.238	3.36E-13	9.20E-11	596	craniferina_c8105	CUST_9811_PI416193500	NA	NA	NA	Fungus
14643	966	38	440	12	23.702	4.567	5.10E-09	2.44E-07	597	craniferina_c8239	CUST_3281_PI416193496	NA	NA	NA	Fungus
28514	4714	49	3984	38	92.044	6.524	5.04E-08	1.59E-06	598	craniferina_c11527	CUST_11929_PI416193500	116203745	XP_001227683.1	hypothetical protein CHGG_09756 [Chaetomium globosum CBS 148.51] 	Fungus
29098	216	13	90	6	16.722	4.064	1.42E-09	8.70E-08	599	craniferina_c1345	CUST_2369_PI416193500	261191689	XP_002622252.1	conserved hypothetical protein [Ajellomyces dermatitidis SLH14081] 	Fungus
30308	94886	434	9504	31	218.156	7.769	1.12E-07	3.06E-06	600	craniferina_c1696	CUST_2924_PI416193500	NA	NA	NA	Algae
16494	159	4918	70	458	-32.934	-5.042	1.42E-08	5.70E-07	601	craniferina_c14042	CUST_12842_PI416193500	6850900	CAB71063.1	copia-type polyprotein [Arabidopsis thaliana]	Fungus
43755	45	3	13	1	13.32	3.736	4.22E-10	3.27E-08	602	craniferina_c21681	CUST_14315_PI416193496	NA	NA	NA	Fungus
5270	960	7	320	4	143.765	7.168	9.06E-08	2.56E-06	603	Cr_WMini_769A07.ab1	CUST_19937_PI416193500	261358384	EEY20812.1	conserved hypothetical protein [Verticillium albo-atrum VaMs.102]	Fungus
35756	91521	431	8312	30	212.067	7.728	1.14E-07	3.09E-06	604	craniferina_c1696	CUST_2923_PI416193500	NA	NA	NA	Algae
35946	22	218	1	49	-9.874	-3.304	4.36E-12	7.40E-10	605	craniferina_c23718	CUST_16231_PI416193496	NA	NA	NA	Algae
36863	170	2	118	0	61.097	5.933	3.91E-08	1.29E-06	606	craniferina_c17333	CUST_14129_PI416193500	NA	NA	NA	Fungus
1915	10	522	14	59	-102.39	-6.678	6.55E-08	1.97E-06	607	craniferina_c3249	CUST_5041_PI416193500	116204141	XP_001227881.1	hypothetical protein CHGG_09954 [Chaetomium globosum CBS 148.51] 	Fungus
2160	4989	366	430	73	13.786	3.785	5.90E-10	4.27E-08	608	craniferina_c23362	CUST_15899_PI416193496	NA	NA	NA	Fungus
28447	35	1648	17	126	-53.22	-5.734	3.36E-08	1.14E-06	609	craniferina_c3793	CUST_5724_PI416193500	170095864	XP_001879152.1	predicted protein [Laccaria bicolor S238N-H82] 	Fungus
23560	8976	1073	234	14	8.365	3.064	8.03E-16	8.18E-13	610	craniferina_c3335	CUST_5152_PI416193500	NA	NA	NA	Fungus
22226	3	154	1	96	-56.724	-5.826	3.59E-08	1.20E-06	611	craniferina_c3726	CUST_911_PI416193496	NA	NA	NA	Algae
15969	49	4	10	3	14.51	3.859	9.43E-10	6.27E-08	612	craniferina_c19537	CUST_12262_PI416193496	NA	NA	NA	Fungus
10323	80	2	61	0	33.701	5.075	1.67E-08	6.47E-07	613	craniferina_c26221	CUST_18592_PI416193496	169618527	XP_001802677.1	hypothetical protein SNOG_12454 [Phaeosphaeria nodorum SN15] 	Fungus
30144	272	18	51	2	14.834	3.891	1.07E-09	6.88E-08	614	craniferina_c22373	CUST_14968_PI416193496	NA	NA	NA	Algae
39922	483	37	63	17	14.173	3.825	9.27E-10	6.18E-08	615	craniferina_c21976	CUST_14590_PI416193496	NA	NA	NA	Algae
1988	2	209	0	6	-98.76	-6.626	7.15E-08	2.12E-06	616	craniferina_c18490	CUST_11267_PI416193496	NA	NA	NA	Algae
8237	6	71	2	17	-13.221	-3.725	5.85E-10	4.24E-08	617	craniferina_lrc17888	CUST_10717_PI416193496	118083778	XP_001232842.1	PREDICTED: hypothetical protein [Gallus gallus]	Fungus
25384	100	7	10	2	15.373	3.942	1.49E-09	8.98E-08	618	craniferina_c10130	CUST_4563_PI416193496	NA	NA	NA	Algae
20010	3	38	0	10	-10.891	-3.445	6.13E-11	6.59E-09	619	craniferina_c13979	CUST_7559_PI416193496	NA	NA	NA	Algae
1977	9940	1015	553	79	9.807	3.294	7.71E-12	1.17E-09	620	craniferina_c1036	CUST_1865_PI416193500	119495541	XP_001264553.1	37S ribosomal protein Mrp17 [Neosartorya fischeri NRRL 181] 	Fungus
6599	9	4589	11	99	-846.442	-9.725	2.51E-07	5.88E-06	621	craniferina_c12795	CUST_12475_PI416193500	291176956	EFE32752.1	hypothetical protein ARB_00210 [Arthroderma benhamiae CBS 112371] 	Fungus
4758	205	12	35	12	23.94	4.581	1.01E-08	4.35E-07	622	craniferina_c8406	CUST_10048_PI416193500	261193745	XP_002623278.1	hypothetical protein BDBG_06717 [Ajellomyces dermatitidis SLH14081] 	Algae
7419	3	70	1	24	-25.762	-4.687	1.18E-08	4.95E-07	623	craniferina_c18058	CUST_10868_PI416193496	NA	NA	NA	Fungus
21118	149	17	19	2	8.702	3.121	2.24E-13	6.79E-11	624	craniferina_c22900	CUST_15461_PI416193496	NA	NA	NA	Fungus
23655	22	315	5	15	-14.3	-3.838	1.24E-09	7.80E-08	625	craniferina_c10188	CUST_4608_PI416193496	240106172	EER24365.1	Ferric reductase NAD binding domain containing protein [Coccidioides posadasii C735 delta SOWgp]	Algae
16906	17	425	8	136	-26.345	-4.719	1.37E-08	5.54E-07	626	craniferina_lrc135	CUST_260_PI416193500	226295108	EEH50528.1	conserved hypothetical protein [Paracoccidioides brasiliensis Pb18]	Fungus
6676	2857	227	1026	31	12.144	3.602	4.07E-10	3.16E-08	627	craniferina_c8338	CUST_3344_PI416193496	NA	NA	NA	Algae
28513	6	229	5	39	-45.713	-5.515	3.70E-08	1.24E-06	628	craniferina_c27444	CUST_19768_PI416193496	NA	NA	NA	Fungus
13906	2443	17	595	1	142.68	7.157	1.27E-07	3.39E-06	629	craniferina_c15119	CUST_8507_PI416193496	NA	NA	NA	Fungus
28391	32	2	7	0	14.674	3.875	1.82E-09	1.06E-07	630	craniferina_c5632	CUST_1802_PI416193496	NA	NA	NA	Fungus
44158	167	10	66	4	16.288	4.026	2.78E-09	1.48E-07	631	craniferina_c23124	CUST_15671_PI416193496	169598158	XP_001792502.1	hypothetical protein SNOG_01878 [Phaeosphaeria nodorum SN15] 	Algae
31363	404	4825	44	260	-11.966	-3.581	4.64E-10	3.53E-08	632	craniferina_lrc752	CUST_69_PI416193496	46122745	XP_385926.1	hypothetical protein FG05750.1 [Gibberella zeae PH-1]	Algae
30019	12	3878	16	268	-681.441	-9.412	2.66E-07	6.15E-06	633	craniferina_lrc514	CUST_958_PI416193500	39944004	XP_361539.1	hypothetical protein MGG_04013 [Magnaporthe oryzae 70-15] 	Fungus
41219	3348	31450	624	4086	-9.444	-3.239	9.50E-12	1.38E-09	634	craniferina_c3562	CUST_5431_PI416193500	239611873	EEQ88860.1	conserved hypothetical protein [Ajellomyces dermatitidis ER-3]	Fungus
27654	5	103	3	21	-24.703	-4.627	1.33E-08	5.40E-07	635	craniferina_lrc1191	CUST_2117_PI416193500	NA	NA	NA	Fungus
31843	4	89	3	15	-23.954	-4.582	1.26E-08	5.18E-07	636	craniferina_c8523	CUST_3448_PI416193496	296414175	XP_002836778.1	hypothetical protein [Tuber melanosporum Mel28] 	Fungus
989	72	716	27	17	-10.448	-3.385	8.08E-11	8.25E-09	637	craniferina_c17464	CUST_10357_PI416193496	NA	NA	NA	Algae
23189	23	2	3	0	12.253	3.615	5.84E-10	4.24E-08	638	craniferina_c4308	CUST_1158_PI416193496	NA	NA	NA	Algae
27499	558	2	153	0	295.224	8.206	1.98E-07	4.89E-06	639	craniferina_c5785	CUST_7823_PI416193500	NA	NA	NA	Fungus
14177	10	735	5	147	-80.964	-6.339	7.75E-08	2.26E-06	640	craniferina_c11085	CUST_5235_PI416193496	NA	NA	NA	Fungus
28085	3	333	3	11	-116.503	-6.864	1.11E-07	3.03E-06	641	craniferina_c23115	CUST_15662_PI416193496	NA	NA	NA	Fungus
20288	2	47	0	20	-24.641	-4.623	1.41E-08	5.67E-07	642	craniferina_c25480	CUST_17887_PI416193496	NA	NA	NA	Fungus
32728	1304	151	198	47	8.866	3.148	2.01E-12	3.88E-10	643	Cr_WMidi_8257F02.ab1	CUST_18673_PI416193500	50555389	XP_505103.1	YALI0F07018p [Yarrowia lipolytica] 	Algae
30856	146	10	52	3	15.005	3.907	2.29E-09	1.28E-07	644	craniferina_c26068	CUST_18448_PI416193496	NA	NA	NA	Fungus
18303	18184	1855	5186	264	9.562	3.257	2.03E-11	2.65E-09	645	craniferina_c6054	CUST_8087_PI416193500	154310337	XP_001554500.1	hypothetical protein BC1G_07088 [Botryotinia fuckeliana B05.10] 	Algae
1410	1177	3	226	0	409.685	8.678	2.42E-07	5.72E-06	646	craniferina_c3697	CUST_901_PI416193496	156054414	XP_001593133.1	hypothetical protein SS1G_06055 [Sclerotinia sclerotiorum 1980] 	Fungus
27740	12178	103	8739	69	96.19	6.588	9.32E-08	2.62E-06	647	craniferina_c4026	CUST_5986_PI416193500	NA	NA	NA	Fungus
26837	28	2	12	0	14.077	3.815	1.84E-09	1.07E-07	648	craniferina_c7666	CUST_2941_PI416193496	NA	NA	NA	Algae
1202	1339	78	497	15	16.638	4.056	3.87E-09	1.95E-07	649	craniferina_c10797	CUST_5036_PI416193496	296826418	XP_002850973.1	sugar transporter [Arthroderma otae CBS 113480] 	Fungus
29404	7	82	2	32	-11.629	-3.54	4.39E-10	3.37E-08	650	craniferina_c14133	CUST_7682_PI416193496	171696124	XP_001912986.1	hypothetical protein [Podospora anserina S mat+] 	Fungus
35391	40	2	2	0	15.969	3.997	3.31E-09	1.71E-07	651	craniferina_c17103	CUST_10073_PI416193496	NA	NA	NA	Algae
25230	119	5	58	4	31.022	4.955	2.39E-08	8.60E-07	652	craniferina_c21893	CUST_14512_PI416193496	145602215	XP_359683.2	hypothetical protein [Magnaporthe oryzae 70-15] 	Algae
38139	20	2	0	0	9.308	3.219	1.61E-11	2.15E-09	653	craniferina_c8235	CUST_9910_PI416193500	189210952	XP_001941807.1	oligosaccharide translocation protein RFT1 [Pyrenophora tritici-repentis Pt-1C-BFP] 	Algae
34795	10	4744	14	175	-994.506	-9.958	3.27E-07	7.30E-06	654	craniferina_c12795	CUST_12476_PI416193500	291176956	EFE32752.1	hypothetical protein ARB_00210 [Arthroderma benhamiae CBS 112371] 	Fungus
29123	2	64	1	15	-26.953	-4.752	1.89E-08	7.17E-07	655	craniferina_c14833	CUST_8269_PI416193496	NA	NA	NA	Fungus
14564	898	28	440	38	58.539	5.871	6.45E-08	1.95E-06	656	Cr_DMidi_5473A11.ab1	CUST_15796_PI416193500	NA	NA	NA	Algae
23779	2	47	0	6	-25.866	-4.693	1.77E-08	6.78E-07	657	craniferina_c9507	CUST_4123_PI416193496	NA	NA	NA	Fungus
11881	426	4293	52	498	-10.096	-3.336	8.71E-11	8.76E-09	658	Cr_DMini_4609G09.ab1	CUST_17158_PI416193500	154310337	XP_001554500.1	hypothetical protein BC1G_07088 [Botryotinia fuckeliana B05.10] 	Fungus
25185	52	2	40	0	19.926	4.317	9.67E-09	4.19E-07	659	craniferina_c9082	CUST_10520_PI416193500	169624774	XP_001805792.1	hypothetical protein SNOG_15648 [Phaeosphaeria nodorum SN15] 	Fungus
15032	68	2	22	0	32.722	5.032	2.81E-08	9.84E-07	660	craniferina_c18105	CUST_10912_PI416193496	NA	NA	NA	Fungus
2121	49	5	14	2	11.396	3.51	4.25E-10	3.28E-08	661	craniferina_c11073	CUST_11680_PI416193500	123398901	XP_001301367.1	ankyrin repeat protein [Trichomonas vaginalis G3] 	Fungus
33753	205	6	39	5	46.285	5.532	5.27E-08	1.65E-06	662	craniferina_c2316	CUST_3832_PI416193500	239612734	EEQ89721.1	DUF1014 domain-containing protein [Ajellomyces dermatitidis ER-3]	Fungus
15970	18077	1112	1825	98	16.247	4.022	4.24E-09	2.10E-07	663	craniferina_c6095	CUST_8130_PI416193500	156048935	XP_001590434.1	hypothetical protein SS1G_08174 [Sclerotinia sclerotiorum 1980] 	Fungus
15972	3	106	3	18	-36.346	-5.184	3.61E-08	1.21E-06	664	craniferina_c5649	CUST_7677_PI416193500	67458773	YP_246397.1	guanosine polyphosphate pyrophosphohydrolase/synthetase-like protein [Rickettsia felis URRWXCal2] 	Fungus
28137	2374	21	1514	16	162.113	7.341	1.73E-07	4.36E-06	665	craniferina_c19691	CUST_12409_PI416193496	NA	NA	NA	Algae
12031	848	76	139	20	11.306	3.499	4.78E-10	3.61E-08	666	craniferina_c22236	CUST_14840_PI416193496	NA	NA	NA	Fungus
36354	723	37	55	9	20.161	4.334	1.12E-08	4.74E-07	667	craniferina_c10871	CUST_11552_PI416193500	NA	NA	NA	Fungus
35660	161	5006	74	466	-33.335	-5.059	3.58E-08	1.20E-06	668	craniferina_c14042	CUST_12841_PI416193500	6850900	CAB71063.1	copia-type polyprotein [Arabidopsis thaliana]	Fungus
17914	543	23	92	2	23.915	4.58	1.85E-08	7.02E-07	669	craniferina_c2732	CUST_4385_PI416193500	156060003	XP_001595924.1	hypothetical protein SS1G_02138 [Sclerotinia sclerotiorum 1980] 	Fungus
4118	266	4407	25	417	-16.576	-4.051	6.18E-09	2.88E-07	670	Cr_DMini_673E10.ab1	CUST_17457_PI416193500	226290330	EEH45814.1	37S ribosomal protein Mrp17 [Paracoccidioides brasiliensis Pb18]	Fungus
15594	4	49	1	10	-11.026	-3.463	4.85E-10	3.65E-08	671	craniferina_c21337	CUST_13982_PI416193496	242821871	XP_002487769.1	zinc-binding oxidoreductase CipB [Talaromyces stipitatus ATCC 10500] 	Fungus
36169	1978	92998	1114	7219	-51.778	-5.694	7.02E-08	2.09E-06	672	craniferina_c1142	CUST_2041_PI416193500	NA	NA	NA	Fungus
29532	2	37	0	1	-19.447	-4.281	1.24E-08	5.14E-07	673	craniferina_c21042	CUST_13701_PI416193496	NA	NA	NA	Fungus
22365	8495	862	1749	154	9.81	3.294	1.20E-10	1.14E-08	674	craniferina_c21972	CUST_14586_PI416193496	154280985	XP_001541305.1	conserved hypothetical protein [Ajellomyces capsulatus NAm1] 	Fungus
38352	267	35	20	3	7.692	2.943	5.19E-14	2.25E-11	675	craniferina_c18590	CUST_11364_PI416193496	NA	NA	NA	Algae
27279	4134	33414	1246	1890	-8.312	-3.055	3.02E-12	5.50E-10	676	craniferina_c18424	CUST_11204_PI416193496	NA	NA	NA	Fungus
43224	92	6	37	2	15.46	3.95	5.01E-09	2.40E-07	677	Cr_DMidi_6817F05.ab1	CUST_16047_PI416193500	242818275	XP_002487084.1	conserved hypothetical protein [Talaromyces stipitatus ATCC 10500] 	Algae
13959	1055	95	362	23	10.909	3.448	5.47E-10	4.02E-08	678	Cr_WMini_4129F05.ab1	CUST_19805_PI416193500	58260270	XP_567545.1	DNA binding protein [Cryptococcus neoformans var. neoformans JEC21] 	Algae
35406	112	7	18	4	18.45	4.206	1.17E-08	4.90E-07	679	craniferina_c19405	CUST_12141_PI416193496	NA	NA	NA	Fungus
38360	79	3	60	1	22.653	4.502	2.07E-08	7.72E-07	680	craniferina_c23526	CUST_16050_PI416193496	NA	NA	NA	Fungus
35969	5	479	1	44	-93.257	-6.543	1.39E-07	3.63E-06	681	craniferina_c9286	CUST_3960_PI416193496	NA	NA	NA	Fungus
5073	19	2	1	0	8.259	3.046	5.42E-12	9.05E-10	682	craniferina_c11711	CUST_12046_PI416193500	NA	NA	NA	Fungus
43633	375	43	10	10	8.825	3.142	3.06E-11	3.72E-09	683	craniferina_c6707	CUST_2348_PI416193496	NA	NA	NA	Algae
23743	64	2	50	0	25.224	4.657	2.74E-08	9.69E-07	684	craniferina_c23800	CUST_16310_PI416193496	NA	NA	NA	Fungus
39014	689	54	290	10	12.19	3.608	1.82E-09	1.07E-07	685	craniferina_c18671	CUST_11439_PI416193496	NA	NA	NA	Fungus
8518	2	22	0	8	-10.987	-3.458	7.79E-10	5.38E-08	686	craniferina_c21812	CUST_14436_PI416193496	NA	NA	NA	Algae
9886	55	575	16	97	-10.549	-3.399	5.38E-10	3.98E-08	687	craniferina_c2687	CUST_4328_PI416193500	261204233	XP_002629330.1	cytochrome c peroxidase [Ajellomyces dermatitidis SLH14081] 	Algae
24334	11	136	1	19	-12.805	-3.679	2.45E-09	1.34E-07	688	craniferina_c13884	CUST_7481_PI416193496	NA	NA	NA	Fungus
25124	7	223	3	34	-34.163	-5.094	4.89E-08	1.55E-06	689	craniferina_c19503	CUST_12232_PI416193496	NA	NA	NA	Fungus
15468	35	3	14	1	12.845	3.683	2.47E-09	1.35E-07	690	craniferina_c11957	CUST_5871_PI416193496	NA	NA	NA	Fungus
14152	125	8	5	2	15.247	3.93	6.58E-09	3.05E-07	691	Cr_DMidi_9601C04.ab1	CUST_16293_PI416193500	NA	NA	NA	Algae
9943	2291	193	475	25	11.737	3.553	1.46E-09	8.83E-08	692	craniferina_c14681	CUST_13066_PI416193500	154288396	XP_001544993.1	predicted protein [Ajellomyces capsulatus NAm1] 	Fungus
33816	840	7489	74	287	-8.935	-3.159	5.01E-11	5.56E-09	693	craniferina_c16597	CUST_9689_PI416193496	169777089	XP_001823010.1	hypothetical protein [Aspergillus oryzae RIB40] 	Fungus
4968	306	2	248	0	101.661	6.668	1.69E-07	4.27E-06	694	craniferina_c22611	CUST_15186_PI416193496	171679856	XP_001904874.1	hypothetical protein [Podospora anserina S mat+] 	Algae
27639	711	4	701	3	158.777	7.311	2.37E-07	5.63E-06	695	craniferina_c24418	CUST_16889_PI416193496	NA	NA	NA	Fungus
13576	249	13	118	4	18.015	4.171	1.37E-08	5.55E-07	696	craniferina_c26273	CUST_18640_PI416193496	NA	NA	NA	Fungus
23791	1038	13	305	5	79.883	6.32	1.38E-07	3.62E-06	697	craniferina_c16181	CUST_9356_PI416193496	NA	NA	NA	Fungus
23819	1167	13	836	2	75.891	6.246	1.32E-07	3.48E-06	698	craniferina_lrc427	CUST_799_PI416193500	NA	NA	NA	Fungus
39793	51	558	18	86	-11.264	-3.494	1.14E-09	7.27E-08	699	craniferina_c2687	CUST_4327_PI416193500	261204233	XP_002629330.1	cytochrome c peroxidase [Ajellomyces dermatitidis SLH14081] 	Algae
6363	56	4	17	1	12.787	3.677	2.84E-09	1.50E-07	700	craniferina_c18734	CUST_11498_PI416193496	NA	NA	NA	Fungus
24933	121	2	29	0	63.409	5.987	1.17E-07	3.16E-06	701	craniferina_c4398	CUST_6396_PI416193500	154309933	XP_001554299.1	hypothetical protein BC1G_06887 [Botryotinia fuckeliana B05.10] 	Algae
7515	3780	278	991	37	13.375	3.741	3.97E-09	1.99E-07	702	craniferina_c12973	CUST_6689_PI416193496	261357484	EEY19912.1	ARP2/3 actin-organizing complex subunit Sop2 [Verticillium albo-atrum VaMs.102]	Fungus
7934	63	1308	33	12	-23.333	-4.544	2.68E-08	9.49E-07	703	craniferina_lrc6921	CUST_2488_PI416193496	156032698	XP_001585186.1	hypothetical protein SS1G_13754 [Sclerotinia sclerotiorum 1980] 	Fungus
31284	34	2	12	0	14.54	3.862	6.41E-09	2.97E-07	704	Cr_DMidi_6817F05.ab1	CUST_16046_PI416193500	242818275	XP_002487084.1	conserved hypothetical protein [Talaromyces stipitatus ATCC 10500] 	Algae
20482	2	14	0	1	-7.198	-2.848	5.97E-15	4.05E-12	705	craniferina_c26308	CUST_18672_PI416193496	116195158	XP_001223391.1	hypothetical protein CHGG_04177 [Chaetomium globosum CBS 148.51] 	Fungus
10527	21	2	2	0	8.558	3.097	3.14E-11	3.81E-09	706	craniferina_c8157	CUST_9860_PI416193500	261358958	EEY21386.1	conserved hypothetical protein [Verticillium albo-atrum VaMs.102]	Fungus
40025	70	2	20	0	27.855	4.8	4.15E-08	1.36E-06	707	craniferina_c15066	CUST_13181_PI416193500	NA	NA	NA	Fungus
73	11	317	2	16	-27.906	-4.803	4.23E-08	1.38E-06	708	craniferina_c26186	CUST_18559_PI416193496	169603399	XP_001795121.1	hypothetical protein SNOG_04709 [Phaeosphaeria nodorum SN15] 	Fungus
9654	299	24	56	7	12.733	3.67	3.12E-09	1.63E-07	709	craniferina_c4450	CUST_1223_PI416193496	NA	NA	NA	Fungus
29490	6	152	2	15	-27.295	-4.771	4.12E-08	1.36E-06	710	craniferina_c7353	CUST_9177_PI416193500	NA	NA	NA	Fungus
39487	119	2	78	0	39.857	5.317	7.61E-08	2.23E-06	711	craniferina_c17333	CUST_14130_PI416193500	NA	NA	NA	Fungus
35907	8821	68805	1027	5692	-7.817	-2.967	1.87E-12	3.65E-10	712	Cr_WMini_1825D11.ab1	CUST_19299_PI416193500	121701275	XP_001268902.1	conserved hypothetical protein [Aspergillus clavatus NRRL 1] 	Fungus
13116	296	4533	33	411	-15.316	-3.937	9.46E-09	4.12E-07	713	Cr_DMini_673E10.ab1	CUST_17456_PI416193500	226290330	EEH45814.1	37S ribosomal protein Mrp17 [Paracoccidioides brasiliensis Pb18]	Fungus
34735	19	2	5	0	9.54	3.254	2.98E-10	2.45E-08	714	craniferina_c5973	CUST_8006_PI416193500	NA	NA	NA	Algae
15326	153	15	38	6	10.286	3.363	7.32E-10	5.10E-08	715	craniferina_c27075	CUST_19419_PI416193496	121714847	XP_001275033.1	hypothetical protein ACLA_043250 [Aspergillus clavatus NRRL 1] 	Fungus
19192	2	44	0	6	-23.663	-4.565	3.11E-08	1.07E-06	716	craniferina_c14786	CUST_8231_PI416193496	NA	NA	NA	Fungus
41725	557	3	126	1	199.128	7.638	3.03E-07	6.86E-06	717	craniferina_lrc928	CUST_1674_PI416193500	261358733	EEY21161.1	predicted protein [Verticillium albo-atrum VaMs.102]	Algae
27826	546	2	540	0	181.78	7.506	2.93E-07	6.67E-06	718	craniferina_c10053	CUST_11074_PI416193500	145259288	XP_001402323.1	hypothetical protein An04g09670 [Aspergillus niger] 	Algae
34933	424	2	437	0	135.274	7.08	2.52E-07	5.89E-06	719	Cr_WMini_3553G02.ab1	CUST_19567_PI416193500	NA	NA	NA	Algae
15071	4	114	3	5	-34.818	-5.122	6.77E-08	2.02E-06	720	craniferina_c18170	CUST_10966_PI416193496	NA	NA	NA	Fungus
34591	266	23	80	8	11.849	3.567	2.55E-09	1.38E-07	721	craniferina_c5718	CUST_1842_PI416193496	291181433	EFE37210.1	hypothetical protein TRV_08150 [Trichophyton verrucosum HKI 0517]	Algae
26535	39	2	6	0	19.253	4.267	2.14E-08	7.91E-07	722	craniferina_c1695	CUST_2921_PI416193500	78103322	YP_358636.1	hypothetical protein PhapfoPp090 [Phalaenopsis aphrodite subsp. formosana] 	Algae
40535	567	49	62	3	11.531	3.527	2.17E-09	1.23E-07	723	craniferina_c16658	CUST_9736_PI416193496	NA	NA	NA	Fungus
18839	5278	529	1109	11	9.823	3.296	5.81E-10	4.23E-08	724	Cr_WMidi_8257A10.ab1	CUST_18578_PI416193500	242767690	XP_002341418.1	GTP-binding protein YchF [Talaromyces stipitatus ATCC 10500] 	Fungus
2927	3670	3	770	0	1441.685	10.494	6.03E-07	1.20E-05	725	craniferina_c7442	CUST_2818_PI416193496	212528700	XP_002144507.1	"para-hydroxybenzoate-polyprenyltransferase Coq2, putative [Penicillium marneffei ATCC 18224] "	Fungus
24739	9	68	0	12	-7.409	-2.889	8.39E-13	1.94E-10	726	craniferina_c3091	CUST_4843_PI416193500	258568520	XP_002585004.1	conserved hypothetical protein [Uncinocarpus reesii 1704] 	Fungus
26498	46	2	21	0	23.185	4.535	3.54E-08	1.19E-06	727	craniferina_c6638	CUST_8652_PI416193500	182678569	YP_001832715.1	type I phosphodiesterase/nucleotide pyrophosphatase [Beijerinckia indica subsp. indica ATCC 9039] 	Fungus
28209	84	9	27	1	9.162	3.196	2.66E-10	2.23E-08	728	craniferina_c21586	CUST_14222_PI416193496	NA	NA	NA	Fungus
44936	2	31	0	11	-13.563	-3.762	6.87E-09	3.14E-07	729	craniferina_c10467	CUST_4804_PI416193496	NA	NA	NA	Fungus
36389	3187	104	1625	69	31.707	4.987	6.62E-08	1.99E-06	730	craniferina_c8895	CUST_10405_PI416193500	156039377	XP_001586796.1	hypothetical protein SS1G_11825 [Sclerotinia sclerotiorum 1980] 	Fungus
32904	288	2	261	0	90.178	6.495	2.02E-07	4.96E-06	731	craniferina_c6084	CUST_8119_PI416193500	115398095	XP_001214639.1	conserved hypothetical protein [Aspergillus terreus NIH2624] 	Fungus
5638	717	69	302	16	10.078	3.333	8.97E-10	6.02E-08	732	craniferina_c20438	CUST_13127_PI416193496	NA	NA	NA	Fungus
36191	1028	95	291	18	10.615	3.408	1.38E-09	8.48E-08	733	Cr_DMini_4897F06.ab1	CUST_17303_PI416193500	154274173	XP_001537938.1	predicted protein [Ajellomyces capsulatus NAm1] 	Algae
22830	629	2	704	1	168.541	7.397	3.12E-07	7.00E-06	734	craniferina_c21219	CUST_13871_PI416193496	NA	NA	NA	Fungus
13862	11558	610	4535	51	17.826	4.156	2.03E-08	7.59E-07	735	craniferina_c3086	CUST_4839_PI416193500	261195412	XP_002624110.1	RSC complex subunit [Ajellomyces dermatitidis SLH14081] 	Algae
9285	106	780	6	27	-7.334	-2.875	7.05E-13	1.69E-10	736	craniferina_lrc944	CUST_1702_PI416193500	242768414	XP_002341564.1	"cell wall biogenesis protein phosphatase Ssd1, putative [Talaromyces stipitatus ATCC 10500] "	Fungus
22480	609	84	18	3	7.242	2.856	3.00E-13	8.38E-11	737	craniferina_c18723	CUST_11487_PI416193496	NA	NA	NA	Fungus
3053	43	5	5	1	9.355	3.226	4.65E-10	3.53E-08	738	craniferina_c22621	CUST_15195_PI416193496	10798449	CAC12802.1	glucose oxidase [Aspergillus niger]	Algae
3068	392	40	81	6	9.626	3.267	6.40E-10	4.59E-08	739	craniferina_c4137	CUST_6099_PI416193500	NA	NA	NA	Fungus
26634	18	317	5	2	-18.107	-4.178	2.21E-08	8.10E-07	740	craniferina_c20709	CUST_13383_PI416193496	NA	NA	NA	Fungus
10307	793	35	137	24	25.879	4.694	5.01E-08	1.58E-06	741	Cr_DMidi_5281D11.ab1	CUST_15705_PI416193500	291175554	EFE31359.1	hypothetical protein ARB_01754 [Arthroderma benhamiae CBS 112371] 	Fungus
7632	20	2	2	0	8.688	3.119	1.42E-10	1.31E-08	742	craniferina_c14150	CUST_12890_PI416193500	169618816	XP_001802821.1	hypothetical protein SNOG_12600 [Phaeosphaeria nodorum SN15] 	Algae
1114	1288	171	183	34	7.601	2.926	4.32E-12	7.37E-10	743	Cr_DMidi_5281B10.ab1	CUST_15659_PI416193500	169599515	XP_001793180.1	hypothetical protein SNOG_02577 [Phaeosphaeria nodorum SN15] 	Algae
43583	37	4	7	1	8.71	3.123	1.62E-10	1.47E-08	744	craniferina_c13000	CUST_6712_PI416193496	NA	NA	NA	Fungus
7726	18	210	3	54	-11.375	-3.508	2.58E-09	1.39E-07	745	craniferina_c18595	CUST_11369_PI416193496	154315497	XP_001557071.1	hypothetical protein BC1G_04321 [Botryotinia fuckeliana B05.10] 	Fungus
30323	135	2117	19	125	-15.813	-3.983	1.55E-08	6.08E-07	746	craniferina_lrc514	CUST_957_PI416193500	39944004	XP_361539.1	hypothetical protein MGG_04013 [Magnaporthe oryzae 70-15] 	Fungus
28347	2835	2	1482	1	1158.227	10.178	6.74E-07	1.32E-05	747	craniferina_c23883	CUST_14940_PI416193500	121713434	XP_001274328.1	benzoate 4-monooxygenase cytochrome P450 [Aspergillus clavatus NRRL 1] 	Fungus
22086	4502	543	343	30	8.282	3.05	7.66E-11	7.90E-09	748	craniferina_c3947	CUST_5885_PI416193500	NA	NA	NA	Fungus
44949	234	14	66	2	15.976	3.998	1.66E-08	6.44E-07	749	craniferina_c11724	CUST_12053_PI416193500	145257313	XP_001401684.1	hypothetical protein An04g03170 [Aspergillus niger] 	Fungus
44189	6	96	4	13	-20.583	-4.363	3.43E-08	1.16E-06	750	craniferina_c22950	CUST_15505_PI416193496	145228709	XP_001388663.1	hypothetical protein An01g02250 [Aspergillus niger] 	Fungus
18938	130	15	30	3	8.652	3.113	1.85E-10	1.64E-08	751	craniferina_c13097	CUST_6793_PI416193496	NA	NA	NA	Fungus
7502	246	2	218	0	92.479	6.531	2.39E-07	5.67E-06	752	craniferina_c27800	CUST_20101_PI416193496	NA	NA	NA	Fungus
4280	4769	693	434	79	6.897	2.786	7.38E-14	2.85E-11	753	craniferina_c3880	CUST_968_PI416193496	256724147	EEU37519.1	hypothetical protein NECHADRAFT_64388 [Nectria haematococca mpVI 77-13-4]	Algae
31974	10099	75835	1673	6720	-7.557	-2.918	7.56E-12	1.15E-09	754	Cr_WMini_1825D11.ab1	CUST_19298_PI416193500	121701275	XP_001268902.1	conserved hypothetical protein [Aspergillus clavatus NRRL 1] 	Fungus
44096	102	3	47	1	29.874	4.901	7.54E-08	2.21E-06	755	craniferina_c9449	CUST_4075_PI416193496	NA	NA	NA	Fungus
32372	3126	2	893	0	1547.118	10.595	7.27E-07	1.40E-05	756	craniferina_c13216	CUST_6905_PI416193496	NA	NA	NA	Fungus
6941	22	188	2	31	-8.316	-3.056	1.19E-10	1.14E-08	757	craniferina_c19851	CUST_12561_PI416193496	NA	NA	NA	Fungus
39046	11	125	2	33	-11.406	-3.512	3.43E-09	1.76E-07	758	craniferina_c25689	CUST_18080_PI416193496	116203567	XP_001227594.1	hypothetical protein CHGG_09667 [Chaetomium globosum CBS 148.51] 	Fungus
10111	346	4496	116	700	-13.474	-3.752	1.05E-08	4.50E-07	759	craniferina_lrc28233	CUST_15346_PI416193500	189189306	XP_001930992.1	cyanide hydratase [Pyrenophora tritici-repentis Pt-1C-BFP] 	Algae
15606	26	269	2	63	-10.191	-3.349	1.56E-09	9.28E-08	760	craniferina_c18725	CUST_11489_PI416193496	NA	NA	NA	Algae
5328	1040	6	1046	4	136.697	7.095	3.47E-07	7.64E-06	761	Cr_DMini_2305B10.ab1	CUST_16732_PI416193500	NA	NA	NA	Fungus
19527	66	2	10	0	35.819	5.163	1.05E-07	2.89E-06	762	craniferina_c1695	CUST_2922_PI416193500	78103322	YP_358636.1	hypothetical protein PhapfoPp090 [Phalaenopsis aphrodite subsp. formosana] 	Algae
34762	34	2	15	0	14.738	3.881	1.51E-08	5.98E-07	763	craniferina_c14192	CUST_12904_PI416193500	NA	NA	NA	Fungus
36983	74	7	21	4	11.645	3.542	4.37E-09	2.14E-07	764	craniferina_c7438	CUST_9241_PI416193500	169625148	XP_001805978.1	hypothetical protein SNOG_15843 [Phaeosphaeria nodorum SN15] 	Fungus
38984	119	2	80	0	39.974	5.321	1.28E-07	3.40E-06	765	craniferina_c10965	CUST_11622_PI416193500	149275661	ABR23156.1	peptide methionine sulfoxide reductase A [Ulva fasciata]	Algae
30572	103	4	64	2	26.086	4.705	6.67E-08	2.00E-06	766	craniferina_c10296	CUST_4686_PI416193496	NA	NA	NA	Algae
15434	12	135	4	20	-11.817	-3.563	5.62E-09	2.65E-07	767	craniferina_c9625	CUST_4206_PI416193496	NA	NA	NA	Algae
3901	80	4	9	1	21.691	4.439	4.79E-08	1.53E-06	768	craniferina_c18872	CUST_11630_PI416193496	NA	NA	NA	Fungus
9545	360	2	384	0	128.504	7.006	3.48E-07	7.67E-06	769	Cr_DMidi_9697B02.ab1	CUST_16416_PI416193500	116201305	XP_001226464.1	hypothetical protein CHGG_08537 [Chaetomium globosum CBS 148.51] 	Fungus
3228	4009	31451	953	3570	-7.954	-2.992	7.32E-11	7.63E-09	770	craniferina_c3562	CUST_5432_PI416193500	239611873	EEQ88860.1	conserved hypothetical protein [Ajellomyces dermatitidis ER-3]	Fungus
21038	35517	4323	8093	199	8.078	3.014	1.05E-10	1.02E-08	771	craniferina_c949	CUST_1712_PI416193500	119174190	XP_001239456.1	hypothetical protein CIMG_09077 [Coccidioides immitis RS]	Fungus
34843	1242	8	681	6	175.517	7.455	4.26E-07	9.05E-06	772	craniferina_lrc259	CUST_491_PI416193500	238495508	XP_002378990.1	"non-classical export protein Nce102, putative [Aspergillus flavus NRRL3357] "	Fungus
29544	1046	102	396	24	9.98	3.319	1.71E-09	1.01E-07	773	Cr_WMini_4129F05.ab1	CUST_19804_PI416193500	58260270	XP_567545.1	DNA binding protein [Cryptococcus neoformans var. neoformans JEC21] 	Algae
4470	2	49	0	7	-22.88	-4.516	5.41E-08	1.69E-06	774	craniferina_c21542	CUST_14684_PI416193500	39971019	XP_366900.1	hypothetical protein MGG_02976 [Magnaporthe oryzae 70-15] 	Fungus
41722	178	15	41	4	11.795	3.56	6.09E-09	2.85E-07	775	craniferina_c17581	CUST_10455_PI416193496	212531205	XP_002145759.1	"ankyrin repeat-containing protein, putative [Penicillium marneffei ATCC 18224] "	Fungus
4128	130	14	29	7	9.897	3.307	1.67E-09	9.87E-08	776	craniferina_c27703	CUST_20011_PI416193496	NA	NA	NA	Fungus
30200	91	6	37	5	16.349	4.031	2.31E-08	8.35E-07	777	craniferina_c26227	CUST_18598_PI416193496	261198004	XP_002625404.1	peroxisomal membrane protein [Ajellomyces dermatitidis SLH14081] 	Fungus
3126	2427	18682	531	2200	-7.799	-2.963	4.81E-11	5.37E-09	778	craniferina_c3414	CUST_5238_PI416193500	242799252	XP_002483340.1	short chain dehydrogenase family protein [Talaromyces stipitatus ATCC 10500] 	Fungus
18739	35	444	13	106	-13.247	-3.728	1.25E-08	5.16E-07	779	craniferina_c4017	CUST_5972_PI416193500	119192604	XP_001246908.1	hypothetical protein CIMG_00679 [Coccidioides immitis RS]	Fungus
27543	1881	101	1122	15	16.679	4.06	2.66E-08	9.44E-07	780	craniferina_c14967	CUST_13146_PI416193500	212543889	XP_002152099.1	"MFS monosaccharide transporter, putative [Penicillium marneffei ATCC 18224] "	Algae
14240	181	2510	141	290	-16.66	-4.058	2.68E-08	9.49E-07	781	craniferina_c12982	CUST_12552_PI416193500	NA	NA	NA	Fungus
19730	503	2	87	0	242.541	7.922	5.19E-07	1.07E-05	782	craniferina_c9219	CUST_3915_PI416193496	NA	NA	NA	Fungus
21135	9054	1397	246	48	6.48	2.696	3.06E-15	2.31E-12	783	craniferina_c3335	CUST_5151_PI416193500	NA	NA	NA	Fungus
4276	27	271	6	19	-10.068	-3.332	2.21E-09	1.24E-07	784	craniferina_c7659	CUST_2937_PI416193496	NA	NA	NA	Fungus
7875	10	80	2	7	-8.206	-3.037	1.98E-10	1.74E-08	785	craniferina_c3476	CUST_5319_PI416193500	NA	NA	NA	Fungus
25410	8364	14	8175	8	462.858	8.854	6.89E-07	1.34E-05	786	craniferina_c9626	CUST_4207_PI416193496	NA	NA	NA	Fungus
20469	23	2	1	0	12.256	3.615	9.57E-09	4.16E-07	787	craniferina_c14736	CUST_13077_PI416193500	159125535	EDP50652.1	"thioredoxin reductase Trr1/Trr2, putative [Aspergillus fumigatus A1163]"	Fungus
25303	181	2246	72	384	-13.106	-3.712	1.41E-08	5.67E-07	788	craniferina_lrc28233	CUST_15345_PI416193500	189189306	XP_001930992.1	cyanide hydratase [Pyrenophora tritici-repentis Pt-1C-BFP] 	Algae
39621	60	8239	87	1341	-325.863	-8.348	6.39E-07	1.26E-05	789	craniferina_c16568	CUST_9664_PI416193496	NA	NA	NA	Fungus
19913	89	3147	38	552	-36.923	-5.206	1.50E-07	3.87E-06	790	craniferina_c5234	CUST_7244_PI416193500	242794403	XP_002482365.1	"proteasome regulatory particle subunit Rpt6, putative [Talaromyces stipitatus ATCC 10500] "	Fungus
28254	1975	5	1673	4	340.009	8.409	6.82E-07	1.33E-05	791	craniferina_c4005	CUST_5952_PI416193500	258575227	XP_002541795.1	hypothetical protein UREG_01311 [Uncinocarpus reesii 1704] 	Fungus
9767	41	2	20	0	15.247	3.93	2.45E-08	8.76E-07	792	craniferina_c19739	CUST_12456_PI416193496	NA	NA	NA	Algae
4639	590	4	496	3	133.261	7.058	4.52E-07	9.51E-06	793	craniferina_lrc13530	CUST_7172_PI416193496	50312707	XP_453836.1	unnamed protein product [Kluyveromyces lactis]	Fungus
30556	62	471	12	76	-7.64	-2.934	7.48E-11	7.76E-09	794	craniferina_c18163	CUST_10960_PI416193496	NA	NA	NA	Fungus
33732	25	441	6	219	-16.651	-4.058	3.48E-08	1.18E-06	795	craniferina_lrc28321	CUST_15371_PI416193500	NA	NA	NA	Fungus
28710	182	19	28	8	10.147	3.343	3.24E-09	1.68E-07	796	craniferina_c14802	CUST_13088_PI416193500	212546045	XP_002153176.1	"ribosomal small subunit assembly protein, putative [Penicillium marneffei ATCC 18224] "	Fungus
35843	8	294	7	7	-50.547	-5.66	2.20E-07	5.28E-06	797	craniferina_c3841	CUST_952_PI416193496	NA	NA	NA	Fungus
44810	130	960	29	49	-7.513	-2.909	5.91E-11	6.40E-09	798	craniferina_c22192	CUST_14797_PI416193496	NA	NA	NA	Fungus
14425	3974	36295	109	1746	-9.129	-3.19	1.41E-09	8.63E-08	799	Cr_DMini_4897H10.ab1	CUST_17356_PI416193500	225680751	EEH19035.1	phosphomannomutase [Paracoccidioides brasiliensis Pb03] 	Fungus
36032	6514	889	184	23	7.33	2.874	3.55E-11	4.21E-09	800	craniferina_c3947	CUST_5886_PI416193500	NA	NA	NA	Fungus
43398	55	7	18	3	8.795	3.137	1.03E-09	6.70E-08	801	Cr_DMini_865B11.ab1	CUST_17560_PI416193500	289619651	CBI53934.1	unnamed protein product [Sordaria macrospora]	Fungus
1951	3	162	0	24	-62.021	-5.955	2.69E-07	6.22E-06	802	craniferina_c16595	CUST_13786_PI416193500	212535904	XP_002148108.1	homoserine acetyltransferase family protein [Penicillium marneffei ATCC 18224] 	Fungus
10454	638	87	82	15	7.382	2.884	5.22E-11	5.75E-09	803	craniferina_c9897	CUST_4409_PI416193496	NA	NA	NA	Fungus
25209	4503	54279	1059	8834	-12.184	-3.607	1.32E-08	5.38E-07	804	craniferina_c1812	CUST_3104_PI416193500	212537127	XP_002148719.1	"fructose-2,6-bisphosphatase [Penicillium marneffei ATCC 18224] "	Fungus
37954	11	158	6	58	-14.921	-3.899	2.75E-08	9.69E-07	805	craniferina_lrc840	CUST_1519_PI416193500	242814803	XP_002486445.1	bZIP transcription factor HacA [Talaromyces stipitatus ATCC 10500] 	Fungus
34172	23	228	7	55	-9.999	-3.322	3.43E-09	1.76E-07	806	craniferina_lrc9991	CUST_11028_PI416193500	169607641	XP_001797240.1	hypothetical protein SNOG_06879 [Phaeosphaeria nodorum SN15] 	Fungus
36668	93	9	33	3	10.336	3.37	4.46E-09	2.18E-07	807	craniferina_lrc830	CUST_1503_PI416193500	169613074	XP_001799954.1	hypothetical protein SNOG_09667 [Phaeosphaeria nodorum SN15] 	Fungus
22612	9971	744	3508	102	12.841	3.683	1.63E-08	6.37E-07	808	craniferina_c5634	CUST_7660_PI416193500	NA	NA	NA	Fungus
27313	47	415	12	109	-8.892	-3.152	1.36E-09	8.41E-08	809	craniferina_c4684	CUST_6681_PI416193500	156051914	XP_001591918.1	hypothetical protein SS1G_07364 [Sclerotinia sclerotiorum 1980] 	Algae
15911	22	2	4	0	11.536	3.528	1.04E-08	4.45E-07	810	craniferina_c3394	CUST_5215_PI416193500	46110669	XP_382392.1	hypothetical protein FG02216.1 [Gibberella zeae PH-1]	Fungus
25102	110	6	10	4	20.979	4.391	7.15E-08	2.12E-06	811	craniferina_c18308	CUST_11095_PI416193496	NA	NA	NA	Fungus
19387	86	10	16	2	8.418	3.073	7.81E-10	5.38E-08	812	craniferina_c17605	CUST_14226_PI416193500	169611424	XP_001799130.1	hypothetical protein SNOG_08825 [Phaeosphaeria nodorum SN15] 	Fungus
920	139	1362	13	437	-9.451	-3.24	2.49E-09	1.36E-07	813	craniferina_c16186	CUST_9360_PI416193496	115400902	XP_001216039.1	30 kDa heat shock protein [Aspergillus terreus NIH2624] 	Fungus
11563	56	7360	59	170	-196.178	-7.616	6.19E-07	1.23E-05	814	craniferina_c3596	CUST_5478_PI416193500	156033037	XP_001585355.1	hypothetical protein SS1G_13594 [Sclerotinia sclerotiorum 1980] 	Fungus
40719	59	4	24	2	13.972	3.804	2.33E-08	8.40E-07	815	craniferina_c10276	CUST_4673_PI416193496	NA	NA	NA	Fungus
36218	498	71	117	21	7.128	2.834	2.67E-11	3.33E-09	816	craniferina_c5072	CUST_7094_PI416193500	156060781	XP_001596313.1	hypothetical protein SS1G_02533 [Sclerotinia sclerotiorum 1980] 	Fungus
39494	2437	187	741	9	12.596	3.655	1.67E-08	6.47E-07	817	craniferina_c15399	CUST_8731_PI416193496	NA	NA	NA	Algae
26047	57	5	6	3	12.716	3.669	1.73E-08	6.67E-07	818	craniferina_c4181	CUST_1103_PI416193496	189190192	XP_001931435.1	cation diffusion facilitator 10 [Pyrenophora tritici-repentis Pt-1C-BFP] 	Fungus
13001	25683	3645	1295	248	7.051	2.818	2.37E-11	3.03E-09	819	craniferina_c2069	CUST_3492_PI416193500	289614718	CBI58555.1	unnamed protein product [Sordaria macrospora]	Fungus
17445	6149	8	6338	11	1022.579	9.998	1.02E-06	1.83E-05	820	craniferina_c1115	CUST_2000_PI416193500	NA	NA	NA	Algae
17512	4653	52163	962	7932	-11.293	-3.497	1.03E-08	4.44E-07	821	craniferina_c1812	CUST_3103_PI416193500	212537127	XP_002148719.1	"fructose-2,6-bisphosphatase [Penicillium marneffei ATCC 18224] "	Fungus
8959	26	3	4	1	10.417	3.381	6.14E-09	2.87E-07	822	craniferina_c10089	CUST_4541_PI416193496	NA	NA	NA	Fungus
19735	133	16	26	3	8.274	3.049	7.67E-10	5.30E-08	823	craniferina_c9636	CUST_4215_PI416193496	258571635	XP_002544621.1	hypothetical protein UREG_04138 [Uncinocarpus reesii 1704] 	Fungus
31173	199	22	31	0	8.904	3.154	1.65E-09	9.80E-08	824	craniferina_c22104	CUST_14714_PI416193496	NA	NA	NA	Fungus
24155	1530	2	622	0	734.695	9.521	9.77E-07	1.77E-05	825	craniferina_c5604	CUST_1786_PI416193496	NA	NA	NA	Fungus
38066	10408	952	708	326	11.328	3.502	1.08E-08	4.60E-07	826	Cr_WMidi_9889D05.ab1	CUST_19015_PI416193500	238601911	XP_002395539.1	hypothetical protein MPER_04392 [Moniliophthora perniciosa FA553] 	Fungus
31901	611	20	295	12	31.159	4.962	1.56E-07	3.99E-06	827	craniferina_c20342	CUST_13034_PI416193496	NA	NA	NA	Fungus
29677	107	2	76	0	40.226	5.33	2.14E-07	5.17E-06	828	craniferina_c10965	CUST_11621_PI416193500	149275661	ABR23156.1	peptide methionine sulfoxide reductase A [Ulva fasciata]	Algae
6035	80	6	38	2	12.417	3.634	1.69E-08	6.52E-07	829	craniferina_c14590	CUST_8062_PI416193496	NA	NA	NA	Fungus
21787	75	736	4	104	-9.695	-3.277	3.66E-09	1.86E-07	830	craniferina_c9590	CUST_4184_PI416193496	225557683	EEH05968.1	imidazole glycerol phosphate synthase hisHF [Ajellomyces capsulatus G186AR]	Algae
11421	14	2	5	0	7.449	2.897	1.32E-10	1.23E-08	831	craniferina_c5962	CUST_1962_PI416193496	46138677	XP_391029.1	hypothetical protein FG10853.1 [Gibberella zeae PH-1]	Fungus
33398	61	2	38	0	26.676	4.737	1.25E-07	3.34E-06	832	craniferina_c26897	CUST_19245_PI416193496	NA	NA	NA	Fungus
31168	1612	2	1366	0	642.245	9.327	9.85E-07	1.78E-05	833	craniferina_c25097	CUST_17523_PI416193496	NA	NA	NA	Fungus
29476	25	274	7	20	-11.105	-3.473	1.01E-08	4.36E-07	834	craniferina_c12718	CUST_6484_PI416193496	NA	NA	NA	Algae
30041	2	55	0	37	-25.205	-4.656	1.16E-07	3.14E-06	835	craniferina_c4812	CUST_6815_PI416193500	NA	NA	NA	Fungus
25351	19	2	5	0	9.34	3.223	3.07E-09	1.61E-07	836	craniferina_c7000	CUST_8914_PI416193500	119499774	XP_001266644.1	tripeptidyl peptidase A [Neosartorya fischeri NRRL 181] 	Fungus
1000	323	4	207	2	73.823	6.206	3.91E-07	8.43E-06	837	craniferina_c3410	CUST_5233_PI416193500	225556766	EEH05054.1	conserved hypothetical protein [Ajellomyces capsulatus G186AR]	Fungus
18080	45	2	19	0	23.035	4.526	1.10E-07	3.00E-06	838	craniferina_c6638	CUST_8651_PI416193500	182678569	YP_001832715.1	type I phosphodiesterase/nucleotide pyrophosphatase [Beijerinckia indica subsp. indica ATCC 9039] 	Fungus
9128	3124	8	451	10	753.133	9.557	1.07E-06	1.90E-05	839	craniferina_c4688	CUST_1344_PI416193496	NA	NA	NA	Fungus
8707	6	45	1	6	-8.148	-3.026	9.21E-10	6.16E-08	840	craniferina_c6581	CUST_8604_PI416193500	NA	NA	NA	Fungus
12759	6	192	4	13	-38.978	-5.285	2.45E-07	5.77E-06	841	craniferina_c27684	CUST_19995_PI416193496	116196768	XP_001224196.1	hypothetical protein CHGG_04982 [Chaetomium globosum CBS 148.51] 	Fungus
15973	384	24511	351	1026	-90.235	-6.496	4.85E-07	1.01E-05	842	craniferina_lrc56	CUST_105_PI416193500	261193224	XP_002623018.1	hypothetical protein BDBG_06198 [Ajellomyces dermatitidis SLH14081] 	Fungus
6760	95	6	26	4	17.519	4.131	7.12E-08	2.11E-06	843	craniferina_c22842	CUST_14832_PI416193500	NA	NA	NA	Algae
29895	301	15	86	23	55.427	5.793	3.45E-07	7.62E-06	844	craniferina_c5850	CUST_1899_PI416193496	NA	NA	NA	Fungus
9939	49	2	26	0	18.539	4.212	8.28E-08	2.38E-06	845	craniferina_c24458	CUST_16926_PI416193496	NA	NA	NA	Fungus
14516	57	453	15	61	-8.064	-3.012	1.03E-09	6.70E-08	846	craniferina_c10313	CUST_11226_PI416193500	156040455	XP_001587214.1	hypothetical protein SS1G_12244 [Sclerotinia sclerotiorum 1980] 	Fungus
33798	598	82	114	15	7.305	2.869	2.12E-10	1.84E-08	847	craniferina_c27826	CUST_20124_PI416193496	169608932	XP_001797885.1	hypothetical protein SNOG_07550 [Phaeosphaeria nodorum SN15] 	Fungus
15299	23	2	3	0	10.829	3.437	1.31E-08	5.36E-07	848	BTK05730010(c)SJ1(t)Dry_0.5-1kb_1441-1536_E12(p)T3(s)090205SJ1SEQ1.093.ab1	CUST_15608_PI416193500	NA	NA	NA	NA
36132	317	44	61	9	7.17	2.842	1.27E-10	1.19E-08	849	craniferina_c8105	CUST_9812_PI416193500	NA	NA	NA	Fungus
35602	1157	142	105	15	8.174	3.031	1.36E-09	8.41E-08	850	craniferina_c1210	CUST_2147_PI416193500	226291032	EEH46460.1	RNA polymerase II subunit 7 [Paracoccidioides brasiliensis Pb18]	Fungus
19101	1062	131	53	34	8.288	3.051	1.51E-09	9.05E-08	851	craniferina_c13415	CUST_12657_PI416193500	NA	NA	NA	Fungus
27551	34	990	21	162	-33.008	-5.045	2.20E-07	5.28E-06	852	craniferina_c20320	CUST_13013_PI416193496	NA	NA	NA	Fungus
7216	66	6	16	3	11.017	3.462	1.44E-08	5.75E-07	853	craniferina_c15131	CUST_8517_PI416193496	NA	NA	NA	Fungus
4522	49	4	17	3	13.966	3.804	4.10E-08	1.35E-06	854	craniferina_c6278	CUST_8303_PI416193500	119478877	XP_001259472.1	XPG I-region protein [Neosartorya fischeri NRRL 181] 	Fungus
2498	417	8131	153	3507	-19.211	-4.264	9.78E-08	2.73E-06	855	Cr_DMini_3841B10.ab1	CUST_16893_PI416193500	NA	NA	NA	Fungus
2876	97	5	44	1	17.779	4.152	8.39E-08	2.41E-06	856	craniferina_c3059	CUST_4805_PI416193500	NA	NA	NA	Fungus
45172	9	350	9	44	-54.018	-5.755	3.85E-07	8.34E-06	857	craniferina_c21708	CUST_14693_PI416193500	240109095	EER27264.1	hypothetical protein CPC735_026000 [Coccidioides posadasii C735 delta SOWgp]	Fungus
36869	246	1936	64	95	-8.068	-3.012	1.38E-09	8.48E-08	858	craniferina_c19611	CUST_12333_PI416193496	NA	NA	NA	Fungus
9787	833	2	166	1	344.555	8.429	1.03E-06	1.85E-05	859	craniferina_c10599	CUST_4894_PI416193496	NA	NA	NA	Fungus
8700	785	79	103	13	9.991	3.321	1.05E-08	4.50E-07	860	craniferina_c27288	CUST_19619_PI416193496	NA	NA	NA	Algae
39051	82	3	39	0	27.847	4.799	2.03E-07	4.97E-06	861	craniferina_c27457	CUST_19781_PI416193496	NA	NA	NA	Fungus
13771	1048	11119	108	788	-10.633	-3.41	1.44E-08	5.75E-07	862	craniferina_c10133	CUST_11127_PI416193500	189199502	XP_001936088.1	triosephosphate isomerase [Pyrenophora tritici-repentis Pt-1C-BFP] 	Fungus
35815	58	648	29	88	-12.56	-3.651	3.28E-08	1.12E-06	863	craniferina_c7133	CUST_2625_PI416193496	225557475	EEH05761.1	conserved hypothetical protein [Ajellomyces capsulatus G186AR]	Fungus
17829	16	2	4	1	7.208	2.85	2.94E-10	2.42E-08	864	craniferina_c20769	CUST_13440_PI416193496	NA	NA	NA	Fungus
14026	113	1299	30	465	-11.307	-3.499	2.00E-08	7.50E-07	865	craniferina_lrc1331	CUST_2351_PI416193500	169602024	XP_001794434.1	hypothetical protein SNOG_03889 [Phaeosphaeria nodorum SN15] 	Fungus
16790	7883	1229	1445	61	6.351	2.667	7.69E-12	1.17E-09	866	craniferina_c17572	CUST_10446_PI416193496	NA	NA	NA	Fungus
25400	580	55	86	5	10.534	3.397	1.44E-08	5.75E-07	867	craniferina_c2732	CUST_4386_PI416193500	156060003	XP_001595924.1	hypothetical protein SS1G_02138 [Sclerotinia sclerotiorum 1980] 	Fungus
28195	843	10	517	2	75.456	6.238	5.30E-07	1.08E-05	868	craniferina_c1515	CUST_2650_PI416193500	121712393	XP_001273808.1	"potassium transporter, putative [Aspergillus clavatus NRRL 1] "	Algae
296	851	96	136	39	9.392	3.231	7.64E-09	3.46E-07	869	craniferina_c6617	CUST_2300_PI416193496	159476860	XP_001696529.1	lycopene epsilon cyclase [Chlamydomonas reinhardtii] 	Algae
24713	30	4	6	3	10.26	3.359	1.38E-08	5.58E-07	870	craniferina_c23816	CUST_16322_PI416193496	240107045	EER25232.1	hypothetical protein CPC735_018360 [Coccidioides posadasii C735 delta SOWgp]	Algae
30815	51729	8337	5378	748	6.198	2.632	2.74E-12	5.04E-10	871	craniferina_lrc28264	CUST_15358_PI416193500	289619013	CBI54281.1	unnamed protein product [Sordaria macrospora]	Fungus
36344	23	221	7	46	-9.729	-3.282	1.03E-08	4.41E-07	872	craniferina_lrc5573	CUST_1771_PI416193496	NA	NA	NA	Fungus
5175	248221	41023	10868	4128	6.068	2.601	1.09E-12	2.39E-10	873	Cr_DMini_4897H08.ab1	CUST_17353_PI416193500	238505620	XP_002384026.1	conserved hypothetical protein [Aspergillus flavus NRRL3357] 	Fungus
42254	1528	125	99	35	12.604	3.656	3.77E-08	1.25E-06	874	craniferina_c17997	CUST_14333_PI416193500	255932319	XP_002557716.1	Pc12g08870 [Penicillium chrysogenum Wisconsin 54-1255] 	Fungus
42075	6	70	2	7	-12.402	-3.633	3.58E-08	1.20E-06	875	craniferina_c12165	CUST_6031_PI416193496	NA	NA	NA	Fungus
34723	4	112	4	18	-34.036	-5.089	2.96E-07	6.74E-06	876	craniferina_c5649	CUST_7678_PI416193500	67458773	YP_246397.1	guanosine polyphosphate pyrophosphohydrolase/synthetase-like protein [Rickettsia felis URRWXCal2] 	Fungus
5524	113	1262	36	425	-11.128	-3.476	2.24E-08	8.18E-07	877	craniferina_lrc1331	CUST_2352_PI416193500	169602024	XP_001794434.1	hypothetical protein SNOG_03889 [Phaeosphaeria nodorum SN15] 	Fungus
18552	31	2	0	0	16.881	4.077	9.53E-08	2.67E-06	878	craniferina_c7027	CUST_8934_PI416193500	261360533	EEY22961.1	translocation protein sec72 [Verticillium albo-atrum VaMs.102]	Fungus
35966	370	3	340	1	94.627	6.564	6.88E-07	1.34E-05	879	craniferina_c5960	CUST_1960_PI416193496	NA	NA	NA	Algae
37713	1320	71	279	39	20.195	4.336	1.45E-07	3.75E-06	880	craniferina_c4542	CUST_6539_PI416193500	225555885	EEH04175.1	YagE family protein [Ajellomyces capsulatus G186AR]	Fungus
43300	180	9272	35	448	-52.027	-5.701	4.70E-07	9.81E-06	881	craniferina_c6675	CUST_2330_PI416193496	291187734	EFE43106.1	hypothetical protein TRV_02111 [Trichophyton verrucosum HKI 0517]	Fungus
30729	186	23	59	5	7.758	2.956	1.48E-09	8.91E-08	882	Cr_DMini_4609C04.ab1	CUST_17073_PI416193500	NA	NA	NA	Fungus
23758	206	2	185	1	71.291	6.156	5.88E-07	1.18E-05	883	craniferina_c2494	CUST_4091_PI416193500	NA	NA	NA	Fungus
998	12	103	4	11	-8.787	-3.135	5.47E-09	2.59E-07	884	craniferina_c24244	CUST_16727_PI416193496	168049061	XP_001776983.1	predicted protein [Physcomitrella patens subsp. patens] 	Fungus
39837	500	81	23	4	6.151	2.621	7.00E-12	1.09E-09	885	craniferina_c12588	CUST_6379_PI416193496	NA	NA	NA	Algae
8658	1763	110	1055	16	14.415	3.85	7.12E-08	2.11E-06	886	craniferina_c14967	CUST_13145_PI416193500	212543889	XP_002152099.1	"MFS monosaccharide transporter, putative [Penicillium marneffei ATCC 18224] "	Algae
25269	75	794	8	230	-10.331	-3.369	1.80E-08	6.87E-07	887	craniferina_c1203	CUST_135_PI416193496	NA	NA	NA	Fungus
11362	32305	20	30318	4	1162.59	10.183	1.64E-06	2.68E-05	888	Cr_WMidi_9601A06.ab1	CUST_18875_PI416193500	NA	NA	NA	Fungus
24403	582	4	153	3	184.924	7.531	1.01E-06	1.82E-05	889	craniferina_c5785	CUST_7824_PI416193500	NA	NA	NA	Fungus
21205	14	2	4	0	7.672	2.94	1.50E-09	9.00E-08	890	craniferina_c22064	CUST_14674_PI416193496	NA	NA	NA	Fungus
25593	19	198	7	58	-10.527	-3.396	2.14E-08	7.91E-07	891	craniferina_c24248	CUST_14985_PI416193500	256723812	EEU37185.1	predicted protein [Nectria haematococca mpVI 77-13-4]	Fungus
20242	2	35	0	6	-16.947	-4.083	1.16E-07	3.14E-06	892	Cr_DMini_865B01.ab1	CUST_17540_PI416193500	189206027	XP_001939348.1	conserved hypothetical protein [Pyrenophora tritici-repentis Pt-1C-BFP] 	Algae
4159	271	4	223	1	55.058	5.783	5.36E-07	1.09E-05	893	craniferina_c24225	CUST_16710_PI416193496	NA	NA	NA	Fungus
22628	47	339	8	45	-7.263	-2.861	8.76E-10	5.90E-08	894	craniferina_c15744	CUST_9011_PI416193496	NA	NA	NA	Fungus
29229	7	55	2	18	-7.687	-2.942	1.88E-09	1.09E-07	895	craniferina_c20680	CUST_13355_PI416193496	NA	NA	NA	Fungus
1491	1307	100	277	19	13.068	3.708	5.90E-08	1.81E-06	896	craniferina_c15770	CUST_9030_PI416193496	169779629	XP_001824279.1	hypothetical protein [Aspergillus oryzae RIB40] 	Fungus
29290	4387	517	1477	48	8.141	3.025	3.55E-09	1.81E-07	897	craniferina_c8824	CUST_10364_PI416193500	67518043	XP_658792.1	hypothetical protein AN1188.2 [Aspergillus nidulans FGSC A4] 	Fungus
36100	336	30	180	3	10.153	3.344	1.97E-08	7.39E-07	898	craniferina_c22125	CUST_14732_PI416193496	242775364	XP_002478629.1	DUF636 domain protein [Talaromyces stipitatus ATCC 10500] 	Fungus
44648	401	45	119	8	8.737	3.127	7.67E-09	3.47E-07	899	craniferina_c21713	CUST_14343_PI416193496	NA	NA	NA	Fungus
35304	31668	4869	2924	330	6.496	2.7	1.01E-10	9.95E-09	900	craniferina_c8400	CUST_10037_PI416193500	258577547	XP_002542955.1	aminopeptidase 2 [Uncinocarpus reesii 1704] 	Fungus
13367	64	781	15	244	-11.942	-3.578	4.42E-08	1.43E-06	901	craniferina_c6001	CUST_8031_PI416193500	240106865	EER25052.1	XPG I-region family protein [Coccidioides posadasii C735 delta SOWgp]	Fungus
21909	97	7	18	10	24.125	4.592	2.31E-07	5.50E-06	902	craniferina_c22788	CUST_15354_PI416193496	NA	NA	NA	Fungus
30329	35871	347	32268	178	81.185	6.343	7.19E-07	1.39E-05	903	craniferina_c3292	CUST_5090_PI416193500	154310686	XP_001554674.1	hypothetical protein BC1G_06817 [Botryotinia fuckeliana B05.10] 	Fungus
38146	2	16	0	6	-7.898	-2.982	2.55E-09	1.38E-07	904	craniferina_c24521	CUST_16987_PI416193496	NA	NA	NA	Fungus
21369	4	92	3	19	-28.794	-4.848	2.99E-07	6.77E-06	905	craniferina_c9008	CUST_10473_PI416193500	156061917	XP_001596881.1	hypothetical protein SS1G_03104 [Sclerotinia sclerotiorum 1980] 	Fungus
22807	284	34	95	9	8.221	3.039	4.34E-09	2.14E-07	906	craniferina_c9763	CUST_10909_PI416193500	189208001	XP_001940334.1	DNA repair protein rad5 [Pyrenophora tritici-repentis Pt-1C-BFP] 	Algae
43493	20	181	3	50	-8.773	-3.133	8.25E-09	3.66E-07	907	craniferina_c17319	CUST_10237_PI416193496	169606492	XP_001796666.1	hypothetical protein SNOG_06289 [Phaeosphaeria nodorum SN15] 	Algae
9618	15	123	5	17	-8.449	-3.079	6.33E-09	2.95E-07	908	craniferina_c2190	CUST_3658_PI416193500	255950188	XP_002565861.1	Pc22g19580 [Penicillium chrysogenum Wisconsin 54-1255] 	Fungus
30747	10	76	1	19	-7.617	-2.929	2.15E-09	1.22E-07	909	craniferina_c7395	CUST_2787_PI416193496	261353850	EEY16278.1	conserved hypothetical protein [Verticillium albo-atrum VaMs.102]	Algae
15086	11669	1436	3599	97	7.892	2.98	2.96E-09	1.56E-07	910	craniferina_c3029	CUST_4761_PI416193500	258569787	XP_002543697.1	conserved hypothetical protein [Uncinocarpus reesii 1704] 	Fungus
33695	3	82	1	24	-27.107	-4.761	2.96E-07	6.74E-06	911	craniferina_c6064	CUST_8102_PI416193500	261356254	EEY18682.1	glycoprotease pgp1 [Verticillium albo-atrum VaMs.102]	Fungus
11808	2	29	0	7	-13.784	-3.785	8.00E-08	2.32E-06	912	craniferina_c2181	CUST_3650_PI416193500	NA	NA	NA	Fungus
29036	601	21	535	2	22.797	4.511	2.29E-07	5.45E-06	913	craniferina_c11597	CUST_11984_PI416193500	NA	NA	NA	Algae
40067	105	6	73	3	18.014	4.171	1.60E-07	4.08E-06	914	craniferina_c27672	CUST_15238_PI416193500	NA	NA	NA	Fungus
43270	3822	5	3928	2	582.794	9.187	1.70E-06	2.76E-05	915	craniferina_c25350	CUST_17766_PI416193496	NA	NA	NA	Fungus
20596	7	66	5	2	-11.615	-3.538	4.56E-08	1.47E-06	916	craniferina_c27569	CUST_19889_PI416193496	189191548	XP_001932113.1	conserved hypothetical protein [Pyrenophora tritici-repentis Pt-1C-BFP] 	Algae
27942	15	2	3	0	7.26	2.86	1.30E-09	8.09E-08	917	Cr_DMini_673G04.ab1	CUST_17482_PI416193500	NA	NA	NA	Algae
45203	26	237	3	16	-9.146	-3.193	1.36E-08	5.53E-07	918	craniferina_c7465	CUST_2833_PI416193496	121705014	XP_001270770.1	C6 zinc finger domain protein [Aspergillus clavatus NRRL 1] 	Fungus
19495	86	8	28	2	10.567	3.402	3.04E-08	1.05E-06	919	craniferina_c11715	CUST_5684_PI416193496	NA	NA	NA	Fungus
7440	674	2	607	0	244.774	7.935	1.33E-06	2.27E-05	920	craniferina_c24398	CUST_16872_PI416193496	NA	NA	NA	Algae
13955	1048	139	62	37	7.735	2.951	2.85E-09	1.51E-07	921	craniferina_c13415	CUST_12658_PI416193500	NA	NA	NA	Fungus
32314	13781	1438	2700	177	9.495	3.247	1.83E-08	6.96E-07	922	craniferina_c17959	CUST_10778_PI416193496	154321537	XP_001560084.1	hypothetical protein BC1G_01643 [Botryotinia fuckeliana B05.10] 	Fungus
41170	2	16	0	2	-7.24	-2.856	1.46E-09	8.83E-08	923	craniferina_c20805	CUST_13476_PI416193496	NA	NA	NA	Fungus
4770	625	79	31	7	7.919	2.985	4.27E-09	2.11E-07	924	craniferina_c25947	CUST_18329_PI416193496	NA	NA	NA	Fungus
24875	21	2	7	0	11.298	3.498	4.51E-08	1.46E-06	925	craniferina_c11625	CUST_5619_PI416193496	NA	NA	NA	Algae
21467	74	882	18	275	-11.669	-3.545	5.38E-08	1.68E-06	926	craniferina_c6001	CUST_8032_PI416193500	240106865	EER25052.1	XPG I-region family protein [Coccidioides posadasii C735 delta SOWgp]	Fungus
39708	957	151	239	11	6.236	2.641	8.17E-11	8.28E-09	927	craniferina_c17482	CUST_10371_PI416193496	NA	NA	NA	Fungus
42218	2	37	1	10	-15.082	-3.915	1.19E-07	3.20E-06	928	craniferina_lrc27641	CUST_19956_PI416193496	156032698	XP_001585186.1	hypothetical protein SS1G_13754 [Sclerotinia sclerotiorum 1980] 	Fungus
38573	47	305	13	44	-6.655	-2.735	4.79E-10	3.62E-08	929	craniferina_c9569	CUST_4169_PI416193496	255936803	XP_002559428.1	Pc13g10060 [Penicillium chrysogenum Wisconsin 54-1255] 	Fungus
42222	28	285	10	81	-10.213	-3.352	2.94E-08	1.02E-06	930	craniferina_c3763	CUST_5684_PI416193500	NA	NA	NA	Fungus
24599	2828	262	385	77	11.073	3.469	4.43E-08	1.44E-06	931	craniferina_c17997	CUST_14334_PI416193500	255932319	XP_002557716.1	Pc12g08870 [Penicillium chrysogenum Wisconsin 54-1255] 	Fungus
43347	178800	32753	15981	3518	5.465	2.45	3.61E-14	1.67E-11	932	Cr_WMidi_7201D02.ab1	CUST_18351_PI416193500	NA	NA	NA	Fungus
28363	20777	3140	5914	318	6.433	2.686	2.84E-10	2.36E-08	933	craniferina_c6054	CUST_8088_PI416193500	154310337	XP_001554500.1	hypothetical protein BC1G_07088 [Botryotinia fuckeliana B05.10] 	Algae
27074	346	32	140	1	10.157	3.344	3.07E-08	1.06E-06	934	craniferina_c21570	CUST_14206_PI416193496	NA	NA	NA	Fungus
22761	13	2	3	0	7.083	2.824	1.41E-09	8.61E-08	935	craniferina_c4612	CUST_1306_PI416193496	NA	NA	NA	Fungus
14012	303	29	22	6	10.566	3.401	3.63E-08	1.21E-06	936	craniferina_c12055	CUST_12195_PI416193500	238486578	XP_002374527.1	"cytosine deaminase, putative [Aspergillus flavus NRRL3357] "	Fungus
44099	40	4	9	1	11.286	3.496	4.83E-08	1.54E-06	937	craniferina_c8756	CUST_10316_PI416193500	261194545	XP_002623677.1	predicted protein [Ajellomyces dermatitidis SLH14081] 	Fungus
27049	123	18	34	3	6.528	2.707	4.02E-10	3.12E-08	938	craniferina_c18947	CUST_14452_PI416193500	115399528	XP_001215353.1	conserved hypothetical protein [Aspergillus terreus NIH2624] 	Fungus
42302	549	4	246	3	131.397	7.038	1.20E-06	2.09E-05	939	craniferina_c5683	CUST_1822_PI416193496	154309750	XP_001554208.1	hypothetical protein BC1G_07345 [Botryotinia fuckeliana B05.10] 	Fungus
406	172	23	28	12	7.964	2.993	6.05E-09	2.83E-07	940	craniferina_c15441	CUST_13327_PI416193500	239607697	EEQ84684.1	G2-specific protein kinase NimA [Ajellomyces dermatitidis ER-3]	Algae
13660	72	4	27	3	20.635	4.367	2.49E-07	5.86E-06	941	craniferina_c15597	CUST_13383_PI416193500	119487667	XP_001262565.1	hypothetical protein NFIA_031010 [Neosartorya fischeri NRRL 181] 	Fungus
6879	52	536	6	25	-10.274	-3.361	3.45E-08	1.17E-06	942	craniferina_c12592	CUST_6383_PI416193496	NA	NA	NA	Algae
12952	69	2	50	0	28.781	4.847	4.12E-07	8.81E-06	943	craniferina_c19358	CUST_12095_PI416193496	116206266	XP_001228942.1	hypothetical protein CHGG_02426 [Chaetomium globosum CBS 148.51] 	Fungus
21399	12	108	5	31	-8.946	-3.161	1.66E-08	6.44E-07	944	craniferina_c1147	CUST_2048_PI416193500	154299202	XP_001550021.1	hypothetical protein BC1G_11779 [Botryotinia fuckeliana B05.10] 	Fungus
5102	156	1540	65	249	-10.439	-3.384	3.90E-08	1.29E-06	945	craniferina_c25474	CUST_15112_PI416193500	159463954	XP_001690207.1	predicted protein [Chlamydomonas reinhardtii] 	Algae
18571	12738	1307	447	224	9.836	3.298	2.92E-08	1.02E-06	946	Cr_DMini_2305E12.ab1	CUST_16797_PI416193500	115388461	XP_001211736.1	conserved hypothetical protein [Aspergillus terreus NIH2624] 	Fungus
4092	3	50	1	16	-16.018	-4.002	1.61E-07	4.09E-06	947	craniferina_c20555	CUST_13236_PI416193496	NA	NA	NA	Fungus
4014	1920	11177	38	912	-5.81	-2.539	8.46E-12	1.25E-09	948	craniferina_c24574	CUST_17037_PI416193496	121705880	XP_001271203.1	"Methionine synthase, vitamin-B12 independent, putative [Aspergillus clavatus NRRL 1] "	Algae
30634	85	626	29	157	-7.521	-2.911	3.54E-09	1.81E-07	949	craniferina_c4684	CUST_6682_PI416193500	156051914	XP_001591918.1	hypothetical protein SS1G_07364 [Sclerotinia sclerotiorum 1980] 	Algae
8450	1041	157	160	31	6.671	2.738	8.37E-10	5.72E-08	950	craniferina_c16137	CUST_9319_PI416193496	189189280	XP_001930979.1	predicted protein [Pyrenophora tritici-repentis Pt-1C-BFP] 	Fungus
29294	18	283	1	30	-15.792	-3.981	1.67E-07	4.23E-06	951	craniferina_c9460	CUST_4084_PI416193496	NA	NA	NA	Algae
12958	40628	6709	7825	135	5.978	2.58	4.72E-11	5.31E-09	952	craniferina_lrc383	CUST_719_PI416193500	154312122	XP_001555389.1	40S ribosomal protein S3 [Botryotinia fuckeliana B05.10] 	Fungus
14427	355	52	74	8	6.793	2.764	1.23E-09	7.78E-08	953	craniferina_c20024	CUST_12730_PI416193496	NA	NA	NA	Fungus
10857	624	5	435	2	116.788	6.868	1.22E-06	2.13E-05	954	Cr_DMini_1249G08.ab1	CUST_16677_PI416193500	NA	NA	NA	Algae
15102	130	2	109	0	47.569	5.572	7.25E-07	1.39E-05	955	craniferina_c26690	CUST_19044_PI416193496	NA	NA	NA	Algae
9035	11790	1858	3130	48	6.207	2.634	2.07E-10	1.81E-08	956	craniferina_c6251	CUST_8277_PI416193500	189197201	XP_001934938.1	conserved hypothetical protein [Pyrenophora tritici-repentis Pt-1C-BFP] 	Algae
20571	534	70	119	11	7.596	2.925	4.59E-09	2.23E-07	957	craniferina_c11420	CUST_11880_PI416193500	154292076	XP_001546615.1	hypothetical protein BC1G_14847 [Botryotinia fuckeliana B05.10] 	Fungus
27104	2779	143	1748	72	18.649	4.221	2.53E-07	5.92E-06	958	craniferina_c1622	CUST_2812_PI416193500	145231624	XP_001399288.1	hypothetical protein An02g01480 [Aspergillus niger] 	Fungus
33912	650	7	628	8	114.24	6.836	1.24E-06	2.14E-05	959	craniferina_c17584	CUST_10457_PI416193496	NA	NA	NA	Fungus
10705	2	58	0	15	-23.913	-4.58	3.65E-07	7.97E-06	960	craniferina_c17323	CUST_10241_PI416193496	NA	NA	NA	Fungus
21408	10925	59401	1772	4886	-5.475	-2.453	5.79E-13	1.42E-10	961	craniferina_lrc301	CUST_567_PI416193500	115395952	XP_001213615.1	conserved hypothetical protein [Aspergillus terreus NIH2624] 	Fungus
19863	814	129	181	23	6.27	2.649	3.27E-10	2.64E-08	962	craniferina_c2668	CUST_4302_PI416193500	171685542	XP_001907712.1	hypothetical protein [Podospora anserina S mat+] 	Fungus
40302	21603	159628	2387	21252	-7.373	-2.882	4.09E-09	2.04E-07	963	craniferina_lrc670	CUST_1220_PI416193500	154321365	XP_001559998.1	hypothetical protein BC1G_01557 [Botryotinia fuckeliana B05.10] 	Fungus
39083	2	22	1	8	-8.537	-3.094	1.57E-08	6.15E-07	964	craniferina_c6748	CUST_8742_PI416193500	121707296	XP_001271791.1	"molybdenum cofactor sulfurase protein (HxB), putative [Aspergillus clavatus NRRL 1] "	Fungus
6164	296	44	46	13	6.95	2.797	2.07E-09	1.19E-07	965	craniferina_c2668	CUST_4301_PI416193500	171685542	XP_001907712.1	hypothetical protein [Podospora anserina S mat+] 	Fungus
367	33	240	6	107	-6.925	-2.792	1.93E-09	1.11E-07	966	craniferina_c10832	CUST_11530_PI416193500	291188123	EFE43475.1	conserved hypothetical protein [Trichophyton verrucosum HKI 0517]	Fungus
38591	3	161	1	27	-51.323	-5.682	8.32E-07	1.56E-05	967	craniferina_c16595	CUST_13785_PI416193500	212535904	XP_002148108.1	homoserine acetyltransferase family protein [Penicillium marneffei ATCC 18224] 	Fungus
18263	33	275	3	47	-8.356	-3.063	1.51E-08	5.97E-07	968	craniferina_c2116	CUST_3557_PI416193500	NA	NA	NA	Fungus
21619	6675	1139	1184	14	5.796	2.535	3.03E-11	3.69E-09	969	craniferina_c23234	CUST_15776_PI416193496	NA	NA	NA	Fungus
20585	929	4919	67	164	-5.3	-2.406	6.07E-14	2.50E-11	970	craniferina_c21419	CUST_14680_PI416193500	67903822	XP_682167.1	hypothetical protein AN8898.2 [Aspergillus nidulans FGSC A4] 	Fungus
5278	4097	42	3509	36	93.825	6.552	1.21E-06	2.10E-05	971	craniferina_c2527	CUST_4121_PI416193500	258571499	XP_002544553.1	"NADH dehydrogenase (quinone), G subunit [Uncinocarpus reesii 1704] "	Fungus
14533	112	11	4	4	10.231	3.355	5.15E-08	1.62E-06	972	craniferina_c14789	CUST_8234_PI416193496	NA	NA	NA	Algae
19937	53	1108	12	241	-21.069	-4.397	3.38E-07	7.49E-06	973	craniferina_c26566	CUST_18924_PI416193496	NA	NA	NA	Fungus
32854	992	126	243	38	7.925	2.986	1.10E-08	4.64E-07	974	craniferina_c12054	CUST_5949_PI416193496	NA	NA	NA	Fungus
1683	425	14	195	6	29.54	4.885	5.47E-07	1.11E-05	975	craniferina_c11367	CUST_11841_PI416193500	NA	NA	NA	Fungus
31865	185	27	46	3	6.817	2.769	2.08E-09	1.19E-07	976	Cr_DMini_4609C04.ab1	CUST_17074_PI416193500	NA	NA	NA	Fungus
4339	206	23	33	10	9.734	3.283	4.15E-08	1.36E-06	977	craniferina_c20322	CUST_13015_PI416193496	NA	NA	NA	Fungus
12916	9763	95	8925	57	84.848	6.407	1.16E-06	2.03E-05	978	craniferina_c4242	CUST_6232_PI416193500	145258469	XP_001402060.1	hypothetical protein An04g06990 [Aspergillus niger] 	Fungus
32220	5659	12	5483	6	383.473	8.583	2.10E-06	3.27E-05	979	craniferina_c15400	CUST_8732_PI416193496	46111571	XP_382843.1	hypothetical protein FG02667.1 [Gibberella zeae PH-1]	Algae
28785	2	94	0	88	-31.452	-4.975	5.90E-07	1.18E-05	980	craniferina_c20162	CUST_12864_PI416193496	NA	NA	NA	Fungus
5227	105	2	90	0	37.759	5.239	7.18E-07	1.38E-05	981	craniferina_c27062	CUST_19407_PI416193496	NA	NA	NA	Fungus
5435	1035	9	928	2	88.47	6.467	1.21E-06	2.10E-05	982	Cr_Midi_01E01.ab1	CUST_17767_PI416193500	NA	NA	NA	Fungus
36072	86	721	10	148	-8.249	-3.044	1.56E-08	6.10E-07	983	craniferina_c15782	CUST_13458_PI416193500	242777325	XP_002479011.1	"ABC transporter, putative [Talaromyces stipitatus ATCC 10500] "	Fungus
34182	32	3	15	1	9.097	3.185	2.94E-08	1.02E-06	984	craniferina_c23909	CUST_16411_PI416193496	NA	NA	NA	Fungus
32407	23	2	3	0	10.627	3.41	6.40E-08	1.93E-06	985	craniferina_c10255	CUST_4656_PI416193496	NA	NA	NA	Algae
10847	1961	72	1686	29	22.69	4.504	4.05E-07	8.68E-06	986	craniferina_c23270	CUST_15811_PI416193496	NA	NA	NA	Fungus
32051	39	4	22	3	10.475	3.389	6.24E-08	1.89E-06	987	craniferina_c2059	CUST_321_PI416193496	259481856	CBF75768.1	TPA: TPR domain protein (AFU_orthologue; AFUA_3G01710) [Aspergillus nidulans FGSC A4]	Fungus
18651	6	241	7	20	-60.575	-5.921	1.03E-06	1.84E-05	988	craniferina_c21247	CUST_14656_PI416193500	NA	NA	NA	Algae
23306	288	54	22	3	5.367	2.424	1.09E-12	2.39E-10	989	craniferina_c4910	CUST_6917_PI416193500	255940104	XP_002560821.1	Pc16g04700 [Penicillium chrysogenum Wisconsin 54-1255] 	Fungus
38850	155	4	69	2	37.629	5.234	7.56E-07	1.44E-05	990	craniferina_c15816	CUST_9068_PI416193496	NA	NA	NA	Fungus
8865	549	74	126	11	7.374	2.882	7.17E-09	3.27E-07	991	craniferina_c11420	CUST_11879_PI416193500	154292076	XP_001546615.1	hypothetical protein BC1G_14847 [Botryotinia fuckeliana B05.10] 	Fungus
32203	17841	3437	1217	378	5.204	2.38	5.99E-14	2.49E-11	992	craniferina_c3517	CUST_828_PI416193496	291180721	EFE36505.1	hypothetical protein ARB_04026 [Arthroderma benhamiae CBS 112371]	Fungus
23872	609	6	414	4	105.538	6.722	1.43E-06	2.40E-05	993	Cr_DMini_1249G08.ab1	CUST_16676_PI416193500	NA	NA	NA	Algae
12709	196	32	11	9	6.327	2.661	9.66E-10	6.39E-08	994	craniferina_c7474	CUST_2835_PI416193496	258577583	XP_002542973.1	predicted protein [Uncinocarpus reesii 1704] 	Algae
32119	782	17	544	6	40.015	5.322	8.29E-07	1.55E-05	995	craniferina_c5557	CUST_1759_PI416193496	NA	NA	NA	Fungus
35224	3656	4	644	3	1146.028	10.162	3.00E-06	4.40E-05	996	craniferina_c12899	CUST_6632_PI416193496	154321179	XP_001559905.1	predicted protein [Botryotinia fuckeliana B05.10] 	Fungus
44152	96	10	37	2	9.586	3.261	4.81E-08	1.53E-06	997	craniferina_c19793	CUST_12508_PI416193496	NA	NA	NA	Algae
11986	5450	252	2998	139	21.439	4.422	4.27E-07	9.06E-06	998	craniferina_c1250	CUST_2211_PI416193500	238499607	XP_002381038.1	"MFS monocarboxylate transporter, putative [Aspergillus flavus NRRL3357] "	Fungus
29894	2851	30018	760	1791	-10.797	-3.433	8.21E-08	2.37E-06	999	craniferina_c4227	CUST_6211_PI416193500	239607865	EEQ84852.1	ATP-dependent protease La [Ajellomyces dermatitidis ER-3]	Algae
34132	5924	1127	394	87	5.258	2.395	4.22E-13	1.09E-10	1000	craniferina_c6032	CUST_8067_PI416193500	212543343	XP_002151826.1	"Rho GTPase activator (Bem3), putative [Penicillium marneffei ATCC 18224] "	Fungus
10064	71	511	29	72	-7.544	-2.915	1.05E-08	4.50E-07	1001	craniferina_c10313	CUST_11225_PI416193500	156040455	XP_001587214.1	hypothetical protein SS1G_12244 [Sclerotinia sclerotiorum 1980] 	Fungus
41201	8949	1290	405	303	7.072	2.822	4.79E-09	2.31E-07	1002	craniferina_c8315	CUST_3331_PI416193496	NA	NA	NA	Algae
18057	91	10	23	6	10.768	3.429	8.52E-08	2.44E-06	1003	craniferina_c15097	CUST_13187_PI416193500	154317320	XP_001557980.1	hypothetical protein BC1G_03562 [Botryotinia fuckeliana B05.10] 	Fungus
32763	83980	4	7858	3	25719.805	14.651	3.46E-06	4.91E-05	1004	craniferina_c3986	CUST_5928_PI416193500	154309933	XP_001554299.1	hypothetical protein BC1G_06887 [Botryotinia fuckeliana B05.10] 	Algae
38557	146	17	48	6	8.797	3.137	3.45E-08	1.17E-06	1005	craniferina_c14218	CUST_7753_PI416193496	261361253	EEY23681.1	conserved hypothetical protein [Verticillium albo-atrum VaMs.102]	Fungus
15065	42	3	11	2	15.474	3.952	2.65E-07	6.15E-06	1006	craniferina_c19489	CUST_12218_PI416193496	115433911	XP_001217610.1	conserved hypothetical protein [Aspergillus terreus NIH2624] 	Fungus
11256	75	4	21	3	24.179	4.596	5.61E-07	1.14E-05	1007	craniferina_c15066	CUST_13182_PI416193500	NA	NA	NA	Fungus
17959	25	2	4	0	13.687	3.775	2.04E-07	4.99E-06	1008	craniferina_c9042	CUST_10492_PI416193500	NA	NA	NA	Fungus
20729	103	932	42	114	-9.477	-3.244	5.42E-08	1.69E-06	1009	craniferina_c12031	CUST_12190_PI416193500	NA	NA	NA	Algae
11417	468	66	5	17	7.304	2.869	8.77E-09	3.86E-07	1010	craniferina_c25483	CUST_17890_PI416193496	NA	NA	NA	Fungus
33972	9	140	6	35	-16.964	-4.084	3.27E-07	7.30E-06	1011	craniferina_c17144	CUST_14041_PI416193500	NA	NA	NA	Fungus
20572	5135	803	1077	184	6.424	2.683	1.86E-09	1.08E-07	1012	craniferina_c3850	CUST_5786_PI416193500	67904134	XP_682323.1	hypothetical protein AN9054.2 [Aspergillus nidulans FGSC A4] 	Algae
23172	7843	1458	901	13	5.355	2.421	5.73E-12	9.25E-10	1013	craniferina_c4178	CUST_6151_PI416193500	145255661	XP_001399036.1	hypothetical protein An18g05850 [Aspergillus niger] 	Fungus
27770	102	903	38	118	-9.141	-3.192	4.75E-08	1.52E-06	1014	craniferina_c12031	CUST_12189_PI416193500	NA	NA	NA	Algae
22626	23	414	4	247	-15.603	-3.964	2.94E-07	6.70E-06	1015	craniferina_lrc28321	CUST_15372_PI416193500	NA	NA	NA	Fungus
29125	59	504	12	142	-8.469	-3.082	3.15E-08	1.08E-06	1016	craniferina_c15782	CUST_13457_PI416193500	242777325	XP_002479011.1	"ABC transporter, putative [Talaromyces stipitatus ATCC 10500] "	Fungus
280	25190	3928	9066	259	6.09	2.606	8.67E-10	5.86E-08	1017	craniferina_c3703	CUST_5592_PI416193500	169597365	XP_001792106.1	hypothetical protein SNOG_01468 [Phaeosphaeria nodorum SN15] 	Fungus
6957	67	5	33	4	13.935	3.801	2.28E-07	5.43E-06	1018	craniferina_c25095	CUST_17521_PI416193496	NA	NA	NA	Fungus
27084	4713	933	130	114	5.074	2.343	7.15E-14	2.80E-11	1019	craniferina_c2116	CUST_3558_PI416193500	NA	NA	NA	Fungus
42888	3544	42328	1725	2639	-13.277	-3.731	2.10E-07	5.10E-06	1020	craniferina_lrc28362	CUST_20552_PI416193496	161701468	ABX75546.1	nitrilase [Aspergillus niger]	Fungus
19394	26440	4740	3159	664	5.591	2.483	6.92E-11	7.29E-09	1021	craniferina_c4919	CUST_6926_PI416193500	NA	NA	NA	Fungus
22507	3380	371	214	105	9.362	3.227	6.03E-08	1.84E-06	1022	craniferina_c25337	CUST_17753_PI416193496	168033872	XP_001769438.1	predicted protein [Physcomitrella patens subsp. patens] 	Fungus
23363	2938	507	204	110	5.879	2.556	3.79E-10	2.97E-08	1023	Cr_DMidi_9601D11.ab1	CUST_16321_PI416193500	NA	NA	NA	Algae
18427	16	2	5	0	8.208	3.037	2.75E-08	9.69E-07	1024	craniferina_c7712	CUST_9480_PI416193500	119182137	XP_001242218.1	hypothetical protein CIMG_06114 [Coccidioides immitis RS]	Fungus
4428	71	571	10	109	-7.992	-2.998	2.24E-08	8.16E-07	1025	craniferina_c5410	CUST_1690_PI416193496	169626309	XP_001806555.1	hypothetical protein SNOG_16439 [Phaeosphaeria nodorum SN15] 	Fungus
15287	18	2	6	0	8.083	3.015	2.40E-08	8.63E-07	1026	craniferina_c18261	CUST_11052_PI416193496	242771661	XP_002477888.1	conserved hypothetical protein [Talaromyces stipitatus ATCC 10500] 	Fungus
27001	54432	9116	4390	676	5.969	2.578	6.43E-10	4.60E-08	1027	craniferina_c9030	CUST_3785_PI416193496	NA	NA	NA	Fungus
11867	36	2	18	0	17.553	4.134	3.99E-07	8.58E-06	1028	craniferina_c23741	CUST_16254_PI416193496	170113318	XP_001887859.1	predicted protein [Laccaria bicolor S238N-H82] 	Fungus
3456	3	38	1	11	-12.453	-3.638	1.87E-07	4.64E-06	1029	craniferina_c11523	CUST_5552_PI416193496	242774897	XP_002478535.1	"polyketide synthase, putative [Talaromyces stipitatus ATCC 10500] "	Fungus
36121	875	3	864	2	193.892	7.599	2.31E-06	3.54E-05	1030	craniferina_c16548	CUST_9649_PI416193496	259485917	CBF83347.1	"TPA: mitochondrial chaperone BCS1, putative (AFU_orthologue; AFUA_3G13000) [Aspergillus nidulans FGSC A4]"	Fungus
19419	64	851	46	99	-15.479	-3.952	3.24E-07	7.23E-06	1031	craniferina_c25730	CUST_18121_PI416193496	NA	NA	NA	Fungus
11354	2838	66	2452	43	37.192	5.217	9.92E-07	1.79E-05	1032	craniferina_c6341	CUST_8354_PI416193500	121709313	XP_001272382.1	conserved hypothetical protein [Aspergillus clavatus NRRL 1] 	Algae
1367	172	1600	75	235	-9.95	-3.315	8.71E-08	2.48E-06	1033	craniferina_c25474	CUST_15111_PI416193500	159463954	XP_001690207.1	predicted protein [Chlamydomonas reinhardtii] 	Algae
26703	81	9	21	6	11.44	3.516	1.46E-07	3.78E-06	1034	craniferina_c24213	CUST_16699_PI416193496	NA	NA	NA	Algae
21820	1375	187	74	38	7.445	2.896	1.50E-08	5.94E-07	1035	Cr_DMidi_5281E04.ab1	CUST_15715_PI416193500	NA	NA	NA	Algae
18940	84	580	7	80	-6.91	-2.789	7.14E-09	3.26E-07	1036	craniferina_c10483	CUST_11325_PI416193500	238496775	XP_002379623.1	"GATA transcription factor (AreB), putative [Aspergillus flavus NRRL3357] "	Fungus
16850	3558	298	796	107	12.256	3.615	1.95E-07	4.83E-06	1037	craniferina_c4754	CUST_6742_PI416193500	NA	NA	NA	Fungus
26253	39	226	4	18	-5.755	-2.525	2.84E-10	2.36E-08	1038	craniferina_c11773	CUST_5726_PI416193496	NA	NA	NA	Fungus
42198	198	28	64	7	6.88	2.782	6.80E-09	3.11E-07	1039	craniferina_c22309	CUST_14758_PI416193500	NA	NA	NA	Fungus
22312	3614	43545	1763	3444	-13.402	-3.744	2.49E-07	5.86E-06	1040	Cr_DMidi_9697H06.ab1	CUST_16528_PI416193500	156032698	XP_001585186.1	hypothetical protein SS1G_13754 [Sclerotinia sclerotiorum 1980] 	Fungus
10994	189	7	48	5	33.302	5.058	9.20E-07	1.68E-05	1041	craniferina_c17324	CUST_10242_PI416193496	NA	NA	NA	Algae
23246	5534	576	2354	63	9.129	3.19	6.04E-08	1.84E-06	1042	craniferina_c11743	CUST_12062_PI416193500	212532707	XP_002146510.1	flotillin domain protein [Penicillium marneffei ATCC 18224] 	Fungus
38063	42	7	11	1	5.953	2.574	8.24E-10	5.65E-08	1043	craniferina_c11680	CUST_12031_PI416193500	115943141	XP_800520.2	"PREDICTED: hypothetical protein, partial [Strongylocentrotus purpuratus] "	Fungus
19124	4424	116	3400	5	31.146	4.961	8.72E-07	1.61E-05	1044	Cr_DMini_865B02.ab1	CUST_17543_PI416193500	261196814	XP_002624810.1	bax Inhibitor family protein [Ajellomyces dermatitidis SLH14081] 	Algae
20793	1064	78	448	13	13.077	3.709	2.32E-07	5.50E-06	1045	craniferina_c23930	CUST_16430_PI416193496	NA	NA	NA	Fungus
12675	235	38	59	12	6.224	2.638	1.91E-09	1.10E-07	1046	craniferina_c15653	CUST_13401_PI416193500	239615608	EEQ92595.1	cyclin-dependent protein kinase [Ajellomyces dermatitidis ER-3]	Fungus
11657	195	33	15	3	5.925	2.567	7.80E-10	5.38E-08	1047	craniferina_c23726	CUST_16239_PI416193496	154304565	XP_001552687.1	hypothetical protein BC1G_09158 [Botryotinia fuckeliana B05.10] 	Fungus
11822	2	12	0	4	-5.895	-2.559	7.20E-10	5.03E-08	1048	craniferina_c15589	CUST_8886_PI416193496	NA	NA	NA	Fungus
1976	279	30	24	1	9.188	3.2	6.68E-08	2.00E-06	1049	craniferina_c12055	CUST_12196_PI416193500	238486578	XP_002374527.1	"cytosine deaminase, putative [Aspergillus flavus NRRL3357] "	Fungus
4184	646	7	588	8	108.12	6.756	1.94E-06	3.06E-05	1050	craniferina_c8475	CUST_10100_PI416193500	NA	NA	NA	Fungus
27242	3481	3	2903	3	528.816	9.047	3.40E-06	4.85E-05	1051	Cr_DMini_4897C03.ab1	CUST_17229_PI416193500	31415494	AAP44986.1	LacZalpha [Shuttle vector pNG168]	Algae
7567	29	176	2	44	-5.952	-2.573	9.25E-10	6.18E-08	1052	craniferina_c22855	CUST_15417_PI416193496	240106137	EER24330.1	Major Facilitator Superfamily protein [Coccidioides posadasii C735 delta SOWgp]	Fungus
19777	30	4	7	3	9.613	3.265	8.38E-08	2.41E-06	1053	craniferina_c2119	CUST_3561_PI416193500	242819377	XP_002487306.1	"membrane protein TMS1, putative [Talaromyces stipitatus ATCC 10500] "	Algae
24312	5253	560	2343	64	8.866	3.148	5.77E-08	1.78E-06	1054	craniferina_c11743	CUST_12061_PI416193500	212532707	XP_002146510.1	flotillin domain protein [Penicillium marneffei ATCC 18224] 	Fungus
3502	2	30	1	9	-11.954	-3.579	2.02E-07	4.95E-06	1055	craniferina_c26248	CUST_18618_PI416193496	NA	NA	NA	Fungus
24351	1284	232	102	45	5.596	2.484	1.94E-10	1.71E-08	1056	Cr_DMidi_9697D02.ab1	CUST_16456_PI416193500	154309459	XP_001554063.1	hypothetical protein BC1G_07200 [Botryotinia fuckeliana B05.10] 	Fungus
41334	68	423	9	57	-6.216	-2.636	2.28E-09	1.27E-07	1057	craniferina_c25015	CUST_17448_PI416193496	240111352	EER29505.1	hypothetical protein CPC735_071870 [Coccidioides posadasii C735 delta SOWgp]	Algae
43896	10	86	2	5	-8.734	-3.127	5.48E-08	1.70E-06	1058	craniferina_c16335	CUST_9482_PI416193496	296808257	XP_002844467.1	conserved hypothetical protein [Arthroderma otae CBS 113480] 	Fungus
40874	354	17	180	10	22.004	4.46	6.47E-07	1.27E-05	1059	craniferina_c3623	CUST_868_PI416193496	226295236	EEH50656.1	conserved hypothetical protein [Paracoccidioides brasiliensis Pb18]	Fungus
18475	7644	294	4400	58	22.954	4.521	6.97E-07	1.35E-05	1060	Cr_DMini_2305B02.ab1	CUST_16717_PI416193500	224775809	DAA06476.1	TPA_inf: GPR1/FUN34/YaaH-class plasma membrane protein [Sclerotinia sclerotiorum]	Fungus
31182	84	498	24	88	-6.047	-2.596	1.62E-09	9.62E-08	1061	craniferina_c10802	CUST_5040_PI416193496	NA	NA	NA	Fungus
33117	11	2	1	0	5.485	2.455	1.24E-10	1.17E-08	1062	craniferina_c26108	CUST_18487_PI416193496	154290540	XP_001545863.1	hypothetical protein BC1G_15614 [Botryotinia fuckeliana B05.10] 	Fungus
41008	364	59	21	8	6.244	2.643	2.60E-09	1.40E-07	1063	craniferina_c10431	CUST_4776_PI416193496	159487551	XP_001701786.1	predicted protein [Chlamydomonas reinhardtii] 	Algae
15902	11724	1306	517	268	9.089	3.184	7.43E-08	2.19E-06	1064	Cr_DMini_2305E12.ab1	CUST_16796_PI416193500	115388461	XP_001211736.1	conserved hypothetical protein [Aspergillus terreus NIH2624] 	Fungus
23868	61	713	6	129	-11.616	-3.538	2.03E-07	4.97E-06	1065	craniferina_c14803	CUST_13090_PI416193500	NA	NA	NA	Fungus
39323	626	8	630	1	56.305	5.815	1.51E-06	2.51E-05	1066	craniferina_c15987	CUST_9205_PI416193496	34147944	AAQ62550.1	G-protein alpha subunit Cga2 [Cryptococcus neoformans var. grubii]	Fungus
39579	630	90	107	30	7.261	2.86	1.70E-08	6.57E-07	1067	craniferina_c15373	CUST_8712_PI416193496	37955148	AAP75565.1	galactokinase [Hypocrea jecorina]	Algae
12770	84	562	7	81	-6.638	-2.731	7.73E-09	3.48E-07	1068	craniferina_c10483	CUST_11326_PI416193500	238496775	XP_002379623.1	"GATA transcription factor (AreB), putative [Aspergillus flavus NRRL3357] "	Fungus
29088	1801	9720	141	659	-5.401	-2.433	1.06E-10	1.04E-08	1069	craniferina_c4665	CUST_6660_PI416193500	NA	NA	NA	Fungus
17323	3639	44397	1801	2319	-13.625	-3.768	3.16E-07	7.06E-06	1070	craniferina_lrc25390	CUST_17803_PI416193496	255942671	XP_002562104.1	Pc18g02620 [Penicillium chrysogenum Wisconsin 54-1255] 	Algae
9695	404	36	70	23	13.026	3.703	2.89E-07	6.60E-06	1071	craniferina_c4800	CUST_1396_PI416193496	46120478	XP_385062.1	hypothetical protein FG04886.1 [Gibberella zeae PH-1]	Fungus
17661	77	490	11	113	-6.296	-2.655	3.96E-09	1.99E-07	1072	craniferina_c2002	CUST_3395_PI416193500	156064441	XP_001598142.1	hypothetical protein SS1G_00228 [Sclerotinia sclerotiorum 1980] 	Fungus
43404	5800	761	2725	110	7.185	2.845	1.71E-08	6.58E-07	1073	craniferina_c24534	CUST_16999_PI416193496	121707787	XP_001271941.1	"conserved membrane protein, putative [Aspergillus clavatus NRRL 1] "	Fungus
5862	630	113	36	18	5.631	2.493	5.09E-10	3.79E-08	1074	craniferina_c26350	CUST_18714_PI416193496	NA	NA	NA	Algae
12001	106	783	27	80	-7.525	-2.912	2.63E-08	9.35E-07	1075	craniferina_c25010	CUST_17443_PI416193496	NA	NA	NA	Fungus
41255	399	79	18	10	5.062	2.34	4.32E-12	7.37E-10	1076	craniferina_c12445	CUST_6254_PI416193496	238482923	XP_002372700.1	"choline dehydrogenase, putative [Aspergillus flavus NRRL3357] "	Algae
5502	2	111	0	29	-50.423	-5.656	1.58E-06	2.58E-05	1077	craniferina_c23808	CUST_16317_PI416193496	NA	NA	NA	Fungus
8529	4345	196	2421	40	20.508	4.358	7.26E-07	1.40E-05	1078	craniferina_c2266	CUST_3764_PI416193500	159465641	XP_001691031.1	light-harvesting protein of photosystem I [Chlamydomonas reinhardtii] 	Algae
29184	71	767	6	126	-10.798	-3.433	1.86E-07	4.63E-06	1079	craniferina_c14803	CUST_13089_PI416193500	NA	NA	NA	Fungus
40860	24432	4178	4917	707	5.818	2.541	1.30E-09	8.10E-08	1080	BTK05726008(c)SJ1(t)Dry_0.5-1kb_1441-1536_D4(p)T3(s)090205SJ1SEQ1.028.ab1	CUST_15492_PI416193500	NA	NA	NA	NA
42311	3900	152	2404	30	23.19	4.535	8.35E-07	1.56E-05	1081	craniferina_c2266	CUST_3763_PI416193500	159465641	XP_001691031.1	light-harvesting protein of photosystem I [Chlamydomonas reinhardtii] 	Algae
20061	97	1055	41	276	-11.195	-3.485	2.12E-07	5.14E-06	1082	craniferina_c1997	CUST_3390_PI416193500	242820427	XP_002487508.1	"extracellular matrix protein, putative [Talaromyces stipitatus ATCC 10500] "	Fungus
33838	7785	317	4518	71	21.669	4.438	7.97E-07	1.50E-05	1083	Cr_DMini_2305B02.ab1	CUST_16716_PI416193500	224775809	DAA06476.1	TPA_inf: GPR1/FUN34/YaaH-class plasma membrane protein [Sclerotinia sclerotiorum]	Fungus
3583	136	1776	49	294	-13.585	-3.764	3.85E-07	8.34E-06	1084	Cr_WMini_4225E04.ab1	CUST_19891_PI416193500	NA	NA	NA	Fungus
18603	73	359	9	36	-4.927	-2.301	1.30E-12	2.74E-10	1085	craniferina_c14294	CUST_12945_PI416193500	169777229	XP_001823080.1	hypothetical protein [Aspergillus oryzae RIB40] 	Fungus
10368	43	259	10	74	-6.005	-2.586	2.68E-09	1.43E-07	1086	craniferina_c1564	CUST_2722_PI416193500	212533293	XP_002146803.1	pentatricopeptide repeat protein [Penicillium marneffei ATCC 18224] 	Fungus
14593	3621	42911	1772	2458	-13.195	-3.722	3.62E-07	7.91E-06	1087	Cr_DMidi_9697H06.ab1	CUST_16529_PI416193500	156032698	XP_001585186.1	hypothetical protein SS1G_13754 [Sclerotinia sclerotiorum 1980] 	Fungus
37582	3966	32258	1961	4073	-8.842	-3.144	8.92E-08	2.53E-06	1088	craniferina_lrc5923	CUST_1940_PI416193496	NA	NA	NA	Fungus
37854	17	131	4	64	-7.371	-2.882	2.82E-08	9.87E-07	1089	craniferina_c22681	CUST_15251_PI416193496	NA	NA	NA	Fungus
32602	700	92	78	11	7.653	2.936	3.77E-08	1.26E-06	1090	craniferina_c24281	CUST_16760_PI416193496	NA	NA	NA	Fungus
35556	3585	41922	1799	2791	-13.112	-3.713	3.71E-07	8.10E-06	1091	Cr_DMidi_9601C06.ab1	CUST_16297_PI416193500	156032698	XP_001585186.1	hypothetical protein SS1G_13754 [Sclerotinia sclerotiorum 1980] 	Algae
44448	288	39	52	13	7.527	2.912	3.51E-08	1.18E-06	1092	craniferina_c24678	CUST_17134_PI416193496	NA	NA	NA	Fungus
15420	28	2	8	0	15.27	3.933	5.37E-07	1.09E-05	1093	craniferina_c21150	CUST_13804_PI416193496	171685450	XP_001907666.1	hypothetical protein [Podospora anserina S mat+] 	Fungus
43301	6719	98	5874	76	63.026	5.978	2.02E-06	3.16E-05	1094	craniferina_c2494	CUST_4092_PI416193500	NA	NA	NA	Fungus
30297	3	32	1	13	-8.927	-3.158	1.06E-07	2.92E-06	1095	craniferina_c25610	CUST_18008_PI416193496	NA	NA	NA	Fungus
14034	11030	128144	6578	2962	-14.055	-3.813	4.66E-07	9.75E-06	1096	craniferina_lrc13117	CUST_6813_PI416193496	156032698	XP_001585186.1	hypothetical protein SS1G_13754 [Sclerotinia sclerotiorum 1980] 	Fungus
1350	161	2068	43	329	-13.059	-3.707	3.90E-07	8.43E-06	1097	Cr_WMini_4225E04.ab1	CUST_19890_PI416193500	NA	NA	NA	Fungus
10651	13	82	2	10	-6.517	-2.704	1.24E-08	5.13E-07	1098	craniferina_c12083	CUST_12211_PI416193500	259483749	CBF79395.1	TPA: heterogeneous nuclear ribonucleoprotein HRP1 (AFU_orthologue; AFUA_2G06090) [Aspergillus nidulans FGSC A4]	Algae
37008	144	29	14	3	5.026	2.33	1.41E-11	1.93E-09	1099	craniferina_c18784	CUST_11546_PI416193496	156061175	XP_001596510.1	hypothetical protein SS1G_02730 [Sclerotinia sclerotiorum 1980] 	Fungus
29725	326	7951	139	973	-26.22	-4.713	1.10E-06	1.94E-05	1100	Cr_WMini_1633E07.ab1	CUST_19182_PI416193500	169605649	XP_001796245.1	hypothetical protein SNOG_05850 [Phaeosphaeria nodorum SN15] 	Algae
20106	57	310	8	67	-5.375	-2.426	3.59E-10	2.84E-08	1101	craniferina_c6474	CUST_8483_PI416193500	189188916	XP_001930797.1	pentatricopeptide repeat protein [Pyrenophora tritici-repentis Pt-1C-BFP] 	Fungus
37683	10959	97	1361	43	121.283	6.922	2.99E-06	4.38E-05	1102	craniferina_c907	CUST_1639_PI416193500	256727500	EEU40860.1	hypothetical protein NECHADRAFT_58149 [Nectria haematococca mpVI 77-13-4]	Fungus
44356	221	15	89	7	15.364	3.941	5.70E-07	1.15E-05	1103	craniferina_c24240	CUST_16723_PI416193496	289617411	CBI55899.1	unnamed protein product [Sordaria macrospora]	Fungus
29747	225	23	103	13	10.639	3.411	2.21E-07	5.29E-06	1104	craniferina_c1345	CUST_2370_PI416193500	261191689	XP_002622252.1	conserved hypothetical protein [Ajellomyces dermatitidis SLH14081] 	Fungus
31716	221	2	202	0	66.624	6.058	2.19E-06	3.39E-05	1105	craniferina_c13398	CUST_7061_PI416193496	NA	NA	NA	Algae
12322	6300	45547	902	3251	-7.264	-2.861	3.26E-08	1.11E-06	1106	craniferina_c2399	CUST_3960_PI416193500	226288523	EEH44035.1	peroxisomal catalase [Paracoccidioides brasiliensis Pb18]	Fungus
19862	2756	470	254	78	5.901	2.561	2.98E-09	1.57E-07	1107	craniferina_c8461	CUST_3413_PI416193496	66822513	XP_644611.1	actin binding protein E [Dictyostelium discoideum AX4] 	Algae
27473	666	9	684	7	68.545	6.099	2.22E-06	3.42E-05	1108	BTK05730005(c)SJ1(t)Dry_0.5-1kb_1441-1536_C11(p)T3(s)090205SJ1SEQ1.083.ab1	CUST_15598_PI416193500	145237006	XP_001391150.1	hypothetical protein An07g00570 [Aspergillus niger] 	NA
7490	4	46	3	11	-12.173	-3.606	3.55E-07	7.79E-06	1109	craniferina_c10610	CUST_11407_PI416193500	212541795	XP_002151052.1	hypothetical protein PMAA_039190 [Penicillium marneffei ATCC 18224] 	Algae
24278	6871	89	6572	66	65.692	6.038	2.21E-06	3.41E-05	1110	craniferina_c4830	CUST_6836_PI416193500	291178758	EFE34546.1	conserved hypothetical protein [Arthroderma benhamiae CBS 112371]	Fungus
882	17	116	2	7	-6.784	-2.762	2.02E-08	7.57E-07	1111	craniferina_c10127	CUST_4561_PI416193496	255932517	XP_002557815.1	Pc12g09900 [Penicillium chrysogenum Wisconsin 54-1255] 	Fungus
19048	53	3	18	2	18.902	4.24	8.30E-07	1.55E-05	1112	Cr_DMini_865B11.ab1	CUST_17561_PI416193500	289619651	CBI53934.1	unnamed protein product [Sordaria macrospora]	Fungus
34867	1325	3	1161	0	392.611	8.617	4.32E-06	5.87E-05	1113	craniferina_c4005	CUST_5951_PI416193500	258575227	XP_002541795.1	hypothetical protein UREG_01311 [Uncinocarpus reesii 1704] 	Fungus
28342	14789	154208	8416	3904	-12.313	-3.622	3.75E-07	8.17E-06	1114	Cr_DMidi_9601C06.ab1	CUST_16296_PI416193500	156032698	XP_001585186.1	hypothetical protein SS1G_13754 [Sclerotinia sclerotiorum 1980] 	Algae
42188	24	158	5	64	-6.406	-2.679	1.19E-08	4.98E-07	1115	Cr_DMidi_6817C08.ab1	CUST_15989_PI416193500	NA	NA	NA	Algae
11356	3644	552	581	15	6.544	2.71	1.49E-08	5.92E-07	1116	craniferina_c14681	CUST_13065_PI416193500	154288396	XP_001544993.1	predicted protein [Ajellomyces capsulatus NAm1] 	Fungus
30070	11	84	2	15	-7.399	-2.887	4.38E-08	1.42E-06	1117	craniferina_c12083	CUST_12212_PI416193500	259483749	CBF79395.1	TPA: heterogeneous nuclear ribonucleoprotein HRP1 (AFU_orthologue; AFUA_2G06090) [Aspergillus nidulans FGSC A4]	Algae
23532	97	12	27	4	8.699	3.121	1.17E-07	3.15E-06	1118	craniferina_lrc2200	CUST_364_PI416193496	119174921	XP_001239781.1	hypothetical protein CIMG_09402 [Coccidioides immitis RS] 	Fungus
5285	89	4	47	3	22.555	4.495	1.05E-06	1.87E-05	1119	craniferina_c7172	CUST_9036_PI416193500	NA	NA	NA	Fungus
43586	2	11	0	1	-4.985	-2.317	2.78E-11	3.42E-09	1120	craniferina_c18338	CUST_11122_PI416193496	NA	NA	NA	Fungus
26625	1442	7508	353	1058	-5.28	-2.4	3.76E-10	2.95E-08	1121	craniferina_c23280	CUST_15821_PI416193496	NA	NA	NA	Fungus
6365	37	5	5	3	7.851	2.973	6.88E-08	2.05E-06	1122	craniferina_c3251	CUST_5044_PI416193500	171681309	XP_001905598.1	hypothetical protein [Podospora anserina S mat+] 	Fungus
19279	270	14991	212	2192	-92.565	-6.532	2.95E-06	4.34E-05	1123	craniferina_c5352	CUST_1664_PI416193496	258577521	XP_002542942.1	cytochrome c peroxidase [Uncinocarpus reesii 1704] 	Fungus
16138	161714	34552	7619	3733	4.696	2.231	1.92E-13	6.07E-11	1124	Cr_WMidi_7201D02.ab1	CUST_18350_PI416193500	NA	NA	NA	Fungus
6558	27882	2553	4529	936	11.3	3.498	3.33E-07	7.40E-06	1125	Cr_DMini_3841H01.ab1	CUST_17003_PI416193500	71018401	XP_759431.1	hypothetical protein UM03284.1 [Ustilago maydis 521] 	Fungus
46	1343	202	65	9	6.633	2.73	2.17E-08	8.01E-07	1126	Cr_DMidi_5281E04.ab1	CUST_15714_PI416193500	NA	NA	NA	Algae
31812	15	99	6	4	-6.911	-2.789	2.97E-08	1.03E-06	1127	craniferina_c12467	CUST_6275_PI416193496	NA	NA	NA	Fungus
11779	2022	391	362	42	5.138	2.361	2.21E-10	1.90E-08	1128	craniferina_c18688	CUST_11456_PI416193496	NA	NA	NA	Fungus
28424	516	4	490	4	107.781	6.752	3.35E-06	4.80E-05	1129	craniferina_c10053	CUST_11073_PI416193500	145259288	XP_001402323.1	hypothetical protein An04g09670 [Aspergillus niger] 	Algae
21025	11166	1271	473	247	8.883	3.151	1.56E-07	4.00E-06	1130	craniferina_c5389	CUST_7424_PI416193500	115388461	XP_001211736.1	conserved hypothetical protein [Aspergillus terreus NIH2624] 	Fungus
12851	42	297	8	139	-6.736	-2.752	2.75E-08	9.69E-07	1131	craniferina_c10832	CUST_11529_PI416193500	291188123	EFE43475.1	conserved hypothetical protein [Trichophyton verrucosum HKI 0517]	Fungus
9056	15	2	4	0	7.664	2.938	7.14E-08	2.12E-06	1132	craniferina_c5500	CUST_7539_PI416193500	242803381	XP_002484162.1	TOR signaling pathway phosphatase SitA [Talaromyces stipitatus ATCC 10500] 	Fungus
36789	68	659	24	37	-10.18	-3.348	2.67E-07	6.16E-06	1133	craniferina_c8267	CUST_9928_PI416193500	296418517	XP_002838877.1	hypothetical protein [Tuber melanosporum Mel28] 	Fungus
19767	61	2	41	0	25.801	4.689	1.39E-06	2.35E-05	1134	craniferina_c21542	CUST_14683_PI416193500	39971019	XP_366900.1	hypothetical protein MGG_02976 [Magnaporthe oryzae 70-15] 	Fungus
41407	4350	760	900	48	5.656	2.5	2.65E-09	1.42E-07	1135	craniferina_c4042	CUST_6006_PI416193500	NA	NA	NA	Fungus
11878	250	27	57	10	9.469	3.243	2.11E-07	5.12E-06	1136	craniferina_c19256	CUST_11995_PI416193496	169616466	XP_001801648.1	hypothetical protein SNOG_11405 [Phaeosphaeria nodorum SN15] 	Fungus
32995	4055	398	2298	14	9.224	3.205	1.97E-07	4.86E-06	1137	craniferina_c2051	CUST_3466_PI416193500	291176938	EFE32734.1	hypothetical protein ARB_00191 [Arthroderma benhamiae CBS 112371]	Fungus
38271	46	4	15	1	10.916	3.448	3.43E-07	7.58E-06	1138	craniferina_c20446	CUST_13135_PI416193496	NA	NA	NA	Fungus
30664	1085	17	937	10	53.09	5.73	2.50E-06	3.79E-05	1139	craniferina_c13379	CUST_7043_PI416193496	NA	NA	NA	Fungus
37871	2180	320	649	96	6.84	2.774	3.43E-08	1.16E-06	1140	craniferina_lrc6787	CUST_8769_PI416193500	NA	NA	NA	Fungus
10941	858	10888	58	245	-12.703	-3.667	5.31E-07	1.09E-05	1141	craniferina_c26420	CUST_18781_PI416193496	NA	NA	NA	Fungus
5739	11483	529	8399	265	19.516	4.287	1.07E-06	1.91E-05	1142	craniferina_lrc18532	CUST_11308_PI416193496	NA	NA	NA	Fungus
14974	2	16	0	6	-6.339	-2.664	1.80E-08	6.87E-07	1143	craniferina_c1802	CUST_3091_PI416193500	154296174	XP_001548519.1	hypothetical protein BC1G_12914 [Botryotinia fuckeliana B05.10] 	Fungus
29180	47	368	16	45	-8.041	-3.007	1.04E-07	2.88E-06	1144	craniferina_lrc1191	CUST_2118_PI416193500	NA	NA	NA	Fungus
20962	5	29	1	5	-5.96	-2.575	8.05E-09	3.58E-07	1145	craniferina_c16469	CUST_13736_PI416193500	NA	NA	NA	Fungus
20501	3	311	2	63	-118.3	-6.886	3.75E-06	5.24E-05	1146	craniferina_c24505	CUST_16972_PI416193496	NA	NA	NA	Fungus
43709	89	13	10	6	7.371	2.882	6.35E-08	1.92E-06	1147	craniferina_c27439	CUST_19763_PI416193496	156373844	XP_001629520.1	predicted protein [Nematostella vectensis] 	Fungus
2897	616	4584	190	1215	-7.54	-2.915	7.39E-08	2.18E-06	1148	craniferina_lrc11708	CUST_5679_PI416193496	164425967	XP_960160.2	cyanide hydratase [Neurospora crassa OR74A] 	Fungus
4372	333	1930	39	227	-5.793	-2.534	4.96E-09	2.38E-07	1149	craniferina_c7244	CUST_2691_PI416193496	119466971	XP_001257292.1	glyoxalase family protein [Neosartorya fischeri NRRL 181] 	Fungus
23738	159	27	62	7	5.844	2.547	6.57E-09	3.05E-07	1150	craniferina_c19693	CUST_12411_PI416193496	119174921	XP_001239781.1	hypothetical protein CIMG_09402 [Coccidioides immitis RS] 	Fungus
23210	16581	1646	1661	118	10.058	3.33	2.90E-07	6.63E-06	1151	craniferina_c8713	CUST_10279_PI416193500	156062866	XP_001597355.1	hypothetical protein SS1G_01549 [Sclerotinia sclerotiorum 1980] 	Algae
20622	5222	38004	1922	2833	-7.679	-2.941	8.50E-08	2.43E-06	1152	craniferina_lrc896	CUST_1619_PI416193500	240108931	EER27100.1	Major Facilitator Superfamily protein [Coccidioides posadasii C735 delta SOWgp]	Fungus
4156	469	19	354	7	21.313	4.414	1.26E-06	2.17E-05	1153	craniferina_c18518	CUST_11294_PI416193496	NA	NA	NA	Fungus
17536	3	39	1	9	-11.988	-3.584	5.24E-07	1.07E-05	1154	craniferina_lrc2025	CUST_3428_PI416193500	296809153	XP_002844915.1	alpha/beta hydrolase fold-3 domain-containing protein [Arthroderma otae CBS 113480] 	Fungus
11221	225	20	13	11	12.232	3.613	5.60E-07	1.14E-05	1155	craniferina_c19843	CUST_14539_PI416193500	156037330	XP_001586392.1	hypothetical protein SS1G_12376 [Sclerotinia sclerotiorum 1980] 	Fungus
5635	213	38	24	14	5.806	2.538	6.73E-09	3.09E-07	1156	craniferina_c10526	CUST_11347_PI416193500	71001674	XP_755518.1	conserved hypothetical protein [Aspergillus fumigatus Af293] 	Fungus
6540	128	18	52	7	7.278	2.863	6.66E-08	2.00E-06	1157	craniferina_lrc830	CUST_1504_PI416193500	169613074	XP_001799954.1	hypothetical protein SNOG_09667 [Phaeosphaeria nodorum SN15] 	Fungus
10399	61	6	21	4	11.634	3.54	4.92E-07	1.02E-05	1158	craniferina_c20505	CUST_13190_PI416193496	NA	NA	NA	Fungus
12395	33	191	7	40	-5.802	-2.537	6.80E-09	3.11E-07	1159	craniferina_c2034	CUST_314_PI416193496	240106137	EER24330.1	Major Facilitator Superfamily protein [Coccidioides posadasii C735 delta SOWgp]	Fungus
23376	852	6243	399	466	-7.91	-2.984	1.13E-07	3.07E-06	1160	craniferina_lrc24198	CUST_16687_PI416193496	NA	NA	NA	Algae
42118	134	25	23	10	5.68	2.506	4.71E-09	2.27E-07	1161	craniferina_c27448	CUST_19772_PI416193496	NA	NA	NA	Algae
45184	162	23	35	8	7.072	2.822	5.53E-08	1.72E-06	1162	craniferina_c26061	CUST_18441_PI416193496	NA	NA	NA	Fungus
34082	81	573	15	145	-6.977	-2.803	5.02E-08	1.58E-06	1163	craniferina_c9419	CUST_10722_PI416193500	296803759	XP_002842732.1	predicted protein [Arthroderma otae CBS 113480] 	Fungus
11703	158	793	22	34	-5.037	-2.333	2.99E-10	2.45E-08	1164	craniferina_c21086	CUST_13745_PI416193496	NA	NA	NA	Algae
13088	31	239	3	29	-7.641	-2.934	9.37E-08	2.63E-06	1165	craniferina_c20462	CUST_13150_PI416193496	NA	NA	NA	Algae
26592	188	2	201	0	55.176	5.786	2.96E-06	4.34E-05	1166	craniferina_c25891	CUST_18274_PI416193496	NA	NA	NA	Fungus
3394	17067	478	15493	30	26.814	4.745	1.72E-06	2.79E-05	1167	craniferina_lrc57	CUST_108_PI416193500	119192190	XP_001246701.1	40S ribosomal protein S27 [Coccidioides immitis RS] 	Fungus
25398	149	756	33	150	-5.092	-2.348	5.51E-10	4.05E-08	1168	craniferina_c11880	CUST_5809_PI416193496	121704371	XP_001270449.1	"MFS transporter, putative [Aspergillus clavatus NRRL 1] "	Fungus
25075	102	18	20	6	5.778	2.531	8.02E-09	3.58E-07	1169	craniferina_c18947	CUST_14451_PI416193500	115399528	XP_001215353.1	conserved hypothetical protein [Aspergillus terreus NIH2624] 	Fungus
25926	197	961	25	13	-4.908	-2.295	1.63E-10	1.47E-08	1170	craniferina_c26039	CUST_18420_PI416193496	NA	NA	NA	Algae
19019	14919	266	13292	182	47.568	5.572	2.85E-06	4.21E-05	1171	craniferina_c3292	CUST_5089_PI416193500	154310686	XP_001554674.1	hypothetical protein BC1G_06817 [Botryotinia fuckeliana B05.10] 	Fungus
38369	5872	113	4968	71	44.16	5.465	2.73E-06	4.07E-05	1172	craniferina_c3576	CUST_5443_PI416193500	121703862	XP_001270195.1	short-chain dehydrogenase [Aspergillus clavatus NRRL 1] 	Fungus
42714	1066	146	431	43	7.125	2.833	6.94E-08	2.07E-06	1173	craniferina_c23185	CUST_15730_PI416193496	NA	NA	NA	Algae
21600	2098	42606	1541	10867	-25.118	-4.651	1.75E-06	2.83E-05	1174	Cr_DMidi_6817C12.ab1	CUST_15997_PI416193500	258564060	XP_002582775.1	30 kDa heat shock protein [Uncinocarpus reesii 1704] 	Algae
15940	10	2	1	0	5.376	2.426	2.55E-09	1.38E-07	1175	craniferina_c22215	CUST_14819_PI416193496	119500164	XP_001266839.1	"Formamidopyrimidine-DNA glycosylase, putative [Neosartorya fischeri NRRL 181] "	Fungus
389	1395	274	85	62	5.162	2.368	1.06E-09	6.85E-08	1176	craniferina_c17366	CUST_10278_PI416193496	NA	NA	NA	Fungus
8538	53	345	11	63	-6.527	-2.706	3.71E-08	1.24E-06	1177	craniferina_c5426	CUST_1696_PI416193496	254412100	ZP_05025875.1	protein kinase domain [Microcoleus chthonoplastes PCC 7420] 	Algae
7706	43831	8	10034	10	9771.797	13.254	7.65E-06	9.24E-05	1178	craniferina_c3986	CUST_5927_PI416193500	154309933	XP_001554299.1	hypothetical protein BC1G_06887 [Botryotinia fuckeliana B05.10] 	Algae
13613	491	2441	51	226	-4.977	-2.315	3.47E-10	2.77E-08	1179	Cr_DMidi_5281G10.ab1	CUST_15766_PI416193500	169602955	XP_001794899.1	hypothetical protein SNOG_04482 [Phaeosphaeria nodorum SN15] 	Fungus
136	20	3	2	1	6.017	2.589	1.74E-08	6.70E-07	1180	craniferina_c11711	CUST_12045_PI416193500	NA	NA	NA	Fungus
41893	25041	2682	4035	1054	9.723	3.281	3.62E-07	7.92E-06	1181	craniferina_lrc14363	CUST_7871_PI416193496	NA	NA	NA	Fungus
37251	284	25	106	3	10.872	3.443	5.17E-07	1.06E-05	1182	craniferina_c11889	CUST_5816_PI416193496	212534812	XP_002147562.1	"MFS monosaccharide transporter, putative [Penicillium marneffei ATCC 18224] "	Algae
4622	4703	154	3655	42	25.381	4.666	1.88E-06	2.99E-05	1183	Cr_DMini_865B02.ab1	CUST_17542_PI416193500	261196814	XP_002624810.1	bax Inhibitor family protein [Ajellomyces dermatitidis SLH14081] 	Algae
22688	80	2	73	0	30.287	4.921	2.22E-06	3.42E-05	1184	craniferina_c12370	CUST_12341_PI416193500	240105339	EER23532.1	hypothetical protein CPC735_049020 [Coccidioides posadasii C735 delta SOWgp]	Algae
8680	1123	2	984	0	365.667	8.514	6.24E-06	7.84E-05	1185	Cr_WMidi_6241H04.ab1	CUST_18286_PI416193500	NA	NA	NA	Fungus
43430	36	323	18	67	-9.649	-3.27	3.58E-07	7.85E-06	1186	Cr_DMidi_5473D08.ab1	CUST_15851_PI416193500	291178292	EFE34082.1	hypothetical protein ARB_07033 [Arthroderma benhamiae CBS 112371]	Fungus
17314	37	800	58	26	-70.574	-6.141	3.74E-06	5.24E-05	1187	craniferina_c13640	CUST_7265_PI416193496	169594954	XP_001790901.1	hypothetical protein SNOG_00208 [Phaeosphaeria nodorum SN15] 	Fungus
14906	862	139	121	9	6.152	2.621	2.44E-08	8.75E-07	1188	Cr_DMini_1249D05.ab1	CUST_16611_PI416193500	NA	NA	NA	Fungus
21111	13	2	4	0	6.757	2.756	6.10E-08	1.86E-06	1189	craniferina_c13198	CUST_6887_PI416193496	NA	NA	NA	Fungus
8853	2459	350	342	43	7.019	2.811	7.82E-08	2.27E-06	1190	craniferina_c11895	CUST_5821_PI416193496	NA	NA	NA	Fungus
32798	8187	1734	251	133	4.73	2.242	5.34E-11	5.86E-09	1191	craniferina_lrc322	CUST_610_PI416193500	119190031	XP_001245622.1	hypothetical protein CIMG_05063 [Coccidioides immitis RS] 	Algae
19181	31	4	10	3	10.136	3.341	4.39E-07	9.26E-06	1192	craniferina_c22197	CUST_14801_PI416193496	NA	NA	NA	Fungus
42946	17706	3300	342	309	5.38	2.428	3.82E-09	1.92E-07	1193	craniferina_c2136	CUST_3583_PI416193500	261191157	XP_002621987.1	posttranscriptional regulation nuclease [Ajellomyces dermatitidis SLH14081] 	Fungus
14843	8	97	6	12	-17.156	-4.101	1.30E-06	2.23E-05	1194	craniferina_c3127	CUST_4899_PI416193500	NA	NA	NA	Fungus
30639	61	6	10	5	13.367	3.741	8.85E-07	1.63E-05	1195	craniferina_c22580	CUST_15157_PI416193496	NA	NA	NA	Fungus
37730	6026	1183	687	22	5.071	2.342	1.05E-09	6.80E-08	1196	craniferina_lrc919	CUST_1657_PI416193500	145243866	XP_001394445.1	hypothetical protein An11g04530 [Aspergillus niger] 	Fungus
42506	32358	5012	13427	460	6.016	2.589	2.19E-08	8.05E-07	1197	craniferina_c2322	CUST_3841_PI416193500	145237516	XP_001391405.1	hypothetical protein An07g03220 [Aspergillus niger] 	Fungus
3611	33	5	3	4	8.22	3.039	2.09E-07	5.08E-06	1198	craniferina_c14861	CUST_8290_PI416193496	67904692	XP_682602.1	hypothetical protein AN9333.2 [Aspergillus nidulans FGSC A4] 	Fungus
26665	22	142	5	21	-6.63	-2.729	5.76E-08	1.78E-06	1199	craniferina_c11061	CUST_5220_PI416193496	189201225	XP_001936949.1	conserved hypothetical protein [Pyrenophora tritici-repentis Pt-1C-BFP] 	Algae
34871	83	416	9	55	-5.036	-2.332	9.60E-10	6.36E-08	1200	craniferina_c11342	CUST_5421_PI416193496	255946075	XP_002563805.1	Pc20g13250 [Penicillium chrysogenum Wisconsin 54-1255] 	Fungus
6812	28	4	6	2	8.82	3.141	2.87E-07	6.57E-06	1201	craniferina_c26894	CUST_19242_PI416193496	261191592	XP_002622204.1	GMP synthase subunit B [Ajellomyces dermatitidis SLH14081] 	Fungus
3657	273	1717	40	56	-6.334	-2.663	4.18E-08	1.37E-06	1202	craniferina_c17204	CUST_14070_PI416193500	171694896	XP_001912372.1	hypothetical protein [Podospora anserina S mat+] 	Fungus
7823	51	232	6	10	-4.6	-2.202	8.78E-12	1.30E-09	1203	craniferina_c23620	CUST_16138_PI416193496	242781522	XP_002479817.1	"chitin biosynthesis protein (Chs5), putative [Talaromyces stipitatus ATCC 10500] "	Fungus
34078	23	172	11	18	-8.166	-3.03	2.16E-07	5.20E-06	1204	craniferina_c15612	CUST_8905_PI416193496	154273136	XP_001537420.1	predicted protein [Ajellomyces capsulatus NAm1] 	Fungus
24658	505	96	122	43	5.545	2.471	8.29E-09	3.67E-07	1205	craniferina_c5072	CUST_7093_PI416193500	156060781	XP_001596313.1	hypothetical protein SS1G_02533 [Sclerotinia sclerotiorum 1980] 	Fungus
16132	673	11	610	11	58.665	5.874	3.77E-06	5.27E-05	1206	craniferina_c6341	CUST_8353_PI416193500	121709313	XP_001272382.1	conserved hypothetical protein [Aspergillus clavatus NRRL 1] 	Algae
26204	53	2	27	0	25.375	4.665	2.14E-06	3.32E-05	1207	craniferina_c17835	CUST_10667_PI416193496	67902634	XP_681573.1	hypothetical protein AN8304.2 [Aspergillus nidulans FGSC A4] 	Fungus
10023	283	51	90	2	5.381	2.428	5.36E-09	2.55E-07	1208	craniferina_c7287	CUST_2719_PI416193496	39957633	XP_364343.1	hypothetical protein MGG_09188 [Magnaporthe oryzae 70-15] 	Fungus
41216	9608	1460	754	415	6.762	2.757	7.82E-08	2.27E-06	1209	craniferina_lrc916	CUST_1651_PI416193500	NA	NA	NA	Fungus
30924	11112	1374	550	251	8.167	3.03	2.30E-07	5.47E-06	1210	craniferina_c5389	CUST_7423_PI416193500	115388461	XP_001211736.1	conserved hypothetical protein [Aspergillus terreus NIH2624] 	Fungus
26224	5941	153	4211	21	28.19	4.817	2.48E-06	3.76E-05	1211	craniferina_c8350	CUST_9998_PI416193500	238497151	XP_002379811.1	hypothetical protein AFLA_137990 [Aspergillus flavus NRRL3357] 	Algae
37585	899	5629	81	381	-6.271	-2.649	4.33E-08	1.41E-06	1212	craniferina_c6974	CUST_8893_PI416193500	225683839	EEH22123.1	amidophosphoribosyltransferase [Paracoccidioides brasiliensis Pb03]	Fungus
25913	44536	2075	5417	179	21.413	4.42	1.87E-06	2.97E-05	1213	craniferina_c13720	CUST_7336_PI416193496	119188903	XP_001245058.1	hypothetical protein CIMG_04499 [Coccidioides immitis RS] 	Fungus
12606	41	6	20	1	6.539	2.709	6.15E-08	1.87E-06	1214	craniferina_c11779	CUST_5729_PI416193496	225556076	EEH04366.1	conserved hypothetical protein [Ajellomyces capsulatus G186AR]	Fungus
33675	86	425	24	25	-5.055	-2.338	1.48E-09	8.91E-08	1215	craniferina_c2211	CUST_367_PI416193496	NA	NA	NA	Algae
14715	21	3	5	1	7.313	2.87	1.31E-07	3.46E-06	1216	craniferina_c21960	CUST_14575_PI416193496	156042486	XP_001587800.1	hypothetical protein SS1G_11040 [Sclerotinia sclerotiorum 1980] 	Fungus
25293	418	9	272	7	52.2	5.706	3.78E-06	5.27E-05	1217	craniferina_c1093	CUST_1963_PI416193500	145496860	XP_001434420.1	hypothetical protein [Paramecium tetraurelia strain d4-2] 	Fungus
12837	83	10690	94	694	-206.223	-7.688	6.26E-06	7.86E-05	1218	craniferina_c1409	CUST_2479_PI416193500	256734524	EEU47870.1	predicted protein [Nectria haematococca mpVI 77-13-4]	Fungus
33476	2	31	0	5	-15.939	-3.995	1.39E-06	2.35E-05	1219	craniferina_c26366	CUST_18730_PI416193496	91085847	XP_974980.1	PREDICTED: similar to LIM and SH3 domain protein F42H10.3 [Tribolium castaneum] 	Algae
6857	6401	52247	1030	10146	-8.123	-3.022	2.44E-07	5.76E-06	1220	craniferina_c14699	CUST_8151_PI416193496	NA	NA	NA	Fungus
8510	100	577	19	162	-5.68	-2.506	1.53E-08	6.04E-07	1221	craniferina_c8832	CUST_3645_PI416193496	240273561	EER37081.1	C6 transcription factor [Ajellomyces capsulatus H143]	Fungus
7675	370	76	61	11	4.846	2.277	5.15E-10	3.83E-08	1222	craniferina_c27282	CUST_19613_PI416193496	159483207	XP_001699652.1	hypothetical protein CHLREDRAFT_186726 [Chlamydomonas reinhardtii] 	Algae
32419	9899	1347	473	421	7.575	2.921	1.74E-07	4.39E-06	1223	Cr_WMidi_9889D05.ab1	CUST_19014_PI416193500	238601911	XP_002395539.1	hypothetical protein MPER_04392 [Moniliophthora perniciosa FA553] 	Fungus
9460	2	13	0	3	-6.703	-2.745	8.20E-08	2.37E-06	1224	craniferina_c8636	CUST_3520_PI416193496	67516611	XP_658191.1	hypothetical protein AN0587.2 [Aspergillus nidulans FGSC A4] 	Algae
9986	229	2	230	0	79.073	6.305	4.63E-06	6.20E-05	1225	craniferina_c16389	CUST_9524_PI416193496	NA	NA	NA	Fungus
24119	122	18	6	7	7.086	2.825	1.18E-07	3.17E-06	1226	craniferina_c7070	CUST_2584_PI416193496	66813148	XP_640753.1	uridine phosphorylase [Dictyostelium discoideum AX4] 	Algae
4284	249	43	11	4	5.815	2.54	2.14E-08	7.91E-07	1227	craniferina_c14232	CUST_7765_PI416193496	240104746	EER22942.1	hypothetical protein CPC735_022410 [Coccidioides posadasii C735 delta SOWgp]	Fungus
5056	72	7	29	5	11.58	3.534	8.01E-07	1.51E-05	1228	craniferina_c18171	CUST_10967_PI416193496	NA	NA	NA	Fungus
38225	59	2	31	0	23.052	4.527	2.16E-06	3.35E-05	1229	craniferina_c24814	CUST_17259_PI416193496	NA	NA	NA	Fungus
42556	8	49	4	10	-6.638	-2.731	8.11E-08	2.34E-06	1230	craniferina_c26696	CUST_19050_PI416193496	NA	NA	NA	Fungus
17154	709	137	61	18	5.179	2.373	3.45E-09	1.77E-07	1231	craniferina_c12236	CUST_6087_PI416193496	NA	NA	NA	Fungus
44927	11	92	7	10	-9.695	-3.277	5.18E-07	1.07E-05	1232	craniferina_c15661	CUST_13411_PI416193500	119496523	XP_001265035.1	hypothetical protein NFIA_018390 [Neosartorya fischeri NRRL 181] 	Fungus
20269	580	98	76	19	5.979	2.58	3.16E-08	1.09E-06	1233	craniferina_c5363	CUST_7394_PI416193500	291181808	EFE37547.1	"transferase (Gpi7), putative [Trichophyton verrucosum HKI 0517]"	Fungus
6334	460	71	54	19	6.606	2.724	8.07E-08	2.33E-06	1234	Cr_DMini_673A04.ab1	CUST_17367_PI416193500	NA	NA	NA	Fungus
12129	2	45	0	39	-18.795	-4.232	1.85E-06	2.95E-05	1235	craniferina_c13369	CUST_7035_PI416193496	NA	NA	NA	Fungus
23852	77	430	8	74	-5.588	-2.482	1.42E-08	5.70E-07	1236	craniferina_c14544	CUST_13020_PI416193500	189189738	XP_001931208.1	conserved hypothetical protein [Pyrenophora tritici-repentis Pt-1C-BFP] 	Algae
19558	80	8	47	4	9.883	3.305	5.70E-07	1.15E-05	1237	craniferina_c16684	CUST_9753_PI416193496	NA	NA	NA	Fungus
22801	11	56	1	7	-4.867	-2.283	8.62E-10	5.83E-08	1238	craniferina_c3091	CUST_4844_PI416193500	258568520	XP_002585004.1	conserved hypothetical protein [Uncinocarpus reesii 1704] 	Fungus
36313	183	37	11	9	5.01	2.325	1.77E-09	1.04E-07	1239	craniferina_c26993	CUST_19339_PI416193496	291179205	EFE34992.1	conserved hypothetical protein [Arthroderma benhamiae CBS 112371]	Fungus
28529	2696	576	180	20	4.673	2.224	1.51E-10	1.37E-08	1240	craniferina_c11701	CUST_5674_PI416193496	255953393	XP_002567449.1	Pc21g04010 [Penicillium chrysogenum Wisconsin 54-1255] 	Fungus
31351	74	14	21	3	5.109	2.353	3.10E-09	1.62E-07	1241	craniferina_c7438	CUST_9242_PI416193500	169625148	XP_001805978.1	hypothetical protein SNOG_15843 [Phaeosphaeria nodorum SN15] 	Fungus
39221	598	97	174	26	6.183	2.628	4.82E-08	1.53E-06	1242	craniferina_c4753	CUST_6740_PI416193500	67525721	XP_660922.1	hypothetical protein AN3318.2 [Aspergillus nidulans FGSC A4] 	Algae
29143	1267	261	147	57	4.917	2.298	1.27E-09	7.94E-08	1243	craniferina_c8625	CUST_10218_PI416193500	NA	NA	NA	Fungus
2969	70	12	2	5	6.163	2.624	4.85E-08	1.54E-06	1244	craniferina_c2745	CUST_546_PI416193496	115401750	XP_001216463.1	predicted protein [Aspergillus terreus NIH2624] 	Algae
34854	776	3715	91	278	-4.803	-2.264	6.91E-10	4.87E-08	1245	craniferina_c27783	CUST_20085_PI416193496	NA	NA	NA	Fungus
40284	207	26	48	5	7.836	2.97	2.44E-07	5.76E-06	1246	Cr_DMidi_5473A05.ab1	CUST_15793_PI416193500	154309933	XP_001554299.1	hypothetical protein BC1G_06887 [Botryotinia fuckeliana B05.10] 	Algae
25784	19	2	1	0	10.132	3.341	6.47E-07	1.27E-05	1247	craniferina_c19518	CUST_12246_PI416193496	NA	NA	NA	Algae
8726	359	68	46	21	5.428	2.441	1.20E-08	5.00E-07	1248	craniferina_c8406	CUST_10047_PI416193500	261193745	XP_002623278.1	hypothetical protein BDBG_06717 [Ajellomyces dermatitidis SLH14081] 	Algae
31798	352	69	70	15	5.104	2.352	3.55E-09	1.81E-07	1249	craniferina_c1806	CUST_258_PI416193496	NA	NA	NA	Fungus
7082	3	39	1	5	-12.764	-3.674	1.13E-06	1.98E-05	1250	craniferina_c21015	CUST_13674_PI416193496	NA	NA	NA	Fungus
18399	16	2	14	0	7.291	2.866	1.77E-07	4.44E-06	1251	craniferina_c24099	CUST_16592_PI416193496	NA	NA	NA	Fungus
13462	13	68	6	3	-5.841	-2.546	3.01E-08	1.04E-06	1252	craniferina_c12078	CUST_12208_PI416193500	156054300	XP_001593076.1	hypothetical protein SS1G_05998 [Sclerotinia sclerotiorum 1980] 	Fungus
14451	673	81	280	13	7.932	2.988	2.76E-07	6.35E-06	1253	craniferina_c5075	CUST_1525_PI416193496	NA	NA	NA	Fungus
34820	8	42	1	4	-5.524	-2.466	1.55E-08	6.09E-07	1254	craniferina_c8271	CUST_3303_PI416193496	NA	NA	NA	Fungus
42047	490	2303	53	265	-4.695	-2.231	3.49E-10	2.78E-08	1255	Cr_DMidi_5281G10.ab1	CUST_15767_PI416193500	169602955	XP_001794899.1	hypothetical protein SNOG_04482 [Phaeosphaeria nodorum SN15] 	Fungus
44084	2040	31	1727	30	68.94	6.107	4.89E-06	6.47E-05	1256	craniferina_c27082	CUST_19426_PI416193496	NA	NA	NA	Fungus
2519	4007	21419	382	1149	-5.356	-2.421	1.09E-08	4.61E-07	1257	craniferina_c5275	CUST_7285_PI416193500	258568520	XP_002585004.1	conserved hypothetical protein [Uncinocarpus reesii 1704] 	Fungus
38672	3	22	1	9	-7.449	-2.897	2.15E-07	5.19E-06	1258	craniferina_c23715	CUST_16228_PI416193496	NA	NA	NA	Fungus
9110	44	7	12	4	6.541	2.709	9.49E-08	2.65E-06	1259	craniferina_c11680	CUST_12032_PI416193500	115943141	XP_800520.2	"PREDICTED: hypothetical protein, partial [Strongylocentrotus purpuratus] "	Fungus
33806	3	19	1	3	-5.962	-2.576	4.24E-08	1.38E-06	1260	craniferina_c14130	CUST_12877_PI416193500	156043533	XP_001588323.1	hypothetical protein SS1G_10770 [Sclerotinia sclerotiorum 1980] 	Fungus
7662	9900	69998	1737	13485	-7.062	-2.82	1.60E-07	4.08E-06	1261	craniferina_lrc10758	CUST_5011_PI416193496	NA	NA	NA	Fungus
407	475	63	91	30	8.322	3.057	3.75E-07	8.17E-06	1262	craniferina_c4928	CUST_1458_PI416193496	NA	NA	NA	Algae
36465	53	2	56	0	15.582	3.962	1.66E-06	2.70E-05	1263	craniferina_c21089	CUST_13748_PI416193496	NA	NA	NA	Algae
26998	1562	304	246	38	5.124	2.357	4.80E-09	2.31E-07	1264	craniferina_c11752	CUST_12071_PI416193500	37523158	NP_926535.1	hypothetical protein glr3589 [Gloeobacter violaceus PCC 7421] 	Algae
41854	1200	166	264	30	7.184	2.845	1.77E-07	4.44E-06	1265	craniferina_c25795	CUST_18182_PI416193496	169604268	XP_001795555.1	hypothetical protein SNOG_05145 [Phaeosphaeria nodorum SN15] 	Fungus
6370	4150	20146	1277	836	-5.004	-2.323	2.75E-09	1.47E-07	1266	craniferina_lrc574	CUST_1059_PI416193500	119484132	XP_001261969.1	"triacylglycerol lipase, putative [Neosartorya fischeri NRRL 181] "	Fungus
36012	947	5843	90	504	-6.175	-2.626	6.40E-08	1.93E-06	1267	craniferina_c6974	CUST_8894_PI416193500	225683839	EEH22123.1	amidophosphoribosyltransferase [Paracoccidioides brasiliensis Pb03]	Fungus
10501	998	5495	235	40	-5.609	-2.488	2.28E-08	8.29E-07	1268	craniferina_c21989	CUST_14602_PI416193496	156062602	XP_001597223.1	hypothetical protein SS1G_01417 [Sclerotinia sclerotiorum 1980] 	Fungus
22858	236	28	44	16	9.745	3.285	6.86E-07	1.34E-05	1269	craniferina_c15213	CUST_8580_PI416193496	169619770	XP_001803297.1	hypothetical protein SNOG_13082 [Phaeosphaeria nodorum SN15] 	Fungus
41996	130	691	17	34	-5.341	-2.417	1.26E-08	5.18E-07	1270	craniferina_c16625	CUST_9712_PI416193496	39942950	XP_361012.1	hypothetical protein [Magnaporthe oryzae 70-15] 	Fungus
9339	272	29	19	2	9.29	3.216	6.01E-07	1.20E-05	1271	craniferina_c15611	CUST_8904_PI416193496	NA	NA	NA	Fungus
12071	99	7	64	4	16.205	4.018	1.84E-06	2.95E-05	1272	craniferina_c2795	CUST_4466_PI416193500	296826418	XP_002850973.1	sugar transporter [Arthroderma otae CBS 113480] 	Fungus
31809	119	8	61	6	18.642	4.22	2.22E-06	3.42E-05	1273	craniferina_c12264	CUST_12289_PI416193500	NA	NA	NA	Fungus
27037	2	14	0	5	-6.375	-2.672	9.15E-08	2.58E-06	1274	craniferina_c26291	CUST_18655_PI416193496	291177986	EFE33777.1	hypothetical protein ARB_07242 [Arthroderma benhamiae CBS 112371]	Fungus
38233	30	304	8	10	-10.353	-3.372	8.25E-07	1.54E-05	1275	craniferina_c25079	CUST_17505_PI416193496	NA	NA	NA	Fungus
11363	86	2	63	0	36.167	5.177	3.92E-06	5.41E-05	1276	craniferina_c17953	CUST_10773_PI416193496	NA	NA	NA	Algae
8732	442	68	112	20	6.562	2.714	1.16E-07	3.14E-06	1277	craniferina_c27553	CUST_19875_PI416193496	240275961	EER39474.1	pyrroline-5-carboxylate reductase [Ajellomyces capsulatus H143]	Fungus
33383	242	20	29	6	12.291	3.62	1.24E-06	2.15E-05	1278	craniferina_c19843	CUST_14540_PI416193500	156037330	XP_001586392.1	hypothetical protein SS1G_12376 [Sclerotinia sclerotiorum 1980] 	Fungus
40039	115	987	21	288	-8.365	-3.064	4.36E-07	9.22E-06	1279	craniferina_c1997	CUST_3389_PI416193500	242820427	XP_002487508.1	"extracellular matrix protein, putative [Talaromyces stipitatus ATCC 10500] "	Fungus
36768	4	54	2	6	-15.927	-3.993	1.86E-06	2.96E-05	1280	craniferina_c23281	CUST_15822_PI416193496	NA	NA	NA	Fungus
29337	129	12	66	3	9.867	3.303	7.48E-07	1.43E-05	1281	craniferina_c12264	CUST_12290_PI416193500	NA	NA	NA	Fungus
44224	106	607	45	130	-6.003	-2.586	5.77E-08	1.78E-06	1282	craniferina_c3271	CUST_5067_PI416193500	119474597	XP_001259174.1	Ser/Thr protein phosphatase family [Neosartorya fischeri NRRL 181] 	Fungus
24100	56	2	53	0	22.224	4.474	2.84E-06	4.21E-05	1283	craniferina_c19905	CUST_12614_PI416193496	NA	NA	NA	Fungus
19679	75	863	21	135	-11.826	-3.564	1.20E-06	2.09E-05	1284	craniferina_c11412	CUST_5468_PI416193496	NA	NA	NA	Fungus
31426	121490	28525	12464	4056	4.274	2.096	1.81E-12	3.54E-10	1285	BTK05728004(c)SJ1(t)Dry_0.5-1kb_1441-1536_B8(p)T3(s)090205SJ1SEQ1.058.ab1	CUST_15540_PI416193500	NA	NA	NA	NA
3549	407	84	72	12	4.816	2.268	1.70E-09	1.00E-07	1286	craniferina_c13624	CUST_7252_PI416193496	226289042	EEH44554.1	conserved hypothetical protein [Paracoccidioides brasiliensis Pb18]	Fungus
21973	2494	202	1378	48	10.869	3.442	9.52E-07	1.73E-05	1287	craniferina_c8824	CUST_10363_PI416193500	67518043	XP_658792.1	hypothetical protein AN1188.2 [Aspergillus nidulans FGSC A4] 	Fungus
7333	425	85	107	13	4.922	2.299	2.78E-09	1.48E-07	1288	craniferina_c15653	CUST_13402_PI416193500	239615608	EEQ92595.1	cyclin-dependent protein kinase [Ajellomyces dermatitidis ER-3]	Fungus
1679	60	5	6	1	12.402	3.633	1.30E-06	2.22E-05	1289	craniferina_c2696	CUST_4339_PI416193500	164428229	XP_958820.2	hypothetical protein NCU06012 [Neurospora crassa OR74A] 	Fungus
44893	1472	280	250	59	5.287	2.402	1.31E-08	5.37E-07	1290	craniferina_c11752	CUST_12072_PI416193500	37523158	NP_926535.1	hypothetical protein glr3589 [Gloeobacter violaceus PCC 7421] 	Algae
38786	25	118	5	5	-4.808	-2.265	1.66E-09	9.83E-08	1291	craniferina_c19535	CUST_12261_PI416193496	NA	NA	NA	Algae
35040	36	3	16	0	12.494	3.643	1.34E-06	2.29E-05	1292	craniferina_c8991	CUST_3757_PI416193496	NA	NA	NA	Fungus
19860	88	17	23	2	5.112	2.354	7.75E-09	3.49E-07	1293	craniferina_c22060	CUST_14670_PI416193496	NA	NA	NA	Algae
29960	13	107	3	33	-8.239	-3.042	4.30E-07	9.13E-06	1294	craniferina_c28125	CUST_20369_PI416193496	240109039	EER27208.1	"oxidoreductase, aldo/keto reductase family protein [Coccidioides posadasii C735 delta SOWgp]"	Algae
29952	6308	45	6262	15	101.802	6.67	6.58E-06	8.20E-05	1295	craniferina_lrc643	CUST_1171_PI416193500	NA	NA	NA	Fungus
27916	26	126	1	21	-4.862	-2.281	2.32E-09	1.29E-07	1296	craniferina_c12085	CUST_5971_PI416193496	145257964	XP_001401902.1	hypothetical protein An04g05380 [Aspergillus niger] 	Fungus
36042	259	1741	32	351	-6.657	-2.735	1.48E-07	3.82E-06	1297	craniferina_c12206	CUST_6064_PI416193496	NA	NA	NA	Fungus
27857	628	105	86	12	5.987	2.582	6.18E-08	1.88E-06	1298	craniferina_c5363	CUST_7393_PI416193500	291181808	EFE37547.1	"transferase (Gpi7), putative [Trichophyton verrucosum HKI 0517]"	Fungus
26379	1095	8452	238	216	-7.833	-2.97	3.44E-07	7.60E-06	1299	craniferina_c3498	CUST_5358_PI416193500	NA	NA	NA	Fungus
15161	501	9	65	12	117.784	6.88	6.98E-06	8.57E-05	1300	craniferina_c24531	CUST_16996_PI416193496	NA	NA	NA	Fungus
11480	17	3	5	1	6.445	2.688	1.21E-07	3.23E-06	1301	craniferina_c27211	CUST_19549_PI416193496	169617988	XP_001802408.1	hypothetical protein SNOG_12178 [Phaeosphaeria nodorum SN15] 	Fungus
43386	47	850	35	210	-21.611	-4.434	2.98E-06	4.37E-05	1302	craniferina_s28436	CUST_20625_PI416193496	NA	NA	NA	Algae
29570	798	137	60	14	5.819	2.541	5.00E-08	1.58E-06	1303	craniferina_lrc322	CUST_609_PI416193500	119190031	XP_001245622.1	hypothetical protein CIMG_05063 [Coccidioides immitis RS] 	Algae
44059	57	4	34	2	12.302	3.621	1.38E-06	2.34E-05	1304	craniferina_c21964	CUST_14579_PI416193496	NA	NA	NA	Fungus
38794	3	21	0	3	-7.903	-2.982	3.80E-07	8.24E-06	1305	craniferina_c19048	CUST_11795_PI416193496	NA	NA	NA	Fungus
28161	34	2	22	0	15.011	3.908	1.88E-06	2.99E-05	1306	craniferina_c15853	CUST_9098_PI416193496	238500305	XP_002381387.1	"ankyrin repeat-containing protein, putative [Aspergillus flavus NRRL3357] "	Algae
38966	2	16	0	8	-6.601	-2.723	1.46E-07	3.79E-06	1307	craniferina_lrc519	CUST_967_PI416193500	119193502	XP_001247357.1	predicted protein [Coccidioides immitis RS]	Fungus
20144	25	2	6	0	12.466	3.64	1.41E-06	2.38E-05	1308	Cr_DMini_673C07.ab1	CUST_17416_PI416193500	169608432	XP_001797635.1	hypothetical protein SNOG_07294 [Phaeosphaeria nodorum SN15] 	Fungus
5281	94	15	32	2	6.253	2.644	9.62E-08	2.69E-06	1309	craniferina_c26551	CUST_18909_PI416193496	115391261	XP_001213135.1	L-aminoadipate-semialdehyde dehydrogenase large subunit [Aspergillus terreus NIH2624] 	Fungus
21289	29	224	4	57	-7.583	-2.923	3.11E-07	6.98E-06	1310	craniferina_c24248	CUST_14986_PI416193500	256723812	EEU37185.1	predicted protein [Nectria haematococca mpVI 77-13-4]	Fungus
9204	37	2	31	0	15.09	3.915	1.91E-06	3.02E-05	1311	craniferina_c6889	CUST_2466_PI416193496	169606158	XP_001796499.1	hypothetical protein SNOG_06115 [Phaeosphaeria nodorum SN15] 	Fungus
43147	101	577	50	149	-5.997	-2.584	6.82E-08	2.04E-06	1312	craniferina_c3271	CUST_5068_PI416193500	119474597	XP_001259174.1	Ser/Thr protein phosphatase family [Neosartorya fischeri NRRL 181] 	Fungus
12073	5	29	1	5	-5.783	-2.532	4.59E-08	1.48E-06	1313	craniferina_c745	CUST_1354_PI416193500	189201485	XP_001937079.1	conserved hypothetical protein [Pyrenophora tritici-repentis Pt-1C-BFP] 	Fungus
7609	73	7	16	5	13.394	3.744	1.63E-06	2.67E-05	1314	craniferina_c5133	CUST_1560_PI416193496	NA	NA	NA	Algae
24066	67	469	10	56	-6.976	-2.802	2.11E-07	5.11E-06	1315	craniferina_c11320	CUST_5403_PI416193496	156064387	XP_001598115.1	hypothetical protein SS1G_00201 [Sclerotinia sclerotiorum 1980] 	Fungus
9853	20	105	7	7	-5.328	-2.414	1.79E-08	6.83E-07	1316	craniferina_c12078	CUST_12207_PI416193500	156054300	XP_001593076.1	hypothetical protein SS1G_05998 [Sclerotinia sclerotiorum 1980] 	Fungus
12828	28	4	6	3	8.965	3.164	6.76E-07	1.32E-05	1317	craniferina_c6887	CUST_8837_PI416193500	115443144	XP_001218379.1	hypothetical protein ATEG_09757 [Aspergillus terreus NIH2624] 	Fungus
15811	51	248	9	68	-4.763	-2.252	1.98E-09	1.14E-07	1318	craniferina_c24948	CUST_17387_PI416193496	212535582	XP_002147947.1	"alcohol dehydrogenase, putative [Penicillium marneffei ATCC 18224] "	Fungus
12277	4179	435	2493	16	8.623	3.108	5.89E-07	1.18E-05	1319	craniferina_c2051	CUST_3465_PI416193500	291176938	EFE32734.1	hypothetical protein ARB_00191 [Arthroderma benhamiae CBS 112371]	Fungus
20958	2612	484	442	121	5.454	2.447	2.73E-08	9.63E-07	1320	craniferina_c2504	CUST_4105_PI416193500	115398778	XP_001214978.1	conserved hypothetical protein [Aspergillus terreus NIH2624] 	Algae
25204	41	301	19	15	-7.769	-2.958	3.90E-07	8.43E-06	1321	craniferina_c18996	CUST_11746_PI416193496	NA	NA	NA	Algae
30862	215	25	84	7	8.311	3.055	5.34E-07	1.09E-05	1322	craniferina_c4732	CUST_1372_PI416193496	156052763	XP_001592308.1	hypothetical protein SS1G_06548 [Sclerotinia sclerotiorum 1980] 	Fungus
15143	34	2	27	0	15.248	3.931	2.07E-06	3.22E-05	1323	craniferina_c10057	CUST_4515_PI416193496	NA	NA	NA	Fungus
10359	122	18	16	8	7.214	2.851	2.72E-07	6.27E-06	1324	craniferina_c14272	CUST_7793_PI416193496	168064365	XP_001784133.1	predicted protein [Physcomitrella patens subsp. patens] 	Algae
38596	295	50	97	14	5.808	2.538	5.85E-08	1.80E-06	1325	craniferina_c3580	CUST_5451_PI416193500	115399860	XP_001215519.1	hypothetical protein ATEG_06341 [Aspergillus terreus NIH2624] 	Fungus
13545	7	33	2	2	-5.017	-2.327	7.72E-09	3.48E-07	1326	craniferina_c10672	CUST_11439_PI416193500	39971523	XP_367152.1	hypothetical protein MGG_07077 [Magnaporthe oryzae 70-15] 	Fungus
23080	4	76	1	41	-17.608	-4.138	2.68E-06	4.00E-05	1327	craniferina_c27529	CUST_19853_PI416193496	258563126	XP_002582308.1	heat shock protein HSP98 [Uncinocarpus reesii 1704] 	Fungus
38521	343	44	188	9	7.19	2.846	2.76E-07	6.35E-06	1328	craniferina_c16375	CUST_9512_PI416193496	242782915	XP_002480094.1	conserved hypothetical protein [Talaromyces stipitatus ATCC 10500] 	Fungus
28415	2787	490	401	118	5.75	2.524	5.37E-08	1.68E-06	1329	craniferina_c13166	CUST_6857_PI416193496	NA	NA	NA	Algae
30030	4300	32143	3115	7518	-8.945	-3.161	7.25E-07	1.39E-05	1330	craniferina_c16836	CUST_9870_PI416193496	NA	NA	NA	Fungus
33961	579	89	127	51	7.192	2.846	2.81E-07	6.45E-06	1331	craniferina_c17610	CUST_10478_PI416193496	NA	NA	NA	Fungus
32582	719	80	364	6	8.345	3.061	5.80E-07	1.16E-05	1332	craniferina_c13843	CUST_12780_PI416193500	261357802	EEY20230.1	membrane protein [Verticillium albo-atrum VaMs.102]	Fungus
10353	32851	159256	10861	7430	-5.036	-2.332	9.40E-09	4.11E-07	1333	craniferina_lrc240	CUST_455_PI416193500	1350517	AAB01561.1	heat shock protein 17.0 [Picea glauca]	Algae
10027	2473	458	424	59	5.369	2.425	2.40E-08	8.63E-07	1334	craniferina_lrc707	CUST_1285_PI416193500	242796388	XP_002482788.1	conserved hypothetical protein [Talaromyces stipitatus ATCC 10500] 	Fungus
9827	98	23	9	2	4.328	2.114	3.90E-11	4.54E-09	1335	craniferina_lrc794	CUST_1438_PI416193500	261205296	XP_002627385.1	phosphoserine phosphatase [Ajellomyces dermatitidis SLH14081] 	Fungus
25873	3	39	1	8	-11.506	-3.524	1.37E-06	2.33E-05	1336	craniferina_c9415	CUST_4053_PI416193496	NA	NA	NA	Fungus
24246	7623	6	6473	6	769.203	9.587	1.19E-05	0.000131195	1337	craniferina_lrc395	CUST_744_PI416193500	242821088	XP_002487610.1	conserved hypothetical protein [Talaromyces stipitatus ATCC 10500] 	Fungus
33885	83	544	17	126	-6.511	-2.703	1.70E-07	4.30E-06	1338	craniferina_c16796	CUST_9836_PI416193496	189200849	XP_001936761.1	hypothetical protein PTRG_06428 [Pyrenophora tritici-repentis Pt-1C-BFP] 	Fungus
43848	24	151	0	26	-6.251	-2.644	1.25E-07	3.33E-06	1339	craniferina_c26482	CUST_18841_PI416193496	NA	NA	NA	Algae
42428	10	127	5	23	-12.879	-3.687	1.71E-06	2.78E-05	1340	craniferina_c13459	CUST_7116_PI416193496	NA	NA	NA	Algae
10489	155	27	37	10	6.059	2.599	1.03E-07	2.86E-06	1341	craniferina_c9763	CUST_10910_PI416193500	189208001	XP_001940334.1	DNA repair protein rad5 [Pyrenophora tritici-repentis Pt-1C-BFP] 	Algae
33274	407	64	57	3	6.298	2.655	1.41E-07	3.67E-06	1342	craniferina_c19854	CUST_12564_PI416193496	NA	NA	NA	Fungus
44102	47	206	12	9	-4.489	-2.166	3.35E-10	2.69E-08	1343	craniferina_c25774	CUST_18162_PI416193496	296421455	XP_002840280.1	hypothetical protein [Tuber melanosporum Mel28] 	Algae
10795	2685	332	495	62	8.1	3.018	5.53E-07	1.12E-05	1344	craniferina_c27870	CUST_20165_PI416193496	NA	NA	NA	Algae
21330	63142	13275	10359	1856	4.743	2.246	2.49E-09	1.36E-07	1345	craniferina_lrc114	CUST_217_PI416193500	261194861	XP_002623835.1	60S ribosomal protein L35 [Ajellomyces dermatitidis SLH14081] 	Fungus
842	57	703	15	163	-12.43	-3.636	1.66E-06	2.71E-05	1346	craniferina_c4017	CUST_5971_PI416193500	119192604	XP_001246908.1	hypothetical protein CIMG_00679 [Coccidioides immitis RS]	Fungus
28169	239	1578	48	354	-6.586	-2.719	2.00E-07	4.93E-06	1347	craniferina_c15555	CUST_8857_PI416193496	NA	NA	NA	Fungus
38515	87	579	18	182	-6.506	-2.702	1.82E-07	4.53E-06	1348	craniferina_c9419	CUST_10721_PI416193500	296803759	XP_002842732.1	predicted protein [Arthroderma otae CBS 113480] 	Fungus
28224	10299	1441	362	212	7.195	2.847	3.11E-07	6.99E-06	1349	craniferina_c14153	CUST_7697_PI416193496	212540492	XP_002150401.1	"proline oxidase, putative [Penicillium marneffei ATCC 18224] "	Fungus
2585	415	15	190	14	34.669	5.116	4.92E-06	6.49E-05	1350	craniferina_c11367	CUST_11842_PI416193500	NA	NA	NA	Fungus
7004	23	966	20	29	-74.147	-6.212	6.96E-06	8.56E-05	1351	craniferina_c12814	CUST_12487_PI416193500	NA	NA	NA	Fungus
36846	4146	933	553	77	4.43	2.147	2.44E-10	2.07E-08	1352	craniferina_lrc398	CUST_748_PI416193500	67541498	XP_664523.1	hypothetical protein AN6919.2 [Aspergillus nidulans FGSC A4] 	Fungus
29698	29	197	8	42	-6.819	-2.77	2.54E-07	5.93E-06	1353	craniferina_c12539	CUST_6334_PI416193496	NA	NA	NA	Algae
40139	99	7	42	6	17.841	4.157	3.06E-06	4.46E-05	1354	craniferina_c10651	CUST_4933_PI416193496	39941518	XP_360296.1	hypothetical protein MGG_05670 [Magnaporthe oryzae 70-15] 	Algae
18330	60	295	15	70	-4.945	-2.306	9.13E-09	4.01E-07	1355	craniferina_c26974	CUST_15198_PI416193500	NA	NA	NA	Fungus
22334	803	15	604	9	48.187	5.591	6.05E-06	7.64E-05	1356	craniferina_c4027	CUST_1032_PI416193496	NA	NA	NA	Fungus
39565	4234	39349	455	4317	-9.289	-3.216	9.34E-07	1.70E-05	1357	craniferina_c19150	CUST_11894_PI416193496	NA	NA	NA	Fungus
19238	80	13	9	8	6.766	2.758	2.57E-07	5.99E-06	1358	craniferina_c14032	CUST_7601_PI416193496	NA	NA	NA	Fungus
29210	881	176	247	15	4.893	2.291	8.45E-09	3.74E-07	1359	craniferina_c27599	CUST_19917_PI416193496	NA	NA	NA	Fungus
37571	135	3	135	1	30.142	4.914	4.85E-06	6.42E-05	1360	craniferina_c12162	CUST_6029_PI416193496	NA	NA	NA	Fungus
33839	4561	43438	554	4563	-9.534	-3.253	1.04E-06	1.86E-05	1361	craniferina_c6400	CUST_2197_PI416193496	NA	NA	NA	Fungus
14937	3408	14375	472	561	-4.242	-2.085	3.67E-11	4.33E-09	1362	craniferina_c26158	CUST_18532_PI416193496	NA	NA	NA	Algae
22661	4327	40841	516	4505	-9.443	-3.239	1.02E-06	1.83E-05	1363	craniferina_c25391	CUST_17804_PI416193496	159124256	EDP49374.1	"ABC transporter, putative [Aspergillus fumigatus A1163]"	Fungus
27396	4	73	3	71	-14.548	-3.863	2.53E-06	3.83E-05	1364	craniferina_c11126	CUST_11698_PI416193500	NA	NA	NA	Fungus
2894	2	13	0	8	-5.155	-2.366	2.18E-08	8.02E-07	1365	Cr_WMidi_8257F08.ab1	CUST_18684_PI416193500	259489603	CBF90011.1	"TPA: oxidoreductase, 2OG-Fe(II) oxygenase family, putative (AFU_orthologue; AFUA_5G11160) [Aspergillus nidulans FGSC A4]"	Fungus
44265	7983	151	5221	28	41.833	5.387	5.95E-06	7.54E-05	1366	craniferina_c2295	CUST_3804_PI416193500	189205525	XP_001939097.1	CaaX farnesyltransferase alpha subunit [Pyrenophora tritici-repentis Pt-1C-BFP] 	Fungus
12475	199	2	221	0	63.161	5.981	7.15E-06	8.73E-05	1367	craniferina_c23441	CUST_15969_PI416193496	NA	NA	NA	Fungus
37355	4226	39161	1700	2179	-9.75	-3.285	1.17E-06	2.05E-05	1368	craniferina_c10872	CUST_11553_PI416193500	154320810	XP_001559721.1	hypothetical protein BC1G_01877 [Botryotinia fuckeliana B05.10] 	Fungus
20457	34063	157047	11045	11968	-4.778	-2.256	5.50E-09	2.60E-07	1369	craniferina_lrc240	CUST_456_PI416193500	1350517	AAB01561.1	heat shock protein 17.0 [Picea glauca]	Algae
15665	2327	10589	195	1158	-4.543	-2.184	1.18E-09	7.48E-08	1370	craniferina_c15858	CUST_9103_PI416193496	156032744	XP_001585209.1	hypothetical protein SS1G_13777 [Sclerotinia sclerotiorum 1980] 	Fungus
38211	79	418	8	71	-5.286	-2.402	3.35E-08	1.14E-06	1371	craniferina_c14544	CUST_13019_PI416193500	189189738	XP_001931208.1	conserved hypothetical protein [Pyrenophora tritici-repentis Pt-1C-BFP] 	Algae
4456	9906	201	8858	137	41.764	5.384	6.17E-06	7.77E-05	1372	craniferina_c3576	CUST_5444_PI416193500	121703862	XP_001270195.1	short-chain dehydrogenase [Aspergillus clavatus NRRL 1] 	Fungus
41440	92	20	25	1	4.511	2.173	1.03E-09	6.70E-08	1373	craniferina_c12655	CUST_6428_PI416193496	NA	NA	NA	Fungus
35690	17	2	3	0	7.491	2.905	4.99E-07	1.03E-05	1374	craniferina_c5336	CUST_1657_PI416193496	NA	NA	NA	Fungus
24065	20	3	3	2	6.863	2.779	3.16E-07	7.06E-06	1375	craniferina_c5973	CUST_8005_PI416193500	NA	NA	NA	Algae
36562	4974	21290	380	2681	-4.265	-2.092	9.62E-11	9.56E-09	1376	craniferina_c3414	CUST_5237_PI416193500	242799252	XP_002483340.1	short chain dehydrogenase family protein [Talaromyces stipitatus ATCC 10500] 	Fungus
8210	76	4	25	4	21.515	4.427	4.02E-06	5.53E-05	1377	craniferina_c17510	CUST_10392_PI416193496	NA	NA	NA	Fungus
27645	31	6	4	1	5.023	2.328	1.70E-08	6.56E-07	1378	craniferina_c7713	CUST_2970_PI416193496	156058708	XP_001595277.1	hypothetical protein SS1G_03366 [Sclerotinia sclerotiorum 1980] 	Fungus
1939	11	168	6	36	-16.919	-4.081	3.30E-06	4.74E-05	1379	craniferina_c25466	CUST_17875_PI416193496	NA	NA	NA	Fungus
12552	1344	285	230	48	4.713	2.237	4.49E-09	2.19E-07	1380	craniferina_c14248	CUST_7774_PI416193496	156050315	XP_001591119.1	hypothetical protein SS1G_07744 [Sclerotinia sclerotiorum 1980] 	Fungus
17231	51	248	4	51	-4.84	-2.275	9.54E-09	4.15E-07	1381	craniferina_c14581	CUST_8055_PI416193496	NA	NA	NA	Fungus
32519	302	18	3	10	17.732	4.148	3.54E-06	5.02E-05	1382	craniferina_c12872	CUST_6608_PI416193496	NA	NA	NA	Fungus
31593	13	2	5	0	6.741	2.753	3.10E-07	6.97E-06	1383	craniferina_c1549	CUST_2703_PI416193500	NA	NA	NA	Fungus
13310	202	40	60	13	5.132	2.36	2.60E-08	9.26E-07	1384	craniferina_c11283	CUST_11794_PI416193500	226289351	EEH44863.1	conserved hypothetical protein [Paracoccidioides brasiliensis Pb18]	Algae
3295	22	95	2	4	-4.312	-2.108	2.21E-10	1.90E-08	1385	craniferina_c23685	CUST_16200_PI416193496	NA	NA	NA	Algae
13239	240	1280	56	175	-5.401	-2.433	5.12E-08	1.61E-06	1386	craniferina_lrc14305	CUST_7821_PI416193496	NA	NA	NA	Fungus
19896	862	9	858	9	91.67	6.518	8.84E-06	0.000103883	1387	craniferina_c22916	CUST_14844_PI416193500	256730012	EEU43364.1	hypothetical protein NECHADRAFT_82569 [Nectria haematococca mpVI 77-13-4]	Fungus
34461	12	2	3	0	5.399	2.433	5.04E-08	1.59E-06	1388	craniferina_c19071	CUST_11816_PI416193496	NA	NA	NA	Fungus
28002	33	2	14	0	16.147	4.013	3.17E-06	4.59E-05	1389	craniferina_c12406	CUST_6219_PI416193496	NA	NA	NA	Fungus
14384	5320	884	1446	19	5.884	2.557	1.19E-07	3.20E-06	1390	craniferina_c13022	CUST_6730_PI416193496	156062614	XP_001597229.1	hypothetical protein SS1G_01423 [Sclerotinia sclerotiorum 1980] 	Algae
32405	62	6	8	3	12.178	3.606	2.04E-06	3.18E-05	1391	Cr_DMidi_7585F11.ab1	CUST_16212_PI416193500	154300519	XP_001550675.1	alcohol dehydrogenase [Botryotinia fuckeliana B05.10] 	Algae
8673	12103	2580	1183	554	4.748	2.247	6.66E-09	3.07E-07	1392	craniferina_c1838	CUST_3136_PI416193500	226287879	EEH43392.1	ubiquitin conjugation factor E4 [Paracoccidioides brasiliensis Pb18]	Fungus
2110	2	12	0	1	-4.765	-2.253	7.70E-09	3.48E-07	1393	craniferina_c4552	CUST_1276_PI416193496	NA	NA	NA	Fungus
37224	794	3379	118	158	-4.283	-2.099	2.07E-10	1.81E-08	1394	Cr_DMidi_7585F02.ab1	CUST_16194_PI416193500	NA	NA	NA	Fungus
6942	112	16	19	2	7.144	2.837	4.39E-07	9.26E-06	1395	craniferina_c24547	CUST_17012_PI416193496	239612725	EEQ89712.1	conserved hypothetical protein [Ajellomyces dermatitidis ER-3]	Fungus
44435	5696	29295	340	4244	-5.113	-2.354	2.75E-08	9.69E-07	1396	craniferina_c7509	CUST_9306_PI416193500	240110717	EER28873.1	Mitochondrial carrier protein [Coccidioides posadasii C735 delta SOWgp]	Fungus
16451	40	454	13	198	-10.72	-3.422	1.59E-06	2.60E-05	1397	craniferina_lrc3131	CUST_679_PI416193496	NA	NA	NA	Fungus
21543	9024	1901	2537	19	4.611	2.205	2.79E-09	1.48E-07	1398	craniferina_c5655	CUST_7683_PI416193500	212537733	XP_002149022.1	peptide N-myristoyl transferase (Nmt1) [Penicillium marneffei ATCC 18224] 	Fungus
11516	4906	48	3588	14	72.183	6.174	8.45E-06	0.000100252	1399	craniferina_c2934	CUST_4633_PI416193500	115389386	XP_001212198.1	conserved hypothetical protein [Aspergillus terreus NIH2624] 	Fungus
13173	358	86	53	13	4.138	2.049	2.60E-11	3.27E-09	1400	craniferina_c16254	CUST_9414_PI416193496	238495883	XP_002379177.1	conserved hypothetical protein [Aspergillus flavus NRRL3357] 	Fungus
18764	43	3	20	2	14.28	3.836	2.95E-06	4.34E-05	1401	craniferina_c2999	CUST_637_PI416193496	240279135	EER42640.1	kynurenine 3-monooxygenase [Ajellomyces capsulatus H143]	Fungus
32274	6	30	1	4	-4.681	-2.227	5.13E-09	2.45E-07	1402	craniferina_c11146	CUST_11709_PI416193500	NA	NA	NA	Fungus
5336	490	4	561	1	85.035	6.41	9.06E-06	0.000105758	1403	craniferina_c24064	CUST_16559_PI416193496	NA	NA	NA	Fungus
23572	13	108	2	10	-8.249	-3.044	8.73E-07	1.61E-05	1404	craniferina_c852	CUST_1539_PI416193500	NA	NA	NA	Fungus
42072	808	3377	100	279	-4.191	-2.067	7.76E-11	7.99E-09	1405	Cr_DMidi_7585F02.ab1	CUST_16193_PI416193500	NA	NA	NA	Fungus
24604	2	68	1	22	-28.668	-4.841	5.61E-06	7.20E-05	1406	craniferina_c6716	CUST_2354_PI416193496	NA	NA	NA	Fungus
1996	81	889	42	70	-12.546	-3.649	2.45E-06	3.72E-05	1407	craniferina_c4296	CUST_6288_PI416193500	121719707	XP_001276552.1	hypothetical protein ACLA_057820 [Aspergillus clavatus NRRL 1] 	Fungus
4567	293	8874	228	782	-49.595	-5.632	7.68E-06	9.26E-05	1408	craniferina_c10034	CUST_11061_PI416193500	38567136	CAE76431.1	conserved hypothetical protein [Neurospora crassa]	Fungus
14120	732	122	144	12	5.951	2.573	1.62E-07	4.12E-06	1409	craniferina_c9866	CUST_4385_PI416193496	NA	NA	NA	Algae
40000	7	57	1	3	-7.836	-2.97	7.37E-07	1.41E-05	1410	craniferina_c21152	CUST_13806_PI416193496	NA	NA	NA	Fungus
26810	2199	9098	551	919	-4.207	-2.073	1.18E-10	1.13E-08	1411	craniferina_c4316	CUST_1164_PI416193496	225682595	EEH20879.1	vesicle transport v-snare protein VTI1 [Paracoccidioides brasiliensis Pb03] 	Fungus
32469	42880	6404	5919	2325	6.931	2.793	4.52E-07	9.51E-06	1412	Cr_DMini_3841H01.ab1	CUST_17004_PI416193500	71018401	XP_759431.1	hypothetical protein UM03284.1 [Ustilago maydis 521] 	Fungus
42739	266	51	87	4	5.051	2.337	2.81E-08	9.84E-07	1413	craniferina_c10593	CUST_11396_PI416193500	145602500	XP_359920.2	hypothetical protein MGG_04857 [Magnaporthe oryzae 70-15] 	Fungus
25770	2964	540	963	104	5.382	2.428	6.72E-08	2.01E-06	1414	craniferina_c11109	CUST_5257_PI416193496	261197155	XP_002624980.1	DUF974 domain-containing protein [Ajellomyces dermatitidis SLH14081] 	Fungus
34860	2	277	0	190	-101.52	-6.666	1.00E-05	0.000114225	1415	craniferina_c17589	CUST_10462_PI416193496	NA	NA	NA	Fungus
36689	33541	4659	11449	623	6.923	2.791	4.59E-07	9.63E-06	1416	craniferina_lrc13723	CUST_7338_PI416193496	NA	NA	NA	Fungus
33278	49661	9044	20569	1872	5.283	2.401	5.52E-08	1.71E-06	1417	craniferina_c8531	CUST_10156_PI416193500	256730470	EEU43821.1	hypothetical protein NECHADRAFT_30008 [Nectria haematococca mpVI 77-13-4]	Fungus
12777	21189	192076	14158	12281	-11.887	-3.571	2.38E-06	3.63E-05	1418	craniferina_lrc6827	CUST_2429_PI416193496	NA	NA	NA	Fungus
33520	527	2452	114	176	-4.727	-2.241	1.05E-08	4.50E-07	1419	craniferina_c7365	CUST_2769_PI416193496	NA	NA	NA	Fungus
16886	79	2	68	0	28.036	4.809	5.91E-06	7.50E-05	1420	craniferina_c12370	CUST_12342_PI416193500	240105339	EER23532.1	hypothetical protein CPC735_049020 [Coccidioides posadasii C735 delta SOWgp]	Algae
38640	11	78	4	13	-7.502	-2.907	7.08E-07	1.37E-05	1421	craniferina_c24792	CUST_17237_PI416193496	NA	NA	NA	Algae
6948	15	2	5	0	6.332	2.663	3.04E-07	6.86E-06	1422	craniferina_c27110	CUST_19451_PI416193496	115384116	XP_001208605.1	conserved hypothetical protein [Aspergillus terreus NIH2624] 	Fungus
41117	10632	442	8750	97	19.284	4.269	4.57E-06	6.13E-05	1423	craniferina_c949	CUST_1711_PI416193500	119174190	XP_001239456.1	hypothetical protein CIMG_09077 [Coccidioides immitis RS]	Fungus
4259	16	2	8	0	6.92	2.791	4.96E-07	1.03E-05	1424	craniferina_c20895	CUST_13561_PI416193496	NA	NA	NA	Fungus
11665	375	77	74	8	4.829	2.272	1.66E-08	6.44E-07	1425	craniferina_c20982	CUST_13645_PI416193496	240110792	EER28948.1	"RNA-directed RNA polymerase, putative [Coccidioides posadasii C735 delta SOWgp]"	Algae
15064	38	220	2	44	-5.681	-2.506	1.34E-07	3.52E-06	1426	craniferina_c5171	CUST_1577_PI416193496	154300012	XP_001550423.1	hypothetical protein BC1G_11195 [Botryotinia fuckeliana B05.10] 	Fungus
44236	505	4028	52	684	-7.925	-2.986	8.74E-07	1.62E-05	1427	craniferina_c8398	CUST_10035_PI416193500	119500778	XP_001267146.1	hypothetical protein NFIA_107410 [Neosartorya fischeri NRRL 181] 	Fungus
27692	3336	7	2774	5	275.795	8.107	1.37E-05	0.000146927	1428	Cr_DMini_4897C03.ab1	CUST_17228_PI416193500	31415494	AAP44986.1	LacZalpha [Shuttle vector pNG168]	Algae
41958	23	3	7	0	7.738	2.952	8.02E-07	1.51E-05	1429	craniferina_lrc1037	CUST_1868_PI416193500	156056004	XP_001593926.1	phenylalanine-tRNA synthetase [Sclerotinia sclerotiorum 1980] 	Fungus
9785	247	3	238	2	60.892	5.928	9.10E-06	0.000106009	1430	craniferina_c27943	CUST_15262_PI416193500	169599118	XP_001792982.1	hypothetical protein SNOG_02375 [Phaeosphaeria nodorum SN15] 	Algae
39477	27	4	9	1	7.193	2.847	6.10E-07	1.21E-05	1431	craniferina_c19698	CUST_12416_PI416193496	226291587	EEH47015.1	conserved hypothetical protein [Paracoccidioides brasiliensis Pb18]	Algae
36753	56	8	12	1	7.144	2.837	6.04E-07	1.20E-05	1432	craniferina_c9206	CUST_10596_PI416193500	NA	NA	NA	Fungus
39263	47	207	7	51	-4.35	-2.121	1.25E-09	7.83E-08	1433	craniferina_c19522	CUST_12250_PI416193496	119178203	XP_001240797.1	hypothetical protein CIMG_07960 [Coccidioides immitis RS]	Fungus
39973	31	4	8	1	7.422	2.892	7.40E-07	1.42E-05	1434	craniferina_c26494	CUST_18852_PI416193496	NA	NA	NA	Fungus
40206	11009	98	1087	31	116.836	6.868	1.18E-05	0.000130736	1435	craniferina_c907	CUST_1640_PI416193500	256727500	EEU40860.1	hypothetical protein NECHADRAFT_58149 [Nectria haematococca mpVI 77-13-4]	Fungus
12388	266	49	43	17	5.571	2.478	1.24E-07	3.31E-06	1436	craniferina_c24597	CUST_17058_PI416193496	255088533	XP_002506189.1	Drug/Metabolite transporter superfamily [Micromonas sp. RCC299] 	Fungus
42582	325	60	18	14	5.498	2.459	1.14E-07	3.09E-06	1437	craniferina_c24287	CUST_16766_PI416193496	298240997	ZP_06964804.1	short-chain dehydrogenase/reductase SDR [Ktedonobacter racemifer DSM 44963] 	Algae
20323	62	12	8	5	5.526	2.466	1.18E-07	3.18E-06	1438	craniferina_c11542	CUST_5563_PI416193496	NA	NA	NA	Algae
35292	1132	248	113	68	4.685	2.228	1.14E-08	4.78E-07	1439	craniferina_c8625	CUST_10217_PI416193500	NA	NA	NA	Fungus
37143	14713	75157	2484	3618	-5.151	-2.365	5.63E-08	1.74E-06	1440	craniferina_lrc16053	CUST_9252_PI416193496	NA	NA	NA	Fungus
16098	21	2	5	0	11.5	3.524	2.58E-06	3.89E-05	1441	craniferina_c5768	CUST_7804_PI416193500	240105105	EER23298.1	"amine oxidase, flavin-containing family protein [Coccidioides posadasii C735 delta SOWgp]"	Fungus
19873	11	49	1	15	-4.36	-2.124	1.75E-09	1.03E-07	1442	craniferina_c18484	CUST_11262_PI416193496	156352992	XP_001622864.1	predicted protein [Nematostella vectensis] 	Fungus
36157	69	15	11	2	4.463	2.158	3.21E-09	1.67E-07	1443	craniferina_c21475	CUST_14113_PI416193496	159476096	XP_001696150.1	protein N-methyltransferase [Chlamydomonas reinhardtii] 	Fungus
25778	273	45	145	12	5.785	2.532	1.95E-07	4.82E-06	1444	craniferina_c26580	CUST_18938_PI416193496	NA	NA	NA	Algae
28742	61	318	13	51	-5.26	-2.395	7.73E-08	2.26E-06	1445	craniferina_c8765	CUST_3602_PI416193496	NA	NA	NA	Algae
31272	131	948	34	288	-7.157	-2.839	6.87E-07	1.34E-05	1446	craniferina_c3812	CUST_938_PI416193496	115398303	XP_001214743.1	conserved hypothetical protein [Aspergillus terreus NIH2624] 	Fungus
11820	143	30	25	6	4.803	2.264	2.13E-08	7.90E-07	1447	craniferina_c25764	CUST_18152_PI416193496	115390835	XP_001212922.1	COP9 signalosome complex subunit 12 [Aspergillus terreus NIH2624] 	Fungus
40242	93	536	56	41	-6.428	-2.684	4.24E-07	9.02E-06	1448	craniferina_c6018	CUST_1993_PI416193496	NA	NA	NA	Fungus
24378	9492	1323	3055	249	7.013	2.81	6.45E-07	1.27E-05	1449	craniferina_c8594	CUST_10200_PI416193500	296804506	XP_002843105.1	conserved hypothetical protein [Arthroderma otae CBS 113480] 	Fungus
30756	126	968	28	114	-7.777	-2.959	9.81E-07	1.77E-05	1450	craniferina_c10858	CUST_11544_PI416193500	145256805	XP_001401521.1	hypothetical protein An04g01540 [Aspergillus niger] 	Algae
17148	88	13	31	8	7.304	2.869	7.74E-07	1.47E-05	1451	craniferina_c15097	CUST_13188_PI416193500	154317320	XP_001557980.1	hypothetical protein BC1G_03562 [Botryotinia fuckeliana B05.10] 	Fungus
6273	57	8	12	1	6.663	2.736	5.32E-07	1.09E-05	1452	craniferina_c9742	CUST_4289_PI416193496	NA	NA	NA	Fungus
2822	44	184	5	50	-4.11	-2.039	2.13E-10	1.85E-08	1453	craniferina_c10576	CUST_4881_PI416193496	156036336	XP_001586279.1	hypothetical protein SS1G_12857 [Sclerotinia sclerotiorum 1980] 	Fungus
1910	17209	3601	5873	177	4.566	2.191	7.24E-09	3.29E-07	1454	craniferina_c2322	CUST_3842_PI416193500	145237516	XP_001391405.1	hypothetical protein An07g03220 [Aspergillus niger] 	Fungus
18537	16321	3771	532	508	4.351	2.121	2.11E-09	1.20E-07	1455	craniferina_c13034	CUST_12565_PI416193500	NA	NA	NA	Fungus
19015	98	601	18	91	-6.135	-2.617	3.18E-07	7.10E-06	1456	craniferina_c20195	CUST_12896_PI416193496	NA	NA	NA	Algae
24492	3	40	1	27	-13.597	-3.765	3.73E-06	5.23E-05	1457	craniferina_c4531	CUST_6529_PI416193500	145233705	XP_001400225.1	hypothetical protein An02g10960 [Aspergillus niger] 	Fungus
36153	518	104	117	44	5.189	2.376	7.63E-08	2.24E-06	1458	craniferina_c3189	CUST_706_PI416193496	NA	NA	NA	Fungus
9235	22	365	16	34	-19.807	-4.308	5.40E-06	6.98E-05	1459	craniferina_c21017	CUST_13676_PI416193496	NA	NA	NA	Fungus
12426	2352	482	538	92	4.85	2.278	2.91E-08	1.02E-06	1460	craniferina_c21993	CUST_14606_PI416193496	296814164	XP_002847419.1	GMP synthase [Arthroderma otae CBS 113480] 	Algae
12324	11877	74506	2143	15615	-6.257	-2.646	3.85E-07	8.35E-06	1461	craniferina_lrc197	CUST_371_PI416193500	NA	NA	NA	Algae
35557	37	241	2	31	-6.425	-2.684	4.64E-07	9.71E-06	1462	craniferina_c9530	CUST_10776_PI416193500	156064387	XP_001598115.1	hypothetical protein SS1G_00201 [Sclerotinia sclerotiorum 1980] 	Fungus
2994	126	495	11	82	-3.915	-1.969	3.22E-12	5.79E-10	1463	craniferina_lrc212	CUST_399_PI416193500	119188149	XP_001244681.1	conserved hypothetical protein [Coccidioides immitis RS] 	Algae
27008	1841	14120	90	3536	-7.51	-2.909	9.20E-07	1.68E-05	1464	craniferina_c11196	CUST_5321_PI416193496	145256606	XP_001401458.1	hypothetical protein An04g00930 [Aspergillus niger] 	Algae
24001	95	2	67	0	42.604	5.413	9.08E-06	0.000105876	1465	craniferina_c25970	CUST_18351_PI416193496	NA	NA	NA	Algae
20714	1985	428	347	40	4.609	2.204	1.11E-08	4.68E-07	1466	craniferina_c16027	CUST_9232_PI416193496	115401750	XP_001216463.1	predicted protein [Aspergillus terreus NIH2624] 	Fungus
22229	41	257	7	55	-6.244	-2.643	3.91E-07	8.43E-06	1467	craniferina_c1436	CUST_2527_PI416193500	189197939	XP_001935307.1	nitrite reductase [Pyrenophora tritici-repentis Pt-1C-BFP] 	Fungus
11845	502	23	380	4	18.069	4.175	5.17E-06	6.75E-05	1468	craniferina_c27842	CUST_20139_PI416193496	296112862	YP_003626800.1	superoxide dismutase A [Moraxella catarrhalis RH4] 	Algae
20076	12	2	3	0	6.304	2.656	4.27E-07	9.06E-06	1469	craniferina_c23094	CUST_15641_PI416193496	256725138	EEU38504.1	hypothetical protein NECHADRAFT_88606 [Nectria haematococca mpVI 77-13-4]	Fungus
19441	13	3	1	1	4.811	2.266	2.80E-08	9.82E-07	1470	craniferina_c20280	CUST_12976_PI416193496	NA	NA	NA	Fungus
28704	162	13	101	1	10.821	3.436	2.64E-06	3.96E-05	1471	craniferina_c21286	CUST_13935_PI416193496	NA	NA	NA	Fungus
28752	314	71	46	26	4.594	2.2	1.09E-08	4.61E-07	1472	craniferina_c7020	CUST_8925_PI416193500	240110036	EER28205.1	Nup133 nucleoporin family protein [Coccidioides posadasii C735 delta SOWgp]	Fungus
36254	3	46	1	11	-17.303	-4.113	5.07E-06	6.65E-05	1473	craniferina_c19977	CUST_12684_PI416193496	NA	NA	NA	Fungus
32680	18	84	4	18	-4.684	-2.228	1.75E-08	6.72E-07	1474	craniferina_c5154	CUST_7167_PI416193500	NA	NA	NA	Algae
4726	805	3998	182	743	-4.991	-2.319	5.26E-08	1.65E-06	1475	craniferina_c4419	CUST_6422_PI416193500	115433354	XP_001216814.1	hypothetical protein ATEG_08193 [Aspergillus terreus NIH2624] 	Fungus
41034	277	59	74	11	4.643	2.215	1.51E-08	5.97E-07	1476	craniferina_c3118	CUST_4885_PI416193500	240111157	EER29310.1	C2H2 type zinc finger containing protein [Coccidioides posadasii C735 delta SOWgp]	Fungus
43998	3189	71	3041	55	38.677	5.273	9.06E-06	0.000105706	1477	craniferina_c8259	CUST_3296_PI416193496	NA	NA	NA	Fungus
39639	180	3	186	1	40.395	5.336	9.41E-06	0.000109253	1478	craniferina_c25784	CUST_18172_PI416193496	NA	NA	NA	Algae
13253	6	28	2	1	-5.093	-2.349	7.37E-08	2.17E-06	1479	craniferina_c745	CUST_1353_PI416193500	189201485	XP_001937079.1	conserved hypothetical protein [Pyrenophora tritici-repentis Pt-1C-BFP] 	Fungus
17649	14174	3463	1143	421	4.104	2.037	3.84E-10	3.00E-08	1480	Cr_WMidi_7201B02.ab1	CUST_18320_PI416193500	NA	NA	NA	Fungus
4121	7	68	5	9	-12.933	-3.693	3.75E-06	5.24E-05	1481	craniferina_lrc801	CUST_1450_PI416193500	256728173	EEU41530.1	hypothetical protein NECHADRAFT_87703 [Nectria haematococca mpVI 77-13-4]	Fungus
13210	802	171	151	26	4.688	2.229	1.94E-08	7.34E-07	1482	craniferina_c8715	CUST_10281_PI416193500	115491973	XP_001210614.1	conserved hypothetical protein [Aspergillus terreus NIH2624] 	Fungus
15824	97	23	10	2	4.184	2.065	8.44E-10	5.75E-08	1483	craniferina_c6125	CUST_8156_PI416193500	169772575	XP_001820756.1	hypothetical protein [Aspergillus oryzae RIB40] 	Fungus
21003	2	36	0	11	-16.949	-4.083	5.12E-06	6.70E-05	1484	craniferina_c5980	CUST_8011_PI416193500	169601680	XP_001794262.1	hypothetical protein SNOG_03711 [Phaeosphaeria nodorum SN15] 	Fungus
33042	3	26	1	6	-7.442	-2.896	9.78E-07	1.77E-05	1485	craniferina_c14425	CUST_7926_PI416193496	NA	NA	NA	Fungus
6673	3414	13375	65	490	-3.916	-1.969	9.24E-12	1.36E-09	1486	craniferina_lrc633	CUST_1156_PI416193500	154273933	XP_001537818.1	sorting nexin-3 [Ajellomyces capsulatus NAm1] 	Fungus
12354	3622	16940	612	364	-4.722	-2.239	2.31E-08	8.35E-07	1487	craniferina_c9309	CUST_3973_PI416193496	NA	NA	NA	Algae
31139	40	183	11	50	-4.627	-2.21	1.52E-08	5.99E-07	1488	craniferina_c6474	CUST_8484_PI416193500	189188916	XP_001930797.1	pentatricopeptide repeat protein [Pyrenophora tritici-repentis Pt-1C-BFP] 	Fungus
35644	16	163	1	58	-9.826	-3.297	2.25E-06	3.45E-05	1489	Cr_WMidi_9601D04.ab1	CUST_18927_PI416193500	189207801	XP_001940234.1	alcohol dehydrogenase [Pyrenophora tritici-repentis Pt-1C-BFP] 	Fungus
37545	14892	3743	941	278	3.981	1.993	5.05E-11	5.59E-09	1490	craniferina_c3820	CUST_5759_PI416193500	296417426	XP_002838359.1	hypothetical protein [Tuber melanosporum Mel28] 	Algae
14049	481	52	262	7	8.21	3.037	1.44E-06	2.41E-05	1491	craniferina_c5755	CUST_7793_PI416193500	169596731	XP_001791789.1	hypothetical protein SNOG_01134 [Phaeosphaeria nodorum SN15] 	Fungus
30822	31324	7516	3426	1351	4.199	2.07	1.07E-09	6.87E-08	1492	craniferina_c2293	CUST_3800_PI416193500	225561039	EEH09320.1	nascent polypeptide-associated complex subunit alpha [Ajellomyces capsulatus G186AR]	Fungus
36375	124	2	65	0	44.683	5.482	1.00E-05	0.000114225	1493	craniferina_c16760	CUST_13866_PI416193500	NA	NA	NA	Fungus
22171	324	1522	33	326	-4.653	-2.218	1.96E-08	7.38E-07	1494	craniferina_c26639	CUST_18994_PI416193496	240111283	EER29436.1	hypothetical protein CPC735_071180 [Coccidioides posadasii C735 delta SOWgp]	Fungus
20930	1983	2	1679	0	393.244	8.619	1.91E-05	0.000192478	1495	craniferina_c4474	CUST_1236_PI416193496	NA	NA	NA	Algae
2700	3118	184	1390	73	16.323	4.029	5.15E-06	6.72E-05	1496	craniferina_c8316	CUST_9964_PI416193500	NA	NA	NA	Algae
37073	2289	525	522	104	4.353	2.122	3.94E-09	1.98E-07	1497	craniferina_c10250	CUST_4651_PI416193496	NA	NA	NA	Fungus
16492	2086	457	243	67	4.574	2.193	1.32E-08	5.38E-07	1498	craniferina_c16385	CUST_9520_PI416193496	169609747	XP_001798292.1	hypothetical protein SNOG_07966 [Phaeosphaeria nodorum SN15] 	Algae
6951	14	2	3	0	6.081	2.604	4.11E-07	8.81E-06	1499	craniferina_c14162	CUST_7705_PI416193496	258570723	XP_002544165.1	conserved hypothetical protein [Uncinocarpus reesii 1704] 	Fungus
24115	1091	4614	291	411	-4.313	-2.109	3.00E-09	1.58E-07	1500	craniferina_c5643	CUST_7670_PI416193500	NA	NA	NA	Algae
17838	848	153	185	20	5.489	2.457	1.96E-07	4.84E-06	1501	craniferina_c22170	CUST_14776_PI416193496	NA	NA	NA	Algae
30435	75	301	13	16	-4.065	-2.023	3.84E-10	3.00E-08	1502	craniferina_c3260	CUST_733_PI416193496	NA	NA	NA	Fungus
6281	9272	346	7433	206	23.8	4.573	7.22E-06	8.80E-05	1503	craniferina_lrc251	CUST_477_PI416193500	156048136	XP_001590035.1	hypothetical protein SS1G_08799 [Sclerotinia sclerotiorum 1980] 	Fungus
44503	41	186	5	8	-4.599	-2.201	1.66E-08	6.44E-07	1504	craniferina_c21229	CUST_13881_PI416193496	NA	NA	NA	Algae
16542	94	419	33	86	-4.567	-2.191	1.42E-08	5.71E-07	1505	craniferina_c2708	CUST_4350_PI416193500	115442926	XP_001218270.1	conserved hypothetical protein [Aspergillus terreus NIH2624] 	Fungus
38857	42102	7788	18534	1705	5.177	2.372	1.12E-07	3.06E-06	1506	craniferina_c8531	CUST_10155_PI416193500	256730470	EEU43821.1	hypothetical protein NECHADRAFT_30008 [Nectria haematococca mpVI 77-13-4]	Fungus
44486	39	8	2	4	5.496	2.458	2.04E-07	4.99E-06	1507	craniferina_c5724	CUST_7754_PI416193500	NA	NA	NA	Fungus
1899	2	17	0	9	-7.11	-2.83	9.24E-07	1.69E-05	1508	Cr_Mini_01B01.ab1	CUST_17855_PI416193500	NA	NA	NA	Fungus
19982	1893	385	699	68	4.76	2.251	3.49E-08	1.18E-06	1509	craniferina_lrc6787	CUST_8770_PI416193500	NA	NA	NA	Fungus
32836	172	991	73	146	-6.057	-2.599	4.38E-07	9.26E-06	1510	craniferina_c25874	CUST_18257_PI416193496	145240645	XP_001392969.1	hypothetical protein An08g08560 [Aspergillus niger] 	Algae
40833	10	45	1	5	-4.597	-2.201	1.71E-08	6.58E-07	1511	craniferina_c7680	CUST_2953_PI416193496	156059168	XP_001595507.1	hypothetical protein SS1G_03596 [Sclerotinia sclerotiorum 1980] 	Fungus
31077	5687	1212	1233	42	4.615	2.206	1.95E-08	7.36E-07	1512	craniferina_c12028	CUST_5927_PI416193496	NA	NA	NA	Fungus
43425	220	46	26	8	4.778	2.257	4.05E-08	1.34E-06	1513	craniferina_c15658	CUST_13408_PI416193500	NA	NA	NA	Fungus
27410	4	23	1	2	-5.663	-2.501	2.60E-07	6.05E-06	1514	craniferina_c27470	CUST_19794_PI416193496	NA	NA	NA	Fungus
15455	2660	47	2493	21	42.672	5.415	1.08E-05	0.000121766	1515	craniferina_c9028	CUST_10482_PI416193500	NA	NA	NA	Fungus
29188	2	191	1	20	-81.096	-6.342	1.33E-05	0.000143074	1516	craniferina_c1525	CUST_2665_PI416193500	NA	NA	NA	Fungus
17937	145	788	27	88	-5.485	-2.456	2.13E-07	5.14E-06	1517	craniferina_c7914	CUST_9643_PI416193500	NA	NA	NA	Fungus
19557	90507	20799	20180	2300	4.291	2.101	3.73E-09	1.88E-07	1518	craniferina_lrc773	CUST_1400_PI416193500	121702287	XP_001269408.1	MYB DNA-binding domain protein [Aspergillus clavatus NRRL 1] 	Fungus
13509	203	43	31	7	4.749	2.248	3.84E-08	1.27E-06	1519	craniferina_c15397	CUST_8729_PI416193496	145609195	XP_367509.2	hypothetical protein MGG_07420 [Magnaporthe oryzae 70-15] 	Fungus
30220	460	87	80	8	5.25	2.392	1.44E-07	3.74E-06	1520	craniferina_c6250	CUST_8275_PI416193500	169772793	XP_001820865.1	hypothetical protein [Aspergillus oryzae RIB40] 	Fungus
31088	359	89	39	25	4.097	2.035	8.83E-10	5.94E-08	1521	craniferina_c1138	CUST_118_PI416193496	242816761	XP_002486811.1	"kinesin, putative [Talaromyces stipitatus ATCC 10500] "	Fungus
15960	409	5367	208	365	-14.628	-3.871	5.06E-06	6.64E-05	1522	craniferina_lrc14928	CUST_8348_PI416193496	154301570	XP_001551197.1	cyanide hydratase [Botryotinia fuckeliana B05.10] 	Fungus
28764	2	21	0	2	-9.675	-3.274	2.65E-06	3.98E-05	1523	craniferina_c19831	CUST_12544_PI416193496	NA	NA	NA	Fungus
10908	256	1136	72	186	-4.517	-2.175	1.44E-08	5.75E-07	1524	craniferina_c18839	CUST_11600_PI416193496	NA	NA	NA	Fungus
12748	423	74	93	12	5.647	2.497	2.85E-07	6.53E-06	1525	craniferina_c6250	CUST_8276_PI416193500	169772793	XP_001820865.1	hypothetical protein [Aspergillus oryzae RIB40] 	Fungus
32503	1080	4451	290	306	-4.213	-2.075	2.38E-09	1.32E-07	1526	craniferina_c5643	CUST_7669_PI416193500	NA	NA	NA	Algae
42052	6243	1463	705	80	4.255	2.089	3.29E-09	1.70E-07	1527	craniferina_lrc919	CUST_1658_PI416193500	145243866	XP_001394445.1	hypothetical protein An11g04530 [Aspergillus niger] 	Fungus
33842	33394	132128	6439	9333	-3.997	-1.999	2.88E-10	2.38E-08	1528	craniferina_c1845	CUST_3150_PI416193500	256725439	EEU38803.1	predicted protein [Nectria haematococca mpVI 77-13-4]	Fungus
72	523	34	97	20	16.865	4.076	6.01E-06	7.60E-05	1529	craniferina_c8316	CUST_9963_PI416193500	NA	NA	NA	Algae
44850	2747	559	96	81	4.948	2.307	7.81E-08	2.27E-06	1530	craniferina_c13883	CUST_7480_PI416193496	NA	NA	NA	Fungus
45023	3158	12816	565	2083	-4.063	-2.023	7.85E-10	5.40E-08	1531	craniferina_c9903	CUST_4412_PI416193496	159489368	XP_001702669.1	stress related protein [Chlamydomonas reinhardtii] 	Algae
3528	27	5	5	2	6.198	2.632	5.76E-07	1.16E-05	1532	craniferina_c9082	CUST_10519_PI416193500	169624774	XP_001805792.1	hypothetical protein SNOG_15648 [Phaeosphaeria nodorum SN15] 	Fungus
15778	2096	313	1022	17	6.231	2.639	5.97E-07	1.19E-05	1533	craniferina_c9643	CUST_10842_PI416193500	189196668	XP_001934672.1	WD repeat containing protein pop3 [Pyrenophora tritici-repentis Pt-1C-BFP] 	Fungus
27277	282	56	62	11	5.042	2.334	1.01E-07	2.80E-06	1534	craniferina_c10190	CUST_4610_PI416193496	NA	NA	NA	Algae
13886	219	16	38	24	41.126	5.362	1.15E-05	0.000128414	1535	craniferina_c2316	CUST_3831_PI416193500	239612734	EEQ89721.1	DUF1014 domain-containing protein [Ajellomyces dermatitidis ER-3]	Fungus
25051	216	47	62	13	4.617	2.207	2.61E-08	9.28E-07	1536	craniferina_c11283	CUST_11793_PI416193500	226289351	EEH44863.1	conserved hypothetical protein [Paracoccidioides brasiliensis Pb18]	Algae
34276	23	115	2	32	-4.877	-2.286	6.97E-08	2.07E-06	1537	craniferina_c28018	CUST_20285_PI416193496	NA	NA	NA	Fungus
22776	294	9	274	13	45.586	5.511	1.19E-05	0.000131517	1538	craniferina_lrc530	CUST_37_PI416193496	295670541	XP_002795818.1	predicted protein [Paracoccidioides brasiliensis Pb01] 	Fungus
7746	25730	5374	7013	485	4.666	2.222	3.40E-08	1.16E-06	1539	craniferina_lrc503	CUST_937_PI416193500	261195114	XP_002623961.1	cytosolic large ribosomal subunit protein L30 [Ajellomyces dermatitidis SLH14081] 	Fungus
4438	12	107	2	16	-8.706	-3.122	2.19E-06	3.39E-05	1540	craniferina_c852	CUST_1540_PI416193500	NA	NA	NA	Fungus
15061	13	2	4	0	6.84	2.774	9.91E-07	1.79E-05	1541	craniferina_c11370	CUST_5442_PI416193496	229582572	YP_002840971.1	Ankyrin [Sulfolobus islandicus Y.N.15.51] 	Fungus
18866	632	108	96	40	6.117	2.613	5.88E-07	1.18E-05	1542	craniferina_c27644	CUST_19959_PI416193496	NA	NA	NA	Algae
27783	66	339	18	111	-5.027	-2.33	1.11E-07	3.04E-06	1543	craniferina_c2002	CUST_3396_PI416193500	156064441	XP_001598142.1	hypothetical protein SS1G_00228 [Sclerotinia sclerotiorum 1980] 	Fungus
8402	25	3	12	2	7.03	2.814	1.11E-06	1.96E-05	1544	craniferina_c2129	CUST_341_PI416193496	NA	NA	NA	Fungus
38435	28	6	2	2	4.399	2.137	1.20E-08	5.00E-07	1545	craniferina_c13520	CUST_7166_PI416193496	189206019	XP_001939344.1	predicted protein [Pyrenophora tritici-repentis Pt-1C-BFP] 	Fungus
40271	90	443	24	104	-4.949	-2.307	9.28E-08	2.61E-06	1546	craniferina_c25695	CUST_18086_PI416193496	239610173	EEQ87160.1	peroxiredoxin [Ajellomyces dermatitidis ER-3]	Algae
35936	25	107	8	4	-4.447	-2.153	1.48E-08	5.90E-07	1547	craniferina_c21477	CUST_14115_PI416193496	NA	NA	NA	Algae
45008	3	37	1	20	-13.259	-3.729	5.08E-06	6.65E-05	1548	craniferina_c16175	CUST_13618_PI416193500	169623927	XP_001805370.1	hypothetical protein SNOG_15212 [Phaeosphaeria nodorum SN15] 	Fungus
26873	120844	32291	9982	3839	3.752	1.908	2.26E-12	4.30E-10	1549	BTK05728004(c)SJ1(t)Dry_0.5-1kb_1441-1536_B8(p)T3(s)090205SJ1SEQ1.058.ab1	CUST_15539_PI416193500	NA	NA	NA	NA
14612	78	322	16	29	-4.201	-2.071	3.25E-09	1.68E-07	1550	craniferina_c25946	CUST_18328_PI416193496	226459869	EEH57164.1	predicted protein [Micromonas pusilla CCMP1545]	Algae
10963	14773	3727	1252	418	3.971	1.989	3.66E-10	2.89E-08	1551	Cr_WMidi_7201B02.ab1	CUST_18321_PI416193500	NA	NA	NA	Fungus
667	391	76	89	15	5.103	2.351	1.44E-07	3.75E-06	1552	craniferina_c7295	CUST_9139_PI416193500	121700641	XP_001268585.1	"sphinganine hydroxylase Sur2, putative [Aspergillus clavatus NRRL 1] "	Fungus
35729	25476	5956	6162	210	4.191	2.067	3.18E-09	1.66E-07	1553	craniferina_c1939	CUST_3295_PI416193500	239613428	EEQ90415.1	GTP-binding protein YchF [Ajellomyces dermatitidis ER-3]	Fungus
44067	123	13	62	5	8.764	3.132	2.39E-06	3.64E-05	1554	craniferina_c23440	CUST_15968_PI416193496	119469232	XP_001257918.1	calpain-like protein [Neosartorya fischeri NRRL 181] 	Algae
38540	55	326	12	85	-5.82	-2.541	4.58E-07	9.62E-06	1555	craniferina_c10363	CUST_4731_PI416193496	156042320	XP_001587717.1	hypothetical protein SS1G_10957 [Sclerotinia sclerotiorum 1980] 	Fungus
26633	241	47	52	9	5.149	2.364	1.62E-07	4.13E-06	1556	craniferina_c8140	CUST_3215_PI416193496	NA	NA	NA	Fungus
13534	530	101	69	20	5.294	2.404	2.13E-07	5.16E-06	1557	craniferina_c15326	CUST_8671_PI416193496	145246418	XP_001395458.1	hypothetical protein An12g03830 [Aspergillus niger] 	Fungus
658	30	148	8	46	-4.948	-2.307	1.00E-07	2.78E-06	1558	craniferina_c23545	CUST_16068_PI416193496	159479596	XP_001697876.1	CPLD51 protein required for cyt b6 assembly [Chlamydomonas reinhardtii] 	Fungus
33354	131	21	50	2	5.945	2.572	5.28E-07	1.08E-05	1559	craniferina_c14677	CUST_8133_PI416193496	169602931	XP_001794887.1	hypothetical protein SNOG_04470 [Phaeosphaeria nodorum SN15] 	Fungus
33631	2	15	0	5	-7.73	-2.95	1.66E-06	2.70E-05	1560	craniferina_c8307	CUST_3327_PI416193496	NA	NA	NA	Fungus
39822	6030	28337	491	3956	-4.68	-2.227	4.63E-08	1.49E-06	1561	craniferina_c7509	CUST_9305_PI416193500	240110717	EER28873.1	Mitochondrial carrier protein [Coccidioides posadasii C735 delta SOWgp]	Fungus
27707	294	53	38	9	5.559	2.475	3.33E-07	7.40E-06	1562	Cr_DMini_673A04.ab1	CUST_17366_PI416193500	NA	NA	NA	Fungus
31051	204	48	35	11	4.263	2.092	7.18E-09	3.27E-07	1563	craniferina_c2882	CUST_4571_PI416193500	169603501	XP_001795172.1	hypothetical protein SNOG_04760 [Phaeosphaeria nodorum SN15] 	Fungus
34746	123	777	34	165	-6.4	-2.678	8.36E-07	1.56E-05	1564	craniferina_c28155	CUST_20391_PI416193496	NA	NA	NA	Fungus
6265	201	991	57	113	-5.039	-2.333	1.37E-07	3.60E-06	1565	craniferina_c2022	CUST_3423_PI416193500	154322729	XP_001560679.1	hypothetical protein BC1G_00707 [Botryotinia fuckeliana B05.10] 	Fungus
8964	5	35	1	3	-6.566	-2.715	9.64E-07	1.75E-05	1566	craniferina_c1251	CUST_145_PI416193496	NA	NA	NA	Fungus
39829	16	126	7	57	-7.829	-2.969	1.84E-06	2.94E-05	1567	craniferina_c1467	CUST_2581_PI416193500	NA	NA	NA	Fungus
6524	542	2333	101	91	-4.354	-2.122	1.34E-08	5.46E-07	1568	craniferina_c27626	CUST_19942_PI416193496	NA	NA	NA	Fungus
12619	809	3236	69	349	-3.995	-1.998	8.57E-10	5.83E-08	1569	craniferina_c8209	CUST_3261_PI416193496	220913572	YP_002488881.1	ubiquinone/menaquinone biosynthesis methyltransferase [Arthrobacter chlorophenolicus A6] 	Fungus
41503	384	20	329	8	15.394	3.944	6.64E-06	8.27E-05	1570	craniferina_c24005	CUST_16502_PI416193496	256723374	EEU36751.1	hypothetical protein NECHADRAFT_86604 [Nectria haematococca mpVI 77-13-4]	Fungus
4178	40	5	6	4	11.014	3.461	4.16E-06	5.68E-05	1571	craniferina_c15148	CUST_8528_PI416193496	212531293	XP_002145803.1	NACHT domain protein [Penicillium marneffei ATCC 18224] 	Fungus
8934	101	24	10	4	4.209	2.074	5.40E-09	2.57E-07	1572	craniferina_c11751	CUST_5709_PI416193496	261205424	XP_002627449.1	F-actin-capping protein subunit alpha [Ajellomyces dermatitidis SLH14081] 	Algae
34196	263	61	48	14	4.333	2.115	1.27E-08	5.22E-07	1573	craniferina_c10629	CUST_4917_PI416193496	154304527	XP_001552668.1	hypothetical protein BC1G_09139 [Botryotinia fuckeliana B05.10] 	Fungus
6381	28	2	11	0	12.648	3.661	5.22E-06	6.80E-05	1574	craniferina_c19826	CUST_12539_PI416193496	NA	NA	NA	Fungus
33611	169	31	56	8	5.294	2.404	2.46E-07	5.79E-06	1575	craniferina_c19551	CUST_12276_PI416193496	225560294	EEH08576.1	histidinol-phosphate aminotransferase [Ajellomyces capsulatus G186AR]	Fungus
27517	72	2	32	0	34.443	5.106	1.20E-05	0.000132455	1576	craniferina_c21340	CUST_13985_PI416193496	NA	NA	NA	Algae
8317	48	2633	79	152	-265.945	-8.055	2.35E-05	0.000228379	1577	craniferina_c7036	CUST_2563_PI416193496	NA	NA	NA	Algae
4787	266	61	21	16	4.44	2.151	2.10E-08	7.81E-07	1578	craniferina_c14718	CUST_8168_PI416193496	189195704	XP_001934190.1	N-acetyltransferase complex ARD1 subunit [Pyrenophora tritici-repentis Pt-1C-BFP] 	Fungus
15208	95	417	18	37	-4.446	-2.152	2.18E-08	8.02E-07	1579	craniferina_c7750	CUST_2995_PI416193496	NA	NA	NA	Fungus
2412	11	3	2	0	4.473	2.161	2.41E-08	8.64E-07	1580	craniferina_c25295	CUST_17713_PI416193496	NA	NA	NA	Algae
25960	509	43	94	10	12.065	3.593	5.13E-06	6.70E-05	1581	craniferina_c18399	CUST_11180_PI416193496	NA	NA	NA	Fungus
38915	42674	8320	7860	2550	5.219	2.384	2.39E-07	5.66E-06	1582	craniferina_c7961	CUST_9682_PI416193500	170087950	XP_001875198.1	predicted protein [Laccaria bicolor S238N-H82] 	Fungus
8327	8	50	4	15	-6.173	-2.626	7.99E-07	1.51E-05	1583	craniferina_c24159	CUST_16649_PI416193496	NA	NA	NA	Algae
18056	674	7	716	5	85.187	6.413	1.77E-05	0.000181212	1584	Cr_WMidi_8449E02.ab1	CUST_18795_PI416193500	242809323	XP_002485345.1	"ATP dependent RNA helicase (Sub2), putative [Talaromyces stipitatus ATCC 10500] "	Fungus
43251	48	3	28	1	13.303	3.734	5.98E-06	7.58E-05	1585	craniferina_c22552	CUST_14795_PI416193500	156057203	XP_001594525.1	hypothetical protein SS1G_04332 [Sclerotinia sclerotiorum 1980] 	Fungus
22825	241	45	42	9	5.351	2.42	3.04E-07	6.87E-06	1586	craniferina_c25453	CUST_15107_PI416193500	121710506	XP_001272869.1	kinesin family protein [Aspergillus clavatus NRRL 1] 	Fungus
42110	957	17	51	6	57.983	5.858	1.56E-05	0.000163692	1587	craniferina_c19089	CUST_11834_PI416193496	NA	NA	NA	Fungus
23905	50	5	4	5	15.037	3.91	6.87E-06	8.46E-05	1588	craniferina_c15632	CUST_8922_PI416193496	NA	NA	NA	Fungus
10484	710	7179	126	1479	-10.086	-3.334	3.93E-06	5.42E-05	1589	craniferina_c5782	CUST_7817_PI416193500	189196270	XP_001934473.1	merozoite capping protein-1 [Pyrenophora tritici-repentis Pt-1C-BFP] 	Fungus
34509	3273	275	2294	37	10.092	3.335	3.94E-06	5.43E-05	1590	craniferina_c3128	CUST_4901_PI416193500	256729916	EEU43269.1	predicted protein [Nectria haematococca mpVI 77-13-4]	Fungus
28380	819	3966	133	748	-4.824	-2.27	1.06E-07	2.91E-06	1591	craniferina_c1166	CUST_2081_PI416193500	169594716	XP_001790782.1	hypothetical protein SNOG_00086 [Phaeosphaeria nodorum SN15] 	Fungus
21062	13	54	3	6	-4.26	-2.091	1.14E-08	4.78E-07	1592	craniferina_c5061	CUST_7085_PI416193500	119482810	XP_001261433.1	"polysaccharide export protein (CAP59), putative [Neosartorya fischeri NRRL 181] "	Fungus
41782	254	25	53	7	10.205	3.351	4.10E-06	5.62E-05	1593	craniferina_c15446	CUST_8768_PI416193496	NA	NA	NA	Fungus
25474	33948	224417	21351	17862	-8.237	-3.042	2.55E-06	3.85E-05	1594	craniferina_lrc5	CUST_10_PI416193500	156032698	XP_001585186.1	hypothetical protein SS1G_13754 [Sclerotinia sclerotiorum 1980] 	Fungus
17240	5	42	2	10	-8.365	-3.064	2.69E-06	4.02E-05	1595	craniferina_c22357	CUST_14953_PI416193496	154295360	XP_001548116.1	hypothetical protein BC1G_13261 [Botryotinia fuckeliana B05.10] 	Fungus
15978	5149	942	1463	163	5.372	2.425	3.34E-07	7.42E-06	1596	craniferina_c7795	CUST_9532_PI416193500	NA	NA	NA	Algae
40416	19	102	7	18	-5.717	-2.515	5.60E-07	1.14E-05	1597	craniferina_c5778	CUST_7813_PI416193500	NA	NA	NA	Fungus
6071	22	2	9	1	8.663	3.115	3.01E-06	4.40E-05	1598	craniferina_c15216	CUST_8583_PI416193496	NA	NA	NA	Fungus
10019	47	6	30	3	8.604	3.105	2.96E-06	4.35E-05	1599	craniferina_c1608	CUST_212_PI416193496	261355507	EEY17935.1	homocitrate synthase [Verticillium albo-atrum VaMs.102]	Fungus
12077	1653	9	1599	9	201.918	7.658	2.46E-05	0.000237401	1600	craniferina_c13436	CUST_7095_PI416193496	NA	NA	NA	Fungus
34119	313	2	293	0	108.386	6.76	2.03E-05	0.000202285	1601	craniferina_c7920	CUST_3095_PI416193496	145255248	XP_001398905.1	hypothetical protein An18g04450 [Aspergillus niger] 	Algae
27429	7010	935	1220	361	7.795	2.962	2.20E-06	3.40E-05	1602	craniferina_c4754	CUST_6741_PI416193500	NA	NA	NA	Fungus
32005	68154	16358	9315	2060	4.162	2.057	7.80E-09	3.50E-07	1603	craniferina_lrc114	CUST_218_PI416193500	261194861	XP_002623835.1	60S ribosomal protein L35 [Ajellomyces dermatitidis SLH14081] 	Fungus
2118	27	5	7	2	5.944	2.571	7.40E-07	1.42E-05	1604	craniferina_c6159	CUST_2063_PI416193496	115399614	XP_001215386.1	predicted protein [Aspergillus terreus NIH2624] 	Fungus
13557	8	36	2	10	-4.721	-2.239	9.13E-08	2.58E-06	1605	craniferina_c21417	CUST_14057_PI416193496	168008373	XP_001756881.1	predicted protein [Physcomitrella patens subsp. patens] 	Algae
28629	21	84	1	15	-3.99	-1.996	1.86E-09	1.08E-07	1606	craniferina_c10030	CUST_11057_PI416193500	119479129	XP_001259593.1	"small nuclear ribonucleoprotein U2, A [Neosartorya fischeri NRRL 181] "	Fungus
31689	653	152	133	28	4.272	2.095	1.62E-08	6.34E-07	1607	craniferina_c23879	CUST_16384_PI416193496	242765554	XP_002340998.1	replication protein A 70 kDa DNA-binding subunit [Talaromyces stipitatus ATCC 10500] 	Fungus
7704	414	105	19	14	3.969	1.989	1.48E-09	8.91E-08	1608	craniferina_c15506	CUST_8817_PI416193496	NA	NA	NA	Fungus
28678	529	91	69	3	5.766	2.528	6.26E-07	1.24E-05	1609	craniferina_c17157	CUST_14050_PI416193500	189188232	XP_001930455.1	L-amino acid oxidase [Pyrenophora tritici-repentis Pt-1C-BFP] 	Fungus
5712	78	354	12	74	-4.532	-2.18	4.74E-08	1.52E-06	1610	craniferina_c19951	CUST_12658_PI416193496	NA	NA	NA	Fungus
2433	2	16	0	3	-7.199	-2.848	1.78E-06	2.87E-05	1611	craniferina_c9114	CUST_10541_PI416193500	256720502	EEU33927.1	hypothetical protein NECHADRAFT_55867 [Nectria haematococca mpVI 77-13-4]	Fungus
31476	52	11	13	4	4.987	2.318	1.98E-07	4.88E-06	1612	craniferina_c8988	CUST_3755_PI416193496	NA	NA	NA	Fungus
1792	5193	1153	1112	151	4.457	2.156	3.63E-08	1.21E-06	1613	craniferina_c2039	CUST_3449_PI416193500	NA	NA	NA	Fungus
40151	21913	553	20370	329	31.847	4.993	1.34E-05	0.00014433	1614	Cr_DMini_3841G01.ab1	CUST_16979_PI416193500	189210531	XP_001941597.1	integral membrane protein [Pyrenophora tritici-repentis Pt-1C-BFP] 	Fungus
24727	6	69	4	15	-12.562	-3.651	6.30E-06	7.89E-05	1615	craniferina_c1907	CUST_3243_PI416193500	259481491	CBF75060.1	TPA: ADP-ribosylation factor family protein (AFU_orthologue; AFUA_6G08290) [Aspergillus nidulans FGSC A4]	Fungus
5074	116	2	120	0	31.755	4.989	1.35E-05	0.000144957	1616	craniferina_lrc548	CUST_1017_PI416193500	156053684	XP_001592768.1	hypothetical protein SS1G_05689 [Sclerotinia sclerotiorum 1980] 	Algae
41398	4	26	1	7	-5.688	-2.508	6.27E-07	1.24E-05	1617	craniferina_c9162	CUST_10564_PI416193500	212536630	XP_002148471.1	"nuclease PA3, putative [Penicillium marneffei ATCC 18224] "	Algae
41174	79	369	27	17	-4.863	-2.282	1.59E-07	4.07E-06	1618	craniferina_c27370	CUST_19701_PI416193496	39974789	XP_368785.1	hypothetical protein MGG_00459 [Magnaporthe oryzae 70-15] 	Fungus
4076	2338	9497	491	1110	-4.109	-2.039	7.57E-09	3.43E-07	1619	craniferina_c26510	CUST_18868_PI416193496	159480318	XP_001698231.1	carotenoid isomerase [Chlamydomonas reinhardtii] 	Algae
25129	14464	3716	2598	146	3.854	1.947	5.99E-10	4.33E-08	1620	craniferina_c3959	CUST_5898_PI416193500	255949612	XP_002565573.1	Pc22g16590 [Penicillium chrysogenum Wisconsin 54-1255] 	Fungus
40530	598	2371	94	144	-3.992	-1.997	2.46E-09	1.35E-07	1621	craniferina_c27420	CUST_19744_PI416193496	NA	NA	NA	Algae
15475	26	3	5	2	9.882	3.305	4.46E-06	6.02E-05	1622	craniferina_c4310	CUST_6298_PI416193500	NA	NA	NA	Fungus
32441	16	2	8	0	7.906	2.983	2.66E-06	3.98E-05	1623	craniferina_c27413	CUST_19738_PI416193496	169617792	XP_001802310.1	hypothetical protein SNOG_12077 [Phaeosphaeria nodorum SN15] 	Fungus
13569	754	143	245	42	5.257	2.394	3.55E-07	7.79E-06	1624	craniferina_c18611	CUST_14415_PI416193500	240107904	EER26078.1	"Nonspecific lipid-transfer protein, mitochondrial precursor , putative [Coccidioides posadasii C735 delta SOWgp]"	Fungus
5569	59	329	26	70	-5.846	-2.547	7.73E-07	1.47E-05	1625	craniferina_c20714	CUST_13388_PI416193496	NA	NA	NA	Fungus
11618	956	229	82	54	4.24	2.084	1.76E-08	6.75E-07	1626	craniferina_c15843	CUST_9089_PI416193496	239611833	EEQ88820.1	alpha-actinin [Ajellomyces dermatitidis ER-3]	Fungus
19006	39	5	11	3	9.072	3.181	3.87E-06	5.36E-05	1627	craniferina_c16563	CUST_9660_PI416193496	NA	NA	NA	Fungus
17094	88	13	35	6	6.667	2.737	1.52E-06	2.51E-05	1628	craniferina_c6260	CUST_8281_PI416193500	256732067	EEU45416.1	hypothetical protein NECHADRAFT_41904 [Nectria haematococca mpVI 77-13-4]	Fungus
21995	5	27	4	5	-6.267	-2.648	1.20E-06	2.09E-05	1629	craniferina_c15052	CUST_8453_PI416193496	NA	NA	NA	Fungus
25608	37	3	32	1	11.447	3.517	5.89E-06	7.49E-05	1630	craniferina_c24979	CUST_15072_PI416193500	119492535	XP_001263633.1	"GMC oxidoreductase, putative [Neosartorya fischeri NRRL 181] "	Fungus
12565	26	129	7	33	-5.073	-2.343	2.77E-07	6.36E-06	1631	craniferina_c2282	CUST_3788_PI416193500	242784424	XP_002480384.1	"eukaryotic translation initiation factor 3 subunit CLU1/TIF31, putative [Talaromyces stipitatus ATCC 10500] "	Fungus
27036	16	165	2	53	-9.87	-3.303	4.73E-06	6.31E-05	1632	craniferina_c20256	CUST_12953_PI416193496	148909767	ABR17973.1	unknown [Picea sitchensis]	Algae
18207	4785	894	1410	150	5.239	2.389	3.89E-07	8.41E-06	1633	craniferina_c7795	CUST_9531_PI416193500	NA	NA	NA	Algae
15109	4	24	2	1	-6.922	-2.791	1.80E-06	2.89E-05	1634	craniferina_c2181	CUST_3649_PI416193500	NA	NA	NA	Fungus
42466	83	12	24	3	6.945	2.796	1.84E-06	2.94E-05	1635	craniferina_c17079	CUST_10056_PI416193496	NA	NA	NA	Fungus
10984	2527	2	2147	0	436.348	8.769	3.16E-05	0.00028941	1636	craniferina_c22932	CUST_15487_PI416193496	NA	NA	NA	Fungus
27160	2	36	0	3	-17.701	-4.146	9.99E-06	0.000114044	1637	craniferina_lrc527	CUST_36_PI416193496	NA	NA	NA	Fungus
17396	37	153	2	14	-4.159	-2.056	1.38E-08	5.58E-07	1638	craniferina_c23765	CUST_16276_PI416193496	NA	NA	NA	Algae
8293	31	5	4	2	6.794	2.764	1.77E-06	2.86E-05	1639	craniferina_c21366	CUST_14010_PI416193496	NA	NA	NA	Fungus
25218	95	947	58	120	-11.439	-3.516	6.14E-06	7.74E-05	1640	craniferina_c13584	CUST_7217_PI416193496	NA	NA	NA	Fungus
44	15	3	5	1	5.006	2.324	2.59E-07	6.03E-06	1641	craniferina_c14778	CUST_8224_PI416193496	NA	NA	NA	Fungus
7042	70	8	35	9	12.026	3.588	6.75E-06	8.35E-05	1642	craniferina_c10557	CUST_11359_PI416193500	NA	NA	NA	Algae
27851	1966	2	1627	0	519.181	9.02	3.29E-05	0.000298479	1643	craniferina_c13755	CUST_7367_PI416193496	NA	NA	NA	Fungus
9957	858	166	277	51	5.204	2.38	3.97E-07	8.55E-06	1644	craniferina_c18611	CUST_14416_PI416193500	240107904	EER26078.1	"Nonspecific lipid-transfer protein, mitochondrial precursor , putative [Coccidioides posadasii C735 delta SOWgp]"	Fungus
36114	7024	1022	2814	243	6.681	2.74	1.71E-06	2.78E-05	1645	craniferina_lrc882	CUST_1593_PI416193500	154319201	XP_001558918.1	predicted protein [Botryotinia fuckeliana B05.10] 	Fungus
15918	68	465	21	122	-6.923	-2.791	1.93E-06	3.05E-05	1646	craniferina_c9515	CUST_4129_PI416193496	NA	NA	NA	Fungus
3838	6	32	2	8	-5.496	-2.458	6.31E-07	1.25E-05	1647	craniferina_c26877	CUST_19227_PI416193496	NA	NA	NA	Fungus
7732	2599	560	605	40	4.556	2.188	7.90E-08	2.29E-06	1648	craniferina_c11452	CUST_11892_PI416193500	169609496	XP_001798167.1	hypothetical protein SNOG_07840 [Phaeosphaeria nodorum SN15] 	Fungus
33007	53	262	26	43	-5.289	-2.403	4.72E-07	9.84E-06	1649	craniferina_c7683	CUST_2956_PI416193496	154308287	XP_001553480.1	hypothetical protein BC1G_07889 [Botryotinia fuckeliana B05.10] 	Fungus
2796	117	821	33	213	-7.091	-2.826	2.19E-06	3.38E-05	1650	craniferina_c13446	CUST_7103_PI416193496	189195052	XP_001933864.1	eukaryotic translation initiation factor 6 [Pyrenophora tritici-repentis Pt-1C-BFP] 	Algae
41385	116	547	13	42	-4.739	-2.245	1.59E-07	4.07E-06	1651	craniferina_c5080	CUST_7101_PI416193500	169616420	XP_001801625.1	hypothetical protein SNOG_11382 [Phaeosphaeria nodorum SN15] 	Fungus
6038	18	86	2	15	-4.743	-2.246	1.61E-07	4.09E-06	1652	craniferina_c1754	CUST_3018_PI416193500	119500996	XP_001267255.1	hypothetical protein NFIA_108520 [Neosartorya fischeri NRRL 181] 	Fungus
42238	209	43	34	3	4.826	2.271	2.07E-07	5.03E-06	1653	craniferina_c10951	CUST_5140_PI416193496	NA	NA	NA	Fungus
21535	6393	24911	494	2382	-3.893	-1.961	2.16E-09	1.22E-07	1654	craniferina_c5275	CUST_7286_PI416193500	258568520	XP_002585004.1	conserved hypothetical protein [Uncinocarpus reesii 1704] 	Fungus
21106	4349	17413	1469	568	-4.146	-2.052	1.55E-08	6.09E-07	1655	craniferina_c15591	CUST_8887_PI416193496	NA	NA	NA	Fungus
44122	159	35	23	7	4.584	2.197	9.43E-08	2.64E-06	1656	craniferina_c19316	CUST_12055_PI416193496	169616230	XP_001801530.1	hypothetical protein SNOG_11286 [Phaeosphaeria nodorum SN15] 	Fungus
25100	55	4	48	2	13.193	3.722	8.28E-06	9.86E-05	1657	craniferina_c4186	CUST_6160_PI416193500	154294634	XP_001547757.1	20S proteasome alpha subunit E [Botryotinia fuckeliana B05.10] 	Fungus
39098	199	43	10	5	4.649	2.217	1.30E-07	3.45E-06	1658	craniferina_c3690	CUST_897_PI416193496	NA	NA	NA	Fungus
22882	36	2	33	0	13.99	3.806	8.95E-06	0.00010491	1659	craniferina_c24506	CUST_16973_PI416193496	NA	NA	NA	Fungus
29753	1055	219	334	22	4.651	2.218	1.37E-07	3.60E-06	1660	craniferina_c23592	CUST_16112_PI416193496	156055496	XP_001593672.1	hypothetical protein SS1G_05100 [Sclerotinia sclerotiorum 1980] 	Fungus
15052	420	5332	108	571	-12.919	-3.691	8.21E-06	9.78E-05	1661	craniferina_c22853	CUST_15415_PI416193496	NA	NA	NA	Fungus
4353	6	29	2	4	-5.34	-2.417	5.80E-07	1.17E-05	1662	craniferina_c13422	CUST_7082_PI416193496	116205005	XP_001228313.1	hypothetical protein CHGG_10386 [Chaetomium globosum CBS 148.51] 	Fungus
5585	47	247	15	18	-5.402	-2.434	6.45E-07	1.27E-05	1663	craniferina_c12448	CUST_6256_PI416193496	NA	NA	NA	Fungus
3427	835	15	828	9	44.464	5.475	1.95E-05	0.000195665	1664	craniferina_c22916	CUST_14843_PI416193500	256730012	EEU43364.1	hypothetical protein NECHADRAFT_82569 [Nectria haematococca mpVI 77-13-4]	Fungus
13958	4	102	4	45	-30.151	-4.914	1.62E-05	0.000167916	1665	craniferina_c13855	CUST_12784_PI416193500	154272882	XP_001537293.1	hypothetical protein HCAG_07602 [Ajellomyces capsulatus NAm1] 	Algae
11893	22	4	8	1	5.68	2.506	9.02E-07	1.66E-05	1666	craniferina_c8780	CUST_3610_PI416193496	154317449	XP_001558044.1	hypothetical protein BC1G_03076 [Botryotinia fuckeliana B05.10] 	Algae
13498	39261	7599	8241	2300	5.235	2.388	5.50E-07	1.12E-05	1667	craniferina_c7961	CUST_9681_PI416193500	170087950	XP_001875198.1	predicted protein [Laccaria bicolor S238N-H82] 	Fungus
9267	114	2	123	0	36.744	5.199	1.86E-05	0.000188027	1668	craniferina_c19682	CUST_12400_PI416193496	71148691	AAZ28943.1	polyprotein [Phanerochaete chrysosporium RP-78]	Fungus
7327	1419	287	172	7	4.922	2.299	3.08E-07	6.94E-06	1669	craniferina_c7892	CUST_9617_PI416193500	NA	NA	NA	Algae
26612	165	11	34	13	27.198	4.765	1.58E-05	0.000164811	1670	craniferina_c26519	CUST_18877_PI416193496	NA	NA	NA	Fungus
7504	1815	39767	175	3048	-21.937	-4.455	1.37E-05	0.000146723	1671	craniferina_c3138	CUST_4912_PI416193500	212542197	XP_002151253.1	conserved hypothetical protein [Penicillium marneffei ATCC 18224] 	Fungus
23653	123	951	22	234	-7.648	-2.935	3.28E-06	4.71E-05	1672	craniferina_c10858	CUST_11543_PI416193500	145256805	XP_001401521.1	hypothetical protein An04g01540 [Aspergillus niger] 	Algae
38012	115	20	45	7	5.58	2.48	8.45E-07	1.57E-05	1673	Cr_WMidi_7201F04.ab1	CUST_18391_PI416193500	NA	NA	NA	Algae
8440	413	1831	117	317	-4.527	-2.178	1.09E-07	3.00E-06	1674	craniferina_c24679	CUST_17135_PI416193496	159484054	XP_001700075.1	predicted protein [Chlamydomonas reinhardtii] 	Algae
12966	19	130	13	30	-7.682	-2.941	3.44E-06	4.90E-05	1675	craniferina_c9404	CUST_4042_PI416193496	NA	NA	NA	Fungus
27095	80	370	5	38	-4.631	-2.211	1.54E-07	3.96E-06	1676	craniferina_c12837	CUST_6578_PI416193496	240106939	EER25126.1	hypothetical protein CPC735_017280 [Coccidioides posadasii C735 delta SOWgp]	Fungus
11876	34	2	15	0	14.942	3.901	1.04E-05	0.000118484	1677	craniferina_c12174	CUST_6038_PI416193496	256731141	EEU44491.1	hypothetical protein NECHADRAFT_72072 [Nectria haematococca mpVI 77-13-4]	Fungus
12387	95	19	37	3	4.763	2.252	2.40E-07	5.68E-06	1678	craniferina_c23487	CUST_16013_PI416193496	38567011	CAE76310.1	conserved hypothetical protein [Neurospora crassa]	Fungus
29504	914	3442	276	355	-3.873	-1.953	3.50E-09	1.79E-07	1679	craniferina_c25493	CUST_17900_PI416193496	NA	NA	NA	Algae
8118	21298	6044	860	211	3.523	1.817	5.51E-12	9.10E-10	1680	craniferina_c3029	CUST_4762_PI416193500	258569787	XP_002543697.1	conserved hypothetical protein [Uncinocarpus reesii 1704] 	Fungus
42915	10	57	6	18	-6.652	-2.734	2.20E-06	3.40E-05	1681	craniferina_c11998	CUST_5902_PI416193496	296424458	XP_002841765.1	hypothetical protein [Tuber melanosporum Mel28] 	Fungus
32307	30	131	21	29	-5.143	-2.363	5.48E-07	1.12E-05	1682	craniferina_c16427	CUST_9552_PI416193496	159029209	CAO87569.1	aldH [Microcystis aeruginosa PCC 7806]	Fungus
16670	8921	110003	4629	6579	-13.456	-3.75	9.76E-06	0.000112329	1683	craniferina_c1142	CUST_2042_PI416193500	NA	NA	NA	Fungus
13986	69	353	16	48	-5.172	-2.371	5.74E-07	1.16E-05	1684	craniferina_c13229	CUST_6916_PI416193496	NA	NA	NA	Fungus
43218	28384	5272	4917	1761	5.563	2.476	9.19E-07	1.68E-05	1685	Cr_Midi_01E09.ab1	CUST_17780_PI416193500	NA	NA	NA	Algae
15879	107	8	90	4	11.54	3.529	8.00E-06	9.58E-05	1686	craniferina_c23355	CUST_15892_PI416193496	NA	NA	NA	Fungus
34836	2	48	0	22	-21.356	-4.417	1.45E-05	0.000154532	1687	craniferina_c9478	CUST_4100_PI416193496	261194056	XP_002623433.1	lipase/esterase [Ajellomyces dermatitidis SLH14081] 	Algae
34672	116	14	42	6	8.121	3.022	4.19E-06	5.71E-05	1688	craniferina_c3236	CUST_5029_PI416193500	119471936	XP_001258247.1	hypothetical protein NFIA_056990 [Neosartorya fischeri NRRL 181] 	Algae
26874	55	239	22	71	-4.423	-2.145	9.13E-08	2.58E-06	1689	craniferina_c11631	CUST_12004_PI416193500	154309191	XP_001553930.1	hypothetical protein BC1G_07490 [Botryotinia fuckeliana B05.10] 	Fungus
3313	56	370	25	155	-6.818	-2.769	2.62E-06	3.94E-05	1690	craniferina_c14105	CUST_12865_PI416193500	239615644	EEQ92631.1	conserved hypothetical protein [Ajellomyces dermatitidis ER-3]	Algae
25183	36	2	7	0	18.617	4.219	1.37E-05	0.000146763	1691	craniferina_c4398	CUST_6395_PI416193500	154309933	XP_001554299.1	hypothetical protein BC1G_06887 [Botryotinia fuckeliana B05.10] 	Algae
21913	8	55	2	26	-6.278	-2.65	1.89E-06	3.00E-05	1692	craniferina_c10399	CUST_4755_PI416193496	115395926	XP_001213602.1	predicted protein [Aspergillus terreus NIH2624] 	Fungus
44264	2541	544	601	42	4.588	2.198	1.66E-07	4.21E-06	1693	craniferina_c11452	CUST_11891_PI416193500	169609496	XP_001798167.1	hypothetical protein SNOG_07840 [Phaeosphaeria nodorum SN15] 	Fungus
42403	3	13	1	1	-4.144	-2.051	3.22E-08	1.10E-06	1694	craniferina_c20892	CUST_13558_PI416193496	116179828	XP_001219763.1	polyketide synthase [Chaetomium globosum CBS 148.51] 	Fungus
19116	252	910	9	134	-3.583	-1.841	1.02E-10	1.00E-08	1695	craniferina_c22467	CUST_14783_PI416193500	169615387	XP_001801109.1	hypothetical protein SNOG_10851 [Phaeosphaeria nodorum SN15] 	Fungus
6495	4614	1021	669	68	4.493	2.168	1.27E-07	3.39E-06	1696	Cr_DMini_865F07.ab1	CUST_17626_PI416193500	189188908	XP_001930793.1	conserved hypothetical protein [Pyrenophora tritici-repentis Pt-1C-BFP] 	Algae
35798	105	18	47	10	6.146	2.62	1.74E-06	2.82E-05	1697	craniferina_c23357	CUST_15894_PI416193496	NA	NA	NA	Fungus
4574	200	39	53	8	5.123	2.357	6.03E-07	1.20E-05	1698	craniferina_c21305	CUST_13952_PI416193496	255934774	XP_002558414.1	Pc12g16160 [Penicillium chrysogenum Wisconsin 54-1255] 	Fungus
34846	128	564	49	66	-4.596	-2.2	1.82E-07	4.55E-06	1699	craniferina_c14520	CUST_8004_PI416193496	154303983	XP_001552397.1	hypothetical protein BC1G_09627 [Botryotinia fuckeliana B05.10] 	Fungus
17170	4469	18977	794	2394	-4.268	-2.093	6.26E-08	1.90E-06	1700	craniferina_c4174	CUST_6145_PI416193500	46115050	XP_383543.1	hypothetical protein FG03367.1 [Gibberella zeae PH-1]	Fungus
42735	4277	18250	696	2149	-4.285	-2.099	6.88E-08	2.05E-06	1701	craniferina_c4174	CUST_6146_PI416193500	46115050	XP_383543.1	hypothetical protein FG03367.1 [Gibberella zeae PH-1]	Fungus
11413	16	2	11	0	7.225	2.853	3.32E-06	4.76E-05	1702	craniferina_c18995	CUST_11745_PI416193496	291181735	EFE37478.1	DUF833 domain protein [Trichophyton verrucosum HKI 0517]	Fungus
32571	54	8	14	4	7.394	2.886	3.68E-06	5.17E-05	1703	craniferina_c24650	CUST_17108_PI416193496	NA	NA	NA	Fungus
43453	31	135	3	39	-4.284	-2.099	7.27E-08	2.14E-06	1704	craniferina_c10136	CUST_11130_PI416193500	255078176	XP_002502668.1	predicted protein [Micromonas sp. RCC299] 	Algae
20162	266	14	227	5	15.566	3.96	1.25E-05	0.000137151	1705	craniferina_c6502	CUST_8514_PI416193500	242801340	XP_002483743.1	conserved hypothetical protein [Talaromyces stipitatus ATCC 10500] 	Fungus
42057	32082	4131	3313	482	7.775	2.959	4.15E-06	5.67E-05	1706	craniferina_c6004	CUST_8038_PI416193500	212541781	XP_002151045.1	"polyketide synthase, putative [Penicillium marneffei ATCC 18224] "	Fungus
25789	1218	4643	472	375	-3.989	-1.996	1.57E-08	6.15E-07	1707	craniferina_c23439	CUST_15967_PI416193496	NA	NA	NA	Fungus
12251	12002	492	3336	18	23.721	4.568	1.72E-05	0.000176986	1708	craniferina_c5212	CUST_7229_PI416193500	259485972	CBF83444.1	"TPA: vesicle coat complex COPII, subunit Sec24 family protein, putative (Eurofung) [Aspergillus nidulans FGSC A4]"	Fungus
35750	6117	1505	455	40	4.059	2.021	2.49E-08	8.89E-07	1709	craniferina_c13337	CUST_7006_PI416193496	NA	NA	NA	Fungus
23898	444	86	123	39	5.527	2.466	1.08E-06	1.92E-05	1710	craniferina_c16679	CUST_9751_PI416193496	67525721	XP_660922.1	hypothetical protein AN3318.2 [Aspergillus nidulans FGSC A4] 	Fungus
19997	2506	518	541	116	4.83	2.272	3.84E-07	8.33E-06	1711	craniferina_c1282	CUST_2259_PI416193500	NA	NA	NA	Fungus
28886	17577	49	15118	21	143.532	7.165	3.41E-05	0.000306986	1712	craniferina_lrc746	CUST_1355_PI416193500	171695866	XP_001912857.1	hypothetical protein [Podospora anserina S mat+] 	Fungus
10844	17	106	6	7	-6.572	-2.716	2.63E-06	3.96E-05	1713	craniferina_c21324	CUST_13970_PI416193496	NA	NA	NA	Algae
16607	17921	85408	3258	15921	-4.761	-2.251	3.33E-07	7.41E-06	1714	craniferina_lrc201	CUST_379_PI416193500	156063600	XP_001597722.1	hypothetical protein SS1G_01918 [Sclerotinia sclerotiorum 1980] 	Fungus
1490	78	3	55	0	22.011	4.46	1.67E-05	0.00017273	1715	craniferina_c5988	CUST_1978_PI416193496	NA	NA	NA	Fungus
29962	344	3427	108	270	-10.276	-3.361	7.75E-06	9.33E-05	1716	craniferina_lrc324	CUST_613_PI416193500	46123273	XP_386190.1	hypothetical protein FG06014.1 [Gibberella zeae PH-1]	Fungus
9640	30	4	2	4	9.693	3.277	6.94E-06	8.53E-05	1717	craniferina_c16244	CUST_13647_PI416193500	NA	NA	NA	Fungus
7317	323	1506	54	97	-4.692	-2.23	2.84E-07	6.50E-06	1718	craniferina_c28413	CUST_20602_PI416193496	NA	NA	NA	Algae
26142	534	1982	121	250	-3.762	-1.912	2.56E-09	1.38E-07	1719	craniferina_c1712	CUST_2951_PI416193500	NA	NA	NA	Algae
36051	2	11	0	2	-4.696	-2.231	2.97E-07	6.74E-06	1720	Cr_DMini_1249A07.ab1	CUST_16551_PI416193500	169597663	XP_001792255.1	hypothetical protein SNOG_01620 [Phaeosphaeria nodorum SN15] 	Fungus
31244	8011	9	6793	6	416.848	8.703	4.12E-05	0.000355113	1721	craniferina_lrc395	CUST_743_PI416193500	242821088	XP_002487610.1	conserved hypothetical protein [Talaromyces stipitatus ATCC 10500] 	Fungus
393	66	9	16	6	9.696	3.277	7.17E-06	8.75E-05	1722	craniferina_c21236	CUST_13888_PI416193496	212534656	XP_002147484.1	conserved hypothetical protein [Penicillium marneffei ATCC 18224] 	Fungus
19769	579	130	69	9	4.427	2.146	1.39E-07	3.62E-06	1723	craniferina_c2773	CUST_4440_PI416193500	169608716	XP_001797777.1	hypothetical protein SNOG_07444 [Phaeosphaeria nodorum SN15] 	Fungus
35963	113	29	21	10	3.99	1.997	2.05E-08	7.65E-07	1724	craniferina_c2882	CUST_4572_PI416193500	169603501	XP_001795172.1	hypothetical protein SNOG_04760 [Phaeosphaeria nodorum SN15] 	Fungus
25893	9	44	1	10	-4.75	-2.248	3.55E-07	7.79E-06	1725	craniferina_c15626	CUST_13393_PI416193500	156044706	XP_001588909.1	hypothetical protein SS1G_10457 [Sclerotinia sclerotiorum 1980] 	Fungus
37377	2023	468	440	29	4.255	2.089	7.99E-08	2.32E-06	1726	craniferina_c979	CUST_1763_PI416193500	169623582	XP_001805198.1	hypothetical protein SNOG_15034 [Phaeosphaeria nodorum SN15] 	Fungus
5672	1912	9172	537	818	-4.904	-2.294	5.23E-07	1.07E-05	1727	craniferina_c11376	CUST_11846_PI416193500	50542898	XP_499615.1	YALI0A00396p [Yarrowia lipolytica] 	Algae
15524	2	24	0	10	-11.385	-3.509	9.54E-06	0.000110332	1728	craniferina_c4009	CUST_5957_PI416193500	154310582	XP_001554622.1	hypothetical protein BC1G_06765 [Botryotinia fuckeliana B05.10] 	Fungus
24709	544	101	57	8	5.371	2.425	1.01E-06	1.82E-05	1729	craniferina_c17157	CUST_14049_PI416193500	189188232	XP_001930455.1	L-amino acid oxidase [Pyrenophora tritici-repentis Pt-1C-BFP] 	Fungus
17112	364	4	262	4	83.052	6.376	3.12E-05	0.000286396	1730	craniferina_c7799	CUST_9538_PI416193500	NA	NA	NA	Fungus
10982	9550	42677	803	5110	-4.457	-2.156	1.69E-07	4.27E-06	1731	craniferina_lrc990	CUST_1781_PI416193500	225680751	EEH19035.1	phosphomannomutase [Paracoccidioides brasiliensis Pb03] 	Fungus
14626	1259	6	1088	1	154.609	7.272	3.65E-05	0.000322818	1732	Cr_WMidi_6241H04.ab1	CUST_18287_PI416193500	NA	NA	NA	Fungus
30921	570	109	142	15	5.131	2.359	7.87E-07	1.49E-05	1733	craniferina_c4137	CUST_6100_PI416193500	NA	NA	NA	Fungus
21294	1410	6367	76	554	-4.509	-2.173	2.02E-07	4.96E-06	1734	Cr_WMidi_8257B06.ab1	CUST_18595_PI416193500	225555959	EEH04249.1	conserved hypothetical protein [Ajellomyces capsulatus G186AR]	Fungus
13895	256	7	236	4	27.664	4.79	2.11E-05	0.000209428	1735	craniferina_c21924	CUST_14541_PI416193496	NA	NA	NA	Fungus
13703	1473	32023	942	9759	-24.036	-4.587	1.94E-05	0.000195247	1736	Cr_DMini_865G10.ab1	CUST_17651_PI416193500	67522991	XP_659556.1	hypothetical protein AN1952.2 [Aspergillus nidulans FGSC A4] 	Fungus
3676	10710	2960	745	213	3.619	1.855	8.33E-10	5.71E-08	1737	craniferina_lrc28395	CUST_20584_PI416193496	291189635	EFE44910.1	hypothetical protein TRV_00283 [Trichophyton verrucosum HKI 0517]	Fungus
27926	56006	13446	16871	1455	4.043	2.015	3.28E-08	1.12E-06	1738	craniferina_lrc773	CUST_1399_PI416193500	121702287	XP_001269408.1	MYB DNA-binding domain protein [Aspergillus clavatus NRRL 1] 	Fungus
25786	604	114	191	35	5.235	2.388	9.10E-07	1.67E-05	1739	craniferina_c25424	CUST_17836_PI416193496	NA	NA	NA	Fungus
27314	787	3334	166	732	-4.233	-2.082	8.02E-08	2.32E-06	1740	craniferina_c26721	CUST_19075_PI416193496	171694776	XP_001912312.1	hypothetical protein [Podospora anserina S mat+] 	Algae
36195	113	909	14	214	-7.911	-2.984	5.07E-06	6.64E-05	1741	craniferina_c7556	CUST_2884_PI416193496	NA	NA	NA	Fungus
21850	97	2	78	0	33.041	5.046	2.40E-05	0.00023279	1742	craniferina_c12035	CUST_5932_PI416193496	NA	NA	NA	Fungus
31180	2	10	0	3	-4.733	-2.243	3.95E-07	8.50E-06	1743	craniferina_c18970	CUST_14460_PI416193500	169624098	XP_001805455.1	hypothetical protein SNOG_15301 [Phaeosphaeria nodorum SN15] 	Fungus
21558	4570	16324	1124	373	-3.646	-1.866	1.37E-09	8.47E-08	1744	craniferina_c23570	CUST_16092_PI416193496	NA	NA	NA	Fungus
3420	7264	1947	1536	54	3.67	1.876	1.87E-09	1.09E-07	1745	craniferina_c3472	CUST_5312_PI416193500	296419891	XP_002839525.1	hypothetical protein [Tuber melanosporum Mel28] 	Algae
43119	87	6	60	1	13.186	3.721	1.23E-05	0.000134643	1746	craniferina_c22235	CUST_14839_PI416193496	NA	NA	NA	Algae
7236	27	2	19	0	10.894	3.445	9.55E-06	0.000110374	1747	craniferina_c1379	CUST_2428_PI416193500	240104875	EER23070.1	"FK506-binding protein 2 precursor/ peptidyl-prolyl cis-trans isomerase, putative [Coccidioides posadasii C735 delta SOWgp]"	Fungus
42852	208612	60796	21212	4526	3.426	1.777	5.74E-12	9.25E-10	1748	Cr_DMini_673H08.ab1	CUST_17510_PI416193500	NA	NA	NA	Algae
30855	49771	13727	5405	1073	3.619	1.856	1.03E-09	6.72E-08	1749	craniferina_c7779	CUST_3013_PI416193496	NA	NA	NA	Fungus
43505	72	313	11	66	-4.307	-2.107	1.23E-07	3.29E-06	1750	craniferina_c8584	CUST_10192_PI416193500	169603403	XP_001795123.1	hypothetical protein SNOG_04711 [Phaeosphaeria nodorum SN15] 	Algae
15225	3	76	2	9	-29.931	-4.904	2.34E-05	0.000228307	1751	craniferina_c2164	CUST_353_PI416193496	NA	NA	NA	Fungus
18072	221	1071	63	52	-4.975	-2.315	6.76E-07	1.32E-05	1752	craniferina_c5080	CUST_7102_PI416193500	169616420	XP_001801625.1	hypothetical protein SNOG_11382 [Phaeosphaeria nodorum SN15] 	Fungus
29538	40305	8916	12345	887	4.403	2.139	1.69E-07	4.27E-06	1753	craniferina_lrc1218	CUST_137_PI416193496	NA	NA	NA	Fungus
1960	120	6	54	0	17.369	4.118	1.60E-05	0.000166794	1754	craniferina_c12765	CUST_6523_PI416193496	NA	NA	NA	Fungus
2850	607	152	102	40	4.063	2.022	4.52E-08	1.46E-06	1755	craniferina_c4753	CUST_6739_PI416193500	67525721	XP_660922.1	hypothetical protein AN3318.2 [Aspergillus nidulans FGSC A4] 	Algae
21263	54	9	25	5	6.352	2.667	2.86E-06	4.22E-05	1756	craniferina_c18063	CUST_14341_PI416193500	242778294	XP_002479209.1	"lipin Smp2, putative [Talaromyces stipitatus ATCC 10500] "	Fungus
26536	75	267	6	11	-3.547	-1.827	3.55E-10	2.82E-08	1757	craniferina_c12891	CUST_6624_PI416193496	NA	NA	NA	Algae
37781	12	2	7	0	4.801	2.263	5.06E-07	1.05E-05	1758	craniferina_c20425	CUST_13114_PI416193496	145246718	XP_001395608.1	hypothetical protein An12g05390 [Aspergillus niger] 	Fungus
4500	18985	3977	2662	755	4.804	2.264	5.15E-07	1.06E-05	1759	craniferina_lrc1015	CUST_2029_PI416105755	5902596	AAD55568.1	AF110786_1light harvesting complex a protein [Volvox carteri f. nagariensis]	Algae
5348	62	239	13	5	-3.903	-1.965	1.72E-08	6.60E-07	1760	craniferina_c24537	CUST_17002_PI416193496	NA	NA	NA	Fungus
36509	4	28	2	12	-6.886	-2.784	3.78E-06	5.27E-05	1761	craniferina_c6064	CUST_8101_PI416193500	261356254	EEY18682.1	glycoprotease pgp1 [Verticillium albo-atrum VaMs.102]	Fungus
39646	439	70	139	19	6.148	2.62	2.55E-06	3.85E-05	1762	craniferina_c22595	CUST_14805_PI416193500	NA	NA	NA	Fungus
29354	1900	28	1381	9	48.64	5.604	2.96E-05	0.000275343	1763	craniferina_c23213	CUST_15758_PI416193496	239614442	EEQ91429.1	conserved hypothetical protein [Ajellomyces dermatitidis ER-3]	Fungus
16674	582	66	450	10	7.243	2.857	4.45E-06	6.01E-05	1764	craniferina_c25039	CUST_17470_PI416193496	NA	NA	NA	Fungus
23137	9	44	1	17	-4.67	-2.223	3.91E-07	8.45E-06	1765	craniferina_c15626	CUST_13394_PI416193500	156044706	XP_001588909.1	hypothetical protein SS1G_10457 [Sclerotinia sclerotiorum 1980] 	Fungus
22048	42	174	11	6	-4.224	-2.078	9.85E-08	2.74E-06	1766	craniferina_c4595	CUST_6596_PI416193500	70994004	XP_751849.1	conserved hypothetical protein [Aspergillus fumigatus Af293] 	Algae
12826	7	35	5	6	-5.86	-2.551	1.96E-06	3.09E-05	1767	craniferina_c11146	CUST_11710_PI416193500	NA	NA	NA	Fungus
19017	842	18	181	3	47.442	5.568	2.95E-05	0.000274475	1768	craniferina_c11632	CUST_12006_PI416193500	154300946	XP_001550887.1	hypothetical protein BC1G_10611 [Botryotinia fuckeliana B05.10] 	Algae
35506	24	99	10	19	-4.343	-2.119	1.55E-07	3.98E-06	1769	craniferina_lrc467	CUST_870_PI416193500	255941456	XP_002561497.1	Pc16g11970 [Penicillium chrysogenum Wisconsin 54-1255] 	Fungus
30155	94	3517	119	354	-77.711	-6.28	3.38E-05	0.000304971	1770	craniferina_c2157	CUST_3614_PI416193500	224775809	DAA06476.1	TPA_inf: GPR1/FUN34/YaaH-class plasma membrane protein [Sclerotinia sclerotiorum]	Algae
33810	29	6	3	1	4.524	2.178	2.60E-07	6.05E-06	1771	craniferina_c17727	CUST_10572_PI416193496	NA	NA	NA	Fungus
3701	14	358	15	26	-39.44	-5.302	2.78E-05	0.000261511	1772	craniferina_c21866	CUST_14487_PI416193496	156030436	XP_001584548.1	hypothetical protein SS1G_14521 [Sclerotinia sclerotiorum 1980] 	Fungus
34600	2	15	0	6	-6.373	-2.672	3.09E-06	4.50E-05	1773	craniferina_c7319	CUST_9149_PI416193500	156062314	XP_001597079.1	hypothetical protein SS1G_01273 [Sclerotinia sclerotiorum 1980] 	Algae
43157	143	747	31	94	-5.261	-2.395	1.11E-06	1.96E-05	1774	craniferina_c7914	CUST_9644_PI416193500	NA	NA	NA	Fungus
22694	63	6	9	7	16.127	4.011	1.60E-05	0.000166413	1775	craniferina_c17978	CUST_10794_PI416193496	NA	NA	NA	Fungus
11190	1153	211	81	62	5.605	2.487	1.65E-06	2.69E-05	1776	craniferina_c27640	CUST_19955_PI416193496	258563998	XP_002582744.1	hypothetical protein UREG_07517 [Uncinocarpus reesii 1704] 	Algae
6098	163	33	50	8	4.792	2.261	5.63E-07	1.14E-05	1777	craniferina_c5037	CUST_7053_PI416193500	238498684	XP_002380577.1	conserved hypothetical protein [Aspergillus flavus NRRL3357] 	Fungus
37289	1729	365	422	42	4.667	2.222	4.08E-07	8.74E-06	1778	craniferina_c27410	CUST_19735_PI416193496	NA	NA	NA	Fungus
31288	870	179	208	44	4.851	2.278	6.26E-07	1.24E-05	1779	craniferina_c11672	CUST_5652_PI416193496	189200599	XP_001936636.1	glutathione transferase omega-1 [Pyrenophora tritici-repentis Pt-1C-BFP] 	Fungus
26753	91	430	15	87	-4.681	-2.227	4.37E-07	9.24E-06	1780	craniferina_c6101	CUST_8137_PI416193500	NA	NA	NA	Algae
30113	342	7	367	8	52.519	5.715	3.14E-05	0.000287721	1781	BTK05730005(c)SJ1(t)Dry_0.5-1kb_1441-1536_C11(p)T3(s)090205SJ1SEQ1.083.ab1	CUST_15599_PI416193500	145237006	XP_001391150.1	hypothetical protein An07g00570 [Aspergillus niger] 	NA
37698	1328	5010	283	545	-3.812	-1.931	1.25E-08	5.18E-07	1782	craniferina_c21419	CUST_14679_PI416193500	67903822	XP_682167.1	hypothetical protein AN8898.2 [Aspergillus nidulans FGSC A4] 	Fungus
22443	81	356	17	29	-4.431	-2.148	2.20E-07	5.28E-06	1783	craniferina_lrc944	CUST_1701_PI416193500	242768414	XP_002341564.1	"cell wall biogenesis protein phosphatase Ssd1, putative [Talaromyces stipitatus ATCC 10500] "	Fungus
20414	80	10	26	7	10.79	3.432	1.03E-05	0.00011704	1784	Cr_WMidi_7201F04.ab1	CUST_18390_PI416193500	NA	NA	NA	Algae
39097	14459	3684	587	82	3.923	1.972	2.34E-08	8.43E-07	1785	craniferina_c1402	CUST_2468_PI416193500	242790269	XP_002481528.1	RING finger protein [Talaromyces stipitatus ATCC 10500] 	Fungus
44932	11	83	2	15	-7.65	-2.935	5.36E-06	6.94E-05	1786	craniferina_c1885	CUST_278_PI416193496	NA	NA	NA	Fungus
17436	268	1068	56	130	-4.035	-2.013	5.38E-08	1.68E-06	1787	craniferina_c26196	CUST_18567_PI416193496	226460138	EEH57433.1	predicted protein [Micromonas pusilla CCMP1545]	Algae
11591	81331	19331	874	595	4.209	2.073	1.12E-07	3.06E-06	1788	Cr_WMidi_9889H03.ab1	CUST_19100_PI416193500	NA	NA	NA	Algae
23883	203	719	21	48	-3.543	-1.825	6.50E-10	4.63E-08	1789	craniferina_c11322	CUST_5404_PI416193496	NA	NA	NA	Fungus
32186	20	80	6	17	-4.098	-2.035	7.49E-08	2.20E-06	1790	craniferina_c28078	CUST_20334_PI416193496	NA	NA	NA	Fungus
11888	14	62	3	5	-4.396	-2.136	2.16E-07	5.20E-06	1791	craniferina_c5430	CUST_7460_PI416193500	291182295	EFE37991.1	phosphate permease [Trichophyton verrucosum HKI 0517]	Fungus
43207	258	54	67	22	4.985	2.318	8.33E-07	1.56E-05	1792	craniferina_c15658	CUST_13407_PI416193500	NA	NA	NA	Fungus
18520	70	274	7	88	-3.781	-1.919	1.14E-08	4.78E-07	1793	craniferina_c6396	CUST_2195_PI416193496	154319852	XP_001559243.1	hypothetical protein BC1G_02407 [Botryotinia fuckeliana B05.10] 	Algae
32678	713	150	17	36	4.838	2.274	6.85E-07	1.33E-05	1794	craniferina_c9767	CUST_4309_PI416193496	NA	NA	NA	Fungus
38869	11117	2945	2906	288	3.707	1.89	5.71E-09	2.69E-07	1795	craniferina_c11025	CUST_11656_PI416193500	238501142	XP_002381805.1	IQ calmodulin-binding motif protein [Aspergillus flavus NRRL3357] 	Fungus
30860	4030	15597	1238	2191	-3.983	-1.994	4.23E-08	1.38E-06	1796	craniferina_c12530	CUST_6325_PI416193496	145241968	XP_001393630.1	hypothetical protein An09g03140 [Aspergillus niger] 	Fungus
15012	1011	196	81	34	5.197	2.378	1.19E-06	2.08E-05	1797	craniferina_c17233	CUST_10174_PI416193496	NA	NA	NA	Fungus
12740	4	33	2	13	-8.541	-3.094	7.38E-06	8.96E-05	1798	craniferina_lrc1463	CUST_2574_PI416193500	156061295	XP_001596570.1	hypothetical protein SS1G_02790 [Sclerotinia sclerotiorum 1980] 	Fungus
34776	16	73	3	13	-4.743	-2.246	5.70E-07	1.15E-05	1799	craniferina_c21175	CUST_14654_PI416193500	NA	NA	NA	Fungus
628	61	13	26	6	4.852	2.279	7.17E-07	1.38E-05	1800	craniferina_c2685	CUST_4326_PI416193500	NA	NA	NA	Fungus
19107	1497	109	647	14	13.079	3.709	1.43E-05	0.00015288	1801	craniferina_c21084	CUST_13743_PI416193496	NA	NA	NA	Fungus
35605	19	73	4	7	-3.927	-1.973	3.03E-08	1.05E-06	1802	craniferina_c11710	CUST_5681_PI416193496	NA	NA	NA	Fungus
11093	27610	5370	4573	1794	5.32	2.412	1.39E-06	2.35E-05	1803	Cr_Midi_01E09.ab1	CUST_17781_PI416193500	NA	NA	NA	Algae
35811	946	3682	91	396	-3.889	-1.959	2.49E-08	8.89E-07	1804	craniferina_c2061	CUST_3479_PI416193500	189198742	XP_001935708.1	ankyrin repeat and BTB/POZ domain-containing protein 1 [Pyrenophora tritici-repentis Pt-1C-BFP] 	Fungus
3006	18406	3927	2504	722	4.716	2.237	5.63E-07	1.14E-05	1805	craniferina_lrc1015	CUST_2030_PI416105755	5902596	AAD55568.1	AF110786_1light harvesting complex a protein [Volvox carteri f. nagariensis]	Algae
11538	98	392	5	50	-3.968	-1.988	4.16E-08	1.36E-06	1806	craniferina_c6736	CUST_2368_PI416193496	154275290	XP_001538496.1	conserved hypothetical protein [Ajellomyces capsulatus NAm1] 	Fungus
18878	19	2	10	0	9.116	3.188	8.61E-06	0.00010171	1807	craniferina_c23928	CUST_16428_PI416193496	NA	NA	NA	Fungus
12137	160	44	14	6	3.661	1.872	4.13E-09	2.05E-07	1808	craniferina_c5609	CUST_1789_PI416193496	NA	NA	NA	Fungus
35965	217	38	9	4	5.779	2.531	2.20E-06	3.39E-05	1809	Cr_DMidi_9601C04.ab1	CUST_16292_PI416193500	NA	NA	NA	Algae
23161	4056	12	3487	17	287.686	8.168	4.78E-05	0.000399432	1810	craniferina_c12033	CUST_5930_PI416193496	NA	NA	NA	Algae
41615	27	7	3	2	4.053	2.019	6.89E-08	2.05E-06	1811	craniferina_c26884	CUST_19232_PI416193496	NA	NA	NA	Fungus
32940	1657	379	699	40	4.164	2.058	1.13E-07	3.08E-06	1812	craniferina_c5375	CUST_1669_PI416193496	154313861	XP_001556256.1	hypothetical protein BC1G_05780 [Botryotinia fuckeliana B05.10] 	Algae
30108	294	42	149	8	6.577	2.717	3.92E-06	5.42E-05	1813	craniferina_c18181	CUST_10977_PI416193496	NA	NA	NA	Fungus
35776	151	12	83	11	17.195	4.104	1.91E-05	0.00019271	1814	craniferina_c21265	CUST_13915_PI416193496	212534812	XP_002147562.1	"MFS monosaccharide transporter, putative [Penicillium marneffei ATCC 18224] "	Algae
20330	160817	48128	9438	4581	3.348	1.743	2.96E-12	5.40E-10	1815	BTK05729010(c)SJ1(t)Dry_0.5-1kb_1441-1536_E10(p)T3(s)090205SJ1SEQ1.077.ab1	CUST_15579_PI416193500	NA	NA	NA	NA
24544	1417	3	1241	2	199.229	7.638	4.58E-05	0.00038625	1816	craniferina_c7697	CUST_9460_PI416193500	212537875	XP_002149093.1	"citrate synthase (Cit1), putative [Penicillium marneffei ATCC 18224] "	Fungus
38222	14	2	4	0	6.026	2.591	2.93E-06	4.31E-05	1817	craniferina_c16623	CUST_9710_PI416193496	NA	NA	NA	Algae
20047	100	24	38	4	4.058	2.021	7.71E-08	2.26E-06	1818	craniferina_c3537	CUST_836_PI416193496	189199036	XP_001935855.1	conserved hypothetical protein [Pyrenophora tritici-repentis Pt-1C-BFP] 	Algae
12080	9306	2	8158	0	1615.416	10.658	5.65E-05	0.000455281	1819	Cr_WMini_3841C07.ab1	CUST_19627_PI416193500	156048881	XP_001590407.1	hypothetical protein SS1G_08147 [Sclerotinia sclerotiorum 1980] 	Algae
34409	315	68	89	4	4.504	2.171	3.36E-07	7.45E-06	1820	craniferina_c25220	CUST_17642_PI416193496	NA	NA	NA	Fungus
36025	39	151	9	20	-3.88	-1.956	2.84E-08	9.94E-07	1821	craniferina_c19249	CUST_11989_PI416193496	NA	NA	NA	Fungus
10417	21	4	4	3	5.882	2.556	2.65E-06	3.98E-05	1822	craniferina_c13326	CUST_6996_PI416193496	NA	NA	NA	Fungus
20011	361	62	144	22	5.782	2.532	2.36E-06	3.60E-05	1823	craniferina_c8269	CUST_3301_PI416193496	33411645	BAC81429.1	Ribonuclease Le37 [Lentinula edodes]	Algae
29153	19057	7	16200	9	1672.671	10.708	5.79E-05	0.000464247	1824	BTK05728011(c)SJ1(t)Dry_0.5-1kb_1441-1536_F7(p)T3(s)090205SJ1SEQ1.054.ab1	CUST_15554_PI416193500	189195850	XP_001934263.1	dihydroceramide delta(4)-desaturase [Pyrenophora tritici-repentis Pt-1C-BFP] 	NA
8485	4983	1215	447	97	4.098	2.035	9.84E-08	2.74E-06	1825	craniferina_c10151	CUST_11140_PI416193500	46139671	XP_391526.1	hypothetical protein FG11350.1 [Gibberella zeae PH-1]	Fungus
14329	370	1746	104	547	-4.696	-2.231	5.97E-07	1.19E-05	1826	craniferina_c28159	CUST_20392_PI416193496	258569507	XP_002543557.1	conserved hypothetical protein [Uncinocarpus reesii 1704] 	Algae
35176	204	1025	47	197	-5.063	-2.34	1.10E-06	1.94E-05	1827	craniferina_lrc135	CUST_259_PI416193500	226295108	EEH50528.1	conserved hypothetical protein [Paracoccidioides brasiliensis Pb18]	Fungus
5057	428	18	285	5	18.306	4.194	2.12E-05	0.000209771	1828	craniferina_c1093	CUST_1964_PI416193500	145496860	XP_001434420.1	hypothetical protein [Paramecium tetraurelia strain d4-2] 	Fungus
6168	643	121	337	33	4.992	2.32	1.00E-06	1.81E-05	1829	craniferina_c25989	CUST_18370_PI416193496	NA	NA	NA	Fungus
26062	15	3	3	1	5.264	2.396	1.46E-06	2.44E-05	1830	craniferina_c14951	CUST_8368_PI416193496	171690828	XP_001910339.1	hypothetical protein [Podospora anserina S mat+] 	Fungus
32977	546	65	336	14	7.552	2.917	6.06E-06	7.66E-05	1831	craniferina_c12726	CUST_6491_PI416193496	NA	NA	NA	Algae
21660	17	3	1	3	6.11	2.611	3.26E-06	4.69E-05	1832	craniferina_c10471	CUST_4808_PI416193496	67902422	XP_681467.1	hypothetical protein AN8198.2 [Aspergillus nidulans FGSC A4] 	Fungus
40480	823	120	369	5	6.267	2.648	3.60E-06	5.08E-05	1833	craniferina_c9241	CUST_3929_PI416193496	NA	NA	NA	Fungus
242	30672	4199	3218	550	7.32	2.872	5.66E-06	7.25E-05	1834	craniferina_c6004	CUST_8037_PI416193500	212541781	XP_002151045.1	"polyketide synthase, putative [Penicillium marneffei ATCC 18224] "	Fungus
18188	63	10	6	3	6.747	2.754	4.66E-06	6.24E-05	1835	craniferina_c10871	CUST_11551_PI416193500	NA	NA	NA	Fungus
6959	189925	56530	16197	4028	3.357	1.747	1.18E-11	1.64E-09	1836	Cr_WMidi_7201F10.ab1	CUST_18400_PI416193500	NA	NA	NA	Algae
43745	21	4	8	2	4.947	2.307	9.76E-07	1.77E-05	1837	craniferina_c23861	CUST_16366_PI416193496	NA	NA	NA	Fungus
44327	189315	56055	9103	9423	3.409	1.769	9.78E-11	9.66E-09	1838	Cr_WMidi_7201F10.ab1	CUST_18401_PI416193500	NA	NA	NA	Algae
37786	131	561	19	157	-4.195	-2.069	1.51E-07	3.90E-06	1839	craniferina_c23994	CUST_16492_PI416193496	159471119	XP_001693704.1	predicted protein [Chlamydomonas reinhardtii] 	Fungus
27071	23	2	16	0	9.828	3.297	1.08E-05	0.000122177	1840	craniferina_c18158	CUST_10956_PI416193496	240106056	EER24249.1	Sugar transporter family protein [Coccidioides posadasii C735 delta SOWgp]	Fungus
25280	67	10	35	2	6.203	2.633	3.57E-06	5.05E-05	1841	craniferina_c23762	CUST_16273_PI416193496	NA	NA	NA	Fungus
6963	69	9	19	4	7.974	2.995	7.18E-06	8.76E-05	1842	craniferina_c15597	CUST_13384_PI416193500	119487667	XP_001262565.1	hypothetical protein NFIA_031010 [Neosartorya fischeri NRRL 181] 	Fungus
6860	22	4	6	3	6.13	2.616	3.45E-06	4.91E-05	1843	craniferina_c14135	CUST_7683_PI416193496	NA	NA	NA	Algae
21937	113	22	37	5	5.08	2.345	1.25E-06	2.15E-05	1844	craniferina_c23131	CUST_15677_PI416193496	NA	NA	NA	Fungus
25408	294	64	50	10	4.586	2.197	4.81E-07	1.00E-05	1845	craniferina_lrc4717	CUST_1363_PI416193496	154310485	XP_001554574.1	hypothetical protein BC1G_07163 [Botryotinia fuckeliana B05.10] 	Fungus
44560	283	74	38	32	4.054	2.019	9.34E-08	2.62E-06	1846	craniferina_c7020	CUST_8926_PI416193500	240110036	EER28205.1	Nup133 nucleoporin family protein [Coccidioides posadasii C735 delta SOWgp]	Fungus
33388	98	438	19	103	-4.444	-2.152	3.50E-07	7.71E-06	1847	craniferina_c6101	CUST_8138_PI416193500	NA	NA	NA	Algae
1986	5	81	1	46	-16.079	-4.007	1.99E-05	0.000198968	1848	craniferina_c1643	CUST_2842_PI416193500	189197009	XP_001934842.1	conserved hypothetical protein [Pyrenophora tritici-repentis Pt-1C-BFP] 	Fungus
23000	499	122	87	13	4.049	2.017	9.26E-08	2.61E-06	1849	craniferina_c1329	CUST_2348_PI416193500	67536840	XP_662194.1	hypothetical protein AN4590.2 [Aspergillus nidulans FGSC A4] 	Fungus
30459	1959	2	1669	1	297.613	8.217	5.30E-05	0.000434506	1850	craniferina_c12069	CUST_12201_PI416193500	85118037	XP_965367.1	hypothetical protein NCU02980 [Neurospora crassa OR74A] 	Fungus
11200	30	2	10	0	14.193	3.827	1.82E-05	0.00018509	1851	craniferina_c13106	CUST_6802_PI416193496	NA	NA	NA	Algae
43310	19847	71208	6425	2459	-3.714	-1.893	1.32E-08	5.38E-07	1852	craniferina_c1291	CUST_2275_PI416193500	189200889	XP_001936781.1	conserved hypothetical protein [Pyrenophora tritici-repentis Pt-1C-BFP] 	Algae
9161	37	6	12	3	6.883	2.783	5.15E-06	6.73E-05	1853	craniferina_c21410	CUST_14677_PI416193500	NA	NA	NA	Fungus
41959	64	9	12	7	8.583	3.102	8.95E-06	0.000104925	1854	craniferina_c9206	CUST_10595_PI416193500	NA	NA	NA	Fungus
17476	3457	12896	526	1876	-3.73	-1.899	1.45E-08	5.77E-07	1855	craniferina_c2581	CUST_4199_PI416193500	156037694	XP_001586574.1	hypothetical protein SS1G_12561 [Sclerotinia sclerotiorum 1980] 	Fungus
22451	1203	318	137	66	3.829	1.937	2.96E-08	1.03E-06	1856	craniferina_c14221	CUST_12910_PI416193500	256728129	EEU41486.1	hypothetical protein NECHADRAFT_54104 [Nectria haematococca mpVI 77-13-4]	Fungus
13778	301	15	221	6	17.389	4.12	2.22E-05	0.000218178	1857	craniferina_c21028	CUST_13687_PI416193496	NA	NA	NA	Algae
45002	450	12	404	12	36.278	5.181	3.29E-05	0.000298529	1858	craniferina_c8475	CUST_10099_PI416193500	NA	NA	NA	Fungus
9851	138	6	130	7	23.625	4.562	2.70E-05	0.000255403	1859	Cr_WMini_2881E09.ab1	CUST_19450_PI416193500	NA	NA	NA	Algae
34853	1364	27433	875	7597	-22.394	-4.485	2.65E-05	0.000251809	1860	Cr_DMini_865G10.ab1	CUST_17650_PI416193500	67522991	XP_659556.1	hypothetical protein AN1952.2 [Aspergillus nidulans FGSC A4] 	Fungus
7217	104	25	7	6	4.285	2.099	2.59E-07	6.02E-06	1861	craniferina_c19202	CUST_11942_PI416193496	NA	NA	NA	Fungus
31686	42	8	5	8	8.086	3.015	8.24E-06	9.83E-05	1862	craniferina_c3251	CUST_5043_PI416193500	171681309	XP_001905598.1	hypothetical protein [Podospora anserina S mat+] 	Fungus
10028	4	25	2	9	-6.812	-2.768	5.26E-06	6.84E-05	1863	craniferina_lrc3310	CUST_5112_PI416193500	NA	NA	NA	Algae
25790	4	30	3	5	-9.522	-3.251	1.12E-05	0.000125655	1864	craniferina_c12860	CUST_6597_PI416193496	NA	NA	NA	Fungus
22347	474	80	134	17	5.879	2.556	3.15E-06	4.57E-05	1865	craniferina_c22595	CUST_14806_PI416193500	NA	NA	NA	Fungus
22175	8126	1171	4577	198	6.35	2.667	4.31E-06	5.85E-05	1866	craniferina_c6287	CUST_2130_PI416193496	169609206	XP_001798022.1	hypothetical protein SNOG_07690 [Phaeosphaeria nodorum SN15] 	Algae
16374	2	14	1	1	-6.235	-2.64	3.95E-06	5.45E-05	1867	craniferina_c25194	CUST_17616_PI416193496	NA	NA	NA	Fungus
7725	17	83	8	12	-5.316	-2.41	1.85E-06	2.96E-05	1868	craniferina_c23728	CUST_16241_PI416193496	156048136	XP_001590035.1	hypothetical protein SS1G_08799 [Sclerotinia sclerotiorum 1980] 	Fungus
13140	3	16	1	4	-5.338	-2.416	1.88E-06	2.99E-05	1869	craniferina_c25759	CUST_18147_PI416193496	NA	NA	NA	Algae
6499	124	620	23	47	-5.032	-2.331	1.30E-06	2.22E-05	1870	craniferina_c5247	CUST_7258_PI416193500	258571499	XP_002544553.1	"NADH dehydrogenase (quinone), G subunit [Uncinocarpus reesii 1704] "	Fungus
6873	26	3	21	1	7.754	2.955	7.47E-06	9.05E-05	1871	craniferina_c19837	CUST_12550_PI416193496	NA	NA	NA	Fungus
36073	163	767	28	37	-4.743	-2.246	8.08E-07	1.52E-05	1872	craniferina_c26837	CUST_19189_PI416193496	NA	NA	NA	Algae
26541	59	231	6	55	-3.833	-1.939	3.60E-08	1.21E-06	1873	craniferina_c24191	CUST_16680_PI416193496	NA	NA	NA	Algae
32034	89	574	10	98	-6.41	-2.68	4.56E-06	6.12E-05	1874	craniferina_c4232	CUST_6220_PI416193500	145238016	XP_001391655.1	hypothetical protein An07g05760 [Aspergillus niger] 	Fungus
5255	3656	111	3337	41	24.87	4.636	2.90E-05	0.000270031	1875	craniferina_lrc189	CUST_355_PI416193500	169597099	XP_001791973.1	hypothetical protein SNOG_01331 [Phaeosphaeria nodorum SN15] 	Fungus
4531	14	2	7	0	6.214	2.636	4.08E-06	5.60E-05	1876	craniferina_c19092	CUST_11837_PI416193496	NA	NA	NA	Fungus
25605	502	102	179	34	4.868	2.283	1.06E-06	1.89E-05	1877	craniferina_lrc497	CUST_926_PI416193500	NA	NA	NA	Fungus
28499	147	31	25	10	4.881	2.287	1.09E-06	1.93E-05	1878	craniferina_c8305	CUST_3325_PI416193496	189191010	XP_001931844.1	hypothetical protein PTRG_01511 [Pyrenophora tritici-repentis Pt-1C-BFP] 	Fungus
4441	4	32	1	11	-9.052	-3.178	1.06E-05	0.000120526	1879	craniferina_c3799	CUST_933_PI416193496	240281408	EER44911.1	kynurenine 3-monooxygenase [Ajellomyces capsulatus H143]	Fungus
1570	99	347	25	24	-3.564	-1.834	4.01E-09	2.01E-07	1880	craniferina_c26735	CUST_19089_PI416193496	224124868	XP_002319442.1	predicted protein [Populus trichocarpa] 	Algae
21773	176851	53639	1652	4468	3.304	1.724	7.47E-12	1.15E-09	1881	Cr_DMini_673H08.ab1	CUST_17511_PI416193500	NA	NA	NA	Algae
12973	57	8	22	5	8.89	3.152	1.02E-05	0.000115557	1882	craniferina_c6278	CUST_8304_PI416193500	119478877	XP_001259472.1	XPG I-region protein [Neosartorya fischeri NRRL 181] 	Fungus
15190	12859	3503	3123	253	3.609	1.852	7.23E-09	3.29E-07	1883	craniferina_c11025	CUST_11655_PI416193500	238501142	XP_002381805.1	IQ calmodulin-binding motif protein [Aspergillus flavus NRRL3357] 	Fungus
20002	394	27	261	8	11.751	3.555	1.58E-05	0.000164587	1884	craniferina_c18293	CUST_11083_PI416193496	169786381	XP_001827651.1	hypothetical protein [Aspergillus oryzae RIB40] 	Algae
11104	66	6	36	3	12.369	3.629	1.67E-05	0.00017273	1885	craniferina_c15479	CUST_8796_PI416193496	NA	NA	NA	Algae
34549	15680	4370	1812	637	3.596	1.846	5.99E-09	2.81E-07	1886	craniferina_c22045	CUST_14655_PI416193496	NA	NA	NA	Algae
5873	2561	12171	898	1196	-4.962	-2.311	1.25E-06	2.16E-05	1887	craniferina_c17489	CUST_10374_PI416193496	NA	NA	NA	Algae
44730	84	348	18	13	-4.183	-2.065	2.05E-07	5.01E-06	1888	craniferina_c1886	CUST_3215_PI416193500	NA	NA	NA	Fungus
20965	493	103	223	13	4.482	2.164	5.02E-07	1.04E-05	1889	craniferina_c5851	CUST_1900_PI416193496	46111041	XP_382578.1	hypothetical protein FG02402.1 [Gibberella zeae PH-1]	Algae
40347	51	5	21	3	9.626	3.267	1.21E-05	0.000133506	1890	craniferina_c4563	CUST_1281_PI416193496	291278266	ADD91592.1	L-amino acid oxidase [Hypocrea lixii]	Fungus
23706	419	101	118	7	4.045	2.016	1.28E-07	3.40E-06	1891	craniferina_c7596	CUST_9369_PI416193500	NA	NA	NA	Fungus
39833	562	136	132	32	4.126	2.045	1.80E-07	4.49E-06	1892	craniferina_c6631	CUST_8644_PI416193500	NA	NA	NA	Fungus
4333	45	4	27	2	9.883	3.305	1.28E-05	0.000139383	1893	craniferina_c22552	CUST_14796_PI416193500	156057203	XP_001594525.1	hypothetical protein SS1G_04332 [Sclerotinia sclerotiorum 1980] 	Fungus
6160	77927	19269	615	439	4.045	2.016	1.29E-07	3.43E-06	1894	Cr_WMidi_9889H03.ab1	CUST_19101_PI416193500	NA	NA	NA	Algae
31382	145	32	33	8	4.499	2.169	5.45E-07	1.11E-05	1895	craniferina_c8936	CUST_3718_PI416193496	NA	NA	NA	Fungus
33884	468	130	46	4	3.601	1.849	7.97E-09	3.57E-07	1896	craniferina_c5680	CUST_7715_PI416193500	NA	NA	NA	Fungus
28056	681	2905	141	137	-4.33	-2.114	3.54E-07	7.79E-06	1897	craniferina_c23242	CUST_15784_PI416193496	169771445	XP_001820192.1	hypothetical protein [Aspergillus oryzae RIB40] 	Algae
7559	29	3	6	0	8.429	3.075	9.79E-06	0.000112508	1898	craniferina_c24066	CUST_16561_PI416193496	NA	NA	NA	Fungus
7387	634	113	334	19	5.192	2.376	1.80E-06	2.89E-05	1899	craniferina_c13843	CUST_12779_PI416193500	261357802	EEY20230.1	membrane protein [Verticillium albo-atrum VaMs.102]	Fungus
8790	642	3812	84	520	-5.932	-2.569	3.69E-06	5.18E-05	1900	craniferina_c14338	CUST_7848_PI416193496	NA	NA	NA	Algae
7724	34	390	4	188	-10.557	-3.4	1.44E-05	0.000153081	1901	craniferina_c2606	CUST_4228_PI416193500	242823609	XP_002488093.1	"Hsp70 nucleotide exchange factor (Fes1), putative [Talaromyces stipitatus ATCC 10500] "	Fungus
16602	16803	85068	2861	14286	-5.068	-2.341	1.53E-06	2.52E-05	1902	craniferina_lrc197	CUST_372_PI416193500	NA	NA	NA	Algae
4797	44	284	15	148	-6.141	-2.619	4.22E-06	5.74E-05	1903	craniferina_c1467	CUST_2582_PI416193500	NA	NA	NA	Fungus
30067	3	25	1	5	-9.886	-3.305	1.31E-05	0.000141504	1904	craniferina_c2713	CUST_534_PI416193496	NA	NA	NA	Fungus
12086	191	733	29	126	-3.823	-1.935	4.58E-08	1.48E-06	1905	craniferina_c15783	CUST_9041_PI416193496	169767072	XP_001818007.1	hypothetical protein [Aspergillus oryzae RIB40] 	Fungus
41453	28	747	24	89	-37.125	-5.214	3.62E-05	0.000321017	1906	craniferina_c5884	CUST_7928_PI416193500	NA	NA	NA	Fungus
9530	261	883	17	124	-3.365	-1.751	1.97E-10	1.74E-08	1907	craniferina_c22467	CUST_14784_PI416193500	169615387	XP_001801109.1	hypothetical protein SNOG_10851 [Phaeosphaeria nodorum SN15] 	Fungus
36578	46	192	11	13	-4.255	-2.089	3.04E-07	6.87E-06	1908	craniferina_c11120	CUST_5267_PI416193496	NA	NA	NA	Algae
39541	353	1691	107	344	-4.892	-2.291	1.28E-06	2.19E-05	1909	Cr_DMidi_6817G06.ab1	CUST_16070_PI416193500	240275205	EER38720.1	conserved hypothetical protein [Ajellomyces capsulatus H143]	Algae
8634	19196	3936	3389	782	4.895	2.291	1.30E-06	2.22E-05	1910	craniferina_lrc1015	CUST_1825_PI416193500	5902596	AAD55568.1	AF110786_1light harvesting complex a protein [Volvox carteri f. nagariensis]	Algae
33062	8252	2	7216	0	1324.329	10.371	6.72E-05	0.000522558	1911	Cr_WMini_3841C07.ab1	CUST_19626_PI416193500	156048881	XP_001590407.1	hypothetical protein SS1G_08147 [Sclerotinia sclerotiorum 1980] 	Algae
30175	91	365	24	90	-4.036	-2.013	1.42E-07	3.69E-06	1912	craniferina_c14134	CUST_12882_PI416193500	156048396	XP_001590165.1	hypothetical protein SS1G_08929 [Sclerotinia sclerotiorum 1980] 	Fungus
15310	376	1309	60	201	-3.484	-1.801	2.12E-09	1.20E-07	1913	craniferina_c3417	CUST_5241_PI416193500	240105821	EER24014.1	HD domain containing protein [Coccidioides posadasii C735 delta SOWgp]	Algae
37643	25	177	11	49	-7.425	-2.892	7.75E-06	9.33E-05	1914	craniferina_c1147	CUST_2047_PI416193500	154299202	XP_001550021.1	hypothetical protein BC1G_11779 [Botryotinia fuckeliana B05.10] 	Fungus
36826	110	3	108	1	28.579	4.837	3.38E-05	0.000304919	1915	craniferina_c16893	CUST_9914_PI416193496	115951940	XP_001184381.1	"PREDICTED: similar to ankyrin 2,3/unc44 [Strongylocentrotus purpuratus]"	Fungus
13718	530	6075	415	770	-14.17	-3.825	2.18E-05	0.000214982	1916	craniferina_c25582	CUST_17980_PI416193496	NA	NA	NA	Fungus
10425	175	10	138	5	17.089	4.095	2.58E-05	0.000246969	1917	craniferina_c10655	CUST_11430_PI416193500	NA	NA	NA	Fungus
43254	4258	14522	422	1068	-3.416	-1.772	8.58E-10	5.83E-08	1918	craniferina_c16978	CUST_9978_PI416193496	NA	NA	NA	Fungus
25714	14	2	3	1	5.676	2.505	3.31E-06	4.75E-05	1919	craniferina_c19806	CUST_12521_PI416193496	70720934	BAE06849.1	hypothetical protein [Epichloe festucae]	Algae
26502	61734	15065	16492	1645	4.022	2.008	1.46E-07	3.79E-06	1920	Cr_WMini_1633D06.ab1	CUST_19165_PI416193500	NA	NA	NA	Fungus
7791	51	11	20	4	4.498	2.169	6.28E-07	1.24E-05	1921	craniferina_c4965	CUST_6973_PI416193500	NA	NA	NA	Fungus
24975	18008	3946	2615	698	4.583	2.196	7.30E-07	1.40E-05	1922	craniferina_lrc1015	CUST_1826_PI416193500	5902596	AAD55568.1	AF110786_1light harvesting complex a protein [Volvox carteri f. nagariensis]	Algae
12040	224	25	165	3	7.428	2.893	8.06E-06	9.64E-05	1923	craniferina_c6602	CUST_2289_PI416193496	NA	NA	NA	Fungus
42832	1308	7667	325	110	-5.997	-2.584	4.18E-06	5.70E-05	1924	craniferina_c3099	CUST_4855_PI416193500	189202074	XP_001937373.1	elongation factor G 2 [Pyrenophora tritici-repentis Pt-1C-BFP] 	Fungus
33939	202	57	32	8	3.549	1.827	6.61E-09	3.05E-07	1925	craniferina_c5218	CUST_7236_PI416193500	85082932	XP_957017.1	mitochondrial nuclease [Neurospora crassa OR74A] 	Fungus
40096	94	612	12	125	-6.43	-2.685	5.40E-06	6.98E-05	1926	craniferina_c8008	CUST_3146_PI416193496	239607813	EEQ84800.1	cytoskeleton assembly control protein Sla1 [Ajellomyces dermatitidis ER-3]	Algae
22371	336	64	103	27	5.413	2.436	2.73E-06	4.06E-05	1927	craniferina_c4663	CUST_6655_PI416193500	296421849	XP_002840476.1	hypothetical protein [Tuber melanosporum Mel28] 	Algae
2648	959	266	125	30	3.596	1.847	1.16E-08	4.85E-07	1928	craniferina_c10904	CUST_5107_PI416193496	238492072	XP_002377273.1	"para-hydroxybenzoate-polyprenyltransferase Coq2, putative [Aspergillus flavus NRRL3357] "	Fungus
22405	25275	83420	3748	4035	-3.321	-1.732	1.21E-10	1.15E-08	1929	craniferina_lrc550	CUST_1022_PI416193500	154304791	XP_001552799.1	hypothetical protein BC1G_08981 [Botryotinia fuckeliana B05.10] 	Fungus
16129	330	2	540	0	36.816	5.202	3.80E-05	0.000332695	1930	Cr_DMini_673D02.ab1	CUST_17431_PI416193500	15421148	AAK95385.1	covalently-linked cell wall protein [Blumeria graminis]	Algae
23343	1208	340	117	44	3.56	1.832	8.57E-09	3.78E-07	1931	craniferina_c14221	CUST_12909_PI416193500	256728129	EEU41486.1	hypothetical protein NECHADRAFT_54104 [Nectria haematococca mpVI 77-13-4]	Fungus
4030	80	20	10	6	4.084	2.03	2.13E-07	5.15E-06	1932	craniferina_c24454	CUST_15012_PI416193500	154294272	XP_001547578.1	hypothetical protein BC1G_13822 [Botryotinia fuckeliana B05.10] 	Fungus
5953	1503	25	1237	4	48.465	5.599	4.24E-05	0.000362917	1933	craniferina_c19937	CUST_12645_PI416193496	NA	NA	NA	Algae
19829	103	27	22	12	3.929	1.974	1.04E-07	2.87E-06	1934	craniferina_c17898	CUST_10724_PI416193496	NA	NA	NA	Fungus
43638	68633	231778	6028	8383	-3.384	-1.759	6.93E-10	4.88E-08	1935	craniferina_lrc203	CUST_383_PI416193500	154313149	XP_001555901.1	hypothetical protein BC1G_05576 [Botryotinia fuckeliana B05.10] 	Fungus
43504	49	186	23	23	-4.068	-2.024	2.10E-07	5.09E-06	1936	craniferina_c16316	CUST_9464_PI416193496	169618211	XP_001802519.1	hypothetical protein SNOG_12295 [Phaeosphaeria nodorum SN15] 	Fungus
13630	9232	294	8179	184	26.41	4.723	3.49E-05	0.000312729	1937	craniferina_c5577	CUST_7605_PI416193500	145250143	XP_001396585.1	hypothetical protein An15g00460 [Aspergillus niger] 	Fungus
40138	255	52	26	8	4.955	2.309	1.63E-06	2.66E-05	1938	craniferina_c20845	CUST_13515_PI416193496	171676101	XP_001903004.1	hypothetical protein [Podospora anserina S mat+] 	Fungus
32118	871	3079	81	429	-3.521	-1.816	5.52E-09	2.61E-07	1939	craniferina_c8045	CUST_9750_PI416193500	240106506	EER24699.1	hypothetical protein CPC735_060690 [Coccidioides posadasii C735 delta SOWgp]	Fungus
22215	18	2	5	0	9.21	3.203	1.31E-05	0.000141816	1940	craniferina_c9073	CUST_3815_PI416193496	NA	NA	NA	Algae
42929	35	142	6	32	-4.056	-2.02	2.05E-07	5.00E-06	1941	craniferina_c10136	CUST_11129_PI416193500	255078176	XP_002502668.1	predicted protein [Micromonas sp. RCC299] 	Algae
9803	529	136	112	11	3.85	1.945	7.78E-08	2.27E-06	1942	craniferina_c1329	CUST_2347_PI416193500	67536840	XP_662194.1	hypothetical protein AN4590.2 [Aspergillus nidulans FGSC A4] 	Fungus
44330	96	394	11	60	-4.1	-2.036	2.51E-07	5.88E-06	1943	craniferina_c4974	CUST_6987_PI416193500	238505842	XP_002384123.1	"phytoene dehydrogenase, putative [Aspergillus flavus NRRL3357] "	Algae
19104	96	349	21	39	-3.675	-1.878	2.77E-08	9.75E-07	1944	craniferina_c14498	CUST_7985_PI416193496	NA	NA	NA	Fungus
21429	272	5	299	6	49.368	5.626	4.45E-05	0.000377526	1945	craniferina_c8540	CUST_3456_PI416193496	NA	NA	NA	Fungus
44773	12887	3164	2945	249	4.008	2.003	1.76E-07	4.42E-06	1946	Cr_WMidi_9601C01.ab1	CUST_18909_PI416193500	NA	NA	NA	Algae
15894	215	47	42	12	4.616	2.206	9.39E-07	1.71E-05	1947	craniferina_c3650	CUST_880_PI416193496	NA	NA	NA	Fungus
40004	674	158	19	23	4.296	2.103	4.83E-07	1.00E-05	1948	craniferina_c18312	CUST_11099_PI416193496	189207697	XP_001940182.1	conserved hypothetical protein [Pyrenophora tritici-repentis Pt-1C-BFP] 	Algae
22785	82	476	43	32	-6.311	-2.658	5.72E-06	7.31E-05	1949	craniferina_c27584	CUST_19902_PI416193496	NA	NA	NA	Fungus
18786	39	1525	53	440	-97.945	-6.614	5.38E-05	0.000439574	1950	craniferina_c13928	CUST_7516_PI416193496	NA	NA	NA	Fungus
36894	326	81	8	16	4.061	2.022	2.28E-07	5.44E-06	1951	craniferina_c15231	CUST_8597_PI416193496	67539760	XP_663654.1	hypothetical protein AN6050.2 [Aspergillus nidulans FGSC A4] 	Fungus
32309	339	87	53	15	3.913	1.968	1.16E-07	3.14E-06	1952	craniferina_c8715	CUST_10282_PI416193500	115491973	XP_001210614.1	conserved hypothetical protein [Aspergillus terreus NIH2624] 	Fungus
16149	93	22	10	1	4.153	2.054	3.09E-07	6.96E-06	1953	craniferina_c14247	CUST_7773_PI416193496	NA	NA	NA	Algae
43019	141	39	29	4	3.553	1.829	1.19E-08	4.95E-07	1954	craniferina_c19333	CUST_12072_PI416193496	NA	NA	NA	Algae
11697	13	47	0	7	-3.711	-1.892	4.09E-08	1.35E-06	1955	craniferina_c1870	CUST_3191_PI416193500	154303705	XP_001552259.1	hypothetical protein BC1G_08737 [Botryotinia fuckeliana B05.10] 	Fungus
39485	846	2962	81	414	-3.487	-1.802	4.92E-09	2.37E-07	1956	craniferina_c8045	CUST_9749_PI416193500	240106506	EER24699.1	hypothetical protein CPC735_060690 [Coccidioides posadasii C735 delta SOWgp]	Fungus
21539	9772	1232	1158	229	7.984	2.997	1.09E-05	0.000123183	1957	craniferina_c10071	CUST_4526_PI416193496	NA	NA	NA	Fungus
27284	932	196	249	13	4.636	2.213	1.04E-06	1.86E-05	1958	craniferina_c1282	CUST_2260_PI416193500	NA	NA	NA	Fungus
31950	3075	10402	365	1027	-3.386	-1.76	1.24E-09	7.80E-08	1959	craniferina_c5371	CUST_7401_PI416193500	119192676	XP_001246944.1	hypothetical protein CIMG_00715 [Coccidioides immitis RS]	Fungus
28358	659	131	157	25	4.982	2.317	1.86E-06	2.96E-05	1960	craniferina_c15735	CUST_9004_PI416193496	171682872	XP_001906379.1	hypothetical protein [Podospora anserina S mat+] 	Algae
39550	273	1380	64	348	-5.051	-2.337	2.06E-06	3.22E-05	1961	craniferina_c26446	CUST_18806_PI416193496	NA	NA	NA	Fungus
4764	12050	57634	907	4353	-4.783	-2.258	1.42E-06	2.40E-05	1962	craniferina_c4513	CUST_6515_PI416193500	240281408	EER44911.1	kynurenine 3-monooxygenase [Ajellomyces capsulatus H143]	Fungus
15863	2	17	0	6	-9.129	-3.191	1.39E-05	0.000149267	1963	craniferina_c10380	CUST_4742_PI416193496	NA	NA	NA	Fungus
5045	3	18	1	7	-6.245	-2.643	5.68E-06	7.28E-05	1964	craniferina_c2296	CUST_394_PI416193496	240277062	EER40572.1	tRNA isopentenyltransferase [Ajellomyces capsulatus H143]	Algae
12817	169	1909	127	656	-15.25	-3.931	2.68E-05	0.000254038	1965	craniferina_lrc23647	CUST_16163_PI416193496	156032698	XP_001585186.1	hypothetical protein SS1G_13754 [Sclerotinia sclerotiorum 1980] 	Fungus
20313	17	3	7	1	6.286	2.652	5.87E-06	7.47E-05	1966	craniferina_c18761	CUST_11525_PI416193496	NA	NA	NA	Algae
29155	8	71	2	34	-8.526	-3.092	1.25E-05	0.000136946	1967	craniferina_lrc5641	CUST_1806_PI416193496	NA	NA	NA	Fungus
27813	135	675	34	58	-5.113	-2.354	2.30E-06	3.52E-05	1968	craniferina_c10532	CUST_4852_PI416193496	154293788	XP_001547339.1	hypothetical protein BC1G_14222 [Botryotinia fuckeliana B05.10] 	Fungus
7404	5731	19	5147	14	126.795	6.986	5.81E-05	0.000466293	1969	craniferina_lrc746	CUST_1356_PI416193500	171695866	XP_001912857.1	hypothetical protein [Podospora anserina S mat+] 	Fungus
25417	20	3	6	2	7.025	2.813	8.18E-06	9.77E-05	1970	craniferina_c25734	CUST_18125_PI416193496	195428903	XP_002062505.1	GK16619 [Drosophila willistoni] 	Algae
4356	12	2	2	0	5.347	2.419	3.06E-06	4.46E-05	1971	craniferina_c6776	CUST_2393_PI416193496	171687062	XP_001908472.1	hypothetical protein [Podospora anserina S mat+] 	Algae
44093	43	204	13	56	-4.73	-2.242	1.32E-06	2.25E-05	1972	craniferina_c7382	CUST_9199_PI416193500	NA	NA	NA	Algae
12329	3310	12460	445	1571	-3.765	-1.913	5.90E-08	1.81E-06	1973	Cr_DMidi_9601F01.ab1	CUST_16340_PI416193500	121710940	XP_001273086.1	alcohol dehydrogenase [Aspergillus clavatus NRRL 1] 	Fungus
33583	1794	388	144	130	4.788	2.259	1.46E-06	2.44E-05	1974	craniferina_c16863	CUST_9891_PI416193496	NA	NA	NA	Algae
17683	154	29	80	9	5.096	2.349	2.34E-06	3.58E-05	1975	craniferina_c15298	CUST_8648_PI416193496	NA	NA	NA	Fungus
17612	5086	1318	369	104	3.86	1.949	1.11E-07	3.04E-06	1976	craniferina_c10151	CUST_11139_PI416193500	46139671	XP_391526.1	hypothetical protein FG11350.1 [Gibberella zeae PH-1]	Fungus
36435	2767	9651	519	330	-3.527	-1.819	1.08E-08	4.59E-07	1977	craniferina_c22483	CUST_14788_PI416193500	293337100	NP_001168382.1	hypothetical protein LOC100382151 [Zea mays] 	Algae
23983	494	1986	101	375	-4.026	-2.009	2.30E-07	5.47E-06	1978	craniferina_c21758	CUST_14384_PI416193496	239927194	ZP_04684147.1	RNA polymerase principal sigma factor HrdC [Streptomyces ghanaensis ATCC 14672] 	Algae
41166	298	68	64	24	4.473	2.161	8.17E-07	1.53E-05	1979	craniferina_c7295	CUST_9140_PI416193500	121700641	XP_001268585.1	"sphinganine hydroxylase Sur2, putative [Aspergillus clavatus NRRL 1] "	Fungus
5896	5	60	1	30	-10.899	-3.446	1.91E-05	0.00019271	1980	craniferina_c7856	CUST_9592_PI416193500	NA	NA	NA	Fungus
39215	1589	5714	335	690	-3.628	-1.859	2.71E-08	9.58E-07	1981	craniferina_c19139	CUST_11883_PI416193496	168050126	XP_001777511.1	predicted protein [Physcomitrella patens subsp. patens] 	Fungus
42429	1459	235	678	123	6.313	2.658	6.28E-06	7.88E-05	1982	craniferina_lrc993	CUST_1787_PI416193500	156044704	XP_001588908.1	hypothetical protein SS1G_10456 [Sclerotinia sclerotiorum 1980] 	Fungus
12636	444	76	78	6	5.794	2.535	4.51E-06	6.06E-05	1983	craniferina_c4972	CUST_1478_PI416193496	NA	NA	NA	Fungus
5091	103	25	10	1	4.166	2.059	3.88E-07	8.39E-06	1984	craniferina_c23316	CUST_15855_PI416193496	169780154	XP_001824541.1	hypothetical protein [Aspergillus oryzae RIB40] 	Fungus
35648	147	35	24	7	4.229	2.08	4.69E-07	9.79E-06	1985	craniferina_c24755	CUST_17202_PI416193496	NA	NA	NA	Algae
41341	8	43	3	17	-5.01	-2.325	2.13E-06	3.31E-05	1986	craniferina_c27766	CUST_20070_PI416193496	297801364	XP_002868566.1	hypothetical protein ARALYDRAFT_493781 [Arabidopsis lyrata subsp. lyrata] 	Fungus
25781	80	8	41	11	16.858	4.075	3.02E-05	0.000278808	1987	craniferina_c7763	CUST_9514_PI416193500	256723250	EEU36627.1	hypothetical protein NECHADRAFT_51890 [Nectria haematococca mpVI 77-13-4]	Fungus
30738	2	8	0	4	-4.075	-2.027	2.97E-07	6.74E-06	1988	craniferina_c15982	CUST_9200_PI416193496	121705574	XP_001271050.1	conserved hypothetical protein [Aspergillus clavatus NRRL 1] 	Fungus
36828	224	50	45	10	4.513	2.174	9.22E-07	1.69E-05	1989	craniferina_c17184	CUST_10136_PI416193496	159462872	XP_001689666.1	predicted protein [Chlamydomonas reinhardtii] 	Algae
11338	12	172	4	40	-14.214	-3.829	2.71E-05	0.000256345	1990	craniferina_c14887	CUST_8311_PI416193496	168049061	XP_001776983.1	predicted protein [Physcomitrella patens subsp. patens] 	Fungus
7308	16	4	3	1	3.846	1.943	1.12E-07	3.06E-06	1991	craniferina_c27775	CUST_20077_PI416193496	169621744	XP_001804282.1	hypothetical protein SNOG_14082 [Phaeosphaeria nodorum SN15] 	Fungus
7454	3	12	1	2	-4.653	-2.218	1.27E-06	2.18E-05	1992	craniferina_c23210	CUST_15755_PI416193496	NA	NA	NA	Fungus
26433	781	180	198	43	4.327	2.113	6.39E-07	1.26E-05	1993	craniferina_c8065	CUST_9769_PI416193500	NA	NA	NA	Fungus
7730	19	4	2	0	5.487	2.456	3.81E-06	5.30E-05	1994	craniferina_c27091	CUST_19434_PI416193496	225554733	EEH03028.1	glutaminyl-tRNA synthetase [Ajellomyces capsulatus G186AR]	Fungus
10034	23	93	1	37	-3.943	-1.979	1.83E-07	4.55E-06	1995	craniferina_c19065	CUST_11810_PI416193496	NA	NA	NA	Fungus
43704	53	233	5	88	-4.229	-2.08	5.08E-07	1.05E-05	1996	craniferina_c7361	CUST_9186_PI416193500	295674281	XP_002797686.1	conserved hypothetical protein [Paracoccidioides brasiliensis Pb01] 	Fungus
1051	1877	433	185	27	4.327	2.113	6.63E-07	1.30E-05	1997	craniferina_lrc11067	CUST_11675_PI416193500	170115639	XP_001889013.1	MFS inorganic phosphate transporter [Laccaria bicolor S238N-H82] 	Algae
24389	38	2	29	1	12.938	3.694	2.55E-05	0.000244321	1998	craniferina_lrc17471	CUST_10362_PI416193496	NA	NA	NA	Fungus
26607	53	212	13	34	-4.049	-2.018	2.88E-07	6.59E-06	1999	craniferina_c12818	CUST_12492_PI416193500	154289435	XP_001545339.1	hypothetical protein BC1G_16002 [Botryotinia fuckeliana B05.10] 	Fungus
9697	180567	57552	3669	4181	3.143	1.652	5.65E-13	1.39E-10	2000	Cr_DMini_1249B07.ab1	CUST_16573_PI416193500	NA	NA	NA	Algae
31739	4	31	1	12	-7.078	-2.823	9.31E-06	0.00010821	2001	craniferina_c16469	CUST_13735_PI416193500	NA	NA	NA	Fungus
34234	3715	324	2365	31	9.233	3.207	1.60E-05	0.000166649	2002	craniferina_c19740	CUST_12457_PI416193496	NA	NA	NA	Fungus
12582	4172	145	3644	14	21.399	4.419	3.59E-05	0.000318788	2003	craniferina_lrc15571	CUST_8869_PI416193496	NA	NA	NA	Fungus
17585	192	53	21	11	3.65	1.868	4.37E-08	1.42E-06	2004	craniferina_c27841	CUST_20138_PI416193496	145250819	XP_001396923.1	hypothetical protein An15g03860 [Aspergillus niger] 	Algae
16356	2141	9741	568	1021	-4.634	-2.212	1.31E-06	2.24E-05	2005	craniferina_c11376	CUST_11845_PI416193500	50542898	XP_499615.1	YALI0A00396p [Yarrowia lipolytica] 	Algae
7697	63	241	7	50	-3.776	-1.917	9.06E-08	2.56E-06	2006	craniferina_c11421	CUST_5474_PI416193496	NA	NA	NA	Fungus
40403	6	36	1	9	-6.073	-2.602	6.09E-06	7.69E-05	2007	craniferina_c11514	CUST_11923_PI416193500	156053061	XP_001592457.1	hypothetical protein SS1G_06698 [Sclerotinia sclerotiorum 1980] 	Fungus
22561	212	19	116	7	10.91	3.448	2.13E-05	0.000210886	2008	Cr_DMidi_7585B08.ab1	CUST_16129_PI416193500	169599655	XP_001793250.1	hypothetical protein SNOG_02651 [Phaeosphaeria nodorum SN15] 	Fungus
28811	45	201	5	89	-4.215	-2.076	5.56E-07	1.13E-05	2009	craniferina_c24697	CUST_17151_PI416193496	NA	NA	NA	Fungus
21100	22	165	21	11	-10.29	-3.363	1.98E-05	0.000198485	2010	craniferina_c27284	CUST_19615_PI416193496	NA	NA	NA	Fungus
15747	954	7	847	2	112.853	6.818	6.25E-05	0.000493255	2011	craniferina_c6494	CUST_8507_PI416193500	261204864	XP_002627169.1	mitosis protein dim1 [Ajellomyces dermatitidis SLH14081] 	Fungus
20464	1756	7481	312	1524	-4.248	-2.087	6.20E-07	1.23E-05	2012	craniferina_c3662	CUST_887_PI416193496	NA	NA	NA	Algae
6196	5	27	1	1	-5.377	-2.427	3.83E-06	5.31E-05	2013	Cr_WMini_1633D07.ab1	CUST_19166_PI416193500	NA	NA	NA	Algae
37677	10368	5	9208	2	802.781	9.649	8.23E-05	0.000611928	2014	craniferina_c3722	CUST_5622_PI416193500	169622603	XP_001804710.1	hypothetical protein SNOG_14526 [Phaeosphaeria nodorum SN15] 	Fungus
17526	3401	12489	637	734	-3.709	-1.891	7.20E-08	2.13E-06	2015	craniferina_c17340	CUST_10255_PI416193496	NA	NA	NA	Algae
30476	7	62	5	11	-10.916	-3.448	2.24E-05	0.000219843	2016	craniferina_c18319	CUST_11106_PI416193496	NA	NA	NA	Fungus
15729	41	192	6	56	-4.554	-2.187	1.22E-06	2.12E-05	2017	craniferina_c3904	CUST_5843_PI416193500	NA	NA	NA	Fungus
16701	14	2	5	0	7.556	2.918	1.17E-05	0.000130198	2018	craniferina_c19105	CUST_11850_PI416193496	NA	NA	NA	Fungus
17107	1833	428	174	35	4.281	2.098	7.20E-07	1.39E-05	2019	craniferina_lrc11067	CUST_11676_PI416193500	170115639	XP_001889013.1	MFS inorganic phosphate transporter [Laccaria bicolor S238N-H82] 	Algae
28674	1209	30	1192	25	33.343	5.059	4.65E-05	0.000391273	2020	craniferina_c13052	CUST_6758_PI416193496	NA	NA	NA	Algae
3065	79	18	16	4	4.444	2.152	9.94E-07	1.79E-05	2021	craniferina_c21149	CUST_13803_PI416193496	156035543	XP_001585883.1	hypothetical protein SS1G_12975 [Sclerotinia sclerotiorum 1980] 	Fungus
701	4	51	3	12	-14.039	-3.811	2.98E-05	0.000276483	2022	craniferina_c13007	CUST_6719_PI416193496	258570995	XP_002544301.1	conserved hypothetical protein [Uncinocarpus reesii 1704] 	Fungus
19014	17	204	11	2	-14.203	-3.828	3.01E-05	0.000278237	2023	craniferina_c8337	CUST_3343_PI416193496	281201592	EFA75801.1	actin binding protein [Polysphondylium pallidum PN500]	Fungus
2338	71	12	19	1	5.799	2.536	5.41E-06	6.98E-05	2024	craniferina_c15214	CUST_8581_PI416193496	242760174	XP_002339935.1	"zinc finger protein, putative [Talaromyces stipitatus ATCC 10500] "	Fungus
10859	146	15	131	3	7.891	2.98	1.29E-05	0.000140498	2025	craniferina_c12663	CUST_6435_PI416193496	145254471	XP_001398635.1	hypothetical protein An18g01760 [Aspergillus niger] 	Fungus
22332	1264	168	472	50	7.33	2.874	1.12E-05	0.000125665	2026	craniferina_c27034	CUST_19379_PI416193496	212544494	XP_002152401.1	conserved hypothetical protein [Penicillium marneffei ATCC 18224] 	Fungus
3953	298	53	111	20	5.639	2.495	4.95E-06	6.53E-05	2027	craniferina_c20104	CUST_12807_PI416193496	NA	NA	NA	Fungus
12639	19473	12	16516	17	1433.181	10.485	8.68E-05	0.000637564	2028	BTK05728011(c)SJ1(t)Dry_0.5-1kb_1441-1536_F7(p)T3(s)090205SJ1SEQ1.054.ab1	CUST_15553_PI416193500	189195850	XP_001934263.1	dihydroceramide delta(4)-desaturase [Pyrenophora tritici-repentis Pt-1C-BFP] 	NA
43461	179	46	20	26	4.345	2.119	8.54E-07	1.59E-05	2029	craniferina_c27809	CUST_20110_PI416193496	289621467	CBI52250.1	unnamed protein product [Sordaria macrospora]	Fungus
5647	227	47	51	3	4.752	2.249	1.89E-06	3.00E-05	2030	craniferina_c25453	CUST_15108_PI416193500	121710506	XP_001272869.1	kinesin family protein [Aspergillus clavatus NRRL 1] 	Fungus
12611	40	195	8	74	-4.652	-2.218	1.58E-06	2.60E-05	2031	craniferina_c7032	CUST_2560_PI416193496	258564506	XP_002582998.1	predicted protein [Uncinocarpus reesii 1704] 	Fungus
10328	29458	7594	3372	1561	3.917	1.97	2.28E-07	5.44E-06	2032	craniferina_c1318	CUST_2326_PI416193500	189197153	XP_001934914.1	urea active transporter [Pyrenophora tritici-repentis Pt-1C-BFP] 	Fungus
22250	7945	2031	3017	381	3.791	1.922	1.30E-07	3.44E-06	2033	craniferina_c2364	CUST_3912_PI416193500	156061970	XP_001596907.1	hypothetical protein SS1G_01099 [Sclerotinia sclerotiorum 1980] 	Fungus
14407	7	87	4	14	-13.441	-3.749	2.97E-05	0.000275796	2034	craniferina_c7592	CUST_2906_PI416193496	NA	NA	NA	Fungus
1286	1608	383	157	86	4.25	2.087	7.23E-07	1.39E-05	2035	craniferina_c5720	CUST_1843_PI416193496	NA	NA	NA	Algae
25386	68	18	19	4	3.803	1.927	1.41E-07	3.67E-06	2036	craniferina_c15939	CUST_13524_PI416193500	242781035	XP_002479719.1	conserved hypothetical protein [Talaromyces stipitatus ATCC 10500] 	Fungus
35508	560	81	262	6	6.494	2.699	8.53E-06	0.000100903	2037	craniferina_c12229	CUST_6083_PI416193496	NA	NA	NA	Fungus
41353	136	31	24	9	4.444	2.152	1.07E-06	1.91E-05	2038	Cr_DMini_673C07.ab1	CUST_17417_PI416193500	169608432	XP_001797635.1	hypothetical protein SNOG_07294 [Phaeosphaeria nodorum SN15] 	Fungus
21802	7340	24836	704	773	-3.393	-1.763	5.13E-09	2.45E-07	2039	craniferina_c4679	CUST_6677_PI416193500	156056649	XP_001594248.1	hypothetical protein SS1G_04055 [Sclerotinia sclerotiorum 1980] 	Fungus
21249	11	45	3	11	-4.11	-2.039	5.14E-07	1.06E-05	2040	craniferina_c1667	CUST_2876_PI416193500	154310519	XP_001554591.1	hypothetical protein BC1G_07180 [Botryotinia fuckeliana B05.10] 	Fungus
33830	1635	474	354	26	3.4	1.765	5.85E-09	2.75E-07	2041	craniferina_c26808	CUST_19161_PI416193496	125546411	EAY92550.1	hypothetical protein OsI_14290 [Oryza sativa Indica Group]	Algae
14652	65	290	23	135	-4.324	-2.112	8.56E-07	1.59E-05	2042	craniferina_c2723	CUST_4373_PI416193500	255941042	XP_002561290.1	Pc16g09790 [Penicillium chrysogenum Wisconsin 54-1255] 	Fungus
16709	331	1166	40	125	-3.524	-1.817	2.26E-08	8.23E-07	2043	craniferina_c21111	CUST_13769_PI416193496	NA	NA	NA	Algae
29066	3112	701	86	185	4.557	2.188	1.38E-06	2.33E-05	2044	craniferina_c5063	CUST_1517_PI416193496	NA	NA	NA	Algae
21854	4	35	1	8	-8.27	-3.048	1.53E-05	0.000161313	2045	craniferina_lrc2025	CUST_3427_PI416193500	296809153	XP_002844915.1	alpha/beta hydrolase fold-3 domain-containing protein [Arthroderma otae CBS 113480] 	Fungus
1844	5	25	1	8	-5.085	-2.346	3.30E-06	4.74E-05	2046	craniferina_c20418	CUST_13107_PI416193496	212537921	XP_002149116.1	conserved hypothetical protein [Penicillium marneffei ATCC 18224] 	Fungus
18383	187	937	41	184	-5.022	-2.328	3.05E-06	4.45E-05	2047	craniferina_c24260	CUST_16740_PI416193496	NA	NA	NA	Algae
12182	11	2	8	0	4.807	2.265	2.24E-06	3.43E-05	2048	craniferina_c4705	CUST_1354_PI416193496	240272863	EER36388.1	flotillin domain-containing protein [Ajellomyces capsulatus H143]	Fungus
36898	17350	3732	3297	431	4.612	2.205	1.54E-06	2.54E-05	2049	craniferina_lrc3013	CUST_643_PI416193496	255076783	XP_002502060.1	"photosystem I reaction center subunit IV, chloroplast precursor [Micromonas sp. RCC299] "	Algae
37154	13	51	3	16	-3.738	-1.902	1.10E-07	3.01E-06	2050	craniferina_c17440	CUST_10338_PI416193496	242761725	XP_002340236.1	"sodium/hydrogen antiporter, putative [Talaromyces stipitatus ATCC 10500] "	Fungus
39466	162426	52182	3176	3946	3.118	1.641	3.39E-12	6.01E-10	2051	craniferina_lrc28251	CUST_20458_PI416193496	NA	NA	NA	Algae
41676	6992	24223	787	4365	-3.443	-1.783	1.19E-08	4.96E-07	2052	craniferina_lrc2121	CUST_339_PI416193496	156057945	XP_001594896.1	mitochondrial peroxiredoxin PRX1 [Sclerotinia sclerotiorum 1980] 	Fungus
36093	14	3	2	1	5.446	2.445	4.82E-06	6.41E-05	2053	Cr_DMini_673G01.ab1	CUST_17476_PI416193500	NA	NA	NA	Fungus
18068	3715	324	1945	170	11.485	3.522	2.62E-05	0.000249617	2054	Cr_Midi_01H02.ab1	CUST_17827_PI416193500	NA	NA	NA	Algae
32710	188	53	36	7	3.516	1.814	2.31E-08	8.34E-07	2055	craniferina_c5218	CUST_7235_PI416193500	85082932	XP_957017.1	mitochondrial nuclease [Neurospora crassa OR74A] 	Fungus
26146	564	138	51	12	4.091	2.032	5.30E-07	1.08E-05	2056	craniferina_c20443	CUST_13132_PI416193496	259487230	CBF85739.1	"TPA: flavin-binding monooxygenase, putative (AFU_orthologue; AFUA_2G17490) [Aspergillus nidulans FGSC A4]"	Fungus
23439	23366	73512	3217	2932	-3.164	-1.662	5.06E-11	5.59E-09	2057	craniferina_lrc550	CUST_1021_PI416193500	154304791	XP_001552799.1	hypothetical protein BC1G_08981 [Botryotinia fuckeliana B05.10] 	Fungus
32920	41	144	4	12	-3.559	-1.832	3.87E-08	1.28E-06	2058	craniferina_c1716	CUST_2958_PI416193500	NA	NA	NA	Algae
5711	11	47	1	7	-4.314	-2.109	9.23E-07	1.69E-05	2059	craniferina_c15618	CUST_8909_PI416193496	NA	NA	NA	Algae
6843	45398	12875	7788	94	3.49	1.803	2.09E-08	7.78E-07	2060	craniferina_lrc383	CUST_720_PI416193500	154312122	XP_001555389.1	40S ribosomal protein S3 [Botryotinia fuckeliana B05.10] 	Fungus
11237	13825	408	8160	25	30.347	4.923	4.91E-05	0.00040841	2061	craniferina_c2046	CUST_3457_PI416193500	119188903	XP_001245058.1	hypothetical protein CIMG_04499 [Coccidioides immitis RS] 	Fungus
32386	185	707	50	104	-3.875	-1.954	2.37E-07	5.62E-06	2062	craniferina_c21226	CUST_13878_PI416193496	NA	NA	NA	Fungus
9122	30	355	22	38	-17.233	-4.107	3.67E-05	0.000324117	2063	craniferina_c2028	CUST_3432_PI416193500	NA	NA	NA	Fungus
29424	2756	807	393	111	3.414	1.772	9.90E-09	4.28E-07	2064	craniferina_lrc1446	CUST_2544_PI416193500	NA	NA	NA	Fungus
38200	53	194	5	66	-3.557	-1.831	4.02E-08	1.33E-06	2065	craniferina_c6715	CUST_8717_PI416193500	156036336	XP_001586279.1	hypothetical protein SS1G_12857 [Sclerotinia sclerotiorum 1980] 	Fungus
30143	59	217	8	72	-3.547	-1.827	3.58E-08	1.20E-06	2066	craniferina_c6715	CUST_8718_PI416193500	156036336	XP_001586279.1	hypothetical protein SS1G_12857 [Sclerotinia sclerotiorum 1980] 	Fungus
9861	52	10	2	7	6.648	2.733	9.86E-06	0.000113059	2067	craniferina_c27994	CUST_20265_PI416193496	255939678	XP_002560608.1	Pc16g02360 [Penicillium chrysogenum Wisconsin 54-1255] 	Fungus
6791	205	63	6	1	3.243	1.697	6.40E-10	4.59E-08	2068	craniferina_c27596	CUST_19914_PI416193496	NA	NA	NA	Fungus
44049	315	93	56	15	3.375	1.755	5.70E-09	2.68E-07	2069	craniferina_c1490	CUST_2617_PI416193500	258565757	XP_002583623.1	conserved hypothetical protein [Uncinocarpus reesii 1704] 	Fungus
9181	1068	176	513	84	6.051	2.597	7.44E-06	9.03E-05	2070	craniferina_lrc993	CUST_1788_PI416193500	156044704	XP_001588908.1	hypothetical protein SS1G_10456 [Sclerotinia sclerotiorum 1980] 	Fungus
44601	5665	30282	1576	1920	-5.472	-2.452	4.98E-06	6.56E-05	2071	craniferina_c10872	CUST_11554_PI416193500	154320810	XP_001559721.1	hypothetical protein BC1G_01877 [Botryotinia fuckeliana B05.10] 	Fungus
17503	30	8	4	1	3.645	1.866	7.63E-08	2.24E-06	2072	craniferina_c14654	CUST_8113_PI416193496	256726536	EEU39897.1	hypothetical protein NECHADRAFT_39343 [Nectria haematococca mpVI 77-13-4]	Algae
16681	3528	495	2105	28	6.316	2.659	8.76E-06	0.000103107	2073	craniferina_c3128	CUST_4902_PI416193500	256729916	EEU43269.1	predicted protein [Nectria haematococca mpVI 77-13-4]	Fungus
21848	137	22	13	35	22.068	4.464	4.30E-05	0.000367563	2074	craniferina_c20877	CUST_13545_PI416193496	NA	NA	NA	Fungus
17511	21	75	2	18	-3.423	-1.775	1.20E-08	5.00E-07	2075	craniferina_c10512	CUST_11337_PI416193500	261355611	EEY18039.1	multidrug resistance-associated protein [Verticillium albo-atrum VaMs.102]	Fungus
34304	414	79	198	20	4.988	2.318	3.19E-06	4.61E-05	2076	craniferina_c3920	CUST_987_PI416193496	169596108	XP_001791478.1	hypothetical protein SNOG_00806 [Phaeosphaeria nodorum SN15] 	Algae
40116	52	14	12	4	3.747	1.906	1.32E-07	3.49E-06	2077	craniferina_c24362	CUST_16838_PI416193496	145256594	XP_001401453.1	hypothetical protein An04g00880 [Aspergillus niger] 	Fungus
29370	94	343	11	78	-3.597	-1.847	5.55E-08	1.72E-06	2078	craniferina_c8355	CUST_3352_PI416193496	168064899	XP_001784395.1	predicted protein [Physcomitrella patens subsp. patens] 	Algae
42944	230	5	249	2	34.687	5.116	5.31E-05	0.000435157	2079	craniferina_c12864	CUST_6600_PI416193496	NA	NA	NA	Fungus
31674	124	20	40	31	20.288	4.343	4.13E-05	0.000355724	2080	craniferina_c25537	CUST_17941_PI416193496	256722459	EEU35842.1	hypothetical protein NECHADRAFT_20921 [Nectria haematococca mpVI 77-13-4]	Fungus
36696	4	23	2	3	-6.713	-2.747	1.04E-05	0.000118399	2081	craniferina_c14598	CUST_8068_PI416193496	170049776	XP_001870921.1	"fructose-1,6-bisphosphatase 1 [Culex quinquefasciatus] "	Algae1
37592	81735	21725	23124	2041	3.682	1.88	9.94E-08	2.76E-06	2082	Cr_WMini_1825A03.ab1	CUST_19240_PI416193500	NA	NA	NA	Algae
28401	248	70	44	6	3.54	1.824	3.71E-08	1.24E-06	2083	craniferina_c17578	CUST_10452_PI416193496	NA	NA	NA	Fungus
7721	10	67	2	16	-6.611	-2.725	9.99E-06	0.000114044	2084	craniferina_c27961	CUST_20239_PI416193496	258572164	XP_002544844.1	predicted protein [Uncinocarpus reesii 1704] 	Fungus
35927	75	235	8	23	-3.16	-1.66	7.89E-11	8.10E-09	2085	craniferina_c2806	CUST_4477_PI416193500	225679739	EEH18023.1	E3 ubiquitin-protein ligase NEDD4 [Paracoccidioides brasiliensis Pb03] 	Fungus
3812	34	8	10	1	4.301	2.105	9.91E-07	1.79E-05	2086	craniferina_c22674	CUST_15244_PI416193496	NA	NA	NA	Fungus
15650	417	118	98	13	3.497	1.806	2.56E-08	9.12E-07	2087	craniferina_c21577	CUST_14213_PI416193496	154309631	XP_001554149.1	hypothetical protein BC1G_07286 [Botryotinia fuckeliana B05.10] 	Fungus
43930	6	66	4	26	-11.93	-3.577	2.92E-05	0.000271983	2088	craniferina_c7856	CUST_9591_PI416193500	NA	NA	NA	Fungus
16877	160579	52144	9443	3074	3.08	1.623	1.51E-12	3.10E-10	2089	Cr_DMini_4897G11.ab1	CUST_17335_PI416193500	NA	NA	NA	Fungus
41266	6382	21682	2104	1065	-3.515	-1.814	3.18E-08	1.09E-06	2090	Cr_WMidi_6241H09.ab1	CUST_18296_PI416193500	154294731	XP_001547805.1	hypothetical protein BC1G_13492 [Botryotinia fuckeliana B05.10] 	Algae
43468	132	34	17	5	3.846	1.944	2.43E-07	5.75E-06	2091	craniferina_c23906	CUST_16408_PI416193496	NA	NA	NA	Fungus
37529	21	4	4	4	5.886	2.557	7.03E-06	8.62E-05	2092	craniferina_c14068	CUST_7630_PI416193496	NA	NA	NA	Algae
23766	798	205	160	69	4.005	2.002	4.56E-07	9.58E-06	2093	craniferina_c12622	CUST_12415_PI416193500	242810560	XP_002485605.1	argininosuccinate synthase [Talaromyces stipitatus ATCC 10500] 	Fungus
9658	401	42	255	3	7.764	2.957	1.52E-05	0.000159698	2094	craniferina_c7578	CUST_2899_PI416193496	156061175	XP_001596510.1	hypothetical protein SS1G_02730 [Sclerotinia sclerotiorum 1980] 	Fungus
32384	85230	24135	21523	2005	3.47	1.795	2.20E-08	8.08E-07	2095	Cr_WMini_3841E01.ab1	CUST_19661_PI416193500	NA	NA	NA	Fungus
40215	21	99	5	34	-4.636	-2.213	1.95E-06	3.07E-05	2096	craniferina_c4622	CUST_1312_PI416193496	256729992	EEU43344.1	hypothetical protein NECHADRAFT_82537 [Nectria haematococca mpVI 77-13-4]	Algae
15659	68	9	39	2	6.622	2.727	1.07E-05	0.000121196	2097	craniferina_c15275	CUST_8629_PI416193496	NA	NA	NA	Fungus
3918	119	11	75	7	13.292	3.733	3.33E-05	0.000301556	2098	craniferina_c25244	CUST_17665_PI416193496	NA	NA	NA	Fungus
10413	32291	8834	8624	1626	3.614	1.854	7.75E-08	2.26E-06	2099	craniferina_c1066	CUST_1914_PI416193500	154291795	XP_001546477.1	hypothetical protein BC1G_14974 [Botryotinia fuckeliana B05.10] 	Algae
14460	87	303	10	37	-3.48	-1.799	2.36E-08	8.49E-07	2100	craniferina_c11030	CUST_5195_PI416193496	NA	NA	NA	Fungus
1900	2	13	0	5	-5.932	-2.568	7.45E-06	9.04E-05	2101	craniferina_lrc1463	CUST_2573_PI416193500	156061295	XP_001596570.1	hypothetical protein SS1G_02790 [Sclerotinia sclerotiorum 1980] 	Fungus
2312	174737	55817	20237	4006	3.121	1.642	2.98E-11	3.65E-09	2102	craniferina_lrc11644	CUST_12011_PI416193500	NA	NA	NA	Fungus
20134	3769	2	3180	0	767.725	9.584	9.52E-05	0.000687062	2103	craniferina_c3350	CUST_5169_PI416193500	145237726	XP_001391510.1	hypothetical protein An07g04280 [Aspergillus niger] 	Fungus
40832	4559	24745	1113	6600	-5.425	-2.44	5.28E-06	6.86E-05	2104	craniferina_lrc22262	CUST_14866_PI416193496	255940490	XP_002561014.1	Pc16g06800 [Penicillium chrysogenum Wisconsin 54-1255] 	Fungus
40750	350	1196	53	208	-3.408	-1.769	1.37E-08	5.54E-07	2105	craniferina_c3417	CUST_5242_PI416193500	240105821	EER24014.1	HD domain containing protein [Coccidioides posadasii C735 delta SOWgp]	Algae
19391	23798	6498	5542	1218	3.632	1.861	8.72E-08	2.48E-06	2106	craniferina_c5045	CUST_7068_PI416193500	291174928	EFE30738.1	hypothetical protein ARB_02437 [Arthroderma benhamiae CBS 112371]	Fungus
19447	8	2	3	0	4.247	2.086	9.49E-07	1.73E-05	2107	craniferina_c23454	CUST_15982_PI416193496	238497059	XP_002379765.1	conserved hypothetical protein [Aspergillus flavus NRRL3357] 	Fungus
14176	38	134	9	20	-3.538	-1.823	4.58E-08	1.48E-06	2108	craniferina_c25724	CUST_18115_PI416193496	67539322	XP_663435.1	hypothetical protein AN5831.2 [Aspergillus nidulans FGSC A4] 	Algae
11526	17	160	4	58	-8.967	-3.165	2.10E-05	0.000208187	2109	craniferina_lrc26435	CUST_15181_PI416193500	NA	NA	NA	Fungus
39038	183099	58618	6120	5956	3.134	1.648	6.52E-11	6.96E-09	2110	craniferina_lrc16306	CUST_9457_PI416193496	NA	NA	NA	Fungus
22389	45	8	18	2	5.36	2.422	5.16E-06	6.73E-05	2111	craniferina_c5132	CUST_7141_PI416193500	52346198	NP_001005141.1	MGC89913 protein [Xenopus (Silurana) tropicalis] 	Fungus
43494	82085	21997	24213	1902	3.642	1.865	9.98E-08	2.77E-06	2112	Cr_DMini_4897E12.ab1	CUST_17292_PI416193500	NA	NA	NA	Fungus
33850	109	6451	35	567	-60.695	-5.923	6.60E-05	0.00051517	2113	craniferina_c1272	CUST_2241_PI416193500	240104848	EER23043.1	hypothetical protein CPC735_020710 [Coccidioides posadasii C735 delta SOWgp]	Fungus
8556	18	87	9	12	-5.335	-2.415	5.06E-06	6.64E-05	2114	craniferina_c5778	CUST_7814_PI416193500	NA	NA	NA	Fungus
13892	19	97	10	26	-5.66	-2.501	6.54E-06	8.15E-05	2115	craniferina_c23133	CUST_15679_PI416193496	NA	NA	NA	Algae
19210	160	27	15	9	6.217	2.636	9.27E-06	0.000107887	2116	craniferina_c9060	CUST_10502_PI416193500	116179372	XP_001219535.1	predicted protein [Chaetomium globosum CBS 148.51] 	Fungus
9815	124	30	7	10	4.25	2.087	1.01E-06	1.82E-05	2117	craniferina_c21873	CUST_14494_PI416193496	159482232	XP_001699175.1	hypothetical protein CHLREDRAFT_177895 [Chlamydomonas reinhardtii] 	Algae
6708	58	257	14	55	-4.424	-2.145	1.46E-06	2.44E-05	2118	craniferina_c25428	CUST_17840_PI416193496	NA	NA	NA	Algae
1964	10	2	1	0	4.138	2.049	7.89E-07	1.49E-05	2119	craniferina_c1390	CUST_2446_PI416193500	156061970	XP_001596907.1	hypothetical protein SS1G_01099 [Sclerotinia sclerotiorum 1980] 	Fungus
17827	123	431	16	42	-3.503	-1.809	3.87E-08	1.28E-06	2120	craniferina_c16567	CUST_9663_PI416193496	159472571	XP_001694418.1	predicted protein [Chlamydomonas reinhardtii] 	Algae
27943	72320	16402	26010	1812	4.201	2.071	9.13E-07	1.67E-05	2121	Cr_WMini_3841D09.ab1	CUST_19653_PI416193500	5725417	CAB52419.1	putative septin [Pyrenopeziza brassicae]	Fungus
7246	2484	229	1362	16	9.551	3.256	2.45E-05	0.000236942	2122	craniferina_c8153	CUST_9855_PI416193500	189204077	XP_001938374.1	hypothetical protein PTRG_08042 [Pyrenophora tritici-repentis Pt-1C-BFP] 	Fungus
39101	3	12	0	6	-3.862	-1.949	3.16E-07	7.07E-06	2123	Cr_DMini_4609G06.ab1	CUST_17155_PI416193500	NA	NA	NA	Algae
25930	1604	7061	288	1670	-4.366	-2.126	1.39E-06	2.35E-05	2124	craniferina_lrc783	CUST_1416_PI416193500	121704832	XP_001270679.1	"siroheme synthase, putative [Aspergillus clavatus NRRL 1] "	Fungus
31955	36	221	5	65	-5.956	-2.574	8.29E-06	9.87E-05	2125	craniferina_c8577	CUST_3480_PI416193496	NA	NA	NA	Fungus
38030	187	605	21	101	-3.221	-1.688	1.04E-09	6.77E-08	2126	craniferina_lrc14645	CUST_8104_PI416193496	NA	NA	NA	Fungus
43781	226	890	34	206	-3.894	-1.961	3.72E-07	8.12E-06	2127	craniferina_c19888	CUST_12597_PI416193496	NA	NA	NA	Algae
26435	1319	4710	269	267	-3.614	-1.854	9.46E-08	2.65E-06	2128	craniferina_c5435	CUST_1701_PI416193496	NA	NA	NA	Algae
6135	61	16	18	4	3.708	1.891	1.69E-07	4.28E-06	2129	craniferina_c2128	CUST_3576_PI416193500	159128997	EDP54111.1	"oxidoreductase, short-chain dehydrogenase/reductase family [Aspergillus fumigatus A1163]"	Fungus
37343	123	16	46	8	8.075	3.013	1.83E-05	0.000186174	2130	craniferina_c8826	CUST_3641_PI416193496	NA	NA	NA	Fungus
8232	161	619	19	133	-3.81	-1.93	2.72E-07	6.27E-06	2131	craniferina_c10602	CUST_4897_PI416193496	159464801	XP_001690630.1	hypothetical protein CHLREDRAFT_169481 [Chlamydomonas reinhardtii] 	Algae
33492	5	33	1	10	-6.768	-2.759	1.25E-05	0.00013729	2132	craniferina_c24402	CUST_16876_PI416193496	159484572	XP_001700328.1	predicted protein [Chlamydomonas reinhardtii] 	Algae
34280	21	5	3	2	4.79	2.26	3.15E-06	4.57E-05	2133	craniferina_c1953	CUST_3320_PI416193500	NA	NA	NA	Algae
43306	38055	141862	17649	4113	-3.998	-1.999	5.77E-07	1.16E-05	2134	craniferina_c1291	CUST_2276_PI416193500	189200889	XP_001936781.1	conserved hypothetical protein [Pyrenophora tritici-repentis Pt-1C-BFP] 	Algae
8107	2	17	0	5	-7.409	-2.889	1.55E-05	0.000162125	2135	craniferina_c8796	CUST_10343_PI416193500	NA	NA	NA	Fungus
26077	152	39	32	13	3.958	1.985	5.07E-07	1.05E-05	2136	craniferina_c18692	CUST_14425_PI416193500	154317834	XP_001558236.1	hypothetical protein BC1G_02900 [Botryotinia fuckeliana B05.10] 	Algae
9513	68	968	20	283	-14.327	-3.841	3.76E-05	0.000329876	2137	craniferina_c7767	CUST_9520_PI416193500	NA	NA	NA	Algae
23629	587	2010	39	192	-3.42	-1.774	2.21E-08	8.09E-07	2138	craniferina_c24170	CUST_14970_PI416193500	159479660	XP_001697908.1	VID72-domain protein [Chlamydomonas reinhardtii] 	Algae
17238	186	929	16	228	-4.903	-2.294	3.70E-06	5.19E-05	2139	craniferina_c8938	CUST_3720_PI416193496	NA	NA	NA	Algae
32928	111	413	15	69	-3.71	-1.892	1.84E-07	4.58E-06	2140	craniferina_c4974	CUST_6988_PI416193500	238505842	XP_002384123.1	"phytoene dehydrogenase, putative [Aspergillus flavus NRRL3357] "	Algae
3374	3894	12812	368	1381	-3.287	-1.717	4.10E-09	2.04E-07	2141	craniferina_c17641	CUST_10500_PI416193496	NA	NA	NA	Fungus
39094	86456	23933	22938	1822	3.542	1.824	6.53E-08	1.96E-06	2142	Cr_WMini_3841E01.ab1	CUST_19660_PI416193500	NA	NA	NA	Fungus
36231	78	19	18	6	4.265	2.092	1.24E-06	2.14E-05	2143	craniferina_c13148	CUST_6839_PI416193496	NA	NA	NA	Fungus
38663	380	21	293	8	15.298	3.935	4.01E-05	0.000347422	2144	Cr_DMidi_7585B06.ab1	CUST_16125_PI416193500	255949538	XP_002565536.1	Pc22g16200 [Penicillium chrysogenum Wisconsin 54-1255] 	Fungus
20418	35	128	8	40	-3.581	-1.841	9.09E-08	2.57E-06	2145	craniferina_lrc579	CUST_1069_PI416193500	119189679	XP_001245446.1	hypothetical protein CIMG_04887 [Coccidioides immitis RS] 	Algae
39919	22	4	5	2	6.908	2.788	1.35E-05	0.000144968	2146	craniferina_c19996	CUST_12702_PI416193496	212542197	XP_002151253.1	conserved hypothetical protein [Penicillium marneffei ATCC 18224] 	Algae
20230	33	137	15	20	-4.46	-2.157	1.82E-06	2.92E-05	2147	craniferina_c2921	CUST_611_PI416193496	259483026	CBF78056.1	"TPA: MFS multidrug transporter, putative (AFU_orthologue; AFUA_6G03040) [Aspergillus nidulans FGSC A4]"	Fungus
405	575	146	74	6	3.916	1.969	4.67E-07	9.76E-06	2148	craniferina_c2773	CUST_4439_PI416193500	169608716	XP_001797777.1	hypothetical protein SNOG_07444 [Phaeosphaeria nodorum SN15] 	Fungus
13740	165552	54724	11420	3663	3.025	1.597	1.10E-12	2.39E-10	2149	Cr_DMini_1249A05.ab1	CUST_16549_PI416193500	NA	NA	NA	Algae
44649	48168	10266	16330	1483	4.558	2.188	2.17E-06	3.35E-05	2150	Cr_WMini_1633D06.ab1	CUST_19164_PI416193500	NA	NA	NA	Fungus
37614	4760	22919	933	2614	-4.853	-2.279	3.68E-06	5.17E-05	2151	craniferina_c24263	CUST_16743_PI416193496	156064387	XP_001598115.1	hypothetical protein SS1G_00201 [Sclerotinia sclerotiorum 1980] 	Fungus
11337	7116	1924	526	22	3.693	1.885	1.93E-07	4.78E-06	2152	craniferina_c16861	CUST_9889_PI416193496	NA	NA	NA	Fungus
18208	422	73	94	39	6.176	2.627	1.03E-05	0.000116597	2153	craniferina_c26523	CUST_18881_PI416193496	154318957	XP_001558796.1	hypothetical protein BC1G_02430 [Botryotinia fuckeliana B05.10] 	Fungus
6019	4381	1136	625	151	3.85	1.945	3.79E-07	8.24E-06	2154	Cr_DMini_865F07.ab1	CUST_17627_PI416193500	189188908	XP_001930793.1	conserved hypothetical protein [Pyrenophora tritici-repentis Pt-1C-BFP] 	Algae
16673	3185	654	1034	126	4.758	2.25	3.26E-06	4.69E-05	2155	craniferina_c1686	CUST_233_PI416193496	NA	NA	NA	Fungus
20792	150	752	46	299	-4.93	-2.302	4.01E-06	5.51E-05	2156	craniferina_c27273	CUST_19606_PI416193496	NA	NA	NA	Fungus
35627	3414	315	1615	169	11.11	3.474	3.21E-05	0.000293537	2157	Cr_Midi_01H02.ab1	CUST_17826_PI416193500	NA	NA	NA	Algae
32066	113	738	35	35	-6.801	-2.766	1.37E-05	0.000146688	2158	craniferina_c6613	CUST_8630_PI416193500	238482351	XP_002372414.1	"helicase, putative [Aspergillus flavus NRRL3357] "	Fungus
15454	184	662	51	26	-3.7	-1.887	2.03E-07	4.98E-06	2159	craniferina_c12710	CUST_12447_PI416193500	169626323	XP_001806562.1	hypothetical protein SNOG_16446 [Phaeosphaeria nodorum SN15] 	Fungus
43354	69	14	12	7	5.31	2.409	5.91E-06	7.50E-05	2160	craniferina_lrc939	CUST_1693_PI416193500	NA	NA	NA	Algae
21331	79898	18334	30139	1908	4.124	2.044	9.60E-07	1.74E-05	2161	Cr_WMini_3841D09.ab1	CUST_19652_PI416193500	5725417	CAB52419.1	putative septin [Pyrenopeziza brassicae]	Fungus
20212	162	38	23	2	4.277	2.097	1.43E-06	2.40E-05	2162	craniferina_c25177	CUST_17599_PI416193496	NA	NA	NA	Algae
18380	1220	4193	113	844	-3.402	-1.766	2.43E-08	8.71E-07	2163	craniferina_c20730	CUST_14613_PI416193500	159488570	XP_001702280.1	hypothetical protein CHLREDRAFT_154103 [Chlamydomonas reinhardtii] 	Algae
11276	96	24	16	9	4.218	2.076	1.23E-06	2.14E-05	2164	craniferina_c24454	CUST_15011_PI416193500	154294272	XP_001547578.1	hypothetical protein BC1G_13822 [Botryotinia fuckeliana B05.10] 	Fungus
37043	3431	934	763	157	3.651	1.868	1.73E-07	4.37E-06	2165	craniferina_c4199	CUST_6175_PI416193500	NA	NA	NA	Fungus
35078	369	77	193	19	4.49	2.167	2.07E-06	3.23E-05	2166	craniferina_c18884	CUST_14445_PI416193500	159129016	EDP54130.1	WD repeat protein [Aspergillus fumigatus A1163]	Algae
16023	273	1234	49	374	-4.439	-2.15	1.90E-06	3.01E-05	2167	craniferina_lrc1178	CUST_130_PI416193496	NA	NA	NA	Fungus
26171	3692	320	2016	167	11.452	3.518	3.39E-05	0.00030574	2168	craniferina_c1597	CUST_2778_PI416193500	15233587	NP_193860.1	"oxygen-evolving enhancer protein 3, chloroplast, putative (PSBQ1) (PSBQ) [Arabidopsis thaliana] "	Algae
3277	72	16	14	5	4.454	2.155	1.97E-06	3.09E-05	2169	craniferina_c27551	CUST_19873_PI416193496	159124251	EDP49369.1	calpain-like protein [Aspergillus fumigatus A1163]	Fungus
1798	11	38	2	5	-3.521	-1.816	7.22E-08	2.13E-06	2170	craniferina_c26296	CUST_18660_PI416193496	168061011	XP_001782485.1	"ATP-binding cassette transporter, subfamily B, member 10, group ATM protein PpABCB10 [Physcomitrella patens subsp. patens] "	Algae
37379	801	3438	114	660	-4.271	-2.095	1.47E-06	2.45E-05	2171	craniferina_c26623	CUST_18979_PI416193496	195654535	ACG46735.1	zeta-carotene desaturase [Zea mays]	Algae
37469	44	208	10	58	-4.649	-2.217	2.99E-06	4.38E-05	2172	craniferina_c23008	CUST_15558_PI416193496	NA	NA	NA	Fungus
11681	201	54	69	15	3.641	1.864	1.75E-07	4.40E-06	2173	craniferina_c17911	CUST_10735_PI416193496	NA	NA	NA	Fungus
6422	15	3	4	2	5.222	2.385	5.85E-06	7.45E-05	2174	craniferina_c25882	CUST_18265_PI416193496	NA	NA	NA	Fungus
32323	2	7	0	0	-3.505	-1.809	6.94E-08	2.07E-06	2175	craniferina_c23734	CUST_16247_PI416193496	145538604	XP_001455002.1	hypothetical protein [Paramecium tetraurelia strain d4-2] 	Fungus
36810	15243	4832	1143	69	3.149	1.655	6.96E-10	4.89E-08	2176	craniferina_c25813	CUST_18199_PI416193496	154300974	XP_001550901.1	hypothetical protein BC1G_10625 [Botryotinia fuckeliana B05.10] 	Fungus
15949	2719	758	29	117	3.614	1.854	1.52E-07	3.93E-06	2177	craniferina_c24380	CUST_16855_PI416193496	115387349	XP_001211180.1	conserved hypothetical protein [Aspergillus terreus NIH2624] 	Fungus
10061	206	691	7	116	-3.32	-1.731	1.32E-08	5.38E-07	2178	craniferina_c14191	CUST_7729_PI416193496	NA	NA	NA	Algae
42530	86334	23435	23205	2483	3.616	1.855	1.59E-07	4.06E-06	2179	Cr_WMini_1825A03.ab1	CUST_19241_PI416193500	NA	NA	NA	Algae
22710	529	1833	118	363	-3.48	-1.799	5.74E-08	1.77E-06	2180	craniferina_c1712	CUST_2952_PI416193500	NA	NA	NA	Algae
5462	11152	36763	2921	4238	-3.353	-1.746	1.83E-08	6.96E-07	2181	craniferina_c6348	CUST_2167_PI416193496	261199902	XP_002626352.1	vesicle transport V-snare protein [Ajellomyces dermatitidis SLH14081] 	Fungus
32799	180	53	26	13	3.449	1.786	4.79E-08	1.53E-06	2182	craniferina_c8880	CUST_10395_PI416193500	156054404	XP_001593128.1	hypothetical protein SS1G_06050 [Sclerotinia sclerotiorum 1980] 	Fungus
37700	573	2393	135	229	-4.243	-2.085	1.44E-06	2.41E-05	2183	craniferina_lrc493	CUST_917_PI416193500	NA	NA	NA	Fungus
44442	3	14	0	1	-5.215	-2.383	5.93E-06	7.53E-05	2184	craniferina_c4599	CUST_1297_PI416193496	NA	NA	NA	Fungus
26449	32	7	6	5	5.714	2.515	8.84E-06	0.000103883	2185	craniferina_c14230	CUST_7763_PI416193496	NA	NA	NA	Fungus
2669	3637	318	1941	157	11.326	3.502	3.51E-05	0.000314183	2186	BTK04449004(c)SJ1(t)1-3kb_B1_1x(p)T3(s)070611SJ1SEQ1.026.ab1	CUST_15394_PI416193500	NA	NA	NA	Algae
27310	362	1661	144	466	-4.763	-2.252	3.80E-06	5.29E-05	2187	craniferina_c10492	CUST_4824_PI416193496	NA	NA	NA	Fungus
7204	195	932	98	144	-5.294	-2.404	6.66E-06	8.28E-05	2188	craniferina_c11119	CUST_5266_PI416193496	296411339	XP_002835390.1	hypothetical protein [Tuber melanosporum Mel28] 	Fungus
41588	254	1252	32	263	-4.877	-2.286	4.48E-06	6.03E-05	2189	craniferina_c2937	CUST_4637_PI416193500	NA	NA	NA	Fungus
6659	188	30	83	6	5.948	2.572	1.04E-05	0.000118367	2190	craniferina_c18610	CUST_11383_PI416193496	78062821	YP_372729.1	hypothetical protein Bcep18194_B1972 [Burkholderia sp. 383] 	Fungus
9453	5140	17455	1665	647	-3.506	-1.81	8.46E-08	2.42E-06	2191	craniferina_c7694	CUST_9457_PI416193500	242765958	XP_002341079.1	"aldo-keto reductase, putative [Talaromyces stipitatus ATCC 10500] "	Fungus
5469	48	13	4	4	3.653	1.869	2.20E-07	5.28E-06	2192	craniferina_c9970	CUST_11011_PI416193500	256723857	EEU37230.1	hypothetical protein NECHADRAFT_37300 [Nectria haematococca mpVI 77-13-4]	Fungus
18634	2	10	0	2	-5.263	-2.396	6.64E-06	8.27E-05	2193	craniferina_c25467	CUST_17876_PI416193496	242804102	XP_002484308.1	"troponin C, putative [Talaromyces stipitatus ATCC 10500] "	Fungus
32021	190	35	49	17	5.846	2.548	9.91E-06	0.000113436	2194	craniferina_c5815	CUST_7859_PI416193500	189197153	XP_001934914.1	urea active transporter [Pyrenophora tritici-repentis Pt-1C-BFP] 	Fungus
17084	485	2036	68	276	-4.197	-2.069	1.38E-06	2.34E-05	2195	craniferina_c20121	CUST_12824_PI416193496	NA	NA	NA	Algae
14708	43816	10318	7767	1562	4.232	2.081	1.49E-06	2.48E-05	2196	craniferina_c23028	CUST_15577_PI416193496	NA	NA	NA	Fungus
29145	60755	16423	6645	2607	3.717	1.894	2.98E-07	6.76E-06	2197	craniferina_c1006	CUST_1807_PI416193500	255076783	XP_002502060.1	"photosystem I reaction center subunit IV, chloroplast precursor [Micromonas sp. RCC299] "	Algae
27452	13	52	4	16	-4.063	-2.022	1.02E-06	1.83E-05	2198	craniferina_lrc26415	CUST_18776_PI416193496	NA	NA	NA	Fungus
26513	1527	5444	188	294	-3.579	-1.84	1.48E-07	3.82E-06	2199	craniferina_c20788	CUST_13459_PI416193496	NA	NA	NA	Algae
16134	47	172	6	26	-3.67	-1.876	2.50E-07	5.86E-06	2200	craniferina_c13594	CUST_7226_PI416193496	727357	AAB49030.1	DnaJ homolog [Arabidopsis thaliana]	Algae
16809	161336	53811	8320	3936	3.001	1.585	3.69E-12	6.45E-10	2201	craniferina_lrc11644	CUST_12012_PI416193500	NA	NA	NA	Fungus
32580	14	76	8	15	-5.732	-2.519	9.57E-06	0.000110556	2202	craniferina_c5268	CUST_1628_PI416193496	NA	NA	NA	Fungus
33522	20	67	1	11	-3.259	-1.705	8.80E-09	3.87E-07	2203	craniferina_c10512	CUST_11338_PI416193500	261355611	EEY18039.1	multidrug resistance-associated protein [Verticillium albo-atrum VaMs.102]	Fungus
23461	116	32	33	9	3.616	1.854	2.01E-07	4.94E-06	2204	craniferina_c6843	CUST_2440_PI416193496	291187400	EFE42788.1	hypothetical protein TRV_02508 [Trichophyton verrucosum HKI 0517]	Fungus
31779	8	49	3	25	-5.757	-2.525	9.66E-06	0.000111378	2205	craniferina_c10660	CUST_11434_PI416193500	154324038	XP_001561333.1	conserved hypothetical protein [Botryotinia fuckeliana B05.10] 	Fungus
14018	163711	54086	4400	4247	3.032	1.6	3.35E-11	4.01E-09	2206	Cr_DMini_4897G11.ab1	CUST_17334_PI416193500	NA	NA	NA	Fungus
2029	1193	162	209	33	7.409	2.889	1.96E-05	0.000196321	2207	Cr_DMini_1249E07.ab1	CUST_16632_PI416193500	NA	NA	NA	Algae
20643	88	267	4	13	-3.048	-1.608	6.57E-11	6.99E-09	2208	craniferina_c9070	CUST_10509_PI416193500	258577109	XP_002542736.1	hypothetical protein UREG_02252 [Uncinocarpus reesii 1704] 	Fungus
43	4137	1039	836	278	4.01	2.004	9.10E-07	1.67E-05	2209	craniferina_c13347	CUST_7016_PI416193496	46109160	XP_381638.1	hypothetical protein FG01462.1 [Gibberella zeae PH-1]	Fungus
12271	39	147	14	21	-3.951	-1.982	7.52E-07	1.43E-05	2210	craniferina_c27741	CUST_20047_PI416193496	212532793	XP_002146553.1	4-phosphopantetheinyl transferase NpgA/CfwA [Penicillium marneffei ATCC 18224] 	Fungus
19407	255	66	65	6	3.771	1.915	4.02E-07	8.64E-06	2211	craniferina_c5037	CUST_7054_PI416193500	238498684	XP_002380577.1	conserved hypothetical protein [Aspergillus flavus NRRL3357] 	Fungus
29749	17091	5498	2789	556	3.093	1.629	3.59E-10	2.84E-08	2212	Cr_WMidi_8257A10.ab1	CUST_18579_PI416193500	242767690	XP_002341418.1	GTP-binding protein YchF [Talaromyces stipitatus ATCC 10500] 	Fungus
30224	2562	591	517	59	4.291	2.101	1.86E-06	2.96E-05	2213	craniferina_c23945	CUST_16445_PI416193496	NA	NA	NA	Fungus
33279	811	3275	276	799	-4.119	-2.042	1.29E-06	2.21E-05	2214	craniferina_lrc17590	CUST_10463_PI416193496	238504822	XP_002383640.1	conserved hypothetical protein [Aspergillus flavus NRRL3357] 	Fungus
34007	53	217	27	53	-4.413	-2.142	2.33E-06	3.57E-05	2215	craniferina_c11631	CUST_12003_PI416193500	154309191	XP_001553930.1	hypothetical protein BC1G_07490 [Botryotinia fuckeliana B05.10] 	Fungus
20690	26	142	18	68	-5.88	-2.556	1.08E-05	0.000122177	2216	craniferina_lrc22	CUST_43_PI416193500	169763212	XP_001727506.1	hypothetical protein [Aspergillus oryzae RIB40] 	Fungus
42843	60	361	36	78	-6.732	-2.751	1.61E-05	0.00016726	2217	craniferina_c19023	CUST_11772_PI416193496	NA	NA	NA	Fungus
1368	12	58	6	21	-5.03	-2.331	5.65E-06	7.24E-05	2218	craniferina_lrc553	CUST_1028_PI416193500	154295184	XP_001548029.1	acyl-CoA dehydrogenase [Botryotinia fuckeliana B05.10] 	Fungus
40572	14	4	3	1	4.134	2.047	1.37E-06	2.32E-05	2219	craniferina_c12417	CUST_6230_PI416193496	225557769	EEH06054.1	conserved hypothetical protein [Ajellomyces capsulatus G186AR]	Fungus
151	90	1283	85	77	-22.029	-4.461	5.95E-05	0.000474895	2220	craniferina_c12691	CUST_6460_PI416193496	NA	NA	NA	Fungus
7550	71	295	7	78	-4.061	-2.022	1.14E-06	2.00E-05	2221	craniferina_c14627	CUST_8091_PI416193496	297741914	CBI33349.3	unnamed protein product [Vitis vinifera]	Algae
32796	27	3	21	2	6.98	2.803	1.80E-05	0.000183217	2222	Cr_DMidi_7585E05.ab1	CUST_16184_PI416193500	126140618	ABN79922.1	glucose oxidase [Penicillium expansum]	Fungus
39372	3	25	1	17	-8.379	-3.067	2.67E-05	0.000253367	2223	craniferina_c24716	CUST_17168_PI416193496	NA	NA	NA	Fungus
34100	7188	24157	2037	2190	-3.439	-1.782	6.47E-08	1.95E-06	2224	craniferina_c10729	CUST_4992_PI416193496	168052045	XP_001778462.1	early light-induced protein 4 [Physcomitrella patens subsp. patens] 	Algae
27844	813	134	269	51	6.072	2.602	1.26E-05	0.000137484	2225	craniferina_c7930	CUST_9653_PI416193500	145259292	XP_001402324.1	hypothetical protein An04g09680 [Aspergillus niger] 	Fungus
17615	367	1513	87	384	-4.1	-2.036	1.30E-06	2.23E-05	2226	craniferina_c1637	CUST_2834_PI416193500	NA	NA	NA	Fungus
2836	7	23	1	4	-3.238	-1.695	8.47E-09	3.74E-07	2227	craniferina_c20308	CUST_13002_PI416193496	NA	NA	NA	Algae
40304	60	11	22	2	5.346	2.419	7.92E-06	9.50E-05	2228	craniferina_c15038	CUST_8443_PI416193496	NA	NA	NA	Fungus
14695	6481	1833	1666	283	3.486	1.802	9.65E-08	2.69E-06	2229	Cr_DMidi_6817C11.ab1	CUST_15995_PI416193500	242771614	XP_002477878.1	"ammonium transporter, putative [Talaromyces stipitatus ATCC 10500] "	Fungus
16541	7	41	6	9	-8.4	-3.07	2.72E-05	0.00025701	2230	craniferina_c25885	CUST_18268_PI416193496	NA	NA	NA	Fungus
27405	1324	4576	13	992	-3.399	-1.765	4.96E-08	1.57E-06	2231	craniferina_lrc74	CUST_140_PI416193500	242822212	XP_002487840.1	"heat shock protein Hsp30/Hsp42, putative [Talaromyces stipitatus ATCC 10500] "	Fungus
19726	54	265	22	121	-4.882	-2.288	5.18E-06	6.76E-05	2232	craniferina_c7361	CUST_9185_PI416193500	295674281	XP_002797686.1	conserved hypothetical protein [Paracoccidioides brasiliensis Pb01] 	Fungus
12515	68	224	6	33	-3.275	-1.711	1.43E-08	5.73E-07	2233	craniferina_c5841	CUST_1891_PI416193496	NA	NA	NA	Fungus
2868	1320	5072	404	462	-3.966	-1.988	9.05E-07	1.66E-05	2234	craniferina_c22121	CUST_14728_PI416193496	NA	NA	NA	Algae
5492	1529	6841	163	1005	-4.462	-2.158	2.85E-06	4.21E-05	2235	Cr_WMidi_8257B06.ab1	CUST_18594_PI416193500	225555959	EEH04249.1	conserved hypothetical protein [Ajellomyces capsulatus G186AR]	Fungus
38298	24441	75269	4710	1760	-3.115	-1.639	1.17E-09	7.41E-08	2236	craniferina_c10121	CUST_11120_PI416193500	159463386	XP_001689923.1	chloroplast photosystem II-associated 22 kDa protein [Chlamydomonas reinhardtii] 	Algae
39180	41	6	10	3	7.458	2.899	2.21E-05	0.000217659	2237	craniferina_c16025	CUST_13564_PI416193500	NA	NA	NA	Algae
20499	2	15	0	4	-8.076	-3.014	2.60E-05	0.000248147	2238	craniferina_c22607	CUST_15182_PI416193496	NA	NA	NA	Fungus
12885	649	2553	165	471	-3.977	-1.992	9.58E-07	1.74E-05	2239	craniferina_lrc4577	CUST_1288_PI416193496	NA	NA	NA	Algae
10543	538	134	144	17	3.935	1.976	8.50E-07	1.58E-05	2240	craniferina_c7596	CUST_9370_PI416193500	NA	NA	NA	Fungus
5943	42	245	13	61	-5.902	-2.561	1.19E-05	0.000131717	2241	craniferina_c17159	CUST_10117_PI416193496	NA	NA	NA	Algae
6358	92	16	52	8	5.806	2.537	1.13E-05	0.000126426	2242	craniferina_c2795	CUST_4465_PI416193500	296826418	XP_002850973.1	sugar transporter [Arthroderma otae CBS 113480] 	Fungus
20639	6310	210	5699	42	23.557	4.558	6.44E-05	0.000505584	2243	craniferina_c900	CUST_1625_PI416193500	296418918	XP_002839072.1	hypothetical protein [Tuber melanosporum Mel28] 	Fungus
29209	77	4	32	3	24.309	4.603	6.56E-05	0.000512519	2244	craniferina_c8432	CUST_3396_PI416193496	NA	NA	NA	Fungus
24961	14490	33	12539	7	160.792	7.329	0.000107166	0.000755344	2245	craniferina_lrc662	CUST_1203_PI416193500	296816955	XP_002848814.1	sulfur metabolite repression control protein C [Arthroderma otae CBS 113480] 	Fungus
40226	454	1575	65	127	-3.485	-1.801	1.15E-07	3.11E-06	2246	craniferina_c22765	CUST_15331_PI416193496	NA	NA	NA	Fungus
1553	47	160	15	27	-3.49	-1.803	1.20E-07	3.21E-06	2247	craniferina_c23944	CUST_16444_PI416193496	NA	NA	NA	Algae
39925	307	1197	48	88	-3.929	-1.974	8.59E-07	1.59E-05	2248	craniferina_c6569	CUST_8595_PI416193500	NA	NA	NA	Fungus
40146	1691	5609	213	340	-3.33	-1.736	3.23E-08	1.10E-06	2249	craniferina_c22483	CUST_14787_PI416193500	293337100	NP_001168382.1	hypothetical protein LOC100382151 [Zea mays] 	Algae
29283	21	84	4	8	-3.984	-1.994	1.07E-06	1.91E-05	2250	craniferina_c2603	CUST_491_PI416193496	168040576	XP_001772770.1	predicted protein [Physcomitrella patens subsp. patens] 	Fungus
14504	7734	27699	2462	3954	-3.701	-1.888	4.12E-07	8.81E-06	2251	craniferina_c4550	CUST_6548_PI416193500	154300660	XP_001550745.1	hypothetical protein BC1G_10918 [Botryotinia fuckeliana B05.10] 	Algae
40048	517	2164	56	378	-4.156	-2.055	1.69E-06	2.75E-05	2252	craniferina_c13299	CUST_6975_PI416193496	NA	NA	NA	Fungus
12960	5076	277	1390	66	18.26	4.191	5.90E-05	0.000471685	2253	craniferina_c2212	CUST_3690_PI416193500	159126026	EDP51142.1	nitrogen metabolite repression regulator NmrA [Aspergillus fumigatus A1163]	Fungus
39687	177	9	174	2	13.715	3.778	4.91E-05	0.000408597	2254	craniferina_c20532	CUST_13216_PI416193496	NA	NA	NA	Algae
7652	7	46	5	19	-6.967	-2.801	1.99E-05	0.000198669	2255	craniferina_c4833	CUST_6839_PI416193500	145231911	XP_001399424.1	hypothetical protein An02g02840 [Aspergillus niger] 	Fungus
38283	748	146	198	45	5.164	2.368	7.52E-06	9.10E-05	2256	craniferina_c15800	CUST_13464_PI416193500	NA	NA	NA	Fungus
14943	2	12	1	6	-5.006	-2.324	6.32E-06	7.92E-05	2257	craniferina_c8894	CUST_10404_PI416193500	189196064	XP_001934370.1	conserved hypothetical protein [Pyrenophora tritici-repentis Pt-1C-BFP] 	Fungus
20368	90	347	25	127	-3.788	-1.921	5.89E-07	1.18E-05	2258	craniferina_c2723	CUST_4374_PI416193500	255941042	XP_002561290.1	Pc16g09790 [Penicillium chrysogenum Wisconsin 54-1255] 	Fungus
31616	43	11	7	3	4.055	2.02	1.36E-06	2.31E-05	2259	craniferina_c26838	CUST_19190_PI416193496	NA	NA	NA	Algae
40358	945	246	244	57	3.815	1.932	6.69E-07	1.31E-05	2260	Cr_WMidi_9889D09.ab1	CUST_19021_PI416193500	NA	NA	NA	Fungus
11366	19	82	2	16	-4.243	-2.085	2.06E-06	3.22E-05	2261	craniferina_c15124	CUST_8511_PI416193496	159488489	XP_001702242.1	maturation/stability factor for petA mRNA [Chlamydomonas reinhardtii] 	Algae
32116	34	3	17	2	11.785	3.559	4.33E-05	0.000369363	2262	craniferina_c18506	CUST_11282_PI416193496	NA	NA	NA	Fungus
5990	3415	314	1663	171	11.106	3.473	4.06E-05	0.000350145	2263	BTK04449004(c)SJ1(t)1-3kb_B1_1x(p)T3(s)070611SJ1SEQ1.026.ab1	CUST_15393_PI416193500	NA	NA	NA	Algae
6207	83	282	32	24	-3.562	-1.833	2.24E-07	5.37E-06	2264	craniferina_c10967	CUST_5150_PI416193496	NA	NA	NA	Fungus
6389	163553	55092	12745	3766	2.967	1.569	9.29E-12	1.36E-09	2265	BTK05729010(c)SJ1(t)Dry_0.5-1kb_1441-1536_E10(p)T3(s)090205SJ1SEQ1.077.ab1	CUST_15578_PI416193500	NA	NA	NA	NA
17346	113	477	32	157	-4.203	-2.071	1.93E-06	3.05E-05	2266	craniferina_lrc19070	CUST_11815_PI416193496	NA	NA	NA	Fungus
35802	87	23	25	4	3.702	1.888	4.43E-07	9.33E-06	2267	craniferina_c22381	CUST_14975_PI416193496	156061725	XP_001596785.1	hypothetical protein SS1G_03008 [Sclerotinia sclerotiorum 1980] 	Fungus
32045	12	2	5	1	4.78	2.257	5.22E-06	6.80E-05	2268	craniferina_c1568	CUST_2730_PI416193500	296807120	XP_002844176.1	SMB [Arthroderma otae CBS 113480] 	Fungus
6910	32	8	6	4	4.847	2.277	5.56E-06	7.14E-05	2269	craniferina_c20175	CUST_12877_PI416193496	123507472	XP_001329422.1	ankyrin repeat protein [Trichomonas vaginalis G3] 	Algae
8448	10	2	3	0	5.267	2.397	8.66E-06	0.000102192	2270	craniferina_c19457	CUST_12188_PI416193496	240275722	EER39235.1	vacuolar transporter chaperone 4 [Ajellomyces capsulatus H143]	Fungus
6208	195	8	73	5	29.876	4.901	7.59E-05	0.000575724	2271	craniferina_c12582	CUST_6374_PI416193496	NA	NA	NA	Fungus
38214	238	1353	33	241	-5.675	-2.505	1.16E-05	0.000129255	2272	craniferina_c9798	CUST_10926_PI416193500	212529290	XP_002144802.1	"DNA mismatch repair protein Mlh1, putative [Penicillium marneffei ATCC 18224] "	Fungus
44252	1924	65	1847	106	90.447	6.499	0.000100466	0.000717166	2273	craniferina_c11506	CUST_5541_PI416193496	169617886	XP_001802357.1	hypothetical protein SNOG_12124 [Phaeosphaeria nodorum SN15] 	Fungus
38839	41076	12731	7894	2045	3.218	1.686	1.25E-08	5.16E-07	2274	craniferina_lrc5199	CUST_7216_PI416193500	NA	NA	NA	Fungus
39952	243	72	46	15	3.399	1.765	7.89E-08	2.29E-06	2275	Cr_DMidi_9697E07.ab1	CUST_16487_PI416193500	154301497	XP_001551161.1	hypothetical protein BC1G_10418 [Botryotinia fuckeliana B05.10] 	Fungus
20967	358	1179	43	52	-3.302	-1.723	3.29E-08	1.12E-06	2276	craniferina_c21733	CUST_14361_PI416193496	NA	NA	NA	Algae
11528	2802	167	1911	9	12.655	3.662	4.93E-05	0.000410399	2277	craniferina_lrc759	CUST_1375_PI416193500	121706110	XP_001271318.1	ribose-phosphate pyrophosphokinase [Aspergillus clavatus NRRL 1] 	Algae
29904	432	1892	118	431	-4.406	-2.139	3.26E-06	4.69E-05	2278	craniferina_c10686	CUST_11449_PI416193500	119472616	XP_001258391.1	"NGG1 interacting factor Nif3, putative [Neosartorya fischeri NRRL 181] "	Fungus
16947	516	122	142	22	4.188	2.066	2.04E-06	3.19E-05	2279	craniferina_c17320	CUST_10238_PI416193496	226510305	NP_001141837.1	hypothetical protein LOC100273979 [Zea mays] 	Algae
34726	2698	893	65	100	3.033	1.601	4.41E-10	3.38E-08	2280	craniferina_c1677	CUST_230_PI416193496	NA	NA	NA	Algae
20882	1511	453	357	34	3.279	1.713	2.81E-08	9.84E-07	2281	craniferina_c8753	CUST_10313_PI416193500	156046695	XP_001589726.1	hypothetical protein SS1G_09448 [Sclerotinia sclerotiorum 1980] 	Fungus
13128	7440	2014	1673	89	3.628	1.859	3.76E-07	8.17E-06	2282	Cr_DMini_4609C07.ab1	CUST_17076_PI416193500	154305303	XP_001553054.1	hypothetical protein BC1G_08946 [Botryotinia fuckeliana B05.10] 	Fungus
33358	424	2178	174	382	-5.467	-2.451	1.09E-05	0.000122537	2283	craniferina_c2498	CUST_4099_PI416193500	NA	NA	NA	Fungus
12384	498	1686	111	90	-3.448	-1.786	1.33E-07	3.51E-06	2284	craniferina_c11222	CUST_11752_PI416193500	297477180	XP_002689191.1	"PREDICTED: ATP-binding cassette, sub-family A (ABC1), member 7 [Bos taurus] "	Algae
15948	49	239	20	71	-5.16	-2.367	8.72E-06	0.000102744	2285	craniferina_c14037	CUST_7606_PI416193496	272718724	ACZ95777.1	heat shock protein 70 [Alternaria alternata]	Fungus
14475	292	1076	87	129	-3.794	-1.924	7.60E-07	1.45E-05	2286	craniferina_lrc2501	CUST_4104_PI416193500	242784354	XP_002480370.1	"cell wall protein, putative [Talaromyces stipitatus ATCC 10500] "	Fungus
2145	140	457	19	4	-3.272	-1.71	2.99E-08	1.04E-06	2287	craniferina_c26913	CUST_19261_PI416193496	168044454	XP_001774696.1	predicted protein [Physcomitrella patens subsp. patens] 	Algae
17342	190	44	22	7	4.371	2.128	3.28E-06	4.71E-05	2288	craniferina_c985	CUST_1774_PI416193500	NA	NA	NA	Fungus
41583	492	92	164	6	5.165	2.369	8.88E-06	0.000104246	2289	craniferina_c14771	CUST_8218_PI416193496	NA	NA	NA	Fungus
2557	28545	192917	19891	24862	-9.227	-3.206	3.66E-05	0.000323295	2290	craniferina_lrc5	CUST_9_PI416193500	156032698	XP_001585186.1	hypothetical protein SS1G_13754 [Sclerotinia sclerotiorum 1980] 	Fungus
36548	829	134	269	45	6.147	2.62	1.65E-05	0.000171131	2291	craniferina_c7930	CUST_9654_PI416193500	145259292	XP_001402324.1	hypothetical protein An04g09680 [Aspergillus niger] 	Fungus
11920	137	29	11	5	4.814	2.267	6.19E-06	7.79E-05	2292	craniferina_c4990	CUST_7003_PI416193500	NA	NA	NA	Fungus
25585	2	24	0	2	-11.803	-3.561	4.84E-05	0.000403525	2293	craniferina_c18675	CUST_11443_PI416193496	NA	NA	NA	Algae
33143	265	864	32	146	-3.246	-1.699	2.30E-08	8.33E-07	2294	craniferina_c22293	CUST_14893_PI416193496	NA	NA	NA	Algae
4882	13233	3428	3783	242	3.756	1.909	6.93E-07	1.35E-05	2295	Cr_WMidi_9601C01.ab1	CUST_18908_PI416193500	NA	NA	NA	Algae
18897	22	285	35	59	-47.998	-5.585	9.29E-05	0.000673682	2296	craniferina_lrc14404	CUST_12973_PI416193500	156059880	XP_001595863.1	hypothetical protein SS1G_03953 [Sclerotinia sclerotiorum 1980] 	Fungus
12431	1566	5213	376	631	-3.383	-1.758	9.03E-08	2.56E-06	2297	craniferina_c27624	CUST_19940_PI416193496	162450606	YP_001612973.1	hypothetical protein sce2334 [Sorangium cellulosum So ce 56] 	Algae
15272	545	151	110	40	3.64	1.864	4.54E-07	9.54E-06	2298	craniferina_c14015	CUST_7590_PI416193496	NA	NA	NA	Fungus
1514	15	68	3	16	-4.562	-2.19	4.45E-06	6.01E-05	2299	craniferina_c4911	CUST_1450_PI416193496	NA	NA	NA	Fungus
2765	397	1455	51	86	-3.682	-1.881	5.60E-07	1.14E-05	2300	craniferina_c2022	CUST_3424_PI416193500	154322729	XP_001560679.1	hypothetical protein BC1G_00707 [Botryotinia fuckeliana B05.10] 	Fungus
16770	29	164	17	83	-6.038	-2.594	1.59E-05	0.000165851	2301	craniferina_c1279	CUST_2253_PI416193500	NA	NA	NA	Fungus
11123	623	2085	46	189	-3.345	-1.742	6.66E-08	2.00E-06	2302	craniferina_c24170	CUST_14969_PI416193500	159479660	XP_001697908.1	VID72-domain protein [Chlamydomonas reinhardtii] 	Algae
34458	19	62	4	19	-3.311	-1.727	4.79E-08	1.53E-06	2303	craniferina_lrc378	CUST_711_PI416193500	154305633	XP_001553218.1	hypothetical protein BC1G_07631 [Botryotinia fuckeliana B05.10] 	Fungus
16724	3589	327	1758	184	11.282	3.496	4.62E-05	0.000389122	2304	craniferina_c1597	CUST_2777_PI416193500	15233587	NP_193860.1	"oxygen-evolving enhancer protein 3, chloroplast, putative (PSBQ1) (PSBQ) [Arabidopsis thaliana] "	Algae
29241	259	1148	70	276	-4.451	-2.154	3.80E-06	5.29E-05	2305	craniferina_c1637	CUST_2833_PI416193500	NA	NA	NA	Fungus
4145	53	332	22	166	-6.199	-2.632	1.76E-05	0.000180311	2306	craniferina_c14105	CUST_12866_PI416193500	239615644	EEQ92631.1	conserved hypothetical protein [Ajellomyces dermatitidis ER-3]	Algae
8610	1245	246	110	37	5.084	2.346	8.66E-06	0.000102166	2307	craniferina_c5776	CUST_7812_PI416193500	255941130	XP_002561334.1	Pc16g10240 [Penicillium chrysogenum Wisconsin 54-1255] 	Fungus
44646	189	47	48	5	3.938	1.977	1.30E-06	2.22E-05	2308	craniferina_c12678	CUST_6449_PI416193496	NA	NA	NA	Fungus
25438	160	42	31	5	3.76	1.911	7.47E-07	1.43E-05	2309	craniferina_c6304	CUST_2140_PI416193496	NA	NA	NA	Fungus
11341	369	69	21	2	5.361	2.423	1.11E-05	0.000124291	2310	craniferina_c21116	CUST_14647_PI416193500	46114622	XP_383329.1	hypothetical protein FG03153.1 [Gibberella zeae PH-1]	Fungus
7428	2	35	1	15	-14.984	-3.905	6.00E-05	0.00047806	2311	craniferina_c22441	CUST_15029_PI416193496	NA	NA	NA	Fungus
17565	22	76	2	16	-3.398	-1.765	1.15E-07	3.12E-06	2312	craniferina_c2282	CUST_3787_PI416193500	242784424	XP_002480384.1	"eukaryotic translation initiation factor 3 subunit CLU1/TIF31, putative [Talaromyces stipitatus ATCC 10500] "	Fungus
5162	8814	29344	1637	7935	-3.294	-1.72	4.74E-08	1.52E-06	2313	craniferina_c1354	CUST_2381_PI416193500	156057945	XP_001594896.1	mitochondrial peroxiredoxin PRX1 [Sclerotinia sclerotiorum 1980] 	Fungus
17562	481	2099	129	230	-4.452	-2.155	4.00E-06	5.51E-05	2314	craniferina_c22025	CUST_14637_PI416193496	NA	NA	NA	Fungus
3233	83812	24132	21231	2212	3.414	1.772	1.32E-07	3.49E-06	2315	Cr_DMini_4897E12.ab1	CUST_17293_PI416193500	NA	NA	NA	Fungus
21036	12	98	5	44	-7.725	-2.95	3.00E-05	0.000277761	2316	craniferina_c1618	CUST_2806_PI416193500	154293183	XP_001547137.1	hypothetical protein BC1G_14575 [Botryotinia fuckeliana B05.10] 	Fungus
1292	7	29	2	8	-4.361	-2.125	3.57E-06	5.05E-05	2317	craniferina_c24838	CUST_17283_PI416193496	NA	NA	NA	Fungus
26092	377	18	307	3	16.377	4.034	6.43E-05	0.000504867	2318	craniferina_c26455	CUST_18815_PI416193496	NA	NA	NA	Fungus
20025	138	425	8	14	-3.088	-1.627	2.89E-09	1.53E-07	2319	craniferina_c5996	CUST_8027_PI416193500	222084267	YP_002542793.1	Filamentous hemagglutinin [Agrobacterium radiobacter K84] 	Fungus
7401	674	2569	146	221	-3.858	-1.948	1.08E-06	1.92E-05	2320	craniferina_c25481	CUST_17888_PI416193496	NA	NA	NA	Fungus
30776	64	234	7	20	-3.665	-1.874	5.69E-07	1.15E-05	2321	craniferina_c10994	CUST_11645_PI416193500	116204673	XP_001228147.1	"NADH-ubiquinone oxidoreductase 78 kDa subunit, mitochondrial precursor [Chaetomium globosum CBS 148.51] "	Fungus
33446	13	50	2	4	-3.793	-1.923	8.84E-07	1.63E-05	2322	craniferina_c24345	CUST_16823_PI416193496	NA	NA	NA	Algae
9835	265	10	239	11	28.112	4.813	8.22E-05	0.000611731	2323	craniferina_c27943	CUST_15261_PI416193500	169599118	XP_001792982.1	hypothetical protein SNOG_02375 [Phaeosphaeria nodorum SN15] 	Algae
10907	170	517	21	28	-3.055	-1.611	1.78E-09	1.05E-07	2324	craniferina_c9597	CUST_4188_PI416193496	NA	NA	NA	Algae
21585	24	90	2	33	-3.666	-1.874	5.89E-07	1.18E-05	2325	craniferina_c23092	CUST_15639_PI416193496	156061177	XP_001596511.1	hypothetical protein SS1G_02731 [Sclerotinia sclerotiorum 1980] 	Fungus
34240	163120	55682	5369	4079	2.934	1.553	2.13E-11	2.76E-09	2326	Cr_DMini_3841H10.ab1	CUST_17022_PI416193500	NA	NA	NA	Fungus
25413	7	38	6	11	-7.099	-2.828	2.63E-05	0.000250513	2327	craniferina_c22383	CUST_14977_PI416193496	238492569	XP_002377521.1	conserved hypothetical protein [Aspergillus flavus NRRL3357] 	Algae
38758	177	51	61	5	3.392	1.762	1.21E-07	3.23E-06	2328	craniferina_c6769	CUST_8752_PI416193500	158563980	Q6MY57.2	PAN3_ASPFURecName: Full=PAB-dependent poly(A)-specific ribonuclease subunit pan3; AltName: Full=PAB1P-dependent poly(A)-nuclease	Algae
20915	27	2	25	0	10.371	3.375	4.54E-05	0.000383582	2329	craniferina_c17512	CUST_10394_PI416193496	NA	NA	NA	Fungus
33084	181	8	148	10	30.15	4.914	8.51E-05	0.00062746	2330	craniferina_c24706	CUST_17158_PI416193496	115432974	XP_001216624.1	conserved hypothetical protein [Aspergillus terreus NIH2624] 	Fungus
3059	107	387	13	74	-3.597	-1.847	4.32E-07	9.16E-06	2331	craniferina_c1500	CUST_186_PI416193496	169602429	XP_001794636.1	hypothetical protein SNOG_04216 [Phaeosphaeria nodorum SN15] 	Fungus
34133	390	1396	156	128	-3.767	-1.913	8.45E-07	1.57E-05	2332	craniferina_c4126	CUST_6086_PI416193500	NA	NA	NA	Fungus
40163	88	334	20	115	-3.723	-1.897	7.37E-07	1.41E-05	2333	craniferina_c14134	CUST_12881_PI416193500	156048396	XP_001590165.1	hypothetical protein SS1G_08929 [Sclerotinia sclerotiorum 1980] 	Fungus
15787	2139	6697	343	399	-3.156	-1.658	1.24E-08	5.14E-07	2334	craniferina_c24229	CUST_16712_PI416193496	NA	NA	NA	Algae
21945	5764	82	443	138	601.253	9.232	0.000152152	0.001000913	2335	craniferina_c9399	CUST_4037_PI416193496	NA	NA	NA	Fungus
9824	645	124	260	12	4.878	2.286	7.53E-06	9.11E-05	2336	craniferina_c25835	CUST_18220_PI416193496	NA	NA	NA	Fungus
22491	323	8	313	1	29.34	4.875	8.45E-05	0.000624055	2337	craniferina_c1524	CUST_192_PI416193496	NA	NA	NA	Fungus
13424	3	14	1	2	-4.942	-2.305	8.02E-06	9.60E-05	2338	craniferina_c9922	CUST_10983_PI416193500	226287216	EEH42729.1	conserved hypothetical protein [Paracoccidioides brasiliensis Pb18]	Fungus
41295	2666	8248	515	687	-3.124	-1.643	7.83E-09	3.51E-07	2339	craniferina_c8616	CUST_3509_PI416193496	NA	NA	NA	Algae
6158	18	60	1	5	-3.235	-1.694	3.11E-08	1.07E-06	2340	craniferina_c21522	CUST_14160_PI416193496	NA	NA	NA	Algae
30762	3973	776	546	148	5.154	2.366	9.96E-06	0.000113812	2341	craniferina_c13212	CUST_6901_PI416193496	159465641	XP_001691031.1	light-harvesting protein of photosystem I [Chlamydomonas reinhardtii] 	Algae
6174	135	453	28	68	-3.392	-1.762	1.35E-07	3.55E-06	2342	craniferina_c19898	CUST_12607_PI416193496	156053642	XP_001592747.1	hypothetical protein SS1G_05668 [Sclerotinia sclerotiorum 1980] 	Algae
21027	55	189	19	26	-3.534	-1.821	3.39E-07	7.50E-06	2343	craniferina_c17253	CUST_14093_PI416193500	145350916	XP_001419840.1	predicted protein [Ostreococcus lucimarinus CCE9901] 	Algae
23482	18	165	13	73	-10.157	-3.344	4.59E-05	0.000386856	2344	craniferina_c9680	CUST_4244_PI416193496	67527903	XP_661802.1	hypothetical protein AN4198.2 [Aspergillus nidulans FGSC A4] 	Fungus
39626	79	306	24	24	-3.978	-1.992	1.69E-06	2.75E-05	2345	craniferina_c1886	CUST_3216_PI416193500	NA	NA	NA	Fungus
13036	30232	9551	826	1043	3.177	1.667	1.77E-08	6.78E-07	2346	craniferina_c13034	CUST_12566_PI416193500	NA	NA	NA	Fungus
41709	11740	3852	412	416	3.058	1.613	2.72E-09	1.45E-07	2347	craniferina_c15833	CUST_13479_PI416193500	156045101	XP_001589106.1	hypothetical protein SS1G_09739 [Sclerotinia sclerotiorum 1980] 	Algae
30968	337	1893	88	531	-5.617	-2.49	1.43E-05	0.000152921	2348	craniferina_lrc28240	CUST_20449_PI416193496	NA	NA	NA	Algae
33687	2009	610	371	64	3.27	1.709	5.24E-08	1.65E-06	2349	craniferina_c23202	CUST_15747_PI416193496	NA	NA	NA	Fungus
1589	707	214	22	25	3.323	1.733	8.29E-08	2.39E-06	2350	craniferina_c26707	CUST_19061_PI416193496	NA	NA	NA	Fungus
11023	26071	79052	5389	2945	-3.072	-1.619	3.51E-09	1.79E-07	2351	craniferina_c10121	CUST_11119_PI416193500	159463386	XP_001689923.1	chloroplast photosystem II-associated 22 kDa protein [Chlamydomonas reinhardtii] 	Algae
26676	98	338	6	103	-3.34	-1.74	9.43E-08	2.64E-06	2352	craniferina_c3982	CUST_1018_PI416193496	NA	NA	NA	Algae
40132	562	114	240	12	4.662	2.221	6.07E-06	7.67E-05	2353	craniferina_c5616	CUST_7644_PI416193500	255944101	XP_002562818.1	Pc20g02640 [Penicillium chrysogenum Wisconsin 54-1255] 	Fungus
38449	158	673	59	110	-4.428	-2.147	4.41E-06	5.96E-05	2354	craniferina_c8813	CUST_3630_PI416193496	291613399	YP_003523556.1	hypothetical protein Slit_0931 [Sideroxydans lithotrophicus ES-1] 	Fungus
23801	167	558	21	116	-3.318	-1.73	8.20E-08	2.37E-06	2355	craniferina_c5415	CUST_7441_PI416193500	171682394	XP_001906140.1	hypothetical protein [Podospora anserina S mat+] 	Fungus
39660	362	1923	165	326	-5.765	-2.527	1.55E-05	0.000162772	2356	craniferina_c2498	CUST_4100_PI416193500	NA	NA	NA	Fungus
38075	154986	53331	2819	3952	2.911	1.542	1.86E-11	2.47E-09	2357	Cr_DMini_1249B07.ab1	CUST_16572_PI416193500	NA	NA	NA	Algae
37515	160	749	27	204	-4.624	-2.209	5.80E-06	7.40E-05	2358	craniferina_c19657	CUST_12376_PI416193496	NA	NA	NA	Fungus
11129	2	11	1	4	-4.627	-2.21	5.82E-06	7.42E-05	2359	craniferina_c14130	CUST_12878_PI416193500	156043533	XP_001588323.1	hypothetical protein SS1G_10770 [Sclerotinia sclerotiorum 1980] 	Fungus
43244	108	7	64	3	14.123	3.82	6.32E-05	0.000498473	2360	craniferina_c10059	CUST_4517_PI416193496	NA	NA	NA	Algae
32586	382	38	294	13	8.46	3.081	3.70E-05	0.000325318	2361	craniferina_c22284	CUST_14885_PI416193496	NA	NA	NA	Fungus
4031	27	119	3	32	-4.308	-2.107	3.77E-06	5.27E-05	2362	craniferina_c9673	CUST_4238_PI416193496	NA	NA	NA	Algae
21709	75	12	17	12	10.062	3.331	4.70E-05	0.000394473	2363	Cr_DMidi_5473A05.ab1	CUST_15792_PI416193500	154309933	XP_001554299.1	hypothetical protein BC1G_06887 [Botryotinia fuckeliana B05.10] 	Algae
39231	54	2	40	0	15.397	3.945	6.72E-05	0.000522179	2364	craniferina_c6762	CUST_2387_PI416193496	NA	NA	NA	Fungus
4336	2	16	0	5	-7.325	-2.873	3.03E-05	0.000279761	2365	craniferina_c15579	CUST_8876_PI416193496	NA	NA	NA	Fungus
10504	314	1145	108	257	-3.739	-1.903	8.91E-07	1.64E-05	2366	craniferina_c8284	CUST_3312_PI416193496	NA	NA	NA	Fungus
7674	189	40	54	17	4.946	2.306	8.95E-06	0.00010491	2367	craniferina_c22958	CUST_14848_PI416193500	NA	NA	NA	Algae
25788	1532	431	222	45	3.545	1.826	4.12E-07	8.82E-06	2368	craniferina_c17045	CUST_14000_PI416193500	NA	NA	NA	Algae
43825	469	13	430	12	34.595	5.112	9.61E-05	0.000692423	2369	craniferina_c21833	CUST_14713_PI416193500	238501934	XP_002382201.1	"small nucleolar ribonucleoprotein complex subunit, putative [Aspergillus flavus NRRL3357] "	Fungus
4221	93	10	80	4	7.974	2.995	3.52E-05	0.000314662	2370	craniferina_c28026	CUST_20293_PI416193496	NA	NA	NA	Fungus
41637	16997	3917	5096	346	4.203	2.071	3.20E-06	4.62E-05	2371	craniferina_c1237	CUST_2193_PI416193500	240280553	EER44057.1	40S ribosomal protein S10b [Ajellomyces capsulatus H143]	Fungus
40849	60	192	11	33	-3.228	-1.691	3.83E-08	1.27E-06	2372	craniferina_c2806	CUST_4478_PI416193500	225679739	EEH18023.1	E3 ubiquitin-protein ligase NEDD4 [Paracoccidioides brasiliensis Pb03] 	Fungus
5597	8	31	3	3	-4.096	-2.034	2.64E-06	3.96E-05	2373	craniferina_c18667	CUST_11435_PI416193496	NA	NA	NA	Algae
3280	96	30	15	5	3.168	1.664	2.10E-08	7.80E-07	2374	craniferina_c6125	CUST_8155_PI416193500	169772575	XP_001820756.1	hypothetical protein [Aspergillus oryzae RIB40] 	Fungus
36117	45	198	12	53	-4.408	-2.14	4.52E-06	6.08E-05	2375	craniferina_c7382	CUST_9200_PI416193500	NA	NA	NA	Algae
37710	104	406	12	85	-3.888	-1.959	1.49E-06	2.47E-05	2376	craniferina_c1368	CUST_2409_PI416193500	296423437	XP_002841260.1	hypothetical protein [Tuber melanosporum Mel28] 	Fungus
28172	1805	602	18	7	3	1.585	1.05E-09	6.80E-08	2377	craniferina_c16235	CUST_13639_PI416193500	189209207	XP_001940936.1	FYVE zinc finger protein [Pyrenophora tritici-repentis Pt-1C-BFP] 	Algae
40412	12	3	2	1	4.234	2.082	3.45E-06	4.91E-05	2378	craniferina_c23615	CUST_16134_PI416193496	NA	NA	NA	Algae
33820	3774	2	3182	0	721.328	9.495	0.00016521	0.00107057	2379	craniferina_c3350	CUST_5170_PI416193500	145237726	XP_001391510.1	hypothetical protein An07g04280 [Aspergillus niger] 	Fungus
13302	4	16	2	4	-4.32	-2.111	3.97E-06	5.47E-05	2380	craniferina_c20533	CUST_13217_PI416193496	NA	NA	NA	Fungus
43635	3	11	0	1	-3.829	-1.937	1.27E-06	2.18E-05	2381	craniferina_c20099	CUST_12802_PI416193496	206576250	YP_002237987.1	vitamin B12 transport periplasmic protein BtuE [Klebsiella pneumoniae 342] 	Fungus
23449	95	366	25	96	-3.819	-1.933	1.27E-06	2.18E-05	2382	craniferina_c4698	CUST_1349_PI416193496	NA	NA	NA	Algae
33933	31	118	5	55	-3.631	-1.86	6.73E-07	1.32E-05	2383	craniferina_c7232	CUST_9086_PI416193500	256730809	EEU44160.1	predicted protein [Nectria haematococca mpVI 77-13-4]	Fungus
33925	7	25	1	4	-3.556	-1.83	4.91E-07	1.02E-05	2384	craniferina_c7825	CUST_9560_PI416193500	154290673	XP_001545928.1	hypothetical protein BC1G_15595 [Botryotinia fuckeliana B05.10] 	Fungus
11073	28	89	5	13	-3.213	-1.684	3.76E-08	1.25E-06	2385	craniferina_c15989	CUST_9207_PI416193496	NA	NA	NA	Fungus
653	2	10	0	1	-4.002	-2.001	2.10E-06	3.26E-05	2386	craniferina_c15499	CUST_8812_PI416193496	NA	NA	NA	Fungus
30510	171	672	17	24	-3.933	-1.976	1.76E-06	2.83E-05	2387	craniferina_c13239	CUST_6925_PI416193496	NA	NA	NA	Algae
41206	33	2	22	0	11.729	3.552	5.71E-05	0.000459648	2388	craniferina_c4019	CUST_5974_PI416193500	NA	NA	NA	Algae
9391	8	39	1	8	-4.636	-2.213	6.59E-06	8.21E-05	2389	craniferina_c10942	CUST_5134_PI416193496	NA	NA	NA	Algae
8296	3	13	1	4	-5.142	-2.362	1.15E-05	0.000128316	2390	craniferina_c13630	CUST_7258_PI416193496	NA	NA	NA	Fungus
38688	45207	11162	15821	1608	3.91	1.967	1.69E-06	2.75E-05	2391	craniferina_lrc2073	CUST_3498_PI416193500	NA	NA	NA	Fungus
5686	3	18	0	6	-6.434	-2.686	2.54E-05	0.000243763	2392	craniferina_c9523	CUST_4135_PI416193496	NA	NA	NA	Fungus
19058	14	104	16	58	-11.683	-3.546	5.76E-05	0.000462593	2393	craniferina_c9115	CUST_3841_PI416193496	154309312	XP_001553990.1	predicted protein [Botryotinia fuckeliana B05.10] 	Fungus
10255	2417	9717	116	542	-4.019	-2.007	2.31E-06	3.53E-05	2394	craniferina_c2829	CUST_4507_PI416193500	NA	NA	NA	Fungus
27345	1721	408	51	34	4.225	2.079	3.63E-06	5.11E-05	2395	craniferina_c16185	CUST_9359_PI416193496	NA	NA	NA	Fungus
34634	1261	4130	156	811	-3.253	-1.702	6.10E-08	1.86E-06	2396	craniferina_c20730	CUST_14614_PI416193500	159488570	XP_001702280.1	hypothetical protein CHLREDRAFT_154103 [Chlamydomonas reinhardtii] 	Algae
6514	54	247	29	58	-4.933	-2.302	9.54E-06	0.000110374	2397	craniferina_lrc459	CUST_853_PI416193500	261356539	EEY18967.1	NAD-dependent epimerase/dehydratase [Verticillium albo-atrum VaMs.102]	Fungus
26219	14912	515	9086	35	25.787	4.689	8.99E-05	0.000655689	2398	craniferina_c2046	CUST_3458_PI416193500	119188903	XP_001245058.1	hypothetical protein CIMG_04499 [Coccidioides immitis RS] 	Fungus
28113	90620	317	76727	90	111.746	6.804	0.000131904	0.000889687	2399	craniferina_lrc149	CUST_287_PI416193500	296412967	XP_002836190.1	hypothetical protein [Tuber melanosporum Mel28] 	Fungus
10739	10	2	2	0	5.049	2.336	1.08E-05	0.000121629	2400	craniferina_c20041	CUST_12747_PI416193496	NA	NA	NA	Fungus
23939	10	2	2	0	5.706	2.512	1.72E-05	0.000177205	2401	craniferina_c25822	CUST_18208_PI416193496	240105277	EER23470.1	HEAT repeat containing protein [Coccidioides posadasii C735 delta SOWgp]	Algae
26492	543	161	76	15	3.35	1.744	1.46E-07	3.79E-06	2402	craniferina_c26242	CUST_18612_PI416193496	NA	NA	NA	Fungus
41783	173	573	17	97	-3.295	-1.72	9.28E-08	2.61E-06	2403	craniferina_c7538	CUST_2875_PI416193496	NA	NA	NA	Algae
38137	8902	1868	5014	284	4.366	2.126	4.80E-06	6.39E-05	2404	craniferina_c18189	CUST_10983_PI416193496	NA	NA	NA	Fungus
19538	8747	758	3919	51	10.877	3.443	5.52E-05	0.000448211	2405	Cr_DMini_2305A08.ab1	CUST_16709_PI416193500	159122554	EDP47675.1	"MFS monosaccharide transporter, putative [Aspergillus fumigatus A1163]"	Fungus
34824	18	4	6	4	5.226	2.386	1.28E-05	0.000139383	2406	craniferina_c16798	CUST_9838_PI416193496	189195914	XP_001934295.1	NADH oxidase [Pyrenophora tritici-repentis Pt-1C-BFP] 	Fungus
35334	61	220	9	35	-3.613	-1.853	7.10E-07	1.37E-05	2407	craniferina_c1754	CUST_3017_PI416193500	119500996	XP_001267255.1	hypothetical protein NFIA_108520 [Neosartorya fischeri NRRL 181] 	Fungus
5450	34	9	13	1	3.763	1.912	1.19E-06	2.08E-05	2408	craniferina_c19597	CUST_12320_PI416193496	NA	NA	NA	Fungus
9538	562	127	239	43	4.378	2.13	4.91E-06	6.49E-05	2409	craniferina_c9687	CUST_4248_PI416193496	189208782	XP_001940724.1	conserved hypothetical protein [Pyrenophora tritici-repentis Pt-1C-BFP] 	Fungus
32675	555	27	509	39	41.177	5.364	0.000108804	0.000764234	2410	craniferina_c11608	CUST_11991_PI416193500	NA	NA	NA	Algae
35435	348	62	29	7	5.585	2.482	1.62E-05	0.000168568	2411	craniferina_c21116	CUST_14648_PI416193500	46114622	XP_383329.1	hypothetical protein FG03153.1 [Gibberella zeae PH-1]	Fungus
36010	112	33	18	15	3.614	1.854	7.25E-07	1.39E-05	2412	craniferina_c25375	CUST_17788_PI416193496	291186818	EFE42234.1	hypothetical protein TRV_03014 [Trichophyton verrucosum HKI 0517]	Fungus
42908	1880	157	1681	62	9.291	3.216	4.72E-05	0.000395748	2413	craniferina_c18344	CUST_11128_PI416193496	NA	NA	NA	Algae
27611	10669	3472	1977	215	3.043	1.605	4.40E-09	2.15E-07	2414	craniferina_c1861	CUST_3178_PI416193500	189196340	XP_001934508.1	dDENN domain containing protein [Pyrenophora tritici-repentis Pt-1C-BFP] 	Fungus
35708	27	92	2	12	-3.465	-1.793	3.42E-07	7.57E-06	2415	craniferina_c11394	CUST_11862_PI416193500	289614578	CBI58650.1	unnamed protein product [Sordaria macrospora]	Fungus
44582	18	124	4	11	-7.01	-2.81	3.11E-05	0.000285942	2416	craniferina_c15661	CUST_13412_PI416193500	119496523	XP_001265035.1	hypothetical protein NFIA_018390 [Neosartorya fischeri NRRL 181] 	Fungus
21579	7914	37851	2043	10570	-4.789	-2.26	8.79E-06	0.000103391	2417	craniferina_lrc28361	CUST_15386_PI416193500	255940490	XP_002561014.1	Pc16g06800 [Penicillium chrysogenum Wisconsin 54-1255] 	Algae
17738	7269	27943	2970	2171	-4.039	-2.014	2.72E-06	4.06E-05	2418	craniferina_c9388	CUST_10708_PI416193500	156047537	XP_001589787.1	hypothetical protein SS1G_09509 [Sclerotinia sclerotiorum 1980] 	Algae
14557	22528	72218	7167	3905	-3.306	-1.725	1.15E-07	3.11E-06	2419	Cr_WMidi_6241H09.ab1	CUST_18297_PI416193500	154294731	XP_001547805.1	hypothetical protein BC1G_13492 [Botryotinia fuckeliana B05.10] 	Algae
3447	62	1441	54	208	-49.94	-5.642	0.000115383	0.000799548	2420	craniferina_c3206	CUST_4996_PI416193500	171690008	XP_001909936.1	hypothetical protein [Podospora anserina S mat+] 	Fungus
31437	10	2	2	0	4.688	2.229	7.71E-06	9.29E-05	2421	craniferina_c25109	CUST_15088_PI416193500	296806443	XP_002844031.1	inositol-3-phosphate synthase [Arthroderma otae CBS 113480] 	Fungus
10953	48	247	11	60	-5.084	-2.346	1.18E-05	0.000130616	2422	craniferina_c12591	CUST_6382_PI416193496	169603417	XP_001795130.1	hypothetical protein SNOG_04718 [Phaeosphaeria nodorum SN15] 	Fungus
4621	4200	13856	776	299	-3.337	-1.739	1.53E-07	3.94E-06	2423	craniferina_c5177	CUST_1580_PI416193496	125543079	EAY89218.1	hypothetical protein OsI_10714 [Oryza sativa Indica Group]	Algae
895	2528	762	73	54	3.324	1.733	1.41E-07	3.68E-06	2424	craniferina_c18133	CUST_10934_PI416193496	256723501	EEU36876.1	hypothetical protein NECHADRAFT_41989 [Nectria haematococca mpVI 77-13-4]	Fungus
34942	1395	4834	546	521	-3.623	-1.857	7.89E-07	1.49E-05	2425	craniferina_c24620	CUST_17079_PI416193496	189200889	XP_001936781.1	conserved hypothetical protein [Pyrenophora tritici-repentis Pt-1C-BFP] 	Algae
2170	707	140	172	73	5.522	2.465	1.66E-05	0.000171362	2426	craniferina_c25358	CUST_17772_PI416193496	NA	NA	NA	Fungus
40461	209	51	17	17	4.231	2.081	4.07E-06	5.58E-05	2427	craniferina_c23011	CUST_15561_PI416193496	296814518	XP_002847596.1	abhydrolase domain-containing protein 12B [Arthroderma otae CBS 113480] 	Fungus
3007	21	75	3	7	-3.636	-1.862	8.50E-07	1.58E-05	2428	craniferina_c13119	CUST_6815_PI416193496	NA	NA	NA	Algae
24644	20	81	7	12	-4.139	-2.049	3.56E-06	5.04E-05	2429	craniferina_c27302	CUST_19633_PI416193496	296822220	XP_002850249.1	copper-sulfate regulated protein 1 [Arthroderma otae CBS 113480] 	Fungus
630	4133	28070	349	7959	-6.609	-2.724	2.90E-05	0.000270433	2430	craniferina_c1198	CUST_2129_PI416193500	189195992	XP_001934334.1	Hsp70 nucleotide exchange factor fes1 [Pyrenophora tritici-repentis Pt-1C-BFP] 	Fungus
6115	100025	298	84808	81	123.748	6.951	0.000145702	0.000966284	2431	craniferina_lrc149	CUST_288_PI416193500	296412967	XP_002836190.1	hypothetical protein [Tuber melanosporum Mel28] 	Fungus
7231	65	296	23	22	-4.766	-2.253	9.05E-06	0.000105688	2432	craniferina_c8160	CUST_3225_PI416193496	256425734	YP_003126387.1	hypothetical protein Cpin_6785 [Chitinophaga pinensis DSM 2588] 	Algae
2085	321	1112	23	55	-3.469	-1.794	3.96E-07	8.52E-06	2433	craniferina_c7611	CUST_2916_PI416193496	NA	NA	NA	Fungus
41380	223	50	25	15	4.588	2.198	6.94E-06	8.53E-05	2434	craniferina_c10199	CUST_4618_PI416193496	NA	NA	NA	Fungus
650	64	225	16	10	-3.607	-1.851	8.02E-07	1.51E-05	2435	craniferina_c20704	CUST_13378_PI416193496	NA	NA	NA	Algae
26343	135	43	18	11	3.174	1.666	4.16E-08	1.36E-06	2436	craniferina_c22732	CUST_14821_PI416193500	258570077	XP_002543842.1	predicted protein [Uncinocarpus reesii 1704] 	Fungus
34940	20	123	16	16	-7.841	-2.971	3.85E-05	0.000335883	2437	craniferina_c5711	CUST_7744_PI416193500	261356934	EEY19362.1	integral membrane protein [Verticillium albo-atrum VaMs.102]	Fungus
4737	173835	58196	9559	4523	2.99	1.58	2.32E-09	1.29E-07	2438	craniferina_c21108	CUST_13766_PI416193496	NA	NA	NA	Fungus
32380	45	13	12	4	3.443	1.784	3.47E-07	7.65E-06	2439	craniferina_c14891	CUST_8315_PI416193496	NA	NA	NA	Fungus
18649	1359	353	171	51	3.854	1.946	1.79E-06	2.87E-05	2440	craniferina_c16572	CUST_9668_PI416193496	239614812	EEQ91799.1	nucleoporin NUP49/NSP49 [Ajellomyces dermatitidis ER-3]	Fungus
14392	67	20	20	3	3.374	1.755	2.27E-07	5.41E-06	2441	craniferina_c15939	CUST_13523_PI416193500	242781035	XP_002479719.1	conserved hypothetical protein [Talaromyces stipitatus ATCC 10500] 	Fungus
27910	29	7	10	5	5.036	2.332	1.19E-05	0.000131142	2442	craniferina_c19890	CUST_12599_PI416193496	NA	NA	NA	Algae
15334	2716	873	298	43	3.1	1.632	1.67E-08	6.46E-07	2443	craniferina_c25085	CUST_17511_PI416193496	NA	NA	NA	Fungus
6726	24	74	1	6	-3.062	-1.614	1.07E-08	4.57E-07	2444	craniferina_c10030	CUST_11058_PI416193500	119479129	XP_001259593.1	"small nuclear ribonucleoprotein U2, A [Neosartorya fischeri NRRL 181] "	Fungus
29924	3664	2	3171	0	539.746	9.076	0.000178417	0.001136278	2445	craniferina_c3722	CUST_5621_PI416193500	169622603	XP_001804710.1	hypothetical protein SNOG_14526 [Phaeosphaeria nodorum SN15] 	Fungus
12261	17	61	2	8	-3.496	-1.806	4.91E-07	1.02E-05	2446	craniferina_c27315	CUST_19646_PI416193496	159472571	XP_001694418.1	predicted protein [Chlamydomonas reinhardtii] 	Algae
29607	9	40	2	8	-4.718	-2.238	8.84E-06	0.000103883	2447	craniferina_c13964	CUST_7547_PI416193496	NA	NA	NA	Algae
38799	119	399	12	95	-3.298	-1.721	1.31E-07	3.46E-06	2448	craniferina_c18917	CUST_11673_PI416193496	NA	NA	NA	Fungus
29099	1613	454	228	62	3.548	1.827	6.59E-07	1.29E-05	2449	craniferina_c17045	CUST_13999_PI416193500	NA	NA	NA	Algae
6458	45	12	8	3	3.867	1.951	1.93E-06	3.05E-05	2450	craniferina_c19231	CUST_11971_PI416193496	NA	NA	NA	Fungus
8120	250	2	222	0	60.032	5.908	0.000126888	0.000862563	2451	craniferina_c23847	CUST_16353_PI416193496	NA	NA	NA	Fungus
14444	635	196	27	33	3.268	1.708	1.13E-07	3.07E-06	2452	craniferina_c25236	CUST_17657_PI416193496	NA	NA	NA	Fungus
37132	2	56	0	10	-27.659	-4.79	0.000102545	0.000728561	2453	craniferina_c26734	CUST_19088_PI416193496	NA	NA	NA	Fungus
37709	93	309	17	56	-3.316	-1.73	1.68E-07	4.25E-06	2454	craniferina_lrc4558	CUST_1278_PI416193496	NA	NA	NA	Fungus
45011	15	119	9	45	-8.961	-3.164	4.95E-05	0.000411507	2455	craniferina_c1618	CUST_2805_PI416193500	154293183	XP_001547137.1	hypothetical protein BC1G_14575 [Botryotinia fuckeliana B05.10] 	Fungus
17378	33	4	16	4	10.02	3.325	5.59E-05	0.000452524	2456	craniferina_c21412	CUST_14052_PI416193496	255944215	XP_002562875.1	Pc20g03230 [Penicillium chrysogenum Wisconsin 54-1255] 	Fungus
13250	7	61	4	27	-10.683	-3.417	5.96E-05	0.000475564	2457	craniferina_c12947	CUST_6668_PI416193496	NA	NA	NA	Fungus
44727	9	55	8	10	-7.273	-2.863	3.61E-05	0.00032032	2458	craniferina_c4047	CUST_1040_PI416193496	NA	NA	NA	Fungus
22275	378	1484	25	402	-3.843	-1.942	1.85E-06	2.96E-05	2459	craniferina_c21177	CUST_13829_PI416193496	NA	NA	NA	Fungus
7759	1144	274	121	29	4.178	2.063	4.12E-06	5.65E-05	2460	craniferina_c7892	CUST_9618_PI416193500	NA	NA	NA	Algae
40099	30	7	5	4	4.904	2.294	1.14E-05	0.000127381	2461	craniferina_c19203	CUST_11943_PI416193496	189203651	XP_001938161.1	minor allergen Alt a 7 [Pyrenophora tritici-repentis Pt-1C-BFP] 	Fungus
40432	1166	161	208	47	7.372	2.882	3.69E-05	0.000325188	2462	Cr_DMini_1249E07.ab1	CUST_16633_PI416193500	NA	NA	NA	Algae
19057	311	76	44	4	4.083	2.029	3.64E-06	5.12E-05	2463	craniferina_lrc697	CUST_1268_PI416193500	NA	NA	NA	Fungus
1833	197	24	149	2	6.58	2.718	3.12E-05	0.000286211	2464	craniferina_c27179	CUST_19518_PI416193496	291177404	EFE33198.1	hypothetical protein ARB_07950 [Arthroderma benhamiae CBS 112371]	Fungus
13990	454	17	444	13	23.984	4.584	0.000100541	0.000717474	2465	craniferina_c9192	CUST_3898_PI416193496	NA	NA	NA	Fungus
39748	4044	15485	1511	1853	-3.982	-1.994	2.88E-06	4.25E-05	2466	craniferina_c8186	CUST_3245_PI416193496	154297213	XP_001549034.1	hypothetical protein BC1G_12442 [Botryotinia fuckeliana B05.10] 	Fungus
26544	54	13	11	3	4.056	2.02	3.55E-06	5.03E-05	2467	craniferina_c9080	CUST_10517_PI416193500	NA	NA	NA	Fungus
5239	137	579	44	119	-4.352	-2.122	5.82E-06	7.42E-05	2468	craniferina_c16292	CUST_9446_PI416193496	85085640	XP_957536.1	hypothetical protein NCU03897 [Neurospora crassa OR74A] 	Algae
37605	92	21	42	10	4.492	2.167	6.94E-06	8.53E-05	2469	craniferina_c20652	CUST_13327_PI416193496	NA	NA	NA	Fungus
44154	273	78	60	29	3.585	1.842	8.75E-07	1.62E-05	2470	craniferina_c3118	CUST_4886_PI416193500	240111157	EER29310.1	C2H2 type zinc finger containing protein [Coccidioides posadasii C735 delta SOWgp]	Fungus
2993	273	2	328	0	58.283	5.865	0.000131759	0.000888856	2471	Cr_DMini_3841E02.ab1	CUST_16939_PI416193500	212526882	XP_002143598.1	"pathogenesis associated protein Cap20, putative [Penicillium marneffei ATCC 18224] "	Algae
43055	33	10	4	5	3.729	1.899	1.45E-06	2.43E-05	2472	craniferina_c12381	CUST_12348_PI416193500	212544784	XP_002152546.1	"RNA polymerase II mediator complex component Srb8, putative [Penicillium marneffei ATCC 18224] "	Fungus
13788	4	17	1	7	-4.623	-2.209	8.48E-06	0.000100497	2473	craniferina_c17666	CUST_10522_PI416193496	NA	NA	NA	Fungus
17296	4662	1229	431	99	3.791	1.923	1.77E-06	2.85E-05	2474	craniferina_c24036	CUST_16532_PI416193496	145230291	XP_001389454.1	hypothetical protein An01g10360 [Aspergillus niger] 	Fungus
11735	36	12	2	3	3.139	1.65	4.16E-08	1.36E-06	2475	craniferina_c12381	CUST_12347_PI416193500	212544784	XP_002152546.1	"RNA polymerase II mediator complex component Srb8, putative [Penicillium marneffei ATCC 18224] "	Fungus
33419	77648	23053	20349	1687	3.301	1.723	1.76E-07	4.43E-06	2476	Cr_DMini_865C01.ab1	CUST_17564_PI416193500	NA	NA	NA	Algae
13227	1124	3385	94	212	-3.015	-1.592	7.98E-09	3.57E-07	2477	craniferina_c25566	CUST_17966_PI416193496	156392725	XP_001636198.1	predicted protein [Nematostella vectensis] 	Algae
18730	2	30	0	1	-15.243	-3.93	8.20E-05	0.000610409	2478	craniferina_c24075	CUST_16570_PI416193496	NA	NA	NA	Fungus
22729	109	21	18	6	5.229	2.386	1.57E-05	0.000164349	2479	Cr_WMini_2881C05.ab1	CUST_19409_PI416193500	145547413	XP_001459388.1	hypothetical protein [Paramecium tetraurelia strain d4-2] 	Algae
25483	77091	24020	16366	2664	3.178	1.668	6.44E-08	1.94E-06	2480	Cr_DMini_865C01.ab1	CUST_17565_PI416193500	NA	NA	NA	Algae
40392	226	51	114	3	4.071	2.025	3.78E-06	5.27E-05	2481	craniferina_c12335	CUST_6161_PI416193496	156060931	XP_001596388.1	hypothetical protein SS1G_02608 [Sclerotinia sclerotiorum 1980] 	Fungus
18338	155	570	11	27	-3.669	-1.875	1.26E-06	2.17E-05	2482	craniferina_c20073	CUST_12778_PI416193496	116055053	CAL57449.1	slr1747 (ISS) [Ostreococcus tauri]	Algae
22954	25	99	12	22	-4.279	-2.097	5.42E-06	6.99E-05	2483	craniferina_c2190	CUST_3657_PI416193500	255950188	XP_002565861.1	Pc22g19580 [Penicillium chrysogenum Wisconsin 54-1255] 	Fungus
3156	410	30	347	13	11.658	3.543	6.94E-05	0.000536855	2484	craniferina_c27824	CUST_20122_PI416193496	159126895	EDP52011.1	"MFS multidrug transporter, putative [Aspergillus fumigatus A1163]"	Algae
2146	886	3472	237	646	-3.983	-1.994	3.14E-06	4.56E-05	2485	craniferina_c23663	CUST_16179_PI416193496	NA	NA	NA	Algae
24263	49	6	12	3	9.56	3.257	5.66E-05	0.000455878	2486	craniferina_c10236	CUST_4642_PI416193496	119175674	XP_001240021.1	predicted protein [Coccidioides immitis RS]	Algae
35485	223	57	65	15	3.913	1.968	2.64E-06	3.96E-05	2487	craniferina_c22009	CUST_14621_PI416193496	NA	NA	NA	Algae
29456	205	694	58	1	-3.48	-1.799	5.79E-07	1.16E-05	2488	craniferina_c12710	CUST_12448_PI416193500	169626323	XP_001806562.1	hypothetical protein SNOG_16446 [Phaeosphaeria nodorum SN15] 	Fungus
9605	95	351	11	78	-3.654	-1.87	1.25E-06	2.16E-05	2489	craniferina_lrc715	CUST_1302_PI416193500	156051760	XP_001591841.1	hypothetical protein SS1G_07287 [Sclerotinia sclerotiorum 1980] 	Fungus
38376	308	955	73	18	-3.161	-1.66	6.07E-08	1.85E-06	2490	craniferina_c18738	CUST_11502_PI416193496	NA	NA	NA	Algae
2997	40	171	9	38	-4.247	-2.087	5.26E-06	6.84E-05	2491	craniferina_c1784	CUST_3063_PI416193500	258571736	XP_002544671.1	multidrug resistance protein 3 [Uncinocarpus reesii 1704] 	Fungus
3840	190	2	204	0	58.135	5.861	0.000137343	0.000919826	2492	craniferina_c7617	CUST_9392_PI416193500	NA	NA	NA	Algae
37915	13698	56319	767	7681	-4.091	-2.032	4.13E-06	5.65E-05	2493	craniferina_c4513	CUST_6516_PI416193500	240281408	EER44911.1	kynurenine 3-monooxygenase [Ajellomyces capsulatus H143]	Fungus
8583	753	202	132	55	3.768	1.914	1.82E-06	2.92E-05	2494	craniferina_c28241	CUST_15351_PI416193500	242788071	XP_002481148.1	metallopeptidase MepB [Talaromyces stipitatus ATCC 10500] 	Fungus
39872	291	77	85	9	3.7	1.888	1.48E-06	2.47E-05	2495	craniferina_c14097	CUST_7656_PI416193496	261359841	EEY22269.1	lectin [Verticillium albo-atrum VaMs.102]	Fungus
20468	4	41	2	17	-10.146	-3.343	6.19E-05	0.000489839	2496	craniferina_c23888	CUST_16391_PI416193496	NA	NA	NA	Fungus
5895	291	40	27	12	7.428	2.893	4.07E-05	0.000351193	2497	craniferina_c13860	CUST_7457_PI416193496	NA	NA	NA	Fungus
12007	729	2	639	0	138.553	7.114	0.000170042	0.001095952	2498	craniferina_c8897	CUST_3691_PI416193496	189203413	XP_001938042.1	"dTDP-D-glucose 4,6-dehydratase [Pyrenophora tritici-repentis Pt-1C-BFP] "	Fungus
35523	25342	5784	6683	1401	4.373	2.129	6.74E-06	8.35E-05	2499	Cr_WMini_1825C02.ab1	CUST_19275_PI416193500	NA	NA	NA	Algae
26704	65	19	7	3	3.477	1.798	6.17E-07	1.23E-05	2500	craniferina_c14011	CUST_7586_PI416193496	NA	NA	NA	Algae
22977	331	1335	79	71	-4.103	-2.037	4.41E-06	5.97E-05	2501	craniferina_c15969	CUST_13532_PI416193500	154272800	XP_001537252.1	predicted protein [Ajellomyces capsulatus NAm1] 	Fungus
2368	30514	8092	7272	624	3.712	1.892	1.56E-06	2.56E-05	2502	craniferina_c1228	CUST_2175_PI416193500	NA	NA	NA	Fungus
18179	1319	381	201	47	3.45	1.787	5.68E-07	1.15E-05	2503	craniferina_c1947	CUST_3309_PI416193500	119498039	XP_001265777.1	"MFS monosaccharide transporter, putative [Neosartorya fischeri NRRL 181] "	Fungus
38285	1798	421	408	16	4.2	2.07	5.08E-06	6.65E-05	2504	craniferina_c26579	CUST_18937_PI416193496	212546029	XP_002153168.1	"U5 snRNP complex subunit, putative [Penicillium marneffei ATCC 18224] "	Fungus
10461	326	20	93	5	15.791	3.981	8.81E-05	0.000645174	2505	craniferina_lrc4028	CUST_5988_PI416193500	NA	NA	NA	Fungus
37594	7668	1375	5387	138	4.812	2.267	1.20E-05	0.000132109	2506	craniferina_lrc178	CUST_336_PI416193500	28209839	NP_780783.1	hypothetical protein CTC00065 [Clostridium tetani E88] 	Fungus
7466	43	142	5	15	-3.299	-1.722	2.19E-07	5.28E-06	2507	craniferina_c12274	CUST_6117_PI416193496	NA	NA	NA	Fungus
30492	13	2	8	0	6.427	2.684	3.31E-05	0.00029972	2508	craniferina_c14469	CUST_7963_PI416193496	46107302	XP_380710.1	hypothetical protein FG00534.1 [Gibberella zeae PH-1]	Fungus
13030	14	3	5	2	5.004	2.323	1.43E-05	0.000152317	2509	Cr_WMidi_5761G12.ab1	CUST_18141_PI416193500	NA	NA	NA	Fungus
30718	16	2	9	0	6.784	2.762	3.63E-05	0.000321734	2510	craniferina_c22789	CUST_15355_PI416193496	NA	NA	NA	Fungus
13232	4	17	2	1	-4.144	-2.051	4.84E-06	6.42E-05	2511	Cr_DMidi_7585A06.ab1	CUST_16102_PI416193500	242809614	XP_002485407.1	conserved hypothetical protein [Talaromyces stipitatus ATCC 10500] 	Fungus
39916	10	2	2	0	4.343	2.119	6.71E-06	8.33E-05	2512	Cr_DMini_673G04.ab1	CUST_17483_PI416193500	NA	NA	NA	Algae
10018	70	23	5	9	3.23	1.691	1.34E-07	3.52E-06	2513	craniferina_c6425	CUST_8429_PI416193500	189208448	XP_001940557.1	conserved hypothetical protein [Pyrenophora tritici-repentis Pt-1C-BFP] 	Fungus
7613	45	152	14	17	-3.517	-1.814	8.08E-07	1.52E-05	2514	craniferina_c16417	CUST_13716_PI416193500	NA	NA	NA	Fungus
14900	10	2	2	0	4.842	2.276	1.27E-05	0.000138542	2515	craniferina_c24779	CUST_17225_PI416193496	154305733	XP_001553268.1	hypothetical protein BC1G_07681 [Botryotinia fuckeliana B05.10] 	Fungus
45196	11	40	2	10	-3.762	-1.911	1.94E-06	3.06E-05	2516	craniferina_c18087	CUST_10894_PI416193496	NA	NA	NA	Fungus
40662	10	51	5	26	-5.309	-2.408	1.89E-05	0.000191394	2517	craniferina_c8515	CUST_3446_PI416193496	240111298	EER29451.1	"oxidoreductase,short chain dehydrogenase, putative [Coccidioides posadasii C735 delta SOWgp]"	Fungus
18200	34	2	26	1	11.666	3.544	7.51E-05	0.000571957	2518	craniferina_c6208	CUST_2091_PI416193496	NA	NA	NA	Algae
3484	15	57	3	10	-3.834	-1.939	2.58E-06	3.88E-05	2519	craniferina_c21520	CUST_14158_PI416193496	159485508	XP_001700786.1	zeta-carotene desaturase [Chlamydomonas reinhardtii] 	Algae
37736	15	3	7	0	5.506	2.461	2.24E-05	0.000219587	2520	craniferina_c7587	CUST_9362_PI416193500	NA	NA	NA	Fungus
35476	15677	5087	873	318	3.082	1.624	3.40E-08	1.16E-06	2521	craniferina_c3281	CUST_5075_PI416193500	156055866	XP_001593857.1	"ATP synthase D chain, mitochondrial [Sclerotinia sclerotiorum 1980] "	Algae
21462	102	12	57	2	7.584	2.923	4.52E-05	0.000382179	2522	craniferina_c15335	CUST_8679_PI416193496	296824654	XP_002850689.1	conserved hypothetical protein [Arthroderma otae CBS 113480] 	Fungus
4960	775	178	203	17	4.269	2.094	6.25E-06	7.85E-05	2523	craniferina_c6212	CUST_8232_PI416193500	NA	NA	NA	Fungus
1728	395	108	37	42	3.811	1.93	2.38E-06	3.62E-05	2524	craniferina_c20143	CUST_12845_PI416193496	NA	NA	NA	Fungus
19050	3115	989	612	45	3.108	1.636	4.62E-08	1.49E-06	2525	craniferina_c2526	CUST_466_PI416193496	NA	NA	NA	Fungus
27973	11358	46410	6175	4995	-4.564	-2.19	9.09E-06	0.000105969	2526	craniferina_lrc28439	CUST_20628_PI416193496	NA	NA	NA	Fungus
19348	49	7	22	5	8.193	3.034	5.15E-05	0.000424878	2527	craniferina_c7583	CUST_9357_PI416193500	46117406	XP_384721.1	hypothetical protein FG04545.1 [Gibberella zeae PH-1]	Fungus
16638	25142	5988	5811	1554	4.222	2.078	5.67E-06	7.26E-05	2528	Cr_WMini_1825C02.ab1	CUST_19274_PI416193500	NA	NA	NA	Algae
6829	277	90	45	11	3.077	1.622	3.28E-08	1.12E-06	2529	craniferina_c16262	CUST_9420_PI416193496	NA	NA	NA	Fungus
24932	20	73	6	21	-3.647	-1.867	1.49E-06	2.48E-05	2530	craniferina_c20447	CUST_13136_PI416193496	259480218	CBF71148.1	TPA: amidophosphoribosyltransferase (Eurofung) [Aspergillus nidulans FGSC A4]	Fungus
15128	79	365	25	94	-4.654	-2.219	1.08E-05	0.000121766	2531	craniferina_c7073	CUST_2586_PI416193496	296417180	XP_002838238.1	hypothetical protein [Tuber melanosporum Mel28] 	Algae
25266	11	33	1	5	-3.009	-1.589	1.41E-08	5.67E-07	2532	craniferina_lrc6758	CUST_2383_PI416193496	291179624	EFE35410.1	hypothetical protein ARB_05452 [Arthroderma benhamiae CBS 112371]	Fungus
17187	181	7	193	8	28.886	4.852	0.000122458	0.000838882	2533	Cr_DMidi_9697F07.ab1	CUST_16504_PI416193500	116201305	XP_001226464.1	hypothetical protein CHGG_08537 [Chaetomium globosum CBS 148.51] 	Fungus
43040	23	5	3	2	5.498	2.459	2.32E-05	0.000226569	2534	craniferina_c9042	CUST_10491_PI416193500	NA	NA	NA	Fungus
22550	68	12	20	7	6.052	2.597	3.09E-05	0.000284501	2535	craniferina_c21282	CUST_13931_PI416193496	156063720	XP_001597782.1	hypothetical protein SS1G_01978 [Sclerotinia sclerotiorum 1980] 	Fungus
32490	362	80	108	7	4.366	2.126	7.47E-06	9.06E-05	2536	craniferina_c16065	CUST_9261_PI416193496	NA	NA	NA	Fungus
3150	105	27	36	2	3.72	1.895	1.90E-06	3.01E-05	2537	craniferina_c21957	CUST_14723_PI416193500	NA	NA	NA	Algae
35877	1211	4	1029	1	116.144	6.86	0.000174368	0.00111677	2538	craniferina_c2702	CUST_4344_PI416193500	242818376	XP_002487105.1	"alpha-1,3-glucan synthase, putative [Talaromyces stipitatus ATCC 10500] "	Fungus
32962	267	841	45	130	-3.156	-1.658	8.80E-08	2.50E-06	2539	craniferina_c20698	CUST_13373_PI416193496	159463386	XP_001689923.1	chloroplast photosystem II-associated 22 kDa protein [Chlamydomonas reinhardtii] 	Algae
30502	32	345	8	142	-10.421	-3.381	7.07E-05	0.000545284	2540	craniferina_c7767	CUST_9519_PI416193500	NA	NA	NA	Algae
41143	13032	3511	5007	263	3.532	1.82	1.00E-06	1.81E-05	2541	craniferina_c2575	CUST_4190_PI416193500	240107775	EER25954.1	hypothetical protein CPC735_043980 [Coccidioides posadasii C735 delta SOWgp]	Fungus
35892	2	49	1	7	-19.793	-4.307	0.000107344	0.000756324	2542	craniferina_c2157	CUST_3613_PI416193500	224775809	DAA06476.1	TPA_inf: GPR1/FUN34/YaaH-class plasma membrane protein [Sclerotinia sclerotiorum]	Algae
25445	5596	1229	483	16	4.542	2.183	9.53E-06	0.000110329	2543	craniferina_c17224	CUST_10167_PI416193496	156042872	XP_001587993.1	hypothetical protein SS1G_11235 [Sclerotinia sclerotiorum 1980] 	Fungus
42799	742	2767	152	200	-3.771	-1.915	2.27E-06	3.47E-05	2544	Cr_DMidi_7585C01.ab1	CUST_16139_PI416193500	242790906	XP_002481651.1	PH domain protein [Talaromyces stipitatus ATCC 10500] 	Fungus
16653	928	3562	223	124	-3.919	-1.97	3.43E-06	4.88E-05	2545	craniferina_c24940	CUST_15064_PI416193500	NA	NA	NA	Algae
3811	34628	10521	1091	632	3.294	1.72	2.67E-07	6.16E-06	2546	craniferina_c5354	CUST_7376_PI416193500	296413226	XP_002836315.1	hypothetical protein [Tuber melanosporum Mel28] 	Algae
463	49	148	9	22	-3.058	-1.613	3.20E-08	1.10E-06	2547	craniferina_c20066	CUST_12771_PI416193496	NA	NA	NA	Algae
40895	103	373	12	76	-3.582	-1.841	1.26E-06	2.17E-05	2548	craniferina_lrc9210	CUST_3909_PI416193496	NA	NA	NA	Fungus
3636	481	1565	147	285	-3.335	-1.738	3.74E-07	8.16E-06	2549	Cr_DMini_4609C10.ab1	CUST_17081_PI416193500	119479867	XP_001259962.1	beta-glucosidase [Neosartorya fischeri NRRL 181] 	Fungus
13220	394	1385	161	114	-3.711	-1.892	1.94E-06	3.06E-05	2550	craniferina_c4126	CUST_6085_PI416193500	NA	NA	NA	Fungus
6976	19	3	5	2	6.501	2.701	3.66E-05	0.000323295	2551	craniferina_c9792	CUST_4327_PI416193496	189197153	XP_001934914.1	urea active transporter [Pyrenophora tritici-repentis Pt-1C-BFP] 	Fungus
44602	242	32	82	8	7.445	2.896	4.70E-05	0.000394473	2552	craniferina_c7080	CUST_8975_PI416193500	182678569	YP_001832715.1	type I phosphodiesterase/nucleotide pyrophosphatase [Beijerinckia indica subsp. indica ATCC 9039] 	Fungus
34640	1857	12	1580	5	66.119	6.047	0.000160131	0.001043166	2553	craniferina_c22690	CUST_15260_PI416193496	NA	NA	NA	Fungus
26025	197	790	82	139	-4.192	-2.068	5.92E-06	7.51E-05	2554	craniferina_c27574	CUST_19892_PI416193496	NA	NA	NA	Fungus
4147	1346	13	1120	10	62.459	5.965	0.000159105	0.001037773	2555	craniferina_c10806	CUST_11515_PI416193500	291185823	EFE41286.1	hypothetical protein TRV_03993 [Trichophyton verrucosum HKI 0517]	Fungus
42603	199	7	216	2	20.215	4.337	0.00011032	0.000772356	2556	craniferina_c26424	CUST_18785_PI416193496	115383824	XP_001208459.1	predicted protein [Aspergillus terreus NIH2624] 	Fungus
38608	165	35	48	4	4.573	2.193	1.00E-05	0.000114218	2557	craniferina_c15322	CUST_8667_PI416193496	156049617	XP_001590775.1	hypothetical protein SS1G_08515 [Sclerotinia sclerotiorum 1980] 	Fungus
28379	49	11	19	2	4.223	2.078	6.33E-06	7.92E-05	2558	craniferina_c18063	CUST_14342_PI416193500	242778294	XP_002479209.1	"lipin Smp2, putative [Talaromyces stipitatus ATCC 10500] "	Fungus
787	2	12	0	3	-5.665	-2.502	2.67E-05	0.000253323	2559	craniferina_c20402	CUST_13092_PI416193496	NA	NA	NA	Fungus
7913	25	6	6	7	6.42	2.683	3.62E-05	0.000321058	2560	craniferina_c6897	CUST_2471_PI416193496	46110609	XP_382362.1	hypothetical protein FG02186.1 [Gibberella zeae PH-1]	Fungus
11130	29	2	24	0	10.459	3.387	7.40E-05	0.000565271	2561	craniferina_c25225	CUST_17646_PI416193496	NA	NA	NA	Algae
30115	259	976	65	180	-3.792	-1.923	2.76E-06	4.10E-05	2562	craniferina_c5602	CUST_1784_PI416193496	NA	NA	NA	Fungus
24037	140529	50691	9466	2830	2.771	1.47	1.07E-11	1.52E-09	2563	Cr_DMini_1249A05.ab1	CUST_16548_PI416193500	NA	NA	NA	Algae
11988	648	194	172	40	3.309	1.726	3.53E-07	7.75E-06	2564	craniferina_c13211	CUST_6900_PI416193496	156055496	XP_001593672.1	hypothetical protein SS1G_05100 [Sclerotinia sclerotiorum 1980] 	Fungus
36345	47228	152499	5454	6485	-3.242	-1.697	2.25E-07	5.38E-06	2565	craniferina_lrc873	CUST_1577_PI416193500	46111959	XP_383037.1	hypothetical protein FG02861.1 [Gibberella zeae PH-1]	Fungus
35981	3177	535	1450	55	5.436	2.443	2.46E-05	0.000237674	2566	craniferina_c24490	CUST_16957_PI416193496	NA	NA	NA	Fungus
4323	20	72	3	10	-3.623	-1.857	1.62E-06	2.66E-05	2567	craniferina_c23512	CUST_14904_PI416193500	159470571	XP_001693430.1	solanesyl diphosphate synthase [Chlamydomonas reinhardtii] 	Algae
15528	1486	343	335	78	4.331	2.115	7.95E-06	9.53E-05	2568	craniferina_c7248	CUST_2694_PI416193496	NA	NA	NA	Fungus
26265	443	115	96	50	4.08	2.029	5.29E-06	6.87E-05	2569	Cr_DMidi_7585D04.ab1	CUST_16164_PI416193500	145614374	XP_365904.2	hypothetical protein [Magnaporthe oryzae 70-15] 	Algae
6240	144	29	67	2	4.61	2.205	1.15E-05	0.000127931	2570	craniferina_c16601	CUST_9693_PI416193496	258571720	XP_002544663.1	predicted protein [Uncinocarpus reesii 1704] 	Fungus
32350	175	6	198	4	23.416	4.549	0.000121618	0.000834672	2571	Cr_DMidi_9697F07.ab1	CUST_16505_PI416193500	116201305	XP_001226464.1	hypothetical protein CHGG_08537 [Chaetomium globosum CBS 148.51] 	Fungus
[truncated: 6,394,948 more chars]
