# Supplementary material for: Whole transcriptome characterization of the effects of dehydration and rehydration on Cladonia rangiferina, the grey reindeer lichen
Source: BMC Genomics. 2013 Dec 10;14:870. doi: 10.1186/1471-2164-14-870 (PMC3878897; doi:10.1186/1471-2164-14-870)
Supplement: Additional file 8 — The full DE transcript list for comparison D6h vs. Wet. [file 1471-2164-14-870-S8.xls]

Feature identifier	Mean expression level for the specified sample group	Mean expression level for the specified sample group	Standard deviation (of the expression) for the specified sample group	Standard deviation (of the expression) for the specified sample group	Expression ratio (fold-change) between the compared sample groups	Expression ratio (fold-change) between the compared sample groups on the 2-logarithmics scale	T-test p-value for the comparison between the sample groups	FDR-adjusted p-value for the comparison between the sample groups	Average ranking value based on both p-value and fold-change; value 1 is the strongest DE feature						
ID	mean_D6h	mean_Wet	sd_D6h	sd_Wet	FC	logFC	P.Value	adj.P.Val	avgRank	SystematicName	ProbeName	GI	Other	Description	Symbiont classification
39716	3	25148	0	5650	-9807.541	-13.26	1.20E-14	4.41E-11	1	craniferina_c21426	CUST_14064_PI416193496	NA	NA	NA	Fungus
30041	2	10159	0	1082	-5324.411	-12.378	1.43E-14	4.41E-11	2	craniferina_c4812	CUST_6815_PI416193500	NA	NA	NA	Fungus
17775	19073	2	13914	0	8296.616	13.018	2.38E-14	5.71E-11	3	Cr_WMidi_6241G09.ab1	CUST_18272_PI416193500	NA	NA	NA	Algae
17306	2	4420	0	3071	-2070.877	-11.016	4.47E-17	1.63E-12	4	craniferina_c2605	CUST_4225_PI416193500	156030677	XP_001584665.1	hypothetical protein SS1G_14434 [Sclerotinia sclerotiorum 1980] 	Fungus
42651	2	5067	0	367	-2176.176	-11.088	1.38E-14	4.41E-11	5	craniferina_c4683	CUST_6680_PI416193500	261202944	XP_002628686.1	conserved hypothetical protein [Ajellomyces dermatitidis SLH14081] 	Fungus
40839	2	4056	0	2820	-1584.726	-10.63	8.00E-17	1.63E-12	6	craniferina_c2605	CUST_4226_PI416193500	156030677	XP_001584665.1	hypothetical protein SS1G_14434 [Sclerotinia sclerotiorum 1980] 	Fungus
40459	14048	2	11345	0	4471.013	12.126	5.11E-13	6.00E-10	7	Cr_WMidi_6241G09.ab1	CUST_18273_PI416193500	NA	NA	NA	Algae
21003	2	6785	0	244	-3326.514	-11.7	4.65E-13	5.90E-10	8	craniferina_c5980	CUST_8011_PI416193500	169601680	XP_001794262.1	hypothetical protein SNOG_03711 [Phaeosphaeria nodorum SN15] 	Fungus
15089	19095	2	15105	0	8327.164	13.024	1.46E-12	1.17E-09	9	craniferina_lrc446	CUST_829_PI416193500	156054184	XP_001593018.1	hypothetical protein SS1G_05940 [Sclerotinia sclerotiorum 1980] 	Fungus
39882	11081	3	3292	0	3910.406	11.933	1.26E-12	1.11E-09	10	craniferina_lrc1083	CUST_1945_PI416193500	NA	NA	NA	Algae
30873	2	3256	0	222	-1625.236	-10.666	3.87E-14	7.04E-11	11	craniferina_c4683	CUST_6679_PI416193500	261202944	XP_002628686.1	conserved hypothetical protein [Ajellomyces dermatitidis SLH14081] 	Fungus
25424	2	5082	1	1116	-2192.001	-11.098	9.77E-13	9.48E-10	12	craniferina_c12017	CUST_5917_PI416193496	NA	NA	NA	Fungus
39372	3	4074	1	293	-1536.837	-10.586	1.94E-13	2.83E-10	13	craniferina_c24716	CUST_17168_PI416193496	NA	NA	NA	Fungus
15700	2	4307	0	588	-2254.179	-11.138	1.34E-12	1.16E-09	14	craniferina_c14369	CUST_7877_PI416193496	NA	NA	NA	Fungus
15863	2	2357	0	195	-1284.649	-10.327	2.30E-13	3.23E-10	15	craniferina_c10380	CUST_4742_PI416193496	NA	NA	NA	Fungus
12129	2	3139	0	421	-1627.436	-10.668	1.08E-12	1.00E-09	16	craniferina_c13369	CUST_7035_PI416193496	NA	NA	NA	Fungus
27322	2	1395	0	1033	-620.201	-9.277	3.10E-15	3.16E-11	17	craniferina_c1757	CUST_3021_PI416193500	189189766	XP_001931222.1	conserved hypothetical protein [Pyrenophora tritici-repentis Pt-1C-BFP] 	Fungus
41235	64	106034	91	13411	-3730.289	-11.865	4.80E-12	2.38E-09	18	craniferina_c1189	CUST_2114_PI416193500	225555848	EEH04138.1	cation-transporting ATPase [Ajellomyces capsulatus G186AR]	Fungus
28785	2	4379	0	719	-1914.765	-10.903	2.79E-12	1.77E-09	19	craniferina_c20162	CUST_12864_PI416193496	NA	NA	NA	Fungus
19551	20473	3	18070	2	5725.626	12.483	6.57E-12	2.85E-09	20	Cr_DMidi_5473G10.ab1	CUST_15912_PI416193500	NA	NA	NA	Fungus
3001	61734	2	58633	0	20785.375	14.343	9.54E-12	3.62E-09	21	craniferina_lrc369	CUST_695_PI416193500	169605521	XP_001796181.1	hypothetical protein SNOG_05785 [Phaeosphaeria nodorum SN15] 	Fungus
21941	3	1847	2	43	-719.176	-9.49	3.83E-13	5.10E-10	22	craniferina_c12804	CUST_12478_PI416193500	NA	NA	NA	Fungus
14820	7962	2	7530	0	3099.428	11.598	6.20E-12	2.81E-09	23	Cr_WMidi_6241G10.ab1	CUST_18274_PI416193500	NA	NA	NA	Fungus
16783	2	1286	0	165	-712.41	-9.477	5.16E-13	6.00E-10	24	craniferina_c6564	CUST_2268_PI416193496	NA	NA	NA	Fungus
906	3	1918	2	62	-607.204	-9.246	1.83E-13	2.76E-10	25	craniferina_c12804	CUST_12477_PI416193500	NA	NA	NA	Fungus
35277	11206	2	8333	0	4017.955	11.972	9.67E-12	3.62E-09	26	craniferina_c936	CUST_1687_PI416193500	121700324	XP_001268427.1	"phospholipase, patatin family protein [Aspergillus clavatus NRRL 1] "	Fungus
6289	16111	2	17600	0	4466.652	12.125	1.16E-11	4.18E-09	27	Cr_WMidi_6241G10.ab1	CUST_18275_PI416193500	NA	NA	NA	Fungus
40989	2	1469	0	1062	-515.412	-9.01	9.47E-15	4.27E-11	28	craniferina_c27279	CUST_19610_PI416193496	NA	NA	NA	Fungus
18658	66407	3	59653	1	20237.149	14.305	1.53E-11	4.79E-09	29	craniferina_lrc369	CUST_696_PI416193500	169605521	XP_001796181.1	hypothetical protein SNOG_05785 [Phaeosphaeria nodorum SN15] 	Fungus
15197	3	1917	2	266	-668.027	-9.384	1.44E-12	1.17E-09	30	craniferina_c13918	CUST_12799_PI416193500	NA	NA	NA	Fungus
820	3	1864	1	260	-644.061	-9.331	2.20E-12	1.52E-09	31	craniferina_c12814	CUST_12488_PI416193500	NA	NA	NA	Fungus
19013	13	7112	3	523	-536.212	-9.067	6.89E-13	7.39E-10	32	craniferina_c27576	CUST_19894_PI416193496	NA	NA	NA	Fungus
5978	5278	2	4455	0	2004.771	10.969	1.47E-11	4.79E-09	33	BTK05171002(c)SJ1(t)dry_1-3kb_7585-7680_H6(p)T3(s)080604SJSEQ.048.ab1	CUST_15419_PI416193500	NA	NA	NA	NA
12362	12208	2	13672	0	3952.991	11.949	1.91E-11	5.23E-09	34	craniferina_c5175	CUST_7188_PI416193500	238498600	XP_002380535.1	"mitochondrial carrier protein, putative [Aspergillus flavus NRRL3357] "	Fungus
38485	7705	2	5695	0	2951.191	11.527	2.40E-11	6.24E-09	35	craniferina_c27871	CUST_15251_PI416193500	NA	NA	NA	Fungus
17114	2	1660	0	969	-813.035	-9.667	1.09E-11	3.98E-09	36	craniferina_lrc1076	CUST_1932_PI416193500	67902630	XP_681571.1	hypothetical protein AN8302.2 [Aspergillus nidulans FGSC A4] 	Fungus
15524	2	1215	0	587	-567.521	-9.149	5.32E-12	2.49E-09	37	craniferina_c4009	CUST_5957_PI416193500	154310582	XP_001554622.1	hypothetical protein BC1G_06765 [Botryotinia fuckeliana B05.10] 	Fungus
21214	6673	2	6486	0	2534.006	11.307	2.90E-11	7.16E-09	38	craniferina_c11315	CUST_5400_PI416193496	NA	NA	NA	Fungus
10787	7316	2	5567	0	2685.176	11.391	3.43E-11	7.74E-09	39	craniferina_c27871	CUST_15252_PI416193500	NA	NA	NA	Fungus
42042	2	867	0	361	-387.197	-8.597	2.08E-12	1.46E-09	40	craniferina_c12907	CUST_6639_PI416193496	NA	NA	NA	Fungus
23080	4	2307	1	359	-590.911	-9.207	1.42E-11	4.79E-09	41	craniferina_c27529	CUST_19853_PI416193496	258563126	XP_002582308.1	heat shock protein HSP98 [Uncinocarpus reesii 1704] 	Fungus
11495	2	829	0	500	-398.679	-8.639	4.20E-12	2.25E-09	42	craniferina_c26216	CUST_18587_PI416193496	NA	NA	NA	Fungus
31081	2	838	1	121	-363.416	-8.505	4.04E-12	2.20E-09	43	craniferina_c11072	CUST_11678_PI416193500	NA	NA	NA	Fungus
1915	10	8430	14	904	-1653.509	-10.691	4.03E-11	8.42E-09	44	craniferina_c3249	CUST_5041_PI416193500	116204141	XP_001227881.1	hypothetical protein CHGG_09954 [Chaetomium globosum CBS 148.51] 	Fungus
4669	5249	3	4532	0	1583.864	10.629	3.87E-11	8.22E-09	45	BTK05171002(c)SJ1(t)dry_1-3kb_7585-7680_H6(p)T3(s)080604SJSEQ.048.ab1	CUST_15420_PI416193500	NA	NA	NA	NA
35256	2	1182	0	271	-599.039	-9.227	1.82E-11	5.14E-09	46	craniferina_c1571	CUST_2735_PI416193500	39949148	XP_363166.1	hypothetical protein MGG_08750 [Magnaporthe oryzae 70-15] 	Algae
40341	1515	2	985	0	621.416	9.279	2.03E-11	5.48E-09	47	craniferina_c23565	CUST_16087_PI416193496	NA	NA	NA	Fungus
11374	2	576	0	152	-256.353	-8.002	1.68E-12	1.23E-09	48	craniferina_lrc102	CUST_195_PI416193500	NA	NA	NA	Fungus
3615	3150	2	2945	0	1035.436	10.016	3.89E-11	8.22E-09	49	craniferina_c2364	CUST_3911_PI416193500	156061970	XP_001596907.1	hypothetical protein SS1G_01099 [Sclerotinia sclerotiorum 1980] 	Fungus
29835	9	3125	4	2046	-298.3	-8.221	4.94E-12	2.38E-09	50	Cr_DMini_673H09.ab1	CUST_17512_PI416193500	46107560	XP_380839.1	hypothetical protein FG00663.1 [Gibberella zeae PH-1]	Fungus
23083	16	11848	14	447	-944.22	-9.883	4.35E-11	8.82E-09	51	craniferina_c5980	CUST_8012_PI416193500	169601680	XP_001794262.1	hypothetical protein SNOG_03711 [Phaeosphaeria nodorum SN15] 	Fungus
6870	2	1271	0	206	-583.478	-9.189	2.77E-11	6.93E-09	52	craniferina_c9930	CUST_4432_PI416193496	46108772	XP_381444.1	hypothetical protein FG01268.1 [Gibberella zeae PH-1]	Fungus
603	2	1278	0	279	-563.057	-9.137	3.07E-11	7.37E-09	53	craniferina_c1571	CUST_2736_PI416193500	39949148	XP_363166.1	hypothetical protein MGG_08750 [Magnaporthe oryzae 70-15] 	Algae
41726	11733	4	3569	3	3516.604	11.78	8.84E-11	1.37E-08	54	craniferina_lrc1083	CUST_1946_PI416193500	NA	NA	NA	Algae
32155	217	65565	212	6053	-409.173	-8.677	1.57E-11	4.80E-09	55	craniferina_lrc590	CUST_1086_PI416193500	154291075	XP_001546124.1	hypothetical protein BC1G_15425 [Botryotinia fuckeliana B05.10] 	Fungus
43547	3	1747	1	172	-608.857	-9.25	3.94E-11	8.28E-09	56	craniferina_c4812	CUST_6816_PI416193500	NA	NA	NA	Fungus
27455	13471	3	14119	1	3682.252	11.846	1.17E-10	1.71E-08	57	Cr_DMidi_5473G10.ab1	CUST_15913_PI416193500	NA	NA	NA	Fungus
35875	2	363	0	227	-137.194	-7.1	1.05E-14	4.27E-11	58	craniferina_c4171	CUST_1098_PI416193496	NA	NA	NA	Algae
38087	2	2235	0	1072	-859.383	-9.747	7.09E-11	1.17E-08	59	craniferina_c25515	CUST_17920_PI416193496	NA	NA	NA	Fungus
39801	2	365	0	254	-132.78	-7.053	2.23E-14	5.69E-11	60	craniferina_c5311	CUST_7326_PI416193500	296821528	XP_002850145.1	conserved hypothetical protein [Arthroderma otae CBS 113480] 	Fungus
23655	22	3180	5	1314	-136.693	-7.095	4.41E-14	7.49E-11	61	craniferina_c10188	CUST_4608_PI416193496	240106172	EER24365.1	Ferric reductase NAD binding domain containing protein [Coccidioides posadasii C735 delta SOWgp]	Algae
37737	2	314	0	193	-126.171	-6.979	8.13E-15	4.14E-11	62	craniferina_c22257	CUST_14861_PI416193496	NA	NA	NA	Fungus
10201	6	1170	3	820	-174.859	-7.45	5.52E-12	2.55E-09	63	craniferina_c1757	CUST_3022_PI416193500	189189766	XP_001931222.1	conserved hypothetical protein [Pyrenophora tritici-repentis Pt-1C-BFP] 	Fungus
3583	136	23977	49	3375	-183.961	-7.523	7.81E-12	3.22E-09	64	Cr_WMini_4225E04.ab1	CUST_19891_PI416193500	NA	NA	NA	Fungus
1350	161	28205	43	3668	-178.659	-7.481	6.76E-12	2.90E-09	65	Cr_WMini_4225E04.ab1	CUST_19890_PI416193500	NA	NA	NA	Fungus
6646	2	1256	0	260	-626.252	-9.291	8.21E-11	1.31E-08	66	craniferina_c5554	CUST_1757_PI416193496	NA	NA	NA	Fungus
2459	3	441	0	57	-171.707	-7.424	7.29E-12	3.06E-09	67	craniferina_c19178	CUST_11918_PI416193496	NA	NA	NA	Fungus
25549	3	751	1	393	-256.96	-8.005	2.80E-11	6.97E-09	68	craniferina_c17808	CUST_10646_PI416193496	NA	NA	NA	Algae
43811	4238	3	3646	0	1232.048	10.267	1.37E-10	1.83E-08	69	craniferina_c2139	CUST_3590_PI416193500	212527116	XP_002143715.1	hypothetical protein PMAA_020900 [Penicillium marneffei ATCC 18224] 	Fungus
39070	3	381	1	40	-149.297	-7.222	6.36E-12	2.85E-09	70	craniferina_c10973	CUST_5156_PI416193496	NA	NA	NA	Fungus
35504	2	263	0	184	-113.166	-6.822	4.78E-13	5.90E-10	71	craniferina_c23767	CUST_16278_PI416193496	NA	NA	NA	Fungus
43649	3	453	1	112	-172.257	-7.428	1.39E-11	4.73E-09	72	craniferina_c21247	CUST_14655_PI416193500	NA	NA	NA	Algae
24946	2	229	0	175	-103.792	-6.698	3.98E-14	7.04E-11	73	craniferina_c18879	CUST_11637_PI416193496	NA	NA	NA	Fungus
35121	2	258	0	176	-101.786	-6.669	3.21E-14	6.24E-11	74	craniferina_c5311	CUST_7325_PI416193500	296821528	XP_002850145.1	conserved hypothetical protein [Arthroderma otae CBS 113480] 	Fungus
2692	3	703	2	3	-225.866	-7.819	3.30E-11	7.67E-09	75	craniferina_c16872	CUST_9898_PI416193496	NA	NA	NA	Fungus
35339	9	1163	6	237	-146.443	-7.194	8.50E-12	3.40E-09	76	craniferina_c27844	CUST_20140_PI416193496	NA	NA	NA	Fungus
31479	2	840	0	172	-421.338	-8.719	6.78E-11	1.13E-08	77	craniferina_c18827	CUST_11588_PI416193496	NA	NA	NA	Fungus
27055	5	4634	1	3251	-801.478	-9.647	1.55E-10	1.98E-08	78	craniferina_lrc344	CUST_652_PI416193500	119191840	XP_001246526.1	hypothetical protein CIMG_00297 [Coccidioides immitis RS]	Fungus
23244	2	1840	1	237	-842.471	-9.718	1.76E-10	2.19E-08	79	craniferina_c13918	CUST_12800_PI416193500	NA	NA	NA	Fungus
819	45072	57	2798	23	841.623	9.717	1.76E-10	2.19E-08	80	craniferina_c6114	CUST_8153_PI416193500	NA	NA	NA	Algae
14236	1569	2	1262	0	654.087	9.353	1.46E-10	1.90E-08	81	Cr_DMidi_5281H07.ab1	CUST_15779_PI416193500	NA	NA	NA	Fungus
3268	2189	2	1842	0	762.592	9.575	1.79E-10	2.22E-08	82	craniferina_c2139	CUST_3589_PI416193500	212527116	XP_002143715.1	hypothetical protein PMAA_020900 [Penicillium marneffei ATCC 18224] 	Fungus
21481	3687	29	933	1	122.813	6.94	4.71E-12	2.38E-09	83	Cr_WMidi_5761D06.ab1	CUST_18066_PI416193500	NA	NA	NA	Fungus
41041	2	219	0	142	-88.904	-6.474	1.73E-14	4.69E-11	84	craniferina_c14476	CUST_12995_PI416193500	169610125	XP_001798481.1	hypothetical protein SNOG_08156 [Phaeosphaeria nodorum SN15] 	Fungus
37954	11	1135	6	83	-112.809	-6.818	3.50E-12	2.04E-09	85	craniferina_lrc840	CUST_1519_PI416193500	242814803	XP_002486445.1	bZIP transcription factor HacA [Talaromyces stipitatus ATCC 10500] 	Fungus
15408	1307	2	1069	0	547.167	9.096	1.46E-10	1.90E-08	86	Cr_DMidi_6817G10.ab1	CUST_16077_PI416193500	NA	NA	NA	Algae
7570	2	202	0	136	-85.242	-6.414	2.71E-14	5.82E-11	87	craniferina_c14476	CUST_12996_PI416193500	169610125	XP_001798481.1	hypothetical protein SNOG_08156 [Phaeosphaeria nodorum SN15] 	Fungus
2502	2	193	0	120	-79.364	-6.31	7.93E-15	4.14E-11	88	craniferina_c7051	CUST_8951_PI416193500	70986068	XP_748534.1	ion channel [Aspergillus fumigatus Af293] 	Fungus
38682	3	552	1	130	-199.345	-7.639	4.23E-11	8.72E-09	89	craniferina_c27549	CUST_19871_PI416193496	NA	NA	NA	Fungus
39890	4	563	3	50	-162.435	-7.344	2.45E-11	6.32E-09	90	craniferina_lrc12410	CUST_6223_PI416193496	NA	NA	NA	Fungus
22144	1412	2	1144	0	605.535	9.242	1.87E-10	2.27E-08	91	Cr_DMidi_6817B03.ab1	CUST_15960_PI416193500	NA	NA	NA	Algae
38534	5	909	1	334	-163.842	-7.356	2.97E-11	7.21E-09	92	craniferina_c13852	CUST_7450_PI416193496	NA	NA	NA	Fungus
13217	4916	11	404	1	446.767	8.803	1.32E-10	1.80E-08	93	craniferina_c9163	CUST_10565_PI416193500	NA	NA	NA	Fungus
12557	2	187	0	131	-80.598	-6.333	9.91E-14	1.61E-10	94	craniferina_c7051	CUST_8952_PI416193500	70986068	XP_748534.1	ion channel [Aspergillus fumigatus Af293] 	Fungus
31843	4	473	3	83	-127.449	-6.994	1.44E-11	4.79E-09	95	craniferina_c8523	CUST_3448_PI416193496	296414175	XP_002836778.1	hypothetical protein [Tuber melanosporum Mel28] 	Fungus
11227	12	2300	14	366	-313.485	-8.292	9.65E-11	1.47E-08	96	craniferina_c7851	CUST_9588_PI416193500	212528672	XP_002144493.1	"translation initiation regulator (Gcn20), putative [Penicillium marneffei ATCC 18224] "	Fungus
40418	9	2189	12	361	-436.022	-8.768	1.35E-10	1.82E-08	97	craniferina_c7851	CUST_9587_PI416193500	212528672	XP_002144493.1	"translation initiation regulator (Gcn20), putative [Penicillium marneffei ATCC 18224] "	Fungus
29535	1465	2	1190	0	602.602	9.235	2.08E-10	2.43E-08	98	Cr_DMidi_6817D11.ab1	CUST_16016_PI416193500	NA	NA	NA	Fungus
3200	26	2779	2	495	-104.827	-6.712	7.90E-12	3.22E-09	99	craniferina_c11660	CUST_5644_PI416193496	242777917	XP_002479130.1	"heat shock protein Hsp98/Hsp104/ClpA, putative [Talaromyces stipitatus ATCC 10500] "	Fungus
19058	14	4041	16	2028	-450.597	-8.816	1.47E-10	1.91E-08	100	craniferina_c9115	CUST_3841_PI416193496	154309312	XP_001553990.1	predicted protein [Botryotinia fuckeliana B05.10] 	Fungus
24674	648	43513	96	6689	-67.1	-6.068	3.10E-15	3.16E-11	101	craniferina_c1189	CUST_2113_PI416193500	225555848	EEH04138.1	cation-transporting ATPase [Ajellomyces capsulatus G186AR]	Fungus
12373	2	162	0	16	-85.97	-6.426	1.69E-12	1.23E-09	102	craniferina_c9819	CUST_4349_PI416193496	256726300	EEU39662.1	hypothetical protein NECHADRAFT_43968 [Nectria haematococca mpVI 77-13-4]	Fungus
8911	2	246	0	214	-91.647	-6.518	3.08E-12	1.90E-09	103	Cr_DMini_673D05.ab1	CUST_17437_PI416193500	NA	NA	NA	Fungus
27407	2	342	0	65	-182.196	-7.509	5.02E-11	9.54E-09	104	craniferina_c5355	CUST_7378_PI416193500	115388729	XP_001211870.1	predicted protein [Aspergillus terreus NIH2624] 	Fungus
1488	2192	2	2205	0	658.674	9.363	2.59E-10	2.81E-08	105	craniferina_c5065	CUST_1519_PI416193496	296422988	XP_002841039.1	hypothetical protein [Tuber melanosporum Mel28] 	Fungus
6928	4067	27	792	3	148.518	7.214	3.64E-11	8.01E-09	106	Cr_WMidi_5761D06.ab1	CUST_18067_PI416193500	NA	NA	NA	Fungus
32726	1778	10	454	0	170.301	7.412	4.65E-11	9.11E-09	107	Cr_WMini_769A07.ab1	CUST_19936_PI416193500	261358384	EEY20812.1	conserved hypothetical protein [Verticillium albo-atrum VaMs.102]	Fungus
23372	2137	2	2026	0	806.429	9.655	2.96E-10	3.03E-08	108	Cr_WMini_3553G02.ab1	CUST_19566_PI416193500	NA	NA	NA	Algae
44702	2718	2	2528	0	783.238	9.613	2.97E-10	3.03E-08	109	craniferina_c21534	CUST_14172_PI416193496	NA	NA	NA	Fungus
43795	854	204477	528	14400	-278.958	-8.124	1.26E-10	1.76E-08	110	Cr_DMidi_6817C12.ab1	CUST_15996_PI416193500	258564060	XP_002582775.1	30 kDa heat shock protein [Uncinocarpus reesii 1704] 	Algae
23112	1289	2	1035	0	524.726	9.035	2.42E-10	2.70E-08	111	Cr_DMidi_6817A03.ab1	CUST_15939_PI416193500	NA	NA	NA	Algae
42544	3	277	1	22	-100.881	-6.657	1.45E-11	4.79E-09	112	craniferina_c15311	CUST_8657_PI416193496	NA	NA	NA	Fungus
16159	2	878	0	126	-468.456	-8.872	2.19E-10	2.50E-08	113	Cr_DMidi_9697G02.ab1	CUST_16513_PI416193500	NA	NA	NA	Fungus
22552	3	775	3	93	-260.25	-8.024	1.34E-10	1.81E-08	114	craniferina_c11072	CUST_11677_PI416193500	NA	NA	NA	Fungus
3432	6	447	0	42	-79.046	-6.305	4.54E-12	2.34E-09	115	craniferina_c15183	CUST_8556_PI416193496	156050311	XP_001591117.1	hypothetical protein SS1G_07742 [Sclerotinia sclerotiorum 1980] 	Fungus
40956	26	4593	35	315	-343.72	-8.425	1.80E-10	2.23E-08	116	craniferina_c15607	CUST_8900_PI416193496	NA	NA	NA	Fungus
43830	2	267	0	241	-92.249	-6.527	1.19E-11	4.24E-09	117	Cr_DMini_673D05.ab1	CUST_17436_PI416193500	NA	NA	NA	Fungus
3981	4	358	0	230	-76.943	-6.266	4.96E-12	2.38E-09	118	craniferina_lrc677	CUST_1233_PI416193500	119474181	XP_001258966.1	hypothetical protein NFIA_004250 [Neosartorya fischeri NRRL 181] 	Fungus
20239	7865	11	3022	3	710.688	9.473	3.48E-10	3.29E-08	119	craniferina_c9163	CUST_10566_PI416193500	NA	NA	NA	Fungus
4678	73	6959	36	1435	-101.204	-6.661	2.27E-11	5.96E-09	120	craniferina_c1464	CUST_2575_PI416193500	46115892	XP_383964.1	hypothetical protein FG03788.1 [Gibberella zeae PH-1]	Fungus
24489	51746	71	2739	31	781.088	9.609	3.65E-10	3.36E-08	121	craniferina_c6114	CUST_8154_PI416193500	NA	NA	NA	Algae
43512	1463	2	1197	0	482.556	8.915	2.86E-10	2.98E-08	122	Cr_DMidi_5281H07.ab1	CUST_15778_PI416193500	NA	NA	NA	Fungus
43815	7	1179	8	92	-264.889	-8.049	1.86E-10	2.27E-08	123	craniferina_c5633	CUST_7657_PI416193500	NA	NA	NA	Fungus
9748	58933	1088	3426	194	54.739	5.774	2.55E-14	5.77E-11	124	craniferina_lrc150	CUST_6_PI416193496	256732698	EEU46046.1	predicted protein [Nectria haematococca mpVI 77-13-4]	Fungus
39318	1364	2	1106	0	499.742	8.965	3.04E-10	3.06E-08	125	Cr_DMidi_5281F03.ab1	CUST_15734_PI416193500	NA	NA	NA	Algae
13330	6	2687	5	104	-534.122	-9.061	3.25E-10	3.17E-08	126	craniferina_c14693	CUST_8145_PI416193496	NA	NA	NA	Fungus
21993	31	3796	10	423	-126.157	-6.979	5.27E-11	9.82E-09	127	craniferina_c3498	CUST_5357_PI416193500	NA	NA	NA	Fungus
12165	295	5	80	2	68.049	6.088	8.49E-12	3.40E-09	128	craniferina_c24008	CUST_16505_PI416193496	NA	NA	NA	Fungus
32489	889	69200	160	7596	-78.465	-6.294	1.65E-11	4.94E-09	129	craniferina_lrc507	CUST_945_PI416193500	NA	NA	NA	Fungus
4518	1494	2	1226	0	547.938	9.098	3.98E-10	3.53E-08	130	Cr_DMidi_5281G05.ab1	CUST_15761_PI416193500	NA	NA	NA	Fungus
18710	13906	3	10981	2	4139.932	12.015	6.82E-10	4.93E-08	131	craniferina_c936	CUST_1688_PI416193500	121700324	XP_001268427.1	"phospholipase, patatin family protein [Aspergillus clavatus NRRL 1] "	Fungus
20294	2	198	0	13	-108.941	-6.767	6.36E-11	1.09E-08	132	craniferina_c24406	CUST_16879_PI416193496	NA	NA	NA	Algae
788	1253	2	983	0	438.397	8.776	3.70E-10	3.37E-08	133	Cr_DMidi_5281F03.ab1	CUST_15735_PI416193500	NA	NA	NA	Algae
15710	1314	2	1083	0	517.479	9.015	4.18E-10	3.64E-08	134	Cr_DMidi_5281C03.ab1	CUST_15667_PI416193500	NA	NA	NA	Algae
39615	9	14801	9	5678	-2381.442	-11.218	6.77E-10	4.91E-08	135	craniferina_c5731	CUST_7766_PI416193500	115401744	XP_001216460.1	hypothetical protein ATEG_07839 [Aspergillus terreus NIH2624] 	Fungus
13937	1493	2	1199	0	564.922	9.142	4.87E-10	4.04E-08	136	Cr_DMidi_5281E09.ab1	CUST_15724_PI416193500	NA	NA	NA	Algae
20333	13	920	3	264	-70.186	-6.133	2.48E-11	6.35E-09	137	craniferina_c11973	CUST_5884_PI416193496	169606530	XP_001796685.1	hypothetical protein SNOG_06308 [Phaeosphaeria nodorum SN15] 	Fungus
24073	1337	2	1099	0	517.513	9.015	4.98E-10	4.08E-08	138	Cr_DMidi_6817B03.ab1	CUST_15961_PI416193500	NA	NA	NA	Algae
31857	5	459	1	346	-71.788	-6.166	3.48E-11	7.74E-09	139	craniferina_c15346	CUST_8690_PI416193496	NA	NA	NA	Fungus
13611	18065	194	2153	38	93.863	6.552	6.57E-11	1.11E-08	140	craniferina_c3122	CUST_676_PI416193496	154304089	XP_001552450.1	hypothetical protein BC1G_09680 [Botryotinia fuckeliana B05.10] 	Fungus
3408	16	699	3	142	-43.042	-5.428	1.11E-12	1.01E-09	141	craniferina_c26129	CUST_18506_PI416193496	283857951	ADB45854.1	chaperonin [Breviata anathema]	Fungus
38046	78	2	13	0	37.713	5.237	6.31E-15	4.14E-11	142	craniferina_c4728	CUST_1370_PI416193496	NA	NA	NA	Fungus
43209	2132	197113	230	11550	-92.726	-6.535	7.39E-11	1.21E-08	143	craniferina_c6941	CUST_8871_PI416193500	119186351	XP_001243782.1	hypothetical protein CIMG_03223 [Coccidioides immitis RS]	Fungus
39853	1631	7	1156	2	214.371	7.744	3.18E-10	3.13E-08	144	craniferina_c27124	CUST_19464_PI416193496	NA	NA	NA	Fungus
4614	6	585	3	204	-93.331	-6.544	8.36E-11	1.33E-08	145	craniferina_c13776	CUST_7385_PI416193496	NA	NA	NA	Fungus
15688	145	2	26	0	78.205	6.289	5.05E-11	9.54E-09	146	craniferina_c25578	CUST_17976_PI416193496	NA	NA	NA	Fungus
34405	4	556	3	72	-170.593	-7.414	2.63E-10	2.82E-08	147	craniferina_c9422	CUST_10726_PI416193500	261357186	EEY19614.1	conserved hypothetical protein [Verticillium albo-atrum VaMs.102]	Fungus
38272	312	15257	73	3233	-48.993	-5.615	9.53E-12	3.62E-09	148	Cr_DMini_2305A01.ab1	CUST_16702_PI416193500	169763250	XP_001727525.1	hypothetical protein [Aspergillus oryzae RIB40] 	Fungus
30726	1545	2	1278	0	620.247	9.277	6.48E-10	4.76E-08	149	Cr_DMidi_5281G05.ab1	CUST_15760_PI416193500	NA	NA	NA	Fungus
34563	192	13178	42	547	-69.882	-6.127	4.76E-11	9.28E-09	150	craniferina_c23664	CUST_16180_PI416193496	171677286	XP_001903594.1	hypothetical protein [Podospora anserina S mat+] 	Algae
23791	1038	2	305	0	519.534	9.021	6.00E-10	4.53E-08	151	craniferina_c16181	CUST_9356_PI416193496	NA	NA	NA	Fungus
40850	10	1064	12	71	-192.2	-7.586	3.36E-10	3.25E-08	152	craniferina_c21891	CUST_14510_PI416193496	NA	NA	NA	Fungus
39829	16	978	7	189	-64.366	-6.008	4.26E-11	8.72E-09	153	craniferina_c1467	CUST_2581_PI416193500	NA	NA	NA	Fungus
4471	19	850	3	158	-44.614	-5.479	6.01E-12	2.75E-09	154	craniferina_c22585	CUST_15161_PI416193496	8918240	BAA97566.1	hsp70 [Blastocystis hominis]	Algae
26761	60	15593	31	2591	-283.682	-8.148	4.62E-10	3.89E-08	155	craniferina_c6075	CUST_2016_PI416193496	NA	NA	NA	Algae
24384	1451	2	1186	0	593.582	9.213	7.26E-10	5.16E-08	156	Cr_DMidi_6817A03.ab1	CUST_15938_PI416193500	NA	NA	NA	Algae
9510	11689	8	3282	2	1439.604	10.491	9.10E-10	5.94E-08	157	craniferina_c7331	CUST_9155_PI416193500	221126627	XP_002156063.1	PREDICTED: similar to MAEBL [Hydra magnipapillata]	Fungus
39456	58	5047	22	237	-91.951	-6.523	1.24E-10	1.76E-08	158	craniferina_c22899	CUST_15460_PI416193496	NA	NA	NA	Fungus
30173	8	1194	10	103	-277.851	-8.118	4.99E-10	4.08E-08	159	craniferina_c23915	CUST_16416_PI416193496	242774897	XP_002478535.1	"polyketide synthase, putative [Talaromyces stipitatus ATCC 10500] "	Fungus
2433	2	126	0	26	-55.406	-5.792	3.78E-11	8.16E-09	160	craniferina_c9114	CUST_10541_PI416193500	256720502	EEU33927.1	hypothetical protein NECHADRAFT_55867 [Nectria haematococca mpVI 77-13-4]	Fungus
13647	235	8971	59	1532	-38.597	-5.27	4.95E-12	2.38E-09	161	craniferina_c8138	CUST_3213_PI416193496	115388857	XP_001211934.1	conserved hypothetical protein [Aspergillus terreus NIH2624] 	Fungus
20280	58	13651	17	1515	-238.969	-7.901	4.98E-10	4.08E-08	162	craniferina_c17198	CUST_10147_PI416193496	NA	NA	NA	Fungus
38228	29	5011	22	1244	-223.979	-7.807	4.77E-10	3.97E-08	163	craniferina_c25323	CUST_17739_PI416193496	225434986	XP_002284017.1	PREDICTED: similar to HSC70-1 (heat shock cognate 70 kDa protein 1); ATP binding isoform 2 [Vitis vinifera]	Algae
305	249	10540	56	1110	-42.907	-5.423	1.55E-11	4.79E-09	164	craniferina_lrc7282	CUST_2714_PI416193496	32400969	AAP80690.1	polyubiquitin [Griffithsia japonica]	Fungus
9181	1068	18	513	2	55.652	5.798	5.04E-11	9.54E-09	165	craniferina_lrc993	CUST_1788_PI416193500	156044704	XP_001588908.1	hypothetical protein SS1G_10456 [Sclerotinia sclerotiorum 1980] 	Fungus
43039	2612	187310	286	10029	-71.938	-6.169	1.18E-10	1.71E-08	166	craniferina_c6941	CUST_8872_PI416193500	119186351	XP_001243782.1	hypothetical protein CIMG_03223 [Coccidioides immitis RS]	Fungus
22590	292	11803	31	2050	-40.101	-5.326	1.25E-11	4.34E-09	167	craniferina_lrc28209	CUST_15332_PI416193500	256726687	EEU40047.1	cytosolic probable CTT1-catalase T [Nectria haematococca mpVI 77-13-4]	Fungus
15972	3	381	3	29	-131.625	-7.04	3.07E-10	3.07E-08	168	craniferina_c5649	CUST_7677_PI416193500	67458773	YP_246397.1	guanosine polyphosphate pyrophosphohydrolase/synthetase-like protein [Rickettsia felis URRWXCal2] 	Fungus
32396	73	2939	4	657	-39.54	-5.305	1.24E-11	4.34E-09	169	craniferina_c23114	CUST_15661_PI416193496	NA	NA	NA	Fungus
38193	1304	2	1030	0	458.025	8.839	8.26E-10	5.62E-08	170	Cr_DMidi_6817B05.ab1	CUST_15964_PI416193500	NA	NA	NA	Algae
29132	2	137	0	37	-72.69	-6.184	1.39E-10	1.85E-08	171	craniferina_c20216	CUST_12916_PI416193496	NA	NA	NA	Algae
36175	9	1399	8	402	-224.522	-7.811	5.62E-10	4.32E-08	172	craniferina_c4194	CUST_6169_PI416193500	119467352	XP_001257482.1	"acetylglutamate kinase, putative [Neosartorya fischeri NRRL 181] "	Fungus
25439	721	20	68	2	35.288	5.141	8.96E-12	3.54E-09	173	craniferina_c10764	CUST_11487_PI416193500	NA	NA	NA	Fungus
27735	8	995	2	198	-120.324	-6.911	3.20E-10	3.15E-08	174	craniferina_c13899	CUST_7493_PI416193496	189194385	XP_001933531.1	mitochondrial intermediate peptidase [Pyrenophora tritici-repentis Pt-1C-BFP] 	Algae
22700	2	195	0	128	-85.545	-6.419	2.09E-10	2.43E-08	175	craniferina_lrc677	CUST_1234_PI416193500	119474181	XP_001258966.1	hypothetical protein NFIA_004250 [Neosartorya fischeri NRRL 181] 	Fungus
3781	1388	2	1122	0	496.361	8.955	9.91E-10	6.34E-08	176	Cr_DMidi_5281C03.ab1	CUST_15666_PI416193500	NA	NA	NA	Algae
21440	2	84	0	3	-41.343	-5.37	3.22E-11	7.59E-09	177	craniferina_c9564	CUST_10791_PI416193500	NA	NA	NA	Fungus
14563	100	3234	24	281	-32.734	-5.033	4.85E-12	2.38E-09	178	craniferina_lrc651	CUST_1186_PI416193500	119482916	XP_001261486.1	mitochondrial intermembrane space protein Mia40 [Neosartorya fischeri NRRL 181] 	Fungus
42429	1459	27	678	6	50.792	5.667	8.64E-11	1.35E-08	179	craniferina_lrc993	CUST_1787_PI416193500	156044704	XP_001588908.1	hypothetical protein SS1G_10456 [Sclerotinia sclerotiorum 1980] 	Fungus
30827	30	7367	45	556	-735.452	-9.522	1.40E-09	7.91E-08	180	craniferina_c2819	CUST_4495_PI416193500	NA	NA	NA	Fungus
38166	1379	2	1104	0	433.171	8.759	1.10E-09	6.79E-08	181	Cr_DMidi_5281B06.ab1	CUST_15652_PI416193500	NA	NA	NA	Algae
2102	2	375	0	98	-154.459	-7.271	5.75E-10	4.39E-08	182	craniferina_c14058	CUST_12847_PI416193500	169625083	XP_001805946.1	hypothetical protein SNOG_15808 [Phaeosphaeria nodorum SN15] 	Fungus
13011	1446	3	1155	1	424.333	8.729	1.14E-09	6.93E-08	183	Cr_DMidi_6817G10.ab1	CUST_16076_PI416193500	NA	NA	NA	Algae
22226	3	443	1	95	-182.147	-7.509	7.06E-10	5.07E-08	184	craniferina_c3726	CUST_911_PI416193496	NA	NA	NA	Algae
13225	559	73611	299	3113	-149.539	-7.224	6.22E-10	4.63E-08	185	Cr_WMidi_8257F12.ab1	CUST_18692_PI416193500	67522991	XP_659556.1	hypothetical protein AN1952.2 [Aspergillus nidulans FGSC A4] 	Fungus
35449	1248	2	1002	0	427.421	8.74	1.20E-09	7.13E-08	186	Cr_DMidi_5281B06.ab1	CUST_15653_PI416193500	NA	NA	NA	Algae
18189	94	3	3	1	31.88	4.995	1.65E-11	4.94E-09	187	craniferina_c17746	CUST_14276_PI416193500	296810838	XP_002845757.1	cgi121 [Arthroderma otae CBS 113480] 	Fungus
3012	158	5309	43	532	-34.334	-5.102	3.31E-11	7.67E-09	188	craniferina_lrc1133	CUST_2032_PI416193500	240107817	EER25996.1	kinase domain containing protein [Coccidioides posadasii C735 delta SOWgp]	Fungus
11672	2	308	0	104	-160.141	-7.323	7.05E-10	5.07E-08	189	Cr_DMini_2305A09.ab1	CUST_16710_PI416193500	238505620	XP_002384026.1	conserved hypothetical protein [Aspergillus flavus NRRL3357] 	Algae
19916	7	178	3	16	-25.058	-4.647	5.48E-13	6.21E-10	190	craniferina_c25478	CUST_17886_PI416193496	121712886	XP_001274054.1	"NADPH-dependent FMN/FAD containing oxidoreductase, putative [Aspergillus clavatus NRRL 1] "	Fungus
30813	223	10045	40	2350	-44.792	-5.485	1.04E-10	1.55E-08	191	craniferina_c10329	CUST_4709_PI416193496	159476666	XP_001696432.1	heat shock protein 70B [Chlamydomonas reinhardtii] 	Algae
36822	1251	2	998	0	425.155	8.732	1.29E-09	7.44E-08	192	Cr_DMidi_6817D11.ab1	CUST_16017_PI416193500	NA	NA	NA	Fungus
9877	11	880	5	141	-86.112	-6.428	3.73E-10	3.39E-08	193	craniferina_c18475	CUST_14404_PI416193500	NA	NA	NA	Fungus
1112	3	282	1	66	-99.582	-6.638	4.60E-10	3.88E-08	194	craniferina_c2513	CUST_4111_PI416193500	NA	NA	NA	Algae
4797	44	1776	15	292	-41.929	-5.39	9.17E-11	1.42E-08	195	craniferina_c1467	CUST_2582_PI416193500	NA	NA	NA	Fungus
36903	3	95	1	62	-29.255	-4.871	1.35E-11	4.64E-09	196	craniferina_c9008	CUST_10474_PI416193500	156061917	XP_001596881.1	hypothetical protein SS1G_03104 [Sclerotinia sclerotiorum 1980] 	Fungus
19943	345	9960	65	2123	-28.73	-4.845	1.24E-11	4.34E-09	197	craniferina_c10683	CUST_4954_PI416193496	762844	AAB42159.1	Hsc70 [Solanum lycopersicum]	Algae
10530	43	1433	22	118	-37.207	-5.218	5.90E-11	1.04E-08	198	craniferina_c21445	CUST_14083_PI416193496	262106597	EEY64649.1	heat shock protein 101 [Phytophthora infestans T30-4]	Algae
16125	117	3203	47	1015	-28.135	-4.814	9.37E-12	3.62E-09	199	craniferina_c7406	CUST_9215_PI416193500	255949538	XP_002565536.1	Pc22g16200 [Penicillium chrysogenum Wisconsin 54-1255] 	Fungus
44123	713	25044	159	2252	-35.653	-5.156	5.48E-11	9.93E-09	200	craniferina_c5523	CUST_7559_PI416193500	240280867	EER44371.1	TPR domain-containing protein [Ajellomyces capsulatus H143]	Fungus
28660	9	441	2	119	-48.785	-5.608	1.75E-10	2.19E-08	201	craniferina_c8371	CUST_10018_PI416193500	NA	NA	NA	Fungus
44991	62	1496	2	288	-23.971	-4.583	8.15E-13	8.21E-10	202	craniferina_c16237	CUST_13643_PI416193500	121703493	XP_001270011.1	conserved hypothetical protein [Aspergillus clavatus NRRL 1] 	Fungus
35538	1503	2	1223	0	514.925	9.008	1.55E-09	8.39E-08	203	Cr_DMidi_5281E09.ab1	CUST_15725_PI416193500	NA	NA	NA	Algae
11543	216	5787	94	794	-28.858	-4.851	1.66E-11	4.94E-09	204	craniferina_c14172	CUST_7713_PI416193496	159481478	XP_001698806.1	"ClpB chaperone, Hsp100 family [Chlamydomonas reinhardtii] "	Algae
32183	1353	2	1116	0	542.328	9.083	1.66E-09	8.82E-08	205	Cr_DMidi_6817B05.ab1	CUST_15965_PI416193500	NA	NA	NA	Algae
13570	357	39404	397	9032	-168.298	-7.395	9.66E-10	6.22E-08	206	craniferina_lrc18	CUST_35_PI416193500	255955135	XP_002568320.1	Pc21g12940 [Penicillium chrysogenum Wisconsin 54-1255] 	Fungus
14883	40	2081	22	676	-55.287	-5.789	2.87E-10	2.98E-08	207	craniferina_c16876	CUST_13917_PI416193500	NA	NA	NA	Algae
25418	172	4866	22	743	-28.264	-4.821	1.91E-11	5.23E-09	208	craniferina_lrc28209	CUST_15331_PI416193500	256726687	EEU40047.1	cytosolic probable CTT1-catalase T [Nectria haematococca mpVI 77-13-4]	Fungus
646	1928	3	2002	1	455.141	8.83	1.66E-09	8.82E-08	209	craniferina_c3656	CUST_883_PI416193496	NA	NA	NA	Fungus
31664	39	3290	21	608	-91.964	-6.523	5.38E-10	4.23E-08	210	craniferina_c8976	CUST_3745_PI416193496	NA	NA	NA	Fungus
39185	446	5	186	5	107.959	6.754	7.09E-10	5.07E-08	211	craniferina_c11416	CUST_5471_PI416193496	145246718	XP_001395608.1	hypothetical protein An12g05390 [Aspergillus niger] 	Fungus
32519	302	2	3	0	154.137	7.268	9.92E-10	6.34E-08	212	craniferina_c12872	CUST_6608_PI416193496	NA	NA	NA	Fungus
1150	1264	2	1019	0	413.947	8.693	1.68E-09	8.85E-08	213	Cr_DMidi_6817A02.ab1	CUST_15937_PI416193500	NA	NA	NA	Algae
5824	2	593	0	95	-289.352	-8.177	1.52E-09	8.29E-08	214	craniferina_c26436	CUST_18796_PI416193496	NA	NA	NA	Fungus
6558	27882	582	4529	127	48.338	5.595	2.60E-10	2.81E-08	215	Cr_DMini_3841H01.ab1	CUST_17003_PI416193500	71018401	XP_759431.1	hypothetical protein UM03284.1 [Ustilago maydis 521] 	Fungus
25152	3	480	2	349	-145.729	-7.187	1.00E-09	6.34E-08	216	craniferina_lrc783	CUST_1415_PI416193500	121704832	XP_001270679.1	"siroheme synthase, putative [Aspergillus clavatus NRRL 1] "	Fungus
27462	53	5614	62	1005	-170.995	-7.418	1.16E-09	7.02E-08	217	BTK05729007(c)SJ1(t)Dry_0.5-1kb_1441-1536_D9(p)T3(s)090205SJ1SEQ1.068.ab1	CUST_15577_PI416193500	156043191	XP_001588152.1	hypothetical protein SS1G_10598 [Sclerotinia sclerotiorum 1980] 	NA
20288	2	103	0	1	-57.432	-5.844	3.56E-10	3.32E-08	218	craniferina_c25480	CUST_17887_PI416193496	NA	NA	NA	Fungus
14813	2	116	0	11	-56.09	-5.81	3.54E-10	3.31E-08	219	craniferina_c19667	CUST_12385_PI416193496	NA	NA	NA	Fungus
43032	641	3	383	0	200.968	7.651	1.33E-09	7.65E-08	220	craniferina_c2644	CUST_507_PI416193496	NA	NA	NA	Fungus
40542	9	686	2	96	-74.055	-6.211	5.25E-10	4.17E-08	221	craniferina_c15809	CUST_13466_PI416193500	121700947	XP_001268738.1	"heat shock protein Hsp98/Hsp104/ClpA, putative [Aspergillus clavatus NRRL 1] "	Fungus
34248	2	58	0	24	-27.285	-4.77	3.35E-11	7.68E-09	222	craniferina_lrc553	CUST_1027_PI416193500	154295184	XP_001548029.1	acyl-CoA dehydrogenase [Botryotinia fuckeliana B05.10] 	Fungus
12624	4	486	4	105	-151.619	-7.244	1.16E-09	7.02E-08	223	craniferina_c20386	CUST_13077_PI416193496	NA	NA	NA	Fungus
32568	14	15177	14	5815	-1381.977	-10.433	2.66E-09	1.20E-07	224	craniferina_c5731	CUST_7765_PI416193500	115401744	XP_001216460.1	hypothetical protein ATEG_07839 [Aspergillus terreus NIH2624] 	Fungus
33244	1184	42	109	2	28.011	4.808	4.38E-11	8.83E-09	225	craniferina_c2870	CUST_4555_PI416193500	156055652	XP_001593750.1	conserved hypothetical protein [Sclerotinia sclerotiorum 1980] 	Fungus
7724	34	3652	4	912	-105.221	-6.717	8.70E-10	5.75E-08	226	craniferina_c2606	CUST_4228_PI416193500	242823609	XP_002488093.1	"Hsp70 nucleotide exchange factor (Fes1), putative [Talaromyces stipitatus ATCC 10500] "	Fungus
41893	25041	631	4035	115	39.791	5.314	2.33E-10	2.62E-08	227	craniferina_lrc14363	CUST_7871_PI416193496	NA	NA	NA	Fungus
24270	648	16099	112	1737	-24.983	-4.643	2.63E-11	6.66E-09	228	Cr_DMini_673C01.ab1	CUST_17404_PI416193500	154303275	XP_001552045.1	hypothetical protein BC1G_09386 [Botryotinia fuckeliana B05.10] 	Algae
30798	2	2107	0	1038	-966.332	-9.916	2.69E-09	1.20E-07	229	craniferina_c12310	CUST_6144_PI416193496	NA	NA	NA	Fungus
5434	406	239245	384	14372	-787.572	-9.621	2.63E-09	1.19E-07	230	Cr_DMini_3841D12.ab1	CUST_16936_PI416193500	NA	NA	NA	Algae
7303	1389	3	1143	2	348.922	8.447	1.91E-09	9.54E-08	231	Cr_DMidi_6817A02.ab1	CUST_15936_PI416193500	NA	NA	NA	Algae
5826	2150	5	1995	2	359.467	8.49	1.97E-09	9.75E-08	232	craniferina_c19157	CUST_11901_PI416193496	NA	NA	NA	Fungus
15086	11669	534	3599	32	21.222	4.408	5.07E-12	2.40E-09	233	craniferina_c3029	CUST_4761_PI416193500	258569787	XP_002543697.1	conserved hypothetical protein [Uncinocarpus reesii 1704] 	Fungus
36726	603	3	450	1	180.449	7.495	1.52E-09	8.30E-08	234	craniferina_c23883	CUST_14939_PI416193500	121713434	XP_001274328.1	benzoate 4-monooxygenase cytochrome P450 [Aspergillus clavatus NRRL 1] 	Fungus
20061	97	3753	41	356	-40.733	-5.348	3.03E-10	3.05E-08	235	craniferina_c1997	CUST_3390_PI416193500	242820427	XP_002487508.1	"extracellular matrix protein, putative [Talaromyces stipitatus ATCC 10500] "	Fungus
19538	8747	59	3919	41	166.589	7.38	1.49E-09	8.24E-08	236	Cr_DMini_2305A08.ab1	CUST_16709_PI416193500	159122554	EDP47675.1	"MFS monosaccharide transporter, putative [Aspergillus fumigatus A1163]"	Fungus
12411	29	8202	45	517	-933.341	-9.866	3.05E-09	1.33E-07	237	craniferina_c2819	CUST_4496_PI416193500	NA	NA	NA	Fungus
33207	1243	51471	454	9822	-42.717	-5.417	3.37E-10	3.25E-08	238	Cr_DMini_1249H09.ab1	CUST_16698_PI416193500	NA	NA	NA	Algae
2130	747	2	625	0	249.438	7.963	1.86E-09	9.40E-08	239	craniferina_c5419	CUST_7447_PI416193500	NA	NA	NA	Fungus
28310	6	649	5	24	-141.783	-7.148	1.43E-09	8.00E-08	240	craniferina_c12990	CUST_6703_PI416193496	242774897	XP_002478535.1	"polyketide synthase, putative [Talaromyces stipitatus ATCC 10500] "	Fungus
6695	4870	9	4622	6	479.093	8.904	2.51E-09	1.15E-07	241	craniferina_c11198	CUST_5323_PI416193496	169610900	XP_001798868.1	hypothetical protein SNOG_08558 [Phaeosphaeria nodorum SN15] 	Fungus
40039	115	3820	21	461	-33.311	-5.058	2.13E-10	2.45E-08	242	craniferina_c1997	CUST_3389_PI416193500	242820427	XP_002487508.1	"extracellular matrix protein, putative [Talaromyces stipitatus ATCC 10500] "	Fungus
636	104	3	40	1	34.101	5.092	2.59E-10	2.81E-08	243	craniferina_c21071	CUST_13730_PI416193496	NA	NA	NA	Fungus
26127	46	2	7	0	25.095	4.649	6.62E-11	1.11E-08	244	craniferina_c28087	CUST_20342_PI416193496	NA	NA	NA	Fungus
13887	89	1638	6	371	-18.155	-4.182	1.20E-13	1.87E-10	245	craniferina_c16237	CUST_13644_PI416193500	121703493	XP_001270011.1	conserved hypothetical protein [Aspergillus clavatus NRRL 1] 	Fungus
38212	189	4231	13	515	-22.258	-4.476	3.34E-11	7.68E-09	246	craniferina_c4778	CUST_6778_PI416193500	240105948	EER24141.1	"mRNA capping enzyme alpha subunit, putative [Coccidioides posadasii C735 delta SOWgp]"	Fungus
21622	11	598	4	167	-58.076	-5.86	7.49E-10	5.28E-08	247	craniferina_c8371	CUST_10017_PI416193500	NA	NA	NA	Fungus
4792	1299	2	1063	0	478.269	8.902	3.18E-09	1.37E-07	248	Cr_DMidi_6817H05.ab1	CUST_16084_PI416193500	NA	NA	NA	Algae
27037	2	45	0	14	-21.356	-4.417	3.48E-11	7.74E-09	249	craniferina_c26291	CUST_18655_PI416193496	291177986	EFE33777.1	hypothetical protein ARB_07242 [Arthroderma benhamiae CBS 112371]	Fungus
22068	641	79665	362	2028	-144.957	-7.179	1.85E-09	9.35E-08	250	Cr_WMidi_8257F12.ab1	CUST_18693_PI416193500	67522991	XP_659556.1	hypothetical protein AN1952.2 [Aspergillus nidulans FGSC A4] 	Fungus
33274	407	19	57	4	21.724	4.441	4.64E-11	9.11E-09	251	craniferina_c19854	CUST_12564_PI416193496	NA	NA	NA	Fungus
29800	24387	1246	7961	376	19.554	4.289	1.55E-11	4.79E-09	252	craniferina_lrc99	CUST_189_PI416193500	258575595	XP_002541979.1	40S ribosomal protein S15 [Uncinocarpus reesii 1704] 	Fungus
19913	89	10660	38	544	-126.209	-6.98	1.78E-09	9.20E-08	253	craniferina_c5234	CUST_7244_PI416193500	242794403	XP_002482365.1	"proteasome regulatory particle subunit Rpt6, putative [Talaromyces stipitatus ATCC 10500] "	Fungus
7934	63	3103	33	1354	-52.076	-5.703	7.93E-10	5.48E-08	254	craniferina_lrc6921	CUST_2488_PI416193496	156032698	XP_001585186.1	hypothetical protein SS1G_13754 [Sclerotinia sclerotiorum 1980] 	Fungus
41373	33	2722	22	505	-96.672	-6.595	1.49E-09	8.24E-08	255	craniferina_c23571	CUST_16093_PI416193496	NA	NA	NA	Algae
5828	14228	43	439	11	336.678	8.395	3.15E-09	1.36E-07	256	craniferina_c2870	CUST_4556_PI416193500	156055652	XP_001593750.1	conserved hypothetical protein [Sclerotinia sclerotiorum 1980] 	Fungus
43623	85	2168	25	923	-24.868	-4.636	1.33E-10	1.81E-08	257	craniferina_c6571	CUST_2271_PI416193496	159127563	EDP52678.1	"calcium-translocating P-type ATPase(PMCA-type),putative [Aspergillus fumigatus A1163]"	Fungus
10042	5552	173	413	15	32.126	5.006	3.41E-10	3.27E-08	258	craniferina_c14170	CUST_12895_PI416193500	NA	NA	NA	Fungus
32601	28201	1347	10543	439	20.835	4.381	4.25E-11	8.72E-09	259	craniferina_lrc99	CUST_190_PI416193500	258575595	XP_002541979.1	40S ribosomal protein S15 [Uncinocarpus reesii 1704] 	Fungus
42496	102	2970	20	407	-29.276	-4.872	2.94E-10	3.03E-08	260	craniferina_c8255	CUST_9919_PI416193500	159487533	XP_001701777.1	"ClpB chaperone, Hsp100 family [Chlamydomonas reinhardtii] "	Algae
6273	57	2	12	0	25.062	4.647	1.69E-10	2.13E-08	261	craniferina_c9742	CUST_4289_PI416193496	NA	NA	NA	Fungus
15362	99	3065	14	377	-31.058	-4.957	3.41E-10	3.27E-08	262	craniferina_c8255	CUST_9920_PI416193500	159487533	XP_001701777.1	"ClpB chaperone, Hsp100 family [Chlamydomonas reinhardtii] "	Algae
6262	21	1337	3	244	-64.576	-6.013	1.16E-09	7.02E-08	263	craniferina_c15809	CUST_13465_PI416193500	121700947	XP_001268738.1	"heat shock protein Hsp98/Hsp104/ClpA, putative [Aspergillus clavatus NRRL 1] "	Fungus
7403	95	6	20	1	17.105	4.096	1.67E-12	1.23E-09	264	craniferina_c28123	CUST_20367_PI416193496	NA	NA	NA	Fungus
6117	506	10963	101	589	-21.955	-4.456	8.05E-11	1.29E-08	265	craniferina_c1167	CUST_2083_PI416193500	226454301	EEH51607.1	predicted protein [Micromonas pusilla CCMP1545]	Algae
2798	18	2670	25	1000	-291.474	-8.187	3.48E-09	1.47E-07	266	craniferina_c18668	CUST_11436_PI416193496	212531447	XP_002145880.1	"3-dehydroshikimate dehydratase, putative [Penicillium marneffei ATCC 18224] "	Fungus
5758	209	6547	65	461	-32.447	-5.02	3.99E-10	3.54E-08	267	craniferina_c23977	CUST_16475_PI416193496	NA	NA	NA	Fungus
43327	20	715	5	75	-37.026	-5.21	5.45E-10	4.25E-08	268	craniferina_lrc692	CUST_1260_PI416193500	145230043	XP_001389330.1	hypothetical protein An01g09090 [Aspergillus niger] 	Fungus
29158	24497	80	19822	32	254.4	7.991	3.36E-09	1.43E-07	269	Cr_DMini_2305B10.ab1	CUST_16733_PI416193500	NA	NA	NA	Fungus
39148	4	590	2	372	-160.527	-7.327	2.51E-09	1.15E-07	270	Cr_Mini_01C08.ab1	CUST_17892_PI416193500	189202640	XP_001937656.1	siroheme synthase [Pyrenophora tritici-repentis Pt-1C-BFP] 	Fungus
4389	2	403	0	55	-186.563	-7.544	2.80E-09	1.24E-07	271	Cr_DMidi_9601A06.ab1	CUST_16259_PI416193500	296804984	XP_002843319.1	conserved hypothetical protein [Arthroderma otae CBS 113480] 	Algae
31536	118	20526	90	522	-216.663	-7.759	3.18E-09	1.37E-07	272	craniferina_c10138	CUST_11132_PI416193500	189194569	XP_001933623.1	26S proteasome non-ATPase regulatory subunit 13 [Pyrenophora tritici-repentis Pt-1C-BFP] 	Algae
2975	4	506	2	83	-127.918	-6.999	2.17E-09	1.04E-07	273	craniferina_c19298	CUST_12037_PI416193496	NA	NA	NA	Fungus
44836	6	404	7	106	-93.061	-6.54	1.79E-09	9.20E-08	274	craniferina_c8143	CUST_3217_PI416193496	259480641	CBF73471.1	TPA: conserved hypothetical protein [Aspergillus nidulans FGSC A4]	Fungus
30416	3	586	2	389	-168.775	-7.399	2.68E-09	1.20E-07	275	Cr_Mini_01C08.ab1	CUST_17893_PI416193500	189202640	XP_001937656.1	siroheme synthase [Pyrenophora tritici-repentis Pt-1C-BFP] 	Fungus
36051	2	40	0	6	-18.019	-4.171	1.75E-11	5.06E-09	276	Cr_DMini_1249A07.ab1	CUST_16551_PI416193500	169597663	XP_001792255.1	hypothetical protein SNOG_01620 [Phaeosphaeria nodorum SN15] 	Fungus
31903	2459	127245	1467	4805	-62.481	-5.965	1.27E-09	7.38E-08	277	craniferina_c8148	CUST_9850_PI416193500	NA	NA	NA	Algae
15693	297	12	52	1	24.665	4.624	2.31E-10	2.60E-08	278	craniferina_c15874	CUST_9117_PI416193496	261192194	XP_002622504.1	dynamin GTPase [Ajellomyces dermatitidis SLH14081] 	Algae
32469	42880	1771	5919	325	24.346	4.606	2.25E-10	2.55E-08	279	Cr_DMini_3841H01.ab1	CUST_17004_PI416193500	71018401	XP_759431.1	hypothetical protein UM03284.1 [Ustilago maydis 521] 	Fungus
23339	82	4	10	2	21.871	4.451	1.31E-10	1.80E-08	280	craniferina_c14700	CUST_8152_PI416193496	NA	NA	NA	Algae
39165	2	84	0	17	-38.025	-5.249	7.17E-10	5.12E-08	281	craniferina_c3476	CUST_5320_PI416193500	NA	NA	NA	Fungus
14650	3	155	1	106	-42.126	-5.397	8.62E-10	5.72E-08	282	craniferina_c6646	CUST_8662_PI416193500	NA	NA	NA	Fungus
8343	4	401	3	83	-103.702	-6.696	2.17E-09	1.04E-07	283	craniferina_c18475	CUST_14403_PI416193500	NA	NA	NA	Fungus
3489	13	1589	20	151	-287.975	-8.17	4.43E-09	1.76E-07	284	craniferina_c5633	CUST_7658_PI416193500	NA	NA	NA	Fungus
19937	53	3917	12	150	-75.755	-6.243	1.77E-09	9.18E-08	285	craniferina_c26566	CUST_18924_PI416193496	NA	NA	NA	Fungus
28483	2	61	0	46	-25.138	-4.652	3.13E-10	3.11E-08	286	craniferina_c6646	CUST_8661_PI416193500	NA	NA	NA	Fungus
6300	32	2	6	0	14.784	3.886	3.00E-14	6.11E-11	287	craniferina_c4781	CUST_1388_PI416193496	NA	NA	NA	Algae
16384	918	2	828	0	359.769	8.491	5.37E-09	2.03E-07	288	craniferina_c11608	CUST_11992_PI416193500	NA	NA	NA	Algae
24204	2	382	0	124	-197.362	-7.625	4.24E-09	1.71E-07	289	craniferina_c12544	CUST_6339_PI416193496	212532971	XP_002146642.1	"cytochrome P450, putative [Penicillium marneffei ATCC 18224] "	Fungus
36507	541	13833	95	2360	-25.553	-4.675	3.70E-10	3.37E-08	290	craniferina_lrc1375	CUST_165_PI416193496	295659116	XP_002790117.1	hsp70-like protein [Paracoccidioides brasiliensis Pb01] 	Fungus
4470	2	112	0	12	-52.857	-5.724	1.43E-09	8.01E-08	291	craniferina_c21542	CUST_14684_PI416193500	39971019	XP_366900.1	hypothetical protein MGG_02976 [Magnaporthe oryzae 70-15] 	Fungus
5321	10	1265	12	412	-238.546	-7.898	4.74E-09	1.85E-07	292	craniferina_c4194	CUST_6170_PI416193500	119467352	XP_001257482.1	"acetylglutamate kinase, putative [Neosartorya fischeri NRRL 181] "	Fungus
38451	5	242	3	52	-50.04	-5.645	1.38E-09	7.84E-08	293	craniferina_c9114	CUST_10542_PI416193500	256720502	EEU33927.1	hypothetical protein NECHADRAFT_55867 [Nectria haematococca mpVI 77-13-4]	Fungus
11808	2	71	0	15	-34.415	-5.105	8.14E-10	5.57E-08	294	craniferina_c2181	CUST_3650_PI416193500	NA	NA	NA	Fungus
1681	531	3	161	0	193.031	7.593	4.32E-09	1.73E-07	295	craniferina_c6194	CUST_8220_PI416193500	119484082	XP_001261944.1	"U5 snRNP component (116 kDa), putative [Neosartorya fischeri NRRL 181] "	Fungus
15071	4	297	3	124	-85.393	-6.416	2.19E-09	1.05E-07	296	craniferina_c18170	CUST_10966_PI416193496	NA	NA	NA	Fungus
33972	9	456	6	21	-56.571	-5.822	1.61E-09	8.60E-08	297	craniferina_c17144	CUST_14041_PI416193500	NA	NA	NA	Fungus
31434	199	5440	39	950	-27.382	-4.775	4.94E-10	4.07E-08	298	craniferina_lrc124	CUST_238_PI416193500	240279680	EER43185.1	ATP-dependent molecular chaperone HSC82 [Ajellomyces capsulatus H143]	Fungus
29606	39	4130	45	438	-170.58	-7.414	4.04E-09	1.64E-07	299	Cr_DMidi_9697D10.ab1	CUST_16470_PI416193500	156057509	XP_001594678.1	predicted protein [Sclerotinia sclerotiorum 1980] 	Fungus
28175	112	7648	12	62	-68.765	-6.104	1.90E-09	9.53E-08	300	Cr_DMidi_9697B05.ab1	CUST_16420_PI416193500	189198237	XP_001935456.1	siroheme synthase [Pyrenophora tritici-repentis Pt-1C-BFP] 	Fungus
36984	788	13224	199	3825	-16.712	-4.063	3.09E-11	7.37E-09	301	craniferina_c19107	CUST_14471_PI416193500	NA	NA	NA	Algae
31849	1269	49161	508	5773	-41.246	-5.366	1.17E-09	7.07E-08	302	craniferina_c5523	CUST_7560_PI416193500	240280867	EER44371.1	TPR domain-containing protein [Ajellomyces capsulatus H143]	Fungus
17914	543	13	92	3	43.728	5.45	1.24E-09	7.28E-08	303	craniferina_c2732	CUST_4385_PI416193500	156060003	XP_001595924.1	hypothetical protein SS1G_02138 [Sclerotinia sclerotiorum 1980] 	Fungus
41626	16989	71	16221	31	183.984	7.523	4.44E-09	1.76E-07	304	craniferina_lrc597	CUST_1093_PI416193500	169626158	XP_001806481.1	hypothetical protein SNOG_16358 [Phaeosphaeria nodorum SN15] 	Fungus
23985	4038	2	3855	0	1541.273	10.59	8.00E-09	2.66E-07	305	craniferina_c25523	CUST_17927_PI416193496	154310079	XP_001554372.1	hypothetical protein BC1G_06960 [Botryotinia fuckeliana B05.10] 	Fungus
24099	16	656	8	136	-42.231	-5.4	1.23E-09	7.24E-08	306	craniferina_c21708	CUST_14694_PI416193500	240109095	EER27264.1	hypothetical protein CPC735_026000 [Coccidioides posadasii C735 delta SOWgp]	Fungus
1645	6315	106124	1657	7947	-17.162	-4.101	4.79E-11	9.29E-09	307	craniferina_c15130	CUST_8516_PI416193496	291173564	EFE29389.1	"polyubiquitin UbiD/Ubi4, putative [Arthroderma benhamiae CBS 112371]"	Fungus
3456	3	104	1	6	-35.139	-5.135	1.00E-09	6.34E-08	308	craniferina_c11523	CUST_5552_PI416193496	242774897	XP_002478535.1	"polyketide synthase, putative [Talaromyces stipitatus ATCC 10500] "	Fungus
24921	50	4222	40	528	-132.013	-7.045	3.83E-09	1.58E-07	309	craniferina_lrc1133	CUST_2031_PI416193500	240107817	EER25996.1	kinase domain containing protein [Coccidioides posadasii C735 delta SOWgp]	Fungus
29532	2	64	0	14	-33.515	-5.067	8.98E-10	5.87E-08	310	craniferina_c21042	CUST_13701_PI416193496	NA	NA	NA	Fungus
28681	827	14202	207	4056	-17.106	-4.096	5.09E-11	9.54E-09	311	craniferina_c19107	CUST_14472_PI416193500	NA	NA	NA	Algae
40117	920	21	111	8	46.294	5.533	1.49E-09	8.24E-08	312	craniferina_c8815	CUST_3632_PI416193496	NA	NA	NA	Algae
7647	96	1801	14	595	-18.314	-4.195	1.16E-10	1.70E-08	313	craniferina_c7406	CUST_9216_PI416193500	255949538	XP_002565536.1	Pc22g16200 [Penicillium chrysogenum Wisconsin 54-1255] 	Fungus
5270	960	2	320	0	369.418	8.529	6.64E-09	2.35E-07	314	Cr_WMini_769A07.ab1	CUST_19937_PI416193500	261358384	EEY20812.1	conserved hypothetical protein [Verticillium albo-atrum VaMs.102]	Fungus
13652	305	5135	92	2001	-16.608	-4.054	5.76E-11	1.02E-08	315	craniferina_c28280	CUST_20485_PI416193496	12407459	AAG53518.1	AF222055_1CAT1 catalase [Passalora fulva]	Fungus
13127	439	6554	45	836	-14.919	-3.899	1.69E-11	4.98E-09	316	craniferina_c11164	CUST_11721_PI416193500	156054102	XP_001592977.1	hypothetical protein SS1G_05899 [Sclerotinia sclerotiorum 1980] 	Fungus
16003	3	346	2	75	-137.535	-7.104	4.68E-09	1.83E-07	317	craniferina_c2513	CUST_4112_PI416193500	NA	NA	NA	Algae
17167	13254	54	10965	30	220.563	7.785	6.12E-09	2.22E-07	318	craniferina_lrc61	CUST_116_PI416193500	46137139	XP_390261.1	hypothetical protein FG10085.1 [Gibberella zeae PH-1]	Algae
8287	126	20512	95	154	-206.641	-7.691	6.12E-09	2.22E-07	319	craniferina_c10138	CUST_11131_PI416193500	189194569	XP_001933623.1	26S proteasome non-ATPase regulatory subunit 13 [Pyrenophora tritici-repentis Pt-1C-BFP] 	Algae
16451	40	1729	13	360	-43.597	-5.446	1.73E-09	9.07E-08	320	craniferina_lrc3131	CUST_679_PI416193496	NA	NA	NA	Fungus
12759	6	603	4	112	-121.058	-6.92	4.40E-09	1.75E-07	321	craniferina_c27684	CUST_19995_PI416193496	116196768	XP_001224196.1	hypothetical protein CHGG_04982 [Chaetomium globosum CBS 148.51] 	Fungus
36703	579	2	168	0	280.47	8.132	7.12E-09	2.47E-07	322	craniferina_c6194	CUST_8219_PI416193500	119484082	XP_001261944.1	"U5 snRNP component (116 kDa), putative [Neosartorya fischeri NRRL 181] "	Fungus
1779	136	13312	33	3755	-96.905	-6.598	3.95E-09	1.62E-07	323	craniferina_c7402	CUST_2793_PI416193496	255953615	XP_002567560.1	Pc21g05140 [Penicillium chrysogenum Wisconsin 54-1255] 	Algae
37870	11	194	1	6	-17.499	-4.129	1.55E-10	1.98E-08	324	craniferina_c1516	CUST_2651_PI416193500	225679238	EEH17522.1	pirin [Paracoccidioides brasiliensis Pb03] 	Algae
10951	3293	5	929	1	627.252	9.293	9.59E-09	3.04E-07	325	craniferina_c9376	CUST_4022_PI416193496	294461566	ADE76344.1	unknown [Picea sitchensis]	Algae
38206	30	386	5	64	-13.028	-3.704	1.37E-12	1.16E-09	326	craniferina_c9356	CUST_10692_PI416193500	291178372	EFE34162.1	hypothetical protein ARB_07113 [Arthroderma benhamiae CBS 112371]	Fungus
9379	18	236	4	44	-13.418	-3.746	4.53E-12	2.34E-09	327	craniferina_c9356	CUST_10691_PI416193500	291178372	EFE34162.1	hypothetical protein ARB_07113 [Arthroderma benhamiae CBS 112371]	Fungus
37208	571	10342	141	1233	-18.387	-4.201	2.54E-10	2.80E-08	328	craniferina_c5736	CUST_7774_PI416193500	156032864	XP_001585269.1	hypothetical protein SS1G_13838 [Sclerotinia sclerotiorum 1980] 	Fungus
5102	156	3290	65	581	-22.259	-4.476	5.10E-10	4.11E-08	329	craniferina_c25474	CUST_15112_PI416193500	159463954	XP_001690207.1	predicted protein [Chlamydomonas reinhardtii] 	Algae
21551	4	150	4	41	-49.149	-5.619	2.16E-09	1.04E-07	330	craniferina_c16984	CUST_9982_PI416193496	NA	NA	NA	Fungus
10456	231	11252	85	1286	-51.304	-5.681	2.29E-09	1.08E-07	331	craniferina_c2172	CUST_3634_PI416193500	NA	NA	NA	Algae
38672	3	58	1	14	-20.443	-4.354	4.31E-10	3.71E-08	332	craniferina_c23715	CUST_16228_PI416193496	NA	NA	NA	Fungus
31705	274	15	107	4	17.7	4.146	2.29E-10	2.58E-08	333	craniferina_c10305	CUST_11219_PI416193500	169595254	XP_001791051.1	hypothetical protein SNOG_00362 [Phaeosphaeria nodorum SN15] 	Fungus
39680	2	31	0	4	-15.175	-3.924	5.78E-11	1.02E-08	334	craniferina_c9564	CUST_10792_PI416193500	NA	NA	NA	Fungus
11433	55	844	8	48	-15.299	-3.935	6.54E-11	1.11E-08	335	craniferina_c9303	CUST_10660_PI416193500	258570899	XP_002544253.1	conserved hypothetical protein [Uncinocarpus reesii 1704] 	Fungus
41425	2	71	0	12	-31.033	-4.956	1.28E-09	7.41E-08	336	craniferina_c16808	CUST_9846_PI416193496	296423375	XP_002841230.1	hypothetical protein [Tuber melanosporum Mel28] 	Fungus
12981	2686	55304	727	10059	-20.861	-4.383	4.75E-10	3.97E-08	337	craniferina_c1665	CUST_229_PI416193496	22326612	NP_196132.2	SNF2 domain-containing protein / helicase domain-containing protein / RING finger domain-containing protein [Arabidopsis thaliana] 	Fungus
41201	8949	654	405	249	14.342	3.842	3.37E-11	7.68E-09	338	craniferina_c8315	CUST_3331_PI416193496	NA	NA	NA	Algae
28447	35	2879	17	379	-92.598	-6.533	4.60E-09	1.82E-07	339	craniferina_c3793	CUST_5724_PI416193500	170095864	XP_001879152.1	predicted protein [Laccaria bicolor S238N-H82] 	Fungus
30293	26	2455	37	443	-207.004	-7.694	7.45E-09	2.54E-07	340	craniferina_c19127	CUST_11871_PI416193496	NA	NA	NA	Fungus
34723	4	336	4	25	-103.106	-6.688	5.12E-09	1.97E-07	341	craniferina_c5649	CUST_7678_PI416193500	67458773	YP_246397.1	guanosine polyphosphate pyrophosphohydrolase/synthetase-like protein [Rickettsia felis URRWXCal2] 	Fungus
10856	27	373	3	74	-13.652	-3.771	1.75E-11	5.06E-09	342	craniferina_c10716	CUST_11460_PI416193500	NA	NA	NA	Fungus
38640	11	249	4	56	-23.849	-4.576	8.02E-10	5.51E-08	343	craniferina_c24792	CUST_17237_PI416193496	NA	NA	NA	Algae
33370	310	2	270	0	124.475	6.96	5.91E-09	2.18E-07	344	Cr_DMini_2305A08.ab1	CUST_16708_PI416193500	159122554	EDP47675.1	"MFS monosaccharide transporter, putative [Aspergillus fumigatus A1163]"	Fungus
12514	23	787	13	233	-37.707	-5.237	1.93E-09	9.61E-08	345	craniferina_c7367	CUST_9190_PI416193500	NA	NA	NA	Fungus
14514	761	19099	182	2416	-25.476	-4.671	1.00E-09	6.34E-08	346	Cr_DMini_1249D12.ab1	CUST_16621_PI416193500	NA	NA	NA	Fungus
40037	840	3	746	0	228.376	7.835	8.12E-09	2.68E-07	347	craniferina_lrc764	CUST_1383_PI416193500	39940446	XP_359760.1	hypothetical protein MGG_05017 [Magnaporthe oryzae 70-15] 	Fungus
41170	2	30	0	5	-13.362	-3.74	1.82E-11	5.14E-09	348	craniferina_c20805	CUST_13476_PI416193496	NA	NA	NA	Fungus
10028	4	108	2	26	-29.675	-4.891	1.42E-09	7.96E-08	349	craniferina_lrc3310	CUST_5112_PI416193500	NA	NA	NA	Algae
21820	1375	91	74	15	15.221	3.928	1.21E-10	1.73E-08	350	Cr_DMidi_5281E04.ab1	CUST_15715_PI416193500	NA	NA	NA	Algae
5716	3	170	2	45	-60.491	-5.919	3.80E-09	1.57E-07	351	craniferina_c16881	CUST_13920_PI416193500	189193223	XP_001932950.1	conserved hypothetical protein [Pyrenophora tritici-repentis Pt-1C-BFP] 	Fungus
14989	410	7128	127	393	-17.96	-4.167	3.51E-10	3.31E-08	352	craniferina_lrc25737	CUST_18128_PI416193496	NA	NA	NA	Fungus
36255	571	226097	523	7340	-518.361	-9.018	1.14E-08	3.41E-07	353	Cr_DMini_3841D12.ab1	CUST_16935_PI416193500	NA	NA	NA	Algae
29951	378	10652	127	605	-29.416	-4.879	1.51E-09	8.29E-08	354	craniferina_c1167	CUST_2084_PI416193500	226454301	EEH51607.1	predicted protein [Micromonas pusilla CCMP1545]	Algae
32604	2501	130548	1482	4717	-62.77	-5.972	4.25E-09	1.71E-07	355	craniferina_c8148	CUST_9849_PI416193500	NA	NA	NA	Algae
28667	14	1253	7	661	-89.424	-6.483	5.61E-09	2.10E-07	356	craniferina_c15528	CUST_13365_PI416193500	119485506	XP_001262187.1	"amino acid permease, putative [Neosartorya fischeri NRRL 181] "	Fungus
21600	2098	190270	1541	9704	-114.869	-6.844	6.60E-09	2.35E-07	357	Cr_DMidi_6817C12.ab1	CUST_15997_PI416193500	258564060	XP_002582775.1	30 kDa heat shock protein [Uncinocarpus reesii 1704] 	Algae
21939	70	1119	15	48	-16.245	-4.022	2.55E-10	2.80E-08	358	craniferina_c9303	CUST_10659_PI416193500	258570899	XP_002544253.1	conserved hypothetical protein [Uncinocarpus reesii 1704] 	Fungus
25400	580	31	86	4	18.704	4.225	4.73E-10	3.97E-08	359	craniferina_c2732	CUST_4386_PI416193500	156060003	XP_001595924.1	hypothetical protein SS1G_02138 [Sclerotinia sclerotiorum 1980] 	Fungus
6050	1626	28947	240	4183	-17.8	-4.154	3.82E-10	3.45E-08	360	Cr_WMidi_8257C05.ab1	CUST_18614_PI416193500	212534612	XP_002147462.1	conserved hypothetical protein [Penicillium marneffei ATCC 18224] 	Algae
36812	4909	21	4105	3	184.786	7.53	8.52E-09	2.78E-07	361	craniferina_lrc505	CUST_942_PI416193500	296810840	XP_002845758.1	bax Inhibitor family protein [Arthroderma otae CBS 113480] 	Fungus
34306	670	12	384	0	48.907	5.612	3.28E-09	1.40E-07	362	craniferina_c28107	CUST_20355_PI416193496	NA	NA	NA	Fungus
17314	37	6676	58	680	-587.067	-9.197	1.22E-08	3.57E-07	363	craniferina_c13640	CUST_7265_PI416193496	169594954	XP_001790901.1	hypothetical protein SNOG_00208 [Phaeosphaeria nodorum SN15] 	Fungus
34241	479	6256	37	704	-13.021	-3.703	2.95E-11	7.19E-09	364	craniferina_c11164	CUST_11722_PI416193500	156054102	XP_001592977.1	hypothetical protein SS1G_05899 [Sclerotinia sclerotiorum 1980] 	Fungus
36354	723	24	55	3	29.595	4.887	1.73E-09	9.07E-08	365	craniferina_c10871	CUST_11552_PI416193500	NA	NA	NA	Fungus
16402	2	57	0	43	-23.381	-4.547	1.11E-09	6.81E-08	366	craniferina_c23997	CUST_16495_PI416193496	NA	NA	NA	Algae
24908	233	3014	44	263	-13.026	-3.703	3.46E-11	7.74E-09	367	craniferina_c10605	CUST_11404_PI416193500	119188829	XP_001245021.1	conserved hypothetical protein [Coccidioides immitis RS]	Fungus
25473	35	7310	57	1861	-938.43	-9.874	1.40E-08	3.94E-07	368	craniferina_c17260	CUST_10193_PI416193496	NA	NA	NA	Fungus
11657	195	16	15	3	12	3.585	3.21E-12	1.94E-09	369	craniferina_c23726	CUST_16239_PI416193496	154304565	XP_001552687.1	hypothetical protein BC1G_09158 [Botryotinia fuckeliana B05.10] 	Fungus
1844	5	88	1	3	-18.883	-4.239	5.58E-10	4.31E-08	370	craniferina_c20418	CUST_13107_PI416193496	212537921	XP_002149116.1	conserved hypothetical protein [Penicillium marneffei ATCC 18224] 	Fungus
24679	42	4	1	0	12.01	3.586	4.46E-12	2.34E-09	371	craniferina_c24722	CUST_17172_PI416193496	NA	NA	NA	Fungus
45199	2596	229	108	17	11.361	3.506	7.02E-15	4.14E-11	372	craniferina_c22608	CUST_15183_PI416193496	NA	NA	NA	Fungus
6344	443	9233	97	1421	-21.04	-4.395	8.58E-10	5.70E-08	373	craniferina_c25215	CUST_17637_PI416193496	NA	NA	NA	Fungus
17001	3154	67239	437	8175	-21.34	-4.415	9.49E-10	6.13E-08	374	craniferina_c2326	CUST_3850_PI416193500	70995456	XP_752483.1	heat shock protein/chaperonin HSP78 [Aspergillus fumigatus Af293] 	Fungus
4309	4	470	2	120	-147.825	-7.208	8.73E-09	2.82E-07	375	craniferina_c3702	CUST_5589_PI416193500	296414989	XP_002837176.1	hypothetical protein [Tuber melanosporum Mel28] 	Fungus
41407	4350	366	900	91	11.987	3.583	7.60E-12	3.16E-09	376	craniferina_c4042	CUST_6006_PI416193500	NA	NA	NA	Fungus
37069	46	605	6	103	-13.073	-3.708	5.96E-11	1.05E-08	377	craniferina_c7640	CUST_2925_PI416193496	154302177	XP_001551499.1	hypothetical protein BC1G_09769 [Botryotinia fuckeliana B05.10] 	Fungus
15101	19	290	2	45	-15.21	-3.927	2.70E-10	2.86E-08	378	craniferina_c26916	CUST_19264_PI416193496	67537968	XP_662758.1	hypothetical protein AN5154.2 [Aspergillus nidulans FGSC A4] 	Fungus
41472	73	4	8	1	17.396	4.121	5.07E-10	4.10E-08	379	craniferina_c12330	CUST_6157_PI416193496	NA	NA	NA	Fungus
35756	91521	192	8312	44	484.648	8.921	1.34E-08	3.82E-07	380	craniferina_c1696	CUST_2923_PI416193500	NA	NA	NA	Algae
27160	2	253	0	90	-118.243	-6.886	8.27E-09	2.71E-07	381	craniferina_lrc527	CUST_36_PI416193496	NA	NA	NA	Fungus
30308	94886	197	9504	46	490.247	8.937	1.40E-08	3.94E-07	382	craniferina_c1696	CUST_2924_PI416193500	NA	NA	NA	Algae
19604	2670	13	2407	4	159.96	7.322	1.05E-08	3.25E-07	383	Cr_DMini_2305A04.ab1	CUST_16707_PI416193500	240106935	EER25122.1	"WD domain, G-beta repeat containing protein [Coccidioides posadasii C735 delta SOWgp]"	Fungus
3219	3	153	0	45	-58.494	-5.87	5.73E-09	2.13E-07	384	craniferina_c18262	CUST_11053_PI416193496	240108704	EER26878.1	Cytochrome P450 family protein [Coccidioides posadasii C735 delta SOWgp]	Fungus
34152	3308	69815	417	4359	-21.184	-4.405	1.19E-09	7.12E-08	385	craniferina_c2326	CUST_3849_PI416193500	70995456	XP_752483.1	heat shock protein/chaperonin HSP78 [Aspergillus fumigatus Af293] 	Fungus
30413	49645	2906	12362	746	17.146	4.1	5.38E-10	4.23E-08	386	Cr_DMini_4609E12.ab1	CUST_17123_PI416193500	258577023	XP_002542693.1	60S ribosomal protein L7 [Uncinocarpus reesii 1704] 	Fungus
1367	172	3386	75	599	-20.988	-4.392	1.19E-09	7.12E-08	387	craniferina_c25474	CUST_15111_PI416193500	159463954	XP_001690207.1	predicted protein [Chlamydomonas reinhardtii] 	Algae
35454	16164	1209	1455	426	13.944	3.802	2.02E-10	2.39E-08	388	BTK05726010(c)SJ1(t)Dry_0.5-1kb_1441-1536_E4(p)T3(s)090205SJ1SEQ1.029.ab1	CUST_15495_PI416193500	NA	NA	NA	NA
39613	244	3152	46	307	-12.995	-3.7	1.02E-10	1.54E-08	389	craniferina_c10605	CUST_11403_PI416193500	119188829	XP_001245021.1	conserved hypothetical protein [Coccidioides immitis RS]	Fungus
22996	51	772	16	159	-15.575	-3.961	3.89E-10	3.49E-08	390	craniferina_c17123	CUST_10089_PI416193496	240274157	EER37675.1	conserved hypothetical protein [Ajellomyces capsulatus H143]	Algae
42340	608	11765	185	1704	-19.786	-4.306	1.03E-09	6.48E-08	391	craniferina_c5736	CUST_7773_PI416193500	156032864	XP_001585269.1	hypothetical protein SS1G_13838 [Sclerotinia sclerotiorum 1980] 	Fungus
32157	8	4848	2	582	-592.053	-9.21	1.60E-08	4.32E-07	392	Cr_DMidi_9697D10.ab1	CUST_16471_PI416193500	156057509	XP_001594678.1	predicted protein [Sclerotinia sclerotiorum 1980] 	Fungus
22035	2	72	0	9	-38.896	-5.282	4.20E-09	1.70E-07	393	craniferina_c20932	CUST_13596_PI416193496	NA	NA	NA	Fungus
20499	2	89	0	17	-47.711	-5.576	5.33E-09	2.03E-07	394	craniferina_c22607	CUST_15182_PI416193496	NA	NA	NA	Fungus
31904	5171	71864	1789	4451	-14.428	-3.851	2.96E-10	3.03E-08	395	Cr_WMidi_9889F01.ab1	CUST_19050_PI416193500	164425738	XP_955944.2	hypothetical protein NCU04553 [Neurospora crassa OR74A] 	Fungus
15468	35	2	14	0	16.472	4.042	5.67E-10	4.34E-08	396	craniferina_c11957	CUST_5871_PI416193496	NA	NA	NA	Fungus
40343	787	2	160	0	367.086	8.52	1.49E-08	4.12E-07	397	craniferina_c9305	CUST_3971_PI416193496	256729537	EEU42891.1	hypothetical protein NECHADRAFT_84216 [Nectria haematococca mpVI 77-13-4]	Fungus
2029	1193	31	209	7	38.714	5.275	4.52E-09	1.79E-07	398	Cr_DMini_1249E07.ab1	CUST_16632_PI416193500	NA	NA	NA	Algae
20824	568	4	300	2	125.838	6.975	1.06E-08	3.27E-07	399	craniferina_c2172	CUST_3633_PI416193500	NA	NA	NA	Algae
5479	59	688	16	83	-11.855	-3.567	3.70E-11	8.11E-09	400	craniferina_c24371	CUST_16846_PI416193496	225557727	EEH06012.1	conserved hypothetical protein [Ajellomyces capsulatus G186AR]	Fungus
22946	67	1160	22	259	-17.732	-4.148	8.67E-10	5.74E-08	401	craniferina_c23229	CUST_15771_PI416193496	NA	NA	NA	Algae
38254	682	18055	166	920	-26.942	-4.752	2.47E-09	1.14E-07	402	craniferina_c25443	CUST_17854_PI416193496	NA	NA	NA	Fungus
34599	1179	44764	427	1056	-39.994	-5.322	5.00E-09	1.92E-07	403	craniferina_lrc9726	CUST_4277_PI416193496	67516855	XP_658313.1	hypothetical protein AN0709.2 [Aspergillus nidulans FGSC A4] 	Algae
35233	1712	28813	293	4353	-16.863	-4.076	7.72E-10	5.37E-08	404	Cr_WMidi_8257C05.ab1	CUST_18615_PI416193500	212534612	XP_002147462.1	conserved hypothetical protein [Penicillium marneffei ATCC 18224] 	Algae
26937	24	842	12	271	-36.212	-5.178	4.70E-09	1.84E-07	405	craniferina_c7367	CUST_9189_PI416193500	NA	NA	NA	Fungus
21367	4	1478	1	1114	-304.199	-8.249	1.59E-08	4.29E-07	406	Cr_DMidi_5281B05.ab1	CUST_15651_PI416193500	255079190	XP_002503175.1	predicted protein [Micromonas sp. RCC299] 	Algae
27804	33	605	5	254	-17.361	-4.118	8.73E-10	5.76E-08	407	craniferina_c21377	CUST_14020_PI416193496	NA	NA	NA	Fungus
27156	10	130	1	27	-12.985	-3.699	1.97E-10	2.36E-08	408	craniferina_c11714	CUST_12048_PI416193500	255948498	XP_002565016.1	acid phosphatase phoG-Penicillium chrysogenum [Penicillium chrysogenum Wisconsin 54-1255] 	Fungus
4772	1791	33203	308	5963	-18.536	-4.212	1.19E-09	7.12E-08	409	craniferina_lrc28244	CUST_15354_PI416193500	145256411	XP_001401376.1	hypothetical protein An04g00130 [Aspergillus niger] 	Fungus
6968	63984	214	14779	94	316.788	8.307	1.65E-08	4.41E-07	410	Cr_DMini_865F10.ab1	CUST_17632_PI416193500	298411600	EFI28689.1	hypothetical protein CC1G_13715 [Coprinopsis cinerea okayama7130]	Algae
27677	1193	45389	403	1091	-39.819	-5.315	5.62E-09	2.10E-07	411	craniferina_lrc18246	CUST_11038_PI416193496	67516855	XP_658313.1	hypothetical protein AN0709.2 [Aspergillus nidulans FGSC A4] 	Algae
32306	806	64	298	7	12.181	3.607	1.03E-10	1.55E-08	412	craniferina_c14676	CUST_13064_PI416193500	154300290	XP_001550561.1	hypothetical protein BC1G_11334 [Botryotinia fuckeliana B05.10] 	Fungus
29959	331	16	41	3	20.844	4.382	1.77E-09	9.18E-08	413	craniferina_c4387	CUST_1194_PI416193496	NA	NA	NA	Fungus
36123	82	1298	27	278	-16.163	-4.015	8.14E-10	5.57E-08	414	craniferina_c15079	CUST_8476_PI416193496	239609849	EEQ86836.1	conserved hypothetical protein [Ajellomyces dermatitidis ER-3]	Fungus
24294	4291	58739	1692	2250	-14.364	-3.844	4.74E-10	3.97E-08	415	Cr_WMidi_9889F01.ab1	CUST_19051_PI416193500	164425738	XP_955944.2	hypothetical protein NCU04553 [Neurospora crassa OR74A] 	Fungus
10600	437	2	53	0	216.432	7.758	1.59E-08	4.29E-07	416	craniferina_c1208	CUST_136_PI416193496	46139865	XP_391623.1	hypothetical protein FG11447.1 [Gibberella zeae PH-1]	Algae
7591	3	76	1	3	-30.207	-4.917	4.17E-09	1.69E-07	417	craniferina_c1541	CUST_196_PI416193496	NA	NA	NA	Fungus
26915	6	93	1	38	-15.132	-3.92	6.17E-10	4.61E-08	418	craniferina_c16455	CUST_9574_PI416193496	159127587	EDP52702.1	conserved hypothetical protein [Aspergillus fumigatus A1163]	Fungus
41008	364	33	21	5	11.084	3.47	3.20E-11	7.59E-09	419	craniferina_c10431	CUST_4776_PI416193496	159487551	XP_001701786.1	predicted protein [Chlamydomonas reinhardtii] 	Algae
25913	44536	551	5417	77	81	6.34	1.06E-08	3.26E-07	420	craniferina_c13720	CUST_7336_PI416193496	119188903	XP_001245058.1	hypothetical protein CIMG_04499 [Coccidioides immitis RS] 	Fungus
46	1343	107	65	22	12.704	3.667	2.12E-10	2.44E-08	421	Cr_DMidi_5281E04.ab1	CUST_15714_PI416193500	NA	NA	NA	Algae
19091	5956	15	1820	6	394.305	8.623	1.95E-08	5.05E-07	422	craniferina_c2295	CUST_3803_PI416193500	189205525	XP_001939097.1	CaaX farnesyltransferase alpha subunit [Pyrenophora tritici-repentis Pt-1C-BFP] 	Fungus
35815	58	1086	29	174	-20.985	-4.391	1.92E-09	9.58E-08	423	craniferina_c7133	CUST_2625_PI416193496	225557475	EEH05761.1	conserved hypothetical protein [Ajellomyces capsulatus G186AR]	Fungus
8494	80	4	8	1	22.692	4.504	2.43E-09	1.13E-07	424	craniferina_c5767	CUST_1864_PI416193496	NA	NA	NA	Fungus
2703	2624	11	979	2	236.468	7.886	1.72E-08	4.57E-07	425	craniferina_c25521	CUST_17925_PI416193496	NA	NA	NA	Fungus
32192	292	27	85	5	10.469	3.388	1.09E-11	3.98E-09	426	craniferina_c23768	CUST_16279_PI416193496	NA	NA	NA	Fungus
30192	104	3	33	2	35.469	5.148	6.05E-09	2.21E-07	427	craniferina_c1090	CUST_1958_PI416193500	169613667	XP_001800250.1	hypothetical protein SNOG_09966 [Phaeosphaeria nodorum SN15] 	Fungus
29394	2	390	0	110	-180.805	-7.498	1.62E-08	4.36E-07	428	craniferina_c14058	CUST_12848_PI416193500	169625083	XP_001805946.1	hypothetical protein SNOG_15808 [Phaeosphaeria nodorum SN15] 	Fungus
17280	542	6699	182	703	-12.782	-3.676	3.07E-10	3.07E-08	429	craniferina_c11338	CUST_5418_PI416193496	115402045	XP_001217099.1	conserved hypothetical protein [Aspergillus terreus NIH2624] 	Fungus
15867	12	233	2	50	-19.482	-4.284	1.79E-09	9.20E-08	430	craniferina_c16538	CUST_9642_PI416193496	295659520	XP_002790318.1	ubiquitin conjugation factor E4 [Paracoccidioides brasiliensis Pb01] 	Fungus
2808	3	171	1	23	-61.641	-5.946	1.01E-08	3.16E-07	431	Cr_DMini_1249F06.ab1	CUST_16652_PI416193500	269214436	ZP_05986548.2	conserved hypothetical protein [Neisseria lactamica ATCC 23970] 	Fungus
5585	47	691	15	262	-14.463	-3.854	6.52E-10	4.77E-08	432	craniferina_c12448	CUST_6256_PI416193496	NA	NA	NA	Fungus
26546	29	2	4	1	12.722	3.669	3.07E-10	3.07E-08	433	craniferina_c25555	CUST_17956_PI416193496	NA	NA	NA	Fungus
7725	17	250	8	38	-15.986	-3.999	1.08E-09	6.67E-08	434	craniferina_c23728	CUST_16241_PI416193496	156048136	XP_001590035.1	hypothetical protein SS1G_08799 [Sclerotinia sclerotiorum 1980] 	Fungus
1823	5	180	2	42	-35.286	-5.141	6.57E-09	2.34E-07	435	craniferina_lrc26847	CUST_19198_PI416193496	NA	NA	NA	Algae
25402	2	30	0	2	-16.09	-4.008	1.14E-09	6.94E-08	436	craniferina_c11307	CUST_11807_PI416193500	189199888	XP_001936281.1	thioredoxin [Pyrenophora tritici-repentis Pt-1C-BFP] 	Algae
23604	147	7	66	3	20.283	4.342	2.18E-09	1.04E-07	437	craniferina_c23724	CUST_16237_PI416193496	291182223	EFE37924.1	"Pfs, NACHT and WD domain protein [Trichophyton verrucosum HKI 0517]"	Algae
15106	9428	36	1699	7	264.131	8.045	2.07E-08	5.25E-07	438	craniferina_c7331	CUST_9156_PI416193500	221126627	XP_002156063.1	PREDICTED: similar to MAEBL [Hydra magnipapillata]	Fungus
26099	21	591	2	129	-28.287	-4.822	4.83E-09	1.88E-07	439	craniferina_c17195	CUST_14067_PI416193500	258572850	XP_002545187.1	conserved hypothetical protein [Uncinocarpus reesii 1704] 	Algae
40220	67544	237	13560	101	303.048	8.243	2.18E-08	5.48E-07	440	Cr_DMini_865F10.ab1	CUST_17633_PI416193500	298411600	EFI28689.1	hypothetical protein CC1G_13715 [Coprinopsis cinerea okayama7130]	Algae
21370	47	659	11	90	-14.289	-3.837	7.46E-10	5.27E-08	441	craniferina_c7898	CUST_9624_PI416193500	242796421	XP_002482796.1	"telomerase reverse transcriptase, putative [Talaromyces stipitatus ATCC 10500] "	Fungus
4849	621	2	134	0	285.211	8.156	2.20E-08	5.51E-07	442	craniferina_c21193	CUST_13845_PI416193496	NA	NA	NA	Fungus
32425	3175	26	144	7	123.34	6.946	1.51E-08	4.15E-07	443	craniferina_c6743	CUST_8734_PI416193500	169594716	XP_001790782.1	hypothetical protein SNOG_00086 [Phaeosphaeria nodorum SN15] 	Algae
14177	10	1206	5	294	-132.072	-7.045	1.61E-08	4.33E-07	444	craniferina_c11085	CUST_5235_PI416193496	NA	NA	NA	Fungus
25960	509	10	94	2	48.993	5.614	9.30E-09	2.96E-07	445	craniferina_c18399	CUST_11180_PI416193496	NA	NA	NA	Fungus
20926	957	25501	261	2168	-27.248	-4.768	4.94E-09	1.91E-07	446	craniferina_lrc507	CUST_946_PI416193500	NA	NA	NA	Fungus
28723	16005	217	3919	55	73.687	6.203	1.22E-08	3.56E-07	447	craniferina_c4985	CUST_7000_PI416193500	39968307	XP_365544.1	hypothetical protein MGG_02246 [Magnaporthe oryzae 70-15] 	Fungus
28195	843	4	517	2	220.65	7.786	2.13E-08	5.37E-07	448	craniferina_c1515	CUST_2650_PI416193500	121712393	XP_001273808.1	"potassium transporter, putative [Aspergillus clavatus NRRL 1] "	Algae
30357	16	219	7	25	-14.557	-3.864	8.57E-10	5.70E-08	449	craniferina_c1516	CUST_2652_PI416193500	225679238	EEH17522.1	pirin [Paracoccidioides brasiliensis Pb03] 	Algae
42260	855	22327	515	1910	-31.05	-4.957	6.10E-09	2.22E-07	450	craniferina_c24021	CUST_16517_PI416193496	NA	NA	NA	Algae
2400	2277	55106	598	9793	-24.497	-4.615	4.30E-09	1.72E-07	451	craniferina_lrc8067	CUST_3178_PI416193496	240279680	EER43185.1	ATP-dependent molecular chaperone HSC82 [Ajellomyces capsulatus H143]	Fungus
3930	3779	35874	855	4577	-9.594	-3.262	5.73E-13	6.32E-10	452	craniferina_lrc393	CUST_740_PI416193500	169607589	XP_001797214.1	hypothetical protein SNOG_06853 [Phaeosphaeria nodorum SN15] 	Fungus
12960	5076	29	1390	16	195.814	7.613	2.11E-08	5.34E-07	453	craniferina_c2212	CUST_3690_PI416193500	159126026	EDP51142.1	nitrogen metabolite repression regulator NmrA [Aspergillus fumigatus A1163]	Fungus
40696	12	138	1	30	-10.924	-3.449	9.24E-11	1.42E-08	454	craniferina_c20514	CUST_13198_PI416193496	NA	NA	NA	Algae
37106	31	1023	17	317	-34.481	-5.108	7.37E-09	2.52E-07	455	craniferina_c5223	CUST_7240_PI416193500	46109000	XP_381558.1	hypothetical protein FG01382.1 [Gibberella zeae PH-1]	Fungus
42351	11	161	1	21	-13.947	-3.802	7.77E-10	5.40E-08	456	craniferina_c13604	CUST_7235_PI416193496	159487533	XP_001701777.1	"ClpB chaperone, Hsp100 family [Chlamydomonas reinhardtii] "	Algae
36702	1911	34235	337	6972	-17.887	-4.161	1.90E-09	9.53E-08	457	craniferina_lrc28244	CUST_15353_PI416193500	145256411	XP_001401376.1	hypothetical protein An04g00130 [Aspergillus niger] 	Fungus
33348	36	2	5	0	17.476	4.127	1.79E-09	9.20E-08	458	craniferina_c9562	CUST_4164_PI416193496	NA	NA	NA	Fungus
26834	61511	4894	6300	1352	12.89	3.688	5.13E-10	4.12E-08	459	craniferina_lrc513	CUST_956_PI416193500	295664112	XP_002792608.1	40S ribosomal protein S22 [Paracoccidioides brasiliensis Pb01] 	Fungus
40432	1166	29	208	6	40.09	5.325	8.68E-09	2.81E-07	460	Cr_DMini_1249E07.ab1	CUST_16633_PI416193500	NA	NA	NA	Algae
38146	2	23	0	2	-11.335	-3.503	1.95E-10	2.34E-08	461	craniferina_c24521	CUST_16987_PI416193496	NA	NA	NA	Fungus
8615	2	22	0	1	-11.744	-3.554	2.82E-10	2.96E-08	462	craniferina_c10779	CUST_11499_PI416193500	NA	NA	NA	Algae
13504	386	8002	130	2945	-20.645	-4.368	3.15E-09	1.36E-07	463	craniferina_c2584	CUST_482_PI416193496	296412210	XP_002835818.1	hypothetical protein [Tuber melanosporum Mel28] 	Fungus
43430	36	720	18	50	-21.822	-4.448	3.71E-09	1.54E-07	464	Cr_DMidi_5473D08.ab1	CUST_15851_PI416193500	291178292	EFE34082.1	hypothetical protein ARB_07033 [Arthroderma benhamiae CBS 112371]	Fungus
6178	61	861	23	216	-14.597	-3.868	1.07E-09	6.67E-08	465	craniferina_c10893	CUST_11571_PI416193500	289613161	CBI59755.1	unnamed protein product [Sordaria macrospora]	Fungus
20434	706	15	437	3	42.34	5.404	9.72E-09	3.06E-07	466	craniferina_c14222	CUST_7756_PI416193496	NA	NA	NA	Algae
6486	25	355	1	44	-14.227	-3.831	9.84E-10	6.32E-08	467	craniferina_c25029	CUST_17461_PI416193496	NA	NA	NA	Fungus
32538	13688	3	6473	1	4567.71	12.157	3.77E-08	8.21E-07	468	craniferina_c19738	CUST_12455_PI416193496	NA	NA	NA	Fungus
44636	21	545	11	180	-26.312	-4.718	5.79E-09	2.14E-07	469	craniferina_c5223	CUST_7239_PI416193500	46109000	XP_381558.1	hypothetical protein FG01382.1 [Gibberella zeae PH-1]	Fungus
25598	12	1335	7	142	-138.731	-7.116	2.01E-08	5.14E-07	470	Cr_DMini_4897H06.ab1	CUST_17348_PI416193500	261195118	XP_002623963.1	60S ribosomal protein L10-B [Ajellomyces dermatitidis SLH14081] 	Algae
19999	2139	164	170	18	13.075	3.709	6.92E-10	5.00E-08	471	craniferina_lrc430	CUST_28_PI416193496	296808525	XP_002844601.1	yabJ [Arthroderma otae CBS 113480] 	Fungus
30260	660	15227	168	2139	-23.496	-4.554	4.85E-09	1.88E-07	472	Cr_DMini_1249D12.ab1	CUST_16620_PI416193500	NA	NA	NA	Fungus
16674	582	20	450	4	24.006	4.585	5.20E-09	1.99E-07	473	craniferina_c25039	CUST_17470_PI416193496	NA	NA	NA	Fungus
19326	100	5906	61	588	-66.488	-6.055	1.38E-08	3.90E-07	474	craniferina_c1413	CUST_2485_PI416193500	169617550	XP_001802189.1	hypothetical protein SNOG_11957 [Phaeosphaeria nodorum SN15] 	Fungus
24649	13	161	2	19	-12.179	-3.606	4.10E-10	3.59E-08	475	craniferina_c18263	CUST_11054_PI416193496	NA	NA	NA	Fungus
18087	16527	246	4204	58	66.901	6.064	1.40E-08	3.94E-07	476	craniferina_c4985	CUST_6999_PI416193500	39968307	XP_365544.1	hypothetical protein MGG_02246 [Magnaporthe oryzae 70-15] 	Fungus
31233	56	549	10	105	-9.864	-3.302	2.22E-11	5.89E-09	477	craniferina_c10785	CUST_11505_PI416193500	119194607	XP_001247907.1	hypothetical protein CIMG_01678 [Coccidioides immitis RS]	Algae
32274	6	61	1	9	-9.579	-3.26	1.09E-11	3.98E-09	478	craniferina_c11146	CUST_11709_PI416193500	NA	NA	NA	Fungus
40184	856	16734	274	2744	-20.083	-4.328	3.40E-09	1.44E-07	479	craniferina_c1073	CUST_1925_PI416193500	NA	NA	NA	Algae
23376	852	12278	399	1824	-15.464	-3.951	1.58E-09	8.52E-08	480	craniferina_lrc24198	CUST_16687_PI416193496	NA	NA	NA	Algae
12280	2	33	1	4	-15.37	-3.942	1.55E-09	8.42E-08	481	Cr_DMidi_6817D06.ab1	CUST_16007_PI416193500	159464315	XP_001690387.1	hypothetical protein CHLREDRAFT_144253 [Chlamydomonas reinhardtii] 	Algae
6175	513	44	53	14	12.103	3.597	4.44E-10	3.77E-08	482	craniferina_c18915	CUST_11671_PI416193496	169599424	XP_001793135.1	hypothetical protein SNOG_02533 [Phaeosphaeria nodorum SN15] 	Fungus
28102	752	10286	65	1679	-13.583	-3.764	9.81E-10	6.30E-08	483	craniferina_c6451	CUST_8460_PI416193500	NA	NA	NA	Fungus
21473	212	3714	59	386	-17.975	-4.168	2.59E-09	1.17E-07	484	craniferina_lrc124	CUST_237_PI416193500	240279680	EER43185.1	ATP-dependent molecular chaperone HSC82 [Ajellomyces capsulatus H143]	Fungus
24944	4	51	1	3	-15.221	-3.928	1.58E-09	8.52E-08	485	craniferina_c21720	CUST_14349_PI416193496	NA	NA	NA	Fungus
573	2926	26	259	9	115.975	6.858	2.04E-08	5.20E-07	486	craniferina_c6743	CUST_8733_PI416193500	169594716	XP_001790782.1	hypothetical protein SNOG_00086 [Phaeosphaeria nodorum SN15] 	Algae
7102	3	35	1	5	-12.199	-3.609	5.07E-10	4.10E-08	487	craniferina_c16613	CUST_9702_PI416193496	NA	NA	NA	Fungus
40465	112	2275	28	1434	-18.383	-4.2	2.81E-09	1.25E-07	488	craniferina_lrc164	CUST_311_PI416193500	295673891	XP_002797491.1	elongation factor 3 [Paracoccidioides brasiliensis Pb01] 	Fungus
5057	428	3	285	1	124.877	6.964	2.14E-08	5.39E-07	489	craniferina_c1093	CUST_1964_PI416193500	145496860	XP_001434420.1	hypothetical protein [Paramecium tetraurelia strain d4-2] 	Fungus
32060	2	36	0	4	-17.456	-4.126	2.52E-09	1.16E-07	490	craniferina_c14572	CUST_8049_PI416193496	169625083	XP_001805946.1	hypothetical protein SNOG_15808 [Phaeosphaeria nodorum SN15] 	Fungus
12398	11682	1075	441	324	11.236	3.49	3.33E-10	3.24E-08	491	craniferina_c2136	CUST_3584_PI416193500	261191157	XP_002621987.1	posttranscriptional regulation nuclease [Ajellomyces dermatitidis SLH14081] 	Fungus
40168	119	1360	4	255	-11.316	-3.5	3.68E-10	3.37E-08	492	craniferina_c4108	CUST_6068_PI416193500	145239759	XP_001392526.1	hypothetical protein An08g04100 [Aspergillus niger] 	Fungus
38285	1798	136	408	26	13.134	3.715	1.06E-09	6.60E-08	493	craniferina_c26579	CUST_18937_PI416193496	212546029	XP_002153168.1	"U5 snRNP complex subunit, putative [Penicillium marneffei ATCC 18224] "	Fungus
40279	824	4	693	1	174.253	7.445	2.76E-08	6.52E-07	494	craniferina_lrc764	CUST_1384_PI416193500	39940446	XP_359760.1	hypothetical protein MGG_05017 [Magnaporthe oryzae 70-15] 	Fungus
3901	80	3	9	0	30.95	4.952	9.21E-09	2.95E-07	495	craniferina_c18872	CUST_11630_PI416193496	NA	NA	NA	Fungus
15109	4	65	2	9	-19.091	-4.255	3.95E-09	1.62E-07	496	craniferina_c2181	CUST_3649_PI416193500	NA	NA	NA	Fungus
10635	976	2	371	0	476.728	8.897	3.64E-08	8.01E-07	497	craniferina_c19744	CUST_12461_PI416193496	242768664	XP_002341615.1	"alcohol dehydrogenase, putative [Talaromyces stipitatus ATCC 10500] "	Fungus
13502	2	26	0	16	-11.437	-3.516	4.40E-10	3.76E-08	498	craniferina_c1525	CUST_2666_PI416193500	NA	NA	NA	Fungus
38669	247	15	66	3	15.854	3.987	2.20E-09	1.05E-07	499	craniferina_c4373	CUST_1185_PI416193496	NA	NA	NA	Algae
32551	139	3045	38	1302	-21.15	-4.403	5.45E-09	2.06E-07	500	craniferina_c24319	CUST_16798_PI416193496	NA	NA	NA	Fungus
32314	13781	975	2700	165	14.069	3.814	1.52E-09	8.29E-08	501	craniferina_c17959	CUST_10778_PI416193496	154321537	XP_001560084.1	hypothetical protein BC1G_01643 [Botryotinia fuckeliana B05.10] 	Fungus
12899	2	40	0	30	-16.726	-4.064	2.68E-09	1.20E-07	502	craniferina_c26081	CUST_18461_PI416193496	NA	NA	NA	Fungus
31675	7	600	6	53	-97.413	-6.606	2.21E-08	5.52E-07	503	craniferina_c26271	CUST_18638_PI416193496	NA	NA	NA	Fungus
34887	124388	14086	9550	1646	8.854	3.146	1.77E-12	1.27E-09	504	craniferina_lrc256	CUST_488_PI416193500	226295100	EEH50520.1	40S ribosomal protein S25 [Paracoccidioides brasiliensis Pb18]	Fungus
21243	2720	2	1528	0	1292.564	10.336	4.59E-08	9.56E-07	505	craniferina_c25994	CUST_18375_PI416193496	NA	NA	NA	Fungus
8959	26	2	4	0	13.295	3.733	1.30E-09	7.51E-08	506	craniferina_c10089	CUST_4541_PI416193496	NA	NA	NA	Fungus
26837	28	2	12	0	14.199	3.828	1.74E-09	9.10E-08	507	craniferina_c7666	CUST_2941_PI416193496	NA	NA	NA	Algae
43075	3974	383	847	34	10.238	3.356	1.92E-10	2.31E-08	508	craniferina_c8251	CUST_3290_PI416193496	154294049	XP_001547468.1	hypothetical protein BC1G_14058 [Botryotinia fuckeliana B05.10] 	Algae
19095	259	28	60	5	9.106	3.187	1.79E-11	5.14E-09	509	craniferina_c1882	CUST_3210_PI416193500	189210617	XP_001941640.1	plasma membrane ammonium transporter (Ato3) [Pyrenophora tritici-repentis Pt-1C-BFP] 	Fungus
35175	12	1516	13	204	-197.278	-7.624	3.39E-08	7.64E-07	510	craniferina_c5355	CUST_7377_PI416193500	115388729	XP_001211870.1	predicted protein [Aspergillus terreus NIH2624] 	Fungus
23431	6119	171257	1370	11208	-28.394	-4.828	9.72E-09	3.06E-07	511	craniferina_s28370	CUST_20560_PI416193496	158515354	ABW69475.1	heat shock protein 70 [Trichophyton terrestre]	Fungus
11356	3644	354	581	141	10.812	3.435	3.63E-10	3.36E-08	512	craniferina_c14681	CUST_13065_PI416193500	154288396	XP_001544993.1	predicted protein [Ajellomyces capsulatus NAm1] 	Fungus
10994	189	2	48	0	92.422	6.53	2.34E-08	5.75E-07	513	craniferina_c17324	CUST_10242_PI416193496	NA	NA	NA	Algae
38117	301	20	43	7	15.277	3.933	2.37E-09	1.11E-07	514	craniferina_c25338	CUST_17754_PI416193496	256726080	EEU39442.1	hypothetical protein NECHADRAFT_102710 [Nectria haematococca mpVI 77-13-4]	Fungus
39519	9877	123870	3215	8053	-12.999	-3.7	1.38E-09	7.85E-08	515	craniferina_lrc18023	CUST_10835_PI416193496	32400969	AAP80690.1	polyubiquitin [Griffithsia japonica]	Fungus
24516	5	1294	4	1080	-274.19	-8.099	3.75E-08	8.18E-07	516	craniferina_c23413	CUST_15945_PI416193496	296011672	ADG65527.1	cytochrome oxidase subunit 1 [Philodina sp. PhaS1]	Fungus
5520	64	945	30	212	-15.886	-3.99	2.85E-09	1.25E-07	517	craniferina_c10893	CUST_11572_PI416193500	289613161	CBI59755.1	unnamed protein product [Sordaria macrospora]	Fungus
13865	182	1884	27	278	-10.356	-3.372	2.81E-10	2.95E-08	518	craniferina_c24243	CUST_16726_PI416193496	NA	NA	NA	Fungus
1292	7	83	2	15	-12.761	-3.674	1.24E-09	7.26E-08	519	craniferina_c24838	CUST_17283_PI416193496	NA	NA	NA	Fungus
37458	87	7	17	3	13.726	3.779	1.85E-09	9.38E-08	520	craniferina_c12471	CUST_6277_PI416193496	296827914	XP_002851245.1	myo-inositol transporter Itr1 [Arthroderma otae CBS 113480] 	Fungus
2453	787	64	334	13	11.685	3.547	8.29E-10	5.62E-08	521	craniferina_c14676	CUST_13063_PI416193500	154300290	XP_001550561.1	hypothetical protein BC1G_11334 [Botryotinia fuckeliana B05.10] 	Fungus
43619	1414	74391	739	11415	-56.657	-5.824	2.03E-08	5.17E-07	522	craniferina_lrc990	CUST_1782_PI416193500	225680751	EEH19035.1	phosphomannomutase [Paracoccidioides brasiliensis Pb03] 	Fungus
24640	1776	19815	461	4528	-11.197	-3.485	6.40E-10	4.71E-08	523	Cr_DMini_2305A01.ab1	CUST_16703_PI416193500	169763250	XP_001727525.1	hypothetical protein [Aspergillus oryzae RIB40] 	Fungus
9327	214	16	116	6	13.15	3.717	1.73E-09	9.07E-08	524	craniferina_c16337	CUST_9484_PI416193496	NA	NA	NA	Fungus
28241	30	3	2	1	12.345	3.626	1.19E-09	7.12E-08	525	craniferina_c16244	CUST_13648_PI416193500	NA	NA	NA	Fungus
4538	66139	5311	15654	975	12.378	3.63	1.24E-09	7.26E-08	526	craniferina_lrc78	CUST_147_PI416193500	71018401	XP_759431.1	hypothetical protein UM03284.1 [Ustilago maydis 521] 	Fungus
42095	3	106	0	34	-35.265	-5.14	1.44E-08	4.01E-07	527	craniferina_c15927	CUST_13515_PI416193500	242794237	XP_002482329.1	actin family protein [Talaromyces stipitatus ATCC 10500] 	Fungus
38849	38959	701	2873	328	60.094	5.909	2.22E-08	5.54E-07	528	craniferina_lrc485	CUST_904_PI416193500	291189787	EFE45055.1	hypothetical protein TRV_00154 [Trichophyton verrucosum HKI 0517]	Fungus
11144	109	2	32	0	55.145	5.785	2.09E-08	5.30E-07	529	craniferina_lrc928	CUST_1673_PI416193500	261358733	EEY21161.1	predicted protein [Verticillium albo-atrum VaMs.102]	Algae
38786	25	213	5	31	-8.624	-3.108	9.60E-12	3.62E-09	530	craniferina_c19535	CUST_12261_PI416193496	NA	NA	NA	Algae
7632	20	2	2	0	9.245	3.209	8.96E-11	1.39E-08	531	craniferina_c14150	CUST_12890_PI416193500	169618816	XP_001802821.1	hypothetical protein SNOG_12600 [Phaeosphaeria nodorum SN15] 	Algae
8832	723	2	719	0	230.615	7.849	4.32E-08	9.14E-07	532	craniferina_c8489	CUST_3430_PI416193496	239614928	EEQ91915.1	conserved hypothetical protein [Ajellomyces dermatitidis ER-3]	Fungus
19770	41	633	8	88	-15.579	-3.962	3.77E-09	1.56E-07	533	craniferina_c7898	CUST_9623_PI416193500	242796421	XP_002482796.1	"telomerase reverse transcriptase, putative [Talaromyces stipitatus ATCC 10500] "	Fungus
33281	443	8564	133	2372	-19.402	-4.278	6.74E-09	2.37E-07	534	craniferina_c1589	CUST_2761_PI416193500	240107418	EER25603.1	"41 kDa peptidyl-prolyl cis-trans isomerase , putative [Coccidioides posadasii C735 delta SOWgp]"	Fungus
2756	78585	6519	18570	1206	11.981	3.583	1.22E-09	7.19E-08	535	craniferina_lrc78	CUST_148_PI416193500	71018401	XP_759431.1	hypothetical protein UM03284.1 [Ustilago maydis 521] 	Fungus
30144	272	20	51	3	13.265	3.73	2.09E-09	1.02E-07	536	craniferina_c22373	CUST_14968_PI416193496	NA	NA	NA	Algae
42403	3	29	1	8	-8.828	-3.142	3.78E-11	8.16E-09	537	craniferina_c20892	CUST_13558_PI416193496	116179828	XP_001219763.1	polyketide synthase [Chaetomium globosum CBS 148.51] 	Fungus
35477	1515	14	68	1	111.378	6.799	3.47E-08	7.74E-07	538	craniferina_c7759	CUST_3000_PI416193496	225554345	EEH02644.1	conserved hypothetical protein [Ajellomyces capsulatus G186AR]	Fungus
22845	119	2	17	1	51.349	5.682	2.29E-08	5.65E-07	539	craniferina_c8707	CUST_3567_PI416193496	NA	NA	NA	Fungus
24608	52	5	13	1	9.81	3.294	3.16E-10	3.12E-08	540	craniferina_c14866	CUST_13122_PI416193500	226288499	EEH44011.1	26S protease regulatory subunit 8 [Paracoccidioides brasiliensis Pb18]	Algae
20069	14	264	1	23	-18.662	-4.222	7.18E-09	2.48E-07	541	craniferina_c2218	CUST_3699_PI416193500	169770695	XP_001819817.1	hypothetical protein [Aspergillus oryzae RIB40] 	Fungus
28092	657	2	403	0	318.897	8.317	5.20E-08	1.05E-06	542	craniferina_c24799	CUST_17244_PI416193496	NA	NA	NA	Fungus
13352	120778	14780	6061	1636	8.199	3.035	2.61E-12	1.69E-09	543	craniferina_lrc256	CUST_487_PI416193500	226295100	EEH50520.1	40S ribosomal protein S25 [Paracoccidioides brasiliensis Pb18]	Fungus
25101	18	331	3	55	-18.404	-4.202	7.12E-09	2.47E-07	544	Cr_DMini_673F06.ab1	CUST_17468_PI416193500	212541238	XP_002150774.1	"serine/threonine protein kinase, putative [Penicillium marneffei ATCC 18224] "	Fungus
23478	276	2909	19	666	-10.346	-3.371	5.46E-10	4.25E-08	545	craniferina_c7787	CUST_3020_PI416193496	NA	NA	NA	Fungus
17805	455	4	86	4	124.643	6.962	3.81E-08	8.25E-07	546	craniferina_c6379	CUST_8388_PI416193500	NA	NA	NA	Fungus
15404	1100	14597	88	3700	-12.988	-3.699	2.38E-09	1.11E-07	547	craniferina_c17398	CUST_10303_PI416193496	NA	NA	NA	Fungus
9570	3911	483	320	48	8.107	3.019	4.03E-12	2.20E-09	548	Cr_DMini_673F06.ab1	CUST_17469_PI416193500	212541238	XP_002150774.1	"serine/threonine protein kinase, putative [Penicillium marneffei ATCC 18224] "	Fungus
37546	46	437	3	78	-9.432	-3.238	2.95E-10	3.03E-08	549	craniferina_c14798	CUST_8243_PI416193496	226462698	EEH59990.1	predicted protein [Micromonas pusilla CCMP1545]	Algae
5638	717	67	302	22	10.436	3.383	7.07E-10	5.07E-08	550	craniferina_c20438	CUST_13127_PI416193496	NA	NA	NA	Fungus
37239	48149	4815	4496	492	10.005	3.323	5.06E-10	4.10E-08	551	craniferina_lrc92	CUST_176_PI416193500	171688578	XP_001909229.1	hypothetical protein [Podospora anserina S mat+] 	Algae
19107	1497	25	647	3	57.701	5.851	2.84E-08	6.66E-07	552	craniferina_c21084	CUST_13743_PI416193496	NA	NA	NA	Fungus
10705	2	111	0	28	-45.868	-5.519	2.41E-08	5.87E-07	553	craniferina_c17323	CUST_10241_PI416193496	NA	NA	NA	Fungus
21736	1036	120	131	24	8.686	3.119	6.16E-11	1.06E-08	554	craniferina_c19835	CUST_12548_PI416193496	291244816	XP_002742290.1	"PREDICTED: Vasa-like, partial [Saccoglossus kowalevskii]"	Fungus
16810	274	5	93	2	52.648	5.718	2.78E-08	6.56E-07	555	craniferina_lrc643	CUST_1172_PI416193500	NA	NA	NA	Fungus
21759	135	2	83	0	58.946	5.881	3.06E-08	7.06E-07	556	craniferina_c19753	CUST_12469_PI416193496	NA	NA	NA	Algae
10244	153	3045	24	745	-19.749	-4.304	1.00E-08	3.15E-07	557	craniferina_c1589	CUST_2762_PI416193500	240107418	EER25603.1	"41 kDa peptidyl-prolyl cis-trans isomerase , putative [Coccidioides posadasii C735 delta SOWgp]"	Fungus
21419	1205	131	291	29	9.198	3.201	2.75E-10	2.90E-08	558	craniferina_c10557	CUST_11360_PI416193500	NA	NA	NA	Algae
35295	27613	1535	2630	766	19.554	4.289	9.66E-09	3.05E-07	559	craniferina_c8195	CUST_9882_PI416193500	258570335	XP_002543971.1	hypothetical protein UREG_03488 [Uncinocarpus reesii 1704] 	Fungus
926	1928	52751	1208	2861	-31.246	-4.966	1.86E-08	4.86E-07	560	Cr_DMini_1249H09.ab1	CUST_16699_PI416193500	NA	NA	NA	Algae
34600	2	39	0	16	-16.906	-4.079	7.28E-09	2.50E-07	561	craniferina_c7319	CUST_9149_PI416193500	156062314	XP_001597079.1	hypothetical protein SS1G_01273 [Sclerotinia sclerotiorum 1980] 	Algae
2563	87	1004	27	173	-11.848	-3.567	1.87E-09	9.41E-08	562	Cr_DMidi_5473D09.ab1	CUST_15852_PI416193500	156030683	XP_001584668.1	hypothetical protein SS1G_14437 [Sclerotinia sclerotiorum 1980] 	Fungus
11989	1028	8469	53	880	-8.214	-3.038	2.28E-11	5.96E-09	563	craniferina_c3905	CUST_5846_PI416193500	NA	NA	NA	Algae
39659	21	220	6	16	-10.514	-3.394	9.89E-10	6.34E-08	564	craniferina_c27156	CUST_19496_PI416193496	NA	NA	NA	Fungus
15260	20	216	1	21	-10.532	-3.397	9.94E-10	6.34E-08	565	craniferina_c7842	CUST_9577_PI416193500	164429408	XP_001728535.1	hypothetical protein NCU10270 [Neurospora crassa OR74A] 	Algae
13906	2443	13	595	3	190.565	7.574	5.55E-08	1.11E-06	566	craniferina_c15119	CUST_8507_PI416193496	NA	NA	NA	Fungus
4980	129	3	34	1	40.237	5.33	2.53E-08	6.12E-07	567	craniferina_c7455	CUST_2825_PI416193496	NA	NA	NA	Fungus
24334	11	134	1	14	-12.649	-3.661	2.64E-09	1.19E-07	568	craniferina_c13884	CUST_7481_PI416193496	NA	NA	NA	Fungus
16079	130	1196	25	288	-9.117	-3.189	2.98E-10	3.03E-08	569	craniferina_c23903	CUST_16405_PI416193496	NA	NA	NA	Fungus
7681	18	529	4	55	-29.067	-4.861	1.80E-08	4.73E-07	570	craniferina_c13033	CUST_12564_PI416193500	154290722	XP_001545952.1	hypothetical protein BC1G_15280 [Botryotinia fuckeliana B05.10] 	Fungus
17838	848	80	185	24	10.82	3.436	1.22E-09	7.21E-08	571	craniferina_c22170	CUST_14776_PI416193496	NA	NA	NA	Algae
13172	43	842	9	71	-19.968	-4.32	1.08E-08	3.31E-07	572	craniferina_c2178	CUST_3646_PI416193500	119473056	XP_001258482.1	"ubiquitin-like protein DskB, putative [Neosartorya fischeri NRRL 181] "	Algae
34049	296	4072	57	1231	-13.5	-3.755	4.15E-09	1.69E-07	573	craniferina_c16876	CUST_13918_PI416193500	NA	NA	NA	Algae
7875	10	86	2	20	-8.664	-3.115	1.31E-10	1.80E-08	574	craniferina_c3476	CUST_5319_PI416193500	NA	NA	NA	Fungus
30275	149	1497	9	313	-9.92	-3.31	7.14E-10	5.11E-08	575	craniferina_c4108	CUST_6067_PI416193500	145239759	XP_001392526.1	hypothetical protein An08g04100 [Aspergillus niger] 	Fungus
10066	17	374	8	57	-23.643	-4.563	1.49E-08	4.10E-07	576	craniferina_c13030	CUST_6738_PI416193496	NA	NA	NA	Fungus
23218	3	49	1	16	-15.881	-3.989	7.24E-09	2.49E-07	577	craniferina_c24707	CUST_17159_PI416193496	NA	NA	NA	Fungus
6495	4614	509	669	90	9.099	3.186	3.42E-10	3.27E-08	578	Cr_DMini_865F07.ab1	CUST_17626_PI416193500	189188908	XP_001930793.1	conserved hypothetical protein [Pyrenophora tritici-repentis Pt-1C-BFP] 	Algae
4286	9590	101177	2171	3309	-10.717	-3.422	1.33E-09	7.62E-08	579	craniferina_lrc462	CUST_860_PI416193500	154319852	XP_001559243.1	hypothetical protein BC1G_02407 [Botryotinia fuckeliana B05.10] 	Fungus
31696	133	1390	20	268	-10.361	-3.373	1.04E-09	6.49E-08	580	BTK05197012(c)SJ1(t)dry_1-3kb_6817-6912_D3(p)T3(s)080606SJSEQ2.020.ab1	CUST_15448_PI416193500	NA	NA	NA	NA
11538	98	811	5	62	-8.247	-3.044	5.09E-11	9.54E-09	581	craniferina_c6736	CUST_2368_PI416193496	154275290	XP_001538496.1	conserved hypothetical protein [Ajellomyces capsulatus NAm1] 	Fungus
35788	26	302	5	61	-11.474	-3.52	1.94E-09	9.63E-08	582	craniferina_c3269	CUST_5063_PI416193500	240276106	EER39618.1	heat shock protein [Ajellomyces capsulatus H143]	Fungus
25668	8	400	6	258	-52.635	-5.718	3.40E-08	7.64E-07	583	Cr_DMini_4609D02.ab1	CUST_17090_PI416193500	169594952	XP_001790900.1	hypothetical protein SNOG_00207 [Phaeosphaeria nodorum SN15] 	Fungus
28583	29	239	7	16	-8.371	-3.065	7.76E-11	1.26E-08	584	craniferina_c21914	CUST_14532_PI416193496	NA	NA	NA	Algae
21616	3165	136	221	75	25.963	4.698	1.76E-08	4.63E-07	585	craniferina_c4140	CUST_6103_PI416193500	NA	NA	NA	Fungus
6168	643	52	337	11	11.554	3.53	2.05E-09	1.00E-07	586	craniferina_c25989	CUST_18370_PI416193496	NA	NA	NA	Fungus
23212	52	561	20	140	-10.944	-3.452	1.65E-09	8.82E-08	587	craniferina_c15944	CUST_13527_PI416193500	NA	NA	NA	Fungus
43296	18	259	7	88	-14.312	-3.839	6.00E-09	2.20E-07	588	craniferina_c7606	CUST_2912_PI416193496	156056737	XP_001594292.1	hypothetical protein SS1G_04099 [Sclerotinia sclerotiorum 1980] 	Fungus
34864	2	77	0	37	-33.278	-5.056	2.47E-08	5.99E-07	589	craniferina_c26568	CUST_18926_PI416193496	225561670	EEH09950.1	translocation elongation factor [Ajellomyces capsulatus G186AR]	Fungus
18116	1998	5	2100	2	252.339	7.979	6.64E-08	1.25E-06	590	craniferina_c26923	CUST_19271_PI416193496	NA	NA	NA	Algae
29123	2	65	1	23	-26.713	-4.739	1.97E-08	5.09E-07	591	craniferina_c14833	CUST_8269_PI416193496	NA	NA	NA	Fungus
27639	711	2	701	0	252.455	7.98	6.69E-08	1.26E-06	592	craniferina_c24418	CUST_16889_PI416193496	NA	NA	NA	Fungus
4420	99	1580	49	118	-17.448	-4.125	1.03E-08	3.21E-07	593	craniferina_c18710	CUST_11477_PI416193496	NA	NA	NA	Fungus
4458	44	1014	10	40	-23.217	-4.537	1.65E-08	4.41E-07	594	craniferina_c20873	CUST_13542_PI416193496	67526471	XP_661297.1	hypothetical protein AN3693.2 [Aspergillus nidulans FGSC A4] 	Fungus
42920	6555	14	412	1	485.106	8.922	7.76E-08	1.41E-06	595	craniferina_c938	CUST_1691_PI416193500	154322405	XP_001560517.1	hypothetical protein BC1G_00545 [Botryotinia fuckeliana B05.10] 	Fungus
30307	113	7	49	2	14.829	3.89	7.22E-09	2.49E-07	596	craniferina_c11635	CUST_5624_PI416193496	189204964	XP_001938817.1	major royal jelly protein [Pyrenophora tritici-repentis Pt-1C-BFP] 	Fungus
39645	10	216	4	58	-21.192	-4.405	1.50E-08	4.12E-07	597	craniferina_c21443	CUST_14081_PI416193496	NA	NA	NA	Algae
15032	68	2	22	0	33.086	5.048	2.68E-08	6.36E-07	598	craniferina_c18105	CUST_10912_PI416193496	NA	NA	NA	Fungus
33830	1635	218	354	51	7.541	2.915	1.66E-12	1.23E-09	599	craniferina_c26808	CUST_19161_PI416193496	125546411	EAY92550.1	hypothetical protein OsI_14290 [Oryza sativa Indica Group]	Algae
13095	203	2805	54	306	-14.116	-3.819	6.66E-09	2.36E-07	600	craniferina_c10192	CUST_4612_PI416193496	NA	NA	NA	Algae
28619	6783	724	217	279	9.802	3.293	1.00E-09	6.34E-08	601	craniferina_c9593	CUST_10808_PI416193500	154321153	XP_001559892.1	hypothetical protein BC1G_01451 [Botryotinia fuckeliana B05.10] 	Fungus
10461	326	3	93	1	127.067	6.989	6.04E-08	1.18E-06	602	craniferina_lrc4028	CUST_5988_PI416193500	NA	NA	NA	Fungus
8334	239	2478	62	511	-10.445	-3.385	1.60E-09	8.60E-08	603	craniferina_c7916	CUST_3091_PI416193496	296414714	XP_002837042.1	hypothetical protein [Tuber melanosporum Mel28] 	Fungus
18980	49	496	8	51	-10.168	-3.346	1.34E-09	7.66E-08	604	craniferina_c25868	CUST_18251_PI416193496	295673879	XP_002797485.1	ubiquitin carboxyl-terminal hydrolase [Paracoccidioides brasiliensis Pb01] 	Fungus
5593	18	540	2	52	-30.721	-4.941	2.61E-08	6.24E-07	605	craniferina_c13033	CUST_12563_PI416193500	154290722	XP_001545952.1	hypothetical protein BC1G_15280 [Botryotinia fuckeliana B05.10] 	Fungus
9502	127	1206	9	206	-9.407	-3.234	7.66E-10	5.36E-08	606	BTK05197012(c)SJ1(t)dry_1-3kb_6817-6912_D3(p)T3(s)080606SJSEQ2.020.ab1	CUST_15447_PI416193500	NA	NA	NA	NA
29143	1267	163	147	17	7.755	2.955	2.13E-11	5.71E-09	607	craniferina_c8625	CUST_10218_PI416193500	NA	NA	NA	Fungus
21632	166	5093	42	1622	-30.428	-4.927	2.61E-08	6.24E-07	608	craniferina_lrc1263	CUST_2231_PI416193500	189199018	XP_001935846.1	conserved hypothetical protein [Pyrenophora tritici-repentis Pt-1C-BFP] 	Fungus
9629	106	10	41	2	10.748	3.426	1.96E-09	9.73E-08	609	craniferina_c16117	CUST_13594_PI416193500	296415297	XP_002837327.1	hypothetical protein [Tuber melanosporum Mel28] 	Fungus
44052	554	68	44	16	8.329	3.058	1.98E-10	2.36E-08	610	craniferina_c16093	CUST_9286_PI416193496	46111319	XP_382717.1	RS14_NEUCR 40S ribosomal protein S14 (CRP2) [Gibberella zeae PH-1]	Algae
28224	10299	791	362	131	13.14	3.716	6.02E-09	2.20E-07	611	craniferina_c14153	CUST_7697_PI416193496	212540492	XP_002150401.1	"proline oxidase, putative [Penicillium marneffei ATCC 18224] "	Fungus
39024	230	15	51	1	15.403	3.945	9.19E-09	2.95E-07	612	craniferina_c21646	CUST_14281_PI416193496	NA	NA	NA	Fungus
45010	65	648	11	145	-9.971	-3.318	1.29E-09	7.46E-08	613	craniferina_c3962	CUST_5901_PI416193500	291183758	EFE39356.1	hypothetical protein TRV_05949 [Trichophyton verrucosum HKI 0517]	Fungus
41319	73	741	3	167	-10.051	-3.329	1.42E-09	7.98E-08	614	craniferina_c13564	CUST_7202_PI416193496	220906615	YP_002481926.1	Rieske (2Fe-2S) domain protein [Cyanothece sp. PCC 7425] 	Algae
24941	2	101	0	33	-46.439	-5.537	3.92E-08	8.45E-07	615	craniferina_c15927	CUST_13516_PI416193500	242794237	XP_002482329.1	actin family protein [Talaromyces stipitatus ATCC 10500] 	Fungus
41821	1445	12685	207	3439	-8.637	-3.111	3.62E-10	3.35E-08	616	craniferina_c1169	CUST_2088_PI416193500	145238226	XP_001391760.1	hypothetical protein An07g06840 [Aspergillus niger] 	Fungus
42110	957	2	51	0	398.828	8.64	8.52E-08	1.51E-06	617	craniferina_c19089	CUST_11834_PI416193496	NA	NA	NA	Fungus
26535	39	2	6	0	20.287	4.342	1.64E-08	4.40E-07	618	craniferina_c1695	CUST_2921_PI416193500	78103322	YP_358636.1	hypothetical protein PhapfoPp090 [Phalaenopsis aphrodite subsp. formosana] 	Algae
43895	151	1909	30	104	-12.795	-3.677	5.90E-09	2.17E-07	619	craniferina_c19516	CUST_12244_PI416193496	159122381	EDP47502.1	"HATPase_c domain protein, putative [Aspergillus fumigatus A1163]"	Fungus
15297	2	33	0	16	-15.521	-3.956	1.04E-08	3.24E-07	620	craniferina_lrc400	CUST_25_PI416193496	NA	NA	NA	Fungus
32702	162	2691	58	471	-17.156	-4.101	1.22E-08	3.56E-07	621	craniferina_lrc6192	CUST_2081_PI416193496	115492081	XP_001210668.1	conserved hypothetical protein [Aspergillus terreus NIH2624] 	Fungus
26236	1053	8413	104	771	-7.992	-2.999	1.25E-10	1.76E-08	622	craniferina_c20174	CUST_12876_PI416193496	226429774	ACO55135.1	heat shock protein 90 [Toxocara cati]	Fungus
45172	9	622	9	182	-93.298	-6.544	6.07E-08	1.18E-06	623	craniferina_c21708	CUST_14693_PI416193500	240109095	EER27264.1	hypothetical protein CPC735_026000 [Coccidioides posadasii C735 delta SOWgp]	Fungus
12388	266	27	43	2	9.942	3.313	1.50E-09	8.28E-08	624	craniferina_c24597	CUST_17058_PI416193496	255088533	XP_002506189.1	Drug/Metabolite transporter superfamily [Micromonas sp. RCC299] 	Fungus
25011	705	31	486	4	19.608	4.293	1.60E-08	4.32E-07	625	craniferina_c7599	CUST_9373_PI416193500	NA	NA	NA	Fungus
42908	1880	31	1681	4	44.618	5.48	4.09E-08	8.73E-07	626	craniferina_c18344	CUST_11128_PI416193496	NA	NA	NA	Algae
34172	23	238	7	13	-10.667	-3.415	2.23E-09	1.06E-07	627	craniferina_lrc9991	CUST_11028_PI416193500	169607641	XP_001797240.1	hypothetical protein SNOG_06879 [Phaeosphaeria nodorum SN15] 	Fungus
14427	355	43	74	12	8.261	3.046	2.60E-10	2.81E-08	628	craniferina_c20024	CUST_12730_PI416193496	NA	NA	NA	Fungus
35181	52	570	13	115	-10.968	-3.455	2.71E-09	1.21E-07	629	craniferina_c15881	CUST_9122_PI416193496	NA	NA	NA	Fungus
35768	4	192	4	43	-60.043	-5.908	5.08E-08	1.03E-06	630	craniferina_c19394	CUST_14488_PI416193500	NA	NA	NA	Algae
3394	17067	192	15493	23	66.878	6.063	5.46E-08	1.09E-06	631	craniferina_lrc57	CUST_108_PI416193500	119192190	XP_001246701.1	40S ribosomal protein S27 [Coccidioides immitis RS] 	Fungus
34494	50	588	10	176	-11.423	-3.514	3.68E-09	1.54E-07	632	craniferina_c15917	CUST_9152_PI416193496	119509203	ZP_01628353.1	ATPase [Nodularia spumigena CCY9414] 	Algae
21970	131	1302	10	547	-9.423	-3.236	1.10E-09	6.79E-08	633	craniferina_lrc396	CUST_746_PI416193500	NA	NA	NA	Fungus
14425	3974	37887	109	6838	-9.426	-3.237	1.12E-09	6.87E-08	634	Cr_DMini_4897H10.ab1	CUST_17356_PI416193500	225680751	EEH19035.1	phosphomannomutase [Paracoccidioides brasiliensis Pb03] 	Fungus
840	596	68	47	13	8.875	3.15	6.32E-10	4.69E-08	635	craniferina_c4366	CUST_1184_PI416193496	NA	NA	NA	Algae
40710	10	388	13	33	-77.115	-6.269	5.93E-08	1.16E-06	636	craniferina_c16994	CUST_9991_PI416193496	NA	NA	NA	Fungus
28689	1724	35	684	12	48.808	5.609	4.64E-08	9.64E-07	637	craniferina_c20655	CUST_13330_PI416193496	NA	NA	NA	Algae
27301	275	6783	123	2643	-25.002	-4.644	2.60E-08	6.23E-07	638	craniferina_lrc24112	CUST_16604_PI416193496	NA	NA	NA	Fungus
34442	2	48	0	43	-17.665	-4.143	1.44E-08	4.01E-07	639	craniferina_c8294	CUST_3318_PI416193496	239611140	EEQ88127.1	DNA binding protein SART-1 [Ajellomyces dermatitidis ER-3]	Fungus
39913	45	606	7	257	-12.574	-3.652	6.46E-09	2.31E-07	640	craniferina_c20630	CUST_13305_PI416193496	NA	NA	NA	Fungus
24782	209	1903	41	345	-9.136	-3.192	1.01E-09	6.35E-08	641	craniferina_c27261	CUST_19595_PI416193496	NA	NA	NA	Fungus
18619	2096	83	1577	10	21.129	4.401	2.14E-08	5.39E-07	642	craniferina_c16653	CUST_9734_PI416193496	NA	NA	NA	Fungus
30896	26253	1206	11323	448	21.114	4.4	2.15E-08	5.40E-07	643	craniferina_lrc2297	CUST_3805_PI416193500	NA	NA	NA	Algae
40809	736	9581	6	1269	-12.941	-3.694	7.39E-09	2.52E-07	644	Cr_WMidi_8257B03.ab1	CUST_18589_PI416193500	171678007	XP_001903954.1	hypothetical protein [Podospora anserina S mat+] 	Fungus
36003	59	580	19	34	-10.184	-3.348	2.12E-09	1.03E-07	645	craniferina_c7948	CUST_3110_PI416193496	NA	NA	NA	Fungus
24681	56385	6602	7051	1551	8.668	3.116	6.09E-10	4.58E-08	646	craniferina_lrc513	CUST_955_PI416193500	295664112	XP_002792608.1	40S ribosomal protein S22 [Paracoccidioides brasiliensis Pb01] 	Fungus
19867	415	3152	43	355	-7.596	-2.925	5.38E-11	9.87E-09	647	craniferina_c16786	CUST_9830_PI416193496	168029917	XP_001767471.1	predicted protein [Physcomitrella patens subsp. patens] 	Algae
35292	1132	146	113	18	7.766	2.957	1.29E-10	1.79E-08	648	craniferina_c8625	CUST_10217_PI416193500	NA	NA	NA	Fungus
45066	13	139	3	30	-10.768	-3.429	3.19E-09	1.37E-07	649	craniferina_c16116	CUST_13591_PI416193500	226288115	EEH43628.1	sulfite reductase flavoprotein component [Paracoccidioides brasiliensis Pb18]	Fungus
40075	2646	19586	678	2112	-7.53	-2.913	5.11E-11	9.54E-09	650	craniferina_c23164	CUST_15709_PI416193496	NA	NA	NA	Fungus
27728	5510	38777	686	2908	-7.059	-2.82	3.88E-13	5.10E-10	651	craniferina_lrc590	CUST_1085_PI416193500	154291075	XP_001546124.1	hypothetical protein BC1G_15425 [Botryotinia fuckeliana B05.10] 	Fungus
37639	650	5332	112	790	-8.233	-3.041	4.00E-10	3.54E-08	652	craniferina_c1485	CUST_2609_PI416193500	296424357	XP_002841715.1	hypothetical protein [Tuber melanosporum Mel28] 	Fungus
296	851	81	136	22	10.67	3.415	3.24E-09	1.39E-07	653	craniferina_c6617	CUST_2300_PI416193496	159476860	XP_001696529.1	lycopene epsilon cyclase [Chlamydomonas reinhardtii] 	Algae
12500	327	32	50	1	10.052	3.329	2.22E-09	1.06E-07	654	craniferina_c25210	CUST_17632_PI416193496	296827558	XP_002851188.1	Znf1p [Arthroderma otae CBS 113480] 	Fungus
3731	95	1926	34	623	-20.379	-4.349	2.25E-08	5.59E-07	655	craniferina_c9256	CUST_10629_PI416193500	189196742	XP_001934709.1	hypothetical protein PTRG_04376 [Pyrenophora tritici-repentis Pt-1C-BFP] 	Fungus
44411	5	371	2	109	-86.435	-6.434	6.84E-08	1.28E-06	656	craniferina_c3702	CUST_5590_PI416193500	296414989	XP_002837176.1	hypothetical protein [Tuber melanosporum Mel28] 	Fungus
7609	73	2143	16	376	-29.782	-4.896	3.64E-08	8.01E-07	657	craniferina_c5133	CUST_1560_PI416193496	NA	NA	NA	Algae
8350	1087	148	118	40	7.506	2.908	5.51E-11	9.94E-09	658	craniferina_c5798	CUST_1878_PI416193496	70996622	XP_753066.1	conserved hypothetical protein [Aspergillus fumigatus Af293] 	Fungus
24291	57	548	22	138	-9.844	-3.299	2.01E-09	9.89E-08	659	craniferina_c15944	CUST_13528_PI416193500	NA	NA	NA	Fungus
13391	992	138	89	36	7.362	2.88	3.52E-11	7.80E-09	660	craniferina_c7833	CUST_9565_PI416193500	259485477	CBF82532.1	TPA: Nuclear pore complex protein An-Nup85 (Eurofung) [Aspergillus nidulans FGSC A4]	Fungus
15434	12	134	4	16	-11.71	-3.55	5.95E-09	2.19E-07	661	craniferina_c9625	CUST_4206_PI416193496	NA	NA	NA	Algae
22164	913	129	97	39	7.282	2.864	1.87E-11	5.21E-09	662	craniferina_c7833	CUST_9566_PI416193500	259485477	CBF82532.1	TPA: Nuclear pore complex protein An-Nup85 (Eurofung) [Aspergillus nidulans FGSC A4]	Fungus
37700	573	5652	135	1895	-9.688	-3.276	1.89E-09	9.49E-08	663	craniferina_lrc493	CUST_917_PI416193500	NA	NA	NA	Fungus
39183	37	276	3	13	-7.482	-2.903	5.32E-11	9.86E-09	664	craniferina_c8508	CUST_10126_PI416193500	226287879	EEH43392.1	ubiquitin conjugation factor E4 [Paracoccidioides brasiliensis Pb18]	Algae
40138	255	23	26	4	11.014	3.461	4.55E-09	1.79E-07	665	craniferina_c20845	CUST_13515_PI416193496	171676101	XP_001903004.1	hypothetical protein [Podospora anserina S mat+] 	Fungus
22059	66	608	2	85	-9.18	-3.198	1.43E-09	8.01E-08	666	craniferina_c24731	CUST_17180_PI416193496	NA	NA	NA	Fungus
29091	921	20	610	14	47.351	5.565	5.73E-08	1.13E-06	667	craniferina_c7900	CUST_3084_PI416193496	NA	NA	NA	Algae
13823	14	108	1	23	-7.663	-2.938	1.50E-10	1.93E-08	668	craniferina_c5878	CUST_7918_PI416193500	145232853	XP_001399799.1	hypothetical protein An02g06630 [Aspergillus niger] 	Fungus
4943	2	85	0	13	-41.696	-5.382	5.31E-08	1.07E-06	669	craniferina_c23933	CUST_16433_PI416193496	154320169	XP_001559401.1	hypothetical protein BC1G_02065 [Botryotinia fuckeliana B05.10] 	Fungus
4328	15	257	9	74	-18.666	-4.222	2.13E-08	5.37E-07	670	craniferina_c22819	CUST_15383_PI416193496	121714473	XP_001274847.1	glycine dehydrogenase [Aspergillus clavatus NRRL 1] 	Fungus
25266	11	76	1	7	-6.999	-2.807	1.39E-12	1.16E-09	671	craniferina_lrc6758	CUST_2383_PI416193496	291179624	EFE35410.1	hypothetical protein ARB_05452 [Arthroderma benhamiae CBS 112371]	Fungus
43216	7	54	1	3	-7.543	-2.915	1.04E-10	1.55E-08	672	craniferina_c13682	CUST_7303_PI416193496	116194356	XP_001222990.1	hypothetical protein CHGG_03776 [Chaetomium globosum CBS 148.51] 	Fungus
41637	16997	1623	5096	274	10.219	3.353	3.05E-09	1.33E-07	673	craniferina_c1237	CUST_2193_PI416193500	240280553	EER44057.1	40S ribosomal protein S10b [Ajellomyces capsulatus H143]	Fungus
32642	9	440	5	39	-64.606	-6.014	6.74E-08	1.27E-06	674	Cr_DMini_865F01.ab1	CUST_17617_PI416193500	119186459	XP_001243836.1	hypothetical protein CIMG_03277 [Coccidioides immitis RS]	Algae
33768	368	30	61	6	12.384	3.63	7.83E-09	2.62E-07	675	craniferina_c17663	CUST_10519_PI416193496	171689444	XP_001909662.1	hypothetical protein [Podospora anserina S mat+] 	Fungus
630	4133	95238	349	5920	-23.068	-4.528	3.15E-08	7.22E-07	676	craniferina_c1198	CUST_2129_PI416193500	189195992	XP_001934334.1	Hsp70 nucleotide exchange factor fes1 [Pyrenophora tritici-repentis Pt-1C-BFP] 	Fungus
15979	1599	14026	234	4606	-8.546	-3.095	8.27E-10	5.62E-08	677	craniferina_c1169	CUST_2087_PI416193500	145238226	XP_001391760.1	hypothetical protein An07g06840 [Aspergillus niger] 	Fungus
39819	2	75	0	12	-34.843	-5.123	4.88E-08	1.00E-06	678	craniferina_c1724	CUST_2965_PI416193500	225556490	EEH04778.1	phosphoglucomutase [Ajellomyces capsulatus G186AR]	Fungus
17240	5	99	2	32	-19.467	-4.283	2.38E-08	5.83E-07	679	craniferina_c22357	CUST_14953_PI416193496	154295360	XP_001548116.1	hypothetical protein BC1G_13261 [Botryotinia fuckeliana B05.10] 	Fungus
35733	7239	887	1533	147	8.107	3.019	4.96E-10	4.08E-08	680	craniferina_c16559	CUST_13775_PI416193500	NA	NA	NA	Fungus
28529	2696	387	180	35	6.984	2.804	3.23E-12	1.94E-09	681	craniferina_c11701	CUST_5674_PI416193496	255953393	XP_002567449.1	Pc21g04010 [Penicillium chrysogenum Wisconsin 54-1255] 	Fungus
1283	946	126	78	4	7.471	2.901	9.57E-11	1.47E-08	682	craniferina_c15403	CUST_8735_PI416193496	242793240	XP_002482122.1	"monooxygenase, putative [Talaromyces stipitatus ATCC 10500] "	Fungus
3782	459	41	120	8	11.16	3.48	5.80E-09	2.14E-07	683	craniferina_c25052	CUST_17479_PI416193496	NA	NA	NA	Fungus
25351	19	2	5	0	9.718	3.281	2.33E-09	1.09E-07	684	craniferina_c7000	CUST_8914_PI416193500	119499774	XP_001266644.1	tripeptidyl peptidase A [Neosartorya fischeri NRRL 181] 	Fungus
34194	32	465	9	85	-14.718	-3.879	1.39E-08	3.93E-07	685	craniferina_c26292	CUST_18656_PI416193496	NA	NA	NA	Algae
20195	19363	170000	4677	10475	-8.961	-3.164	1.41E-09	7.94E-08	686	craniferina_c24108	CUST_16600_PI416193496	NA	NA	NA	Fungus
3330	10	87	4	19	-8.778	-3.134	1.19E-09	7.12E-08	687	craniferina_c5525	CUST_7564_PI416193500	256725321	EEU38685.1	hypothetical protein NECHADRAFT_45867 [Nectria haematococca mpVI 77-13-4]	Fungus
29514	1552	19	669	13	86.411	6.433	7.91E-08	1.43E-06	688	Cr_Mini_01C05.ab1	CUST_17886_PI416193500	NA	NA	NA	Algae
4788	7310	987	1583	76	7.309	2.87	5.76E-11	1.02E-08	689	craniferina_c1882	CUST_3209_PI416193500	189210617	XP_001941640.1	plasma membrane ammonium transporter (Ato3) [Pyrenophora tritici-repentis Pt-1C-BFP] 	Fungus
16777	115	16	15	4	7.365	2.881	7.80E-11	1.26E-08	690	craniferina_c7636	CUST_9419_PI416193500	NA	NA	NA	Fungus
35760	13	116	1	22	-8.71	-3.123	1.13E-09	6.93E-08	691	craniferina_c12715	CUST_6481_PI416193496	119178282	XP_001240828.1	hypothetical protein CIMG_07991 [Coccidioides immitis RS]	Fungus
36278	4	80	1	8	-20.144	-4.332	2.62E-08	6.24E-07	692	craniferina_c12779	CUST_6536_PI416193496	58269860	XP_572086.1	protein-methionine-S-oxide reductase [Cryptococcus neoformans var. neoformans JEC21] 	Algae
37582	3966	46165	1961	6615	-12.628	-3.659	9.24E-09	2.95E-07	693	craniferina_lrc5923	CUST_1940_PI416193496	NA	NA	NA	Fungus
21456	582	73	216	15	7.766	2.957	3.00E-10	3.05E-08	694	craniferina_c5347	CUST_1662_PI416193496	NA	NA	NA	Fungus
44306	2608	144	210	41	18.599	4.217	2.37E-08	5.82E-07	695	craniferina_c13054	CUST_6759_PI416193496	116205377	XP_001228499.1	hypothetical protein CHGG_10572 [Chaetomium globosum CBS 148.51] 	Algae
9041	758	9521	46	665	-12.552	-3.65	9.24E-09	2.95E-07	696	craniferina_c4364	CUST_1183_PI416193496	NA	NA	NA	Algae
21847	3035	135	216	58	23.89	4.578	3.56E-08	7.89E-07	697	craniferina_c15774	CUST_9034_PI416193496	NA	NA	NA	Algae
14094	7001	896	145	308	8.108	3.019	5.65E-10	4.34E-08	698	craniferina_c9593	CUST_10807_PI416193500	154321153	XP_001559892.1	hypothetical protein BC1G_01451 [Botryotinia fuckeliana B05.10] 	Fungus
35116	107	11	8	4	9.791	3.292	2.69E-09	1.20E-07	699	craniferina_c2103	CUST_332_PI416193496	NA	NA	NA	Fungus
35869	283	40	58	2	6.943	2.796	4.05E-12	2.20E-09	700	craniferina_c4240	CUST_6227_PI416193500	NA	NA	NA	Algae
19859	3	102	1	13	-34.248	-5.098	5.21E-08	1.05E-06	701	craniferina_c10765	CUST_11490_PI416193500	NA	NA	NA	Algae
36211	1236	18	525	7	68.746	6.103	7.56E-08	1.38E-06	702	Cr_Mini_01C05.ab1	CUST_17887_PI416193500	NA	NA	NA	Algae
34853	1364	140385	875	5013	-117.863	-6.881	9.16E-08	1.59E-06	703	Cr_DMini_865G10.ab1	CUST_17650_PI416193500	67522991	XP_659556.1	hypothetical protein AN1952.2 [Aspergillus nidulans FGSC A4] 	Fungus
31263	87	819	34	101	-9.887	-3.306	3.11E-09	1.35E-07	704	craniferina_c15096	CUST_8491_PI416193496	NA	NA	NA	Fungus
9053	5915	77659	410	12067	-13.036	-3.704	1.14E-08	3.42E-07	705	craniferina_c7316	CUST_2739_PI416193496	145239635	XP_001392464.1	hypothetical protein An08g03480 [Aspergillus niger] 	Fungus
8097	93	1856	28	586	-19.992	-4.321	2.84E-08	6.67E-07	706	craniferina_c9256	CUST_10630_PI416193500	189196742	XP_001934709.1	hypothetical protein PTRG_04376 [Pyrenophora tritici-repentis Pt-1C-BFP] 	Fungus
13070	15	1180	23	332	-212.137	-7.729	1.11E-07	1.83E-06	707	craniferina_c11703	CUST_5675_PI416193496	NA	NA	NA	Fungus
15059	636	5424	157	1038	-8.605	-3.105	1.14E-09	6.94E-08	708	craniferina_c8203	CUST_9886_PI416193500	NA	NA	NA	Algae
35002	260	34	48	8	7.651	2.936	2.95E-10	3.03E-08	709	craniferina_c7736	CUST_2985_PI416193496	NA	NA	NA	Fungus
18866	632	56	96	16	11.473	3.52	7.44E-09	2.54E-07	710	craniferina_c27644	CUST_19959_PI416193496	NA	NA	NA	Algae
42254	1528	104	99	12	14.69	3.877	1.56E-08	4.24E-07	711	craniferina_c17997	CUST_14333_PI416193500	255932319	XP_002557716.1	Pc12g08870 [Penicillium chrysogenum Wisconsin 54-1255] 	Fungus
38984	119	2	80	0	47.294	5.564	6.67E-08	1.26E-06	712	craniferina_c10965	CUST_11622_PI416193500	149275661	ABR23156.1	peptide methionine sulfoxide reductase A [Ulva fasciata]	Algae
6019	4381	553	625	95	7.947	2.99	5.68E-10	4.34E-08	713	Cr_DMini_865F07.ab1	CUST_17627_PI416193500	189188908	XP_001930793.1	conserved hypothetical protein [Pyrenophora tritici-repentis Pt-1C-BFP] 	Algae
44358	2	22	0	5	-9.735	-3.283	3.34E-09	1.42E-07	714	Cr_WMini_3841D08.ab1	CUST_19651_PI416193500	170084891	XP_001873669.1	predicted protein [Laccaria bicolor S238N-H82] 	Fungus
44809	23	3	5	0	7.289	2.866	1.32E-10	1.80E-08	715	craniferina_c25504	CUST_17911_PI416193496	NA	NA	NA	Fungus
45184	162	16	35	0	10.068	3.332	4.46E-09	1.77E-07	716	craniferina_c26061	CUST_18441_PI416193496	NA	NA	NA	Fungus
8096	449	4	87	1	116.665	6.866	1.01E-07	1.70E-06	717	craniferina_c6379	CUST_8387_PI416193500	NA	NA	NA	Fungus
44307	297	23	48	7	12.944	3.694	1.24E-08	3.59E-07	718	craniferina_c8578	CUST_3481_PI416193496	NA	NA	NA	Algae
39541	353	3499	107	413	-10.211	-3.352	4.99E-09	1.92E-07	719	Cr_DMidi_6817G06.ab1	CUST_16070_PI416193500	240275205	EER38720.1	conserved hypothetical protein [Ajellomyces capsulatus H143]	Algae
11203	5	56	3	6	-11.754	-3.555	9.35E-09	2.97E-07	720	craniferina_c14879	CUST_8304_PI416193496	NA	NA	NA	Algae
36114	7024	478	2814	19	13.984	3.806	1.56E-08	4.24E-07	721	craniferina_lrc882	CUST_1593_PI416193500	154319201	XP_001558918.1	predicted protein [Botryotinia fuckeliana B05.10] 	Fungus
21271	4	85	3	39	-24.28	-4.602	4.33E-08	9.14E-07	722	craniferina_c9773	CUST_4313_PI416193496	7076770	CAB75932.1	putative protein [Arabidopsis thaliana]	Fungus
7030	95	931	30	185	-10.021	-3.325	4.61E-09	1.82E-07	723	craniferina_c3559	CUST_5427_PI416193500	145257753	XP_001401841.1	hypothetical protein An04g04750 [Aspergillus niger] 	Algae
35447	1035	6970	166	951	-6.751	-2.755	2.60E-12	1.69E-09	724	craniferina_c20111	CUST_12814_PI416193496	NA	NA	NA	Fungus
23314	798	11202	135	2220	-13.987	-3.806	1.58E-08	4.28E-07	725	craniferina_c22456	CUST_15043_PI416193496	189196742	XP_001934709.1	hypothetical protein PTRG_04376 [Pyrenophora tritici-repentis Pt-1C-BFP] 	Algae
43633	375	52	10	5	7.268	2.862	1.42E-10	1.88E-08	726	craniferina_c6707	CUST_2348_PI416193496	NA	NA	NA	Algae
20242	2	56	0	40	-21.343	-4.416	3.67E-08	8.05E-07	727	Cr_DMini_865B01.ab1	CUST_17540_PI416193500	189206027	XP_001939348.1	conserved hypothetical protein [Pyrenophora tritici-repentis Pt-1C-BFP] 	Algae
16911	91	4283	90	859	-68.841	-6.105	8.88E-08	1.56E-06	728	craniferina_c14242	CUST_12919_PI416193500	226292293	EEH47713.1	conserved hypothetical protein [Paracoccidioides brasiliensis Pb18]	Algae
39872	291	35	85	12	8.339	3.06	1.19E-09	7.13E-08	729	craniferina_c14097	CUST_7656_PI416193496	261359841	EEY22269.1	lectin [Verticillium albo-atrum VaMs.102]	Fungus
1055	334	2494	86	317	-7.587	-2.923	3.69E-10	3.37E-08	730	craniferina_c6137	CUST_8164_PI416193500	159130825	EDP55938.1	DnaJ domain protein [Aspergillus fumigatus A1163]	Algae
42191	52	6683	33	1231	-144.967	-7.18	1.16E-07	1.89E-06	731	craniferina_s28422	CUST_20611_PI416193496	NA	NA	NA	Algae
15065	42	2	11	0	22.439	4.488	4.18E-08	8.90E-07	732	craniferina_c19489	CUST_12218_PI416193496	115433911	XP_001217610.1	conserved hypothetical protein [Aspergillus terreus NIH2624] 	Fungus
220	9	158	1	91	-15.289	-3.934	2.13E-08	5.38E-07	733	craniferina_c14156	CUST_7700_PI416193496	NA	NA	NA	Fungus
44939	338	43	27	6	7.877	2.978	7.35E-10	5.22E-08	734	craniferina_c3085	CUST_666_PI416193496	238500608	XP_002381538.1	"aminotransferase, putative [Aspergillus flavus NRRL3357] "	Fungus
20690	26	357	18	16	-15.885	-3.99	2.35E-08	5.77E-07	735	craniferina_lrc22	CUST_43_PI416193500	169763212	XP_001727506.1	hypothetical protein [Aspergillus oryzae RIB40] 	Fungus
7263	424	26	188	9	15.643	3.967	2.27E-08	5.64E-07	736	craniferina_c27207	CUST_19545_PI416193496	NA	NA	NA	Fungus
20785	2	93	0	18	-51.631	-5.69	8.19E-08	1.47E-06	737	craniferina_c15176	CUST_8549_PI416193496	115384014	XP_001208554.1	predicted protein [Aspergillus terreus NIH2624] 	Fungus
37861	3140	129	258	74	27.563	4.785	5.47E-08	1.09E-06	738	craniferina_c4140	CUST_6104_PI416193500	NA	NA	NA	Fungus
39605	1913	38577	882	9995	-21.043	-4.395	3.89E-08	8.39E-07	739	Cr_DMidi_9601C01.ab1	CUST_16287_PI416193500	119490743	XP_001263094.1	n-alkane-inducible cytochrome P450 [Neosartorya fischeri NRRL 181] 	Algae
27036	16	409	2	143	-24.24	-4.599	4.82E-08	9.91E-07	740	craniferina_c20256	CUST_12953_PI416193496	148909767	ABR17973.1	unknown [Picea sitchensis]	Algae
14258	80	702	12	189	-8.588	-3.102	1.76E-09	9.17E-08	741	craniferina_c28450	CUST_20639_PI416193496	NA	NA	NA	Fungus
29404	7	60	2	3	-8.977	-3.166	2.58E-09	1.17E-07	742	craniferina_c14133	CUST_7682_PI416193496	171696124	XP_001912986.1	hypothetical protein [Podospora anserina S mat+] 	Fungus
28733	19	190	0	71	-9.485	-3.246	4.18E-09	1.69E-07	743	craniferina_c27455	CUST_19779_PI416193496	255937445	XP_002559749.1	Pc13g13350 [Penicillium chrysogenum Wisconsin 54-1255] 	Algae
1410	1177	2	226	0	488.168	8.931	1.61E-07	2.42E-06	744	craniferina_c3697	CUST_901_PI416193496	156054414	XP_001593133.1	hypothetical protein SS1G_06055 [Sclerotinia sclerotiorum 1980] 	Fungus
44207	559	66	100	7	8.436	3.077	1.69E-09	8.90E-08	745	craniferina_c4490	CUST_1243_PI416193496	NA	NA	NA	Fungus
42806	26	246	7	44	-9.635	-3.268	4.89E-09	1.89E-07	746	craniferina_c18574	CUST_11349_PI416193496	NA	NA	NA	Fungus
34083	428	7059	144	1145	-17.057	-4.092	3.01E-08	6.96E-07	747	craniferina_lrc19933	CUST_12641_PI416193496	NA	NA	NA	Algae
4787	266	37	21	7	7.225	2.853	2.50E-10	2.78E-08	748	craniferina_c14718	CUST_8168_PI416193496	189195704	XP_001934190.1	N-acetyltransferase complex ARD1 subunit [Pyrenophora tritici-repentis Pt-1C-BFP] 	Fungus
2498	417	9177	153	2383	-22.362	-4.483	4.69E-08	9.68E-07	749	Cr_DMini_3841B10.ab1	CUST_16893_PI416193500	NA	NA	NA	Fungus
27275	1273	143	86	12	8.934	3.159	2.70E-09	1.20E-07	750	craniferina_c9869	CUST_4387_PI416193496	169619850	XP_001803337.1	hypothetical protein SNOG_13123 [Phaeosphaeria nodorum SN15] 	Fungus
2107	125	1670	58	119	-14.23	-3.831	2.14E-08	5.39E-07	751	craniferina_lrc22	CUST_44_PI416193500	169763212	XP_001727506.1	hypothetical protein [Aspergillus oryzae RIB40] 	Fungus
39312	163	22	25	6	7.553	2.917	5.30E-10	4.20E-08	752	craniferina_c10305	CUST_11220_PI416193500	169595254	XP_001791051.1	hypothetical protein SNOG_00362 [Phaeosphaeria nodorum SN15] 	Fungus
23516	8	484	6	48	-80.884	-6.338	1.06E-07	1.76E-06	753	Cr_DMini_865F01.ab1	CUST_17616_PI416193500	119186459	XP_001243836.1	hypothetical protein CIMG_03277 [Coccidioides immitis RS]	Algae
18243	96	738	23	170	-7.71	-2.947	7.70E-10	5.37E-08	754	Cr_DMidi_5473D09.ab1	CUST_15853_PI416193500	156030683	XP_001584668.1	hypothetical protein SS1G_14437 [Sclerotinia sclerotiorum 1980] 	Fungus
27937	579	87	93	7	6.618	2.726	1.29E-11	4.47E-09	755	craniferina_c11503	CUST_5539_PI416193496	115400841	XP_001216009.1	predicted protein [Aspergillus terreus NIH2624] 	Fungus
40784	36	3	6	1	13.185	3.721	1.95E-08	5.05E-07	756	craniferina_c26409	CUST_18771_PI416193496	NA	NA	NA	Fungus
3663	19	139	8	12	-7.842	-2.971	1.14E-09	6.93E-08	757	craniferina_c5586	CUST_7613_PI416193500	295668943	XP_002795020.1	E3 ubiquitin-protein ligase bre1 [Paracoccidioides brasiliensis Pb01] 	Fungus
13703	1473	135098	942	3779	-104.938	-6.713	1.24E-07	1.99E-06	758	Cr_DMini_865G10.ab1	CUST_17651_PI416193500	67522991	XP_659556.1	hypothetical protein AN1952.2 [Aspergillus nidulans FGSC A4] 	Fungus
7078	3271	23283	767	1889	-7.249	-2.858	3.46E-10	3.29E-08	759	craniferina_c7201	CUST_2670_PI416193496	119192652	XP_001246932.1	hypothetical protein CIMG_00703 [Coccidioides immitis RS]	Fungus
36689	33541	2799	11449	756	11.767	3.557	1.33E-08	3.79E-07	760	craniferina_lrc13723	CUST_7338_PI416193496	NA	NA	NA	Fungus
38869	11117	1647	2906	67	6.609	2.724	1.58E-11	4.81E-09	761	craniferina_c11025	CUST_11656_PI416193500	238501142	XP_002381805.1	IQ calmodulin-binding motif protein [Aspergillus flavus NRRL3357] 	Fungus
41115	4	123	1	34	-28.074	-4.811	6.55E-08	1.24E-06	762	craniferina_c20146	CUST_12848_PI416193496	NA	NA	NA	Fungus
6566	551	10	44	3	57.986	5.858	1.02E-07	1.72E-06	763	craniferina_c5991	CUST_1979_PI416193496	115390002	XP_001212506.1	predicted protein [Aspergillus terreus NIH2624] 	Fungus
24933	121	2	29	0	65.06	6.024	1.07E-07	1.78E-06	764	craniferina_c4398	CUST_6396_PI416193500	154309933	XP_001554299.1	hypothetical protein BC1G_06887 [Botryotinia fuckeliana B05.10] 	Algae
1740	289	24	119	5	11.384	3.509	1.22E-08	3.57E-07	765	craniferina_c21074	CUST_13733_PI416193496	NA	NA	NA	Fungus
4770	625	74	31	12	8.545	3.095	2.43E-09	1.13E-07	766	craniferina_c25947	CUST_18329_PI416193496	NA	NA	NA	Fungus
12826	7	73	5	19	-12.073	-3.594	1.46E-08	4.06E-07	767	craniferina_c11146	CUST_11710_PI416193500	NA	NA	NA	Fungus
26560	75	751	21	298	-9.846	-3.299	7.09E-09	2.47E-07	768	craniferina_c17554	CUST_10430_PI416193496	NA	NA	NA	Fungus
5639	5	98	4	29	-26.284	-4.716	6.49E-08	1.24E-06	769	craniferina_c27617	CUST_19933_PI416193496	NA	NA	NA	Fungus
9886	55	466	16	94	-8.517	-3.09	2.44E-09	1.13E-07	770	craniferina_c2687	CUST_4328_PI416193500	261204233	XP_002629330.1	cytochrome c peroxidase [Ajellomyces dermatitidis SLH14081] 	Algae
41725	557	2	126	0	250.442	7.968	1.66E-07	2.47E-06	771	craniferina_lrc928	CUST_1674_PI416193500	261358733	EEY21161.1	predicted protein [Verticillium albo-atrum VaMs.102]	Algae
15220	1052	97	40	15	10.963	3.455	1.14E-08	3.41E-07	772	craniferina_c6388	CUST_2189_PI416193496	119490949	XP_001263135.1	"Rho-like small GTPase, putative [Neosartorya fischeri NRRL 181] "	Fungus
24114	39	386	11	76	-10.122	-3.339	7.94E-09	2.64E-07	773	craniferina_c26947	CUST_19295_PI416193496	169610463	XP_001798650.1	hypothetical protein SNOG_08330 [Phaeosphaeria nodorum SN15] 	Fungus
11396	24	3008	24	1371	-169.929	-7.409	1.53E-07	2.33E-06	774	craniferina_c11261	CUST_5364_PI416193496	189441656	AAI67447.1	Zgc:172187 protein [Danio rerio]	Fungus
24166	42	408	7	62	-9.732	-3.283	6.85E-09	2.40E-07	775	craniferina_c13554	CUST_7192_PI416193496	NA	NA	NA	Algae
37469	44	443	10	7	-10.193	-3.349	8.21E-09	2.70E-07	776	craniferina_c23008	CUST_15558_PI416193496	NA	NA	NA	Fungus
15048	6004	86925	1882	4943	-14.953	-3.902	2.91E-08	6.79E-07	777	BTK05728015(c)SJ1(t)Dry_0.5-1kb_1441-1536_H7(p)T3(s)090205SJ1SEQ1.056.ab1	CUST_15562_PI416193500	70993292	XP_751493.1	conserved hypothetical protein [Aspergillus fumigatus Af293] 	NA
12251	12002	123	3336	34	97.084	6.601	1.29E-07	2.04E-06	778	craniferina_c5212	CUST_7229_PI416193500	259485972	CBF83444.1	"TPA: vesicle coat complex COPII, subunit Sec24 family protein, putative (Eurofung) [Aspergillus nidulans FGSC A4]"	Fungus
25293	418	2	272	1	149.021	7.219	1.51E-07	2.32E-06	779	craniferina_c1093	CUST_1963_PI416193500	145496860	XP_001434420.1	hypothetical protein [Paramecium tetraurelia strain d4-2] 	Fungus
15518	24	208	5	13	-8.909	-3.155	4.02E-09	1.64E-07	780	craniferina_c8361	CUST_10008_PI416193500	NA	NA	NA	Fungus
22507	3380	295	214	80	11.714	3.55	1.44E-08	4.01E-07	781	craniferina_c25337	CUST_17753_PI416193496	168033872	XP_001769438.1	predicted protein [Physcomitrella patens subsp. patens] 	Fungus
1679	60	3	6	0	22.859	4.515	6.01E-08	1.17E-06	782	craniferina_c2696	CUST_4339_PI416193500	164428229	XP_958820.2	hypothetical protein NCU06012 [Neurospora crassa OR74A] 	Fungus
41899	65	5094	19	1149	-80.011	-6.322	1.23E-07	1.97E-06	783	craniferina_c7568	CUST_2893_PI416193496	NA	NA	NA	Fungus
44850	2747	349	96	38	7.91	2.984	1.54E-09	8.39E-08	784	craniferina_c13883	CUST_7480_PI416193496	NA	NA	NA	Fungus
6045	155	23	36	5	6.735	2.752	7.78E-11	1.26E-08	785	craniferina_c3177	CUST_701_PI416193496	NA	NA	NA	Fungus
31865	185	24	46	1	7.569	2.92	8.95E-10	5.86E-08	786	Cr_DMini_4609C04.ab1	CUST_17074_PI416193500	NA	NA	NA	Fungus
7806	26	212	8	4	-8.459	-3.081	2.57E-09	1.17E-07	787	craniferina_c8361	CUST_10007_PI416193500	NA	NA	NA	Fungus
1914	525	81	14	1	6.488	2.698	1.49E-11	4.79E-09	788	craniferina_c24196	CUST_16685_PI416193496	NA	NA	NA	Fungus
20792	150	1608	46	69	-11.044	-3.465	1.23E-08	3.57E-07	789	craniferina_c27273	CUST_19606_PI416193496	NA	NA	NA	Fungus
33912	650	2	628	0	232.459	7.861	1.77E-07	2.62E-06	790	craniferina_c17584	CUST_10457_PI416193496	NA	NA	NA	Fungus
1000	323	3	207	0	102.011	6.673	1.39E-07	2.18E-06	791	craniferina_c3410	CUST_5233_PI416193500	225556766	EEH05054.1	conserved hypothetical protein [Ajellomyces capsulatus G186AR]	Fungus
43769	58	7012	38	1406	-137.702	-7.105	1.52E-07	2.33E-06	792	craniferina_lrc28192	CUST_20418_PI416193496	NA	NA	NA	Algae
44215	66	671	12	177	-10.011	-3.324	8.27E-09	2.71E-07	793	craniferina_c10555	CUST_4871_PI416193496	259484711	CBF81166.1	"TPA: actin cytoskeleton organization and biogenesis protein, putative (AFU_orthologue; AFUA_3G04300) [Aspergillus nidulans FGSC A4]"	Fungus
39051	82	2	39	0	34.088	5.091	8.64E-08	1.53E-06	794	craniferina_c27457	CUST_19781_PI416193496	NA	NA	NA	Fungus
29778	3	32	0	6	-10.686	-3.418	1.14E-08	3.42E-07	795	craniferina_c3434	CUST_5257_PI416193500	115385374	XP_001209234.1	helicase swr1 [Aspergillus terreus NIH2624] 	Fungus
27499	558	2	153	0	298.397	8.221	1.93E-07	2.81E-06	796	craniferina_c5785	CUST_7823_PI416193500	NA	NA	NA	Fungus
27077	230	3175	124	546	-15.488	-3.953	3.46E-08	7.73E-07	797	craniferina_c4718	CUST_6705_PI416193500	NA	NA	NA	Fungus
15190	12859	1954	3123	115	6.468	2.693	1.75E-11	5.06E-09	798	craniferina_c11025	CUST_11655_PI416193500	238501142	XP_002381805.1	IQ calmodulin-binding motif protein [Aspergillus flavus NRRL3357] 	Fungus
7458	8	138	3	57	-17.271	-4.11	4.33E-08	9.14E-07	799	craniferina_c8469	CUST_3419_PI416193496	19070851	AAL84005.1	heat shock protein 70 [Cryptosporidium sp.]	Fungus
39867	22	147	2	21	-6.789	-2.763	1.76E-10	2.19E-08	800	craniferina_c8508	CUST_10125_PI416193500	226287879	EEH43392.1	ubiquitin conjugation factor E4 [Paracoccidioides brasiliensis Pb18]	Algae
1837	11	113	1	29	-9.989	-3.32	9.08E-09	2.91E-07	801	craniferina_c16116	CUST_13592_PI416193500	226288115	EEH43628.1	sulfite reductase flavoprotein component [Paracoccidioides brasiliensis Pb18]	Fungus
4984	4116	264466	1286	3445	-66.286	-6.051	1.27E-07	2.02E-06	802	Cr_DMidi_5281D10.ab1	CUST_15703_PI416193500	258564060	XP_002582775.1	30 kDa heat shock protein [Uncinocarpus reesii 1704] 	Fungus
35811	946	6323	91	555	-6.688	-2.741	1.27E-10	1.77E-08	803	craniferina_c2061	CUST_3479_PI416193500	189198742	XP_001935708.1	ankyrin repeat and BTB/POZ domain-containing protein 1 [Pyrenophora tritici-repentis Pt-1C-BFP] 	Fungus
32000	11	101	6	15	-9.925	-3.311	9.28E-09	2.96E-07	804	craniferina_c25217	CUST_17639_PI416193496	169603654	XP_001795248.1	hypothetical protein SNOG_04835 [Phaeosphaeria nodorum SN15] 	Fungus
32635	187	1362	57	270	-7.473	-2.902	1.00E-09	6.34E-08	805	craniferina_c1741	CUST_2994_PI416193500	255947558	XP_002564546.1	Pc22g05110 [Penicillium chrysogenum Wisconsin 54-1255] 	Fungus
41699	71	698	12	202	-9.634	-3.268	8.16E-09	2.69E-07	806	craniferina_c3962	CUST_5902_PI416193500	291183758	EFE39356.1	hypothetical protein TRV_05949 [Trichophyton verrucosum HKI 0517]	Fungus
29676	6000	86318	1742	4739	-14.79	-3.887	3.48E-08	7.75E-07	807	BTK05728015(c)SJ1(t)Dry_0.5-1kb_1441-1536_H7(p)T3(s)090205SJ1SEQ1.056.ab1	CUST_15561_PI416193500	70993292	XP_751493.1	conserved hypothetical protein [Aspergillus fumigatus Af293] 	NA
30883	65	8	11	3	8.469	3.082	3.78E-09	1.57E-07	808	craniferina_c7636	CUST_9420_PI416193500	NA	NA	NA	Fungus
38608	165	14	48	2	11.242	3.491	1.59E-08	4.29E-07	809	craniferina_c15322	CUST_8667_PI416193496	156049617	XP_001590775.1	hypothetical protein SS1G_08515 [Sclerotinia sclerotiorum 1980] 	Fungus
5024	476	61	101	19	7.983	2.997	2.24E-09	1.06E-07	810	craniferina_c11632	CUST_12005_PI416193500	154300946	XP_001550887.1	hypothetical protein BC1G_10611 [Botryotinia fuckeliana B05.10] 	Algae
1540	190	1269	43	19	-6.796	-2.765	2.59E-10	2.81E-08	811	craniferina_c4394	CUST_1197_PI416193496	NA	NA	NA	Fungus
11237	13825	69	8160	27	189.199	7.564	1.95E-07	2.83E-06	812	craniferina_c2046	CUST_3457_PI416193500	119188903	XP_001245058.1	hypothetical protein CIMG_04499 [Coccidioides immitis RS] 	Fungus
3312	3126	26339	896	3796	-8.633	-3.11	4.62E-09	1.82E-07	813	craniferina_c10418	CUST_11294_PI416193500	NA	NA	NA	Fungus
26206	994	19	682	11	50.582	5.661	1.21E-07	1.95E-06	814	craniferina_c25890	CUST_18273_PI416193496	NA	NA	NA	Algae
10650	801	5474	275	797	-7.082	-2.824	5.76E-10	4.39E-08	815	craniferina_c5823	CUST_7874_PI416193500	154318415	XP_001558526.1	hypothetical protein BC1G_03375 [Botryotinia fuckeliana B05.10] 	Algae
31145	68	776	20	247	-11.455	-3.518	1.81E-08	4.75E-07	816	craniferina_c8115	CUST_3198_PI416193496	240278523	EER42029.1	conserved hypothetical protein [Ajellomyces capsulatus H143]	Fungus
13216	61	785	3	280	-12.29	-3.619	2.26E-08	5.61E-07	817	craniferina_lrc2621	CUST_498_PI416193496	NA	NA	NA	Fungus
43558	660	76	70	16	8.738	3.127	5.52E-09	2.08E-07	818	craniferina_c23484	CUST_16010_PI416193496	NA	NA	NA	Fungus
42967	160	17	6	2	9.475	3.244	8.41E-09	2.75E-07	819	craniferina_c18392	CUST_11174_PI416193496	240277063	EER40573.1	HLA class III protein Dom3z [Ajellomyces capsulatus H143]	Algae
27271	318	6378	147	913	-21.524	-4.428	6.79E-08	1.27E-06	820	craniferina_c22445	CUST_15032_PI416193496	NA	NA	NA	Fungus
13219	472	3211	55	450	-6.793	-2.764	2.98E-10	3.03E-08	821	craniferina_c25999	CUST_18380_PI416193496	189197635	XP_001935155.1	NADP-dependent leukotriene B4 12-hydroxydehydrogenase [Pyrenophora tritici-repentis Pt-1C-BFP] 	Fungus
27654	5	80	3	30	-18.355	-4.198	5.69E-08	1.13E-06	822	craniferina_lrc1191	CUST_2117_PI416193500	NA	NA	NA	Fungus
39793	51	437	18	80	-8.812	-3.14	6.08E-09	2.21E-07	823	craniferina_c2687	CUST_4327_PI416193500	261204233	XP_002629330.1	cytochrome c peroxidase [Ajellomyces dermatitidis SLH14081] 	Algae
36376	697	108	41	14	6.5	2.701	8.64E-11	1.35E-08	824	craniferina_c12436	CUST_6246_PI416193496	NA	NA	NA	Fungus
38758	177	26	61	5	6.59	2.72	1.45E-10	1.90E-08	825	craniferina_c6769	CUST_8752_PI416193500	158563980	Q6MY57.2	PAN3_ASPFURecName: Full=PAB-dependent poly(A)-specific ribonuclease subunit pan3; AltName: Full=PAB1P-dependent poly(A)-nuclease	Algae
4159	271	3	223	0	79.85	6.319	1.53E-07	2.33E-06	826	craniferina_c24225	CUST_16710_PI416193496	NA	NA	NA	Fungus
26388	844	8108	24	2524	-9.309	-3.219	8.21E-09	2.70E-07	827	craniferina_c8329	CUST_9977_PI416193500	189192580	XP_001932629.1	conserved hypothetical protein [Pyrenophora tritici-repentis Pt-1C-BFP] 	Fungus
44911	29	380	12	117	-13.524	-3.757	3.32E-08	7.52E-07	828	craniferina_c21627	CUST_14262_PI416193496	NA	NA	NA	Algae
20345	26	2	4	1	12.097	3.597	2.32E-08	5.72E-07	829	Cr_Midi_01A02.ab1	CUST_17676_PI416193500	295667347	XP_002794223.1	40S ribosomal protein S4 [Paracoccidioides brasiliensis Pb01] 	Algae
32904	288	2	261	0	96.244	6.589	1.65E-07	2.46E-06	830	craniferina_c6084	CUST_8119_PI416193500	115398095	XP_001214639.1	conserved hypothetical protein [Aspergillus terreus NIH2624] 	Fungus
14803	15	255	8	44	-18.603	-4.217	6.09E-08	1.19E-06	831	craniferina_c2604	CUST_492_PI416193496	NA	NA	NA	Algae
10255	2417	20352	116	165	-8.426	-3.075	4.87E-09	1.89E-07	832	craniferina_c2829	CUST_4507_PI416193500	NA	NA	NA	Fungus
38147	439	27777	278	4489	-78.584	-6.296	1.58E-07	2.38E-06	833	craniferina_c1972	CUST_3350_PI416193500	NA	NA	NA	Fungus
2810	21	255	5	25	-12.355	-3.627	2.60E-08	6.23E-07	834	craniferina_c24471	CUST_16939_PI416193496	NA	NA	NA	Fungus
40823	426	6	220	2	64.509	6.011	1.51E-07	2.31E-06	835	craniferina_c4157	CUST_1092_PI416193496	NA	NA	NA	Fungus
10061	206	1294	7	176	-6.23	-2.639	1.54E-11	4.79E-09	836	craniferina_c14191	CUST_7729_PI416193496	NA	NA	NA	Algae
26219	14912	76	9086	35	187.253	7.549	2.18E-07	3.09E-06	837	craniferina_c2046	CUST_3458_PI416193500	119188903	XP_001245058.1	hypothetical protein CIMG_04499 [Coccidioides immitis RS] 	Fungus
31350	16	148	1	59	-8.981	-3.167	7.50E-09	2.55E-07	838	craniferina_c19102	CUST_11847_PI416193496	261351829	EEY14257.1	mitosis inhibitor protein kinase SWE1 [Verticillium albo-atrum VaMs.102]	Algae
21330	63142	9627	10359	149	6.496	2.7	1.31E-10	1.80E-08	839	craniferina_lrc114	CUST_217_PI416193500	261194861	XP_002623835.1	60S ribosomal protein L35 [Ajellomyces dermatitidis SLH14081] 	Fungus
27426	444	4	36	2	129.877	7.021	1.96E-07	2.85E-06	840	Cr_DMini_4609C07.ab1	CUST_17075_PI416193500	154305303	XP_001553054.1	hypothetical protein BC1G_08946 [Botryotinia fuckeliana B05.10] 	Fungus
13839	58	689	18	222	-11.844	-3.566	2.38E-08	5.83E-07	841	craniferina_c14020	CUST_12831_PI416193500	67537194	XP_662371.1	hypothetical protein AN4767.2 [Aspergillus nidulans FGSC A4] 	Algae
5943	42	602	13	109	-14.654	-3.873	4.24E-08	9.00E-07	842	craniferina_c17159	CUST_10117_PI416193496	NA	NA	NA	Algae
34711	30223	1260	14803	467	22.599	4.498	8.11E-08	1.46E-06	843	craniferina_lrc2297	CUST_3806_PI416193500	NA	NA	NA	Algae
44657	5726	47954	2019	3367	-8.729	-3.126	6.62E-09	2.35E-07	844	Cr_DMini_673C01.ab1	CUST_17405_PI416193500	154303275	XP_001552045.1	hypothetical protein BC1G_09386 [Botryotinia fuckeliana B05.10] 	Algae
3875	793	5380	265	734	-7.015	-2.81	7.37E-10	5.23E-08	845	craniferina_c5823	CUST_7873_PI416193500	154318415	XP_001558526.1	hypothetical protein BC1G_03375 [Botryotinia fuckeliana B05.10] 	Algae
4846	180	27	32	6	6.734	2.751	3.52E-10	3.31E-08	846	craniferina_c5049	CUST_7071_PI416193500	145234416	XP_001400579.1	hypothetical protein An02g14490 [Aspergillus niger] 	Fungus
38618	9	66	2	6	-7.687	-2.942	2.16E-09	1.04E-07	847	craniferina_c14639	CUST_13056_PI416193500	255070161	XP_002507162.1	"cell division cycle protein 48-like protein, expessed [Micromonas sp. RCC299] "	Algae
32187	525	87	50	19	6.094	2.607	3.72E-12	2.10E-09	848	craniferina_c16749	CUST_9803_PI416193496	NA	NA	NA	Fungus
12324	11877	118069	2143	1852	-10.058	-3.33	1.32E-08	3.78E-07	849	craniferina_lrc197	CUST_371_PI416193500	NA	NA	NA	Algae
5895	291	12	27	3	24.518	4.616	8.89E-08	1.56E-06	850	craniferina_c13860	CUST_7457_PI416193496	NA	NA	NA	Fungus
25600	2073	21562	732	3839	-10.698	-3.419	1.68E-08	4.48E-07	851	craniferina_lrc10650	CUST_11426_PI416193500	119498465	XP_001265990.1	"serine/threonine protein kinase, putative [Neosartorya fischeri NRRL 181] "	Fungus
8821	11445	1135	3714	67	9.695	3.277	1.15E-08	3.44E-07	852	craniferina_c27397	CUST_19723_PI416193496	115388253	XP_001211632.1	conserved hypothetical protein [Aspergillus terreus NIH2624] 	Fungus
19367	1204	8026	110	205	-6.685	-2.741	3.35E-10	3.25E-08	853	craniferina_c13995	CUST_7571_PI416193496	159465259	XP_001690840.1	chloroplast DnaJ-like protein [Chlamydomonas reinhardtii] 	Algae
12198	29	327	18	30	-12.473	-3.641	2.91E-08	6.78E-07	854	craniferina_c25640	CUST_18034_PI416193496	NA	NA	NA	Fungus
36664	2095	23733	644	892	-11.751	-3.555	2.50E-08	6.06E-07	855	craniferina_c9138	CUST_10552_PI416193500	NA	NA	NA	Algae
14190	4102	45	3336	12	74.138	6.212	1.64E-07	2.46E-06	856	craniferina_lrc505	CUST_941_PI416193500	296810840	XP_002845758.1	bax Inhibitor family protein [Arthroderma otae CBS 113480] 	Fungus
10111	346	3905	116	586	-11.704	-3.549	2.44E-08	5.94E-07	857	craniferina_lrc28233	CUST_15346_PI416193500	189189306	XP_001930992.1	cyanide hydratase [Pyrenophora tritici-repentis Pt-1C-BFP] 	Algae
37591	8	62	2	3	-8.407	-3.072	5.55E-09	2.08E-07	858	craniferina_c1108	CUST_1990_PI416193500	240106712	EER24899.1	"Serine palmitoyltransferase 2 , putative [Coccidioides posadasii C735 delta SOWgp]"	Fungus
21677	2841	365	497	73	7.822	2.968	2.85E-09	1.25E-07	859	craniferina_c8848	CUST_3657_PI416193496	NA	NA	NA	Fungus
31349	450	54	99	9	8.291	3.052	5.03E-09	1.93E-07	860	craniferina_c24522	CUST_16988_PI416193496	67517547	XP_658594.1	hypothetical protein AN0990.2 [Aspergillus nidulans FGSC A4] 	Fungus
24771	873	8357	29	2604	-9.28	-3.214	1.03E-08	3.21E-07	861	craniferina_c8329	CUST_9978_PI416193500	189192580	XP_001932629.1	conserved hypothetical protein [Pyrenophora tritici-repentis Pt-1C-BFP] 	Fungus
17320	45	379	8	28	-8.552	-3.096	6.35E-09	2.29E-07	862	craniferina_c10288	CUST_4681_PI416193496	NA	NA	NA	Fungus
32602	700	77	78	17	9.22	3.205	1.00E-08	3.15E-07	863	craniferina_c24281	CUST_16760_PI416193496	NA	NA	NA	Fungus
4248	3	35	0	16	-12.871	-3.686	3.43E-08	7.69E-07	864	craniferina_c6533	CUST_8559_PI416193500	169623987	XP_001805400.1	hypothetical protein SNOG_15243 [Phaeosphaeria nodorum SN15] 	Fungus
3887	51	718	15	38	-14.47	-3.855	4.52E-08	9.44E-07	865	craniferina_c5451	CUST_1710_PI416193496	242801524	XP_002483785.1	conserved hypothetical protein [Talaromyces stipitatus ATCC 10500] 	Algae
28642	11	284	4	79	-25.483	-4.671	9.66E-08	1.65E-06	866	craniferina_c17218	CUST_14076_PI416193500	NA	NA	NA	Fungus
18098	2	36	0	7	-18.606	-4.218	6.80E-08	1.27E-06	867	craniferina_c10817	CUST_5050_PI416193496	NA	NA	NA	Fungus
42888	3544	54715	1725	15044	-16.742	-4.065	6.05E-08	1.18E-06	868	craniferina_lrc28362	CUST_20552_PI416193496	161701468	ABX75546.1	nitrilase [Aspergillus niger]	Fungus
38850	155	3	69	0	57.985	5.858	1.55E-07	2.35E-06	869	craniferina_c15816	CUST_9068_PI416193496	NA	NA	NA	Fungus
8118	21298	3599	860	206	5.921	2.566	1.51E-14	4.41E-11	870	craniferina_c3029	CUST_4762_PI416193500	258569787	XP_002543697.1	conserved hypothetical protein [Uncinocarpus reesii 1704] 	Fungus
19266	656	36	263	8	17.512	4.13	6.44E-08	1.23E-06	871	craniferina_c22370	CUST_14965_PI416193496	258569116	XP_002585302.1	hypothetical protein UREG_05991 [Uncinocarpus reesii 1704] 	Fungus
25384	100	11	10	6	10.389	3.377	1.64E-08	4.41E-07	872	craniferina_c10130	CUST_4563_PI416193496	NA	NA	NA	Algae
38766	3	114	1	3	-39.081	-5.288	1.32E-07	2.09E-06	873	Cr_DMini_1249F06.ab1	CUST_16653_PI416193500	269214436	ZP_05986548.2	conserved hypothetical protein [Neisseria lactamica ATCC 23970] 	Fungus
18651	6	413	7	115	-101.072	-6.659	1.99E-07	2.87E-06	874	craniferina_c21247	CUST_14656_PI416193500	NA	NA	NA	Algae
14943	2	25	1	4	-11.162	-3.48	2.28E-08	5.65E-07	875	craniferina_c8894	CUST_10404_PI416193500	189196064	XP_001934370.1	conserved hypothetical protein [Pyrenophora tritici-repentis Pt-1C-BFP] 	Fungus
30023	3897	31666	343	5892	-8.058	-3.01	4.50E-09	1.78E-07	876	craniferina_c7202	CUST_9058_PI416193500	146324729	XP_747212.2	transcriptional regulator PacG/VIB-1 [Aspergillus fumigatus Af293] 	Fungus
25751	159	18	18	6	8.975	3.166	8.95E-09	2.88E-07	877	craniferina_c9865	CUST_4384_PI416193496	NA	NA	NA	Algae
19410	2	171	1	50	-72.172	-6.173	1.79E-07	2.64E-06	878	craniferina_c16881	CUST_13919_PI416193500	189193223	XP_001932950.1	conserved hypothetical protein [Pyrenophora tritici-repentis Pt-1C-BFP] 	Fungus
14498	13	82	2	7	-6.222	-2.637	4.55E-11	9.04E-09	879	craniferina_c13301	CUST_6976_PI416193496	116196614	XP_001224119.1	hypothetical protein CHGG_04905 [Chaetomium globosum CBS 148.51] 	Fungus
39907	889	139	263	10	6.241	2.642	5.36E-11	9.87E-09	880	craniferina_c4399	CUST_1199_PI416193496	296811112	XP_002845894.1	conserved hypothetical protein [Arthroderma otae CBS 113480] 	Algae
21467	74	936	18	199	-12.605	-3.656	3.40E-08	7.64E-07	881	craniferina_c6001	CUST_8032_PI416193500	240106865	EER25052.1	XPG I-region family protein [Coccidioides posadasii C735 delta SOWgp]	Fungus
1152	293	9047	148	1945	-32.931	-5.041	1.21E-07	1.96E-06	882	craniferina_c17943	CUST_10763_PI416193496	NA	NA	NA	Fungus
41219	3348	21392	624	1062	-6.455	-2.69	2.03E-10	2.39E-08	883	craniferina_c3562	CUST_5431_PI416193500	239611873	EEQ88860.1	conserved hypothetical protein [Ajellomyces dermatitidis ER-3]	Fungus
25344	7223	815	2785	31	8.466	3.082	6.65E-09	2.36E-07	884	craniferina_c16222	CUST_9388_PI416193496	239613942	EEQ90929.1	serine/threonine-protein kinase ssn3 [Ajellomyces dermatitidis ER-3]	Algae
15012	1011	106	81	17	9.592	3.262	1.25E-08	3.61E-07	885	craniferina_c17233	CUST_10174_PI416193496	NA	NA	NA	Fungus
34933	424	2	437	0	140.116	7.13	2.28E-07	3.18E-06	886	Cr_WMini_3553G02.ab1	CUST_19567_PI416193500	NA	NA	NA	Algae
7004	23	3252	20	661	-246.197	-7.944	2.58E-07	3.50E-06	887	craniferina_c12814	CUST_12487_PI416193500	NA	NA	NA	Fungus
28847	26	300	6	50	-11.759	-3.556	2.89E-08	6.75E-07	888	craniferina_c3269	CUST_5064_PI416193500	240276106	EER39618.1	heat shock protein [Ajellomyces capsulatus H143]	Fungus
28890	72	572	15	137	-7.875	-2.977	4.19E-09	1.69E-07	889	craniferina_c10785	CUST_11506_PI416193500	119194607	XP_001247907.1	hypothetical protein CIMG_01678 [Coccidioides immitis RS]	Algae
5579	1776	18741	572	3440	-10.787	-3.431	2.14E-08	5.39E-07	890	craniferina_lrc10650	CUST_11425_PI416193500	119498465	XP_001265990.1	"serine/threonine protein kinase, putative [Neosartorya fischeri NRRL 181] "	Fungus
25930	1604	13367	288	1216	-8.41	-3.072	6.71E-09	2.37E-07	891	craniferina_lrc783	CUST_1416_PI416193500	121704832	XP_001270679.1	"siroheme synthase, putative [Aspergillus clavatus NRRL 1] "	Fungus
34112	5	187	5	42	-45.641	-5.512	1.52E-07	2.32E-06	892	craniferina_c19394	CUST_14487_PI416193500	NA	NA	NA	Algae
11689	58	374	12	35	-6.475	-2.695	2.85E-10	2.98E-08	893	craniferina_c7544	CUST_9327_PI416193500	NA	NA	NA	Fungus
12816	368	30	109	8	12.401	3.632	3.48E-08	7.75E-07	894	craniferina_c13606	CUST_7237_PI416193496	NA	NA	NA	Algae
14444	635	101	27	13	6.29	2.653	1.22E-10	1.73E-08	895	craniferina_c25236	CUST_17657_PI416193496	NA	NA	NA	Fungus
18634	2	22	0	5	-11.631	-3.54	2.97E-08	6.89E-07	896	craniferina_c25467	CUST_17876_PI416193496	242804102	XP_002484308.1	"troponin C, putative [Talaromyces stipitatus ATCC 10500] "	Fungus
30985	6238	1002	701	177	6.259	2.646	1.04E-10	1.55E-08	897	craniferina_c2706	CUST_4348_PI416193500	151935569	ABS18779.1	putative WD40 protein [Xanthoria elegans]	Fungus
7042	70	2	35	0	28.508	4.833	1.18E-07	1.92E-06	898	craniferina_c10557	CUST_11359_PI416193500	NA	NA	NA	Algae
24867	59	498	27	61	-8.979	-3.167	1.08E-08	3.29E-07	899	craniferina_c3424	CUST_5247_PI416193500	167535073	XP_001749211.1	hypothetical protein [Monosiga brevicollis MX1] 	Algae
12155	144	1405	24	606	-9.304	-3.218	1.23E-08	3.57E-07	900	craniferina_lrc396	CUST_745_PI416193500	NA	NA	NA	Fungus
44689	3930	60457	1614	12519	-15.971	-3.997	6.43E-08	1.23E-06	901	Cr_DMidi_9601D05.ab1	CUST_16315_PI416193500	295671647	XP_002796370.1	cytochrome P450 52A3 [Paracoccidioides brasiliensis Pb01] 	Fungus
34406	3648	52698	1318	9032	-14.89	-3.896	5.76E-08	1.14E-06	902	Cr_DMidi_9601D05.ab1	CUST_16314_PI416193500	295671647	XP_002796370.1	cytochrome P450 52A3 [Paracoccidioides brasiliensis Pb01] 	Fungus
22086	4502	681	343	54	6.608	2.724	4.79E-10	3.98E-08	903	craniferina_c3947	CUST_5885_PI416193500	NA	NA	NA	Fungus
37855	3	174	0	200	-44.728	-5.483	1.56E-07	2.36E-06	904	craniferina_c20420	CUST_13109_PI416193496	NA	NA	NA	Fungus
31363	404	3330	44	595	-8.176	-3.031	6.40E-09	2.30E-07	905	craniferina_lrc752	CUST_69_PI416193496	46122745	XP_385926.1	hypothetical protein FG05750.1 [Gibberella zeae PH-1]	Algae
19557	90507	14331	20180	987	6.212	2.635	9.98E-11	1.52E-08	906	craniferina_lrc773	CUST_1400_PI416193500	121702287	XP_001269408.1	MYB DNA-binding domain protein [Aspergillus clavatus NRRL 1] 	Fungus
11337	7116	1075	526	210	6.698	2.744	6.34E-10	4.70E-08	907	craniferina_c16861	CUST_9889_PI416193496	NA	NA	NA	Fungus
18828	1608	211	669	18	7.247	2.857	1.83E-09	9.31E-08	908	craniferina_c18265	CUST_11056_PI416193496	169623068	XP_001804942.1	hypothetical protein SNOG_14760 [Phaeosphaeria nodorum SN15] 	Fungus
24752	2551	47043	1198	12894	-19.257	-4.267	8.38E-08	1.49E-06	909	Cr_DMidi_9601C01.ab1	CUST_16286_PI416193500	119490743	XP_001263094.1	n-alkane-inducible cytochrome P450 [Neosartorya fischeri NRRL 181] 	Algae
44305	5391	317	165	196	19.55	4.289	8.64E-08	1.53E-06	910	craniferina_c4286	CUST_6280_PI416193500	189198059	XP_001935367.1	predicted protein [Pyrenophora tritici-repentis Pt-1C-BFP] 	Fungus
266	5	57	2	13	-11.555	-3.53	3.15E-08	7.21E-07	911	craniferina_c14000	CUST_7576_PI416193496	NA	NA	NA	Algae
24599	2828	243	385	33	11.647	3.542	3.25E-08	7.38E-07	912	craniferina_c17997	CUST_14334_PI416193500	255932319	XP_002557716.1	Pc12g08870 [Penicillium chrysogenum Wisconsin 54-1255] 	Fungus
24725	4945	30778	628	5482	-6.187	-2.629	1.02E-10	1.54E-08	913	craniferina_c10418	CUST_11293_PI416193500	NA	NA	NA	Fungus
29180	47	481	16	138	-10.255	-3.358	2.03E-08	5.18E-07	914	craniferina_lrc1191	CUST_2118_PI416193500	NA	NA	NA	Fungus
4992	1446	149	273	82	10.651	3.413	2.37E-08	5.81E-07	915	craniferina_c4183	CUST_6156_PI416193500	296808695	XP_002844686.1	conserved hypothetical protein [Arthroderma otae CBS 113480] 	Fungus
12421	30	342	7	105	-11.27	-3.494	3.01E-08	6.96E-07	916	craniferina_c9344	CUST_3999_PI416193496	NA	NA	NA	Fungus
17436	268	1738	56	196	-6.573	-2.717	5.22E-10	4.17E-08	917	craniferina_c26196	CUST_18567_PI416193496	226460138	EEH57433.1	predicted protein [Micromonas pusilla CCMP1545]	Algae
24403	582	2	153	0	299.244	8.225	2.98E-07	3.89E-06	918	craniferina_c5785	CUST_7824_PI416193500	NA	NA	NA	Fungus
40740	15495	290284	1305	7360	-18.774	-4.231	8.58E-08	1.52E-06	919	craniferina_c1198	CUST_2130_PI416193500	189195992	XP_001934334.1	Hsp70 nucleotide exchange factor fes1 [Pyrenophora tritici-repentis Pt-1C-BFP] 	Fungus
24147	70883	11092	5224	1707	6.433	2.685	3.41E-10	3.27E-08	920	craniferina_lrc161	CUST_305_PI416193500	119173307	XP_001239129.1	hypothetical protein CIMG_10151 [Coccidioides immitis RS] 	Fungus
12868	115	859	16	258	-7.316	-2.871	2.41E-09	1.12E-07	921	craniferina_c14020	CUST_12832_PI416193500	67537194	XP_662371.1	hypothetical protein AN4767.2 [Aspergillus nidulans FGSC A4] 	Algae
21488	106	4252	83	915	-51.76	-5.694	1.86E-07	2.73E-06	922	craniferina_c14242	CUST_12920_PI416193500	226292293	EEH47713.1	conserved hypothetical protein [Paracoccidioides brasiliensis Pb18]	Algae
23969	7330	49385	1245	3616	-6.787	-2.763	9.23E-10	5.99E-08	923	craniferina_lrc462	CUST_859_PI416193500	154319852	XP_001559243.1	hypothetical protein BC1G_02407 [Botryotinia fuckeliana B05.10] 	Fungus
42827	75	6	25	3	13.453	3.75	5.11E-08	1.04E-06	924	craniferina_c14866	CUST_13121_PI416193500	226288499	EEH44011.1	26S protease regulatory subunit 8 [Paracoccidioides brasiliensis Pb18]	Algae
29677	107	2	76	0	42.961	5.425	1.66E-07	2.48E-06	925	craniferina_c10965	CUST_11621_PI416193500	149275661	ABR23156.1	peptide methionine sulfoxide reductase A [Ulva fasciata]	Algae
26696	6457	1033	974	196	6.275	2.65	2.11E-10	2.44E-08	926	craniferina_c2706	CUST_4347_PI416193500	151935569	ABS18779.1	putative WD40 protein [Xanthoria elegans]	Fungus
1370	35	377	14	42	-11.199	-3.485	3.14E-08	7.19E-07	927	craniferina_c21006	CUST_13666_PI416193496	NA	NA	NA	Algae
2581	2565	19810	132	3612	-7.645	-2.935	4.26E-09	1.71E-07	928	craniferina_c3079	CUST_664_PI416193496	119480981	XP_001260519.1	"iron-sulfur cluster assembly accessory protein Isa2, putative [Neosartorya fischeri NRRL 181] "	Fungus
5773	11	131	3	79	-10.747	-3.426	2.64E-08	6.29E-07	929	craniferina_c19947	CUST_12654_PI416193496	NA	NA	NA	Fungus
9128	3124	3	451	1	1263.064	10.303	3.78E-07	4.72E-06	930	craniferina_c4688	CUST_1344_PI416193496	NA	NA	NA	Fungus
12584	254	7	60	5	45.124	5.496	1.78E-07	2.63E-06	931	craniferina_c20620	CUST_13295_PI416193496	238492072	XP_002377273.1	"para-hydroxybenzoate-polyprenyltransferase Coq2, putative [Aspergillus flavus NRRL3357] "	Algae
40350	6289	723	724	171	8.823	3.141	1.15E-08	3.44E-07	932	craniferina_c7174	CUST_2653_PI416193496	NA	NA	NA	Algae
5679	2	28	0	7	-12.117	-3.599	3.89E-08	8.39E-07	933	craniferina_c3305	CUST_752_PI416193496	NA	NA	NA	Algae
36488	56	1827	27	572	-34.935	-5.127	1.54E-07	2.33E-06	934	craniferina_c22027	CUST_14638_PI416193496	NA	NA	NA	Algae
13367	64	777	15	154	-12.149	-3.603	3.99E-08	8.56E-07	935	craniferina_c6001	CUST_8031_PI416193500	240106865	EER25052.1	XPG I-region family protein [Coccidioides posadasii C735 delta SOWgp]	Fungus
27496	481	4	134	3	161.907	7.339	2.80E-07	3.71E-06	936	craniferina_lrc4028	CUST_5987_PI416193500	NA	NA	NA	Fungus
32005	68154	11000	9315	758	6.165	2.624	1.65E-10	2.09E-08	937	craniferina_lrc114	CUST_218_PI416193500	261194861	XP_002623835.1	60S ribosomal protein L35 [Ajellomyces dermatitidis SLH14081] 	Fungus
9030	504	4524	128	1211	-8.965	-3.164	1.33E-08	3.78E-07	938	craniferina_c2798	CUST_4470_PI416193500	189188444	XP_001930561.1	predicted protein [Pyrenophora tritici-repentis Pt-1C-BFP] 	Algae
7502	246	2	218	0	91.987	6.523	2.43E-07	3.34E-06	939	craniferina_c27800	CUST_20101_PI416193496	NA	NA	NA	Fungus
27975	47	9759	26	8481	-167.651	-7.389	2.89E-07	3.81E-06	940	craniferina_lrc28327	CUST_20523_PI416193496	13359451	BAB33421.1	putative senescence-associated protein [Pisum sativum]	Fungus
6659	188	13	83	4	13.598	3.765	5.85E-08	1.15E-06	941	craniferina_c18610	CUST_11383_PI416193496	78062821	YP_372729.1	hypothetical protein Bcep18194_B1972 [Burkholderia sp. 383] 	Fungus
13760	270	1991	63	332	-7.439	-2.895	3.69E-09	1.54E-07	942	craniferina_c21992	CUST_14605_PI416193496	NA	NA	NA	Fungus
18380	1220	7326	113	1173	-5.97	-2.578	6.18E-11	1.06E-08	943	craniferina_c20730	CUST_14613_PI416193500	159488570	XP_001702280.1	hypothetical protein CHLREDRAFT_154103 [Chlamydomonas reinhardtii] 	Algae
35479	21	140	5	9	-6.899	-2.786	1.57E-09	8.49E-08	944	craniferina_lrc738	CUST_1339_PI416193500	154309561	XP_001554114.1	hypothetical protein BC1G_07251 [Botryotinia fuckeliana B05.10] 	Fungus
13358	1059	8205	131	2726	-7.507	-2.908	4.40E-09	1.75E-07	945	craniferina_lrc493	CUST_918_PI416193500	NA	NA	NA	Fungus
43928	2072	25185	629	4695	-12.406	-3.633	4.68E-08	9.68E-07	946	craniferina_c1073	CUST_1926_PI416193500	NA	NA	NA	Algae
39074	84	792	19	170	-9.488	-3.246	1.89E-08	4.91E-07	947	craniferina_c3559	CUST_5428_PI416193500	145257753	XP_001401841.1	hypothetical protein An04g04750 [Aspergillus niger] 	Algae
5789	13	381	19	47	-71.819	-6.166	2.40E-07	3.31E-06	948	craniferina_c25790	CUST_18177_PI416193496	NA	NA	NA	Algae
14269	32265	11	30765	7	2478.517	11.275	4.24E-07	5.14E-06	949	Cr_WMidi_9601A06.ab1	CUST_18874_PI416193500	NA	NA	NA	Fungus
28927	1430	8333	150	673	-5.835	-2.545	3.09E-11	7.37E-09	950	craniferina_c3999	CUST_5945_PI416193500	NA	NA	NA	Fungus
22628	47	320	8	65	-6.806	-2.767	1.49E-09	8.24E-08	951	craniferina_c15744	CUST_9011_PI416193496	NA	NA	NA	Fungus
35722	372	29	110	2	12.637	3.66	5.22E-08	1.05E-06	952	craniferina_c10437	CUST_11306_PI416193500	238492281	XP_002377377.1	"cell cycle control protein (Cwf26), putative [Aspergillus flavus NRRL3357] "	Algae
38794	3	30	0	8	-11.286	-3.496	3.80E-08	8.25E-07	953	craniferina_c19048	CUST_11795_PI416193496	NA	NA	NA	Fungus
27926	56006	8573	16871	469	6.323	2.661	4.37E-10	3.74E-08	954	craniferina_lrc773	CUST_1399_PI416193500	121702287	XP_001269408.1	MYB DNA-binding domain protein [Aspergillus clavatus NRRL 1] 	Fungus
34088	1426	12014	210	1939	-8.414	-3.073	1.11E-08	3.36E-07	955	craniferina_c2972	CUST_4691_PI416193500	NA	NA	NA	Fungus
19529	79	842	40	464	-10.541	-3.398	3.20E-08	7.29E-07	956	craniferina_c17706	CUST_10554_PI416193496	154295184	XP_001548029.1	acyl-CoA dehydrogenase [Botryotinia fuckeliana B05.10] 	Fungus
4578	2040	12702	161	1488	-6.211	-2.635	3.51E-10	3.31E-08	957	craniferina_c20134	CUST_12837_PI416193496	239605048	EEQ82156.1	hypothetical protein NCER_101186 [Nosema ceranae BRL01]	Algae
14646	20	145	4	28	-7.433	-2.894	4.69E-09	1.84E-07	958	craniferina_c5605	CUST_7634_PI416193500	NA	NA	NA	Fungus
31239	196	1579	27	549	-7.794	-2.962	7.30E-09	2.50E-07	959	craniferina_c8662	CUST_10246_PI416193500	67539954	XP_663751.1	hypothetical protein AN6147.2 [Aspergillus nidulans FGSC A4] 	Fungus
7672	12	121	4	10	-10.405	-3.379	3.08E-08	7.10E-07	960	craniferina_c17226	CUST_14080_PI416193500	119174022	XP_001239372.1	hypothetical protein CIMG_08993 [Coccidioides immitis RS]	Fungus
42302	549	3	246	1	209.373	7.71	3.41E-07	4.32E-06	961	craniferina_c5683	CUST_1822_PI416193496	154309750	XP_001554208.1	hypothetical protein BC1G_07345 [Botryotinia fuckeliana B05.10] 	Fungus
6942	112	11	19	3	10.482	3.39	3.34E-08	7.55E-07	962	craniferina_c24547	CUST_17012_PI416193496	239612725	EEQ89712.1	conserved hypothetical protein [Ajellomyces dermatitidis ER-3]	Fungus
38218	341	56	77	17	6.259	2.646	4.31E-10	3.71E-08	963	craniferina_c3445	CUST_5276_PI416193500	NA	NA	NA	Fungus
40535	567	66	62	13	8.723	3.125	1.42E-08	3.97E-07	964	craniferina_c16658	CUST_9736_PI416193496	NA	NA	NA	Fungus
38915	42674	5331	7860	271	7.92	2.985	8.52E-09	2.78E-07	965	craniferina_c7961	CUST_9682_PI416193500	170087950	XP_001875198.1	predicted protein [Laccaria bicolor S238N-H82] 	Fungus
3907	8	216	4	76	-29.149	-4.865	1.61E-07	2.42E-06	966	craniferina_c17218	CUST_14075_PI416193500	NA	NA	NA	Fungus
41744	2807	30	337	15	101.516	6.666	2.86E-07	3.78E-06	967	craniferina_c1252	CUST_146_PI416193496	NA	NA	NA	Fungus
24281	62	453	8	40	-7.32	-2.872	4.42E-09	1.76E-07	968	craniferina_lrc579	CUST_1070_PI416193500	119189679	XP_001245446.1	hypothetical protein CIMG_04887 [Coccidioides immitis RS] 	Algae
209	265	31	32	5	8.62	3.108	1.35E-08	3.83E-07	969	craniferina_c27508	CUST_19832_PI416193496	NA	NA	NA	Algae
28478	56	617	11	122	-11.01	-3.461	3.87E-08	8.37E-07	970	craniferina_c20404	CUST_14582_PI416193500	212543375	XP_002151842.1	"SNF2 family helicase/ATPase, putative [Penicillium marneffei ATCC 18224] "	Fungus
38881	7122	791	1017	306	9.415	3.235	2.19E-08	5.49E-07	971	craniferina_c2783	CUST_4450_PI416193500	119196353	XP_001248780.1	hypothetical protein CIMG_02551 [Coccidioides immitis RS]	Fungus
32498	572	4786	116	1023	-8.339	-3.06	1.17E-08	3.48E-07	972	craniferina_lrc28214	CUST_15335_PI416193500	272718724	ACZ95777.1	heat shock protein 70 [Alternaria alternata]	Fungus
2927	3670	2	770	0	1675.585	10.71	4.54E-07	5.41E-06	973	craniferina_c7442	CUST_2818_PI416193496	212528700	XP_002144507.1	"para-hydroxybenzoate-polyprenyltransferase Coq2, putative [Penicillium marneffei ATCC 18224] "	Fungus
39018	2	35	0	30	-10.924	-3.449	3.88E-08	8.39E-07	974	craniferina_c15865	CUST_9109_PI416193496	NA	NA	NA	Fungus
41	2216	18679	128	692	-8.434	-3.076	1.23E-08	3.57E-07	975	craniferina_c2829	CUST_4508_PI416193500	NA	NA	NA	Fungus
17323	3639	57387	1801	17677	-17.056	-4.092	9.67E-08	1.65E-06	976	craniferina_lrc25390	CUST_17803_PI416193496	255942671	XP_002562104.1	Pc18g02620 [Penicillium chrysogenum Wisconsin 54-1255] 	Algae
27694	10	524	7	111	-75.026	-6.229	2.68E-07	3.58E-06	977	craniferina_c19578	CUST_12301_PI416193496	123489278	XP_001325357.1	hypothetical protein [Trichomonas vaginalis G3] 	Algae
24875	21	2	7	0	11.311	3.5	4.47E-08	9.36E-07	978	craniferina_c11625	CUST_5619_PI416193496	NA	NA	NA	Algae
22312	3614	53546	1763	14007	-16.127	-4.011	9.26E-08	1.60E-06	979	Cr_DMidi_9697H06.ab1	CUST_16528_PI416193500	156032698	XP_001585186.1	hypothetical protein SS1G_13754 [Sclerotinia sclerotiorum 1980] 	Fungus
15296	576	4538	35	764	-7.809	-2.965	8.17E-09	2.69E-07	980	craniferina_c1485	CUST_2610_PI416193500	296424357	XP_002841715.1	hypothetical protein [Tuber melanosporum Mel28] 	Fungus
17415	70	554	35	52	-8.696	-3.12	1.49E-08	4.12E-07	981	craniferina_c3424	CUST_5248_PI416193500	167535073	XP_001749211.1	hypothetical protein [Monosiga brevicollis MX1] 	Algae
14252	438	3	185	1	141.642	7.146	3.31E-07	4.23E-06	982	craniferina_c25487	CUST_17894_PI416193496	NA	NA	NA	Fungus
41046	278	1910	69	87	-7.021	-2.812	3.10E-09	1.35E-07	983	craniferina_c3212	CUST_5005_PI416193500	256734349	EEU47695.1	predicted protein [Nectria haematococca mpVI 77-13-4]	Fungus
13143	8	77	5	19	-10.674	-3.416	3.77E-08	8.21E-07	984	craniferina_c21118	CUST_13773_PI416193496	NA	NA	NA	Fungus
8510	100	704	19	184	-6.983	-2.804	2.71E-09	1.21E-07	985	craniferina_c8832	CUST_3645_PI416193496	240273561	EER37081.1	C6 transcription factor [Ajellomyces capsulatus H143]	Fungus
321	35	357	7	27	-10.471	-3.388	3.60E-08	7.94E-07	986	craniferina_c26325	CUST_18689_PI416193496	255730283	XP_002550066.1	hypothetical protein CTRG_04363 [Candida tropicalis MYA-3404] 	Fungus
35966	370	2	340	0	122.799	6.94	3.17E-07	4.08E-06	987	craniferina_c5960	CUST_1960_PI416193496	NA	NA	NA	Algae
11585	301	3224	98	557	-10.994	-3.459	4.35E-08	9.17E-07	988	craniferina_lrc232	CUST_440_PI416193500	212537487	XP_002148899.1	"G1/S-specific cyclin Pcl5, putative [Penicillium marneffei ATCC 18224] "	Fungus
3274	328	25	96	3	12.647	3.661	6.34E-08	1.22E-06	989	craniferina_c10437	CUST_11305_PI416193500	238492281	XP_002377377.1	"cell cycle control protein (Cwf26), putative [Aspergillus flavus NRRL3357] "	Algae
38526	53	452	13	171	-8.285	-3.051	1.23E-08	3.57E-07	990	craniferina_lrc15697	CUST_8970_PI416193496	NA	NA	NA	Algae
23767	68	474	13	122	-6.875	-2.781	2.44E-09	1.13E-07	991	craniferina_c13955	CUST_7538_PI416193496	159482982	XP_001699544.1	predicted protein [Chlamydomonas reinhardtii] 	Fungus
36370	59	4	17	1	13.421	3.746	7.36E-08	1.35E-06	992	craniferina_c13791	CUST_7399_PI416193496	NA	NA	NA	Algae
14825	194	1533	24	531	-7.658	-2.937	7.90E-09	2.64E-07	993	craniferina_c8662	CUST_10245_PI416193500	67539954	XP_663751.1	hypothetical protein AN6147.2 [Aspergillus nidulans FGSC A4] 	Fungus
34981	1543	277	264	14	5.526	2.466	3.65E-12	2.10E-09	994	craniferina_c9619	CUST_10828_PI416193500	39947805	XP_363047.1	hypothetical protein MGG_08631 [Magnaporthe oryzae 70-15] 	Fungus
10804	12	103	3	12	-8.779	-3.134	1.81E-08	4.75E-07	995	craniferina_c26881	CUST_19230_PI416193496	189204442	XP_001938556.1	PAP-associated domain containing protein 5 [Pyrenophora tritici-repentis Pt-1C-BFP] 	Algae
8415	29	237	6	24	-8.111	-3.02	1.20E-08	3.53E-07	996	craniferina_lrc598	CUST_1095_PI416193500	156064871	XP_001598357.1	hypothetical protein SS1G_00445 [Sclerotinia sclerotiorum 1980] 	Fungus
13631	12	1331	14	142	-189.781	-7.568	3.93E-07	4.87E-06	997	Cr_DMidi_9697G02.ab1	CUST_16512_PI416193500	NA	NA	NA	Fungus
14593	3621	55482	1772	14496	-16.681	-4.06	1.04E-07	1.74E-06	998	Cr_DMidi_9697H06.ab1	CUST_16529_PI416193500	156032698	XP_001585186.1	hypothetical protein SS1G_13754 [Sclerotinia sclerotiorum 1980] 	Fungus
16797	340	2522	121	361	-7.758	-2.956	8.90E-09	2.86E-07	999	craniferina_c24711	CUST_17163_PI416193496	255070161	XP_002507162.1	"cell division cycle protein 48-like protein, expessed [Micromonas sp. RCC299] "	Algae
22848	1234	193	115	90	6.887	2.784	2.72E-09	1.21E-07	1000	craniferina_c6796	CUST_2407_PI416193496	NA	NA	NA	Fungus
26579	1285	238	33	43	5.463	2.45	1.00E-12	9.49E-10	1001	craniferina_c9714	CUST_10888_PI416193500	156042209	XP_001587662.1	hypothetical protein SS1G_11655 [Sclerotinia sclerotiorum 1980] 	Fungus
33143	265	1499	32	139	-5.67	-2.503	4.96E-11	9.54E-09	1002	craniferina_c22293	CUST_14893_PI416193496	NA	NA	NA	Algae
41840	84	6	47	2	13.515	3.756	7.79E-08	1.41E-06	1003	craniferina_c25577	CUST_17975_PI416193496	NA	NA	NA	Fungus
36905	2	1709	0	1006	-692.359	-9.435	4.80E-07	5.66E-06	1004	Cr_WMini_769B01.ab1	CUST_19948_PI416193500	NA	NA	NA	Fungus
22521	70	738	29	336	-10.64	-3.411	4.23E-08	8.97E-07	1005	craniferina_lrc563	CUST_1042_PI416193500	67516261	XP_658016.1	hypothetical protein AN0412.2 [Aspergillus nidulans FGSC A4] 	Fungus
9501	2	49	0	13	-23.739	-4.569	1.61E-07	2.42E-06	1006	craniferina_c2535	CUST_4133_PI416193500	154295508	XP_001548189.1	hypothetical protein BC1G_13379 [Botryotinia fuckeliana B05.10] 	Fungus
34023	6115	777	1033	141	7.884	2.979	1.09E-08	3.32E-07	1007	craniferina_c11113	CUST_5261_PI416193496	NA	NA	NA	Algae
19730	503	2	87	0	263.695	8.043	4.21E-07	5.10E-06	1008	craniferina_c9219	CUST_3915_PI416193496	NA	NA	NA	Fungus
7575	2818	44	2364	2	49.639	5.633	2.59E-07	3.50E-06	1009	Cr_DMini_2305A04.ab1	CUST_16706_PI416193500	240106935	EER25122.1	"WD domain, G-beta repeat containing protein [Coccidioides posadasii C735 delta SOWgp]"	Fungus
37278	6134	38340	608	8597	-6.155	-2.622	5.48E-10	4.26E-08	1010	craniferina_c13651	CUST_12731_PI416193500	156063086	XP_001597465.1	hypothetical protein SS1G_01659 [Sclerotinia sclerotiorum 1980] 	Fungus
37160	34	4	10	2	9.323	3.221	2.61E-08	6.24E-07	1011	craniferina_c23112	CUST_15659_PI416193496	159122329	EDP47450.1	"tryptophanyl-tRNA synthetase, putative [Aspergillus fumigatus A1163]"	Fungus
6212	215	8	24	4	30.335	4.923	2.05E-07	2.93E-06	1012	craniferina_c9512	CUST_4127_PI416193496	NA	NA	NA	Fungus
13035	247	39	37	4	6.27	2.648	8.17E-10	5.57E-08	1013	craniferina_c4768	CUST_1385_PI416193496	NA	NA	NA	Fungus
9545	360	2	384	0	126.895	6.987	3.61E-07	4.54E-06	1014	Cr_DMidi_9697B02.ab1	CUST_16416_PI416193500	116201305	XP_001226464.1	hypothetical protein CHGG_08537 [Chaetomium globosum CBS 148.51] 	Fungus
13849	556	6365	99	1526	-11.38	-3.508	5.61E-08	1.11E-06	1015	craniferina_c10543	CUST_4861_PI416193496	115398774	XP_001214976.1	conserved hypothetical protein [Aspergillus terreus NIH2624] 	Fungus
19192	2	33	0	3	-17.862	-4.159	1.22E-07	1.97E-06	1016	craniferina_c14786	CUST_8231_PI416193496	NA	NA	NA	Fungus
13778	301	5	221	1	54.381	5.765	2.77E-07	3.68E-06	1017	craniferina_c21028	CUST_13687_PI416193496	NA	NA	NA	Algae
29354	1900	6	1381	3	222.158	7.795	4.26E-07	5.15E-06	1018	craniferina_c23213	CUST_15758_PI416193496	239614442	EEQ91429.1	conserved hypothetical protein [Ajellomyces dermatitidis ER-3]	Fungus
732	40	236	4	24	-5.847	-2.548	2.46E-10	2.74E-08	1019	craniferina_c14794	CUST_8239_PI416193496	21748153	CAD38167.1	putative nuclear transport factor 2 [Alternaria alternata]	Fungus
18185	22	263	11	168	-11.641	-3.541	6.13E-08	1.19E-06	1020	craniferina_c19988	CUST_12695_PI416193496	NA	NA	NA	Fungus
33587	65	10	11	2	6.635	2.73	2.03E-09	9.98E-08	1021	craniferina_c14337	CUST_12957_PI416193500	156053854	XP_001592853.1	hypothetical protein SS1G_05775 [Sclerotinia sclerotiorum 1980] 	Fungus
35556	3585	53589	1799	15063	-16.339	-4.03	1.15E-07	1.89E-06	1022	Cr_DMidi_9601C06.ab1	CUST_16297_PI416193500	156032698	XP_001585186.1	hypothetical protein SS1G_13754 [Sclerotinia sclerotiorum 1980] 	Algae
19170	87	556	3	68	-6.359	-2.669	1.20E-09	7.16E-08	1023	craniferina_c10168	CUST_4590_PI416193496	296808057	XP_002844367.1	2-oxoglutarate dehydrogenase E1 component [Arthroderma otae CBS 113480] 	Algae
41383	14	242	2	81	-16.409	-4.036	1.16E-07	1.90E-06	1024	craniferina_c7956	CUST_9676_PI416193500	189202430	XP_001937551.1	oxidoreductase domain containing protein [Pyrenophora tritici-repentis Pt-1C-BFP] 	Fungus
8341	650	4017	156	727	-6.227	-2.639	8.50E-10	5.68E-08	1025	craniferina_c5472	CUST_7502_PI416193500	258570247	XP_002543927.1	predicted protein [Uncinocarpus reesii 1704] 	Fungus
13273	88	698	11	113	-7.918	-2.985	1.23E-08	3.58E-07	1026	craniferina_c27631	CUST_15236_PI416193500	189200012	XP_001936343.1	replication factor C subunit 1 [Pyrenophora tritici-repentis Pt-1C-BFP] 	Fungus
42094	347	3442	105	1426	-9.529	-3.252	3.21E-08	7.31E-07	1027	craniferina_c12500	CUST_6300_PI416193496	NA	NA	NA	Fungus
21610	140	25	22	2	5.529	2.467	2.74E-11	6.89E-09	1028	craniferina_c23255	CUST_15797_PI416193496	NA	NA	NA	Fungus
25303	181	1837	72	357	-10.678	-3.417	4.89E-08	1.00E-06	1029	craniferina_lrc28233	CUST_15345_PI416193500	189189306	XP_001930992.1	cyanide hydratase [Pyrenophora tritici-repentis Pt-1C-BFP] 	Algae
2987	2	2321	0	1268	-1012.293	-9.983	5.42E-07	6.23E-06	1030	Cr_WMini_769B01.ab1	CUST_19949_PI416193500	NA	NA	NA	Fungus
10368	43	272	10	30	-6.43	-2.685	1.49E-09	8.24E-08	1031	craniferina_c1564	CUST_2722_PI416193500	212533293	XP_002146803.1	pentatricopeptide repeat protein [Penicillium marneffei ATCC 18224] 	Fungus
8853	2459	291	342	65	8.522	3.091	1.90E-08	4.94E-07	1032	craniferina_c11895	CUST_5821_PI416193496	NA	NA	NA	Fungus
34423	206	1351	39	266	-6.581	-2.718	2.04E-09	1.00E-07	1033	craniferina_c1741	CUST_2993_PI416193500	255947558	XP_002564546.1	Pc22g05110 [Penicillium chrysogenum Wisconsin 54-1255] 	Fungus
9102	57	399	15	5	-7.205	-2.849	6.33E-09	2.28E-07	1034	craniferina_c18780	CUST_11543_PI416193496	NA	NA	NA	Algae
25082	3788	28933	887	242	-7.773	-2.959	1.15E-08	3.43E-07	1035	craniferina_c21669	CUST_14304_PI416193496	261359184	EEY21612.1	serine palmitoyltransferase [Verticillium albo-atrum VaMs.102]	Algae
33784	246	1815	26	517	-7.232	-2.854	6.59E-09	2.34E-07	1036	craniferina_lrc21643	CUST_14278_PI416193496	NA	NA	NA	Algae
4493	2	24	0	9	-9.592	-3.262	3.45E-08	7.71E-07	1037	craniferina_c17715	CUST_10561_PI416193496	116204699	XP_001228160.1	hypothetical protein CHGG_10233 [Chaetomium globosum CBS 148.51] 	Fungus
13868	7	63	2	14	-9.654	-3.271	3.55E-08	7.88E-07	1038	craniferina_c5878	CUST_7917_PI416193500	145232853	XP_001399799.1	hypothetical protein An02g06630 [Aspergillus niger] 	Fungus
42133	494	51	26	21	10.208	3.352	4.32E-08	9.14E-07	1039	craniferina_c25714	CUST_18105_PI416193496	116203875	XP_001227748.1	hypothetical protein CHGG_09821 [Chaetomium globosum CBS 148.51] 	Fungus
34634	1261	7202	156	1193	-5.691	-2.509	1.44E-10	1.90E-08	1040	craniferina_c20730	CUST_14614_PI416193500	159488570	XP_001702280.1	hypothetical protein CHLREDRAFT_154103 [Chlamydomonas reinhardtii] 	Algae
16306	492	9	447	4	42.181	5.399	2.66E-07	3.57E-06	1041	craniferina_c23513	CUST_16038_PI416193496	NA	NA	NA	Fungus
30729	186	26	59	2	6.868	2.78	3.86E-09	1.59E-07	1042	Cr_DMini_4609C04.ab1	CUST_17073_PI416193500	NA	NA	NA	Fungus
41214	1561	245	230	57	6.445	2.688	1.61E-09	8.61E-08	1043	craniferina_c17111	CUST_10079_PI416193496	258565737	XP_002583613.1	conserved hypothetical protein [Uncinocarpus reesii 1704] 	Fungus
13031	7	57	2	2	-7.847	-2.972	1.24E-08	3.59E-07	1044	craniferina_c13396	CUST_7059_PI416193496	189209307	XP_001940986.1	conserved hypothetical protein [Pyrenophora tritici-repentis Pt-1C-BFP] 	Fungus
13669	1509	13879	380	2794	-9.303	-3.218	3.12E-08	7.17E-07	1045	craniferina_c25728	CUST_18119_PI416193496	NA	NA	NA	Fungus
24534	1391	254	21	15	5.49	2.457	1.95E-11	5.29E-09	1046	craniferina_c7454	CUST_2824_PI416193496	NA	NA	NA	Algae
34316	34	5	8	2	7.052	2.818	5.61E-09	2.10E-07	1047	craniferina_c21061	CUST_13720_PI416193496	NA	NA	NA	Algae
18475	7644	226	4400	40	29.844	4.899	2.26E-07	3.16E-06	1048	Cr_DMini_2305B02.ab1	CUST_16717_PI416193500	224775809	DAA06476.1	TPA_inf: GPR1/FUN34/YaaH-class plasma membrane protein [Sclerotinia sclerotiorum]	Fungus
41110	961	174	170	17	5.495	2.458	2.63E-11	6.66E-09	1049	craniferina_c3509	CUST_825_PI416193496	242809098	XP_002485298.1	conserved hypothetical protein [Talaromyces stipitatus ATCC 10500] 	Fungus
15988	38	4	2	3	10.912	3.448	5.70E-08	1.13E-06	1050	craniferina_c17170	CUST_14052_PI416193500	238504540	XP_002383501.1	hypothetical protein AFLA_053760 [Aspergillus flavus NRRL3357] 	Fungus
67	492	4262	115	944	-8.663	-3.115	2.26E-08	5.61E-07	1051	craniferina_lrc28214	CUST_15336_PI416193500	272718724	ACZ95777.1	heat shock protein 70 [Alternaria alternata]	Fungus
4918	79960	14451	5100	1579	5.549	2.472	5.42E-11	9.87E-09	1052	Cr_DMini_865A12.ab1	CUST_17538_PI416193500	258575595	XP_002541979.1	40S ribosomal protein S15 [Uncinocarpus reesii 1704] 	Algae
42878	87	779	27	188	-9.045	-3.177	2.93E-08	6.82E-07	1053	craniferina_c13531	CUST_7173_PI416193496	169610395	XP_001798616.1	hypothetical protein SNOG_08297 [Phaeosphaeria nodorum SN15] 	Fungus
32213	91	13	22	3	6.905	2.788	4.66E-09	1.83E-07	1054	craniferina_c21211	CUST_13863_PI416193496	239613151	EEQ90138.1	conserved hypothetical protein [Ajellomyces dermatitidis ER-3]	Fungus
30190	199	34	49	6	5.716	2.515	2.18E-10	2.50E-08	1055	craniferina_c27106	CUST_19447_PI416193496	238491952	XP_002377213.1	conserved hypothetical protein [Aspergillus flavus NRRL3357] 	Fungus
41287	361	40	219	4	8.1	3.018	1.66E-08	4.44E-07	1056	craniferina_c8683	CUST_10262_PI416193500	154321758	XP_001560194.1	hypothetical protein BC1G_01026 [Botryotinia fuckeliana B05.10] 	Fungus
36139	61	9	2	2	6.66	2.735	2.98E-09	1.31E-07	1057	craniferina_c5481	CUST_7517_PI416193500	154318389	XP_001558513.1	hypothetical protein BC1G_03362 [Botryotinia fuckeliana B05.10] 	Fungus
37297	64	8	8	1	7.707	2.946	1.21E-08	3.54E-07	1058	craniferina_c10221	CUST_4634_PI416193496	NA	NA	NA	Algae
12314	473	75	150	6	6.095	2.608	8.50E-10	5.68E-08	1059	craniferina_c5308	CUST_7320_PI416193500	NA	NA	NA	Fungus
39069	142	1280	52	356	-9.153	-3.194	3.26E-08	7.40E-07	1060	craniferina_c7079	CUST_8974_PI416193500	NA	NA	NA	Fungus
3818	29	628	22	128	-29.004	-4.858	2.36E-07	3.27E-06	1061	craniferina_c7363	CUST_2767_PI416193496	NA	NA	NA	Fungus
6593	2260	16339	775	1130	-7.562	-2.919	1.11E-08	3.36E-07	1062	craniferina_lrc687	CUST_1249_PI416193500	296818441	XP_002849557.1	conserved hypothetical protein [Arthroderma otae CBS 113480] 	Fungus
5078	11	101	2	39	-8.591	-3.103	2.36E-08	5.81E-07	1063	craniferina_lrc1044	CUST_1881_PI416193500	239612964	EEQ89951.1	cell cycle control protein [Ajellomyces dermatitidis ER-3]	Fungus
38137	8902	946	5014	122	8.607	3.105	2.40E-08	5.86E-07	1064	craniferina_c18189	CUST_10983_PI416193496	NA	NA	NA	Fungus
22256	95	515	13	35	-5.474	-2.452	4.35E-11	8.82E-09	1065	craniferina_c8172	CUST_3235_PI416193496	NA	NA	NA	Fungus
35366	2510	14093	259	432	-5.634	-2.494	1.93E-10	2.32E-08	1066	craniferina_c5234	CUST_7243_PI416193500	242794403	XP_002482365.1	"proteasome regulatory particle subunit Rpt6, putative [Talaromyces stipitatus ATCC 10500] "	Fungus
44292	7495	67563	1950	15130	-9.101	-3.186	3.36E-08	7.58E-07	1067	craniferina_lrc529	CUST_985_PI416193500	119501338	XP_001267426.1	"mitochondrial protein sorting (Msf1), putative [Neosartorya fischeri NRRL 181] "	Fungus
36610	112	645	24	96	-5.816	-2.54	4.03E-10	3.55E-08	1068	craniferina_lrc390	CUST_733_PI416193500	156039363	XP_001586789.1	hypothetical protein SS1G_11818 [Sclerotinia sclerotiorum 1980] 	Fungus
8270	605	6818	96	1068	-11.27	-3.494	6.80E-08	1.27E-06	1069	craniferina_c18286	CUST_11076_PI416193496	154290673	XP_001545928.1	hypothetical protein BC1G_15595 [Botryotinia fuckeliana B05.10] 	Fungus
3262	2	28	0	6	-13.288	-3.732	9.86E-08	1.68E-06	1070	craniferina_c18862	CUST_11620_PI416193496	NA	NA	NA	Fungus
26916	486	76	155	13	6.231	2.639	1.42E-09	7.96E-08	1071	craniferina_c5308	CUST_7319_PI416193500	NA	NA	NA	Fungus
41434	720	132	199	28	5.421	2.438	3.87E-11	8.22E-09	1072	craniferina_c12914	CUST_12522_PI416193500	291189255	EFE44555.1	hypothetical protein TRV_00663 [Trichophyton verrucosum HKI 0517]	Fungus
12579	2	30	0	13	-13.018	-3.702	9.65E-08	1.65E-06	1073	craniferina_c6533	CUST_8560_PI416193500	169623987	XP_001805400.1	hypothetical protein SNOG_15243 [Phaeosphaeria nodorum SN15] 	Fungus
13022	226	1703	64	174	-7.724	-2.949	1.40E-08	3.93E-07	1074	craniferina_c3212	CUST_5006_PI416193500	256734349	EEU47695.1	predicted protein [Nectria haematococca mpVI 77-13-4]	Fungus
1368	12	113	6	44	-9.837	-3.298	4.66E-08	9.65E-07	1075	craniferina_lrc553	CUST_1028_PI416193500	154295184	XP_001548029.1	acyl-CoA dehydrogenase [Botryotinia fuckeliana B05.10] 	Fungus
8037	28188	4727	5092	635	5.931	2.568	7.00E-10	5.05E-08	1076	craniferina_c1237	CUST_2194_PI416193500	240280553	EER44057.1	40S ribosomal protein S10b [Ajellomyces capsulatus H143]	Fungus
12536	3422	22883	447	4564	-6.64	-2.731	3.59E-09	1.51E-07	1077	craniferina_c7202	CUST_9057_PI416193500	146324729	XP_747212.2	transcriptional regulator PacG/VIB-1 [Aspergillus fumigatus Af293] 	Fungus
16659	1306	72	218	32	19.346	4.274	1.72E-07	2.55E-06	1078	craniferina_c26870	CUST_19220_PI416193496	NA	NA	NA	Fungus
26722	14030	645	2358	204	22.293	4.479	2.09E-07	2.98E-06	1079	craniferina_c2934	CUST_4634_PI416193500	115389386	XP_001212198.1	conserved hypothetical protein [Aspergillus terreus NIH2624] 	Fungus
19391	23798	3955	5542	267	5.91	2.563	6.40E-10	4.71E-08	1080	craniferina_c5045	CUST_7068_PI416193500	291174928	EFE30738.1	hypothetical protein ARB_02437 [Arthroderma benhamiae CBS 112371]	Fungus
44391	76	1104	32	593	-14.214	-3.829	1.16E-07	1.89E-06	1081	craniferina_c27234	CUST_19568_PI416193496	239615219	EEQ92206.1	acetoacetyl-CoA reductase [Ajellomyces dermatitidis ER-3]	Fungus
38045	17	2	4	0	7.67	2.939	1.38E-08	3.90E-07	1082	craniferina_c20458	CUST_13147_PI416193496	NA	NA	NA	Algae
39969	3	28	2	5	-9.426	-3.237	4.10E-08	8.75E-07	1083	craniferina_c12901	CUST_6634_PI416193496	NA	NA	NA	Algae
35858	495	39	50	14	13.183	3.721	1.03E-07	1.73E-06	1084	craniferina_lrc3030	CUST_4763_PI416193500	NA	NA	NA	Fungus
29437	124	1201	34	375	-9.631	-3.268	4.58E-08	9.55E-07	1085	craniferina_c11393	CUST_11859_PI416193500	169621462	XP_001804141.1	hypothetical protein SNOG_13941 [Phaeosphaeria nodorum SN15] 	Fungus
34389	898	83	236	13	10.678	3.417	6.46E-08	1.23E-06	1086	craniferina_c15800	CUST_13463_PI416193500	NA	NA	NA	Fungus
33838	7785	242	4518	38	28.152	4.815	2.55E-07	3.46E-06	1087	Cr_DMini_2305B02.ab1	CUST_16716_PI416193500	224775809	DAA06476.1	TPA_inf: GPR1/FUN34/YaaH-class plasma membrane protein [Sclerotinia sclerotiorum]	Fungus
6349	115	1488	56	853	-12.621	-3.658	9.54E-08	1.64E-06	1088	craniferina_lrc60	CUST_113_PI416193500	156051874	XP_001591898.1	hypothetical protein SS1G_07344 [Sclerotinia sclerotiorum 1980] 	Algae
12396	16539	1940	928	276	8.572	3.1	2.80E-08	6.60E-07	1089	craniferina_c23691	CUST_14921_PI416193500	242769103	XP_002341701.1	"short-chain dehydrogenase, putative [Talaromyces stipitatus ATCC 10500] "	Fungus
39955	123	970	27	130	-7.983	-2.997	1.97E-08	5.08E-07	1090	craniferina_c17268	CUST_14102_PI416193500	156053229	XP_001592541.1	DNA repair protein rhp51 [Sclerotinia sclerotiorum 1980] 	Fungus
27813	135	1182	34	95	-8.964	-3.164	3.56E-08	7.89E-07	1091	craniferina_c10532	CUST_4852_PI416193496	154293788	XP_001547339.1	hypothetical protein BC1G_14222 [Botryotinia fuckeliana B05.10] 	Fungus
18364	8	132	2	61	-15.062	-3.913	1.34E-07	2.12E-06	1092	craniferina_c25425	CUST_17837_PI416193496	212539798	XP_002150054.1	conserved hypothetical protein [Penicillium marneffei ATCC 18224] 	Fungus
5771	55	386	8	16	-7.11	-2.83	8.59E-09	2.79E-07	1093	craniferina_c12869	CUST_6605_PI416193496	256732849	EEU46197.1	predicted protein [Nectria haematococca mpVI 77-13-4]	Algae
15328	2190	18206	1041	5081	-8.743	-3.128	3.30E-08	7.48E-07	1094	craniferina_c28277	CUST_20482_PI416193496	145257349	XP_001401697.1	hypothetical protein An04g03290 [Aspergillus niger] 	Algae
12031	848	117	139	26	7.292	2.866	1.09E-08	3.32E-07	1095	craniferina_c22236	CUST_14840_PI416193496	NA	NA	NA	Fungus
2719	3909	578	537	79	6.758	2.757	5.73E-09	2.13E-07	1096	craniferina_c23387	CUST_15920_PI416193496	NA	NA	NA	Fungus
22835	1123	6	1021	2	131.091	7.034	4.88E-07	5.72E-06	1097	Cr_Midi_01E01.ab1	CUST_17766_PI416193500	NA	NA	NA	Fungus
13498	39261	4854	8241	339	7.979	2.996	2.05E-08	5.21E-07	1098	craniferina_c7961	CUST_9681_PI416193500	170087950	XP_001875198.1	predicted protein [Laccaria bicolor S238N-H82] 	Fungus
43918	83282	15580	3071	1427	5.358	2.422	4.56E-11	9.04E-09	1099	Cr_DMini_865A12.ab1	CUST_17539_PI416193500	258575595	XP_002541979.1	40S ribosomal protein S15 [Uncinocarpus reesii 1704] 	Algae
19135	1077	196	211	5	5.435	2.442	1.07E-10	1.59E-08	1100	craniferina_c9619	CUST_10827_PI416193500	39947805	XP_363047.1	hypothetical protein MGG_08631 [Magnaporthe oryzae 70-15] 	Fungus
8010	116	20	11	3	5.893	2.559	8.35E-10	5.63E-08	1101	craniferina_c20801	CUST_13472_PI416193496	NA	NA	NA	Fungus
25756	312	54	45	13	5.853	2.549	7.57E-10	5.32E-08	1102	craniferina_c2106	CUST_334_PI416193496	NA	NA	NA	Fungus
38673	51	411	14	168	-7.816	-2.966	1.85E-08	4.84E-07	1103	craniferina_c5838	CUST_7891_PI416193500	67523929	XP_660024.1	hypothetical protein AN2420.2 [Aspergillus nidulans FGSC A4] 	Algae
9876	5659	50417	1459	7522	-9.034	-3.175	3.92E-08	8.44E-07	1104	craniferina_lrc10634	CUST_4920_PI416193496	169599318	XP_001793082.1	hypothetical protein SNOG_02476 [Phaeosphaeria nodorum SN15] 	Fungus
26963	381	45	222	7	7.755	2.955	1.69E-08	4.48E-07	1105	craniferina_c8683	CUST_10261_PI416193500	154321758	XP_001560194.1	hypothetical protein BC1G_01026 [Botryotinia fuckeliana B05.10] 	Fungus
25264	40	757	7	49	-19.137	-4.258	1.98E-07	2.86E-06	1106	craniferina_c2540	CUST_471_PI416193496	NA	NA	NA	Algae
13993	31	177	5	22	-5.66	-2.501	4.23E-10	3.67E-08	1107	craniferina_c22968	CUST_14849_PI416193500	156053568	XP_001592710.1	hypothetical protein SS1G_05631 [Sclerotinia sclerotiorum 1980] 	Fungus
19486	162	1021	43	140	-6.417	-2.682	2.85E-09	1.25E-07	1108	craniferina_c22185	CUST_14790_PI416193496	258575817	XP_002542090.1	predicted protein [Uncinocarpus reesii 1704] 	Fungus
41267	6097	37359	588	8776	-6.02	-2.59	1.25E-09	7.28E-08	1109	craniferina_c13651	CUST_12732_PI416193500	156063086	XP_001597465.1	hypothetical protein SS1G_01659 [Sclerotinia sclerotiorum 1980] 	Fungus
8784	87	13	18	4	6.829	2.772	6.79E-09	2.38E-07	1110	craniferina_c16732	CUST_13851_PI416193500	NA	NA	NA	Fungus
40891	3	88	0	62	-29.788	-4.897	2.89E-07	3.81E-06	1111	craniferina_c17498	CUST_14198_PI416193500	NA	NA	NA	Fungus
7525	102	943	30	283	-9.313	-3.219	4.89E-08	1.00E-06	1112	craniferina_c11393	CUST_11860_PI416193500	169621462	XP_001804141.1	hypothetical protein SNOG_13941 [Phaeosphaeria nodorum SN15] 	Fungus
9787	833	2	166	0	422.763	8.724	6.45E-07	7.12E-06	1113	craniferina_c10599	CUST_4894_PI416193496	NA	NA	NA	Fungus
43170	119	18	9	5	6.723	2.749	6.36E-09	2.29E-07	1114	craniferina_c6356	CUST_2171_PI416193496	189211277	XP_001941969.1	glutamyl-tRNA(Gln) amidotransferase subunit A [Pyrenophora tritici-repentis Pt-1C-BFP] 	Fungus
23363	2938	520	204	58	5.669	2.503	5.29E-10	4.19E-08	1115	Cr_DMidi_9601D11.ab1	CUST_16321_PI416193500	NA	NA	NA	Algae
22652	78	10	14	2	8.182	3.032	2.70E-08	6.40E-07	1116	craniferina_c25460	CUST_17869_PI416193496	NA	NA	NA	Fungus
12371	546	99	52	31	5.675	2.505	5.53E-10	4.29E-08	1117	craniferina_c5423	CUST_7451_PI416193500	261355200	EEY17628.1	acetyl-CoA acetyltransferase [Verticillium albo-atrum VaMs.102]	Algae
40835	130	25	26	4	5.243	2.39	1.83E-11	5.14E-09	1118	craniferina_c8075	CUST_3185_PI416193496	289613384	CBI59637.1	unnamed protein product [Sordaria macrospora]	Fungus
28710	182	1424	28	274	-7.787	-2.961	2.09E-08	5.30E-07	1119	craniferina_c14802	CUST_13088_PI416193500	212546045	XP_002153176.1	"ribosomal small subunit assembly protein, putative [Penicillium marneffei ATCC 18224] "	Fungus
44139	87	892	34	370	-10.182	-3.348	6.61E-08	1.25E-06	1120	craniferina_c3582	CUST_5455_PI416193500	115387227	XP_001211119.1	conserved hypothetical protein [Aspergillus terreus NIH2624] 	Algae
41051	9118	54563	1058	234	-6.01	-2.587	1.50E-09	8.28E-08	1121	craniferina_c2191	CUST_3659_PI416193500	261196133	XP_002624470.1	deubiquitination-protection protein dph1 [Ajellomyces dermatitidis SLH14081] 	Fungus
4673	23506	4359	3375	1007	5.448	2.446	2.19E-10	2.50E-08	1122	craniferina_lrc627	CUST_1145_PI416193500	212526044	XP_002143179.1	conserved hypothetical protein [Penicillium marneffei ATCC 18224] 	Fungus
11987	16	116	6	25	-7.359	-2.879	1.44E-08	4.01E-07	1123	craniferina_c23911	CUST_14946_PI416193500	255570232	XP_002526076.1	"chaperone clpb, putative [Ricinus communis] "	Algae
4683	16642	1967	1300	290	8.502	3.088	3.48E-08	7.75E-07	1124	craniferina_c23691	CUST_14922_PI416193500	242769103	XP_002341701.1	"short-chain dehydrogenase, putative [Talaromyces stipitatus ATCC 10500] "	Fungus
24847	14	93	3	21	-6.806	-2.767	7.83E-09	2.62E-07	1125	craniferina_c2894	CUST_4584_PI416193500	145244679	XP_001394645.1	hypothetical protein An11g06670 [Aspergillus niger] 	Fungus
5505	786	63	17	16	12.775	3.675	1.20E-07	1.94E-06	1126	craniferina_c6363	CUST_8374_PI416193500	159482733	XP_001699422.1	oxysterol binding protein [Chlamydomonas reinhardtii] 	Algae
3217	84	5	23	1	16.047	4.004	1.78E-07	2.63E-06	1127	craniferina_c25584	CUST_17982_PI416193496	NA	NA	NA	Algae
5532	16752	3066	2204	559	5.496	2.458	3.10E-10	3.09E-08	1128	craniferina_lrc9586	CUST_4181_PI416193496	154289936	XP_001545571.1	60S ribosomal protein L15 [Botryotinia fuckeliana B05.10] 	Fungus
41549	2322	364	378	149	6.71	2.746	7.15E-09	2.48E-07	1129	craniferina_c1921	CUST_3270_PI416193500	189193585	XP_001933131.1	C2 domain containing protein [Pyrenophora tritici-repentis Pt-1C-BFP] 	Fungus
9580	38	3	16	1	12.159	3.604	1.07E-07	1.78E-06	1130	craniferina_c9279	CUST_3954_PI416193496	NA	NA	NA	Fungus
21816	163	23	43	3	6.981	2.803	1.04E-08	3.24E-07	1131	craniferina_c20394	CUST_13085_PI416193496	67551230	XP_660080.1	hypothetical protein AN2476.2 [Aspergillus nidulans FGSC A4] 	Fungus
38283	748	72	198	8	10.117	3.339	6.90E-08	1.29E-06	1132	craniferina_c15800	CUST_13464_PI416193500	NA	NA	NA	Fungus
8529	4345	163	2421	56	25.207	4.656	2.89E-07	3.81E-06	1133	craniferina_c2266	CUST_3764_PI416193500	159465641	XP_001691031.1	light-harvesting protein of photosystem I [Chlamydomonas reinhardtii] 	Algae
41583	492	47	164	13	10.343	3.371	7.32E-08	1.35E-06	1134	craniferina_c14771	CUST_8218_PI416193496	NA	NA	NA	Fungus
41199	4	59	2	4	-16.805	-4.071	1.94E-07	2.83E-06	1135	craniferina_c27026	CUST_19372_PI416193496	154273136	XP_001537420.1	predicted protein [Ajellomyces capsulatus NAm1] 	Fungus
9624	2172	17491	659	2789	-8.263	-3.047	3.23E-08	7.34E-07	1136	Cr_WMidi_8257E09.ab1	CUST_18662_PI416193500	119192652	XP_001246932.1	hypothetical protein CIMG_00703 [Coccidioides immitis RS]	Fungus
16134	47	287	6	58	-6.055	-2.598	1.87E-09	9.41E-08	1137	craniferina_c13594	CUST_7226_PI416193496	727357	AAB49030.1	DnaJ homolog [Arabidopsis thaliana]	Algae
3415	6	37	0	9	-6.558	-2.713	5.92E-09	2.18E-07	1138	craniferina_c28090	CUST_15292_PI416193500	291185498	EFE40975.1	"calcium transporting ATPase (Pmc1), putative [Trichophyton verrucosum HKI 0517]"	Fungus
7437	12	73	4	5	-6.307	-2.657	3.36E-09	1.43E-07	1139	craniferina_c3063	CUST_4812_PI416193500	261192276	XP_002622545.1	topoisomerase TRF4 [Ajellomyces dermatitidis SLH14081] 	Fungus
3676	10710	2073	745	208	5.174	2.371	1.52E-11	4.79E-09	1140	craniferina_lrc28395	CUST_20584_PI416193496	291189635	EFE44910.1	hypothetical protein TRV_00283 [Trichophyton verrucosum HKI 0517]	Fungus
32975	2	19	0	2	-9.639	-3.269	6.35E-08	1.22E-06	1141	craniferina_c12215	CUST_6072_PI416193496	NA	NA	NA	Fungus
15239	4	41	1	5	-9.74	-3.284	6.49E-08	1.24E-06	1142	craniferina_c9686	CUST_4247_PI416193496	NA	NA	NA	Fungus
7676	22	3	4	2	8.027	3.005	2.89E-08	6.75E-07	1143	craniferina_c14868	CUST_13124_PI416193500	225556286	EEH04575.1	chromatin assembly factor 1 subunit B [Ajellomyces capsulatus G186AR]	Fungus
38653	7	118	5	9	-22.285	-4.478	2.66E-07	3.57E-06	1144	craniferina_c19823	CUST_12536_PI416193496	NA	NA	NA	Algae
5435	1035	7	928	2	114.671	6.841	5.60E-07	6.37E-06	1145	Cr_Midi_01E01.ab1	CUST_17767_PI416193500	NA	NA	NA	Fungus
28758	4717	232200	1756	10910	-51.333	-5.682	4.42E-07	5.31E-06	1146	Cr_DMidi_5281D10.ab1	CUST_15702_PI416193500	258564060	XP_002582775.1	30 kDa heat shock protein [Uncinocarpus reesii 1704] 	Fungus
43270	3822	3	3928	0	846.459	9.725	7.88E-07	8.34E-06	1147	craniferina_c25350	CUST_17766_PI416193496	NA	NA	NA	Fungus
11878	250	23	57	7	10.864	3.442	8.98E-08	1.57E-06	1148	craniferina_c19256	CUST_11995_PI416193496	169616466	XP_001801648.1	hypothetical protein SNOG_11405 [Phaeosphaeria nodorum SN15] 	Fungus
1571	9	61	3	5	-6.952	-2.797	1.07E-08	3.28E-07	1149	craniferina_c27906	CUST_20195_PI416193496	NA	NA	NA	Fungus
25778	273	33	145	2	7.661	2.937	2.20E-08	5.50E-07	1150	craniferina_c26580	CUST_18938_PI416193496	NA	NA	NA	Algae
8785	430	23	50	10	20.09	4.328	2.45E-07	3.35E-06	1151	craniferina_c16019	CUST_13557_PI416193500	240280141	EER43645.1	glycosyltransferase [Ajellomyces capsulatus H143]	Fungus
6703	255	1535	26	237	-5.998	-2.584	1.89E-09	9.50E-08	1152	craniferina_lrc24652	CUST_17110_PI416193496	242782178	XP_002479948.1	"cyclin-like protein (Clg1), putative [Talaromyces stipitatus ATCC 10500] "	Fungus
14389	78	9	15	2	8.806	3.139	4.66E-08	9.65E-07	1153	craniferina_c14691	CUST_8144_PI416193496	NA	NA	NA	Fungus
11501	4	51	2	2	-13.987	-3.806	1.53E-07	2.33E-06	1154	craniferina_c13425	CUST_7085_PI416193496	NA	NA	NA	Fungus
34893	11510	2061	2117	101	5.525	2.466	4.63E-10	3.89E-08	1155	craniferina_lrc877	CUST_1583_PI416193500	156059442	XP_001595644.1	hypothetical protein SS1G_03733 [Sclerotinia sclerotiorum 1980] 	Fungus
3636	481	2698	147	159	-5.808	-2.538	1.27E-09	7.38E-08	1156	Cr_DMini_4609C10.ab1	CUST_17081_PI416193500	119479867	XP_001259962.1	beta-glucosidase [Neosartorya fischeri NRRL 181] 	Fungus
19527	66	3	10	1	27.362	4.774	3.22E-07	4.13E-06	1157	craniferina_c1695	CUST_2922_PI416193500	78103322	YP_358636.1	hypothetical protein PhapfoPp090 [Phalaenopsis aphrodite subsp. formosana] 	Algae
1567	8	154	11	32	-32.832	-5.037	3.74E-07	4.67E-06	1158	craniferina_c9422	CUST_10725_PI416193500	261357186	EEY19614.1	conserved hypothetical protein [Verticillium albo-atrum VaMs.102]	Fungus
6843	45398	8425	7788	625	5.344	2.418	2.09E-10	2.43E-08	1159	craniferina_lrc383	CUST_720_PI416193500	154312122	XP_001555389.1	40S ribosomal protein S3 [Botryotinia fuckeliana B05.10] 	Fungus
32986	63	1438	9	601	-21.42	-4.421	2.68E-07	3.58E-06	1160	craniferina_c6046	CUST_2003_PI416193496	296818393	XP_002849533.1	phoma betae P450 monooxygenase No.2 [Arthroderma otae CBS 113480] 	Fungus
18534	446	3474	173	326	-8.215	-3.038	3.55E-08	7.89E-07	1161	craniferina_c3184	CUST_4960_PI416193500	NA	NA	NA	Fungus
8771	769	145	218	17	5.211	2.382	5.07E-11	9.54E-09	1162	craniferina_c12914	CUST_12521_PI416193500	291189255	EFE44555.1	hypothetical protein TRV_00663 [Trichophyton verrucosum HKI 0517]	Fungus
27394	9	97	3	22	-10.583	-3.404	8.87E-08	1.56E-06	1163	craniferina_c5525	CUST_7563_PI416193500	256725321	EEU38685.1	hypothetical protein NECHADRAFT_45867 [Nectria haematococca mpVI 77-13-4]	Fungus
37073	2289	412	522	27	5.467	2.451	4.03E-10	3.55E-08	1164	craniferina_c10250	CUST_4651_PI416193496	NA	NA	NA	Fungus
22431	31	555	16	164	-19.679	-4.299	2.53E-07	3.44E-06	1165	craniferina_lrc651	CUST_1185_PI416193500	119482916	XP_001261486.1	mitochondrial intermembrane space protein Mia40 [Neosartorya fischeri NRRL 181] 	Fungus
27648	1311	6848	125	490	-5.23	-2.387	6.77E-11	1.13E-08	1166	craniferina_c7558	CUST_2886_PI416193496	27734371	AAM51214.1	polyubiquitin [Cercomonas sp. ATCC 50316] 	Fungus
36515	718	100	284	17	6.896	2.786	1.13E-08	3.40E-07	1167	craniferina_c12300	CUST_6135_PI416193496	226288365	EEH43877.1	MGMT family protein [Paracoccidioides brasiliensis Pb18]	Fungus
42311	3900	129	2404	57	28.486	4.832	3.47E-07	4.38E-06	1168	craniferina_c2266	CUST_3763_PI416193500	159465641	XP_001691031.1	light-harvesting protein of photosystem I [Chlamydomonas reinhardtii] 	Algae
2160	4989	667	430	213	7.769	2.958	2.72E-08	6.45E-07	1169	craniferina_c23362	CUST_15899_PI416193496	NA	NA	NA	Fungus
3223	3047	462	342	73	6.623	2.728	7.89E-09	2.64E-07	1170	craniferina_c14952	CUST_8369_PI416193496	NA	NA	NA	Algae
11190	1153	135	81	49	8.947	3.161	5.61E-08	1.11E-06	1171	craniferina_c27640	CUST_19955_PI416193496	258563998	XP_002582744.1	hypothetical protein UREG_07517 [Uncinocarpus reesii 1704] 	Algae
8754	13	112	3	7	-8.564	-3.098	4.62E-08	9.60E-07	1172	craniferina_c7547	CUST_2879_PI416193496	NA	NA	NA	Fungus
6670	303	15	108	2	19.798	4.307	2.65E-07	3.55E-06	1173	Cr_DMidi_7585A05.ab1	CUST_16100_PI416193500	NA	NA	NA	Fungus
28477	18	1865	13	293	-129.85	-7.021	6.34E-07	7.02E-06	1174	craniferina_c3486	CUST_5337_PI416193500	169768460	XP_001818700.1	hypothetical protein [Aspergillus oryzae RIB40] 	Algae
31400	104	1479	28	724	-13.576	-3.763	1.61E-07	2.42E-06	1175	craniferina_lrc26813	CUST_19166_PI416193496	NA	NA	NA	Fungus
41334	68	412	9	41	-6.062	-2.6	2.83E-09	1.25E-07	1176	craniferina_c25015	CUST_17448_PI416193496	240111352	EER29505.1	hypothetical protein CPC735_071870 [Coccidioides posadasii C735 delta SOWgp]	Algae
37748	2350	362	468	152	6.839	2.774	1.14E-08	3.42E-07	1177	craniferina_c1921	CUST_3269_PI416193500	189193585	XP_001933131.1	C2 domain containing protein [Pyrenophora tritici-repentis Pt-1C-BFP] 	Fungus
1491	1307	112	277	17	11.582	3.534	1.19E-07	1.93E-06	1178	craniferina_c15770	CUST_9030_PI416193496	169779629	XP_001824279.1	hypothetical protein [Aspergillus oryzae RIB40] 	Fungus
13866	271	2868	107	475	-11.206	-3.486	1.11E-07	1.82E-06	1179	craniferina_c6354	CUST_2170_PI416193496	NA	NA	NA	Fungus
23543	82	6	59	2	12.032	3.589	1.28E-07	2.03E-06	1180	craniferina_c25072	CUST_17499_PI416193496	156032888	XP_001585281.1	predicted protein [Sclerotinia sclerotiorum 1980] 	Fungus
34843	1242	8	681	2	148.044	7.21	6.78E-07	7.40E-06	1181	craniferina_lrc259	CUST_491_PI416193500	238495508	XP_002378990.1	"non-classical export protein Nce102, putative [Aspergillus flavus NRRL3357] "	Fungus
34074	2238	423	605	94	5.266	2.397	1.89E-10	2.29E-08	1182	craniferina_c6186	CUST_2077_PI416193496	239611926	EEQ88913.1	conserved hypothetical protein [Ajellomyces dermatitidis ER-3]	Algae
23243	4270	318	94	215	15.722	3.975	2.16E-07	3.07E-06	1183	craniferina_c4286	CUST_6279_PI416193500	189198059	XP_001935367.1	predicted protein [Pyrenophora tritici-repentis Pt-1C-BFP] 	Fungus
21557	4	111	2	32	-30.423	-4.927	3.98E-07	4.91E-06	1184	craniferina_c8424	CUST_3393_PI416193496	NA	NA	NA	Fungus
26992	1118	7526	297	1342	-6.806	-2.767	1.15E-08	3.43E-07	1185	craniferina_c23253	CUST_15795_PI416193496	NA	NA	NA	Fungus
25976	57	4	51	1	11.73	3.552	1.26E-07	2.01E-06	1186	craniferina_c19436	CUST_14492_PI416193500	NA	NA	NA	Fungus
14533	112	13	4	8	9.63	3.268	7.59E-08	1.39E-06	1187	craniferina_c14789	CUST_8234_PI416193496	NA	NA	NA	Algae
42288	2530	467	162	39	5.428	2.44	5.13E-10	4.12E-08	1188	craniferina_c11271	CUST_5370_PI416193496	169612459	XP_001799647.1	hypothetical protein SNOG_09352 [Phaeosphaeria nodorum SN15] 	Fungus
23933	46	265	11	5	-5.862	-2.552	2.10E-09	1.02E-07	1189	craniferina_c8158	CUST_9861_PI416193500	145256757	XP_001401506.1	hypothetical protein An04g01410 [Aspergillus niger] 	Fungus
1119	8673	48900	685	2051	-5.646	-2.497	1.24E-09	7.26E-08	1190	craniferina_c2191	CUST_3660_PI416193500	261196133	XP_002624470.1	deubiquitination-protection protein dph1 [Ajellomyces dermatitidis SLH14081] 	Fungus
37043	3431	589	763	88	5.775	2.53	1.78E-09	9.20E-08	1191	craniferina_c4199	CUST_6175_PI416193500	NA	NA	NA	Fungus
27296	715	3982	163	311	-5.651	-2.499	1.30E-09	7.50E-08	1192	craniferina_c3999	CUST_5946_PI416193500	NA	NA	NA	Fungus
30983	84983	15086	22818	2195	5.548	2.472	8.89E-10	5.85E-08	1193	craniferina_lrc252	CUST_480_PI416193500	225561848	EEH10128.1	60S acidic ribosomal protein P2 [Ajellomyces capsulatus G186AR]	Fungus
39475	62	347	5	46	-5.538	-2.469	8.53E-10	5.69E-08	1194	craniferina_lrc548	CUST_1018_PI416193500	156053684	XP_001592768.1	hypothetical protein SS1G_05689 [Sclerotinia sclerotiorum 1980] 	Algae
39098	199	32	10	10	6.448	2.689	7.28E-09	2.50E-07	1195	craniferina_c3690	CUST_897_PI416193496	NA	NA	NA	Fungus
703	54	614	16	74	-11.718	-3.551	1.30E-07	2.06E-06	1196	craniferina_c7760	CUST_3001_PI416193496	119496505	XP_001265026.1	"cAMP-dependent protein kinase, putative [Neosartorya fischeri NRRL 181] "	Algae
1574	16	711	16	153	-70.735	-6.144	5.87E-07	6.62E-06	1197	craniferina_c11446	CUST_5495_PI416193496	212526818	XP_002143566.1	"methyltransferase, putative [Penicillium marneffei ATCC 18224] "	Fungus
15520	217	1610	62	130	-7.63	-2.932	2.95E-08	6.85E-07	1198	craniferina_c13392	CUST_7055_PI416193496	156056977	XP_001594412.1	hypothetical protein SS1G_04219 [Sclerotinia sclerotiorum 1980] 	Fungus
23936	12088	1862	1793	462	6.582	2.719	9.45E-09	3.00E-07	1199	craniferina_c7347	CUST_9172_PI416193500	119193308	XP_001247260.1	conserved hypothetical protein [Coccidioides immitis RS] 	Fungus
17959	25	2	4	0	13.869	3.794	1.90E-07	2.77E-06	1200	craniferina_c9042	CUST_10492_PI416193500	NA	NA	NA	Fungus
40800	288	40	90	13	7.172	2.842	1.93E-08	4.99E-07	1201	craniferina_c24966	CUST_17405_PI416193496	169771805	XP_001820372.1	hypothetical protein [Aspergillus oryzae RIB40] 	Fungus
13670	6097	1227	344	118	4.981	2.316	7.21E-12	3.06E-09	1202	craniferina_c10751	CUST_11479_PI416193500	NA	NA	NA	Fungus
16313	1285	194	56	66	6.875	2.781	1.36E-08	3.84E-07	1203	craniferina_c10809	CUST_5044_PI416193496	NA	NA	NA	Fungus
7662	9900	82129	1737	10700	-8.339	-3.06	4.85E-08	9.97E-07	1204	craniferina_lrc10758	CUST_5011_PI416193496	NA	NA	NA	Fungus
33753	205	7	39	1	27.924	4.803	4.03E-07	4.95E-06	1205	craniferina_c2316	CUST_3832_PI416193500	239612734	EEQ89721.1	DUF1014 domain-containing protein [Ajellomyces dermatitidis ER-3]	Fungus
12977	105	1261	61	387	-13.237	-3.727	1.80E-07	2.66E-06	1206	craniferina_c8681	CUST_3549_PI416193496	226286835	EEH42348.1	pyruvate dehydrogenase kinase [Paracoccidioides brasiliensis Pb18]	Fungus
27749	163	2028	42	111	-12.761	-3.674	1.60E-07	2.40E-06	1207	craniferina_c11735	CUST_5701_PI416193496	255955101	XP_002568303.1	Pc21g12760 [Penicillium chrysogenum Wisconsin 54-1255] 	Fungus
11129	2	20	1	3	-8.56	-3.098	5.56E-08	1.11E-06	1208	craniferina_c14130	CUST_12878_PI416193500	156043533	XP_001588323.1	hypothetical protein SS1G_10770 [Sclerotinia sclerotiorum 1980] 	Fungus
25410	8364	15	8175	5	418.365	8.709	8.65E-07	8.97E-06	1209	craniferina_c9626	CUST_4207_PI416193496	NA	NA	NA	Fungus
8237	6	39	2	3	-7.505	-2.908	2.74E-08	6.48E-07	1210	craniferina_lrc17888	CUST_10717_PI416193496	118083778	XP_001232842.1	PREDICTED: hypothetical protein [Gallus gallus]	Fungus
14017	1052	206	102	37	5.154	2.366	1.24E-10	1.76E-08	1211	craniferina_c1048	CUST_1887_PI416193500	119480463	XP_001260260.1	60S ribosomal protein L18 [Neosartorya fischeri NRRL 181] 	Fungus
28101	1775	18223	537	875	-10.627	-3.41	1.07E-07	1.78E-06	1212	craniferina_c9138	CUST_10551_PI416193500	NA	NA	NA	Algae
33012	37	204	10	23	-5.556	-2.474	1.11E-09	6.80E-08	1213	craniferina_c23812	CUST_16321_PI416193496	NA	NA	NA	Algae
30860	4030	22022	1238	3298	-5.618	-2.49	1.39E-09	7.88E-08	1214	craniferina_c12530	CUST_6325_PI416193496	145241968	XP_001393630.1	hypothetical protein An09g03140 [Aspergillus niger] 	Fungus
41468	194	35	38	7	5.496	2.458	8.71E-10	5.75E-08	1215	craniferina_c12148	CUST_12248_PI416193500	NA	NA	NA	Fungus
5671	1731	46748	306	6278	-27.113	-4.761	4.04E-07	4.96E-06	1216	craniferina_c1972	CUST_3349_PI416193500	NA	NA	NA	Fungus
12565	26	176	7	14	-7.061	-2.82	1.83E-08	4.79E-07	1217	craniferina_c2282	CUST_3788_PI416193500	242784424	XP_002480384.1	"eukaryotic translation initiation factor 3 subunit CLU1/TIF31, putative [Talaromyces stipitatus ATCC 10500] "	Fungus
27120	43	216	5	16	-5.049	-2.336	4.57E-11	9.04E-09	1218	craniferina_c22968	CUST_14850_PI416193500	156053568	XP_001592710.1	hypothetical protein SS1G_05631 [Sclerotinia sclerotiorum 1980] 	Fungus
42130	798	152	191	10	5.152	2.365	1.45E-10	1.90E-08	1219	Cr_DMini_1249H10.ab1	CUST_16700_PI416193500	226293700	EEH49120.1	nuclear cap-binding protein subunit 2 [Paracoccidioides brasiliensis Pb18]	Fungus
31168	1612	2	1366	0	649.195	9.343	9.63E-07	9.76E-06	1220	craniferina_c25097	CUST_17523_PI416193496	NA	NA	NA	Fungus
17445	6149	5	6338	3	1038.505	10.02	9.90E-07	9.95E-06	1221	craniferina_c1115	CUST_2000_PI416193500	NA	NA	NA	Algae
38894	2074	15813	111	3805	-7.484	-2.904	2.89E-08	6.75E-07	1222	craniferina_c2972	CUST_4692_PI416193500	NA	NA	NA	Fungus
18043	20	110	5	6	-5.81	-2.539	2.43E-09	1.13E-07	1223	craniferina_c10779	CUST_11500_PI416193500	NA	NA	NA	Algae
18483	524	3192	99	613	-6.096	-2.608	4.92E-09	1.90E-07	1224	craniferina_c27219	CUST_19557_PI416193496	159468684	XP_001692504.1	chaperonin 60B2 [Chlamydomonas reinhardtii] 	Algae
43237	5	65	1	34	-12.778	-3.676	1.75E-07	2.60E-06	1225	craniferina_c27150	CUST_19490_PI416193496	NA	NA	NA	Algae
33446	13	86	2	22	-6.342	-2.665	7.63E-09	2.58E-07	1226	craniferina_c24345	CUST_16823_PI416193496	NA	NA	NA	Algae
3245	8	53	2	13	-6.654	-2.734	1.18E-08	3.50E-07	1227	craniferina_c24467	CUST_16935_PI416193496	NA	NA	NA	Algae
29725	326	9770	139	126	-32.384	-5.017	4.66E-07	5.52E-06	1228	Cr_WMini_1633E07.ab1	CUST_19182_PI416193500	169605649	XP_001796245.1	hypothetical protein SNOG_05850 [Phaeosphaeria nodorum SN15] 	Algae
38138	48	348	10	122	-7.063	-2.82	2.02E-08	5.15E-07	1229	craniferina_c2665	CUST_515_PI416193496	261188686	XP_002620757.1	histone acetyltransferase esa-1 [Ajellomyces dermatitidis SLH14081] 	Fungus
19584	52	2	3	1	24.181	4.596	3.99E-07	4.92E-06	1230	craniferina_c1610	CUST_213_PI416193496	169597877	XP_001792362.1	hypothetical protein SNOG_01730 [Phaeosphaeria nodorum SN15] 	Fungus
21123	2240	307	224	105	7.578	2.922	3.39E-08	7.64E-07	1231	craniferina_c8514	CUST_10131_PI416193500	NA	NA	NA	Fungus
20962	5	30	1	2	-6.163	-2.624	6.04E-09	2.21E-07	1232	craniferina_c16469	CUST_13736_PI416193500	NA	NA	NA	Fungus
17919	24333	3076	5731	950	8.024	3.004	4.66E-08	9.65E-07	1233	craniferina_c942	CUST_1698_PI416193500	154297211	XP_001549033.1	NADH-cytochrome b5 reductase [Botryotinia fuckeliana B05.10] 	Algae
34746	123	1082	34	118	-9.005	-3.171	7.63E-08	1.39E-06	1234	craniferina_c28155	CUST_20391_PI416193496	NA	NA	NA	Fungus
14523	577	90	119	28	6.582	2.718	1.17E-08	3.48E-07	1235	craniferina_c8402	CUST_10042_PI416193500	295673574	XP_002797333.1	pre-60S factor REI1 [Paracoccidioides brasiliensis Pb01] 	Fungus
14342	68	347	19	46	-5.237	-2.389	3.66E-10	3.36E-08	1236	craniferina_c23351	CUST_15888_PI416193496	289621159	CBI51942.1	unnamed protein product [Sordaria macrospora]	Algae
30561	319	40	92	7	7.898	2.982	4.56E-08	9.52E-07	1237	craniferina_c18194	CUST_10988_PI416193496	256721804	EEU35198.1	hypothetical protein NECHADRAFT_97586 [Nectria haematococca mpVI 77-13-4]	Fungus
28464	70	8	26	1	8.088	3.016	5.11E-08	1.04E-06	1238	craniferina_c7746	CUST_2993_PI416193496	NA	NA	NA	Algae
8922	464	3509	71	1350	-7.285	-2.865	2.70E-08	6.40E-07	1239	craniferina_c10286	CUST_11205_PI416193500	258566237	XP_002583863.1	conserved hypothetical protein [Uncinocarpus reesii 1704] 	Algae
13142	384	2249	41	61	-5.885	-2.557	3.75E-09	1.56E-07	1240	craniferina_c4740	CUST_6723_PI416193500	171696076	XP_001912962.1	hypothetical protein [Podospora anserina S mat+] 	Fungus
10534	26	167	9	73	-6.401	-2.678	9.23E-09	2.95E-07	1241	craniferina_lrc563	CUST_1041_PI416193500	67516261	XP_658016.1	hypothetical protein AN0412.2 [Aspergillus nidulans FGSC A4] 	Fungus
5328	1040	7	1046	3	104.231	6.704	7.62E-07	8.13E-06	1242	Cr_DMini_2305B10.ab1	CUST_16732_PI416193500	NA	NA	NA	Fungus
6632	3676	284	982	121	13.453	3.75	2.17E-07	3.07E-06	1243	craniferina_c8627	CUST_3515_PI416193496	242804092	XP_002484306.1	"glutamyl-tRNA(gln) amidotransferase subunit A, putative [Talaromyces stipitatus ATCC 10500] "	Fungus
41872	1341	263	131	43	5.125	2.357	2.04E-10	2.39E-08	1244	craniferina_c1048	CUST_1888_PI416193500	119480463	XP_001260260.1	60S ribosomal protein L18 [Neosartorya fischeri NRRL 181] 	Fungus
22826	4	25	2	6	-7.051	-2.818	2.22E-08	5.55E-07	1245	craniferina_c8894	CUST_10403_PI416193500	189196064	XP_001934370.1	conserved hypothetical protein [Pyrenophora tritici-repentis Pt-1C-BFP] 	Fungus
17860	1049	7742	61	1729	-7.271	-2.862	2.80E-08	6.59E-07	1246	craniferina_c27257	CUST_19591_PI416193496	NA	NA	NA	Fungus
24654	1260	261	44	28	4.843	2.276	1.62E-12	1.23E-09	1247	craniferina_c9714	CUST_10887_PI416193500	156042209	XP_001587662.1	hypothetical protein SS1G_11655 [Sclerotinia sclerotiorum 1980] 	Fungus
33806	3	22	1	5	-6.757	-2.756	1.53E-08	4.19E-07	1248	craniferina_c14130	CUST_12877_PI416193500	156043533	XP_001588323.1	hypothetical protein SS1G_10770 [Sclerotinia sclerotiorum 1980] 	Fungus
15960	409	9685	208	3783	-25.118	-4.651	4.35E-07	5.24E-06	1249	craniferina_lrc14928	CUST_8348_PI416193496	154301570	XP_001551197.1	cyanide hydratase [Botryotinia fuckeliana B05.10] 	Fungus
5069	391	2334	46	361	-5.953	-2.574	4.79E-09	1.87E-07	1250	craniferina_c5325	CUST_7342_PI416193500	242795818	XP_002482670.1	"peroxisomal multifunctional beta-oxidation protein (MFP), putative [Talaromyces stipitatus ATCC 10500] "	Fungus
20535	268	52	61	1	5.079	2.345	1.75E-10	2.19E-08	1251	craniferina_c1957	CUST_3327_PI416193500	70984545	XP_747779.1	UPF0041 domain protein [Aspergillus fumigatus Af293] 	Fungus
18552	31	2	0	0	14.191	3.827	2.38E-07	3.29E-06	1252	craniferina_c7027	CUST_8934_PI416193500	261360533	EEY22961.1	translocation protein sec72 [Verticillium albo-atrum VaMs.102]	Fungus
29294	18	268	1	76	-14.623	-3.87	2.49E-07	3.41E-06	1253	craniferina_c9460	CUST_4084_PI416193496	NA	NA	NA	Algae
14393	3206	474	1020	36	6.526	2.706	1.20E-08	3.53E-07	1254	craniferina_c12855	CUST_6592_PI416193496	NA	NA	NA	Fungus
31105	33	191	8	9	-5.822	-2.542	3.53E-09	1.49E-07	1255	craniferina_c8158	CUST_9862_PI416193500	145256757	XP_001401506.1	hypothetical protein An04g01410 [Aspergillus niger] 	Fungus
40526	50	267	10	43	-5.334	-2.415	8.32E-10	5.63E-08	1256	craniferina_c3971	CUST_5911_PI416193500	121700194	XP_001268362.1	"magnesium dependent phosphatase, putative [Aspergillus clavatus NRRL 1] "	Fungus
998	12	85	4	21	-7.128	-2.833	2.56E-08	6.17E-07	1257	craniferina_c24244	CUST_16727_PI416193496	168049061	XP_001776983.1	predicted protein [Physcomitrella patens subsp. patens] 	Fungus
10046	141	9	19	3	15.825	3.984	2.77E-07	3.68E-06	1258	craniferina_c10695	CUST_4964_PI416193496	NA	NA	NA	Fungus
9158	576	89	122	22	6.559	2.714	1.28E-08	3.69E-07	1259	craniferina_c8402	CUST_10041_PI416193500	295673574	XP_002797333.1	pre-60S factor REI1 [Paracoccidioides brasiliensis Pb01] 	Fungus
43846	3030	597	558	30	5.022	2.328	1.22E-10	1.73E-08	1260	craniferina_c2371	CUST_3922_PI416193500	240110927	EER29083.1	CAP-Gly domain containing protein [Coccidioides posadasii C735 delta SOWgp]	Algae
30348	134	883	16	130	-6.594	-2.721	1.35E-08	3.83E-07	1261	craniferina_c2171	CUST_3632_PI416193500	256732779	EEU46127.1	hypothetical protein NECHADRAFT_100184 [Nectria haematococca mpVI 77-13-4]	Fungus
25505	627	14	201	5	45.668	5.513	6.09E-07	6.80E-06	1262	craniferina_c1731	CUST_243_PI416193496	NA	NA	NA	Fungus
16697	119384	23633	13131	2560	5.051	2.337	1.49E-10	1.93E-08	1263	craniferina_lrc161	CUST_306_PI416193500	119173307	XP_001239129.1	hypothetical protein CIMG_10151 [Coccidioides immitis RS] 	Fungus
32220	5659	8	5483	3	530.054	9.05	1.03E-06	1.03E-05	1264	craniferina_c15400	CUST_8732_PI416193496	46111571	XP_382843.1	hypothetical protein FG02667.1 [Gibberella zeae PH-1]	Algae
21294	1410	8941	76	685	-6.335	-2.663	9.90E-09	3.12E-07	1265	Cr_WMidi_8257B06.ab1	CUST_18595_PI416193500	225555959	EEH04249.1	conserved hypothetical protein [Ajellomyces capsulatus G186AR]	Fungus
5146	392	2350	49	317	-5.994	-2.584	5.76E-09	2.14E-07	1266	craniferina_c5325	CUST_7341_PI416193500	242795818	XP_002482670.1	"peroxisomal multifunctional beta-oxidation protein (MFP), putative [Talaromyces stipitatus ATCC 10500] "	Fungus
29947	229	39	76	6	5.772	2.529	3.64E-09	1.52E-07	1267	craniferina_c22914	CUST_15471_PI416193496	NA	NA	NA	Fungus
18474	188	967	33	49	-5.193	-2.377	4.26E-10	3.69E-08	1268	craniferina_c10866	CUST_5087_PI416193496	115394914	XP_001213468.1	predicted protein [Aspergillus terreus NIH2624] 	Fungus
25716	133	2	71	0	55.764	5.801	6.82E-07	7.43E-06	1269	craniferina_c21827	CUST_14451_PI416193496	NA	NA	NA	Algae
4061	175	1559	55	537	-8.866	-3.148	8.35E-08	1.49E-06	1270	craniferina_c4773	CUST_6770_PI416193500	119193080	XP_001247146.1	hypothetical protein CIMG_00917 [Coccidioides immitis RS]	Fungus
31242	10802	57227	944	3913	-5.302	-2.407	8.44E-10	5.67E-08	1271	craniferina_c1838	CUST_3135_PI416193500	226287879	EEH43392.1	ubiquitin conjugation factor E4 [Paracoccidioides brasiliensis Pb18]	Fungus
22561	212	8	116	3	24.83	4.634	4.65E-07	5.51E-06	1272	Cr_DMidi_7585B08.ab1	CUST_16129_PI416193500	169599655	XP_001793250.1	hypothetical protein SNOG_02651 [Phaeosphaeria nodorum SN15] 	Fungus
11920	137	16	11	4	8.689	3.119	7.86E-08	1.42E-06	1273	craniferina_c4990	CUST_7003_PI416193500	NA	NA	NA	Fungus
11561	545	99	98	17	5.518	2.464	1.81E-09	9.25E-08	1274	craniferina_c18409	CUST_11190_PI416193496	NA	NA	NA	Fungus
37456	4	77	1	13	-18.372	-4.199	3.52E-07	4.44E-06	1275	craniferina_c27200	CUST_19538_PI416193496	115384454	XP_001208774.1	conserved hypothetical protein [Aspergillus terreus NIH2624] 	Fungus
15587	62	358	5	30	-5.776	-2.53	4.03E-09	1.64E-07	1276	craniferina_c7544	CUST_9328_PI416193500	NA	NA	NA	Fungus
32381	210	1374	29	106	-6.576	-2.717	1.45E-08	4.03E-07	1277	craniferina_lrc887	CUST_1604_PI416193500	291183758	EFE39356.1	hypothetical protein TRV_05949 [Trichophyton verrucosum HKI 0517]	Fungus
23163	1376	98	62	60	16.163	4.015	3.07E-07	3.98E-06	1278	craniferina_c5240	CUST_1614_PI416193496	NA	NA	NA	Fungus
28358	659	84	157	20	7.863	2.975	5.53E-08	1.10E-06	1279	craniferina_c15735	CUST_9004_PI416193496	171682872	XP_001906379.1	hypothetical protein [Podospora anserina S mat+] 	Algae
42720	20	139	3	18	-7.162	-2.84	2.99E-08	6.94E-07	1280	craniferina_c19534	CUST_14507_PI416193500	291186614	EFE42038.1	hypothetical protein TRV_03216 [Trichophyton verrucosum HKI 0517]	Fungus
24797	36	276	6	68	-7.627	-2.931	4.50E-08	9.41E-07	1281	craniferina_c14054	CUST_7621_PI416193496	NA	NA	NA	Fungus
28490	4041	313	398	47	12.972	3.697	2.29E-07	3.19E-06	1282	craniferina_c19063	CUST_11808_PI416193496	NA	NA	NA	Algae
44646	189	29	48	8	6.522	2.705	1.43E-08	4.00E-07	1283	craniferina_c12678	CUST_6449_PI416193496	NA	NA	NA	Fungus
24444	32061	6456	2562	881	4.984	2.317	1.36E-10	1.82E-08	1284	craniferina_c4514	CUST_1254_PI416193496	NA	NA	NA	Fungus
30839	1035	6332	246	994	-6.197	-2.632	9.27E-09	2.96E-07	1285	Cr_DMini_2305G09.ab1	CUST_16833_PI416193500	295661017	XP_002791064.1	DUF907 domain-containing protein [Paracoccidioides brasiliensis Pb01] 	Algae
34968	41	225	8	14	-5.561	-2.475	2.31E-09	1.09E-07	1286	craniferina_c10568	CUST_4877_PI416193496	242804178	XP_002484322.1	"endoplasmic reticulum and nuclear membrane proteinc Npl4, putative [Talaromyces stipitatus ATCC 10500] "	Fungus
41052	40	276	7	50	-6.921	-2.791	2.47E-08	6.00E-07	1287	craniferina_c26238	CUST_18608_PI416193496	38707444	BAD04045.1	adenylate cyclase [Colletotrichum lagenarium]	Fungus
3524	31445	5426	5016	927	5.799	2.536	4.81E-09	1.87E-07	1288	Cr_WMidi_8257F03.ab1	CUST_18675_PI416193500	NA	NA	NA	Algae
36546	1767	284	161	69	6.343	2.665	1.17E-08	3.47E-07	1289	craniferina_lrc1986	CUST_3372_PI416193500	NA	NA	NA	Algae
42898	13775	76939	3295	1901	-5.706	-2.512	3.84E-09	1.58E-07	1290	craniferina_lrc640	CUST_1166_PI416193500	168036473	XP_001770731.1	predicted protein [Physcomitrella patens subsp. patens] 	Fungus
28380	819	5211	133	1388	-6.259	-2.646	1.07E-08	3.29E-07	1291	craniferina_c1166	CUST_2081_PI416193500	169594716	XP_001790782.1	hypothetical protein SNOG_00086 [Phaeosphaeria nodorum SN15] 	Fungus
19146	193	1279	81	130	-7.026	-2.813	2.92E-08	6.79E-07	1292	craniferina_c23692	CUST_16205_PI416193496	NA	NA	NA	Algae
13586	3	35	0	3	-10.231	-3.355	1.42E-07	2.22E-06	1293	craniferina_c11127	CUST_11699_PI416193500	159125980	EDP51096.1	farnesyl-pyrophosphate synthetase [Aspergillus fumigatus A1163]	Fungus
20418	35	185	8	16	-5.357	-2.421	1.39E-09	7.88E-08	1294	craniferina_lrc579	CUST_1069_PI416193500	119189679	XP_001245446.1	hypothetical protein CIMG_04887 [Coccidioides immitis RS] 	Algae
29541	486	72	67	13	6.746	2.754	2.13E-08	5.37E-07	1295	craniferina_c6713	CUST_2352_PI416193496	291189710	EFE44984.1	hypothetical protein TRV_00235 [Trichophyton verrucosum HKI 0517]	Fungus
42954	40	285	12	39	-7.305	-2.869	3.80E-08	8.25E-07	1296	craniferina_c913	CUST_89_PI416193496	NA	NA	NA	Fungus
33745	47	5	14	3	10.843	3.439	1.64E-07	2.45E-06	1297	craniferina_c22935	CUST_15490_PI416193496	258566043	XP_002583766.1	cell division control protein 16 [Uncinocarpus reesii 1704] 	Fungus
31421	1059	6522	240	1177	-6.209	-2.634	1.05E-08	3.26E-07	1298	Cr_DMini_2305G09.ab1	CUST_16832_PI416193500	295661017	XP_002791064.1	DUF907 domain-containing protein [Paracoccidioides brasiliensis Pb01] 	Algae
24033	2895	15349	211	4010	-5.191	-2.376	6.72E-10	4.89E-08	1299	Cr_DMini_4609G11.ab1	CUST_17159_PI416193500	189198740	XP_001935707.1	dienelactone hydrolase family protein [Pyrenophora tritici-repentis Pt-1C-BFP] 	Fungus
21853	23	692	36	151	-110.886	-6.793	9.10E-07	9.32E-06	1300	craniferina_c11529	CUST_11934_PI416193500	NA	NA	NA	Fungus
17675	118	689	25	108	-5.883	-2.557	6.48E-09	2.32E-07	1301	craniferina_c7153	CUST_2638_PI416193496	149132027	ABR20877.1	chloroplast phytoene desaturase [Muriella zofingiensis] 	Algae
24536	2053	279	332	94	7.618	2.929	5.15E-08	1.04E-06	1302	craniferina_c27185	CUST_19524_PI416193496	NA	NA	NA	Fungus
34725	80	402	2	45	-5.002	-2.322	2.65E-10	2.83E-08	1303	craniferina_c16772	CUST_9820_PI416193496	258567664	XP_002584576.1	conserved hypothetical protein [Uncinocarpus reesii 1704] 	Algae
35840	334	1978	67	646	-5.804	-2.537	5.73E-09	2.13E-07	1304	craniferina_c2754	CUST_4411_PI416193500	146324065	XP_753991.2	MAP kinase kinase kinase SteC [Aspergillus fumigatus Af293] 	Fungus
9239	2	297	0	263	-97.068	-6.601	8.96E-07	9.21E-06	1305	craniferina_c15457	CUST_8779_PI416193496	NA	NA	NA	Fungus
34591	266	35	80	7	7.602	2.926	5.21E-08	1.05E-06	1306	craniferina_c5718	CUST_1842_PI416193496	291181433	EFE37210.1	hypothetical protein TRV_08150 [Trichophyton verrucosum HKI 0517]	Algae
20106	57	292	8	18	-5.137	-2.361	5.57E-10	4.31E-08	1307	craniferina_c6474	CUST_8483_PI416193500	189188916	XP_001930797.1	pentatricopeptide repeat protein [Pyrenophora tritici-repentis Pt-1C-BFP] 	Fungus
3051	56	463	19	99	-8.464	-3.081	8.33E-08	1.49E-06	1308	craniferina_c20602	CUST_13278_PI416193496	159487747	XP_001701884.1	binding protein 2 [Chlamydomonas reinhardtii] 	Algae
22351	25525	169466	6438	2430	-6.8	-2.766	2.41E-08	5.88E-07	1309	Cr_DMidi_9697C07.ab1	CUST_16445_PI416193500	58260904	XP_567862.1	ATP-dependent protein binding protein [Cryptococcus neoformans var. neoformans JEC21] 	Fungus
15014	21141	3350	4246	367	6.254	2.645	1.16E-08	3.46E-07	1310	craniferina_lrc536	CUST_998_PI416193500	70984070	XP_747556.1	"malate dehydrogenase, NAD-dependent [Aspergillus fumigatus Af293] "	Algae
31911	809	169	172	28	4.76	2.251	1.47E-11	4.79E-09	1311	craniferina_c12432	CUST_6242_PI416193496	NA	NA	NA	Fungus
13809	379	2862	50	1070	-7.269	-2.862	4.05E-08	8.68E-07	1312	craniferina_c9208	CUST_3907_PI416193496	291185089	EFE40583.1	hypothetical protein TRV_04632 [Trichophyton verrucosum HKI 0517]	Fungus
11835	34	249	16	84	-7.578	-2.922	5.34E-08	1.07E-06	1313	craniferina_c15546	CUST_8849_PI416193496	296416566	XP_002837947.1	hypothetical protein [Tuber melanosporum Mel28] 	Algae
17094	88	9	35	2	9.632	3.268	1.28E-07	2.03E-06	1314	craniferina_c6260	CUST_8281_PI416193500	256732067	EEU45416.1	hypothetical protein NECHADRAFT_41904 [Nectria haematococca mpVI 77-13-4]	Fungus
3530	137	976	33	76	-7.241	-2.856	3.89E-08	8.39E-07	1315	craniferina_c17268	CUST_14101_PI416193500	156053229	XP_001592541.1	DNA repair protein rhp51 [Sclerotinia sclerotiorum 1980] 	Fungus
27074	346	39	140	13	8.617	3.107	9.11E-08	1.58E-06	1316	craniferina_c21570	CUST_14206_PI416193496	NA	NA	NA	Fungus
12597	4042	865	334	124	4.695	2.231	2.39E-12	1.60E-09	1317	craniferina_c3741	CUST_5652_PI416193500	119498453	XP_001265984.1	CDP-diacylglycerol-glycerol-3-phosphate 3-phosphatidyltransferase [Neosartorya fischeri NRRL 181] 	Fungus
26343	135	27	18	6	4.962	2.311	2.55E-10	2.80E-08	1318	craniferina_c22732	CUST_14821_PI416193500	258570077	XP_002543842.1	predicted protein [Uncinocarpus reesii 1704] 	Fungus
19541	81	521	30	118	-6.689	-2.742	2.28E-08	5.65E-07	1319	craniferina_c11201	CUST_5326_PI416193496	219881900	ACL52165.1	cold response protein 2 [Metarhizium anisopliae]	Fungus
25770	2964	458	963	111	6.405	2.679	1.54E-08	4.21E-07	1320	craniferina_c11109	CUST_5257_PI416193496	261197155	XP_002624980.1	DUF974 domain-containing protein [Ajellomyces dermatitidis SLH14081] 	Fungus
21338	572	3543	118	527	-6.231	-2.639	1.22E-08	3.57E-07	1321	craniferina_c22907	CUST_14842_PI416193500	295659363	XP_002790240.1	conserved hypothetical protein [Paracoccidioides brasiliensis Pb01] 	Fungus
35471	48	8	14	3	6.058	2.599	1.02E-08	3.19E-07	1322	craniferina_c24189	CUST_16678_PI416193496	NA	NA	NA	Algae
20489	243	1548	53	135	-6.458	-2.691	1.71E-08	4.55E-07	1323	craniferina_c11745	CUST_12064_PI416193500	115387399	XP_001211205.1	conserved hypothetical protein [Aspergillus terreus NIH2624] 	Fungus
17209	60	8	9	5	7.926	2.987	7.13E-08	1.32E-06	1324	craniferina_c9573	CUST_4172_PI416193496	NA	NA	NA	Fungus
34231	182	14	43	1	12.852	3.684	2.66E-07	3.57E-06	1325	craniferina_c19320	CUST_12059_PI416193496	NA	NA	NA	Fungus
35224	3656	2	644	0	1760.257	10.782	1.37E-06	1.28E-05	1326	craniferina_c12899	CUST_6632_PI416193496	154321179	XP_001559905.1	predicted protein [Botryotinia fuckeliana B05.10] 	Fungus
14833	686	115	92	36	6.128	2.616	1.12E-08	3.37E-07	1327	craniferina_c4647	CUST_1326_PI416193496	154281085	XP_001541355.1	predicted protein [Ajellomyces capsulatus NAm1] 	Fungus
28303	11648	64703	2874	541	-5.683	-2.507	5.42E-09	2.05E-07	1328	craniferina_lrc640	CUST_1165_PI416193500	168036473	XP_001770731.1	predicted protein [Physcomitrella patens subsp. patens] 	Fungus
38392	352	2113	54	661	-5.862	-2.551	7.42E-09	2.53E-07	1329	craniferina_c2754	CUST_4412_PI416193500	146324065	XP_753991.2	MAP kinase kinase kinase SteC [Aspergillus fumigatus Af293] 	Fungus
5364	16	339	3	132	-20.6	-4.365	4.86E-07	5.71E-06	1330	craniferina_c11566	CUST_11966_PI416193500	296818393	XP_002849533.1	phoma betae P450 monooxygenase No.2 [Arthroderma otae CBS 113480] 	Algae
33583	1794	253	144	85	7.336	2.875	4.83E-08	9.93E-07	1331	craniferina_c16863	CUST_9891_PI416193496	NA	NA	NA	Algae
23324	259	1677	42	337	-6.456	-2.691	1.77E-08	4.66E-07	1332	craniferina_c6664	CUST_8676_PI416193500	156036026	XP_001586124.1	hypothetical protein SS1G_12699 [Sclerotinia sclerotiorum 1980] 	Fungus
23549	430	51	165	13	8.319	3.056	8.77E-08	1.54E-06	1333	craniferina_c8419	CUST_3388_PI416193496	242791006	XP_002481674.1	phosphatidylserine synthase [Talaromyces stipitatus ATCC 10500] 	Fungus
20225	37	288	21	68	-8.441	-3.077	9.24E-08	1.60E-06	1334	craniferina_c23516	CUST_16041_PI416193496	NA	NA	NA	Fungus
36264	33211	5874	8837	991	5.567	2.477	4.04E-09	1.64E-07	1335	craniferina_lrc28378	CUST_20568_PI416193496	226295100	EEH50520.1	40S ribosomal protein S25 [Paracoccidioides brasiliensis Pb18]	Fungus
42201	164	27	45	3	5.931	2.568	8.53E-09	2.78E-07	1336	craniferina_c12556	CUST_12394_PI416193500	NA	NA	NA	Fungus
17010	474	88	106	4	5.304	2.407	1.74E-09	9.08E-08	1337	craniferina_c24156	CUST_16647_PI416193496	169598562	XP_001792704.1	hypothetical protein SNOG_02087 [Phaeosphaeria nodorum SN15] 	Fungus
39513	32093	4440	3031	170	7.211	2.85	4.37E-08	9.19E-07	1338	craniferina_c8400	CUST_10038_PI416193500	258577547	XP_002542955.1	aminopeptidase 2 [Uncinocarpus reesii 1704] 	Fungus
14320	699	148	66	25	4.75	2.248	3.83E-11	8.21E-09	1339	craniferina_lrc329	CUST_623_PI416193500	156052341	XP_001592097.1	hypothetical protein SS1G_06336 [Sclerotinia sclerotiorum 1980] 	Fungus
11362	32305	21	30318	11	1269.03	10.31	1.39E-06	1.30E-05	1340	Cr_WMidi_9601A06.ab1	CUST_18875_PI416193500	NA	NA	NA	Fungus
10353	32851	175448	10861	11638	-5.544	-2.471	3.85E-09	1.58E-07	1341	craniferina_lrc240	CUST_455_PI416193500	1350517	AAB01561.1	heat shock protein 17.0 [Picea glauca]	Algae
43392	35	425	16	20	-13.32	-3.735	2.98E-07	3.89E-06	1342	craniferina_c20657	CUST_13332_PI416193496	NA	NA	NA	Fungus
5227	105	2	90	0	37.494	5.229	7.37E-07	7.90E-06	1343	craniferina_c27062	CUST_19407_PI416193496	NA	NA	NA	Fungus
34833	2	38	0	14	-18.459	-4.206	4.53E-07	5.40E-06	1344	craniferina_c23732	CUST_16245_PI416193496	NA	NA	NA	Fungus
15251	159	1019	46	221	-6.458	-2.691	1.94E-08	5.04E-07	1345	craniferina_c1183	CUST_2103_PI416193500	295674787	XP_002797939.1	DnaJ domain protein Psi [Paracoccidioides brasiliensis Pb01] 	Fungus
45023	3158	15207	565	2332	-4.823	-2.27	1.22E-10	1.73E-08	1346	craniferina_c9903	CUST_4412_PI416193496	159489368	XP_001702669.1	stress related protein [Chlamydomonas reinhardtii] 	Algae
8450	1041	192	160	56	5.545	2.471	4.20E-09	1.70E-07	1347	craniferina_c16137	CUST_9319_PI416193496	189189280	XP_001930979.1	predicted protein [Pyrenophora tritici-repentis Pt-1C-BFP] 	Fungus
16273	1042	171	59	72	6.464	2.692	2.01E-08	5.14E-07	1348	craniferina_c17839	CUST_10670_PI416193496	240280578	EER44082.1	iron-sulfur cluster transporter atm1 [Ajellomyces capsulatus H143]	Fungus
15093	29572	4028	5493	1209	7.488	2.905	5.85E-08	1.15E-06	1349	craniferina_lrc468	CUST_872_PI416193500	154301996	XP_001551409.1	hypothetical protein BC1G_10235 [Botryotinia fuckeliana B05.10] 	Algae
38776	388	21	41	9	19.23	4.265	4.80E-07	5.65E-06	1350	craniferina_c16019	CUST_13558_PI416193500	240280141	EER43645.1	glycosyltransferase [Ajellomyces capsulatus H143]	Fungus
36897	11	122	5	80	-10.356	-3.372	1.82E-07	2.68E-06	1351	craniferina_c24029	CUST_16525_PI416193496	NA	NA	NA	Fungus
2913	3589	777	311	112	4.639	2.214	3.38E-12	2.00E-09	1352	craniferina_c3741	CUST_5651_PI416193500	119498453	XP_001265984.1	CDP-diacylglycerol-glycerol-3-phosphate 3-phosphatidyltransferase [Neosartorya fischeri NRRL 181] 	Fungus
34331	199	1691	75	536	-8.594	-3.103	1.03E-07	1.73E-06	1353	craniferina_c4773	CUST_6769_PI416193500	119193080	XP_001247146.1	hypothetical protein CIMG_00917 [Coccidioides immitis RS]	Fungus
26611	146	27	29	3	5.313	2.41	2.03E-09	9.99E-08	1354	craniferina_c8443	CUST_10076_PI416193500	154275466	XP_001538584.1	mitogen-activated protein kinase MKC1 [Ajellomyces capsulatus NAm1] 	Fungus
32589	59	4	17	3	17.724	4.148	4.52E-07	5.39E-06	1355	craniferina_c1851	CUST_3161_PI416193500	NA	NA	NA	Fungus
14944	191	880	26	19	-4.621	-2.208	2.27E-12	1.54E-09	1356	craniferina_c22728	CUST_15296_PI416193496	NA	NA	NA	Algae
36473	116	14	39	4	7.962	2.993	8.23E-08	1.47E-06	1357	craniferina_c24318	CUST_16797_PI416193496	NA	NA	NA	Fungus
17539	14	112	8	32	-8.541	-3.094	1.03E-07	1.73E-06	1358	craniferina_c7639	CUST_9424_PI416193500	242762237	XP_002340335.1	"phenylalanine ammonia-lyase, putative [Talaromyces stipitatus ATCC 10500] "	Fungus
36577	1008	202	11	25	5.022	2.328	5.86E-10	4.44E-08	1359	craniferina_c1562	CUST_2717_PI416193500	255946055	XP_002563795.1	Pc20g13140 [Penicillium chrysogenum Wisconsin 54-1255] 	Fungus
14481	1005	5460	254	974	-5.484	-2.455	3.71E-09	1.54E-07	1360	craniferina_c5472	CUST_7501_PI416193500	258570247	XP_002543927.1	predicted protein [Uncinocarpus reesii 1704] 	Fungus
11867	36	2	18	0	17.184	4.103	4.43E-07	5.32E-06	1361	craniferina_c23741	CUST_16254_PI416193496	170113318	XP_001887859.1	predicted protein [Laccaria bicolor S238N-H82] 	Fungus
41400	2850	524	540	15	5.372	2.426	2.68E-09	1.20E-07	1362	craniferina_c9146	CUST_3864_PI416193496	121702283	XP_001269406.1	"cell polarity protein (Alp11), putative [Aspergillus clavatus NRRL 1] "	Fungus
8702	2843	576	544	21	4.874	2.285	2.60E-10	2.81E-08	1363	craniferina_c2371	CUST_3921_PI416193500	240110927	EER29083.1	CAP-Gly domain containing protein [Coccidioides posadasii C735 delta SOWgp]	Algae
3172	13	106	4	34	-8.09	-3.016	8.86E-08	1.55E-06	1364	craniferina_lrc1044	CUST_2087_PI416105755	239612964	EEQ89951.1	cell cycle control protein [Ajellomyces dermatitidis ER-3]	Fungus
41075	45	8	3	1	5.667	2.503	6.49E-09	2.32E-07	1365	craniferina_c4545	CUST_6543_PI416193500	169609615	XP_001798226.1	hypothetical protein SNOG_07900 [Phaeosphaeria nodorum SN15] 	Fungus
8673	12103	64237	1183	2136	-5.323	-2.412	2.21E-09	1.05E-07	1366	craniferina_c1838	CUST_3136_PI416193500	226287879	EEH43392.1	ubiquitin conjugation factor E4 [Paracoccidioides brasiliensis Pb18]	Fungus
24661	854	4219	194	400	-5.009	-2.325	6.05E-10	4.56E-08	1367	craniferina_c6279	CUST_8305_PI416193500	145239161	XP_001392227.1	hypothetical protein An08g01090 [Aspergillus niger] 	Algae
3696	57	414	8	138	-7.055	-2.819	4.36E-08	9.18E-07	1368	craniferina_c4789	CUST_6794_PI416193500	2894356	CAA74005.1	nitrate reductase (NADPH) [Phaeosphaeria nodorum] 	Fungus
18541	2135	16080	690	2441	-7.768	-2.958	7.46E-08	1.37E-06	1369	Cr_WMidi_8257E09.ab1	CUST_18663_PI416193500	119192652	XP_001246932.1	hypothetical protein CIMG_00703 [Coccidioides immitis RS]	Fungus
43582	668	8	102	5	98.684	6.625	1.04E-06	1.03E-05	1370	craniferina_c12029	CUST_12187_PI416193500	156061597	XP_001596721.1	hypothetical protein SS1G_02944 [Sclerotinia sclerotiorum 1980] 	Fungus
44994	1314	14	1288	2	68.882	6.106	9.81E-07	9.89E-06	1371	craniferina_c8512	CUST_3444_PI416193496	154304139	XP_001552475.1	predicted protein [Botryotinia fuckeliana B05.10] 	Fungus
41344	2157	11379	405	2077	-5.28	-2.401	2.01E-09	9.91E-08	1372	craniferina_lrc1502	CUST_187_PI416193496	154323079	XP_001560854.1	hypothetical protein BC1G_00882 [Botryotinia fuckeliana B05.10] 	Fungus
35040	36	2	16	0	15.648	3.968	4.16E-07	5.07E-06	1373	craniferina_c8991	CUST_3757_PI416193496	NA	NA	NA	Fungus
20453	113	538	25	46	-4.845	-2.277	2.55E-10	2.80E-08	1374	craniferina_lrc390	CUST_734_PI416193500	156039363	XP_001586789.1	hypothetical protein SS1G_11818 [Sclerotinia sclerotiorum 1980] 	Fungus
6602	99	758	19	268	-7.437	-2.895	6.22E-08	1.20E-06	1375	craniferina_c13023	CUST_6731_PI416193496	NA	NA	NA	Algae
29902	384	39	256	9	8.71	3.123	1.18E-07	1.92E-06	1376	craniferina_c4936	CUST_1463_PI416193496	256727312	EEU40672.1	predicted protein [Nectria haematococca mpVI 77-13-4]	Fungus
13311	3	26	0	8	-8.321	-3.057	9.97E-08	1.69E-06	1377	craniferina_c12790	CUST_6544_PI416193496	NA	NA	NA	Fungus
19537	25151	5170	2904	789	4.878	2.286	3.12E-10	3.10E-08	1378	craniferina_lrc407	CUST_761_PI416193500	296804608	XP_002843156.1	60S ribosomal protein L28 [Arthroderma otae CBS 113480] 	Fungus
19741	88	1697	9	483	-18.894	-4.24	5.13E-07	5.95E-06	1379	craniferina_c8398	CUST_10036_PI416193500	119500778	XP_001267146.1	hypothetical protein NFIA_107410 [Neosartorya fischeri NRRL 181] 	Fungus
22830	629	4	704	3	107.681	6.751	1.10E-06	1.08E-05	1380	craniferina_c21219	CUST_13871_PI416193496	NA	NA	NA	Fungus
41341	8	61	3	1	-7.73	-2.95	7.64E-08	1.39E-06	1381	craniferina_c27766	CUST_20070_PI416193496	297801364	XP_002868566.1	hypothetical protein ARALYDRAFT_493781 [Arabidopsis lyrata subsp. lyrata] 	Fungus
38264	14006	458	4008	34	29.694	4.892	7.17E-07	7.72E-06	1382	craniferina_c10900	CUST_11580_PI416193500	240109555	EER27724.1	hypothetical protein CPC735_030600 [Coccidioides posadasii C735 delta SOWgp]	Fungus
14743	19	127	7	17	-6.802	-2.766	3.64E-08	8.01E-07	1383	craniferina_c23729	CUST_16242_PI416193496	159486735	XP_001701393.1	hypothetical protein CHLREDRAFT_179329 [Chlamydomonas reinhardtii] 	Algae
26168	1333	73583	1131	16081	-94.782	-6.567	1.08E-06	1.06E-05	1384	craniferina_lrc18	CUST_36_PI416193500	255955135	XP_002568320.1	Pc21g12940 [Penicillium chrysogenum Wisconsin 54-1255] 	Fungus
10505	6182	972	1802	81	6.183	2.628	1.58E-08	4.29E-07	1385	craniferina_c8308	CUST_3328_PI416193496	296417986	XP_002838628.1	hypothetical protein [Tuber melanosporum Mel28] 	Algae
42731	1993	397	395	57	4.987	2.318	6.29E-10	4.68E-08	1386	craniferina_c17203	CUST_10152_PI416193496	240110874	EER29030.1	hypothetical protein CPC735_037360 [Coccidioides posadasii C735 delta SOWgp]	Fungus
32696	531	40	70	16	13.927	3.8	3.71E-07	4.65E-06	1387	craniferina_lrc3030	CUST_4764_PI416193500	NA	NA	NA	Fungus
35401	8695	916	1485	496	10.41	3.38	2.12E-07	3.02E-06	1388	craniferina_c4183	CUST_6155_PI416193500	296808695	XP_002844686.1	conserved hypothetical protein [Arthroderma otae CBS 113480] 	Fungus
38114	619	86	170	13	7.019	2.811	4.70E-08	9.71E-07	1389	craniferina_c25238	CUST_17659_PI416193496	NA	NA	NA	Fungus
37036	164	1142	73	191	-7.493	-2.906	6.68E-08	1.26E-06	1390	craniferina_c14420	CUST_7921_PI416193496	46121637	XP_385373.1	hypothetical protein FG05197.1 [Gibberella zeae PH-1]	Fungus
3550	20	123	4	4	-6.307	-2.657	1.99E-08	5.10E-07	1391	craniferina_c21414	CUST_14054_PI416193496	239607220	EEQ84207.1	snoRNP assembly factor Naf1 [Ajellomyces dermatitidis ER-3]	Fungus
1584	46	510	13	146	-11.092	-3.471	2.49E-07	3.40E-06	1392	craniferina_c20404	CUST_14581_PI416193500	212543375	XP_002151842.1	"SNF2 family helicase/ATPase, putative [Penicillium marneffei ATCC 18224] "	Fungus
6791	205	45	6	9	4.599	2.201	9.03E-12	3.54E-09	1393	craniferina_c27596	CUST_19914_PI416193496	NA	NA	NA	Fungus
2034	3	48	0	6	-18.383	-4.2	5.20E-07	6.02E-06	1394	craniferina_c11127	CUST_11700_PI416193500	159125980	EDP51096.1	farnesyl-pyrophosphate synthetase [Aspergillus fumigatus A1163]	Fungus
40598	1230	216	178	50	5.771	2.529	9.57E-09	3.03E-07	1395	craniferina_c23558	CUST_16080_PI416193496	NA	NA	NA	Fungus
39618	4997	676	1996	25	6.924	2.792	4.40E-08	9.26E-07	1396	craniferina_c22686	CUST_15256_PI416193496	NA	NA	NA	Fungus
37143	14713	88225	2484	7647	-6.036	-2.594	1.41E-08	3.96E-07	1397	craniferina_lrc16053	CUST_9252_PI416193496	NA	NA	NA	Fungus
39800	383	1925	47	337	-4.997	-2.321	8.33E-10	5.63E-08	1398	craniferina_c7924	CUST_3097_PI416193496	NA	NA	NA	Fungus
12290	106	1229	57	250	-13.003	-3.701	3.44E-07	4.34E-06	1399	craniferina_c4718	CUST_6706_PI416193500	NA	NA	NA	Fungus
28841	29669	4296	12062	178	6.561	2.714	3.11E-08	7.14E-07	1400	craniferina_lrc26111	CUST_18490_PI416193496	240111785	EER29930.1	"AMP-binding enzyme, putative [Coccidioides posadasii C735 delta SOWgp]"	Fungus
20457	34063	172105	11045	11664	-5.238	-2.389	2.26E-09	1.07E-07	1401	craniferina_lrc240	CUST_456_PI416193500	1350517	AAB01561.1	heat shock protein 17.0 [Picea glauca]	Algae
32372	3126	4	893	3	1001.575	9.968	1.66E-06	1.50E-05	1402	craniferina_c13216	CUST_6905_PI416193496	NA	NA	NA	Fungus
29821	13	145	2	10	-10.983	-3.457	2.59E-07	3.50E-06	1403	craniferina_c17226	CUST_14079_PI416193500	119174022	XP_001239372.1	hypothetical protein CIMG_08993 [Coccidioides immitis RS]	Fungus
39323	626	7	630	2	62.917	5.975	1.05E-06	1.04E-05	1404	craniferina_c15987	CUST_9205_PI416193496	34147944	AAQ62550.1	G-protein alpha subunit Cga2 [Cryptococcus neoformans var. grubii]	Fungus
23496	99	515	6	59	-5.166	-2.369	1.84E-09	9.35E-08	1405	craniferina_lrc22921	CUST_15477_PI416193496	154280827	XP_001541226.1	hypothetical protein HCAG_03323 [Ajellomyces capsulatus NAm1] 	Algae
9014	79630	15159	24326	2254	5.129	2.359	1.67E-09	8.85E-08	1406	craniferina_lrc252	CUST_479_PI416193500	225561848	EEH10128.1	60S acidic ribosomal protein P2 [Ajellomyces capsulatus G186AR]	Fungus
8584	106	2	28	0	46.501	5.539	9.80E-07	9.89E-06	1407	craniferina_c18779	CUST_11542_PI416193496	NA	NA	NA	Fungus
26305	159	19	15	6	8.533	3.093	1.28E-07	2.03E-06	1408	craniferina_c1762	CUST_248_PI416193496	259487653	CBF86487.1	"TPA: NADH-ubiquinone oxidoreductase subunit B17.2, putative (AFU_orthologue; AFUA_5G06540) [Aspergillus nidulans FGSC A4]"	Fungus
11530	394	79	50	24	5.174	2.371	2.01E-09	9.89E-08	1409	craniferina_c5423	CUST_7452_PI416193500	261355200	EEY17628.1	acetyl-CoA acetyltransferase [Verticillium albo-atrum VaMs.102]	Algae
6387	1490	7851	331	232	-5.366	-2.424	4.65E-09	1.83E-07	1410	craniferina_c27614	CUST_19931_PI416193496	NA	NA	NA	Algae
32675	555	2	509	0	204.283	7.674	1.43E-06	1.33E-05	1411	craniferina_c11608	CUST_11991_PI416193500	NA	NA	NA	Algae
26998	1562	295	246	47	5.297	2.405	3.51E-09	1.48E-07	1412	craniferina_c11752	CUST_12071_PI416193500	37523158	NP_926535.1	hypothetical protein glr3589 [Gloeobacter violaceus PCC 7421] 	Algae
23116	4	26	1	5	-6.657	-2.735	3.79E-08	8.25E-07	1413	craniferina_c9841	CUST_10944_PI416193500	212538733	XP_002149522.1	conserved hypothetical protein [Penicillium marneffei ATCC 18224] 	Fungus
1941	2007	13270	457	6087	-6.292	-2.653	2.40E-08	5.85E-07	1414	craniferina_lrc334	CUST_632_PI416193500	169598380	XP_001792613.1	hypothetical protein SNOG_01992 [Phaeosphaeria nodorum SN15] 	Fungus
23295	23	275	11	128	-12.121	-3.599	3.29E-07	4.20E-06	1415	craniferina_c27948	CUST_15263_PI416193500	256728195	EEU41552.1	hypothetical protein NECHADRAFT_102163 [Nectria haematococca mpVI 77-13-4]	Fungus
28456	64	9	8	1	6.752	2.755	4.36E-08	9.18E-07	1416	craniferina_c1650	CUST_2852_PI416193500	NA	NA	NA	Algae
38657	849	4754	115	397	-5.618	-2.49	8.85E-09	2.85E-07	1417	craniferina_c1508	CUST_2640_PI416193500	NA	NA	NA	Fungus
40126	5405	1182	733	27	4.549	2.186	1.50E-11	4.79E-09	1418	craniferina_c4645	CUST_1325_PI416193496	NA	NA	NA	Algae
815	375	58	27	9	6.499	2.7	3.38E-08	7.62E-07	1419	craniferina_c26773	CUST_19127_PI416193496	NA	NA	NA	Fungus
17610	19	2	5	1	8.816	3.14	1.52E-07	2.33E-06	1420	craniferina_c23517	CUST_16042_PI416193496	NA	NA	NA	Fungus
36154	31	4	7	1	7.265	2.861	6.83E-08	1.28E-06	1421	craniferina_c23661	CUST_16177_PI416193496	NA	NA	NA	Algae
33325	2069	78	1036	7	24.395	4.609	7.58E-07	8.10E-06	1422	craniferina_c17831	CUST_14296_PI416193500	149913902	ZP_01902434.1	"nitrile hydratase, alpha subunit [Roseobacter sp. AzwK-3b] "	Algae
8724	19	92	6	9	-4.952	-2.308	9.12E-10	5.94E-08	1423	craniferina_c12096	CUST_12218_PI416193500	121716539	XP_001275837.1	DDHD domain protein [Aspergillus clavatus NRRL 1] 	Fungus
24607	131	13	16	4	10.017	3.324	2.27E-07	3.17E-06	1424	craniferina_c4990	CUST_7004_PI416193500	NA	NA	NA	Fungus
5091	103	18	10	6	5.934	2.569	1.52E-08	4.16E-07	1425	craniferina_c23316	CUST_15855_PI416193496	169780154	XP_001824541.1	hypothetical protein [Aspergillus oryzae RIB40] 	Fungus
12998	3351	494	260	81	6.828	2.771	4.95E-08	1.01E-06	1426	craniferina_c22166	CUST_14772_PI416193496	NA	NA	NA	Fungus
44152	96	12	37	5	8.293	3.052	1.27E-07	2.02E-06	1427	craniferina_c19793	CUST_12508_PI416193496	NA	NA	NA	Algae
29770	72	423	17	64	-5.953	-2.574	1.59E-08	4.30E-07	1428	craniferina_c20400	CUST_13090_PI416193496	NA	NA	NA	Fungus
29627	2671	13200	392	2104	-4.931	-2.302	9.11E-10	5.94E-08	1429	craniferina_c25281	CUST_17699_PI416193496	NA	NA	NA	Algae
7888	4693	874	691	229	5.455	2.448	6.73E-09	2.37E-07	1430	craniferina_c4042	CUST_6005_PI416193500	NA	NA	NA	Fungus
26973	137	23	18	3	5.933	2.569	1.58E-08	4.29E-07	1431	craniferina_c13486	CUST_12675_PI416193500	156046208	XP_001589649.1	hypothetical protein SS1G_09371 [Sclerotinia sclerotiorum 1980] 	Algae
41317	829	126	34	41	6.817	2.769	5.08E-08	1.03E-06	1432	craniferina_c16887	CUST_9910_PI416193496	NA	NA	NA	Fungus
34151	1152	12847	329	4519	-11.087	-3.471	2.95E-07	3.87E-06	1433	craniferina_lrc28201	CUST_20423_PI416193496	240274705	EER38221.1	cell division cycle protein [Ajellomyces capsulatus H143]	Fungus
21111	13	2	4	0	6.86	2.778	5.43E-08	1.09E-06	1434	craniferina_c13198	CUST_6887_PI416193496	NA	NA	NA	Fungus
34115	26	338	15	17	-14.484	-3.856	4.71E-07	5.57E-06	1435	craniferina_c17946	CUST_10766_PI416193496	242803652	XP_002484218.1	conserved hypothetical protein [Talaromyces stipitatus ATCC 10500] 	Fungus
44993	5570	24714	775	1990	-4.456	-2.156	8.04E-13	8.21E-10	1436	craniferina_c1460	CUST_2568_PI416193500	NA	NA	NA	Fungus
19862	2756	510	254	45	5.406	2.434	6.54E-09	2.34E-07	1437	craniferina_c8461	CUST_3413_PI416193496	66822513	XP_644611.1	actin binding protein E [Dictyostelium discoideum AX4] 	Algae
11812	4305	491	419	141	9.023	3.174	1.83E-07	2.69E-06	1438	craniferina_lrc28405	CUST_20594_PI416193496	11345300	AAG34660.1	AF295432_1prepropenicillopepsin-JT3 [Penicillium janthinellum]	Fungus
13927	84	443	24	62	-5.378	-2.427	6.15E-09	2.22E-07	1439	craniferina_c16644	CUST_9726_PI416193496	197107828	ACH42500.1	RAS small monomeric GTPase [Penicillium marneffei]	Fungus
25289	188	877	14	13	-4.659	-2.22	1.84E-10	2.26E-08	1440	craniferina_c6118	CUST_2039_PI416193496	291184420	EFE39955.1	hypothetical protein TRV_05325 [Trichophyton verrucosum HKI 0517]	Fungus
6676	2857	425	1026	60	6.485	2.697	3.65E-08	8.02E-07	1441	craniferina_c8338	CUST_3344_PI416193496	NA	NA	NA	Algae
44096	102	6	47	3	18.618	4.219	6.37E-07	7.05E-06	1442	craniferina_c9449	CUST_4075_PI416193496	NA	NA	NA	Fungus
24285	198	1387	64	105	-7.266	-2.861	7.59E-08	1.39E-06	1443	craniferina_c18833	CUST_11594_PI416193496	NA	NA	NA	Fungus
22761	13	75	3	21	-5.6	-2.485	1.03E-08	3.21E-07	1444	craniferina_c4612	CUST_1306_PI416193496	NA	NA	NA	Fungus
17640	8910	42636	685	2270	-4.79	-2.26	5.07E-10	4.10E-08	1445	craniferina_c3915	CUST_5857_PI416193500	NA	NA	NA	Fungus
28593	2934	21998	697	6192	-7.448	-2.897	8.70E-08	1.53E-06	1446	craniferina_lrc17168	CUST_10126_PI416193496	NA	NA	NA	Fungus
2834	3331	188	614	112	20.201	4.336	6.93E-07	7.53E-06	1447	craniferina_lrc906	CUST_1638_PI416193500	169618854	XP_001802840.1	hypothetical protein SNOG_12619 [Phaeosphaeria nodorum SN15] 	Fungus
5312	13955	255	480	22	54.749	5.775	1.14E-06	1.11E-05	1448	craniferina_c4977	CUST_6991_PI416193500	154303349	XP_001552082.1	hypothetical protein BC1G_09423 [Botryotinia fuckeliana B05.10] 	Fungus
32833	2982	14944	226	3806	-4.915	-2.297	1.07E-09	6.65E-08	1449	Cr_DMini_4609G11.ab1	CUST_17160_PI416193500	189198740	XP_001935707.1	dienelactone hydrolase family protein [Pyrenophora tritici-repentis Pt-1C-BFP] 	Fungus
28705	53	3	14	1	21.034	4.395	7.29E-07	7.83E-06	1450	craniferina_c1851	CUST_3162_PI416193500	NA	NA	NA	Fungus
13842	128	839	53	26	-6.901	-2.787	6.15E-08	1.19E-06	1451	craniferina_c11599	CUST_5600_PI416193496	NA	NA	NA	Fungus
1983	12307	2216	2602	196	5.491	2.457	8.20E-09	2.70E-07	1452	craniferina_c2585	CUST_4206_PI416193500	NA	NA	NA	Fungus
21052	229	2117	105	691	-9.648	-3.27	2.33E-07	3.24E-06	1453	craniferina_c2778	CUST_557_PI416193496	115491829	XP_001210542.1	3-ketoacyl-CoA thiolase [Aspergillus terreus NIH2624] 	Fungus
12354	3622	19376	612	2297	-5.377	-2.427	6.79E-09	2.38E-07	1454	craniferina_c9309	CUST_3973_PI416193496	NA	NA	NA	Algae
3918	119	4	75	1	30.784	4.944	9.61E-07	9.75E-06	1455	craniferina_c25244	CUST_17665_PI416193496	NA	NA	NA	Fungus
25102	110	8	10	1	14.25	3.833	4.99E-07	5.83E-06	1456	craniferina_c18308	CUST_11095_PI416193496	NA	NA	NA	Fungus
42443	2654	19818	636	4346	-7.496	-2.906	9.48E-08	1.63E-06	1457	Cr_DMidi_6817D12.ab1	CUST_16018_PI416193500	242809063	XP_002485291.1	"G1/S-specific cyclin Pcl5, putative [Talaromyces stipitatus ATCC 10500] "	Algae
18614	2	50	0	14	-22.976	-4.522	8.19E-07	8.61E-06	1458	craniferina_c7693	CUST_9455_PI416193500	156051650	XP_001591786.1	predicted protein [Sclerotinia sclerotiorum 1980] 	Fungus
5016	57	7	4	3	8.637	3.111	1.64E-07	2.46E-06	1459	craniferina_c17135	CUST_10100_PI416193496	NA	NA	NA	Fungus
36492	230	43	19	17	5.678	2.505	1.30E-08	3.74E-07	1460	craniferina_c4264	CUST_1136_PI416193496	39945584	XP_362329.1	hypothetical protein MGG_04774 [Magnaporthe oryzae 70-15] 	Algae
4869	173	29	28	3	5.882	2.556	1.81E-08	4.75E-07	1461	craniferina_c7722	CUST_2976_PI416193496	NA	NA	NA	Fungus
27016	529	38	182	21	14.549	3.863	5.28E-07	6.10E-06	1462	craniferina_c21825	CUST_14449_PI416193496	NA	NA	NA	Fungus
15420	28	2	8	0	15.172	3.923	5.55E-07	6.33E-06	1463	craniferina_c21150	CUST_13804_PI416193496	171685450	XP_001907666.1	hypothetical protein [Podospora anserina S mat+] 	Fungus
3228	4009	20298	953	1315	-5.148	-2.364	3.20E-09	1.37E-07	1464	craniferina_c3562	CUST_5432_PI416193500	239611873	EEQ88860.1	conserved hypothetical protein [Ajellomyces dermatitidis ER-3]	Fungus
41019	24	4	2	1	6.481	2.696	4.19E-08	8.91E-07	1465	craniferina_c24849	CUST_17293_PI416193496	NA	NA	NA	Fungus
10745	170	28	23	9	6.336	2.664	3.56E-08	7.89E-07	1466	craniferina_c25837	CUST_18222_PI416193496	NA	NA	NA	Fungus
26813	14	150	6	43	-10.909	-3.447	3.29E-07	4.20E-06	1467	craniferina_lrc864	CUST_1559_PI416193500	212543371	XP_002151840.1	hypothetical protein PMAA_046590 [Penicillium marneffei ATCC 18224] 	Algae
35899	26	3	1	1	9.232	3.207	2.22E-07	3.12E-06	1468	craniferina_c18810	CUST_11571_PI416193496	NA	NA	NA	Algae
37791	47	296	17	50	-6.539	-2.709	4.65E-08	9.65E-07	1469	craniferina_c25250	CUST_17671_PI416193496	NA	NA	NA	Fungus
39207	189	1042	24	343	-5.377	-2.427	7.82E-09	2.62E-07	1470	craniferina_lrc28386	CUST_20575_PI416193496	NA	NA	NA	Fungus
29546	182	1054	45	182	-5.857	-2.55	1.92E-08	4.99E-07	1471	craniferina_c22573	CUST_15152_PI416193496	242817079	XP_002486880.1	conserved hypothetical protein [Talaromyces stipitatus ATCC 10500] 	Algae
6891	46	10	6	3	4.928	2.301	1.52E-09	8.29E-08	1472	craniferina_c22972	CUST_14851_PI416193500	NA	NA	NA	Fungus
23210	16581	1638	1661	122	10.105	3.337	2.82E-07	3.74E-06	1473	craniferina_c8713	CUST_10279_PI416193500	156062866	XP_001597355.1	hypothetical protein SS1G_01549 [Sclerotinia sclerotiorum 1980] 	Algae
32751	179	33	31	6	5.531	2.467	1.12E-08	3.39E-07	1474	craniferina_c12148	CUST_12247_PI416193500	NA	NA	NA	Fungus
27125	4819	1019	432	41	4.717	2.238	5.39E-10	4.23E-08	1475	craniferina_c14308	CUST_7823_PI416193496	239614823	EEQ91810.1	nuclear pore complex subunit [Ajellomyces dermatitidis ER-3]	Fungus
39710	1536	7999	373	1964	-5.223	-2.385	5.31E-09	2.02E-07	1476	craniferina_c917	CUST_1653_PI416193500	119482702	XP_001261379.1	telomerase reverse transcriptase [Neosartorya fischeri NRRL 181] 	Fungus
31852	1584	10060	641	2489	-6.543	-2.71	4.96E-08	1.01E-06	1477	Cr_DMini_2305C05.ab1	CUST_16743_PI416193500	255940130	XP_002560834.1	Pc16g04830 [Penicillium chrysogenum Wisconsin 54-1255] 	Fungus
42225	76	560	26	108	-7.509	-2.909	1.06E-07	1.76E-06	1478	craniferina_c12188	CUST_12261_PI416193500	NA	NA	NA	Fungus
33332	54	6	8	2	8.982	3.167	2.18E-07	3.08E-06	1479	craniferina_c2405	CUST_3966_PI416193500	156039832	XP_001587023.1	predicted protein [Sclerotinia sclerotiorum 1980] 	Algae
10235	9	301	7	23	-44.95	-5.49	1.20E-06	1.15E-05	1480	craniferina_lrc840	CUST_1520_PI416193500	242814803	XP_002486445.1	bZIP transcription factor HacA [Talaromyces stipitatus ATCC 10500] 	Fungus
10550	235	51	29	3	4.605	2.203	2.64E-10	2.83E-08	1481	craniferina_c1957	CUST_3328_PI416193500	70984545	XP_747779.1	UPF0041 domain protein [Aspergillus fumigatus Af293] 	Fungus
35994	202	1114	26	367	-5.364	-2.423	8.03E-09	2.66E-07	1482	craniferina_c24733	CUST_17182_PI416193496	145238354	XP_001391824.1	hypothetical protein An07g07500 [Aspergillus niger] 	Algae
24155	1530	3	622	2	519.429	9.021	2.02E-06	1.75E-05	1483	craniferina_c5604	CUST_1786_PI416193496	NA	NA	NA	Fungus
9052	2637	17339	857	3442	-6.731	-2.751	6.16E-08	1.20E-06	1484	craniferina_lrc747	CUST_1357_PI416193500	169617397	XP_001802113.1	hypothetical protein SNOG_11876 [Phaeosphaeria nodorum SN15] 	Fungus
28559	51	4	24	2	13.858	3.793	5.34E-07	6.15E-06	1485	craniferina_c24478	CUST_16946_PI416193496	238507227	XP_002384815.1	"(S)-2-hydroxy-acid oxidase, putative [Aspergillus flavus NRRL3357] "	Fungus
43467	64	10	13	4	6.553	2.712	5.22E-08	1.05E-06	1486	craniferina_c20948	CUST_13612_PI416193496	159482960	XP_001699533.1	uroporphyrinogen-iii decarboxylase [Chlamydomonas reinhardtii] 	Algae
23277	15	81	2	9	-5.479	-2.454	1.08E-08	3.29E-07	1487	craniferina_c14639	CUST_13055_PI416193500	255070161	XP_002507162.1	"cell division cycle protein 48-like protein, expessed [Micromonas sp. RCC299] "	Algae
3969	8	48	1	4	-5.748	-2.523	1.79E-08	4.70E-07	1488	craniferina_c13543	CUST_7184_PI416193496	NA	NA	NA	Algae
42946	17706	3470	342	767	5.193	2.377	5.31E-09	2.02E-07	1489	craniferina_c2136	CUST_3583_PI416193500	261191157	XP_002621987.1	posttranscriptional regulation nuclease [Ajellomyces dermatitidis SLH14081] 	Fungus
6937	46	503	25	29	-12.155	-3.603	4.42E-07	5.31E-06	1490	craniferina_c24812	CUST_17257_PI416193496	NA	NA	NA	Fungus
10649	203	1211	34	443	-5.789	-2.533	1.98E-08	5.10E-07	1491	craniferina_c3936	CUST_997_PI416193496	154310536	XP_001554599.1	hypothetical protein BC1G_06742 [Botryotinia fuckeliana B05.10] 	Fungus
24259	2	32	0	14	-16.553	-4.049	6.80E-07	7.43E-06	1492	craniferina_c3222	CUST_5017_PI416193500	67902630	XP_681571.1	hypothetical protein AN8302.2 [Aspergillus nidulans FGSC A4] 	Fungus
34461	12	2	3	0	5.907	2.562	2.32E-08	5.72E-07	1493	craniferina_c19071	CUST_11816_PI416193496	NA	NA	NA	Fungus
27313	47	276	12	28	-6.029	-2.592	2.78E-08	6.56E-07	1494	craniferina_c4684	CUST_6681_PI416193500	156051914	XP_001591918.1	hypothetical protein SS1G_07364 [Sclerotinia sclerotiorum 1980] 	Algae
11509	217	48	5	11	4.585	2.197	2.73E-10	2.89E-08	1495	craniferina_c1089	CUST_1955_PI416193500	NA	NA	NA	Fungus
12001	106	695	27	19	-6.698	-2.744	6.37E-08	1.22E-06	1496	craniferina_c25010	CUST_17443_PI416193496	NA	NA	NA	Fungus
17481	17	2	5	0	8.936	3.16	2.26E-07	3.16E-06	1497	craniferina_c20831	CUST_13501_PI416193496	NA	NA	NA	Algae
37594	7668	778	5387	99	8.519	3.091	1.93E-07	2.80E-06	1498	craniferina_lrc178	CUST_336_PI416193500	28209839	NP_780783.1	hypothetical protein CTC00065 [Clostridium tetani E88] 	Fungus
36121	875	3	864	1	210.722	7.719	1.88E-06	1.66E-05	1499	craniferina_c16548	CUST_9649_PI416193496	259485917	CBF83347.1	"TPA: mitochondrial chaperone BCS1, putative (AFU_orthologue; AFUA_3G13000) [Aspergillus nidulans FGSC A4]"	Fungus
39917	14	81	1	14	-5.568	-2.477	1.37E-08	3.88E-07	1500	craniferina_c21232	CUST_13884_PI416193496	154313964	XP_001556307.1	hypothetical protein BC1G_04925 [Botryotinia fuckeliana B05.10] 	Fungus
29840	994	4754	327	401	-4.974	-2.314	2.33E-09	1.09E-07	1501	craniferina_c5581	CUST_7609_PI416193500	240108484	EER26658.1	hypothetical protein CPC735_008310 [Coccidioides posadasii C735 delta SOWgp]	Fungus
19071	26549	163094	6760	1140	-6.295	-2.654	4.03E-08	8.65E-07	1502	Cr_DMidi_9697C07.ab1	CUST_16444_PI416193500	58260904	XP_567862.1	ATP-dependent protein binding protein [Cryptococcus neoformans var. neoformans JEC21] 	Fungus
22871	92	16	22	4	5.67	2.503	1.67E-08	4.45E-07	1503	craniferina_c19755	CUST_12471_PI416193496	NA	NA	NA	Fungus
27805	19604	3930	3608	654	4.977	2.315	2.47E-09	1.14E-07	1504	craniferina_c3668	CUST_5557_PI416193500	242780226	XP_002479551.1	DnaJ domain protein [Talaromyces stipitatus ATCC 10500] 	Fungus
24119	122	17	6	1	7.254	2.859	9.91E-08	1.68E-06	1505	craniferina_c7070	CUST_2584_PI416193496	66813148	XP_640753.1	uridine phosphorylase [Dictyostelium discoideum AX4] 	Algae
21570	90	18	15	3	5.085	2.346	4.04E-09	1.64E-07	1506	craniferina_c24296	CUST_16775_PI416193496	NA	NA	NA	Algae
2580	104	19	8	3	5.423	2.439	1.10E-08	3.34E-07	1507	craniferina_c24211	CUST_16697_PI416193496	296814164	XP_002847419.1	GMP synthase [Arthroderma otae CBS 113480] 	Fungus
36032	6514	1347	184	119	4.846	2.277	1.54E-09	8.36E-08	1508	craniferina_c3947	CUST_5886_PI416193500	NA	NA	NA	Fungus
40837	18	109	3	7	-5.968	-2.577	2.86E-08	6.71E-07	1509	craniferina_c3121	CUST_4891_PI416193500	119183473	XP_001242775.1	hypothetical protein CIMG_06671 [Coccidioides immitis RS]	Fungus
31454	15	82	4	3	-5.729	-2.518	1.98E-08	5.10E-07	1510	craniferina_c13008	CUST_6720_PI416193496	66821399	XP_644183.1	succinate-CoA ligase [Dictyostelium discoideum AX4] 	Fungus
8359	6599	1078	843	241	6.201	2.632	3.80E-08	8.25E-07	1511	Cr_DMini_4609D05.ab1	CUST_17095_PI416193500	298601272	EFI57427.1	hypothetical protein AciX8DRAFT_1245 [Acidobacterium sp. MP5ACTX8]	Fungus
9934	168	30	24	3	5.59	2.483	1.53E-08	4.19E-07	1512	craniferina_c19112	CUST_11856_PI416193496	NA	NA	NA	Fungus
1792	5193	976	1112	117	5.26	2.395	7.37E-09	2.52E-07	1513	craniferina_c2039	CUST_3449_PI416193500	NA	NA	NA	Fungus
5327	498	107	132	17	4.591	2.199	3.57E-10	3.33E-08	1514	craniferina_c4240	CUST_6228_PI416193500	NA	NA	NA	Algae
19934	144	844	15	114	-5.828	-2.543	2.31E-08	5.69E-07	1515	craniferina_lrc887	CUST_1603_PI416193500	291183758	EFE39356.1	hypothetical protein TRV_05949 [Trichophyton verrucosum HKI 0517]	Fungus
13851	13532	441	3258	90	30.498	4.931	1.11E-06	1.09E-05	1516	craniferina_c5212	CUST_7230_PI416193500	259485972	CBF83444.1	"TPA: vesicle coat complex COPII, subunit Sec24 family protein, putative (Eurofung) [Aspergillus nidulans FGSC A4]"	Fungus
26071	1014	6195	287	979	-6.231	-2.639	4.08E-08	8.73E-07	1517	Cr_DMidi_6817D08.ab1	CUST_16010_PI416193500	189197635	XP_001935155.1	NADP-dependent leukotriene B4 12-hydroxydehydrogenase [Pyrenophora tritici-repentis Pt-1C-BFP] 	Algae
28764	2	31	0	19	-12.863	-3.685	5.38E-07	6.19E-06	1518	craniferina_c19831	CUST_12544_PI416193496	NA	NA	NA	Fungus
24857	2316	265	1451	64	7.878	2.978	1.55E-07	2.35E-06	1519	craniferina_c12271	CUST_12298_PI416193500	169609170	XP_001798004.1	hypothetical protein SNOG_07671 [Phaeosphaeria nodorum SN15] 	Fungus
41724	394	2830	67	384	-7.205	-2.849	1.00E-07	1.69E-06	1520	craniferina_c15227	CUST_8593_PI416193496	NA	NA	NA	Fungus
24223	530	2443	80	322	-4.617	-2.207	4.94E-10	4.07E-08	1521	Cr_DMidi_9601A05.ab1	CUST_16257_PI416193500	70998334	XP_753889.1	conserved hypothetical protein [Aspergillus fumigatus Af293] 	Fungus
35195	7	46	3	8	-6.61	-2.725	6.58E-08	1.24E-06	1522	craniferina_c10716	CUST_11459_PI416193500	NA	NA	NA	Fungus
14120	732	111	144	24	6.647	2.733	6.75E-08	1.27E-06	1523	craniferina_c9866	CUST_4385_PI416193496	NA	NA	NA	Algae
38732	55	402	17	32	-7.56	-2.918	1.33E-07	2.10E-06	1524	craniferina_c9522	CUST_4134_PI416193496	NA	NA	NA	Fungus
28246	43350	9734	1575	1237	4.477	2.162	1.60E-10	2.04E-08	1525	craniferina_lrc638	CUST_1162_PI416193500	189200831	XP_001936752.1	40S ribosomal protein S20 [Pyrenophora tritici-repentis Pt-1C-BFP] 	Fungus
6040	281	34	92	11	8.219	3.039	1.96E-07	2.84E-06	1526	craniferina_c28048	CUST_20311_PI416193496	NA	NA	NA	Algae
2301	29009	3795	4718	785	7.697	2.944	1.47E-07	2.27E-06	1527	craniferina_lrc198	CUST_374_PI416193500	157833664	1RDS	"AChain A, Crystal Structure Of Ribonuclease Ms (As Ribonuclease T1 Homologue) Complexed With A Guanylyl-3,5-Cytidine Analogue "	Fungus
20743	1720	274	212	52	6.312	2.658	4.96E-08	1.01E-06	1528	craniferina_lrc1986	CUST_3371_PI416193500	NA	NA	NA	Algae
15504	19157	4371	592	261	4.387	2.133	4.12E-11	8.56E-09	1529	craniferina_c10643	CUST_4927_PI416193496	169609114	XP_001797976.1	hypothetical protein SNOG_07643 [Phaeosphaeria nodorum SN15] 	Fungus
16643	1750	7748	320	662	-4.464	-2.158	1.50E-10	1.93E-08	1530	craniferina_c4370	CUST_6367_PI416193500	238502445	XP_002382456.1	conserved hypothetical protein [Aspergillus flavus NRRL3357] 	Fungus
43211	822	5572	342	743	-7.259	-2.86	1.12E-07	1.84E-06	1531	craniferina_c2358	CUST_3904_PI416193500	119479011	XP_001259534.1	"actin cytoskeleton organization protein (Cro1), putative [Neosartorya fischeri NRRL 181] "	Fungus
29159	68	351	22	18	-5.329	-2.414	1.06E-08	3.27E-07	1532	craniferina_c23404	CUST_15937_PI416193496	242080071	XP_002444804.1	hypothetical protein SORBIDRAFT_07g028270 [Sorghum bicolor] 	Fungus
16602	16803	119040	2861	5900	-7.152	-2.838	1.04E-07	1.74E-06	1533	craniferina_lrc197	CUST_372_PI416193500	NA	NA	NA	Algae
31716	221	2	202	0	72.854	6.187	1.66E-06	1.50E-05	1534	craniferina_c13398	CUST_7061_PI416193496	NA	NA	NA	Algae
4635	76	13	22	1	5.769	2.528	2.53E-08	6.12E-07	1535	craniferina_c26379	CUST_18742_PI416193496	NA	NA	NA	Fungus
29039	23	143	5	52	-5.854	-2.549	2.86E-08	6.71E-07	1536	craniferina_c26834	CUST_19186_PI416193496	255932479	XP_002557796.1	Pc12g09700 [Penicillium chrysogenum Wisconsin 54-1255] 	Fungus
44893	1472	274	250	43	5.36	2.422	1.16E-08	3.45E-07	1537	craniferina_c11752	CUST_12072_PI416193500	37523158	NP_926535.1	hypothetical protein glr3589 [Gloeobacter violaceus PCC 7421] 	Algae
19384	584	124	51	36	4.845	2.276	1.97E-09	9.76E-08	1538	craniferina_c15622	CUST_8913_PI416193496	156063094	XP_001597469.1	hypothetical protein SS1G_01663 [Sclerotinia sclerotiorum 1980] 	Fungus
7196	118	989	25	380	-8.139	-3.025	1.98E-07	2.86E-06	1539	craniferina_c1700	CUST_2932_PI416193500	255954859	XP_002568182.1	Pc21g11510 [Penicillium chrysogenum Wisconsin 54-1255] 	Fungus
2909	18	177	9	30	-10.402	-3.379	3.91E-07	4.84E-06	1540	craniferina_c5993	CUST_8024_PI416193500	289613970	CBI59204.1	unnamed protein product [Sordaria macrospora]	Fungus
31780	61	461	15	89	-7.602	-2.926	1.46E-07	2.26E-06	1541	craniferina_c5210	CUST_7228_PI416193500	239615358	EEQ92345.1	conserved hypothetical protein [Ajellomyces dermatitidis ER-3]	Fungus
38309	5540	696	2278	100	7.474	2.902	1.32E-07	2.09E-06	1542	craniferina_lrc1446	CUST_2543_PI416193500	NA	NA	NA	Fungus
18465	969	4671	345	362	-5.05	-2.336	5.04E-09	1.94E-07	1543	craniferina_c5581	CUST_7610_PI416193500	240108484	EER26658.1	hypothetical protein CPC735_008310 [Coccidioides posadasii C735 delta SOWgp]	Fungus
37659	89	745	28	398	-7.906	-2.983	1.79E-07	2.64E-06	1544	craniferina_c3984	CUST_1020_PI416193496	70982097	XP_746577.1	"peroxisomal multifunctional beta-oxidation protein (MFP), putative [Aspergillus fumigatus Af293] "	Fungus
4247	55	374	7	152	-6.459	-2.691	6.22E-08	1.20E-06	1545	craniferina_lrc737	CUST_1338_PI416193500	156065825	XP_001598834.1	hypothetical protein SS1G_00923 [Sclerotinia sclerotiorum 1980] 	Fungus
6362	6	37	2	0	-6.48	-2.696	6.38E-08	1.22E-06	1546	craniferina_c7047	CUST_2571_PI416193496	NA	NA	NA	Algae
9319	359	1740	131	138	-5.056	-2.338	5.36E-09	2.03E-07	1547	Cr_DMidi_9601D10.ab1	CUST_16319_PI416193500	157875544	XP_001686160.1	hypothetical protein [Leishmania major strain Friedlin] 	Algae
8807	74296	16275	6731	1934	4.575	2.194	4.88E-10	4.04E-08	1548	craniferina_lrc570	CUST_1051_PI416193500	240281531	EER45034.1	60S ribosomal protein L13a [Ajellomyces capsulatus H143]	Fungus
28396	24	220	8	88	-9.039	-3.176	2.75E-07	3.66E-06	1549	craniferina_c24194	CUST_16683_PI416193496	238496321	XP_002379396.1	conserved hypothetical protein [Aspergillus flavus NRRL3357] 	Fungus
9554	218	1894	24	47	-8.724	-3.125	2.48E-07	3.39E-06	1550	craniferina_c22458	CUST_15045_PI416193496	NA	NA	NA	Fungus
10970	971	201	24	20	4.841	2.275	2.14E-09	1.04E-07	1551	craniferina_c1562	CUST_2718_PI416193500	255946055	XP_002563795.1	Pc20g13140 [Penicillium chrysogenum Wisconsin 54-1255] 	Fungus
31020	2697	541	553	95	4.96	2.31	3.69E-09	1.54E-07	1552	craniferina_c10391	CUST_11277_PI416193500	169595172	XP_001791010.1	hypothetical protein SNOG_00320 [Phaeosphaeria nodorum SN15] 	Algae
30658	669	150	69	17	4.453	2.155	1.87E-10	2.27E-08	1553	craniferina_lrc329	CUST_624_PI416193500	156052341	XP_001592097.1	hypothetical protein SS1G_06336 [Sclerotinia sclerotiorum 1980] 	Fungus
37256	27	230	10	47	-8.762	-3.131	2.55E-07	3.46E-06	1554	Cr_DMidi_9601G01.ab1	CUST_16358_PI416193500	255955015	XP_002568260.1	Pc21g12290 [Penicillium chrysogenum Wisconsin 54-1255] 	Algae
11650	77	9	26	1	8.392	3.069	2.24E-07	3.14E-06	1555	Cr_DMidi_7585B08.ab1	CUST_16130_PI416193500	169599655	XP_001793250.1	hypothetical protein SNOG_02651 [Phaeosphaeria nodorum SN15] 	Fungus
42306	514	2244	88	317	-4.38	-2.131	5.99E-11	1.05E-08	1556	craniferina_lrc9024	CUST_3782_PI416193496	NA	NA	NA	Fungus
42070	247	47	97	9	5.142	2.362	7.16E-09	2.48E-07	1557	craniferina_c6799	CUST_8776_PI416193500	189204308	XP_001938489.1	hypothetical protein PTRG_08157 [Pyrenophora tritici-repentis Pt-1C-BFP] 	Fungus
4487	3	63	1	41	-17.8	-4.154	8.74E-07	9.03E-06	1558	craniferina_c15769	CUST_13454_PI416193500	256724354	EEU37725.1	hypothetical protein NECHADRAFT_97708 [Nectria haematococca mpVI 77-13-4]	Algae
20148	552	99	82	17	5.613	2.489	2.11E-08	5.34E-07	1559	craniferina_c16050	CUST_9249_PI416193496	NA	NA	NA	Algae
14112	79	389	7	24	-4.954	-2.309	3.69E-09	1.54E-07	1560	craniferina_c5238	CUST_7245_PI416193500	226289996	EEH45480.1	conserved hypothetical protein [Paracoccidioides brasiliensis Pb18]	Fungus
16787	7	343	6	231	-51.569	-5.688	1.58E-06	1.44E-05	1561	craniferina_c4419	CUST_6421_PI416193500	115433354	XP_001216814.1	hypothetical protein ATEG_08193 [Aspergillus terreus NIH2624] 	Fungus
22980	957	6137	255	1415	-6.475	-2.695	6.52E-08	1.24E-06	1562	Cr_DMini_2305G10.ab1	CUST_16834_PI416193500	295661017	XP_002791064.1	DUF907 domain-containing protein [Paracoccidioides brasiliensis Pb01] 	Algae
303	409	2899	49	195	-7.106	-2.829	1.10E-07	1.82E-06	1563	craniferina_c14785	CUST_8230_PI416193496	256732779	EEU46127.1	hypothetical protein NECHADRAFT_100184 [Nectria haematococca mpVI 77-13-4]	Fungus
31681	1745	8899	51	457	-5.096	-2.349	6.39E-09	2.29E-07	1564	Cr_DMidi_9601D12.ab1	CUST_16322_PI416193500	242790191	XP_002481516.1	"dsDNA-dependent ATPase Rad54, putative [Talaromyces stipitatus ATCC 10500] "	Algae
20886	25740	621	2002	368	47.231	5.562	1.52E-06	1.40E-05	1565	craniferina_c6700	CUST_2341_PI416193496	189199256	XP_001935965.1	hypothetical protein PTRG_05632 [Pyrenophora tritici-repentis Pt-1C-BFP] 	Fungus
35695	320	2508	46	362	-7.835	-2.97	1.82E-07	2.67E-06	1566	craniferina_c13011	CUST_12555_PI416193500	154290673	XP_001545928.1	hypothetical protein BC1G_15595 [Botryotinia fuckeliana B05.10] 	Fungus
37293	16	73	6	7	-4.862	-2.281	2.54E-09	1.16E-07	1567	craniferina_c1321	CUST_2332_PI416193500	256733877	EEU47224.1	hypothetical protein NECHADRAFT_36706 [Nectria haematococca mpVI 77-13-4]	Fungus
9023	90	645	28	73	-7.34	-2.876	1.34E-07	2.11E-06	1568	craniferina_c10978	CUST_11627_PI416193500	NA	NA	NA	Fungus
3313	56	484	25	44	-9.399	-3.232	3.20E-07	4.12E-06	1569	craniferina_c14105	CUST_12865_PI416193500	239615644	EEQ92631.1	conserved hypothetical protein [Ajellomyces dermatitidis ER-3]	Algae
34176	174	39	9	4	4.453	2.155	2.40E-10	2.68E-08	1570	craniferina_c15278	CUST_8632_PI416193496	116203241	XP_001227432.1	hypothetical protein CHGG_09505 [Chaetomium globosum CBS 148.51] 	Algae
19990	975	48	269	12	20.42	4.352	9.99E-07	1.00E-05	1571	craniferina_c26382	CUST_18745_PI416193496	169598514	XP_001792680.1	hypothetical protein SNOG_02061 [Phaeosphaeria nodorum SN15] 	Fungus
12328	70	429	15	170	-5.956	-2.574	3.75E-08	8.18E-07	1572	craniferina_c6093	CUST_2028_PI416193496	255938754	XP_002560147.1	Pc14g01530 [Penicillium chrysogenum Wisconsin 54-1255] 	Fungus
5285	89	4	47	2	22.372	4.484	1.09E-06	1.07E-05	1573	craniferina_c7172	CUST_9036_PI416193500	NA	NA	NA	Fungus
32457	66	428	13	150	-6.297	-2.655	5.82E-08	1.15E-06	1574	craniferina_c5838	CUST_7892_PI416193500	67523929	XP_660024.1	hypothetical protein AN2420.2 [Aspergillus nidulans FGSC A4] 	Algae
13534	530	86	69	17	6.236	2.641	5.48E-08	1.09E-06	1575	craniferina_c15326	CUST_8671_PI416193496	145246418	XP_001395458.1	hypothetical protein An12g03830 [Aspergillus niger] 	Fungus
7706	43831	2	10034	0	20473.101	14.321	2.84E-06	2.31E-05	1576	craniferina_c3986	CUST_5927_PI416193500	154309933	XP_001554299.1	hypothetical protein BC1G_06887 [Botryotinia fuckeliana B05.10] 	Algae
2527	261	58	7	10	4.565	2.191	5.61E-10	4.32E-08	1577	craniferina_c6582	CUST_2278_PI416193496	261195839	XP_002624323.1	conserved hypothetical protein [Ajellomyces dermatitidis SLH14081] 	Fungus
31180	2	13	0	2	-6.086	-2.606	4.53E-08	9.46E-07	1578	craniferina_c18970	CUST_14460_PI416193500	169624098	XP_001805455.1	hypothetical protein SNOG_15301 [Phaeosphaeria nodorum SN15] 	Fungus
42739	266	49	87	11	5.396	2.432	1.54E-08	4.20E-07	1579	craniferina_c10593	CUST_11396_PI416193500	145602500	XP_359920.2	hypothetical protein MGG_04857 [Magnaporthe oryzae 70-15] 	Fungus
40662	10	88	5	23	-9.626	-3.267	3.56E-07	4.47E-06	1580	craniferina_c8515	CUST_3446_PI416193496	240111298	EER29451.1	"oxidoreductase,short chain dehydrogenase, putative [Coccidioides posadasii C735 delta SOWgp]"	Fungus
2145	140	644	19	106	-4.567	-2.191	6.38E-10	4.71E-08	1581	craniferina_c26913	CUST_19261_PI416193496	168044454	XP_001774696.1	predicted protein [Physcomitrella patens subsp. patens] 	Algae
17815	6	763	8	184	-201.933	-7.658	2.29E-06	1.94E-05	1582	craniferina_c16493	CUST_9605_PI416193496	NA	NA	NA	Fungus
27713	270	1743	47	263	-6.465	-2.693	6.95E-08	1.29E-06	1583	craniferina_c6664	CUST_8675_PI416193500	156036026	XP_001586124.1	hypothetical protein SS1G_12699 [Sclerotinia sclerotiorum 1980] 	Fungus
41607	7206	86	8155	50	56.078	5.809	1.71E-06	1.53E-05	1584	craniferina_c5175	CUST_7187_PI416193500	238498600	XP_002380535.1	"mitochondrial carrier protein, putative [Aspergillus flavus NRRL3357] "	Fungus
40789	1267	6755	295	1540	-5.332	-2.415	1.35E-08	3.83E-07	1585	craniferina_c10229	CUST_11176_PI416193500	6015106	P78575.1	ERG24_ASCIMRecName: Full=Delta(14)-sterol reductase; AltName: Full=C-14 sterol reductase; AltName: Full=Sterol C14-reductase 	Fungus
36244	75	496	17	27	-6.687	-2.741	8.84E-08	1.55E-06	1586	craniferina_c11406	CUST_11869_PI416193500	242809882	XP_002485466.1	"voltage-gated chloride channel, putative [Talaromyces stipitatus ATCC 10500] "	Fungus
23715	12	57	1	4	-4.803	-2.264	2.31E-09	1.09E-07	1587	craniferina_c5401	CUST_7431_PI416193500	154273497	XP_001537600.1	predicted protein [Ajellomyces capsulatus NAm1] 	Algae
17977	19	102	1	32	-5.306	-2.408	1.27E-08	3.66E-07	1588	craniferina_c12946	CUST_6667_PI416193496	NA	NA	NA	Fungus
14626	1259	2	1088	0	512.688	9.002	2.64E-06	2.18E-05	1589	Cr_WMidi_6241H04.ab1	CUST_18287_PI416193500	NA	NA	NA	Fungus
8043	1554	71	1134	43	21.02	4.394	1.08E-06	1.06E-05	1590	craniferina_c1284	CUST_153_PI416193496	NA	NA	NA	Algae
44098	207	1576	33	438	-7.479	-2.903	1.55E-07	2.35E-06	1591	craniferina_c7079	CUST_8973_PI416193500	NA	NA	NA	Fungus
30866	8068	65780	931	9649	-8.133	-3.024	2.33E-07	3.24E-06	1592	Cr_DMini_865B07.ab1	CUST_17553_PI416193500	226292530	EEH47950.1	mitochondrial protein import protein MAS5 [Paracoccidioides brasiliensis Pb18]	Fungus
16183	5274	22530	569	391	-4.289	-2.1	4.40E-11	8.84E-09	1593	craniferina_c2374	CUST_3927_PI416193500	154291147	XP_001546159.1	hypothetical protein BC1G_15345 [Botryotinia fuckeliana B05.10] 	Fungus
31000	6061	25361	1054	2090	-4.215	-2.076	6.55E-12	2.85E-09	1594	craniferina_c1460	CUST_2567_PI416193500	NA	NA	NA	Fungus
38225	59	2	31	0	26.182	4.711	1.27E-06	1.21E-05	1595	craniferina_c24814	CUST_17259_PI416193496	NA	NA	NA	Fungus
37820	313	2221	94	201	-7.301	-2.868	1.48E-07	2.28E-06	1596	craniferina_c5141	CUST_7152_PI416193500	154319097	XP_001558866.1	hypothetical protein BC1G_02500 [Botryotinia fuckeliana B05.10] 	Fungus
43680	2	35	0	3	-15.347	-3.94	8.55E-07	8.88E-06	1597	craniferina_c20504	CUST_13189_PI416193496	NA	NA	NA	Fungus
14906	862	147	121	20	5.839	2.546	3.78E-08	8.23E-07	1598	Cr_DMini_1249D05.ab1	CUST_16611_PI416193500	NA	NA	NA	Fungus
31950	3075	13147	365	115	-4.294	-2.102	7.02E-11	1.16E-08	1599	craniferina_c5371	CUST_7401_PI416193500	119192676	XP_001246944.1	hypothetical protein CIMG_00715 [Coccidioides immitis RS]	Fungus
2575	1906	81	1141	14	19.527	4.287	1.06E-06	1.05E-05	1600	craniferina_c23835	CUST_16341_PI416193496	NA	NA	NA	Fungus
73	11	170	2	22	-14.886	-3.896	8.41E-07	8.77E-06	1601	craniferina_c26186	CUST_18559_PI416193496	169603399	XP_001795121.1	hypothetical protein SNOG_04709 [Phaeosphaeria nodorum SN15] 	Fungus
31432	309	21	150	6	14.205	3.828	8.04E-07	8.48E-06	1602	craniferina_c26201	CUST_18572_PI416193496	NA	NA	NA	Fungus
34416	38	5	9	2	7.861	2.975	2.20E-07	3.10E-06	1603	craniferina_c17170	CUST_14051_PI416193500	238504540	XP_002383501.1	hypothetical protein AFLA_053760 [Aspergillus flavus NRRL3357] 	Fungus
17555	35	762	34	138	-30.203	-4.917	1.43E-06	1.33E-05	1604	Cr_DMini_4897H12.ab1	CUST_17361_PI416193500	169598098	XP_001792472.1	hypothetical protein SNOG_01847 [Phaeosphaeria nodorum SN15] 	Fungus
34216	389	3660	63	1415	-8.986	-3.168	3.29E-07	4.21E-06	1605	craniferina_c25638	CUST_18032_PI416193496	242760842	XP_002340070.1	"polyketide synthase, putative [Talaromyces stipitatus ATCC 10500] "	Fungus
38603	2265	259	1503	50	7.722	2.949	2.02E-07	2.91E-06	1606	craniferina_c13045	CUST_6751_PI416193496	145608794	XP_369855.2	hypothetical protein MGG_06370 [Magnaporthe oryzae 70-15] 	Fungus
26512	80	430	14	54	-5.429	-2.441	2.03E-08	5.18E-07	1607	craniferina_c10309	CUST_4694_PI416193496	NA	NA	NA	Algae
22959	54	4005	45	334	-131.885	-7.043	2.28E-06	1.93E-05	1608	craniferina_c3636	CUST_5525_PI416193500	NA	NA	NA	Fungus
11719	87	15	18	4	5.95	2.573	4.73E-08	9.76E-07	1609	craniferina_c16732	CUST_13852_PI416193500	NA	NA	NA	Fungus
34296	1085	4836	199	435	-4.493	-2.168	6.22E-10	4.63E-08	1610	craniferina_c4370	CUST_6368_PI416193500	238502445	XP_002382456.1	conserved hypothetical protein [Aspergillus flavus NRRL3357] 	Fungus
10906	1764	386	168	57	4.591	2.199	1.20E-09	7.15E-08	1611	craniferina_c4239	CUST_6226_PI416193500	239609797	EEQ86784.1	conserved hypothetical protein [Ajellomyces dermatitidis ER-3]	Algae
5913	30	171	4	22	-5.665	-2.502	3.31E-08	7.51E-07	1612	craniferina_c4966	CUST_6975_PI416193500	240108209	EER26383.1	"Calcium transporting P-type ATPase, putative [Coccidioides posadasii C735 delta SOWgp]"	Fungus
37026	52	5	17	0	10.217	3.353	4.66E-07	5.52E-06	1613	craniferina_c14145	CUST_12886_PI416193500	NA	NA	NA	Fungus
23235	1005	117	557	7	7.812	2.966	2.22E-07	3.12E-06	1614	craniferina_c13818	CUST_12773_PI416193500	256729259	EEU42613.1	hypothetical protein NECHADRAFT_95742 [Nectria haematococca mpVI 77-13-4]	Fungus
12035	110	24	19	6	4.738	2.244	2.48E-09	1.14E-07	1615	craniferina_c7104	CUST_8988_PI416193500	NA	NA	NA	Fungus
26592	188	2	201	0	62.559	5.967	1.97E-06	1.72E-05	1616	craniferina_c25891	CUST_18274_PI416193496	NA	NA	NA	Fungus
21212	113	711	32	161	-6.398	-2.678	7.75E-08	1.41E-06	1617	craniferina_c5392	CUST_1678_PI416193496	NA	NA	NA	Fungus
28831	1584	7913	155	602	-5.003	-2.323	7.47E-09	2.54E-07	1618	craniferina_c6010	CUST_8041_PI416193500	NA	NA	NA	Fungus
322	83	631	27	82	-7.858	-2.974	2.31E-07	3.21E-06	1619	craniferina_c10978	CUST_11628_PI416193500	NA	NA	NA	Fungus
12049	813	4229	170	716	-5.232	-2.387	1.34E-08	3.81E-07	1620	craniferina_c12555	CUST_6349_PI416193496	154292175	XP_001546664.1	hypothetical protein BC1G_14709 [Botryotinia fuckeliana B05.10] 	Algae
3976	165	38	10	8	4.38	2.131	3.02E-10	3.05E-08	1621	craniferina_c6641	CUST_8653_PI416193500	189198892	XP_001935783.1	phosphatidylserine decarboxylase proenzyme [Pyrenophora tritici-repentis Pt-1C-BFP] 	Algae
14537	80	6	11	2	12.776	3.675	7.26E-07	7.81E-06	1622	craniferina_c10575	CUST_11380_PI416193500	NA	NA	NA	Algae
8488	109	5	22	2	22.023	4.461	1.25E-06	1.19E-05	1623	craniferina_c14139	CUST_7687_PI416193496	NA	NA	NA	Fungus
21308	1139	16007	596	4929	-14.886	-3.896	8.96E-07	9.21E-06	1624	craniferina_lrc429	CUST_803_PI416193500	226442996	NP_001140008.1	C30D10.14 [Salmo salar] 	Fungus
42172	1216	161	296	50	7.658	2.937	2.11E-07	3.00E-06	1625	craniferina_c8494	CUST_3435_PI416193496	NA	NA	NA	Fungus
29157	370	1774	50	75	-4.822	-2.27	4.28E-09	1.72E-07	1626	craniferina_c6490	CUST_8502_PI416193500	NA	NA	NA	Fungus
4715	5	38	2	6	-7.279	-2.864	1.64E-07	2.45E-06	1627	craniferina_c16293	CUST_13664_PI416193500	NA	NA	NA	Fungus
40727	298	5147	197	443	-20.201	-4.336	1.19E-06	1.14E-05	1628	craniferina_lrc74	CUST_139_PI416193500	242822212	XP_002487840.1	"heat shock protein Hsp30/Hsp42, putative [Talaromyces stipitatus ATCC 10500] "	Fungus
25399	422	2801	164	282	-7.009	-2.809	1.42E-07	2.22E-06	1629	craniferina_c3184	CUST_4959_PI416193500	NA	NA	NA	Fungus
40815	27075	194827	7837	25621	-7.39	-2.886	1.86E-07	2.73E-06	1630	craniferina_c1505	CUST_2634_PI416193500	239609539	EEQ86526.1	conserved hypothetical protein [Ajellomyces dermatitidis ER-3]	Algae
30369	22	185	10	42	-8.794	-3.136	3.37E-07	4.28E-06	1631	Cr_DMidi_9601G01.ab1	CUST_16359_PI416193500	255955015	XP_002568260.1	Pc21g12290 [Penicillium chrysogenum Wisconsin 54-1255] 	Algae
12426	2352	444	538	45	5.23	2.387	1.44E-08	4.01E-07	1632	craniferina_c21993	CUST_14606_PI416193496	296814164	XP_002847419.1	GMP synthase [Arthroderma otae CBS 113480] 	Algae
44106	287	2036	80	151	-7.292	-2.866	1.69E-07	2.51E-06	1633	craniferina_c5141	CUST_7151_PI416193500	154319097	XP_001558866.1	hypothetical protein BC1G_02500 [Botryotinia fuckeliana B05.10] 	Fungus
4094	21	90	1	6	-4.331	-2.115	2.62E-10	2.81E-08	1634	craniferina_c27293	CUST_19624_PI416193496	242765106	XP_002340907.1	"HIT finger domain protein, putative [Talaromyces stipitatus ATCC 10500] "	Fungus
11276	96	16	16	3	5.982	2.581	5.71E-08	1.13E-06	1635	craniferina_c24454	CUST_15011_PI416193500	154294272	XP_001547578.1	hypothetical protein BC1G_13822 [Botryotinia fuckeliana B05.10] 	Fungus
5951	809	28	210	17	31.454	4.975	1.62E-06	1.47E-05	1636	craniferina_c17568	CUST_10442_PI416193496	NA	NA	NA	Fungus
31651	50	3	22	1	15.657	3.969	9.82E-07	9.90E-06	1637	craniferina_c19041	CUST_11788_PI416193496	169622282	XP_001804550.1	hypothetical protein SNOG_14360 [Phaeosphaeria nodorum SN15] 	Fungus
2952	55	325	10	24	-5.911	-2.563	5.22E-08	1.05E-06	1638	craniferina_c1108	CUST_1989_PI416193500	240106712	EER24899.1	"Serine palmitoyltransferase 2 , putative [Coccidioides posadasii C735 delta SOWgp]"	Fungus
20803	11	2	3	0	5.433	2.442	2.49E-08	6.04E-07	1639	craniferina_c9418	CUST_10719_PI416193500	261360024	EEY22452.1	conserved hypothetical protein [Verticillium albo-atrum VaMs.102]	Fungus
25074	124	863	32	159	-7.029	-2.813	1.47E-07	2.27E-06	1640	craniferina_c11138	CUST_11705_PI416193500	119187429	XP_001244321.1	hypothetical protein CIMG_03762 [Coccidioides immitis RS] 	Fungus
1800	291	65	31	9	4.453	2.155	6.57E-10	4.79E-08	1641	craniferina_c20607	CUST_13283_PI416193496	NA	NA	NA	Fungus
19573	1821	9041	73	494	-4.963	-2.311	7.75E-09	2.61E-07	1642	Cr_DMidi_9601D12.ab1	CUST_16323_PI416193500	242790191	XP_002481516.1	"dsDNA-dependent ATPase Rad54, putative [Talaromyces stipitatus ATCC 10500] "	Algae
23756	389	89	37	13	4.391	2.135	4.34E-10	3.72E-08	1643	craniferina_c14179	CUST_7720_PI416193496	154308458	XP_001553565.1	hypothetical protein BC1G_08289 [Botryotinia fuckeliana B05.10] 	Fungus
19379	21750	2905	2670	719	7.624	2.93	2.21E-07	3.11E-06	1644	craniferina_lrc198	CUST_373_PI416193500	157833664	1RDS	"AChain A, Crystal Structure Of Ribonuclease Ms (As Ribonuclease T1 Homologue) Complexed With A Guanylyl-3,5-Cytidine Analogue "	Fungus
1753	579	121	47	20	4.83	2.272	5.21E-09	1.99E-07	1645	craniferina_c10800	CUST_11513_PI416193500	67901828	XP_681170.1	hypothetical protein AN7901.2 [Aspergillus nidulans FGSC A4] 	Fungus
36912	91	13	26	6	7.078	2.823	1.55E-07	2.35E-06	1646	craniferina_c6182	CUST_2073_PI416193496	145231136	XP_001389832.1	hypothetical protein An01g14420 [Aspergillus niger] 	Algae
24071	63	8	30	2	7.205	2.849	1.66E-07	2.48E-06	1647	craniferina_c23370	CUST_15907_PI416193496	256724261	EEU37632.1	hypothetical protein NECHADRAFT_72919 [Nectria haematococca mpVI 77-13-4]	Fungus
18613	34	188	11	8	-5.746	-2.522	4.47E-08	9.36E-07	1648	craniferina_c27445	CUST_19769_PI416193496	169621462	XP_001804141.1	hypothetical protein SNOG_13941 [Phaeosphaeria nodorum SN15] 	Algae
44756	68	2	41	0	23.456	4.552	1.42E-06	1.32E-05	1649	craniferina_c25069	CUST_17496_PI416193496	NA	NA	NA	Fungus
25737	90	534	25	134	-5.96	-2.575	6.06E-08	1.18E-06	1650	craniferina_c22227	CUST_14831_PI416193496	239609511	EEQ86498.1	PHD finger domain-containing protein [Ajellomyces dermatitidis ER-3]	Algae
41996	130	696	17	220	-5.216	-2.383	1.57E-08	4.26E-07	1651	craniferina_c16625	CUST_9712_PI416193496	39942950	XP_361012.1	hypothetical protein [Magnaporthe oryzae 70-15] 	Fungus
18068	3715	181	1945	103	21.889	4.452	1.37E-06	1.28E-05	1652	Cr_Midi_01H02.ab1	CUST_17827_PI416193500	NA	NA	NA	Algae
4455	114	671	34	42	-6.033	-2.593	6.45E-08	1.23E-06	1653	craniferina_c12257	CUST_12288_PI416193500	261351735	EEY14163.1	osmosensing histidine protein kinase SLN1 [Verticillium albo-atrum VaMs.102]	Algae
7471	17	95	2	24	-5.41	-2.436	2.62E-08	6.24E-07	1654	craniferina_c5047	CUST_7069_PI416193500	NA	NA	NA	Algae
5334	183	1427	50	354	-7.804	-2.964	2.55E-07	3.46E-06	1655	craniferina_c1514	CUST_190_PI416193496	242786466	XP_002480811.1	"SNF2 family helicase/ATPase, putative [Talaromyces stipitatus ATCC 10500] "	Algae
2297	112	18	24	2	6.027	2.591	6.49E-08	1.24E-06	1656	craniferina_lrc790	CUST_1430_PI416193500	291184070	EFE39639.1	conserved hypothetical protein [Trichophyton verrucosum HKI 0517]	Fungus
12790	184	40	31	6	4.536	2.181	1.44E-09	8.07E-08	1657	craniferina_c1599	CUST_2781_PI416193500	154318566	XP_001558601.1	clathrin coat assembly protein [Botryotinia fuckeliana B05.10] 	Fungus
37130	7	43	2	5	-6.115	-2.612	7.19E-08	1.33E-06	1658	craniferina_c16293	CUST_13663_PI416193500	NA	NA	NA	Fungus
24469	585	135	66	18	4.343	2.119	4.07E-10	3.58E-08	1659	craniferina_c17977	CUST_10793_PI416193496	NA	NA	NA	Fungus
18829	130	981	48	335	-7.623	-2.93	2.38E-07	3.30E-06	1660	craniferina_c4501	CUST_6498_PI416193500	189202640	XP_001937656.1	siroheme synthase [Pyrenophora tritici-repentis Pt-1C-BFP] 	Fungus
28387	110	756	14	257	-6.639	-2.731	1.18E-07	1.92E-06	1661	craniferina_c4789	CUST_6793_PI416193500	2894356	CAA74005.1	nitrate reductase (NADPH) [Phaeosphaeria nodorum] 	Fungus
27917	9594	48584	1745	5395	-5.099	-2.35	1.29E-08	3.72E-07	1662	craniferina_c2222	CUST_3702_PI416193500	242764597	XP_002340807.1	assimilatory sulfite reductase [Talaromyces stipitatus ATCC 10500] 	Fungus
9068	10256	2183	1912	654	4.791	2.26	5.71E-09	2.13E-07	1663	craniferina_c25197	CUST_17619_PI416193496	67903762	XP_682137.1	hypothetical protein AN8868.2 [Aspergillus nidulans FGSC A4] 	Fungus
28342	14789	140545	8416	26309	-11.087	-3.471	6.79E-07	7.42E-06	1664	Cr_DMidi_9601C06.ab1	CUST_16296_PI416193500	156032698	XP_001585186.1	hypothetical protein SS1G_13754 [Sclerotinia sclerotiorum 1980] 	Algae
23233	70	301	18	10	-4.404	-2.139	7.51E-10	5.29E-08	1665	craniferina_c23397	CUST_15930_PI416193496	NA	NA	NA	Algae
2847	66	397	14	35	-6.071	-2.602	7.30E-08	1.35E-06	1666	craniferina_c11745	CUST_12063_PI416193500	115387399	XP_001211205.1	conserved hypothetical protein [Aspergillus terreus NIH2624] 	Fungus
44047	2061	29103	230	9551	-13.656	-3.771	9.56E-07	9.71E-06	1667	craniferina_c2807	CUST_4480_PI416193500	NA	NA	NA	Fungus
5816	4123	41424	412	4220	-10.048	-3.329	5.57E-07	6.35E-06	1668	craniferina_c3113	CUST_4879_PI416193500	261204395	XP_002629411.1	delta-9 fatty acid desaturase [Ajellomyces dermatitidis SLH14081] 	Fungus
5336	490	2	561	0	130.979	7.033	2.78E-06	2.27E-05	1669	craniferina_c24064	CUST_16559_PI416193496	NA	NA	NA	Fungus
7913	25	308	6	55	-12.318	-3.623	8.15E-07	8.57E-06	1670	craniferina_c6897	CUST_2471_PI416193496	46110609	XP_382362.1	hypothetical protein FG02186.1 [Gibberella zeae PH-1]	Fungus
22027	810	184	138	6	4.354	2.122	5.51E-10	4.27E-08	1671	craniferina_c9427	CUST_10731_PI416193500	239607296	EEQ84283.1	clathrin-coated vesicle protein [Ajellomyces dermatitidis ER-3]	Fungus
31468	1529	7702	161	618	-5.047	-2.335	1.23E-08	3.58E-07	1672	craniferina_c6010	CUST_8042_PI416193500	NA	NA	NA	Fungus
41746	68	15	16	2	4.462	2.158	1.22E-09	7.19E-08	1673	craniferina_c10585	CUST_11387_PI416193500	156048378	XP_001590156.1	hypothetical protein SS1G_08920 [Sclerotinia sclerotiorum 1980] 	Fungus
9542	3971	764	599	74	5.175	2.372	1.73E-08	4.59E-07	1674	Cr_DMini_865G05.ab1	CUST_17644_PI416193500	71001602	XP_755482.1	"acetyltransferase, GNAT family family [Aspergillus fumigatus Af293] "	Algae
35704	3	79	1	35	-27.378	-4.775	1.73E-06	1.55E-05	1675	craniferina_c17740	CUST_10584_PI416193496	195130767	XP_002009822.1	GI15030 [Drosophila mojavensis] 	Fungus
40633	7	46	1	8	-6.137	-2.617	8.34E-08	1.49E-06	1676	craniferina_lrc784	CUST_1417_PI416193500	261192866	XP_002622839.1	SWIRM domain-containing protein [Ajellomyces dermatitidis SLH14081] 	Algae
27507	17	100	7	6	-6.07	-2.602	7.79E-08	1.41E-06	1677	craniferina_c3401	CUST_789_PI416193496	154317338	XP_001557989.1	hypothetical protein BC1G_03571 [Botryotinia fuckeliana B05.10] 	Fungus
7174	897	3908	68	446	-4.348	-2.12	5.84E-10	4.44E-08	1678	craniferina_c2061	CUST_3480_PI416193500	189198742	XP_001935708.1	ankyrin repeat and BTB/POZ domain-containing protein 1 [Pyrenophora tritici-repentis Pt-1C-BFP] 	Fungus
18159	89	13	45	2	6.579	2.718	1.25E-07	1.99E-06	1679	craniferina_c25831	CUST_18216_PI416193496	295657057	XP_002789103.1	serine/threonine-protein kinase [Paracoccidioides brasiliensis Pb01] 	Fungus
32784	26	120	2	5	-4.67	-2.223	3.87E-09	1.59E-07	1680	craniferina_c25168	CUST_17590_PI416193496	NA	NA	NA	Algae
44388	80	614	11	77	-7.695	-2.944	2.67E-07	3.57E-06	1681	craniferina_c24657	CUST_17115_PI416193496	NA	NA	NA	Fungus
34818	1349	8764	371	1946	-6.563	-2.714	1.24E-07	1.99E-06	1682	craniferina_lrc6457	CUST_2222_PI416193496	169617397	XP_001802113.1	hypothetical protein SNOG_11876 [Phaeosphaeria nodorum SN15] 	Fungus
15909	993	5884	190	1221	-5.915	-2.564	6.65E-08	1.26E-06	1683	craniferina_c850	CUST_82_PI416193496	NA	NA	NA	Fungus
18982	732	3729	82	343	-5.101	-2.351	1.53E-08	4.18E-07	1684	craniferina_c1508	CUST_2639_PI416193500	NA	NA	NA	Fungus
11557	81	14	31	4	5.554	2.473	4.14E-08	8.82E-07	1685	craniferina_c12705	CUST_6473_PI416193496	NA	NA	NA	Fungus
7743	35	164	3	24	-4.684	-2.228	4.33E-09	1.73E-07	1686	craniferina_c17396	CUST_10301_PI416193496	169766450	XP_001817696.1	hypothetical protein [Aspergillus oryzae RIB40] 	Fungus
12946	50	357	26	79	-7.703	-2.945	2.73E-07	3.63E-06	1687	craniferina_c3709	CUST_5603_PI416193500	NA	NA	NA	Algae
15606	26	157	2	14	-6.034	-2.593	7.71E-08	1.40E-06	1688	craniferina_c18725	CUST_11489_PI416193496	NA	NA	NA	Algae
9846	298	2315	42	362	-7.74	-2.952	2.81E-07	3.73E-06	1689	craniferina_c13011	CUST_12556_PI416193500	154290673	XP_001545928.1	hypothetical protein BC1G_15595 [Botryotinia fuckeliana B05.10] 	Fungus
4030	80	15	10	2	5.207	2.38	2.05E-08	5.21E-07	1690	craniferina_c24454	CUST_15012_PI416193500	154294272	XP_001547578.1	hypothetical protein BC1G_13822 [Botryotinia fuckeliana B05.10] 	Fungus
13056	151	1215	28	458	-7.821	-2.967	2.96E-07	3.87E-06	1691	craniferina_c1700	CUST_2931_PI416193500	255954859	XP_002568182.1	Pc21g11510 [Penicillium chrysogenum Wisconsin 54-1255] 	Fungus
30522	2321	10757	382	1067	-4.661	-2.221	3.96E-09	1.62E-07	1692	craniferina_c22907	CUST_14841_PI416193500	295659363	XP_002790240.1	conserved hypothetical protein [Paracoccidioides brasiliensis Pb01] 	Fungus
29952	6308	33	6262	10	137.229	7.1	2.95E-06	2.38E-05	1693	craniferina_lrc643	CUST_1171_PI416193500	NA	NA	NA	Fungus
18447	159	1381	27	177	-8.704	-3.122	4.23E-07	5.12E-06	1694	craniferina_c19387	CUST_12124_PI416193496	NA	NA	NA	Fungus
21377	4	118	2	34	-30.808	-4.945	1.92E-06	1.68E-05	1695	craniferina_c15284	CUST_8637_PI416193496	NA	NA	NA	Algae
25130	298	2928	56	605	-9.79	-3.291	5.71E-07	6.46E-06	1696	craniferina_c2798	CUST_4469_PI416193500	189188444	XP_001930561.1	predicted protein [Pyrenophora tritici-repentis Pt-1C-BFP] 	Algae
29692	116	709	14	103	-6.111	-2.611	8.70E-08	1.53E-06	1697	craniferina_c7392	CUST_9208_PI416193500	NA	NA	NA	Fungus
27143	136	22	30	7	6.303	2.656	1.02E-07	1.73E-06	1698	craniferina_lrc14227	CUST_7760_PI416193496	2851426	P00798.2	PENP_PENJARecName: Full=Penicillopepsin; AltName: Full=Peptidase A 	Algae
26171	3692	180	2016	113	22.445	4.488	1.62E-06	1.47E-05	1699	craniferina_c1597	CUST_2778_PI416193500	15233587	NP_193860.1	"oxygen-evolving enhancer protein 3, chloroplast, putative (PSBQ1) (PSBQ) [Arabidopsis thaliana] "	Algae
42243	382	1776	58	134	-4.672	-2.224	4.65E-09	1.83E-07	1700	craniferina_c6490	CUST_8501_PI416193500	NA	NA	NA	Fungus
19625	44447	8433	7206	1359	5.269	2.397	2.60E-08	6.23E-07	1701	craniferina_lrc877	CUST_1584_PI416193500	156059442	XP_001595644.1	hypothetical protein SS1G_03733 [Sclerotinia sclerotiorum 1980] 	Fungus
33476	2	36	0	24	-16.316	-4.028	1.24E-06	1.18E-05	1702	craniferina_c26366	CUST_18730_PI416193496	91085847	XP_974980.1	PREDICTED: similar to LIM and SH3 domain protein F42H10.3 [Tribolium castaneum] 	Algae
2669	3637	175	1941	102	22.341	4.482	1.62E-06	1.47E-05	1703	BTK04449004(c)SJ1(t)1-3kb_B1_1x(p)T3(s)070611SJ1SEQ1.026.ab1	CUST_15394_PI416193500	NA	NA	NA	Algae
43493	20	127	3	22	-6.281	-2.651	1.01E-07	1.70E-06	1704	craniferina_c17319	CUST_10237_PI416193496	169606492	XP_001796666.1	hypothetical protein SNOG_06289 [Phaeosphaeria nodorum SN15] 	Algae
8485	4983	1023	447	296	5.01	2.325	1.35E-08	3.83E-07	1705	craniferina_c10151	CUST_11140_PI416193500	46139671	XP_391526.1	hypothetical protein FG11350.1 [Gibberella zeae PH-1]	Fungus
23022	24	675	17	107	-37.585	-5.232	2.14E-06	1.84E-05	1706	craniferina_c4244	CUST_1125_PI416193496	NA	NA	NA	Algae
18284	33	1220	26	427	-60.559	-5.92	2.56E-06	2.13E-05	1707	craniferina_c13286	CUST_6963_PI416193496	NA	NA	NA	Fungus
11956	383	82	18	6	4.651	2.218	4.29E-09	1.72E-07	1708	craniferina_c11953	CUST_5868_PI416193496	258569467	XP_002543537.1	predicted protein [Uncinocarpus reesii 1704] 	Fungus
25486	1128	5979	151	305	-5.328	-2.413	3.07E-08	7.07E-07	1709	Cr_DMini_865C02.ab1	CUST_17566_PI416193500	261196814	XP_002624810.1	bax Inhibitor family protein [Ajellomyces dermatitidis SLH14081] 	Fungus
30833	6	126	5	30	-23.565	-4.559	1.71E-06	1.54E-05	1710	craniferina_lrc3310	CUST_5111_PI416193500	NA	NA	NA	Algae
28502	1541	11446	612	2921	-7.712	-2.947	2.92E-07	3.83E-06	1711	craniferina_c2758	CUST_4415_PI416193500	NA	NA	NA	Fungus
7559	29	2	6	0	12.783	3.676	9.64E-07	9.76E-06	1712	craniferina_c24066	CUST_16561_PI416193496	NA	NA	NA	Fungus
18152	202	1011	28	188	-4.988	-2.319	1.31E-08	3.75E-07	1713	craniferina_c12191	CUST_6052_PI416193496	238488042	XP_002375259.1	"endoplasmic reticulum calcium ATPase, putative [Aspergillus flavus NRRL3357] "	Algae
9939	49	4	26	2	11.875	3.57	8.61E-07	8.93E-06	1714	craniferina_c24458	CUST_16926_PI416193496	NA	NA	NA	Fungus
18211	24	183	11	36	-8.071	-3.013	3.48E-07	4.39E-06	1715	craniferina_c13622	CUST_7250_PI416193496	NA	NA	NA	Fungus
6685	9	52	2	5	-5.586	-2.482	4.99E-08	1.02E-06	1716	craniferina_c17428	CUST_14168_PI416193500	240104681	EER22877.1	DnaJ domain containing protein [Coccidioides posadasii C735 delta SOWgp]	Algae
23824	67154	10139	28391	2299	6.375	2.673	1.16E-07	1.89E-06	1717	craniferina_lrc28420	CUST_20609_PI416193496	NA	NA	NA	Fungus
3633	137	31	18	8	4.489	2.166	1.87E-09	9.42E-08	1718	craniferina_c13763	CUST_7374_PI416193496	NA	NA	NA	Algae
1183	310	2325	122	511	-7.844	-2.972	3.23E-07	4.15E-06	1719	craniferina_c5775	CUST_1868_PI416193496	NA	NA	NA	Fungus
1327	122	685	13	88	-5.607	-2.487	5.28E-08	1.06E-06	1720	craniferina_c3692	CUST_5586_PI416193500	291175600	EFE31405.1	hypothetical protein ARB_01801 [Arthroderma benhamiae CBS 112371]	Fungus
11105	17	928	21	120	-107.498	-6.748	2.96E-06	2.38E-05	1721	craniferina_c11053	CUST_5214_PI416193496	154275976	XP_001538833.1	hypothetical protein HCAG_06438 [Ajellomyces capsulatus NAm1] 	Fungus
27667	16	114	4	25	-6.905	-2.788	1.90E-07	2.77E-06	1722	craniferina_c23911	CUST_14945_PI416193500	255570232	XP_002526076.1	"chaperone clpb, putative [Ricinus communis] "	Algae
23905	50	2	4	1	20.739	4.374	1.61E-06	1.46E-05	1723	craniferina_c15632	CUST_8922_PI416193496	NA	NA	NA	Fungus
36403	24	218	7	88	-8.665	-3.115	4.45E-07	5.33E-06	1724	craniferina_c27612	CUST_19929_PI416193496	239612844	EEQ89831.1	C2H2 transcription factor [Ajellomyces dermatitidis ER-3]	Algae
25394	10	122	4	59	-11.63	-3.54	8.51E-07	8.86E-06	1725	craniferina_c20132	CUST_12835_PI416193496	NA	NA	NA	Fungus
14034	11030	114445	6578	24573	-12.351	-3.627	9.30E-07	9.49E-06	1726	craniferina_lrc13117	CUST_6813_PI416193496	156032698	XP_001585186.1	hypothetical protein SS1G_13754 [Sclerotinia sclerotiorum 1980] 	Fungus
39406	382	1776	147	141	-4.881	-2.287	1.07E-08	3.28E-07	1727	craniferina_c1268	CUST_149_PI416193496	NA	NA	NA	Fungus
13190	45497	10227	6091	1160	4.442	2.151	1.55E-09	8.42E-08	1728	craniferina_lrc866	CUST_1563_PI416193500	258577345	XP_002542854.1	40S ribosomal protein S2 [Uncinocarpus reesii 1704] 	Fungus
11791	2295	242	1483	51	8.437	3.077	4.19E-07	5.10E-06	1729	craniferina_lrc178	CUST_335_PI416193500	28209839	NP_780783.1	hypothetical protein CTC00065 [Clostridium tetani E88] 	Fungus
24851	1855	7	1874	1	184.233	7.525	3.40E-06	2.67E-05	1730	craniferina_c11597	CUST_11983_PI416193500	NA	NA	NA	Algae
6624	20040	1884	6163	839	11.034	3.464	7.99E-07	8.44E-06	1731	craniferina_lrc10726	CUST_11464_PI416193500	11345300	AAG34660.1	AF295432_1prepropenicillopepsin-JT3 [Penicillium janthinellum]	Fungus
17612	5086	1075	369	304	4.863	2.282	1.05E-08	3.26E-07	1732	craniferina_c10151	CUST_11139_PI416193500	46139671	XP_391526.1	hypothetical protein FG11350.1 [Gibberella zeae PH-1]	Fungus
33400	66	481	13	83	-7.265	-2.861	2.43E-07	3.33E-06	1733	craniferina_c5210	CUST_7227_PI416193500	239615358	EEQ92345.1	conserved hypothetical protein [Ajellomyces dermatitidis ER-3]	Fungus
16767	1875	458	187	63	4.107	2.038	6.03E-11	1.05E-08	1734	craniferina_c4697	CUST_6694_PI416193500	154323798	XP_001561213.1	hypothetical protein BC1G_00298 [Botryotinia fuckeliana B05.10] 	Fungus
10484	710	9442	126	3020	-12.946	-3.694	1.01E-06	1.01E-05	1735	craniferina_c5782	CUST_7817_PI416193500	189196270	XP_001934473.1	merozoite capping protein-1 [Pyrenophora tritici-repentis Pt-1C-BFP] 	Fungus
7186	41889	9521	5868	1260	4.398	2.137	1.30E-09	7.50E-08	1736	craniferina_lrc866	CUST_1564_PI416193500	258577345	XP_002542854.1	40S ribosomal protein S2 [Uncinocarpus reesii 1704] 	Fungus
18652	582	130	48	16	4.472	2.161	1.98E-09	9.78E-08	1737	craniferina_c10800	CUST_11514_PI416193500	67901828	XP_681170.1	hypothetical protein AN7901.2 [Aspergillus nidulans FGSC A4] 	Fungus
12115	300	70	48	17	4.334	2.116	9.62E-10	6.20E-08	1738	craniferina_c23048	CUST_15597_PI416193496	NA	NA	NA	Fungus
32737	5093	1000	961	142	5.068	2.341	1.85E-08	4.83E-07	1739	Cr_DMini_1249A03.ab1	CUST_16544_PI416193500	16944624	CAD11394.1	probable U6 SNRNA-ASSOCIATED SM-LIKE PROTEIN LSM5 [Neurospora crassa]	Fungus
20025	138	566	8	47	-4.108	-2.039	7.75E-11	1.26E-08	1740	craniferina_c5996	CUST_8027_PI416193500	222084267	YP_002542793.1	Filamentous hemagglutinin [Agrobacterium radiobacter K84] 	Fungus
35627	3414	179	1615	106	21.072	4.397	1.70E-06	1.53E-05	1741	Cr_Midi_01H02.ab1	CUST_17826_PI416193500	NA	NA	NA	Algae
28991	278	1754	78	190	-6.437	-2.686	1.30E-07	2.06E-06	1742	craniferina_lrc85	CUST_161_PI416193500	258572120	XP_002544830.1	conserved hypothetical protein [Uncinocarpus reesii 1704] 	Algae
1780	96	18	2	5	5.315	2.41	3.46E-08	7.73E-07	1743	craniferina_c6677	CUST_8688_PI416193500	156062962	XP_001597403.1	hypothetical protein SS1G_01597 [Sclerotinia sclerotiorum 1980] 	Fungus
19017	842	13	181	16	102.426	6.678	3.13E-06	2.51E-05	1744	craniferina_c11632	CUST_12006_PI416193500	154300946	XP_001550887.1	hypothetical protein BC1G_10611 [Botryotinia fuckeliana B05.10] 	Algae
12101	6237	32408	1823	8855	-5.222	-2.385	2.82E-08	6.64E-07	1745	craniferina_c27941	CUST_20224_PI416193496	296815680	XP_002848177.1	inositol polyphosphate multikinase [Arthroderma otae CBS 113480] 	Fungus
10401	47	372	25	107	-8.266	-3.047	4.21E-07	5.11E-06	1746	craniferina_c28253	CUST_20460_PI416193496	296804368	XP_002843036.1	conserved hypothetical protein [Arthroderma otae CBS 113480] 	Fungus
33931	10084	73319	1191	9276	-7.266	-2.861	2.57E-07	3.48E-06	1747	Cr_DMini_865B07.ab1	CUST_17552_PI416193500	226292530	EEH47950.1	mitochondrial protein import protein MAS5 [Paracoccidioides brasiliensis Pb18]	Fungus
38221	53	369	12	25	-7.06	-2.82	2.30E-07	3.21E-06	1748	craniferina_c11406	CUST_11870_PI416193500	242809882	XP_002485466.1	"voltage-gated chloride channel, putative [Talaromyces stipitatus ATCC 10500] "	Fungus
36435	2767	11864	519	1128	-4.325	-2.113	1.04E-09	6.50E-08	1749	craniferina_c22483	CUST_14788_PI416193500	293337100	NP_001168382.1	hypothetical protein LOC100382151 [Zea mays] 	Algae
37292	209	39	46	1	5.329	2.414	3.67E-08	8.05E-07	1750	craniferina_c4415	CUST_1206_PI416193496	NA	NA	NA	Algae
7167	134	33	20	1	4.034	2.012	1.90E-11	5.23E-09	1751	craniferina_c4813	CUST_1403_PI416193496	NA	NA	NA	Fungus
9815	124	22	7	3	5.733	2.519	7.07E-08	1.31E-06	1752	craniferina_c21873	CUST_14494_PI416193496	159482232	XP_001699175.1	hypothetical protein CHLREDRAFT_177895 [Chlamydomonas reinhardtii] 	Algae
19269	1028	212	235	23	4.776	2.256	9.52E-09	3.02E-07	1753	craniferina_c25536	CUST_17940_PI416193496	NA	NA	NA	Algae
36823	15	85	2	20	-5.434	-2.442	4.76E-08	9.81E-07	1754	craniferina_c5047	CUST_7070_PI416193500	NA	NA	NA	Algae
25786	604	90	191	18	6.541	2.71	1.55E-07	2.35E-06	1755	craniferina_c25424	CUST_17836_PI416193496	NA	NA	NA	Fungus
34806	3261	593	1148	99	5.316	2.41	3.80E-08	8.25E-07	1756	craniferina_c4199	CUST_6176_PI416193500	NA	NA	NA	Fungus
36871	1118	6759	308	1355	-6.139	-2.618	1.10E-07	1.81E-06	1757	Cr_DMini_2305G10.ab1	CUST_16835_PI416193500	295661017	XP_002791064.1	DUF907 domain-containing protein [Paracoccidioides brasiliensis Pb01] 	Algae
40461	209	34	17	12	6.357	2.668	1.36E-07	2.13E-06	1758	craniferina_c23011	CUST_15561_PI416193496	296814518	XP_002847596.1	abhydrolase domain-containing protein 12B [Arthroderma otae CBS 113480] 	Fungus
787	2	22	0	4	-10.011	-3.324	7.13E-07	7.68E-06	1759	craniferina_c20402	CUST_13092_PI416193496	NA	NA	NA	Fungus
5452	904	8860	424	2480	-10.561	-3.401	8.13E-07	8.55E-06	1760	craniferina_c11884	CUST_5812_PI416193496	NA	NA	NA	Fungus
38287	358	1667	141	173	-4.899	-2.292	1.38E-08	3.90E-07	1761	Cr_DMidi_9601D10.ab1	CUST_16318_PI416193500	157875544	XP_001686160.1	hypothetical protein [Leishmania major strain Friedlin] 	Algae
35018	3323	17360	957	3418	-5.326	-2.413	3.99E-08	8.56E-07	1762	craniferina_c28095	CUST_20345_PI416193496	238499807	XP_002381138.1	PH domain protein [Aspergillus flavus NRRL3357] 	Fungus
29181	44	240	4	53	-5.331	-2.414	4.08E-08	8.73E-07	1763	craniferina_c1950	CUST_3316_PI416193500	189206307	XP_001939488.1	histone acetyltransferase ESA1 [Pyrenophora tritici-repentis Pt-1C-BFP] 	Fungus
18814	1833	328	393	53	5.55	2.472	6.02E-08	1.17E-06	1764	craniferina_c16685	CUST_9754_PI416193496	242796636	XP_002482840.1	hypothetical protein TSTA_125620 [Talaromyces stipitatus ATCC 10500] 	Algae
34879	14	88	2	8	-6.414	-2.681	1.47E-07	2.27E-06	1765	Cr_DMidi_5281B02.ab1	CUST_15644_PI416193500	156043067	XP_001588090.1	hypothetical protein SS1G_10536 [Sclerotinia sclerotiorum 1980] 	Fungus
1240	3572	234	781	152	17.65	4.142	1.59E-06	1.45E-05	1766	craniferina_c25909	CUST_18291_PI416193496	NA	NA	NA	Fungus
26220	199	834	34	133	-4.19	-2.067	4.48E-10	3.80E-08	1767	craniferina_c12496	CUST_6297_PI416193496	85111251	XP_963848.1	hypothetical protein NCU02755 [Neurospora crassa OR74A] 	Fungus
43338	5361	946	776	110	5.653	2.499	6.85E-08	1.28E-06	1768	craniferina_c16328	CUST_9476_PI416193496	242816332	XP_002486755.1	hypothetical protein TSTA_107240 [Talaromyces stipitatus ATCC 10500] 	Fungus
4853	50	11	11	3	4.735	2.243	8.89E-09	2.86E-07	1769	craniferina_c24350	CUST_14995_PI416193500	NA	NA	NA	Fungus
3531	697	148	179	17	4.628	2.21	6.28E-09	2.27E-07	1770	craniferina_c20369	CUST_13060_PI416193496	242813331	XP_002486145.1	conserved hypothetical protein [Talaromyces stipitatus ATCC 10500] 	Algae
26443	24	194	8	12	-8.302	-3.053	4.58E-07	5.44E-06	1771	craniferina_c14565	CUST_8043_PI416193496	NA	NA	NA	Fungus
37010	47	3	5	1	17.242	4.108	1.56E-06	1.43E-05	1772	craniferina_c26301	CUST_18665_PI416193496	NA	NA	NA	Fungus
22418	22	137	4	36	-6.174	-2.626	1.18E-07	1.92E-06	1773	craniferina_c1752	CUST_3013_PI416193500	239613981	EEQ90968.1	ATP-dependent RNA helicase DBP4 [Ajellomyces dermatitidis ER-3]	Fungus
15028	21	124	4	23	-5.936	-2.569	9.55E-08	1.64E-06	1774	craniferina_c7842	CUST_9578_PI416193500	164429408	XP_001728535.1	hypothetical protein NCU10270 [Neurospora crassa OR74A] 	Algae
32511	50	285	11	34	-5.722	-2.516	7.70E-08	1.40E-06	1775	craniferina_c2101	CUST_3540_PI416193500	240108209	EER26383.1	"Calcium transporting P-type ATPase, putative [Coccidioides posadasii C735 delta SOWgp]"	Fungus
16426	410	3015	255	805	-8.425	-3.075	4.87E-07	5.71E-06	1776	craniferina_c8977	CUST_3746_PI416193496	261194611	XP_002623710.1	NAD-dependent histone deacetylase SIR2 [Ajellomyces dermatitidis SLH14081] 	Fungus
44832	87	430	10	43	-4.962	-2.311	1.75E-08	4.63E-07	1777	craniferina_c13915	CUST_7505_PI416193496	289619434	CBI53717.1	putative dynein heavy chain protein [Sordaria macrospora]	Fungus
19789	55943	6236	15406	2503	9.223	3.205	6.24E-07	6.93E-06	1778	craniferina_c787	CUST_1423_PI416193500	119500330	XP_001266922.1	hypothetical protein NFIA_105130 [Neosartorya fischeri NRRL 181] 	Fungus
30901	280	67	20	4	4.21	2.074	6.36E-10	4.71E-08	1779	craniferina_c20080	CUST_14552_PI416193500	NA	NA	NA	Fungus
6731	248	1939	27	240	-7.815	-2.966	4.02E-07	4.94E-06	1780	craniferina_lrc20541	CUST_13223_PI416193496	NA	NA	NA	Fungus
6838	233	1555	55	492	-6.62	-2.727	1.87E-07	2.74E-06	1781	craniferina_c5806	CUST_7845_PI416193500	119484262	XP_001262034.1	RING finger protein [Neosartorya fischeri NRRL 181] 	Fungus
42418	501	7473	238	1071	-15.95	-3.995	1.49E-06	1.37E-05	1782	craniferina_lrc231	CUST_438_PI416193500	169610273	XP_001798555.1	hypothetical protein SNOG_08233 [Phaeosphaeria nodorum SN15] 	Fungus
45006	2214	435	508	30	5.006	2.324	2.11E-08	5.35E-07	1783	craniferina_c3062	CUST_657_PI416193496	156062960	XP_001597402.1	predicted protein [Sclerotinia sclerotiorum 1980] 	Fungus
29264	817	197	25	19	4.165	2.058	4.42E-10	3.77E-08	1784	craniferina_c20470	CUST_13158_PI416193496	261202396	XP_002628412.1	chitinase 3 [Ajellomyces dermatitidis SLH14081] 	Fungus
23868	61	576	6	49	-9.482	-3.245	6.81E-07	7.43E-06	1785	craniferina_c14803	CUST_13090_PI416193500	NA	NA	NA	Fungus
633	226	1529	54	467	-6.704	-2.745	2.05E-07	2.93E-06	1786	craniferina_c5806	CUST_7846_PI416193500	119484262	XP_001262034.1	RING finger protein [Neosartorya fischeri NRRL 181] 	Fungus
25302	1115	256	175	35	4.349	2.121	1.67E-09	8.85E-08	1787	craniferina_c26807	CUST_19160_PI416193496	NA	NA	NA	Fungus
2809	33	265	9	50	-8.077	-3.014	4.47E-07	5.35E-06	1788	craniferina_c11240	CUST_5349_PI416193496	169610463	XP_001798650.1	hypothetical protein SNOG_08330 [Phaeosphaeria nodorum SN15] 	Fungus
30297	3	27	1	11	-7.528	-2.912	3.38E-07	4.29E-06	1789	craniferina_c25610	CUST_18008_PI416193496	NA	NA	NA	Fungus
16699	72	373	24	25	-5.379	-2.427	5.13E-08	1.04E-06	1790	craniferina_c25917	CUST_18299_PI416193496	242763074	XP_002340504.1	HECT domain protein [Talaromyces stipitatus ATCC 10500] 	Fungus
5641	21	115	7	8	-5.703	-2.512	7.93E-08	1.43E-06	1791	craniferina_c3121	CUST_4892_PI416193500	119183473	XP_001242775.1	hypothetical protein CIMG_06671 [Coccidioides immitis RS]	Fungus
9804	72	445	10	197	-5.867	-2.553	9.47E-08	1.63E-06	1792	craniferina_c6280	CUST_8308_PI416193500	119478942	XP_001259500.1	protein kinase c [Neosartorya fischeri NRRL 181] 	Fungus
21193	10067	1113	2747	357	9.164	3.196	6.42E-07	7.09E-06	1793	craniferina_s28281	CUST_20486_PI416193496	NA	NA	NA	Fungus
19124	4424	147	3400	31	24.866	4.636	2.16E-06	1.85E-05	1794	Cr_DMini_865B02.ab1	CUST_17543_PI416193500	261196814	XP_002624810.1	bax Inhibitor family protein [Ajellomyces dermatitidis SLH14081] 	Algae
8609	165	38	14	7	4.433	2.148	2.56E-09	1.17E-07	1795	craniferina_c14183	CUST_7724_PI416193496	154297084	XP_001548970.1	hypothetical protein BC1G_12201 [Botryotinia fuckeliana B05.10] 	Algae
23239	41	7	1	2	6.444	2.688	1.60E-07	2.41E-06	1796	craniferina_c27249	CUST_19583_PI416193496	NA	NA	NA	Algae
25193	3163	756	447	127	4.199	2.07	6.52E-10	4.77E-08	1797	craniferina_c1869	CUST_274_PI416193496	156039403	XP_001586809.1	hypothetical protein SS1G_11838 [Sclerotinia sclerotiorum 1980] 	Fungus
12189	42	1540	40	533	-50.353	-5.654	2.91E-06	2.35E-05	1798	craniferina_c4870	CUST_1432_PI416193496	NA	NA	NA	Fungus
44122	159	31	23	3	5.153	2.365	3.16E-08	7.22E-07	1799	craniferina_c19316	CUST_12055_PI416193496	169616230	XP_001801530.1	hypothetical protein SNOG_11286 [Phaeosphaeria nodorum SN15] 	Fungus
5990	3415	176	1663	108	21.585	4.432	2.00E-06	1.74E-05	1800	BTK04449004(c)SJ1(t)1-3kb_B1_1x(p)T3(s)070611SJ1SEQ1.026.ab1	CUST_15393_PI416193500	NA	NA	NA	Algae
26944	61	260	5	12	-4.233	-2.082	9.14E-10	5.94E-08	1801	craniferina_lrc685	CUST_1248_PI416193500	121710770	XP_001273001.1	dihydrolipoamide dehydrogenase [Aspergillus clavatus NRRL 1] 	Fungus
34867	1325	3	1161	1	389.975	8.607	4.38E-06	3.29E-05	1802	craniferina_c4005	CUST_5951_PI416193500	258575227	XP_002541795.1	hypothetical protein UREG_01311 [Uncinocarpus reesii 1704] 	Fungus
32763	83980	5	7858	3	18922.917	14.208	5.12E-06	3.74E-05	1803	craniferina_c3986	CUST_5928_PI416193500	154309933	XP_001554299.1	hypothetical protein BC1G_06887 [Botryotinia fuckeliana B05.10] 	Algae
29782	3349	13568	308	1707	-4.04	-2.014	1.18E-10	1.72E-08	1804	craniferina_c1803	CUST_3093_PI416193500	170094442	XP_001878442.1	predicted protein [Laccaria bicolor S238N-H82] 	Fungus
15299	23	4	3	2	6.993	2.806	2.60E-07	3.50E-06	1805	BTK05730010(c)SJ1(t)Dry_0.5-1kb_1441-1536_E12(p)T3(s)090205SJ1SEQ1.093.ab1	CUST_15608_PI416193500	NA	NA	NA	NA
35115	101	695	16	156	-6.859	-2.778	2.39E-07	3.30E-06	1806	craniferina_c2815	CUST_4489_PI416193500	119478867	XP_001259469.1	"rRNA processing protein (Ebp2), putative [Neosartorya fischeri NRRL 181] "	Algae
42777	596	4141	127	528	-7.006	-2.809	2.62E-07	3.53E-06	1807	craniferina_c10665	CUST_4941_PI416193496	255953315	XP_002567410.1	Pc21g03460 [Penicillium chrysogenum Wisconsin 54-1255] 	Fungus
14643	966	94	440	22	9.575	3.259	7.22E-07	7.76E-06	1808	craniferina_c8239	CUST_3281_PI416193496	NA	NA	NA	Fungus
24932	20	102	6	5	-5.27	-2.398	4.30E-08	9.12E-07	1809	craniferina_c20447	CUST_13136_PI416193496	259480218	CBF71148.1	TPA: amidophosphoribosyltransferase (Eurofung) [Aspergillus nidulans FGSC A4]	Fungus
29184	71	628	6	44	-8.905	-3.155	6.11E-07	6.82E-06	1810	craniferina_c14803	CUST_13089_PI416193500	NA	NA	NA	Fungus
18909	120	619	40	169	-5.209	-2.381	3.74E-08	8.18E-07	1811	craniferina_c24961	CUST_17400_PI416193496	256731001	EEU44351.1	predicted protein [Nectria haematococca mpVI 77-13-4]	Fungus
3513	2397	431	127	52	5.578	2.48	7.25E-08	1.34E-06	1812	craniferina_c5191	CUST_7207_PI416193500	NA	NA	NA	Algae
29619	596	2711	98	122	-4.589	-2.198	6.94E-09	2.43E-07	1813	craniferina_c12459	CUST_6267_PI416193496	225561859	EEH10139.1	hemolysin-III family protein [Ajellomyces capsulatus G186AR]	Algae
10277	431	7	281	4	53.981	5.754	3.15E-06	2.51E-05	1814	craniferina_lrc8932	CUST_10429_PI416193500	NA	NA	NA	Fungus
3977	1201	6247	151	331	-5.225	-2.386	3.89E-08	8.39E-07	1815	Cr_DMini_865C02.ab1	CUST_17567_PI416193500	261196814	XP_002624810.1	bax Inhibitor family protein [Ajellomyces dermatitidis SLH14081] 	Fungus
28416	1813	91	726	13	18.946	4.244	1.88E-06	1.65E-05	1816	craniferina_c17831	CUST_14295_PI416193500	149913902	ZP_01902434.1	"nitrile hydratase, alpha subunit [Roseobacter sp. AzwK-3b] "	Algae
8934	101	23	10	4	4.431	2.148	3.13E-09	1.36E-07	1817	craniferina_c11751	CUST_5709_PI416193496	261205424	XP_002627449.1	F-actin-capping protein subunit alpha [Ajellomyces dermatitidis SLH14081] 	Algae
36447	1044	195	210	44	5.387	2.43	5.91E-08	1.16E-06	1818	craniferina_c15047	CUST_8448_PI416193496	NA	NA	NA	Fungus
26859	397	5652	194	2102	-14.714	-3.879	1.49E-06	1.37E-05	1819	craniferina_c23221	CUST_15764_PI416193496	183178959	ACC43967.1	82 kDa heat shock protein [Philodina roseola]	Fungus
2412	11	2	2	0	4.764	2.252	1.29E-08	3.71E-07	1820	craniferina_c25295	CUST_17713_PI416193496	NA	NA	NA	Algae
25097	77	344	12	60	-4.435	-2.149	3.50E-09	1.48E-07	1821	craniferina_c16833	CUST_9867_PI416193496	170940076	CAP65302.1	unnamed protein product [Podospora anserina S mat+]	Algae
23902	442	82	82	10	5.359	2.422	5.70E-08	1.13E-06	1822	Cr_DMidi_7585D04.ab1	CUST_16163_PI416193500	145614374	XP_365904.2	hypothetical protein [Magnaporthe oryzae 70-15] 	Algae
15624	2883	13226	286	1027	-4.593	-2.199	7.53E-09	2.56E-07	1823	craniferina_c19318	CUST_12057_PI416193496	171689954	XP_001909916.1	hypothetical protein [Podospora anserina S mat+] 	Fungus
14012	303	41	22	4	7.444	2.896	3.73E-07	4.66E-06	1824	craniferina_c12055	CUST_12195_PI416193500	238486578	XP_002374527.1	"cytosine deaminase, putative [Aspergillus flavus NRRL3357] "	Fungus
2475	31489	149826	7682	12705	-4.854	-2.279	1.69E-08	4.48E-07	1825	Cr_Midi_01C02.ab1	CUST_17725_PI416193500	NA	NA	NA	Algae
17512	4653	32769	962	8756	-6.965	-2.8	2.75E-07	3.65E-06	1826	craniferina_c1812	CUST_3103_PI416193500	212537127	XP_002148719.1	"fructose-2,6-bisphosphatase [Penicillium marneffei ATCC 18224] "	Fungus
38871	2	47	0	30	-17.897	-4.162	1.85E-06	1.64E-05	1827	craniferina_c18119	CUST_10924_PI416193496	NA	NA	NA	Fungus
27277	282	52	62	5	5.362	2.423	5.85E-08	1.15E-06	1828	craniferina_c10190	CUST_4610_PI416193496	NA	NA	NA	Algae
7121	13	83	7	26	-6.852	-2.777	2.57E-07	3.48E-06	1829	craniferina_c7639	CUST_9423_PI416193500	242762237	XP_002340335.1	"phenylalanine ammonia-lyase, putative [Talaromyces stipitatus ATCC 10500] "	Fungus
28671	73317	17681	3971	2397	4.169	2.06	7.63E-10	5.35E-08	1830	craniferina_lrc570	CUST_1052_PI416193500	240281531	EER45034.1	60S ribosomal protein L13a [Ajellomyces capsulatus H143]	Fungus
37585	899	5141	81	513	-5.717	-2.515	9.26E-08	1.60E-06	1831	craniferina_c6974	CUST_8893_PI416193500	225683839	EEH22123.1	amidophosphoribosyltransferase [Paracoccidioides brasiliensis Pb03]	Fungus
36091	2564	527	571	76	4.812	2.267	1.52E-08	4.16E-07	1832	craniferina_c10391	CUST_11278_PI416193500	169595172	XP_001791010.1	hypothetical protein SNOG_00320 [Phaeosphaeria nodorum SN15] 	Algae
7730	19	3	2	1	7.498	2.907	3.95E-07	4.88E-06	1833	craniferina_c27091	CUST_19434_PI416193496	225554733	EEH03028.1	glutaminyl-tRNA synthetase [Ajellomyces capsulatus G186AR]	Fungus
35992	3382	786	788	51	4.229	2.08	1.23E-09	7.24E-08	1834	craniferina_c11836	CUST_5774_PI416193496	296811212	XP_002845944.1	ubiquitin conjugating enzyme [Arthroderma otae CBS 113480] 	Fungus
29193	18	220	8	53	-12.591	-3.654	1.24E-06	1.19E-05	1835	craniferina_c16578	CUST_9672_PI416193496	256720355	EEU33792.1	hypothetical protein NECHADRAFT_56055 [Nectria haematococca mpVI 77-13-4]	Fungus
11366	19	114	2	16	-5.92	-2.566	1.16E-07	1.89E-06	1836	craniferina_c15124	CUST_8511_PI416193496	159488489	XP_001702242.1	maturation/stability factor for petA mRNA [Chlamydomonas reinhardtii] 	Algae
11241	601	141	64	20	4.274	2.096	1.73E-09	9.07E-08	1837	craniferina_c19718	CUST_12435_PI416193496	NA	NA	NA	Fungus
26157	235	48	54	2	4.82	2.269	1.59E-08	4.29E-07	1838	craniferina_c13372	CUST_7037_PI416193496	NA	NA	NA	Fungus
43894	27	155	8	23	-5.868	-2.553	1.10E-07	1.81E-06	1839	craniferina_c2894	CUST_4583_PI416193500	145244679	XP_001394645.1	hypothetical protein An11g06670 [Aspergillus niger] 	Fungus
13751	543	2165	30	101	-3.992	-1.997	1.19E-10	1.72E-08	1840	craniferina_c7573	CUST_2896_PI416193496	NA	NA	NA	Algae
35602	1157	221	105	35	5.261	2.395	5.02E-08	1.02E-06	1841	craniferina_c1210	CUST_2147_PI416193500	226291032	EEH46460.1	RNA polymerase II subunit 7 [Paracoccidioides brasiliensis Pb18]	Fungus
44493	20145	1945	6886	751	10.502	3.393	9.83E-07	9.91E-06	1842	craniferina_lrc10726	CUST_11463_PI416193500	11345300	AAG34660.1	AF295432_1prepropenicillopepsin-JT3 [Penicillium janthinellum]	Fungus
10654	12242	1385	3229	891	10.001	3.322	8.93E-07	9.19E-06	1843	craniferina_c17155	CUST_10115_PI416193496	145235509	XP_001390403.1	hypothetical protein An03g05220 [Aspergillus niger] 	Fungus
38688	45207	7894	15821	584	5.499	2.459	7.39E-08	1.36E-06	1844	craniferina_lrc2073	CUST_3498_PI416193500	NA	NA	NA	Fungus
37535	2	15	0	4	-6.994	-2.806	3.00E-07	3.91E-06	1845	craniferina_c12322	CUST_12322_PI416193500	212538293	XP_002149302.1	conserved hypothetical protein [Penicillium marneffei ATCC 18224] 	Fungus
30822	31324	7472	3426	733	4.189	2.067	1.10E-09	6.77E-08	1846	craniferina_c2293	CUST_3800_PI416193500	225561039	EEH09320.1	nascent polypeptide-associated complex subunit alpha [Ajellomyces capsulatus G186AR]	Fungus
16177	292	7	160	1	37.366	5.224	3.03E-06	2.43E-05	1847	craniferina_c23956	CUST_16455_PI416193496	NA	NA	NA	Algae
7379	182	39	17	7	4.655	2.219	1.09E-08	3.32E-07	1848	craniferina_c10585	CUST_11388_PI416193500	156048378	XP_001590156.1	hypothetical protein SS1G_08920 [Sclerotinia sclerotiorum 1980] 	Fungus
10093	8745	2058	1785	242	4.213	2.075	1.38E-09	7.84E-08	1849	craniferina_c15669	CUST_13415_PI416193500	46124937	XP_387022.1	hypothetical protein FG06846.1 [Gibberella zeae PH-1]	Fungus
24324	129	31	30	6	4.121	2.043	5.87E-10	4.44E-08	1850	craniferina_c14852	CUST_13116_PI416193500	255954487	XP_002567996.1	Pc21g09590 [Penicillium chrysogenum Wisconsin 54-1255] 	Fungus
16347	102	22	12	3	4.705	2.234	1.25E-08	3.61E-07	1851	craniferina_c5098	CUST_7113_PI416193500	159466566	XP_001691480.1	hydroxypyruvate reductase [Chlamydomonas reinhardtii] 	Fungus
28858	175	34	33	4	5.178	2.372	4.33E-08	9.14E-07	1852	craniferina_c8667	CUST_10249_PI416193500	119195027	XP_001248117.1	hypothetical protein CIMG_01888 [Coccidioides immitis RS]	Algae
28513	6	89	5	8	-17.896	-4.162	1.97E-06	1.72E-05	1853	craniferina_c27444	CUST_19768_PI416193496	NA	NA	NA	Fungus
34409	315	1653	89	145	-5.387	-2.429	6.66E-08	1.26E-06	1854	craniferina_c25220	CUST_17642_PI416193496	NA	NA	NA	Fungus
33376	8	89	5	3	-12.812	-3.679	1.37E-06	1.28E-05	1855	craniferina_c9547	CUST_10786_PI416193500	115386754	XP_001209918.1	conserved hypothetical protein [Aspergillus terreus NIH2624] 	Algae
43546	14225	1514	1738	620	9.928	3.312	9.04E-07	9.27E-06	1856	craniferina_c12744	CUST_6505_PI416193496	261198719	XP_002625761.1	bZIP transcription factor [Ajellomyces dermatitidis SLH14081] 	Fungus
20539	2	15	0	8	-7.881	-2.978	5.10E-07	5.93E-06	1857	craniferina_c18908	CUST_11664_PI416193496	147903669	NP_001083165.1	hypothetical protein LOC398780 [Xenopus laevis] 	Fungus
43658	7125	103712	2325	27711	-14.8	-3.888	1.67E-06	1.51E-05	1858	Cr_DMini_4897C12.ab1	CUST_17246_PI416193500	NA	NA	NA	Fungus
9234	849	7193	399	1727	-9.035	-3.176	7.65E-07	8.16E-06	1859	craniferina_lrc58	CUST_110_PI416193500	NA	NA	NA	Fungus
37495	24	3	11	1	8.211	3.038	5.82E-07	6.56E-06	1860	craniferina_c953	CUST_1719_PI416193500	159901050	YP_001547297.1	hypothetical protein Haur_4538 [Herpetosiphon aurantiacus ATCC 23779] 	Fungus
4909	356	87	41	22	4.141	2.05	8.48E-10	5.68E-08	1861	craniferina_c10323	CUST_4704_PI416193496	NA	NA	NA	Fungus
15799	210	53	30	8	3.94	1.978	5.72E-11	1.02E-08	1862	craniferina_c24808	CUST_17253_PI416193496	242782307	XP_002479973.1	"Ccr4-Not transcription complex subunit (NOT1), putative [Talaromyces stipitatus ATCC 10500] "	Fungus
37315	663	5580	225	1045	-8.618	-3.107	6.68E-07	7.31E-06	1863	craniferina_c15100	CUST_13192_PI416193500	237842873	XP_002370734.1	"polyubiquitin, putative [Toxoplasma gondii ME49] "	Fungus
23234	1108	280	148	9	3.944	1.98	6.07E-11	1.05E-08	1864	craniferina_c18612	CUST_11384_PI416193496	189199824	XP_001936249.1	ubiquitin-conjugating enzyme E2 4 [Pyrenophora tritici-repentis Pt-1C-BFP] 	Fungus
13955	1048	198	62	16	5.312	2.409	6.25E-08	1.20E-06	1865	craniferina_c13415	CUST_12658_PI416193500	NA	NA	NA	Fungus
25949	36	629	3	265	-16.454	-4.04	1.90E-06	1.67E-05	1866	craniferina_c11566	CUST_11965_PI416193500	296818393	XP_002849533.1	phoma betae P450 monooxygenase No.2 [Arthroderma otae CBS 113480] 	Algae
34628	49097	2396	614	1300	22.849	4.514	2.50E-06	2.08E-05	1867	craniferina_lrc1966	CUST_3339_PI416193500	NA	NA	NA	Fungus
13001	25683	6045	1295	1217	4.305	2.106	2.62E-09	1.19E-07	1868	craniferina_c2069	CUST_3492_PI416193500	289614718	CBI58555.1	unnamed protein product [Sordaria macrospora]	Fungus
39870	3097	252	1252	53	11.853	3.567	1.27E-06	1.21E-05	1869	craniferina_c20413	CUST_13102_PI416193496	NA	NA	NA	Fungus
24724	53103	2932	2030	1526	19.947	4.318	2.23E-06	1.90E-05	1870	craniferina_lrc1966	CUST_3340_PI416193500	NA	NA	NA	Fungus
19991	19	157	7	30	-8.485	-3.085	6.49E-07	7.15E-06	1871	craniferina_c24157	CUST_14967_PI416193500	NA	NA	NA	Fungus
9666	161	30	31	4	5.383	2.429	7.13E-08	1.32E-06	1872	craniferina_c2064	CUST_322_PI416193496	156048973	XP_001590453.1	hypothetical protein SS1G_08193 [Sclerotinia sclerotiorum 1980] 	Fungus
8700	785	121	103	14	6.485	2.697	2.28E-07	3.19E-06	1873	craniferina_c27288	CUST_19619_PI416193496	NA	NA	NA	Algae
15855	10	61	1	16	-5.731	-2.519	1.10E-07	1.81E-06	1874	craniferina_c19184	CUST_11924_PI416193496	38326687	AAR17472.1	catalase [Cochliobolus heterostrophus]	Algae
24492	3	40	1	4	-15.686	-3.971	1.86E-06	1.64E-05	1875	craniferina_c4531	CUST_6529_PI416193500	145233705	XP_001400225.1	hypothetical protein An02g10960 [Aspergillus niger] 	Fungus
20128	12929	63664	2910	3066	-5.003	-2.323	3.41E-08	7.66E-07	1876	Cr_DMini_865B12.ab1	CUST_17562_PI416193500	156058700	XP_001595273.1	hypothetical protein SS1G_03362 [Sclerotinia sclerotiorum 1980] 	Fungus
39639	180	2	186	0	53.795	5.749	3.66E-06	2.84E-05	1877	craniferina_c25784	CUST_18172_PI416193496	NA	NA	NA	Algae
36641	9752	38675	356	6506	-3.932	-1.975	6.43E-11	1.10E-08	1878	craniferina_c1692	CUST_2915_PI416193500	189199218	XP_001935946.1	conserved hypothetical protein [Pyrenophora tritici-repentis Pt-1C-BFP] 	Fungus
44265	7983	129	5221	11	48.706	5.606	3.57E-06	2.79E-05	1879	craniferina_c2295	CUST_3804_PI416193500	189205525	XP_001939097.1	CaaX farnesyltransferase alpha subunit [Pyrenophora tritici-repentis Pt-1C-BFP] 	Fungus
12901	16	73	2	7	-4.691	-2.23	1.41E-08	3.96E-07	1880	craniferina_c7004	CUST_2542_PI416193496	169599765	XP_001793305.1	hypothetical protein SNOG_02708 [Phaeosphaeria nodorum SN15] 	Fungus
17631	138	647	6	282	-4.427	-2.146	5.49E-09	2.07E-07	1881	craniferina_c14370	CUST_12964_PI416193500	154318108	XP_001558373.1	hypothetical protein BC1G_03037 [Botryotinia fuckeliana B05.10] 	Fungus
19101	1062	202	53	17	5.267	2.397	6.05E-08	1.18E-06	1882	craniferina_c13415	CUST_12657_PI416193500	NA	NA	NA	Fungus
12022	1221	6147	157	393	-5.052	-2.337	3.79E-08	8.25E-07	1883	craniferina_c795	CUST_1440_PI416193500	146323871	XP_751576.2	conserved hypothetical protein [Aspergillus fumigatus Af293] 	Fungus
38575	923	4846	135	875	-5.231	-2.387	5.63E-08	1.12E-06	1884	craniferina_c2634	CUST_4263_PI416193500	115492299	XP_001210777.1	conserved hypothetical protein [Aspergillus terreus NIH2624] 	Algae
39147	46	190	8	24	-4.109	-2.039	7.72E-10	5.37E-08	1885	craniferina_c15819	CUST_13474_PI416193500	156044136	XP_001588624.1	hypothetical protein SS1G_10171 [Sclerotinia sclerotiorum 1980] 	Algae
11684	94074	23300	8429	2018	4.037	2.013	3.94E-10	3.52E-08	1886	Cr_DMini_3841G04.ab1	CUST_16985_PI416193500	169598518	XP_001792682.1	hypothetical protein SNOG_02063 [Phaeosphaeria nodorum SN15] 	Algae
10533	27	739	43	147	-104.705	-6.71	4.35E-06	3.27E-05	1887	craniferina_c11529	CUST_11933_PI416193500	NA	NA	NA	Fungus
37794	626	6	346	5	107.963	6.754	4.39E-06	3.29E-05	1888	craniferina_c22564	CUST_15144_PI416193496	NA	NA	NA	Fungus
18657	39	158	1	17	-4.02	-2.007	3.46E-10	3.29E-08	1889	craniferina_c6632	CUST_8646_PI416193500	296811272	XP_002845974.1	jade-1 [Arthroderma otae CBS 113480] 	Algae
22983	14	54	2	6	-3.919	-1.97	5.40E-11	9.87E-09	1890	Cr_WMidi_8257B04.ab1	CUST_18591_PI416193500	NA	NA	NA	Fungus
19279	270	13193	212	408	-81.998	-6.358	4.19E-06	3.18E-05	1891	craniferina_c5352	CUST_1664_PI416193496	258577521	XP_002542942.1	cytochrome c peroxidase [Uncinocarpus reesii 1704] 	Fungus
40435	186	45	6	15	4.293	2.102	2.96E-09	1.30E-07	1892	craniferina_c6641	CUST_8654_PI416193500	189198892	XP_001935783.1	phosphatidylserine decarboxylase proenzyme [Pyrenophora tritici-repentis Pt-1C-BFP] 	Algae
14256	1244	8731	178	1901	-6.964	-2.8	3.35E-07	4.26E-06	1893	craniferina_c17580	CUST_10454_PI416193496	240274066	EER37584.1	BAR protein [Ajellomyces capsulatus H143]	Fungus
11751	77	489	24	140	-6.376	-2.673	2.19E-07	3.09E-06	1894	craniferina_c28245	CUST_20452_PI416193496	119493112	XP_001263792.1	hypothetical protein NFIA_070660 [Neosartorya fischeri NRRL 181] 	Fungus
6538	21527	2815	3563	896	7.872	2.977	5.58E-07	6.36E-06	1895	craniferina_c11440	CUST_5490_PI416193496	NA	NA	NA	Fungus
28048	41722	10253	3050	213	4.063	2.022	5.43E-10	4.25E-08	1896	Cr_DMini_2305D06.ab1	CUST_16763_PI416193500	119467760	XP_001257686.1	"proteasome component Pre5, putative [Neosartorya fischeri NRRL 181] "	Fungus
29962	344	4605	108	484	-13.786	-3.785	1.67E-06	1.51E-05	1897	craniferina_lrc324	CUST_613_PI416193500	46123273	XP_386190.1	hypothetical protein FG06014.1 [Gibberella zeae PH-1]	Fungus
33884	468	112	46	8	4.172	2.061	1.46E-09	8.15E-08	1898	craniferina_c5680	CUST_7715_PI416193500	NA	NA	NA	Fungus
1286	1608	304	157	84	5.41	2.436	8.09E-08	1.45E-06	1899	craniferina_c5720	CUST_1843_PI416193496	NA	NA	NA	Algae
15198	21	269	7	165	-11.725	-3.552	1.33E-06	1.25E-05	1900	craniferina_c25990	CUST_18371_PI416193496	159462906	XP_001689683.1	predicted protein [Chlamydomonas reinhardtii] 	Algae
5721	20	2	3	0	9.577	3.26	9.43E-07	9.60E-06	1901	craniferina_c23751	CUST_14926_PI416193500	240110217	EER28376.1	"queuine tRNA-ribosyltransferase, putative [Coccidioides posadasii C735 delta SOWgp]"	Fungus
17810	164	987	16	355	-5.728	-2.518	1.20E-07	1.95E-06	1902	craniferina_c1211	CUST_2150_PI416193500	NA	NA	NA	Fungus
14385	108	814	40	125	-7.789	-2.961	5.53E-07	6.32E-06	1903	craniferina_c12188	CUST_12262_PI416193500	NA	NA	NA	Fungus
32135	110	575	35	147	-5.277	-2.4	6.53E-08	1.24E-06	1904	craniferina_c12886	CUST_6621_PI416193496	242769032	XP_002341687.1	sulfate transporter family protein [Talaromyces stipitatus ATCC 10500] 	Algae
19495	86	12	28	3	7.185	2.845	4.05E-07	4.97E-06	1905	craniferina_c11715	CUST_5684_PI416193496	NA	NA	NA	Fungus
6706	62	14	8	3	4.404	2.139	6.07E-09	2.21E-07	1906	craniferina_c26818	CUST_19171_PI416193496	189201814	XP_001937243.1	aspartyl aminopeptidase [Pyrenophora tritici-repentis Pt-1C-BFP] 	Fungus
12297	28	214	1	41	-7.536	-2.914	4.95E-07	5.79E-06	1907	craniferina_c13581	CUST_12708_PI416193500	NA	NA	NA	Fungus
36916	2575	11084	162	1335	-4.289	-2.101	3.55E-09	1.50E-07	1908	Cr_DMidi_6817D08.ab1	CUST_16011_PI416193500	189197635	XP_001935155.1	NADP-dependent leukotriene B4 12-hydroxydehydrogenase [Pyrenophora tritici-repentis Pt-1C-BFP] 	Algae
44950	17	203	8	57	-12.953	-3.695	1.62E-06	1.47E-05	1909	craniferina_lrc374	CUST_704_PI416193500	119189029	XP_001245121.1	hypothetical protein CIMG_04562 [Coccidioides immitis RS] 	Fungus
17903	143	15	104	2	8.074	3.013	6.30E-07	6.98E-06	1910	craniferina_c23761	CUST_16272_PI416193496	NA	NA	NA	Fungus
17068	178	44	21	4	3.987	1.995	3.44E-10	3.29E-08	1911	craniferina_c26212	CUST_18583_PI416193496	NA	NA	NA	Fungus
10670	19	114	6	30	-6.234	-2.64	2.11E-07	3.01E-06	1912	craniferina_c12642	CUST_12430_PI416193500	154295488	XP_001548179.1	conserved hypothetical protein [Botryotinia fuckeliana B05.10] 	Algae
189	817	7107	357	2007	-9.142	-3.192	8.97E-07	9.22E-06	1913	craniferina_lrc58	CUST_109_PI416193500	NA	NA	NA	Fungus
8335	593	121	67	23	4.932	2.302	3.45E-08	7.71E-07	1914	craniferina_lrc509	CUST_948_PI416193500	242776149	XP_002478788.1	"translational activator, putative [Talaromyces stipitatus ATCC 10500] "	Fungus
11175	2638	214	1223	68	11.89	3.572	1.45E-06	1.34E-05	1915	craniferina_c13799	CUST_7404_PI416193496	NA	NA	NA	Fungus
24100	56	2	53	0	22.362	4.483	2.77E-06	2.27E-05	1916	craniferina_c19905	CUST_12614_PI416193496	NA	NA	NA	Fungus
41258	129	839	43	154	-6.753	-2.756	3.16E-07	4.07E-06	1917	craniferina_c8132	CUST_9837_PI416193500	226294584	EEH50004.1	conserved hypothetical protein [Paracoccidioides brasiliensis Pb18]	Fungus
30642	2035	389	387	148	5.494	2.458	9.63E-08	1.65E-06	1918	craniferina_c20487	CUST_13175_PI416193496	NA	NA	NA	Fungus
14832	1227	38	283	10	32.922	5.041	3.41E-06	2.68E-05	1919	craniferina_lrc479	CUST_892_PI416193500	239751592	XP_002347924.1	PREDICTED: hypothetical protein XP_002347924 [Homo sapiens]	Fungus
3327	301	1560	29	142	-5.19	-2.376	6.20E-08	1.20E-06	1920	craniferina_c2693	CUST_525_PI416193496	240104779	EER22974.1	C2H2 type zinc finger containing protein [Coccidioides posadasii C735 delta SOWgp]	Fungus
16724	3589	191	1758	119	21.238	4.409	2.71E-06	2.23E-05	1921	craniferina_c1597	CUST_2777_PI416193500	15233587	NP_193860.1	"oxygen-evolving enhancer protein 3, chloroplast, putative (PSBQ1) (PSBQ) [Arabidopsis thaliana] "	Algae
3193	4814	706	455	292	7.208	2.85	4.40E-07	5.30E-06	1922	craniferina_c3667	CUST_5556_PI416193500	212541238	XP_002150774.1	"serine/threonine protein kinase, putative [Penicillium marneffei ATCC 18224] "	Fungus
2878	1163	62	278	20	18.945	4.244	2.49E-06	2.08E-05	1923	Cr_DMini_1249A03.ab1	CUST_16545_PI416193500	16944624	CAD11394.1	probable U6 SNRNA-ASSOCIATED SM-LIKE PROTEIN LSM5 [Neurospora crassa]	Fungus
11351	33	176	12	20	-5.601	-2.486	1.16E-07	1.90E-06	1924	craniferina_c2101	CUST_3539_PI416193500	240108209	EER26383.1	"Calcium transporting P-type ATPase, putative [Coccidioides posadasii C735 delta SOWgp]"	Fungus
42897	5036	22186	741	814	-4.437	-2.15	7.67E-09	2.59E-07	1925	craniferina_c2453	CUST_4035_PI416193500	NA	NA	NA	Algae
36148	70	319	13	80	-4.488	-2.166	9.69E-09	3.06E-07	1926	craniferina_c16421	CUST_13718_PI416193500	226289774	EEH45258.1	phosphatase [Paracoccidioides brasiliensis Pb18]	Fungus
1623	31188	145923	7273	9571	-4.767	-2.253	2.38E-08	5.83E-07	1927	Cr_Midi_01C02.ab1	CUST_17724_PI416193500	NA	NA	NA	Algae
15894	215	38	42	10	5.756	2.525	1.42E-07	2.21E-06	1928	craniferina_c3650	CUST_880_PI416193496	NA	NA	NA	Fungus
28479	344	66	21	3	5.213	2.382	6.53E-08	1.24E-06	1929	craniferina_c11163	CUST_5296_PI416193496	NA	NA	NA	Algae
12974	42814	10669	3586	433	4.006	2.002	5.34E-10	4.22E-08	1930	Cr_DMini_2305D06.ab1	CUST_16762_PI416193500	119467760	XP_001257686.1	"proteasome component Pre5, putative [Neosartorya fischeri NRRL 181] "	Fungus
20027	848	4420	113	880	-5.173	-2.371	6.24E-08	1.20E-06	1931	craniferina_c2634	CUST_4264_PI416193500	115492299	XP_001210777.1	conserved hypothetical protein [Aspergillus terreus NIH2624] 	Algae
4840	2227	56	1370	32	38.585	5.27	3.76E-06	2.91E-05	1932	craniferina_c21461	CUST_14099_PI416193496	115390038	XP_001212524.1	"3,4-dihydroxy-2-butanone 4-phosphate synthase [Aspergillus terreus NIH2624] "	Algae
25209	4503	32330	1059	8257	-7.151	-2.838	4.39E-07	5.28E-06	1933	craniferina_c1812	CUST_3104_PI416193500	212537127	XP_002148719.1	"fructose-2,6-bisphosphatase [Penicillium marneffei ATCC 18224] "	Fungus
34177	174	799	42	110	-4.666	-2.222	1.79E-08	4.70E-07	1934	craniferina_c20332	CUST_13025_PI416193496	295664454	XP_002792779.1	small nucleolar ribonucleoprotein complex subunit (SOF1) [Paracoccidioides brasiliensis Pb01] 	Fungus
35819	474	47	174	16	9.876	3.304	1.09E-06	1.07E-05	1935	craniferina_lrc28239	CUST_15349_PI416193500	156055506	XP_001593677.1	hypothetical protein SS1G_05105 [Sclerotinia sclerotiorum 1980] 	Fungus
4674	1496	6755	310	455	-4.57	-2.192	1.29E-08	3.71E-07	1936	craniferina_c18157	CUST_14364_PI416193500	85118482	XP_965453.1	hypothetical protein NCU02680 [Neurospora crassa OR74A] 	Algae
4633	74	347	16	90	-4.667	-2.222	1.82E-08	4.78E-07	1937	craniferina_c16421	CUST_13717_PI416193500	226289774	EEH45258.1	phosphatase [Paracoccidioides brasiliensis Pb18]	Fungus
28509	2	27	0	16	-12.315	-3.622	1.61E-06	1.46E-05	1938	craniferina_c13844	CUST_7443_PI416193496	268570134	XP_002640700.1	C. briggsae CBR-DNJ-12 protein [Caenorhabditis briggsae] 	Fungus
10406	41	306	13	55	-7.744	-2.953	5.96E-07	6.69E-06	1939	craniferina_c22475	CUST_15061_PI416193496	189201357	XP_001937015.1	ser/Thr protein phosphatase family protein [Pyrenophora tritici-repentis Pt-1C-BFP] 	Algae
24660	753	192	99	17	3.911	1.968	1.87E-10	2.27E-08	1940	craniferina_c19525	CUST_12253_PI416193496	NA	NA	NA	Fungus
32554	10	53	5	4	-5.884	-2.557	1.64E-07	2.45E-06	1941	craniferina_c20324	CUST_13017_PI416193496	154318285	XP_001558461.1	hypothetical protein BC1G_03310 [Botryotinia fuckeliana B05.10] 	Fungus
14343	172	809	30	28	-4.742	-2.246	2.39E-08	5.85E-07	1942	craniferina_c25733	CUST_18124_PI416193496	NA	NA	NA	Algae
22936	567	2521	142	98	-4.542	-2.183	1.22E-08	3.57E-07	1943	craniferina_c22710	CUST_15279_PI416193496	NA	NA	NA	Algae
9640	30	3	2	1	12.602	3.656	1.69E-06	1.52E-05	1944	craniferina_c16244	CUST_13647_PI416193500	NA	NA	NA	Fungus
9408	188	33	81	2	5.366	2.424	9.09E-08	1.58E-06	1945	craniferina_c13592	CUST_7224_PI416193496	189201253	XP_001936963.1	F-actin-capping protein subunit alpha [Pyrenophora tritici-repentis Pt-1C-BFP] 	Fungus
17884	469	119	98	14	3.906	1.966	1.85E-10	2.27E-08	1946	craniferina_c6799	CUST_8775_PI416193500	189204308	XP_001938489.1	hypothetical protein PTRG_08157 [Pyrenophora tritici-repentis Pt-1C-BFP] 	Fungus
1174	775	192	29	14	4.03	2.011	7.72E-10	5.37E-08	1947	craniferina_c13912	CUST_7502_PI416193496	115397411	XP_001214297.1	conserved hypothetical protein [Aspergillus terreus NIH2624] 	Fungus
8259	833	190	98	52	4.477	2.162	1.04E-08	3.23E-07	1948	craniferina_lrc461	CUST_858_PI416193500	189191746	XP_001932212.1	woronin body major protein [Pyrenophora tritici-repentis Pt-1C-BFP] 	Fungus
19050	3115	750	612	104	4.12	2.043	1.53E-09	8.36E-08	1949	craniferina_c2526	CUST_466_PI416193496	NA	NA	NA	Fungus
37379	801	4549	114	966	-5.638	-2.495	1.28E-07	2.03E-06	1950	craniferina_c26623	CUST_18979_PI416193496	195654535	ACG46735.1	zeta-carotene desaturase [Zea mays]	Algae
11289	9	77	4	14	-8.924	-3.158	9.11E-07	9.33E-06	1951	craniferina_c25420	CUST_17832_PI416193496	291181952	EFE37678.1	hypothetical protein TRV_07668 [Trichophyton verrucosum HKI 0517]	Fungus
39962	46	315	22	70	-7.287	-2.865	4.89E-07	5.72E-06	1952	craniferina_c3709	CUST_5604_PI416193500	NA	NA	NA	Algae
1231	92	380	18	29	-4.192	-2.068	2.56E-09	1.17E-07	1953	craniferina_c15771	CUST_9031_PI416193496	156043623	XP_001588368.1	hypothetical protein SS1G_10815 [Sclerotinia sclerotiorum 1980] 	Fungus
24134	20	154	6	24	-7.697	-2.944	6.07E-07	6.79E-06	1954	craniferina_c24583	CUST_17044_PI416193496	NA	NA	NA	Fungus
34429	1425	5574	68	219	-3.912	-1.968	2.52E-10	2.79E-08	1955	craniferina_c3423	CUST_5246_PI416193500	115491213	XP_001210234.1	endoplasmic oxidoreductin 1 precursor [Aspergillus terreus NIH2624] 	Fungus
6038	18	94	2	15	-5.202	-2.379	6.96E-08	1.29E-06	1956	craniferina_c1754	CUST_3018_PI416193500	119500996	XP_001267255.1	hypothetical protein NFIA_108520 [Neosartorya fischeri NRRL 181] 	Fungus
35670	241	36	26	12	6.931	2.793	4.11E-07	5.02E-06	1957	craniferina_c13370	CUST_7036_PI416193496	NA	NA	NA	Algae
36012	947	5340	90	544	-5.636	-2.495	1.36E-07	2.13E-06	1958	craniferina_c6974	CUST_8894_PI416193500	225683839	EEH22123.1	amidophosphoribosyltransferase [Paracoccidioides brasiliensis Pb03]	Fungus
20882	1511	360	357	34	4.127	2.045	1.84E-09	9.35E-08	1959	craniferina_c8753	CUST_10313_PI416193500	156046695	XP_001589726.1	hypothetical protein SS1G_09448 [Sclerotinia sclerotiorum 1980] 	Fungus
12659	83	340	18	62	-4.109	-2.039	1.64E-09	8.76E-08	1960	craniferina_c20038	CUST_12744_PI416193496	261205082	XP_002627278.1	glucose-6-phosphate dehydrogenase [Ajellomyces dermatitidis SLH14081] 	Algae
3808	3	15	0	4	-5.494	-2.458	1.12E-07	1.85E-06	1961	craniferina_c3104	CUST_4863_PI416193500	67538694	XP_663121.1	hypothetical protein AN5517.2 [Aspergillus nidulans FGSC A4] 	Fungus
29295	374	78	93	15	4.789	2.26	3.06E-08	7.07E-07	1962	Cr_WMidi_7777G02.ab1	CUST_18537_PI416193500	NA	NA	NA	Algae
5876	452	2357	40	637	-5.113	-2.354	6.28E-08	1.21E-06	1963	craniferina_c1981	CUST_3363_PI416193500	240108199	EER26373.1	tetratricopeptide repeat containing protein [Coccidioides posadasii C735 delta SOWgp]	Fungus
6085	244	1248	54	137	-5.196	-2.377	7.29E-08	1.34E-06	1964	craniferina_c8064	CUST_9768_PI416193500	NA	NA	NA	Fungus
41584	118	16	32	5	7.496	2.906	5.71E-07	6.47E-06	1965	craniferina_c2087	CUST_3520_PI416193500	189199124	XP_001935899.1	translation initiation factor eIF4B [Pyrenophora tritici-repentis Pt-1C-BFP] 	Fungus
40213	113	651	11	109	-5.743	-2.522	1.54E-07	2.34E-06	1966	craniferina_c7392	CUST_9207_PI416193500	NA	NA	NA	Fungus
18700	49	7	8	2	6.878	2.782	4.11E-07	5.02E-06	1967	craniferina_c21527	CUST_14165_PI416193496	169601376	XP_001794110.1	hypothetical protein SNOG_03552 [Phaeosphaeria nodorum SN15] 	Fungus
14507	317	68	74	5	4.595	2.2	1.68E-08	4.48E-07	1968	craniferina_c24482	CUST_16949_PI416193496	171678927	XP_001904412.1	hypothetical protein [Podospora anserina S mat+] 	Fungus
34732	1102	10469	84	1234	-9.469	-3.243	1.08E-06	1.06E-05	1969	craniferina_c18650	CUST_11419_PI416193496	NA	NA	NA	Fungus
43025	55	3	23	0	17.722	4.147	2.60E-06	2.15E-05	1970	craniferina_c18857	CUST_11615_PI416193496	NA	NA	NA	Fungus
15705	10	45	2	4	-4.57	-2.192	1.54E-08	4.21E-07	1971	craniferina_c886	CUST_1601_PI416193500	289617654	CBI61377.1	unnamed protein product [Sordaria macrospora]	Fungus
10330	93	23	16	5	4.078	2.028	1.47E-09	8.19E-08	1972	craniferina_c14075	CUST_7636_PI416193496	NA	NA	NA	Fungus
32083	767	101	32	31	7.882	2.979	7.03E-07	7.61E-06	1973	BTK05730004(c)SJ1(t)Dry_0.5-1kb_1441-1536_B12(p)T3(s)090205SJ1SEQ1.090.ab1	CUST_15596_PI416193500	NA	NA	NA	NA
14661	125	688	34	40	-5.619	-2.49	1.42E-07	2.21E-06	1974	craniferina_c12257	CUST_12287_PI416193500	261351735	EEY14163.1	osmosensing histidine protein kinase SLN1 [Verticillium albo-atrum VaMs.102]	Algae
33990	2835	652	432	79	4.335	2.116	7.20E-09	2.49E-07	1975	Cr_WMini_4225G05.ab1	CUST_19915_PI416193500	145250091	XP_001396559.1	hypothetical protein An15g00200 [Aspergillus niger] 	Fungus
28962	4972	27058	1461	5888	-5.536	-2.469	1.23E-07	1.98E-06	1976	craniferina_c1249	CUST_2210_PI416193500	119488632	XP_001262766.1	hypothetical protein NFIA_114000 [Neosartorya fischeri NRRL 181] 	Fungus
20201	18754	1182	7316	866	18.273	4.192	2.71E-06	2.23E-05	1977	craniferina_c5148	CUST_7157_PI416193500	238485966	XP_002374221.1	C2 domain protein [Aspergillus flavus NRRL3357] 	Fungus
14217	1698	338	551	27	4.869	2.284	3.81E-08	8.26E-07	1978	craniferina_lrc157	CUST_298_PI416193500	156052341	XP_001592097.1	hypothetical protein SS1G_06336 [Sclerotinia sclerotiorum 1980] 	Algae
16899	237	51	16	13	4.717	2.238	2.61E-08	6.24E-07	1979	craniferina_c9704	CUST_4260_PI416193496	NA	NA	NA	Fungus
33092	37	164	4	8	-4.471	-2.161	1.17E-08	3.48E-07	1980	craniferina_c2110	CUST_3549_PI416193500	239613139	EEQ90126.1	HATPase_c domain-containing protein [Ajellomyces dermatitidis ER-3]	Fungus
9709	263	53	82	3	4.829	2.272	3.56E-08	7.89E-07	1981	craniferina_c2782	CUST_4447_PI416193500	NA	NA	NA	Fungus
35391	40	6	2	0	7.19	2.846	5.07E-07	5.89E-06	1982	craniferina_c17103	CUST_10073_PI416193496	NA	NA	NA	Algae
23727	187	940	16	27	-5.045	-2.335	5.99E-08	1.17E-06	1983	craniferina_c18331	CUST_11116_PI416193496	159900325	YP_001546572.1	pyridoxine biosynthesis protein [Herpetosiphon aurantiacus ATCC 23779] 	Fungus
11363	86	2	63	0	35.729	5.159	4.09E-06	3.12E-05	1984	craniferina_c17953	CUST_10773_PI416193496	NA	NA	NA	Algae
30997	7453	1989	468	94	3.744	1.905	8.26E-13	8.21E-10	1985	craniferina_c5756	CUST_1857_PI416193496	239612659	EEQ89646.1	conserved hypothetical protein [Ajellomyces dermatitidis ER-3]	Algae
31107	1266	5148	88	548	-4.057	-2.021	1.35E-09	7.69E-08	1986	craniferina_c20906	CUST_14628_PI416193500	NA	NA	NA	Fungus
40356	664	160	107	19	4.123	2.044	2.12E-09	1.03E-07	1987	Cr_DMini_673G02.ab1	CUST_17478_PI416193500	240105998	EER24191.1	"37S ribosomal protein S12, mitochondrial precursor, putative [Coccidioides posadasii C735 delta SOWgp]"	Fungus
394	651	3599	110	1186	-5.405	-2.434	1.08E-07	1.79E-06	1988	craniferina_c10286	CUST_11206_PI416193500	258566237	XP_002583863.1	conserved hypothetical protein [Uncinocarpus reesii 1704] 	Algae
4622	4703	174	3655	37	22.312	4.48	3.21E-06	2.55E-05	1989	Cr_DMini_865B02.ab1	CUST_17542_PI416193500	261196814	XP_002624810.1	bax Inhibitor family protein [Ajellomyces dermatitidis SLH14081] 	Algae
35769	330	31	108	3	10.412	3.38	1.35E-06	1.27E-05	1990	craniferina_c23722	CUST_16235_PI416193496	NA	NA	NA	Algae
40811	11	55	1	3	-5.158	-2.367	7.34E-08	1.35E-06	1991	craniferina_c27558	CUST_19879_PI416193496	296424589	XP_002841830.1	hypothetical protein [Tuber melanosporum Mel28] 	Fungus
5702	1654	390	255	18	4.209	2.073	4.31E-09	1.73E-07	1992	craniferina_c15103	CUST_13193_PI416193500	255937213	XP_002559633.1	Pc13g12170 [Penicillium chrysogenum Wisconsin 54-1255] 	Algae
25164	7	36	1	2	-5.408	-2.435	1.12E-07	1.85E-06	1993	craniferina_c21600	CUST_14236_PI416193496	NA	NA	NA	Fungus
1976	279	40	24	5	6.957	2.799	4.56E-07	5.43E-06	1994	craniferina_c12055	CUST_12196_PI416193500	238486578	XP_002374527.1	"cytosine deaminase, putative [Aspergillus flavus NRRL3357] "	Fungus
13215	154	926	18	32	-6.025	-2.591	2.24E-07	3.14E-06	1995	craniferina_c23026	CUST_15575_PI416193496	NA	NA	NA	Fungus
43293	319	40	62	20	8.41	3.072	8.81E-07	9.10E-06	1996	craniferina_lrc26340	CUST_18704_PI416193496	4139222	AAD03734.1	light harvesting complex I protein precursor [Chlamydomonas reinhardtii] 	Algae
20776	665	4687	247	1900	-7.035	-2.815	4.86E-07	5.71E-06	1997	craniferina_c5110	CUST_7125_PI416193500	154297213	XP_001549034.1	hypothetical protein BC1G_12442 [Botryotinia fuckeliana B05.10] 	Fungus
6208	195	3	73	1	70.992	6.15	5.14E-06	3.75E-05	1998	craniferina_c12582	CUST_6374_PI416193496	NA	NA	NA	Fungus
24263	49	3	12	2	18.014	4.171	2.81E-06	2.29E-05	1999	craniferina_c10236	CUST_4642_PI416193496	119175674	XP_001240021.1	predicted protein [Coccidioides immitis RS]	Algae
9055	1474	6210	219	344	-4.242	-2.085	5.49E-09	2.07E-07	2000	craniferina_c8833	CUST_3646_PI416193496	NA	NA	NA	Fungus
11975	1071	83	620	57	13.676	3.774	2.12E-06	1.82E-05	2001	craniferina_c7440	CUST_2816_PI416193496	NA	NA	NA	Fungus
35813	56	348	11	130	-6.076	-2.603	2.40E-07	3.31E-06	2002	craniferina_lrc737	CUST_1337_PI416193500	156065825	XP_001598834.1	hypothetical protein SS1G_00923 [Sclerotinia sclerotiorum 1980] 	Fungus
38971	7305	1324	1794	55	5.418	2.438	1.19E-07	1.93E-06	2003	craniferina_c3119	CUST_4888_PI416193500	212533581	XP_002146947.1	integral membrane protein [Penicillium marneffei ATCC 18224] 	Fungus
26325	1423	356	130	23	3.993	1.997	1.00E-09	6.34E-08	2004	craniferina_c23940	CUST_16440_PI416193496	240105659	EER23852.1	hypothetical protein CPC735_052220 [Coccidioides posadasii C735 delta SOWgp]	Fungus
20371	216	1513	88	332	-7.267	-2.861	5.63E-07	6.40E-06	2005	craniferina_c11003	CUST_5174_PI416193496	189198762	XP_001935718.1	ferric reductase [Pyrenophora tritici-repentis Pt-1C-BFP] 	Fungus
39255	36	299	13	29	-8.727	-3.125	9.90E-07	9.95E-06	2006	craniferina_c7776	CUST_3011_PI416193496	169621462	XP_001804141.1	hypothetical protein SNOG_13941 [Phaeosphaeria nodorum SN15] 	Algae
42889	12	74	4	27	-6.416	-2.682	3.20E-07	4.12E-06	2007	craniferina_c7136	CUST_2627_PI416193496	145235231	XP_001390264.1	hypothetical protein An03g03830 [Aspergillus niger] 	Fungus
24228	50779	12272	8207	2405	4.152	2.054	3.33E-09	1.42E-07	2008	craniferina_lrc407	CUST_762_PI416193500	296804608	XP_002843156.1	60S ribosomal protein L28 [Arthroderma otae CBS 113480] 	Fungus
13426	12251	2212	3420	77	5.406	2.435	1.20E-07	1.95E-06	2009	craniferina_c2771	CUST_4436_PI416193500	NA	NA	NA	Fungus
1708	85	17	19	5	4.978	2.315	5.85E-08	1.15E-06	2010	craniferina_c23139	CUST_15684_PI416193496	NA	NA	NA	Fungus
41514	151122	34241	24315	3507	4.388	2.134	1.05E-08	3.26E-07	2011	Cr_WMini_4225F07.ab1	CUST_19903_PI416193500	226293527	EEH48947.1	60S ribosomal protein L126 [Paracoccidioides brasiliensis Pb18]	Fungus
10751	251	6674	12	2308	-25.365	-4.665	3.67E-06	2.85E-05	2012	craniferina_c7417	CUST_2801_PI416193496	255936117	XP_002559085.1	Pc13g06510 [Penicillium chrysogenum Wisconsin 54-1255] 	Fungus
5582	112	617	35	67	-5.715	-2.515	1.73E-07	2.57E-06	2013	craniferina_c4114	CUST_6073_PI416193500	116787668	ABK24599.1	unknown [Picea sitchensis]	Algae
2485	27	173	9	9	-6.656	-2.735	4.01E-07	4.93E-06	2014	craniferina_c26984	CUST_19330_PI416193496	258565399	XP_002583444.1	diphthamide biosynthesis protein 1 [Uncinocarpus reesii 1704] 	Fungus
8680	1123	3	984	1	352.207	8.46	6.76E-06	4.67E-05	2015	Cr_WMidi_6241H04.ab1	CUST_18286_PI416193500	NA	NA	NA	Fungus
5786	1106	262	166	75	4.313	2.109	8.34E-09	2.73E-07	2016	craniferina_c16900	CUST_13926_PI416193500	156056723	XP_001594285.1	hypothetical protein SS1G_04092 [Sclerotinia sclerotiorum 1980] 	Algae
16103	65	15	5	4	4.48	2.163	1.49E-08	4.10E-07	2017	craniferina_c1650	CUST_2851_PI416193500	NA	NA	NA	Algae
29062	317	1610	86	256	-5.18	-2.373	8.67E-08	1.53E-06	2018	craniferina_c3363	CUST_5185_PI416193500	67521900	XP_659011.1	hypothetical protein AN1407.2 [Aspergillus nidulans FGSC A4] 	Algae
33449	4562	1136	1004	148	3.979	1.992	1.10E-09	6.77E-08	2019	craniferina_c26028	CUST_18409_PI416193496	212531983	XP_002146148.1	"3-dehydroquinate synthase, putative [Penicillium marneffei ATCC 18224] "	Fungus
9399	173	32	30	5	5.386	2.429	1.23E-07	1.98E-06	2020	craniferina_c16132	CUST_9316_PI416193496	NA	NA	NA	Algae
40790	13	59	1	11	-4.508	-2.173	1.68E-08	4.47E-07	2021	craniferina_c23313	CUST_15852_PI416193496	NA	NA	NA	Fungus
23046	28	151	1	19	-5.292	-2.404	1.05E-07	1.76E-06	2022	craniferina_c16609	CUST_9699_PI416193496	156034418	XP_001585628.1	hypothetical protein SS1G_13512 [Sclerotinia sclerotiorum 1980] 	Fungus
22127	61	1326	46	342	-33.059	-5.047	4.32E-06	3.25E-05	2023	craniferina_c8326	CUST_3335_PI416193496	NA	NA	NA	Algae
38610	177	980	38	71	-5.623	-2.491	1.66E-07	2.48E-06	2024	craniferina_c6514	CUST_8531_PI416193500	156061687	XP_001596766.1	hypothetical protein SS1G_02989 [Sclerotinia sclerotiorum 1980] 	Fungus
4145	53	468	22	51	-9.445	-3.239	1.25E-06	1.19E-05	2025	craniferina_c14105	CUST_12866_PI416193500	239615644	EEQ92631.1	conserved hypothetical protein [Ajellomyces dermatitidis ER-3]	Algae
26348	13286	65073	3195	2610	-4.989	-2.319	6.43E-08	1.23E-06	2026	Cr_DMini_865B12.ab1	CUST_17563_PI416193500	156058700	XP_001595273.1	hypothetical protein SS1G_03362 [Sclerotinia sclerotiorum 1980] 	Fungus
43660	721	4964	140	648	-6.94	-2.795	5.01E-07	5.84E-06	2027	craniferina_c8703	CUST_3563_PI416193496	NA	NA	NA	Fungus
32566	62961	14561	1133	895	4.329	2.114	9.63E-09	3.04E-07	2028	Cr_WMidi_9601A08.ab1	CUST_18879_PI416193500	154301572	XP_001551198.1	hypothetical protein BC1G_10113 [Botryotinia fuckeliana B05.10] 	Fungus
44016	602	49	285	11	11.152	3.479	1.73E-06	1.55E-05	2029	craniferina_c19163	CUST_14477_PI416193500	115433460	XP_001216867.1	predicted protein [Aspergillus terreus NIH2624] 	Fungus
15842	192	38	25	12	5.24	2.389	9.72E-08	1.66E-06	2030	craniferina_c6349	CUST_8360_PI416193500	84180633	ABC54740.1	glutamine synthetase [Helicosporidium sp. ex Simulium jonesi]	Algae
11871	2	26	0	1	-13.836	-3.79	2.33E-06	1.96E-05	2031	craniferina_c26720	CUST_19074_PI416193496	NA	NA	NA	Fungus
10674	319	1581	93	203	-5.086	-2.347	7.68E-08	1.40E-06	2032	craniferina_c3363	CUST_5186_PI416193500	67521900	XP_659011.1	hypothetical protein AN1407.2 [Aspergillus nidulans FGSC A4] 	Algae
21065	168	1107	68	456	-6.59	-2.72	4.08E-07	4.99E-06	2033	craniferina_lrc185	CUST_11_PI416193496	259486129	CBF83723.1	TPA: ATP-dependent RNA helicase eIF4A (EC 3.6.1.-)(Eukaryotic initiation factor 4A)(eIF-4A)(Translation initiation factor 1) [Source:UniProtKB/Swiss-Prot;Acc:Q5B948] [Aspergillus nidulans FGSC A4]	Algae
28473	2341	137	372	89	19.564	4.29	3.22E-06	2.55E-05	2034	Cr_WMidi_8257F03.ab1	CUST_18674_PI416193500	NA	NA	NA	Algae
5413	47	3	9	2	15.748	3.977	2.72E-06	2.23E-05	2035	craniferina_c26050	CUST_18430_PI416193496	169623582	XP_001805198.1	hypothetical protein SNOG_15034 [Phaeosphaeria nodorum SN15] 	Fungus
21252	69099	10102	25814	1569	6.513	2.703	3.91E-07	4.85E-06	2036	craniferina_lrc352	CUST_663_PI416193500	169598564	XP_001792705.1	hypothetical protein SNOG_02088 [Phaeosphaeria nodorum SN15] 	Fungus
32041	136	31	14	10	4.446	2.153	1.43E-08	3.99E-07	2037	craniferina_c27099	CUST_19441_PI416193496	NA	NA	NA	Algae
7440	674	4	607	1	132.529	7.05	6.23E-06	4.37E-05	2038	craniferina_c24398	CUST_16872_PI416193496	NA	NA	NA	Algae
8567	39	2542	32	195	-133.383	-7.059	6.26E-06	4.38E-05	2039	Cr_DMini_4897H06.ab1	CUST_17349_PI416193500	261195118	XP_002623963.1	60S ribosomal protein L10-B [Ajellomyces dermatitidis SLH14081] 	Algae
41086	46	8	6	2	6.156	2.622	2.87E-07	3.79E-06	2040	craniferina_c2857	CUST_4537_PI416193500	115398438	XP_001214808.1	purine nucleoside phosphorylase [Aspergillus terreus NIH2624] 	Fungus
15740	685	149	44	27	4.641	2.215	2.89E-08	6.75E-07	2041	craniferina_c25718	CUST_18109_PI416193496	70991803	XP_750750.1	RNA methylase family protein [Aspergillus fumigatus Af293] 	Fungus
39495	52467	9291	9045	1838	5.67	2.503	1.91E-07	2.78E-06	2042	craniferina_c12649	CUST_6423_PI416193496	NA	NA	NA	Fungus
9943	2291	421	475	194	5.836	2.545	2.24E-07	3.14E-06	2043	craniferina_c14681	CUST_13066_PI416193500	154288396	XP_001544993.1	predicted protein [Ajellomyces capsulatus NAm1] 	Fungus
18188	63	9	6	5	8.523	3.091	1.02E-06	1.01E-05	2044	craniferina_c10871	CUST_11551_PI416193500	NA	NA	NA	Fungus
5730	2570	556	184	92	4.653	2.218	3.07E-08	7.08E-07	2045	craniferina_c17849	CUST_10679_PI416193496	NA	NA	NA	Fungus
21237	3	21	2	3	-6.879	-2.782	5.16E-07	5.99E-06	2046	craniferina_c25315	CUST_17731_PI416193496	159475503	XP_001695858.1	heat shock protein 70E [Chlamydomonas reinhardtii] 	Algae
12077	1653	4	1599	1	353.248	8.465	7.27E-06	4.96E-05	2047	craniferina_c13436	CUST_7095_PI416193496	NA	NA	NA	Fungus
30968	337	2768	88	377	-8.363	-3.064	9.93E-07	9.97E-06	2048	craniferina_lrc28240	CUST_20449_PI416193496	NA	NA	NA	Algae
8834	1356	124	4	74	12.393	3.632	2.10E-06	1.80E-05	2049	craniferina_c19697	CUST_12415_PI416193496	169622485	XP_001804651.1	hypothetical protein SNOG_14467 [Phaeosphaeria nodorum SN15] 	Fungus
28002	33	2	14	0	16.451	4.04	2.91E-06	2.35E-05	2050	craniferina_c12406	CUST_6219_PI416193496	NA	NA	NA	Fungus
29347	66	516	14	134	-7.8	-2.964	8.41E-07	8.77E-06	2051	craniferina_c14781	CUST_8227_PI416193496	189199976	XP_001936325.1	P-type ATPase [Pyrenophora tritici-repentis Pt-1C-BFP] 	Fungus
30469	1551	7246	352	295	-4.748	-2.247	4.18E-08	8.90E-07	2052	craniferina_c18157	CUST_14363_PI416193500	85118482	XP_965453.1	hypothetical protein NCU02680 [Neurospora crassa OR74A] 	Algae
12501	86	591	12	94	-6.881	-2.783	5.28E-07	6.10E-06	2053	craniferina_c10116	CUST_11113_PI416193500	296812809	XP_002846742.1	conserved hypothetical protein [Arthroderma otae CBS 113480] 	Fungus
26323	21	79	2	10	-3.738	-1.902	3.78E-11	8.16E-09	2054	craniferina_c4206	CUST_6184_PI416193500	75859136	XP_868908.1	hypothetical protein AN9526.2 [Aspergillus nidulans FGSC A4] 	Fungus
10686	170	38	76	5	4.24	2.084	7.77E-09	2.61E-07	2055	craniferina_c20117	CUST_12820_PI416193496	NA	NA	NA	Algae
22486	9864	1876	1238	395	5.304	2.407	1.22E-07	1.96E-06	2056	craniferina_c11820	CUST_5760_PI416193496	NA	NA	NA	Algae
41255	399	106	18	12	3.772	1.915	1.20E-10	1.72E-08	2057	craniferina_c12445	CUST_6254_PI416193496	238482923	XP_002372700.1	"choline dehydrogenase, putative [Aspergillus flavus NRRL3357] "	Algae
37561	10	84	6	25	-9.569	-3.258	1.38E-06	1.29E-05	2058	craniferina_c2841	CUST_581_PI416193496	296420717	XP_002839915.1	hypothetical protein [Tuber melanosporum Mel28] 	Fungus
32337	1159	83	215	25	14.187	3.827	2.59E-06	2.15E-05	2059	craniferina_c6386	CUST_2187_PI416193496	NA	NA	NA	Fungus
23926	169	997	52	201	-6.02	-2.59	2.69E-07	3.59E-06	2060	craniferina_c8203	CUST_9885_PI416193500	NA	NA	NA	Algae
41980	9	48	2	19	-4.918	-2.298	6.34E-08	1.22E-06	2061	craniferina_c12985	CUST_6698_PI416193496	116181726	XP_001220712.1	hypothetical protein CHGG_01491 [Chaetomium globosum CBS 148.51] 	Fungus
5383	806	4067	208	916	-5.068	-2.342	8.38E-08	1.49E-06	2062	craniferina_c10229	CUST_11175_PI416193500	6015106	P78575.1	ERG24_ASCIMRecName: Full=Delta(14)-sterol reductase; AltName: Full=C-14 sterol reductase; AltName: Full=Sterol C14-reductase 	Fungus
22136	8031	1216	1145	139	6.583	2.719	4.42E-07	5.31E-06	2063	Cr_DMini_673G05.ab1	CUST_17484_PI416193500	145235585	XP_001390441.1	hypothetical protein An03g05620 [Aspergillus niger] 	Algae
5680	72	448	17	122	-6.187	-2.629	3.20E-07	4.12E-06	2064	craniferina_c5128	CUST_1557_PI416193496	NA	NA	NA	Fungus
24453	720	95	35	27	7.813	2.966	8.81E-07	9.10E-06	2065	BTK05730004(c)SJ1(t)Dry_0.5-1kb_1441-1536_B12(p)T3(s)090205SJ1SEQ1.090.ab1	CUST_15597_PI416193500	NA	NA	NA	NA
16847	39	226	15	21	-6.036	-2.594	2.82E-07	3.74E-06	2066	craniferina_c23788	CUST_16299_PI416193496	189189092	XP_001930885.1	conserved hypothetical protein [Pyrenophora tritici-repentis Pt-1C-BFP] 	Fungus
18468	6487	1477	674	398	4.493	2.168	2.05E-08	5.21E-07	2067	craniferina_c2531	CUST_4127_PI416193500	242795349	XP_002482568.1	"MFS monosaccharide transporter, putative [Talaromyces stipitatus ATCC 10500] "	Fungus
5847	63	12	18	2	5.062	2.34	8.61E-08	1.52E-06	2068	craniferina_c1755	CUST_246_PI416193496	256723857	EEU37230.1	hypothetical protein NECHADRAFT_37300 [Nectria haematococca mpVI 77-13-4]	Fungus
26919	2920	692	481	87	4.201	2.071	7.18E-09	2.48E-07	2069	Cr_WMini_4225G05.ab1	CUST_19914_PI416193500	145250091	XP_001396559.1	hypothetical protein An15g00200 [Aspergillus niger] 	Fungus
27647	99	1018	48	524	-10.301	-3.365	1.64E-06	1.48E-05	2070	craniferina_lrc60	CUST_114_PI416193500	156051874	XP_001591898.1	hypothetical protein SS1G_07344 [Sclerotinia sclerotiorum 1980] 	Algae
700	6	35	3	8	-6.804	-2.766	5.27E-07	6.09E-06	2071	craniferina_c5401	CUST_7432_PI416193500	154273497	XP_001537600.1	predicted protein [Ajellomyces capsulatus NAm1] 	Algae
42047	490	1977	53	350	-4.007	-2.002	1.96E-09	9.71E-08	2072	Cr_DMidi_5281G10.ab1	CUST_15767_PI416193500	169602955	XP_001794899.1	hypothetical protein SNOG_04482 [Phaeosphaeria nodorum SN15] 	Fungus
8655	1875	351	114	105	5.52	2.465	1.67E-07	2.49E-06	2073	craniferina_c1905	CUST_3239_PI416193500	156040265	XP_001587119.1	hypothetical protein SS1G_12149 [Sclerotinia sclerotiorum 1980] 	Fungus
41590	2	16	0	1	-6.86	-2.778	5.48E-07	6.28E-06	2074	craniferina_c23007	CUST_15557_PI416193496	NA	NA	NA	Algae
1258	3	71	2	7	-21.869	-4.451	3.88E-06	2.98E-05	2075	craniferina_c18764	CUST_11528_PI416193496	240280988	EER44491.1	conserved hypothetical protein [Ajellomyces capsulatus H143]	Fungus
14693	64	423	22	201	-6.365	-2.67	3.92E-07	4.86E-06	2076	craniferina_c3582	CUST_5456_PI416193500	115387227	XP_001211119.1	conserved hypothetical protein [Aspergillus terreus NIH2624] 	Algae
20702	8	86	2	26	-10.804	-3.433	1.84E-06	1.63E-05	2077	craniferina_c27387	CUST_19713_PI416193496	NA	NA	NA	Fungus
24535	1025	18	745	13	48.363	5.596	5.53E-06	3.99E-05	2078	craniferina_c18820	CUST_11581_PI416193496	NA	NA	NA	Fungus
22484	47	265	5	102	-5.396	-2.432	1.52E-07	2.32E-06	2079	craniferina_c24843	CUST_17288_PI416193496	NA	NA	NA	Fungus
24421	106	1147	28	263	-10.801	-3.433	1.84E-06	1.63E-05	2080	craniferina_c5151	CUST_7164_PI416193500	NA	NA	NA	Algae
35635	146	17	37	6	8.763	3.131	1.19E-06	1.15E-05	2081	craniferina_c10666	CUST_4942_PI416193496	NA	NA	NA	Fungus
12848	408	1711	111	141	-4.28	-2.098	1.09E-08	3.32E-07	2082	craniferina_c8064	CUST_9767_PI416193500	NA	NA	NA	Fungus
23412	77	360	11	97	-4.599	-2.201	3.21E-08	7.30E-07	2083	craniferina_c17811	CUST_14290_PI416193500	238487276	XP_002374876.1	"SWI/SNF family DNA-dependent ATPase Ris1, putative [Aspergillus flavus NRRL3357] "	Fungus
13877	31	5	5	1	6.607	2.724	4.76E-07	5.61E-06	2084	craniferina_c12601	CUST_6390_PI416193496	NA	NA	NA	Fungus
3608	16	62	2	10	-3.927	-1.973	1.22E-09	7.19E-08	2085	craniferina_c21294	CUST_13942_PI416193496	NA	NA	NA	Fungus
36250	213	1090	24	13	-5.15	-2.364	1.03E-07	1.73E-06	2086	craniferina_c4740	CUST_6724_PI416193500	171696076	XP_001912962.1	hypothetical protein [Podospora anserina S mat+] 	Fungus
37693	71	303	23	38	-4.403	-2.139	1.61E-08	4.34E-07	2087	craniferina_c3971	CUST_5912_PI416193500	121700194	XP_001268362.1	"magnesium dependent phosphatase, putative [Aspergillus clavatus NRRL 1] "	Fungus
39837	500	129	23	10	3.884	1.957	8.35E-10	5.63E-08	2088	craniferina_c12588	CUST_6379_PI416193496	NA	NA	NA	Algae
11443	99	15	17	2	6.648	2.733	4.90E-07	5.74E-06	2089	craniferina_c1615	CUST_2799_PI416193500	156037404	XP_001586429.1	hypothetical protein SS1G_12413 [Sclerotinia sclerotiorum 1980] 	Fungus
4372	333	1595	39	506	-4.652	-2.218	3.78E-08	8.23E-07	2090	craniferina_c7244	CUST_2691_PI416193496	119466971	XP_001257292.1	glyoxalase family protein [Neosartorya fischeri NRRL 181] 	Fungus
38391	203	7	185	0	22.311	4.48	4.12E-06	3.13E-05	2091	craniferina_c9747	CUST_10902_PI416193500	NA	NA	NA	Fungus
43100	157	37	48	6	4.197	2.069	7.89E-09	2.64E-07	2092	craniferina_c5715	CUST_1839_PI416193496	NA	NA	NA	Fungus
34809	2025	388	145	104	5.35	2.42	1.49E-07	2.29E-06	2093	craniferina_c1905	CUST_3240_PI416193500	156040265	XP_001587119.1	hypothetical protein SS1G_12149 [Sclerotinia sclerotiorum 1980] 	Fungus
4855	202	51	46	9	3.934	1.976	1.42E-09	7.96E-08	2094	craniferina_c5062	CUST_7087_PI416193500	212534950	XP_002147631.1	"proteasome component Pre6, putative [Penicillium marneffei ATCC 18224] "	Fungus
42258	648	4446	254	1677	-6.931	-2.793	6.07E-07	6.79E-06	2095	craniferina_c5110	CUST_7126_PI416193500	154297213	XP_001549034.1	hypothetical protein BC1G_12442 [Botryotinia fuckeliana B05.10] 	Fungus
21806	610	67	264	21	8.95	3.162	1.32E-06	1.24E-05	2096	craniferina_c21448	CUST_14086_PI416193496	NA	NA	NA	Algae
22406	1071	251	142	27	4.251	2.088	1.06E-08	3.27E-07	2097	craniferina_c27434	CUST_19758_PI416193496	NA	NA	NA	Fungus
31731	184	1099	26	667	-5.333	-2.415	1.48E-07	2.28E-06	2098	craniferina_c4665	CUST_6659_PI416193500	NA	NA	NA	Fungus
17433	54	8	7	3	6.933	2.794	6.09E-07	6.80E-06	2099	craniferina_c13003	CUST_6715_PI416193496	156048973	XP_001590453.1	hypothetical protein SS1G_08193 [Sclerotinia sclerotiorum 1980] 	Fungus
13613	491	1993	51	336	-4.039	-2.014	3.17E-09	1.37E-07	2100	Cr_DMidi_5281G10.ab1	CUST_15766_PI416193500	169602955	XP_001794899.1	hypothetical protein SNOG_04482 [Phaeosphaeria nodorum SN15] 	Fungus
10455	2613	605	203	151	4.403	2.138	1.73E-08	4.59E-07	2101	craniferina_c10111	CUST_11105_PI416193500	154290969	XP_001546073.1	hypothetical protein BC1G_15548 [Botryotinia fuckeliana B05.10] 	Algae
3926	64	598	19	126	-9.516	-3.25	1.52E-06	1.40E-05	2102	craniferina_c5151	CUST_7163_PI416193500	NA	NA	NA	Algae
575	8	54	5	17	-7.759	-2.956	9.33E-07	9.52E-06	2103	craniferina_c12343	CUST_6169_PI416193496	145248620	XP_001400649.1	hypothetical protein An14g00200 [Aspergillus niger] 	Fungus
36375	124	2	65	0	52.493	5.714	5.96E-06	4.23E-05	2104	craniferina_c16760	CUST_13866_PI416193500	NA	NA	NA	Fungus
2681	5	112	4	41	-23.973	-4.583	4.40E-06	3.30E-05	2105	craniferina_c21474	CUST_14112_PI416193496	NA	NA	NA	Fungus
20735	69	362	12	152	-5.053	-2.337	9.52E-08	1.64E-06	2106	craniferina_c17147	CUST_14044_PI416193500	121713126	XP_001274174.1	"cell wall glucanase, putative [Aspergillus clavatus NRRL 1] "	Algae
27540	25	181	4	26	-7.329	-2.874	7.86E-07	8.33E-06	2107	craniferina_c5605	CUST_7633_PI416193500	NA	NA	NA	Fungus
42603	199	3	216	0	47.823	5.58	5.81E-06	4.14E-05	2108	craniferina_c26424	CUST_18785_PI416193496	115383824	XP_001208459.1	predicted protein [Aspergillus terreus NIH2624] 	Fungus
22558	255	1435	67	114	-5.759	-2.526	2.55E-07	3.47E-06	2109	craniferina_c19620	CUST_12341_PI416193496	46111163	XP_382639.1	hypothetical protein FG02463.1 [Gibberella zeae PH-1]	Fungus
33725	2921	12516	306	2096	-4.262	-2.092	1.15E-08	3.44E-07	2110	craniferina_c10143	CUST_11134_PI416193500	296826028	XP_002850907.1	transcriptional regulator [Arthroderma otae CBS 113480] 	Fungus
32673	27	4	1	2	7.777	2.959	9.65E-07	9.77E-06	2111	craniferina_c10834	CUST_5063_PI416193496	NA	NA	NA	Fungus
16410	78	509	16	105	-6.546	-2.711	4.87E-07	5.72E-06	2112	craniferina_c14822	CUST_8260_PI416193496	156042378	XP_001587746.1	hypothetical protein SS1G_10986 [Sclerotinia sclerotiorum 1980] 	Fungus
4091	224	56	36	4	3.975	1.991	2.14E-09	1.04E-07	2113	craniferina_c4965	CUST_6974_PI416193500	NA	NA	NA	Fungus
43875	434	1902	91	42	-4.455	-2.155	2.30E-08	5.69E-07	2114	craniferina_c7952	CUST_3113_PI416193496	261188145	XP_002620489.1	FCF1 small subunit [Ajellomyces dermatitidis SLH14081] 	Fungus
37433	155	39	38	4	3.913	1.968	1.39E-09	7.88E-08	2115	craniferina_c23468	CUST_15995_PI416193496	NA	NA	NA	Fungus
36716	86	376	17	98	-4.328	-2.114	1.50E-08	4.13E-07	2116	craniferina_c17811	CUST_14289_PI416193500	238487276	XP_002374876.1	"SWI/SNF family DNA-dependent ATPase Ris1, putative [Aspergillus flavus NRRL3357] "	Fungus
10611	135	917	48	164	-7.067	-2.821	7.03E-07	7.61E-06	2117	craniferina_c8132	CUST_9838_PI416193500	226294584	EEH50004.1	conserved hypothetical protein [Paracoccidioides brasiliensis Pb18]	Fungus
36465	53	3	56	1	13.885	3.795	2.92E-06	2.36E-05	2118	craniferina_c21089	CUST_13748_PI416193496	NA	NA	NA	Algae
42639	2	35	0	22	-14.153	-3.823	2.99E-06	2.41E-05	2119	craniferina_c8336	CUST_3342_PI416193496	NA	NA	NA	Fungus
24682	3	33	1	7	-11.151	-3.479	2.19E-06	1.87E-05	2120	craniferina_c8622	CUST_3513_PI416193496	NA	NA	NA	Fungus
1759	3	55	1	12	-19.556	-4.29	4.05E-06	3.08E-05	2121	craniferina_c5007	CUST_1498_PI416193496	154300412	XP_001550622.1	hypothetical protein BC1G_11395 [Botryotinia fuckeliana B05.10] 	Fungus
24361	117	3	85	1	37.218	5.218	5.69E-06	4.07E-05	2122	Cr_WMidi_7201C01.ab1	CUST_18336_PI416193500	NA	NA	NA	Fungus
12958	40628	10050	7825	455	3.993	1.997	2.89E-09	1.27E-07	2123	craniferina_lrc383	CUST_719_PI416193500	154312122	XP_001555389.1	40S ribosomal protein S3 [Botryotinia fuckeliana B05.10] 	Fungus
9835	265	3	239	0	62.569	5.967	6.56E-06	4.56E-05	2124	craniferina_c27943	CUST_15261_PI416193500	169599118	XP_001792982.1	hypothetical protein SNOG_02375 [Phaeosphaeria nodorum SN15] 	Algae
535	356	1679	41	348	-4.66	-2.22	4.81E-08	9.90E-07	2125	craniferina_c8299	CUST_9950_PI416193500	NA	NA	NA	Algae
2778	28	7	3	1	3.801	1.926	5.43E-10	4.25E-08	2126	craniferina_c6698	CUST_8711_PI416193500	256730606	EEU43957.1	predicted protein [Nectria haematococca mpVI 77-13-4]	Fungus
31237	691	181	136	18	3.782	1.919	4.52E-10	3.82E-08	2127	craniferina_c6033	CUST_1997_PI416193496	225684821	EEH23105.1	predicted protein [Paracoccidioides brasiliensis Pb03]	Fungus
15737	30	196	3	75	-6.308	-2.657	4.44E-07	5.33E-06	2128	craniferina_c14275	CUST_12938_PI416193500	119177095	XP_001240370.1	hypothetical protein CIMG_07533 [Coccidioides immitis RS]	Fungus
16638	25142	4405	5811	1898	5.935	2.569	3.29E-07	4.21E-06	2129	Cr_WMini_1825C02.ab1	CUST_19274_PI416193500	NA	NA	NA	Algae
9009	85	745	41	556	-7.911	-2.984	1.10E-06	1.08E-05	2130	craniferina_c17387	CUST_14148_PI416193500	239606882	EEQ83869.1	acetolactate synthase [Ajellomyces dermatitidis ER-3]	Fungus
41709	11740	3163	412	335	3.725	1.897	2.04E-10	2.39E-08	2131	craniferina_c15833	CUST_13479_PI416193500	156045101	XP_001589106.1	hypothetical protein SS1G_09739 [Sclerotinia sclerotiorum 1980] 	Algae
39842	137072	31991	23729	2776	4.249	2.087	1.31E-08	3.75E-07	2132	Cr_WMini_4225F07.ab1	CUST_19902_PI416193500	226293527	EEH48947.1	60S ribosomal protein L126 [Paracoccidioides brasiliensis Pb18]	Fungus
16772	53	538	13	153	-9.989	-3.32	1.88E-06	1.65E-05	2133	craniferina_c3667	CUST_5555_PI416193500	212541238	XP_002150774.1	"serine/threonine protein kinase, putative [Penicillium marneffei ATCC 18224] "	Fungus
22905	11791	2758	3704	244	4.149	2.053	8.67E-09	2.81E-07	2134	craniferina_c19134	CUST_11878_PI416193496	225561848	EEH10128.1	60S acidic ribosomal protein P2 [Ajellomyces capsulatus G186AR]	Fungus
3157	54	11	9	5	5.151	2.365	1.27E-07	2.03E-06	2135	craniferina_c3387	CUST_5209_PI416193500	154315976	XP_001557310.1	hypothetical protein BC1G_04560 [Botryotinia fuckeliana B05.10] 	Fungus
26275	1952	7680	291	421	-3.962	-1.986	2.56E-09	1.17E-07	2136	craniferina_c11275	CUST_5374_PI416193496	255537027	XP_002509580.1	"heat shock protein 70 (HSP70)-interacting protein, putative [Ricinus communis] "	Algae
34531	881	4154	178	338	-4.766	-2.253	6.52E-08	1.24E-06	2137	craniferina_c22860	CUST_15422_PI416193496	295661522	XP_002791316.1	conserved hypothetical protein [Paracoccidioides brasiliensis Pb01] 	Fungus
18444	7	51	4	9	-8.604	-3.105	1.35E-06	1.27E-05	2138	craniferina_c6431	CUST_2211_PI416193496	NA	NA	NA	Fungus
34851	90	24	5	5	3.863	1.95	1.21E-09	7.18E-08	2139	craniferina_c23618	CUST_14914_PI416193500	189205170	XP_001938920.1	DNA repair protein Rad9 [Pyrenophora tritici-repentis Pt-1C-BFP] 	Fungus
7289	1015	273	131	41	3.721	1.896	2.17E-10	2.50E-08	2140	craniferina_c15680	CUST_13421_PI416193500	170572350	XP_001892075.1	hypothetical protein Bm1_02890 [Brugia malayi] 	Algae
40512	232	36	22	4	6.517	2.704	5.44E-07	6.24E-06	2141	craniferina_c19445	CUST_12177_PI416193496	NA	NA	NA	Fungus
1255	1682	153	855	40	10.441	3.384	2.06E-06	1.78E-05	2142	Cr_WMidi_8257E06.ab1	CUST_18657_PI416193500	189188210	XP_001930444.1	phytanoyl-CoA dioxygenase family protein [Pyrenophora tritici-repentis Pt-1C-BFP] 	Fungus
12276	582	104	87	10	5.565	2.476	2.41E-07	3.32E-06	2143	craniferina_c1764	CUST_3032_PI416193500	NA	NA	NA	Fungus
8733	5369	1435	1133	127	3.699	1.887	1.42E-10	1.88E-08	2144	craniferina_c13556	CUST_7194_PI416193496	NA	NA	NA	Fungus
35034	340	44	73	8	7.755	2.955	1.05E-06	1.04E-05	2145	craniferina_c20636	CUST_13311_PI416193496	NA	NA	NA	Algae
29802	102	571	9	221	-5.359	-2.422	1.95E-07	2.84E-06	2146	craniferina_c27631	CUST_15235_PI416193500	189200012	XP_001936343.1	replication factor C subunit 1 [Pyrenophora tritici-repentis Pt-1C-BFP] 	Fungus
25918	37	315	10	107	-8.485	-3.085	1.35E-06	1.27E-05	2147	craniferina_c9262	CUST_3942_PI416193496	239608222	EEQ85209.1	ethanolamine kinase [Ajellomyces dermatitidis ER-3]	Algae
9707	5917	1188	172	219	5.037	2.332	1.14E-07	1.88E-06	2148	craniferina_c4716	CUST_6703_PI416193500	67522511	XP_659316.1	hypothetical protein AN1712.2 [Aspergillus nidulans FGSC A4] 	Algae
4435	137342	33668	13202	2336	4.073	2.026	6.58E-09	2.34E-07	2149	craniferina_lrc207	CUST_389_PI416193500	154313998	XP_001556324.1	60S ribosomal protein L26 [Botryotinia fuckeliana B05.10] 	Fungus
31173	199	39	31	6	5.134	2.36	1.34E-07	2.11E-06	2150	craniferina_c22104	CUST_14714_PI416193496	NA	NA	NA	Fungus
34693	87	631	27	61	-7.518	-2.91	9.89E-07	9.94E-06	2151	craniferina_c20390	CUST_13081_PI416193496	189199640	XP_001936157.1	ATP-binding cassette protein [Pyrenophora tritici-repentis Pt-1C-BFP] 	Algae
35183	82	495	20	274	-5.66	-2.501	2.81E-07	3.73E-06	2152	craniferina_lrc87	CUST_166_PI416193500	189196154	XP_001934415.1	NADP-specific glutamate dehydrogenase [Pyrenophora tritici-repentis Pt-1C-BFP] 	Fungus
35508	560	61	262	9	8.577	3.1	1.42E-06	1.32E-05	2153	craniferina_c12229	CUST_6083_PI416193496	NA	NA	NA	Fungus
40707	26	144	8	14	-5.708	-2.513	2.92E-07	3.84E-06	2154	craniferina_c6807	CUST_2414_PI416193496	46105286	XP_380447.1	hypothetical protein FG00271.1 [Gibberella zeae PH-1] 	Fungus
16197	156	36	41	0	4.193	2.068	1.21E-08	3.54E-07	2155	craniferina_c5721	CUST_1844_PI416193496	296808497	XP_002844587.1	glutaminyl-tRNA synthetase [Arthroderma otae CBS 113480] 	Algae
26908	48	6	25	1	7.161	2.84	8.54E-07	8.88E-06	2156	craniferina_c25114	CUST_17538_PI416193496	NA	NA	NA	Fungus
24799	1315	270	107	76	4.993	2.32	1.08E-07	1.79E-06	2157	craniferina_c23301	CUST_15841_PI416193496	NA	NA	NA	Fungus
26145	111	18	62	1	5.597	2.485	2.64E-07	3.55E-06	2158	craniferina_c12400	CUST_6214_PI416193496	242780074	XP_002479518.1	"membrane bound C2 domain protein (vp115), putative [Talaromyces stipitatus ATCC 10500] "	Fungus
35236	1045	4218	233	47	-4.112	-2.04	8.31E-09	2.72E-07	2159	craniferina_c12724	CUST_6489_PI416193496	260408199	ACX37414.1	cytosolic heat shock protein 90.2 [Dactylis glomerata]	Fungus
39929	14808	652	1069	106	22.877	4.516	5.10E-06	3.73E-05	2160	craniferina_c4977	CUST_6992_PI416193500	154303349	XP_001552082.1	hypothetical protein BC1G_09423 [Botryotinia fuckeliana B05.10] 	Fungus
1845	18	82	2	11	-4.657	-2.219	5.82E-08	1.15E-06	2161	craniferina_c26612	CUST_18968_PI416193496	NA	NA	NA	Algae
32569	10634	2545	1910	173	4.136	2.048	1.02E-08	3.20E-07	2162	craniferina_c7865	CUST_9597_PI416193500	145606036	XP_370208.2	hypothetical protein MGG_06705 [Magnaporthe oryzae 70-15] 	Algae
39632	302	49	138	4	5.721	2.516	3.04E-07	3.96E-06	2163	craniferina_c13877	CUST_7474_PI416193496	NA	NA	NA	Fungus
12475	199	2	221	0	63.054	5.979	7.18E-06	4.91E-05	2164	craniferina_c23441	CUST_15969_PI416193496	NA	NA	NA	Fungus
38495	1081	208	298	40	5.11	2.353	1.34E-07	2.11E-06	2165	craniferina_c11642	CUST_12010_PI416193500	75859092	XP_868886.1	NIMA_EMENI G2-specific protein kinase NIMA (Never in mitosis) [Aspergillus nidulans FGSC A4] 	Fungus
3308	24	132	4	37	-5.36	-2.422	2.09E-07	2.98E-06	2166	craniferina_c12642	CUST_12429_PI416193500	154295488	XP_001548179.1	conserved hypothetical protein [Botryotinia fuckeliana B05.10] 	Algae
35998	135479	33543	19796	3063	4.021	2.008	5.68E-09	2.12E-07	2167	craniferina_lrc207	CUST_390_PI416193500	154313998	XP_001556324.1	60S ribosomal protein L26 [Botryotinia fuckeliana B05.10] 	Fungus
41444	93	391	10	119	-4.096	-2.034	7.96E-09	2.65E-07	2168	craniferina_c4066	CUST_1051_PI416193496	NA	NA	NA	Algae
32968	1174	205	619	21	5.283	2.401	1.86E-07	2.73E-06	2169	craniferina_c18599	CUST_11373_PI416193496	169775787	XP_001822360.1	hypothetical protein [Aspergillus oryzae RIB40] 	Fungus
34276	23	111	2	7	-4.804	-2.264	8.01E-08	1.44E-06	2170	craniferina_c28018	CUST_20285_PI416193496	NA	NA	NA	Fungus
21627	79	438	15	94	-5.521	-2.465	2.51E-07	3.43E-06	2171	craniferina_c17960	CUST_10779_PI416193496	NA	NA	NA	Fungus
36401	2027	559	258	51	3.613	1.853	2.21E-11	5.87E-09	2172	craniferina_c17236	CUST_14085_PI416193500	NA	NA	NA	Fungus
2879	36	5	14	2	7.487	2.904	1.00E-06	1.00E-05	2173	craniferina_c5076	CUST_1526_PI416193496	NA	NA	NA	Fungus
8555	6	31	1	6	-5.506	-2.461	2.52E-07	3.43E-06	2174	craniferina_c22521	CUST_15102_PI416193496	NA	NA	NA	Fungus
2825	13331	3533	1583	418	3.774	1.916	7.46E-10	5.27E-08	2175	Cr_WMidi_9889C07.ab1	CUST_18996_PI416193500	NA	NA	NA	Fungus
13555	7	36	1	1	-4.956	-2.309	1.07E-07	1.78E-06	2176	craniferina_c14750	CUST_8197_PI416193496	67526989	XP_661556.1	hypothetical protein AN3952.2 [Aspergillus nidulans FGSC A4] 	Fungus
8974	128	15	43	7	9.219	3.205	1.79E-06	1.59E-05	2177	craniferina_c27380	CUST_15220_PI416193500	189208696	XP_001940681.1	predicted protein [Pyrenophora tritici-repentis Pt-1C-BFP] 	Fungus
1930	52	325	14	64	-6.278	-2.65	5.02E-07	5.84E-06	2178	craniferina_c1919	CUST_3265_PI416193500	240279899	EER43404.1	PSP1 domain-containing protein [Ajellomyces capsulatus H143]	Fungus
3581	3787	997	182	197	3.849	1.944	1.56E-09	8.42E-08	2179	craniferina_c22881	CUST_15443_PI416193496	189202258	XP_001937465.1	phospho-2-dehydro-3-deoxyheptonate aldolase [Pyrenophora tritici-repentis Pt-1C-BFP] 	Algae
38691	294	1315	87	202	-4.568	-2.192	4.76E-08	9.81E-07	2180	craniferina_c25336	CUST_17752_PI416193496	145231270	XP_001389899.1	hypothetical protein An01g15120 [Aspergillus niger] 	Fungus
41483	68538	11030	21412	1785	6.033	2.593	4.20E-07	5.10E-06	2181	craniferina_lrc352	CUST_664_PI416193500	169598564	XP_001792705.1	hypothetical protein SNOG_02088 [Phaeosphaeria nodorum SN15] 	Fungus
16731	1279	259	485	17	4.728	2.241	7.13E-08	1.32E-06	2182	craniferina_lrc157	CUST_297_PI416193500	156052341	XP_001592097.1	hypothetical protein SS1G_06336 [Sclerotinia sclerotiorum 1980] 	Algae
17437	16	97	1	14	-5.982	-2.581	4.11E-07	5.02E-06	2183	Cr_DMidi_5281B02.ab1	CUST_15645_PI416193500	156043067	XP_001588090.1	hypothetical protein SS1G_10536 [Sclerotinia sclerotiorum 1980] 	Fungus
21945	5764	2	443	0	3101.293	11.599	1.14E-05	7.21E-05	2184	craniferina_c9399	CUST_4037_PI416193496	NA	NA	NA	Fungus
13573	636	106	14	19	6.038	2.594	4.26E-07	5.16E-06	2185	craniferina_c14025	CUST_12833_PI416193500	121707227	XP_001271770.1	dienelactone hydrolase family protein [Aspergillus clavatus NRRL 1] 	Algae
40206	11009	121	1087	88	131.289	7.037	8.76E-06	5.79E-05	2186	craniferina_c907	CUST_1640_PI416193500	256727500	EEU40860.1	hypothetical protein NECHADRAFT_58149 [Nectria haematococca mpVI 77-13-4]	Fungus
27029	266	1173	16	205	-4.37	-2.128	2.66E-08	6.33E-07	2187	craniferina_c21880	CUST_14500_PI416193496	212529476	XP_002144895.1	conserved hypothetical protein [Penicillium marneffei ATCC 18224] 	Algae
7217	104	22	7	5	4.809	2.266	8.62E-08	1.52E-06	2188	craniferina_c19202	CUST_11942_PI416193496	NA	NA	NA	Fungus
11582	3772	16166	319	219	-4.295	-2.103	2.16E-08	5.42E-07	2189	craniferina_c3915	CUST_5858_PI416193500	NA	NA	NA	Fungus
38500	6973	42585	2233	961	-6.325	-2.661	5.42E-07	6.23E-06	2190	craniferina_c23601	CUST_16120_PI416193496	238500001	XP_002381235.1	conserved hypothetical protein [Aspergillus flavus NRRL3357] 	Algae
14099	9907	1236	1021	328	8.196	3.035	1.37E-06	1.28E-05	2191	craniferina_c8631	CUST_10222_PI416193500	154313488	XP_001556070.1	hypothetical protein BC1G_05441 [Botryotinia fuckeliana B05.10] 	Fungus
35523	25342	4307	6683	1860	6.098	2.608	4.54E-07	5.41E-06	2192	Cr_WMini_1825C02.ab1	CUST_19275_PI416193500	NA	NA	NA	Algae
21203	82	761	41	592	-8.367	-3.065	1.46E-06	1.35E-05	2193	craniferina_c17387	CUST_14147_PI416193500	239606882	EEQ83869.1	acetolactate synthase [Ajellomyces dermatitidis ER-3]	Fungus
30761	12113	3070	1540	214	3.93	1.975	3.33E-09	1.42E-07	2194	craniferina_c3811	CUST_937_PI416193496	NA	NA	NA	Fungus
5850	170	35	42	2	4.749	2.247	7.83E-08	1.42E-06	2195	craniferina_c6349	CUST_8359_PI416193500	84180633	ABC54740.1	glutamine synthetase [Helicosporidium sp. ex Simulium jonesi]	Algae
389	1395	346	85	87	4.121	2.043	1.06E-08	3.27E-07	2196	craniferina_c17366	CUST_10278_PI416193496	NA	NA	NA	Fungus
3089	921	4838	321	473	-5.44	-2.444	2.48E-07	3.39E-06	2197	craniferina_c11753	CUST_5710_PI416193496	NA	NA	NA	Algae
38244	20121	1325	8429	908	17.164	4.101	4.36E-06	3.27E-05	2198	craniferina_c5148	CUST_7158_PI416193500	238485966	XP_002374221.1	C2 domain protein [Aspergillus flavus NRRL3357] 	Fungus
29379	61	14	6	3	4.291	2.101	2.24E-08	5.59E-07	2199	craniferina_c10813	CUST_11524_PI416193500	70983568	XP_747311.1	conserved hypothetical protein [Aspergillus fumigatus Af293] 	Fungus
41192	135	667	43	46	-5.14	-2.362	1.55E-07	2.35E-06	2200	craniferina_c23807	CUST_14929_PI416193500	119189885	XP_001245549.1	hypothetical protein CIMG_04990 [Coccidioides immitis RS]	Fungus
36075	195	1032	56	245	-5.365	-2.424	2.30E-07	3.20E-06	2201	craniferina_c25042	CUST_17472_PI416193496	258566443	XP_002583966.1	predicted protein [Uncinocarpus reesii 1704] 	Fungus
17521	187	847	25	163	-4.503	-2.171	4.33E-08	9.14E-07	2202	craniferina_c5825	CUST_1885_PI416193496	164427139	XP_964482.2	calcium-transporting ATPase sarcoplasmic/endoplasmic reticulum type [Neurospora crassa OR74A] 	Fungus
14019	78	15	12	7	5.387	2.429	2.41E-07	3.32E-06	2203	craniferina_c13302	CUST_6977_PI416193496	NA	NA	NA	Fungus
9785	247	3	238	2	64.292	6.007	7.72E-06	5.21E-05	2204	craniferina_c27943	CUST_15262_PI416193500	169599118	XP_001792982.1	hypothetical protein SNOG_02375 [Phaeosphaeria nodorum SN15] 	Algae
28261	21	136	8	35	-6.462	-2.692	6.11E-07	6.82E-06	2205	craniferina_c8607	CUST_3500_PI416193496	119489157	XP_001262831.1	hypothetical protein NFIA_114670 [Neosartorya fischeri NRRL 181] 	Fungus
42428	10	115	5	13	-11.689	-3.547	2.86E-06	2.32E-05	2206	craniferina_c13459	CUST_7116_PI416193496	NA	NA	NA	Algae
5654	4033	312	2305	36	11.692	3.547	2.87E-06	2.32E-05	2207	craniferina_c6240	CUST_8260_PI416193500	154301511	XP_001551168.1	hypothetical protein BC1G_10425 [Botryotinia fuckeliana B05.10] 	Fungus
28376	3676	745	712	76	4.892	2.291	1.05E-07	1.75E-06	2208	craniferina_c1492	CUST_2619_PI416193500	169768966	XP_001818953.1	hypothetical protein [Aspergillus oryzae RIB40] 	Algae
22534	1129	17689	568	7655	-16.693	-4.061	4.37E-06	3.28E-05	2209	craniferina_lrc22857	CUST_15419_PI416193496	156036008	XP_001586115.1	hypothetical protein SS1G_12690 [Sclerotinia sclerotiorum 1980] 	Fungus
40667	9337	2261	1643	207	4.095	2.034	1.04E-08	3.23E-07	2210	craniferina_c7865	CUST_9598_PI416193500	145606036	XP_370208.2	hypothetical protein MGG_06705 [Magnaporthe oryzae 70-15] 	Algae
38551	24	258	13	125	-11.226	-3.489	2.81E-06	2.29E-05	2211	craniferina_c27948	CUST_15264_PI416193500	256728195	EEU41552.1	hypothetical protein NECHADRAFT_102163 [Nectria haematococca mpVI 77-13-4]	Fungus
41176	374	1792	116	129	-4.943	-2.305	1.19E-07	1.93E-06	2212	craniferina_c3238	CUST_5033_PI416193500	NA	NA	NA	Fungus
2839	122184	31112	13237	2004	3.918	1.97	3.70E-09	1.54E-07	2213	craniferina_lrc399	CUST_750_PI416193500	261360179	EEY22607.1	40S ribosomal protein S3 [Verticillium albo-atrum VaMs.102]	Fungus
15161	501	11	65	17	107.114	6.743	8.98E-06	5.91E-05	2214	craniferina_c24531	CUST_16996_PI416193496	NA	NA	NA	Fungus
41684	17	63	3	6	-3.715	-1.893	5.25E-10	4.17E-08	2215	Cr_WMidi_8257B04.ab1	CUST_18590_PI416193500	NA	NA	NA	Fungus
9222	312	61	134	12	4.853	2.279	1.03E-07	1.73E-06	2216	Cr_WMini_2881G07.ab1	CUST_19478_PI416193500	23505745	AAN28927.1	sterol 14 alpha-demethylase ERG11 [Leptosphaeria maculans]	Algae
15387	13	130	1	83	-8.133	-3.024	1.47E-06	1.36E-05	2217	craniferina_c3673	CUST_5562_PI416193500	226442041	ACO57610.1	fatty acid oxygenase ppoA [Aspergillus flavus]	Fungus
39427	4	22	3	2	-6.833	-2.772	8.24E-07	8.64E-06	2218	craniferina_c15020	CUST_8426_PI416193496	NA	NA	NA	Fungus
19895	51	345	15	94	-6.77	-2.759	8.02E-07	8.47E-06	2219	craniferina_c6739	CUST_8732_PI416193500	225554480	EEH02778.1	serine/threonine-protein kinase ppk18 [Ajellomyces capsulatus G186AR]	Fungus
30318	1132	99	438	16	10.869	3.442	2.69E-06	2.21E-05	2220	craniferina_c6098	CUST_2029_PI416193496	169622806	XP_001804811.1	hypothetical protein SNOG_14629 [Phaeosphaeria nodorum SN15] 	Fungus
37859	13	56	3	4	-4.309	-2.107	2.68E-08	6.36E-07	2221	craniferina_c15819	CUST_13473_PI416193500	156044136	XP_001588624.1	hypothetical protein SS1G_10171 [Sclerotinia sclerotiorum 1980] 	Algae
19656	6	212	4	90	-38.084	-5.251	7.07E-06	4.85E-05	2222	craniferina_c18926	CUST_11681_PI416193496	170039062	XP_001847365.1	elongation factor 1-beta [Culex quinquefasciatus] 	Fungus
15767	8	37	2	5	-4.859	-2.281	1.07E-07	1.78E-06	2223	craniferina_c15766	CUST_13451_PI416193500	296809049	XP_002844863.1	DNA-directed RNA polymerase III subunit RPC2 [Arthroderma otae CBS 113480] 	Fungus
22747	121	761	20	216	-6.165	-2.624	5.40E-07	6.21E-06	2224	craniferina_c27130	CUST_19470_PI416193496	NA	NA	NA	Fungus
26486	2994	12869	320	2415	-4.266	-2.093	2.42E-08	5.90E-07	2225	craniferina_c10143	CUST_11133_PI416193500	296826028	XP_002850907.1	transcriptional regulator [Arthroderma otae CBS 113480] 	Fungus
13061	97	22	11	6	4.437	2.15	3.97E-08	8.54E-07	2226	craniferina_c5098	CUST_7114_PI416193500	159466566	XP_001691480.1	hydroxypyruvate reductase [Chlamydomonas reinhardtii] 	Fungus
42010	893	4132	189	724	-4.648	-2.217	7.16E-08	1.32E-06	2227	craniferina_c2956	CUST_624_PI416193496	NA	NA	NA	Fungus
31912	27897	153922	10593	14827	-5.835	-2.545	4.18E-07	5.08E-06	2228	Cr_WMidi_6241B04.ab1	CUST_18177_PI416193500	NA	NA	NA	Fungus
5484	4	27	1	8	-6.961	-2.799	9.26E-07	9.46E-06	2229	craniferina_c14712	CUST_8162_PI416193496	NA	NA	NA	Algae
45107	33	199	1	34	-6.074	-2.603	5.03E-07	5.86E-06	2230	craniferina_c13581	CUST_12707_PI416193500	NA	NA	NA	Fungus
21913	8	57	2	9	-6.941	-2.795	9.24E-07	9.45E-06	2231	craniferina_c10399	CUST_4755_PI416193496	115395926	XP_001213602.1	predicted protein [Aspergillus terreus NIH2624] 	Fungus
32466	9	52	2	3	-5.764	-2.527	4.09E-07	5.01E-06	2232	craniferina_c11763	CUST_5718_PI416193496	NA	NA	NA	Fungus
21043	313	45	108	8	6.734	2.752	8.28E-07	8.67E-06	2233	craniferina_c6097	CUST_8134_PI416193500	261355921	EEY18349.1	general alpha-glucoside permease [Verticillium albo-atrum VaMs.102]	Fungus
35577	621	11730	294	6373	-19.118	-4.257	5.27E-06	3.83E-05	2234	craniferina_lrc28228	CUST_20442_PI416193496	156036008	XP_001586115.1	hypothetical protein SS1G_12690 [Sclerotinia sclerotiorum 1980] 	Fungus
27461	60	357	12	113	-5.848	-2.548	4.33E-07	5.22E-06	2235	craniferina_c11260	CUST_5363_PI416193496	116208760	XP_001230189.1	hypothetical protein CHGG_03673 [Chaetomium globosum CBS 148.51] 	Fungus
21007	35	226	11	75	-6.477	-2.695	6.94E-07	7.54E-06	2236	craniferina_c21407	CUST_14048_PI416193496	NA	NA	NA	Fungus
21471	3726	877	414	66	4.236	2.083	2.28E-08	5.65E-07	2237	craniferina_c8089	CUST_9791_PI416193500	169600909	XP_001793877.1	hypothetical protein SNOG_03309 [Phaeosphaeria nodorum SN15] 	Fungus
6710	3	25	0	13	-8.399	-3.07	1.68E-06	1.52E-05	2238	craniferina_c4749	CUST_6736_PI416193500	238497780	XP_002380125.1	hypothetical protein AFLA_065660 [Aspergillus flavus NRRL3357] 	Fungus
1816	89	22	8	3	4.019	2.007	8.47E-09	2.76E-07	2239	craniferina_c6291	CUST_2133_PI416193496	NA	NA	NA	Fungus
39076	122	616	32	113	-5.102	-2.351	1.74E-07	2.58E-06	2240	craniferina_c10410	CUST_11287_PI416193500	261191666	XP_002622241.1	conserved hypothetical protein [Ajellomyces dermatitidis SLH14081] 	Fungus
20464	1756	8729	312	1471	-4.974	-2.314	1.44E-07	2.23E-06	2241	craniferina_c3662	CUST_887_PI416193496	NA	NA	NA	Algae
24371	1534	10023	530	1059	-6.771	-2.759	8.55E-07	8.88E-06	2242	craniferina_c6516	CUST_2247_PI416193496	NA	NA	NA	Algae
18789	96	22	19	7	4.345	2.12	3.40E-08	7.64E-07	2243	craniferina_c28151	CUST_20387_PI416193496	169602783	XP_001794813.1	hypothetical protein SNOG_04394 [Phaeosphaeria nodorum SN15] 	Algae
36552	107	25	24	5	4.271	2.095	2.66E-08	6.33E-07	2244	craniferina_c17492	CUST_10377_PI416193496	NA	NA	NA	Fungus
23644	10843	2505	1204	219	4.322	2.112	3.22E-08	7.33E-07	2245	craniferina_c17252	CUST_10188_PI416193496	NA	NA	NA	Fungus
31062	103	1312	65	158	-14.455	-3.853	4.23E-06	3.20E-05	2246	craniferina_c16145	CUST_9327_PI416193496	NA	NA	NA	Fungus
17899	230	944	40	78	-4.142	-2.05	1.56E-08	4.26E-07	2247	craniferina_c27609	CUST_19926_PI416193496	NA	NA	NA	Fungus
25227	1813	458	176	111	4.037	2.013	1.02E-08	3.19E-07	2248	craniferina_c20219	CUST_12919_PI416193496	296811486	XP_002846081.1	conserved hypothetical protein [Arthroderma otae CBS 113480] 	Fungus
35613	124499	31490	4082	3277	3.966	1.988	6.85E-09	2.40E-07	2249	Cr_WMidi_7777H03.ab1	CUST_18552_PI416193500	156044424	XP_001588768.1	60S ribosomal protein L5 [Sclerotinia sclerotiorum 1980] 	Fungus
8721	35	7	6	1	5.272	2.398	2.39E-07	3.30E-06	2250	craniferina_c21368	CUST_14011_PI416193496	212543695	XP_002152002.1	"COPI vesicle coat beta subunit, putative [Penicillium marneffei ATCC 18224] "	Fungus
41801	2	10	0	2	-4.916	-2.298	1.30E-07	2.05E-06	2251	craniferina_c4084	CUST_1059_PI416193496	169603301	XP_001795072.1	hypothetical protein SNOG_04659 [Phaeosphaeria nodorum SN15] 	Fungus
26612	165	6	34	4	33.895	5.083	7.14E-06	4.88E-05	2252	craniferina_c26519	CUST_18877_PI416193496	NA	NA	NA	Fungus
30010	757	4564	204	885	-6.088	-2.606	5.47E-07	6.27E-06	2253	craniferina_c25535	CUST_17939_PI416193496	NA	NA	NA	Fungus
33129	204	1037	42	286	-5.044	-2.335	1.62E-07	2.44E-06	2254	craniferina_lrc490	CUST_34_PI416193496	226442996	NP_001140008.1	C30D10.14 [Salmo salar] 	Fungus
31241	86089	21110	14801	1859	4.046	2.016	1.08E-08	3.29E-07	2255	craniferina_lrc638	CUST_1161_PI416193500	189200831	XP_001936752.1	40S ribosomal protein S20 [Pyrenophora tritici-repentis Pt-1C-BFP] 	Fungus
23668	134	33	14	12	4.33	2.114	3.53E-08	7.85E-07	2256	craniferina_c22149	CUST_14755_PI416193496	NA	NA	NA	Fungus
18257	902	182	279	52	4.951	2.308	1.46E-07	2.26E-06	2257	craniferina_c18048	CUST_10858_PI416193496	46124883	XP_386995.1	hypothetical protein FG06819.1 [Gibberella zeae PH-1]	Fungus
10841	113	8253	97	320	-158.768	-7.311	1.06E-05	6.77E-05	2258	craniferina_c3636	CUST_5526_PI416193500	NA	NA	NA	Fungus
3167	34573	229718	3154	6912	-6.661	-2.736	8.42E-07	8.78E-06	2259	craniferina_lrc38	CUST_74_PI416193500	261192954	XP_002622883.1	heat shock protein cognate 4 [Ajellomyces dermatitidis SLH14081] 	Fungus
34846	128	591	49	61	-4.819	-2.269	1.17E-07	1.91E-06	2260	craniferina_c14520	CUST_8004_PI416193496	154303983	XP_001552397.1	hypothetical protein BC1G_09627 [Botryotinia fuckeliana B05.10] 	Fungus
14867	48	3	24	1	17.276	4.111	5.23E-06	3.81E-05	2261	craniferina_c7765	CUST_3004_PI416193496	238484999	XP_002373738.1	"transcription initiation factor TFIID subunit 13, putative [Aspergillus flavus NRRL3357] "	Fungus
44982	10600	1259	2952	327	8.422	3.074	1.83E-06	1.62E-05	2262	craniferina_s28400	CUST_20589_PI416193496	11345300	AAG34660.1	AF295432_1prepropenicillopepsin-JT3 [Penicillium janthinellum]	Algae
9270	36	228	2	139	-5.571	-2.478	3.76E-07	4.70E-06	2263	Cr_Mini_01B04.ab1	CUST_17860_PI416193500	NA	NA	NA	Fungus
16886	79	2	68	0	27.039	4.757	6.78E-06	4.69E-05	2264	craniferina_c12370	CUST_12342_PI416193500	240105339	EER23532.1	hypothetical protein CPC735_049020 [Coccidioides posadasii C735 delta SOWgp]	Algae
7835	188	948	34	78	-5.084	-2.346	1.95E-07	2.83E-06	2265	craniferina_c6514	CUST_8532_PI416193500	156061687	XP_001596766.1	hypothetical protein SS1G_02989 [Sclerotinia sclerotiorum 1980] 	Fungus
21455	581	11215	276	5944	-19.635	-4.295	5.75E-06	4.11E-05	2266	craniferina_lrc9186	CUST_3893_PI416193496	156036008	XP_001586115.1	hypothetical protein SS1G_12690 [Sclerotinia sclerotiorum 1980] 	Algae
3534	132	25	7	3	5.309	2.409	2.67E-07	3.57E-06	2267	craniferina_c12023	CUST_5922_PI416193496	NA	NA	NA	Fungus
41096	28	147	15	21	-5.761	-2.526	4.51E-07	5.38E-06	2268	craniferina_c5282	CUST_7291_PI416193500	291181996	EFE37714.1	conserved hypothetical protein [Trichophyton verrucosum HKI 0517]	Fungus
39303	107	974	47	418	-8.995	-3.169	2.17E-06	1.85E-05	2269	craniferina_c7821	CUST_3041_PI416193496	NA	NA	NA	Fungus
39708	957	240	239	47	3.956	1.984	7.74E-09	2.61E-07	2270	craniferina_c17482	CUST_10371_PI416193496	NA	NA	NA	Fungus
1592	16	76	6	11	-4.835	-2.273	1.24E-07	1.99E-06	2271	craniferina_c10986	CUST_11636_PI416193500	255950270	XP_002565902.1	Pc22g20000 [Penicillium chrysogenum Wisconsin 54-1255] 	Fungus
21575	268	1284	27	323	-4.718	-2.238	9.97E-08	1.69E-06	2272	craniferina_c15171	CUST_13225_PI416193500	115492513	XP_001210884.1	predicted protein [Aspergillus terreus NIH2624] 	Fungus
32965	53	5	7	0	11.594	3.535	3.46E-06	2.71E-05	2273	craniferina_c17108	CUST_10077_PI416193496	154304610	XP_001552709.1	hypothetical protein BC1G_08044 [Botryotinia fuckeliana B05.10] 	Algae
22688	80	3	73	2	23.151	4.533	6.40E-06	4.46E-05	2274	craniferina_c12370	CUST_12341_PI416193500	240105339	EER23532.1	hypothetical protein CPC735_049020 [Coccidioides posadasii C735 delta SOWgp]	Algae
13259	133608	35144	4685	2353	3.806	1.928	2.47E-09	1.14E-07	2275	Cr_WMidi_9889D06.ab1	CUST_19017_PI416193500	156044424	XP_001588768.1	60S ribosomal protein L5 [Sclerotinia sclerotiorum 1980] 	Algae
39471	298	42	99	8	6.858	2.778	9.87E-07	9.93E-06	2276	craniferina_c6097	CUST_8133_PI416193500	261355921	EEY18349.1	general alpha-glucoside permease [Verticillium albo-atrum VaMs.102]	Fungus
37630	46	451	27	60	-10.796	-3.432	3.07E-06	2.46E-05	2277	craniferina_lrc231	CUST_437_PI416193500	169610273	XP_001798555.1	hypothetical protein SNOG_08233 [Phaeosphaeria nodorum SN15] 	Fungus
5691	806	118	219	3	6.674	2.738	8.92E-07	9.19E-06	2278	craniferina_c13038	CUST_6744_PI416193496	67522112	XP_659117.1	hypothetical protein AN1513.2 [Aspergillus nidulans FGSC A4] 	Fungus
12453	11921	102261	7075	7849	-10.235	-3.355	2.81E-06	2.29E-05	2279	craniferina_c28416	CUST_20605_PI416193496	NA	NA	NA	Algae
14275	372	1637	76	152	-4.449	-2.154	5.50E-08	1.10E-06	2280	craniferina_c7545	CUST_2878_PI416193496	240280770	EER44274.1	RNA-binding protein [Ajellomyces capsulatus H143]	Algae
41738	9	63	4	13	-8.06	-3.011	1.70E-06	1.53E-05	2281	craniferina_c25141	CUST_17564_PI416193496	225557065	EEH05352.1	ankyrin repeat protein [Ajellomyces capsulatus G186AR]	Fungus
30392	154	757	50	44	-5.127	-2.358	2.17E-07	3.08E-06	2282	craniferina_c23807	CUST_14930_PI416193500	119189885	XP_001245549.1	hypothetical protein CIMG_04990 [Coccidioides immitis RS]	Fungus
25633	5	28	2	0	-5.227	-2.386	2.45E-07	3.35E-06	2283	craniferina_c25953	CUST_18335_PI416193496	189206215	XP_001939442.1	ISWI chromatin-remodeling complex ATPase ISW2 [Pyrenophora tritici-repentis Pt-1C-BFP] 	Fungus
11104	66	4	36	1	15.948	3.995	5.08E-06	3.72E-05	2284	craniferina_c15479	CUST_8796_PI416193496	NA	NA	NA	Algae
42222	28	179	10	45	-6.401	-2.678	7.43E-07	7.95E-06	2285	craniferina_c3763	CUST_5684_PI416193500	NA	NA	NA	Fungus
24001	95	2	67	0	43.523	5.444	8.46E-06	5.63E-05	2286	craniferina_c25970	CUST_18351_PI416193496	NA	NA	NA	Algae
25582	89	11	31	3	8.15	3.027	1.76E-06	1.57E-05	2287	craniferina_c22165	CUST_14771_PI416193496	NA	NA	NA	Fungus
40530	598	2285	94	197	-3.842	-1.942	3.82E-09	1.58E-07	2288	craniferina_c27420	CUST_19744_PI416193496	NA	NA	NA	Algae
25250	178	45	28	8	3.954	1.983	8.06E-09	2.67E-07	2289	craniferina_c15417	CUST_13320_PI416193500	258574781	XP_002541572.1	6-phosphogluconate dehydrogenase (decarboxylating) [Uncinocarpus reesii 1704] 	Fungus
34955	2244	10167	438	1892	-4.54	-2.183	7.05E-08	1.31E-06	2290	Cr_DMidi_9697A11.ab1	CUST_16411_PI416193500	169619044	XP_001802935.1	hypothetical protein SNOG_12715 [Phaeosphaeria nodorum SN15] 	Fungus
31153	2402	9297	366	715	-3.893	-1.961	5.83E-09	2.15E-07	2291	craniferina_c1217	CUST_2162_PI416193500	261194711	XP_002623760.1	mitochondrial inner membrane translocase subunit TIM44 [Ajellomyces dermatitidis SLH14081] 	Algae
19000	2876	44164	1401	12669	-16.077	-4.007	5.22E-06	3.80E-05	2292	craniferina_c21530	CUST_14168_PI416193496	226288202	EEH43714.1	hypothetical protein PADG_00003 [Paracoccidioides brasiliensis Pb18]	Algae
37431	247	65	49	6	3.78	1.919	2.19E-09	1.05E-07	2293	craniferina_c4107	CUST_6065_PI416193500	295663669	XP_002792387.1	conserved hypothetical protein [Paracoccidioides brasiliensis Pb01] 	Fungus
10301	43447	11626	4772	1252	3.737	1.902	1.52E-09	8.29E-08	2294	craniferina_lrc627	CUST_1146_PI416193500	212526044	XP_002143179.1	conserved hypothetical protein [Penicillium marneffei ATCC 18224] 	Fungus
25613	208	45	77	11	4.477	2.163	6.25E-08	1.20E-06	2295	craniferina_c3440	CUST_5268_PI416193500	156051084	XP_001591503.1	hypothetical protein SS1G_06949 [Sclerotinia sclerotiorum 1980] 	Fungus
4025	88	428	13	27	-4.915	-2.297	1.52E-07	2.32E-06	2296	craniferina_c9423	CUST_4057_PI416193496	NA	NA	NA	Fungus
32680	18	77	4	7	-4.318	-2.11	3.95E-08	8.50E-07	2297	craniferina_c5154	CUST_7167_PI416193500	NA	NA	NA	Algae
32873	83917	22032	7025	2366	3.815	1.932	3.00E-09	1.31E-07	2298	Cr_DMini_2305D05.ab1	CUST_16761_PI416193500	169598518	XP_001792682.1	hypothetical protein SNOG_02063 [Phaeosphaeria nodorum SN15] 	Algae
36416	7257	27306	550	2354	-3.761	-1.911	1.92E-09	9.57E-08	2299	craniferina_c13134	CUST_6827_PI416193496	189194031	XP_001933354.1	chaperone protein dnaJ [Pyrenophora tritici-repentis Pt-1C-BFP] 	Algae
2197	13	3	2	0	4.658	2.22	9.55E-08	1.64E-06	2300	craniferina_c19642	CUST_12362_PI416193496	187940950	ACD39755.1	O-methyltransferase [Hypomyces subiculosus] 	Fungus
44247	177	867	55	192	-4.967	-2.313	1.70E-07	2.52E-06	2301	craniferina_c6333	CUST_2158_PI416193496	169617165	XP_001801997.1	hypothetical protein SNOG_11759 [Phaeosphaeria nodorum SN15] 	Fungus
42915	10	62	6	16	-7.234	-2.855	1.24E-06	1.18E-05	2302	craniferina_c11998	CUST_5902_PI416193496	296424458	XP_002841765.1	hypothetical protein [Tuber melanosporum Mel28] 	Fungus
23039	4771	663	606	67	7.177	2.843	1.20E-06	1.16E-05	2303	craniferina_c15056	CUST_8457_PI416193496	NA	NA	NA	Fungus
42574	328	1639	27	432	-4.899	-2.292	1.53E-07	2.33E-06	2304	craniferina_c1981	CUST_3364_PI416193500	240108199	EER26373.1	tetratricopeptide repeat containing protein [Coccidioides posadasii C735 delta SOWgp]	Fungus
5204	63348	16948	820	1963	3.755	1.909	1.93E-09	9.62E-08	2305	craniferina_lrc291	CUST_547_PI416193500	261203591	XP_002629009.1	60S ribosomal protein L6 [Ajellomyces dermatitidis SLH14081] 	Algae
27927	118	654	10	110	-5.499	-2.459	3.84E-07	4.77E-06	2306	craniferina_c3768	CUST_5689_PI416193500	296816597	XP_002848635.1	calcium P-type ATPase [Arthroderma otae CBS 113480] 	Fungus
24157	15	85	8	11	-6.226	-2.638	6.96E-07	7.55E-06	2307	craniferina_c4736	CUST_1374_PI416193496	NA	NA	NA	Fungus
14421	2	25	0	9	-12.84	-3.683	4.25E-06	3.21E-05	2308	craniferina_c19814	CUST_12529_PI416193496	256731079	EEU44429.1	hypothetical protein NECHADRAFT_48916 [Nectria haematococca mpVI 77-13-4]	Fungus
39869	2919	629	408	45	4.615	2.206	9.08E-08	1.58E-06	2309	craniferina_c19481	CUST_12210_PI416193496	NA	NA	NA	Algae
14882	984	61	642	2	13.974	3.805	4.66E-06	3.45E-05	2310	craniferina_c15857	CUST_9102_PI416193496	NA	NA	NA	Algae
12138	977	13662	595	5568	-14.831	-3.891	4.99E-06	3.66E-05	2311	craniferina_c7518	CUST_2861_PI416193496	270267491	YP_003331185.1	cytochrome c oxidase subunit I [Rotaria rotatoria] 	Fungus
8186	41	8	6	2	4.99	2.319	1.89E-07	2.76E-06	2312	craniferina_c25270	CUST_17689_PI416193496	NA	NA	NA	Algae
32430	53	219	11	18	-4.182	-2.064	2.60E-08	6.23E-07	2313	craniferina_c1564	CUST_2721_PI416193500	212533293	XP_002146803.1	pentatricopeptide repeat protein [Penicillium marneffei ATCC 18224] 	Fungus
28374	3595	695	1320	34	4.938	2.304	1.68E-07	2.50E-06	2314	craniferina_c4619	CUST_6614_PI416193500	156052006	XP_001591964.1	hypothetical protein SS1G_07411 [Sclerotinia sclerotiorum 1980] 	Fungus
15659	68	7	39	2	8.57	3.099	2.10E-06	1.80E-05	2315	craniferina_c15275	CUST_8629_PI416193496	NA	NA	NA	Fungus
34850	135	765	35	161	-5.734	-2.519	4.89E-07	5.72E-06	2316	craniferina_c21140	CUST_13794_PI416193496	240106604	EER24792.1	hypothetical protein CPC735_001370 [Coccidioides posadasii C735 delta SOWgp]	Fungus
15629	27	114	6	20	-4.218	-2.077	3.22E-08	7.33E-07	2317	craniferina_c19877	CUST_12587_PI416193496	146324898	XP_748790.2	C6 finger domain protein [Aspergillus fumigatus Af293] 	Algae
12700	3	33	1	10	-10.629	-3.41	3.23E-06	2.56E-05	2318	craniferina_c9701	CUST_4258_PI416193496	NA	NA	NA	Algae
30787	619	119	26	14	5.24	2.39	2.76E-07	3.67E-06	2319	craniferina_c5485	CUST_7523_PI416193500	189209742	XP_001941203.1	hypothetical protein PTRG_10872 [Pyrenophora tritici-repentis Pt-1C-BFP] 	Fungus
33728	598	123	309	14	4.513	2.174	7.45E-08	1.36E-06	2320	craniferina_c13133	CUST_6826_PI416193496	189205168	XP_001938919.1	conserved hypothetical protein [Pyrenophora tritici-repentis Pt-1C-BFP] 	Fungus
2143	39	140	7	17	-3.634	-1.861	6.11E-10	4.59E-08	2321	craniferina_c10074	CUST_11085_PI416193500	238505746	XP_002384081.1	"phosphopantothenate-cysteine ligase, putative [Aspergillus flavus NRRL3357] "	Fungus
35204	2887	13415	953	2201	-4.761	-2.251	1.27E-07	2.02E-06	2322	Cr_DMidi_9697F12.ab1	CUST_16509_PI416193500	119480199	XP_001260128.1	"alternative oxidase AlxA, putative [Neosartorya fischeri NRRL 181] "	Fungus
1056	2160	483	500	18	4.4	2.138	5.80E-08	1.14E-06	2323	craniferina_c20103	CUST_12806_PI416193496	NA	NA	NA	Fungus
12040	224	21	165	4	9.011	3.172	2.48E-06	2.07E-05	2324	craniferina_c6602	CUST_2289_PI416193496	NA	NA	NA	Fungus
31139	40	165	11	13	-4.243	-2.085	3.64E-08	8.01E-07	2325	craniferina_c6474	CUST_8484_PI416193500	189188916	XP_001930797.1	pentatricopeptide repeat protein [Pyrenophora tritici-repentis Pt-1C-BFP] 	Fungus
12213	10503	2525	1030	108	4.148	2.053	2.56E-08	6.17E-07	2326	craniferina_c12854	CUST_6591_PI416193496	212528124	XP_002144219.1	"ATP dependent RNA helicase, putative [Penicillium marneffei ATCC 18224] "	Fungus
24521	445	2405	80	89	-5.464	-2.45	3.96E-07	4.90E-06	2327	craniferina_c1786	CUST_3065_PI416193500	85105898	XP_962056.1	hypothetical protein NCU05285 [Neurospora crassa OR74A] 	Fungus
17755	281	67	50	18	4.269	2.094	4.06E-08	8.70E-07	2328	craniferina_c663	CUST_1205_PI416193500	240108692	EER26866.1	"CDP-diacylglycerol--inositol 3-phosphatidyltransferase, putative [Coccidioides posadasii C735 delta SOWgp]"	Fungus
1962	13527	77169	8191	11832	-6.328	-2.662	8.10E-07	8.53E-06	2329	Cr_DMidi_9697G12.ab1	CUST_16523_PI416193500	154321365	XP_001559998.1	hypothetical protein BC1G_01557 [Botryotinia fuckeliana B05.10] 	Fungus
32350	175	2	198	1	51.012	5.673	9.63E-06	6.26E-05	2330	Cr_DMidi_9697F07.ab1	CUST_16505_PI416193500	116201305	XP_001226464.1	hypothetical protein CHGG_08537 [Chaetomium globosum CBS 148.51] 	Fungus
31166	125611	33859	13893	3549	3.708	1.891	1.60E-09	8.59E-08	2331	craniferina_lrc168	CUST_320_PI416193500	156064699	XP_001598271.1	hypothetical protein SS1G_00357 [Sclerotinia sclerotiorum 1980] 	Algae
16594	22	285	13	68	-13.718	-3.778	4.80E-06	3.55E-05	2332	craniferina_c19181	CUST_11921_PI416193496	242809823	XP_002485453.1	integral membrane protein [Talaromyces stipitatus ATCC 10500] 	Fungus
27760	33838	2846	14735	308	11.011	3.461	3.63E-06	2.82E-05	2333	craniferina_lrc2073	CUST_3497_PI416193500	NA	NA	NA	Fungus
42776	465	124	38	9	3.745	1.905	2.25E-09	1.07E-07	2334	craniferina_c16657	CUST_13811_PI416193500	156053179	XP_001592516.1	hypothetical protein SS1G_06757 [Sclerotinia sclerotiorum 1980] 	Fungus
18642	111	559	42	25	-5.262	-2.396	3.02E-07	3.94E-06	2335	craniferina_c17144	CUST_14042_PI416193500	NA	NA	NA	Fungus
11143	35	176	10	38	-5.04	-2.333	2.22E-07	3.12E-06	2336	craniferina_c25374	CUST_17787_PI416193496	159126221	EDP51337.1	"RNA polymerase II transcription elongation factor (Ctr9), putative [Aspergillus fumigatus A1163]"	Fungus
27303	12991	2009	386	874	6.867	2.78	1.12E-06	1.09E-05	2337	craniferina_c10985	CUST_11634_PI416193500	NA	NA	NA	Fungus
25921	9619	1500	1264	280	6.447	2.689	8.83E-07	9.11E-06	2338	craniferina_c5018	CUST_7022_PI416193500	145235585	XP_001390441.1	hypothetical protein An03g05620 [Aspergillus niger] 	Fungus
15226	464	10	412	8	43.857	5.455	9.43E-06	6.16E-05	2339	craniferina_c12446	CUST_12366_PI416193500	NA	NA	NA	Fungus
23734	12571	2064	518	855	6.441	2.687	8.87E-07	9.15E-06	2340	craniferina_c10985	CUST_11633_PI416193500	NA	NA	NA	Fungus
10741	5146	1357	983	64	3.744	1.905	2.32E-09	1.09E-07	2341	craniferina_c16119	CUST_9307_PI416193496	NA	NA	NA	Fungus
39289	137	7	31	7	27.207	4.766	7.81E-06	5.26E-05	2342	craniferina_c6542	CUST_2254_PI416193496	169778043	XP_001823487.1	hypothetical protein [Aspergillus oryzae RIB40] 	Fungus
27528	19	119	4	33	-6.184	-2.628	7.46E-07	7.98E-06	2343	craniferina_lrc692	CUST_1259_PI416193500	145230043	XP_001389330.1	hypothetical protein An01g09090 [Aspergillus niger] 	Fungus
17643	33	180	10	21	-5.554	-2.474	4.44E-07	5.33E-06	2344	craniferina_c4966	CUST_6976_PI416193500	240108209	EER26383.1	"Calcium transporting P-type ATPase, putative [Coccidioides posadasii C735 delta SOWgp]"	Fungus
34583	23	98	2	23	-4.146	-2.052	2.68E-08	6.36E-07	2345	craniferina_c24557	CUST_17022_PI416193496	NA	NA	NA	Fungus
15586	526	2135	146	184	-4.173	-2.061	3.03E-08	7.00E-07	2346	Cr_DMini_4609C10.ab1	CUST_17082_PI416193500	119479867	XP_001259962.1	beta-glucosidase [Neosartorya fischeri NRRL 181] 	Fungus
18338	155	729	11	94	-4.669	-2.223	1.16E-07	1.90E-06	2347	craniferina_c20073	CUST_12778_PI416193496	116055053	CAL57449.1	slr1747 (ISS) [Ostreococcus tauri]	Algae
43051	649	61	321	6	9.567	3.258	2.86E-06	2.32E-05	2348	craniferina_c19163	CUST_14478_PI416193500	115433460	XP_001216867.1	predicted protein [Aspergillus terreus NIH2624] 	Fungus
43078	573	128	229	16	4.295	2.103	4.78E-08	9.85E-07	2349	craniferina_c3960	CUST_1009_PI416193496	154303098	XP_001551957.1	hypothetical protein BC1G_09569 [Botryotinia fuckeliana B05.10] 	Fungus
33166	44	177	1	37	-3.98	-1.993	1.27E-08	3.67E-07	2350	craniferina_c1357	CUST_2388_PI416193500	119481223	XP_001260640.1	"mitochondrial DnaJ chaperone (Mdj1), putative [Neosartorya fischeri NRRL 181] "	Fungus
21429	272	2	299	1	80.258	6.327	1.11E-05	7.05E-05	2351	craniferina_c8540	CUST_3456_PI416193496	NA	NA	NA	Fungus
5929	2368	290	1559	84	7.307	2.869	1.46E-06	1.35E-05	2352	craniferina_c10525	CUST_4847_PI416193496	238484937	XP_002373707.1	conserved hypothetical protein [Aspergillus flavus NRRL3357] 	Fungus
8828	8040	50506	4602	9925	-7.235	-2.855	1.39E-06	1.29E-05	2353	craniferina_c5032	CUST_7044_PI416193500	189205869	XP_001939269.1	inositol hexaphosphate kinase 3 [Pyrenophora tritici-repentis Pt-1C-BFP] 	Fungus
4964	129	604	34	22	-4.798	-2.262	1.50E-07	2.30E-06	2354	craniferina_c14342	CUST_7851_PI416193496	296421553	XP_002840329.1	hypothetical protein [Tuber melanosporum Mel28] 	Algae
1970	78	4	47	2	18.252	4.19	6.26E-06	4.38E-05	2355	Cr_DMidi_9697B03.ab1	CUST_16418_PI416193500	152964490	YP_001360274.1	PRC-barrel domain protein [Kineococcus radiotolerans SRS30216] 	Fungus
28492	3	315	2	183	-91.939	-6.523	1.15E-05	7.26E-05	2356	Cr_WMidi_8449G02.ab1	CUST_18832_PI416193500	NA	NA	NA	Fungus
38012	115	19	45	6	5.838	2.546	5.91E-07	6.64E-06	2357	Cr_WMidi_7201F04.ab1	CUST_18391_PI416193500	NA	NA	NA	Algae
35850	45	188	9	47	-4.129	-2.046	2.66E-08	6.33E-07	2358	craniferina_c11486	CUST_5527_PI416193496	NA	NA	NA	Fungus
10199	3845	1017	216	340	3.946	1.98	1.12E-08	3.37E-07	2359	craniferina_c18353	CUST_11136_PI416193496	212546075	XP_002153191.1	"L-PSP endoribonuclease family protein (Hmf1), putative [Penicillium marneffei ATCC 18224] "	Fungus
29114	113	12	43	6	9.553	3.256	2.89E-06	2.34E-05	2360	craniferina_c5665	CUST_7697_PI416193500	156051216	XP_001591569.1	hypothetical protein SS1G_07015 [Sclerotinia sclerotiorum 1980] 	Fungus
39473	151162	40880	10023	6770	3.726	1.898	2.15E-09	1.04E-07	2361	craniferina_lrc28207	CUST_15328_PI416193500	258571247	XP_002544427.1	elongation of fatty acids protein 2 [Uncinocarpus reesii 1704] 	Fungus
30680	12627	2669	2448	709	4.782	2.258	1.49E-07	2.29E-06	2362	craniferina_c21735	CUST_14363_PI416193496	145245794	XP_001395155.1	hypothetical protein An12g00670 [Aspergillus niger] 	Fungus
43952	88203	22907	11963	2445	3.842	1.942	6.34E-09	2.29E-07	2363	Cr_DMini_2305D05.ab1	CUST_16760_PI416193500	169598518	XP_001792682.1	hypothetical protein SNOG_02063 [Phaeosphaeria nodorum SN15] 	Algae
407	475	68	91	6	6.969	2.801	1.25E-06	1.19E-05	2364	craniferina_c4928	CUST_1458_PI416193496	NA	NA	NA	Algae
41578	1872	308	1180	33	5.42	2.438	4.08E-07	5.00E-06	2365	craniferina_lrc678	CUST_1236_PI416193500	240105139	EER23332.1	WSC domain containing protein [Coccidioides posadasii C735 delta SOWgp]	Fungus
36893	25	3	4	1	8.76	3.131	2.46E-06	2.06E-05	2366	Cr_DMidi_7585F11.ab1	CUST_16211_PI416193500	154300519	XP_001550675.1	alcohol dehydrogenase [Botryotinia fuckeliana B05.10] 	Algae
33389	2	22	0	12	-10.406	-3.379	3.47E-06	2.72E-05	2367	craniferina_c14964	CUST_8380_PI416193496	NA	NA	NA	Fungus
36007	555	3767	155	1362	-6.677	-2.739	1.06E-06	1.05E-05	2368	craniferina_c15142	CUST_8524_PI416193496	296815292	XP_002847983.1	chitin synthase [Arthroderma otae CBS 113480] 	Fungus
16026	13	66	3	2	-5.134	-2.36	2.68E-07	3.58E-06	2369	craniferina_c4543	CUST_6542_PI416193500	NA	NA	NA	Fungus
2914	48	259	5	31	-5.431	-2.441	4.13E-07	5.03E-06	2370	craniferina_c11561	CUST_5574_PI416193496	NA	NA	NA	Algae
42057	32082	3827	3313	995	8.544	3.095	2.31E-06	1.95E-05	2371	craniferina_c6004	CUST_8038_PI416193500	212541781	XP_002151045.1	"polyketide synthase, putative [Penicillium marneffei ATCC 18224] "	Fungus
31449	66	363	17	108	-5.43	-2.441	4.14E-07	5.04E-06	2372	craniferina_c20085	CUST_12789_PI416193496	115387133	XP_001211072.1	hypothetical protein ATEG_01894 [Aspergillus terreus NIH2624] 	Fungus
8001	135	34	22	4	3.9	1.963	9.03E-09	2.90E-07	2373	craniferina_c17845	CUST_10676_PI416193496	NA	NA	NA	Fungus
7985	17	76	4	16	-4.552	-2.186	9.37E-08	1.62E-06	2374	craniferina_c13701	CUST_7318_PI416193496	189207849	XP_001940258.1	SET domain containing protein [Pyrenophora tritici-repentis Pt-1C-BFP] 	Fungus
15543	38	800	38	143	-28.7	-4.843	8.45E-06	5.62E-05	2375	Cr_DMini_4897H12.ab1	CUST_17360_PI416193500	169598098	XP_001792472.1	hypothetical protein SNOG_01847 [Phaeosphaeria nodorum SN15] 	Fungus
19272	58	311	15	41	-5.505	-2.461	4.46E-07	5.34E-06	2376	craniferina_lrc598	CUST_1096_PI416193500	156064871	XP_001598357.1	hypothetical protein SS1G_00445 [Sclerotinia sclerotiorum 1980] 	Fungus
6375	37	302	16	174	-7.929	-2.987	1.99E-06	1.73E-05	2377	craniferina_c28097	CUST_20347_PI416193496	154317992	XP_001558315.1	hypothetical protein BC1G_02979 [Botryotinia fuckeliana B05.10] 	Fungus
26034	78	304	18	80	-3.895	-1.962	9.06E-09	2.91E-07	2378	craniferina_c18436	CUST_11216_PI416193496	171689226	XP_001909553.1	hypothetical protein [Podospora anserina S mat+] 	Fungus
43646	84297	22980	13071	1591	3.645	1.866	1.15E-09	6.95E-08	2379	Cr_DMini_3841D01.ab1	CUST_16917_PI416193500	119175492	XP_001239964.1	hypothetical protein CIMG_09585 [Coccidioides immitis RS] 	Fungus
8837	45	226	9	30	-5.006	-2.324	2.35E-07	3.26E-06	2380	craniferina_c6917	CUST_2484_PI416193496	NA	NA	NA	Fungus
44040	776	21	649	0	27.953	4.805	8.40E-06	5.59E-05	2381	craniferina_c5419	CUST_7448_PI416193500	NA	NA	NA	Fungus
41853	681	2757	81	537	-4.02	-2.007	1.74E-08	4.60E-07	2382	craniferina_lrc28320	CUST_20518_PI416193496	189204782	XP_001938726.1	negative regulator of sexual conjugation and meiosis [Pyrenophora tritici-repentis Pt-1C-BFP] 	Fungus
35771	776	3753	29	872	-4.756	-2.25	1.51E-07	2.32E-06	2383	craniferina_c10600	CUST_4895_PI416193496	258573805	XP_002541084.1	predicted protein [Uncinocarpus reesii 1704] 	Algae
25533	5377	24655	1031	2976	-4.619	-2.208	1.16E-07	1.89E-06	2384	craniferina_c2222	CUST_3701_PI416193500	242764597	XP_002340807.1	assimilatory sulfite reductase [Talaromyces stipitatus ATCC 10500] 	Fungus
4806	78135	21386	1957	2784	3.674	1.877	1.66E-09	8.82E-08	2385	craniferina_lrc291	CUST_548_PI416193500	261203591	XP_002629009.1	60S ribosomal protein L6 [Ajellomyces dermatitidis SLH14081] 	Algae
32935	2	18	1	4	-8.049	-3.009	2.08E-06	1.79E-05	2386	craniferina_c23868	CUST_16373_PI416193496	171696120	XP_001912984.1	hypothetical protein [Podospora anserina S mat+] 	Fungus
23441	276	67	36	8	4.124	2.044	2.88E-08	6.73E-07	2387	craniferina_c8151	CUST_3222_PI416193496	238486938	XP_002374707.1	"dynactin Arp1 p62 subunit RO2, putative [Aspergillus flavus NRRL3357] "	Fungus
21937	113	20	37	3	5.634	2.494	5.36E-07	6.16E-06	2388	craniferina_c23131	CUST_15677_PI416193496	NA	NA	NA	Fungus
33127	117032	30177	15334	2513	3.866	1.951	7.98E-09	2.65E-07	2389	craniferina_lrc399	CUST_749_PI416193500	261360179	EEY22607.1	40S ribosomal protein S3 [Verticillium albo-atrum VaMs.102]	Fungus
20590	108	747	15	127	-6.876	-2.782	1.25E-06	1.19E-05	2390	craniferina_c2815	CUST_4490_PI416193500	119478867	XP_001259469.1	"rRNA processing protein (Ebp2), putative [Neosartorya fischeri NRRL 181] "	Algae
18923	1724	6513	203	460	-3.79	-1.922	5.22E-09	1.99E-07	2391	craniferina_c11954	CUST_12156_PI416193500	239611216	EEQ88203.1	ubiquitin C-terminal hydrolase CreB [Ajellomyces dermatitidis ER-3]	Fungus
31252	614	2278	61	227	-3.709	-1.891	2.33E-09	1.09E-07	2392	craniferina_c13077	CUST_12575_PI416193500	240106116	EER24309.1	"ATP-dependent RNA helicase, putative [Coccidioides posadasii C735 delta SOWgp]"	Fungus
7858	14776	3898	2582	414	3.768	1.914	4.33E-09	1.73E-07	2393	craniferina_lrc404	CUST_757_PI416193500	169768074	XP_001818508.1	hypothetical protein [Aspergillus oryzae RIB40] 	Fungus
18015	847	180	40	27	4.729	2.241	1.49E-07	2.29E-06	2394	craniferina_lrc461	CUST_857_PI416193500	189191746	XP_001932212.1	woronin body major protein [Pyrenophora tritici-repentis Pt-1C-BFP] 	Fungus
8790	642	4436	84	702	-6.887	-2.784	1.28E-06	1.21E-05	2395	craniferina_c14338	CUST_7848_PI416193496	NA	NA	NA	Algae
12139	525	2884	107	1397	-5.182	-2.373	3.10E-07	4.01E-06	2396	craniferina_c25211	CUST_17633_PI416193496	296818181	XP_002849427.1	conserved hypothetical protein [Arthroderma otae CBS 113480] 	Algae
2007	243508	64425	21078	6268	3.782	1.919	5.21E-09	1.99E-07	2397	craniferina_c1795	CUST_3077_PI416193500	258565719	XP_002583604.1	40S ribosomal protein S8-A [Uncinocarpus reesii 1704] 	Fungus
23861	115	722	32	200	-6.319	-2.66	9.25E-07	9.45E-06	2398	craniferina_c26051	CUST_18431_PI416193496	119500480	XP_001266997.1	hypothetical protein NFIA_105880 [Neosartorya fischeri NRRL 181] 	Fungus
22872	70	320	27	39	-4.766	-2.253	1.62E-07	2.43E-06	2399	craniferina_c9705	CUST_4261_PI416193496	238011786	ACR36928.1	unknown [Zea mays]	Algae
30137	599	116	80	12	5.149	2.364	3.05E-07	3.96E-06	2400	craniferina_c1764	CUST_3031_PI416193500	NA	NA	NA	Fungus
416	841	232	77	28	3.633	1.861	1.25E-09	7.28E-08	2401	craniferina_c26312	CUST_18676_PI416193496	261352398	EEY14826.1	conserved hypothetical protein [Verticillium albo-atrum VaMs.102]	Algae
37781	12	2	7	0	5.117	2.355	2.89E-07	3.81E-06	2402	craniferina_c20425	CUST_13114_PI416193496	145246718	XP_001395608.1	hypothetical protein An12g05390 [Aspergillus niger] 	Fungus
834	28	237	11	84	-8.524	-3.092	2.52E-06	2.10E-05	2403	craniferina_c17513	CUST_14202_PI416193500	154282199	XP_001541912.1	hypothetical protein HCAG_04010 [Ajellomyces capsulatus NAm1] 	Algae
32779	266	1030	12	276	-3.787	-1.921	5.72E-09	2.13E-07	2404	Cr_DMidi_6817E05.ab1	CUST_16025_PI416193500	242820427	XP_002487508.1	"extracellular matrix protein, putative [Talaromyces stipitatus ATCC 10500] "	Algae
19869	12	97	2	30	-8.28	-3.05	2.35E-06	1.98E-05	2405	craniferina_c11714	CUST_12047_PI416193500	255948498	XP_002565016.1	acid phosphatase phoG-Penicillium chrysogenum [Penicillium chrysogenum Wisconsin 54-1255] 	Fungus
35991	1111	215	445	62	5.085	2.346	2.84E-07	3.76E-06	2406	craniferina_c14136	CUST_7684_PI416193496	NA	NA	NA	Fungus
19179	237	1109	85	253	-4.811	-2.266	1.86E-07	2.73E-06	2407	craniferina_c19132	CUST_11876_PI416193496	240109886	EER28055.1	Sulfate transporter family protein [Coccidioides posadasii C735 delta SOWgp]	Fungus
26495	2288	657	291	76	3.48	1.799	1.06E-10	1.57E-08	2408	craniferina_c27639	CUST_19954_PI416193496	261204357	XP_002629392.1	BAR domain-containing protein [Ajellomyces dermatitidis SLH14081] 	Fungus
10261	971	4866	175	795	-5.02	-2.328	2.61E-07	3.52E-06	2409	craniferina_c26118	CUST_15162_PI416193500	169594992	XP_001790920.1	hypothetical protein SNOG_00229 [Phaeosphaeria nodorum SN15] 	Fungus
15149	749	165	162	31	4.515	2.175	9.92E-08	1.68E-06	2410	craniferina_c16428	CUST_9553_PI416193496	NA	NA	NA	Fungus
44129	8826	1411	1250	269	6.283	2.652	9.42E-07	9.59E-06	2411	Cr_DMini_673G05.ab1	CUST_17485_PI416193500	145235585	XP_001390441.1	hypothetical protein An03g05620 [Aspergillus niger] 	Algae
30217	145	664	33	31	-4.672	-2.224	1.44E-07	2.24E-06	2412	craniferina_c11469	CUST_5514_PI416193496	212543599	XP_002151954.1	"cytosolic regulator Pianissimo, putative [Penicillium marneffei ATCC 18224] "	Fungus
39403	12	46	2	6	-3.981	-1.993	1.75E-08	4.62E-07	2413	craniferina_c3435	CUST_5259_PI416193500	119483010	XP_001261533.1	RING finger domain protein [Neosartorya fischeri NRRL 181] 	Fungus
12498	123	31	36	8	4	2	1.96E-08	5.05E-07	2414	craniferina_c7128	CUST_9006_PI416193500	156059550	XP_001595698.1	vacuolar ATP synthase catalytic subunit A [Sclerotinia sclerotiorum 1980] 	Fungus
12346	68521	17741	8118	3688	3.901	1.964	1.18E-08	3.50E-07	2415	craniferina_lrc659	CUST_1197_PI416193500	295646719	ADG23110.1	60S ribosomal protein L20 [Rhizoplaca chrysoleuca]	Algae
40212	4849	20333	971	1107	-4.249	-2.087	5.50E-08	1.10E-06	2416	craniferina_lrc1054	CUST_1898_PI416193500	119184229	XP_001243042.1	hypothetical protein CIMG_06938 [Coccidioides immitis RS]	Fungus
18857	1179	289	230	52	4.077	2.027	2.82E-08	6.63E-07	2417	craniferina_c4460	CUST_6457_PI416193500	119499147	XP_001266331.1	"aldehyde reductase (GliO), putative [Neosartorya fischeri NRRL 181] "	Algae
28319	102	19	36	5	5.195	2.377	3.42E-07	4.33E-06	2418	craniferina_c6769	CUST_8751_PI416193500	158563980	Q6MY57.2	PAN3_ASPFURecName: Full=PAB-dependent poly(A)-specific ribonuclease subunit pan3; AltName: Full=PAB1P-dependent poly(A)-nuclease	Algae
20368	90	397	25	25	-4.51	-2.173	1.03E-07	1.73E-06	2419	craniferina_c2723	CUST_4374_PI416193500	255941042	XP_002561290.1	Pc16g09790 [Penicillium chrysogenum Wisconsin 54-1255] 	Fungus
31230	8195	2179	574	125	3.759	1.91	5.37E-09	2.03E-07	2420	craniferina_c3218	CUST_5011_PI416193500	238505974	XP_002384189.1	"cytochrome c oxidase subunit VIa, putative [Aspergillus flavus NRRL3357] "	Algae
37744	31	173	11	28	-5.732	-2.519	6.51E-07	7.16E-06	2421	craniferina_c12619	CUST_6402_PI416193496	258570827	XP_002544217.1	isovaleryl-CoA dehydrogenase [Uncinocarpus reesii 1704] 	Fungus
8464	257	70	24	9	3.689	1.883	2.59E-09	1.17E-07	2422	craniferina_c22592	CUST_15168_PI416193496	NA	NA	NA	Algae
20603	136	22	41	3	6.1	2.609	8.67E-07	8.98E-06	2423	craniferina_c6518	CUST_8538_PI416193500	212535106	XP_002147709.1	conidial pigment biosynthesis scytalone dehydratase Arp1 [Penicillium marneffei ATCC 18224] 	Fungus
26379	1095	7148	238	1050	-6.576	-2.717	1.17E-06	1.13E-05	2424	craniferina_c3498	CUST_5358_PI416193500	NA	NA	NA	Fungus
33984	1999	566	138	97	3.564	1.834	7.24E-10	5.16E-08	2425	craniferina_c4697	CUST_6693_PI416193500	154323798	XP_001561213.1	hypothetical protein BC1G_00298 [Botryotinia fuckeliana B05.10] 	Fungus
41256	37	160	0	24	-4.257	-2.09	5.95E-08	1.17E-06	2426	craniferina_c26078	CUST_18458_PI416193496	154317198	XP_001557919.1	hypothetical protein BC1G_03501 [Botryotinia fuckeliana B05.10] 	Fungus
8629	1125	6272	261	1086	-5.618	-2.49	5.95E-07	6.68E-06	2427	craniferina_c6420	CUST_8424_PI416193500	119496369	XP_001264958.1	hypothetical protein NFIA_017620 [Neosartorya fischeri NRRL 181] 	Fungus
10612	287	1617	61	499	-5.525	-2.466	5.44E-07	6.24E-06	2428	craniferina_c12037	CUST_12191_PI416193500	NA	NA	NA	Fungus
14277	4490	16142	328	1497	-3.591	-1.844	1.04E-09	6.51E-08	2429	Cr_DMidi_5281H03.ab1	CUST_15774_PI416193500	NA	NA	NA	Algae
15866	6976	28069	35	2371	-4.014	-2.005	2.27E-08	5.63E-07	2430	craniferina_lrc452	CUST_842_PI416193500	154292104	XP_001546629.1	hypothetical protein BC1G_14861 [Botryotinia fuckeliana B05.10] 	Fungus
20910	18087	4886	1153	415	3.705	1.89	3.26E-09	1.39E-07	2431	craniferina_c1758	CUST_3024_PI416193500	169780406	XP_001824667.1	hypothetical protein [Aspergillus oryzae RIB40] 	Fungus
3848	1298	6239	111	1471	-4.729	-2.242	1.70E-07	2.52E-06	2432	craniferina_c6463	CUST_2225_PI416193496	242796421	XP_002482796.1	"telomerase reverse transcriptase, putative [Talaromyces stipitatus ATCC 10500] "	Fungus
7853	124	692	51	97	-5.922	-2.566	7.85E-07	8.32E-06	2433	craniferina_c4114	CUST_6074_PI416193500	116787668	ABK24599.1	unknown [Picea sitchensis]	Algae
16289	2	67	0	47	-29.824	-4.898	9.79E-06	6.34E-05	2434	craniferina_c15596	CUST_8892_PI416193496	169610125	XP_001798481.1	hypothetical protein SNOG_08156 [Phaeosphaeria nodorum SN15] 	Fungus
1846	99	26	18	3	3.817	1.932	8.02E-09	2.66E-07	2435	craniferina_c16949	CUST_13951_PI416193500	156046463	XP_001589693.1	hypothetical protein SS1G_09415 [Sclerotinia sclerotiorum 1980] 	Algae
41159	357	79	48	16	4.564	2.19	1.21E-07	1.95E-06	2436	craniferina_c5028	CUST_7038_PI416193500	242793808	XP_002482241.1	histidinol-phosphatase [Talaromyces stipitatus ATCC 10500] 	Fungus
9190	28696	152091	11181	13870	-5.626	-2.492	6.17E-07	6.87E-06	2437	Cr_WMidi_6241B04.ab1	CUST_18176_PI416193500	NA	NA	NA	Fungus
7616	507	12	344	5	40.023	5.323	1.11E-05	7.04E-05	2438	craniferina_c23884	CUST_16388_PI416193496	46117848	XP_384838.1	hypothetical protein FG04662.1 [Gibberella zeae PH-1]	Algae
2434	32	122	4	11	-3.795	-1.924	7.48E-09	2.54E-07	2439	craniferina_c8384	CUST_10027_PI416193500	240106604	EER24792.1	hypothetical protein CPC735_001370 [Coccidioides posadasii C735 delta SOWgp]	Fungus
28260	381	1694	40	147	-4.453	-2.155	9.67E-08	1.65E-06	2440	craniferina_c6451	CUST_8459_PI416193500	NA	NA	NA	Fungus
39357	1729	310	442	28	5.486	2.456	5.38E-07	6.19E-06	2441	craniferina_c17116	CUST_10082_PI416193496	NA	NA	NA	Fungus
9201	2	10	0	4	-4.731	-2.242	1.84E-07	2.70E-06	2442	craniferina_c8941	CUST_3722_PI416193496	NA	NA	NA	Fungus
10867	3111	15470	1123	2685	-5.142	-2.362	3.44E-07	4.34E-06	2443	craniferina_c4886	CUST_6887_PI416193500	189191946	XP_001932312.1	"glutaryl-CoA dehydrogenase, mitochondrial precursor [Pyrenophora tritici-repentis Pt-1C-BFP] "	Fungus
19640	492	133	23	7	3.699	1.887	3.59E-09	1.51E-07	2444	craniferina_c16657	CUST_13812_PI416193500	156053179	XP_001592516.1	hypothetical protein SS1G_06757 [Sclerotinia sclerotiorum 1980] 	Fungus
25038	5	79	3	11	-20.36	-4.348	8.16E-06	5.46E-05	2445	craniferina_c22477	CUST_15063_PI416193496	NA	NA	NA	Fungus
35782	46	196	6	44	-4.208	-2.073	5.50E-08	1.10E-06	2446	craniferina_c1357	CUST_2387_PI416193500	119481223	XP_001260640.1	"mitochondrial DnaJ chaperone (Mdj1), putative [Neosartorya fischeri NRRL 181] "	Fungus
25280	67	9	35	3	6.981	2.803	1.57E-06	1.43E-05	2447	craniferina_c23762	CUST_16273_PI416193496	NA	NA	NA	Fungus
25091	4	27	2	1	-7.495	-2.906	1.99E-06	1.73E-05	2448	craniferina_c15550	CUST_8852_PI416193496	NA	NA	NA	Algae
27887	16	72	3	5	-4.664	-2.222	1.59E-07	2.39E-06	2449	craniferina_c14039	CUST_7608_PI416193496	NA	NA	NA	Fungus
14709	29	128	7	28	-4.388	-2.134	8.74E-08	1.54E-06	2450	craniferina_c20328	CUST_13021_PI416193496	295664038	XP_002792571.1	importin subunit beta-2 [Paracoccidioides brasiliensis Pb01] 	Fungus
29017	288	1097	9	283	-3.734	-1.901	5.25E-09	2.01E-07	2451	Cr_DMidi_6817E05.ab1	CUST_16024_PI416193500	242820427	XP_002487508.1	"extracellular matrix protein, putative [Talaromyces stipitatus ATCC 10500] "	Algae
35653	65	18	6	0	3.509	1.811	4.22E-10	3.67E-08	2452	craniferina_c10813	CUST_11523_PI416193500	70983568	XP_747311.1	conserved hypothetical protein [Aspergillus fumigatus Af293] 	Fungus
7220	459	1992	71	281	-4.346	-2.12	7.99E-08	1.44E-06	2453	craniferina_c11248	CUST_11771_PI416193500	242815903	XP_002486662.1	"ion channel nompc, putative [Talaromyces stipitatus ATCC 10500] "	Fungus
43335	888	247	72	34	3.616	1.854	1.67E-09	8.84E-08	2454	Cr_WMini_1826A01.ab1	CUST_19384_PI416193500	NA	NA	NA	Fungus
35952	25	97	2	15	-3.848	-1.944	1.11E-08	3.36E-07	2455	craniferina_c2578	CUST_4194_PI416193500	255949504	XP_002565519.1	Pc22g16030 [Penicillium chrysogenum Wisconsin 54-1255] 	Fungus
24794	29	244	10	166	-7.778	-2.959	2.27E-06	1.92E-05	2456	craniferina_c9243	CUST_3931_PI416193496	119184030	XP_001242977.1	hypothetical protein CIMG_06873 [Coccidioides immitis RS]	Fungus
17716	20	82	2	6	-4.143	-2.051	4.42E-08	9.28E-07	2457	craniferina_c9710	CUST_4265_PI416193496	NA	NA	NA	Fungus
12347	175	43	25	7	4.042	2.015	2.97E-08	6.89E-07	2458	craniferina_c27386	CUST_19712_PI416193496	NA	NA	NA	Fungus
28264	126	4	86	1	28.524	4.834	1.01E-05	6.51E-05	2459	Cr_WMidi_7201C01.ab1	CUST_18337_PI416193500	NA	NA	NA	Fungus
20178	85	20	22	5	4.145	2.051	4.54E-08	9.48E-07	2460	craniferina_c3683	CUST_5576_PI416193500	154304608	XP_001552708.1	hypothetical protein BC1G_08043 [Botryotinia fuckeliana B05.10] 	Algae
16367	2	15	0	1	-8.143	-3.026	2.65E-06	2.19E-05	2461	craniferina_c2868	CUST_592_PI416193496	NA	NA	NA	Fungus
20161	688	110	38	17	6.268	2.648	1.03E-06	1.02E-05	2462	craniferina_c14025	CUST_12834_PI416193500	121707227	XP_001271770.1	dienelactone hydrolase family protein [Aspergillus clavatus NRRL 1] 	Algae
8926	1878	278	955	13	6.233	2.64	1.02E-06	1.02E-05	2463	craniferina_c6775	CUST_8760_PI416193500	169616175	XP_001801503.1	hypothetical protein SNOG_11261 [Phaeosphaeria nodorum SN15] 	Fungus
39154	1644	451	118	10	3.642	1.865	2.27E-09	1.07E-07	2464	craniferina_c14436	CUST_7934_PI416193496	115394840	XP_001213431.1	conserved hypothetical protein [Aspergillus terreus NIH2624] 	Algae
27942	15	3	3	1	4.441	2.151	9.98E-08	1.69E-06	2465	Cr_DMini_673G04.ab1	CUST_17482_PI416193500	NA	NA	NA	Algae
6494	14722	4131	1639	675	3.581	1.84	1.25E-09	7.28E-08	2466	Cr_WMidi_9889C07.ab1	CUST_18997_PI416193500	NA	NA	NA	Fungus
24519	73	17	9	5	4.528	2.179	1.24E-07	1.99E-06	2467	craniferina_c5879	CUST_7920_PI416193500	291175568	EFE31373.1	hypothetical protein ARB_01769 [Arthroderma benhamiae CBS 112371]	Fungus
20955	12	54	2	11	-4.449	-2.154	1.03E-07	1.73E-06	2468	craniferina_c11023	CUST_11654_PI416193500	295673356	XP_002797224.1	conserved hypothetical protein [Paracoccidioides brasiliensis Pb01] 	Algae
4200	47	195	8	8	-4.176	-2.062	5.24E-08	1.05E-06	2469	craniferina_lrc685	CUST_1247_PI416193500	121710770	XP_001273001.1	dihydrolipoamide dehydrogenase [Aspergillus clavatus NRRL 1] 	Fungus
17122	4194	296	2450	41	12.784	3.676	5.82E-06	4.14E-05	2470	craniferina_c6240	CUST_8259_PI416193500	154301511	XP_001551168.1	hypothetical protein BC1G_10425 [Botryotinia fuckeliana B05.10] 	Fungus
29434	101929	27239	14136	3459	3.738	1.902	6.07E-09	2.21E-07	2471	craniferina_lrc28449	CUST_20638_PI416193496	NA	NA	NA	Algae
37039	514	24	47	12	22.838	4.513	9.34E-06	6.11E-05	2472	craniferina_c24536	CUST_17001_PI416193496	NA	NA	NA	Algae
23777	2836	363	849	64	7.666	2.938	2.25E-06	1.91E-05	2473	craniferina_c25178	CUST_17600_PI416193496	NA	NA	NA	Fungus
33001	27	120	3	26	-4.397	-2.136	9.49E-08	1.63E-06	2474	craniferina_lrc642	CUST_1169_PI416193500	154290505	XP_001545846.1	hypothetical protein BC1G_15684 [Botryotinia fuckeliana B05.10] 	Fungus
18028	13	510	10	328	-52.445	-5.713	1.28E-05	7.95E-05	2475	craniferina_c17436	CUST_10334_PI416193496	297275803	XP_001118006.2	PREDICTED: elongation factor 2 [Macaca mulatta]	Fungus
31673	4151	1089	910	184	3.786	1.921	8.54E-09	2.78E-07	2476	craniferina_c3469	CUST_5305_PI416193500	225556852	EEH05139.1	hypothetical protein HCBG_06258 [Ajellomyces capsulatus G186AR]	Fungus
1959	8609	1001	1952	288	8.704	3.122	3.16E-06	2.52E-05	2477	craniferina_c8631	CUST_10221_PI416193500	154313488	XP_001556070.1	hypothetical protein BC1G_05441 [Botryotinia fuckeliana B05.10] 	Fungus
32470	16	393	12	266	-31.777	-4.99	1.10E-05	6.98E-05	2478	Cr_DMini_4609D02.ab1	CUST_17089_PI416193500	169594952	XP_001790900.1	hypothetical protein SNOG_00207 [Phaeosphaeria nodorum SN15] 	Fungus
8607	2965	13642	1023	2239	-4.728	-2.241	2.06E-07	2.95E-06	2479	Cr_DMidi_9697F12.ab1	CUST_16508_PI416193500	119480199	XP_001260128.1	"alternative oxidase AlxA, putative [Neosartorya fischeri NRRL 181] "	Fungus
26770	239	1008	52	38	-4.272	-2.095	7.42E-08	1.36E-06	2480	craniferina_c19074	CUST_11819_PI416193496	145259139	XP_001402279.1	hypothetical protein An04g09220 [Aspergillus niger] 	Fungus
7535	131	8	68	3	16.914	4.08	7.61E-06	5.14E-05	2481	craniferina_c7168	CUST_2649_PI416193496	119183178	XP_001242653.1	hypothetical protein CIMG_06549 [Coccidioides immitis RS]	Fungus
20930	1983	2	1679	0	400.23	8.645	1.84E-05	0.000107888	2482	craniferina_c4474	CUST_1236_PI416193496	NA	NA	NA	Algae
18490	510	120	89	41	4.365	2.126	9.16E-08	1.59E-06	2483	craniferina_lrc1808	CUST_259_PI416193496	261188682	XP_002620755.1	mitochondrial F1F0 ATP synthase subunit F [Ajellomyces dermatitidis SLH14081] 	Fungus
17217	9798	38340	633	5235	-3.894	-1.961	1.64E-08	4.40E-07	2484	craniferina_c4261	CUST_1133_PI416193496	NA	NA	NA	Fungus
28881	6	216	5	239	-33.721	-5.076	1.15E-05	7.26E-05	2485	craniferina_c20037	CUST_12743_PI416193496	NA	NA	NA	Fungus
9387	31	120	5	9	-3.937	-1.977	2.12E-08	5.37E-07	2486	craniferina_c18118	CUST_10923_PI416193496	242809691	XP_002485424.1	"lipase, putative [Talaromyces stipitatus ATCC 10500] "	Fungus
32185	37706	11244	1904	864	3.357	1.747	6.55E-12	2.85E-09	2487	craniferina_lrc1276	CUST_2250_PI416193500	154292045	XP_001546600.1	hypothetical protein BC1G_14397 [Botryotinia fuckeliana B05.10] 	Fungus
[truncated: 6,370,548 more chars]
