# Supplementary material for: Whole transcriptome characterization of the effects of dehydration and rehydration on Cladonia rangiferina, the grey reindeer lichen
Source: BMC Genomics. 2013 Dec 10;14:870. doi: 10.1186/1471-2164-14-870 (PMC3878897; doi:10.1186/1471-2164-14-870)
Supplement: Additional file 9 — The full DE transcript list for comparison W15m vs. Dry. [file 1471-2164-14-870-S9.xls]

Feature identifier	Mean expression level for the specified sample group	Mean expression level for the specified sample group	Standard deviation (of the expression) for the specified sample group	Standard deviation (of the expression) for the specified sample group	Expression ratio (fold-change) between the compared sample groups	Expression ratio (fold-change) between the compared sample groups on the 2-logarithmics scale	T-test p-value for the comparison between the sample groups	FDR-adjusted p-value for the comparison between the sample groups	Average ranking value based on both p-value and fold-change; value 1 is the strongest DE feature						
ID	mean_W15m	mean_Dry	sd_W15m	sd_Dry	FC	logFC	P.Value	adj.P.Val	avgRank	SystematicName	ProbeName	GI	Other	Description	Symbiont classification
19938	3	16959	1	3524	-5962.996	-12.542	4.33E-21	1.47E-17	1	craniferina_c5429	CUST_1698_PI416193496	189204966	XP_001938818.1	"enoyl-acyl-carrier-proteinreductase 1, mitochondrial precursor [Pyrenophora tritici-repentis Pt-1C-BFP] "	Fungus
17306	2	39673	1	3500	-17250.26	-14.074	5.89E-19	6.67E-16	2	craniferina_c2605	CUST_4225_PI416193500	156030677	XP_001584665.1	hypothetical protein SS1G_14434 [Sclerotinia sclerotiorum 1980] 	Fungus
28275	3	18158	2	485	-7088.668	-12.791	8.57E-20	1.46E-16	3	craniferina_c1403	CUST_2469_PI416193500	146324614	XP_746687.2	conserved glycine-rich protein [Aspergillus fumigatus Af293] 	Fungus
40839	3	35733	1	3324	-12404.894	-13.599	1.03E-18	1.12E-15	4	craniferina_c2605	CUST_4226_PI416193500	156030677	XP_001584665.1	hypothetical protein SS1G_14434 [Sclerotinia sclerotiorum 1980] 	Fungus
39620	3	10411	0	998	-3897.608	-11.928	4.35E-24	5.90E-20	5	craniferina_c12488	CUST_6290_PI416193496	289621498	CBI52281.1	unnamed protein product [Sordaria macrospora]	Fungus
42448	5	20034	0	846	-4133.913	-12.013	7.84E-22	3.55E-18	6	craniferina_c3391	CUST_5213_PI416193500	255949430	XP_002565482.1	Pc22g15660 [Penicillium chrysogenum Wisconsin 54-1255] 	Fungus
9019	11	39174	5	2865	-4013.845	-11.971	2.17E-20	5.29E-17	7	craniferina_lrc475	CUST_884_PI416193500	242824190	XP_002488208.1	"aspartic-type endopeptidase (OpsB), putative [Talaromyces stipitatus ATCC 10500] "	Fungus
29520	3	8296	1	789	-3416.242	-11.738	7.57E-22	3.55E-18	8	craniferina_c15707	CUST_13429_PI416193500	NA	NA	NA	Fungus
17356	8	60012	4	4074	-7984.575	-12.963	4.29E-18	3.19E-15	9	craniferina_lrc948	CUST_1709_PI416193500	145230203	XP_001389410.1	hypothetical protein An01g09900 [Aspergillus niger] 	Fungus
18196	3	14384	3	1227	-4982.615	-12.283	4.03E-19	5.13E-16	10	craniferina_c1546	CUST_2697_PI416193500	70998923	XP_754183.1	NEDD8 conjugating enzyme (UbcL) [Aspergillus fumigatus Af293] 	Fungus
10714	4	16182	2	681	-4272.411	-12.061	2.71E-19	3.94E-16	11	craniferina_lrc668	CUST_1216_PI416193500	156032481	XP_001585078.1	hypothetical protein SS1G_13938 [Sclerotinia sclerotiorum 1980] 	Fungus
27002	3	11434	2	1689	-4593.398	-12.165	3.97E-19	5.13E-16	12	craniferina_c16545	CUST_9646_PI416193496	NA	NA	NA	Algae
12479	8	61985	4	5503	-8247.45	-13.01	1.11E-17	6.87E-15	13	craniferina_lrc948	CUST_1710_PI416193500	145230203	XP_001389410.1	hypothetical protein An01g09900 [Aspergillus niger] 	Fungus
34467	40	266415	32	22486	-8022.654	-12.97	1.09E-17	6.85E-15	14	craniferina_c16399	CUST_9532_PI416193496	NA	NA	NA	Fungus
8011	3	14304	2	1542	-5277.507	-12.366	2.37E-18	2.06E-15	15	craniferina_c3370	CUST_5190_PI416193500	156059762	XP_001595804.1	eukaryotic translation initiation factor 3 [Sclerotinia sclerotiorum 1980] 	Fungus
30643	2	7530	0	322	-4028.475	-11.976	1.14E-18	1.20E-15	16	craniferina_c3528	CUST_5390_PI416193500	119484088	XP_001261947.1	hypothetical protein NFIA_096720 [Neosartorya fischeri NRRL 181] 	Fungus
43226	2	5897	0	287	-2478.369	-11.275	4.38E-25	1.78E-20	17	craniferina_c2779	CUST_4443_PI416193500	27450547	AAO14635.1	AF467715_1RfeG [Emericella nidulans] 	Fungus
24598	2	4561	0	498	-2455.482	-11.262	3.67E-24	5.90E-20	18	craniferina_c7485	CUST_9279_PI416193500	NA	NA	NA	Fungus
41518	6	20125	3	1879	-3811.18	-11.896	1.56E-18	1.41E-15	19	craniferina_c3391	CUST_5214_PI416193500	255949430	XP_002565482.1	Pc22g15660 [Penicillium chrysogenum Wisconsin 54-1255] 	Fungus
27322	2	10683	0	1032	-5591.953	-12.449	1.78E-17	9.53E-15	20	craniferina_c1757	CUST_3021_PI416193500	189189766	XP_001931222.1	conserved hypothetical protein [Pyrenophora tritici-repentis Pt-1C-BFP] 	Fungus
40182	2	5310	0	492	-2251.7	-11.137	1.92E-21	7.54E-18	21	craniferina_c24474	CUST_16942_PI416193496	NA	NA	NA	Fungus
14353	2	7867	0	1333	-3868.02	-11.917	5.11E-18	3.66E-15	22	craniferina_lrc437	CUST_816_PI416193500	189194677	XP_001933677.1	conserved hypothetical protein [Pyrenophora tritici-repentis Pt-1C-BFP] 	Algae
1484	4	11518	3	1657	-2919.146	-11.511	4.85E-19	5.98E-16	23	craniferina_c7485	CUST_9280_PI416193500	NA	NA	NA	Fungus
29719	2	5700	0	433	-3097.97	-11.597	3.52E-18	2.76E-15	24	craniferina_c3528	CUST_5389_PI416193500	119484088	XP_001261947.1	hypothetical protein NFIA_096720 [Neosartorya fischeri NRRL 181] 	Fungus
3197	13	55245	10	5107	-5350.256	-12.385	4.88E-17	2.14E-14	25	craniferina_lrc393	CUST_739_PI416193500	169607589	XP_001797214.1	hypothetical protein SNOG_06853 [Phaeosphaeria nodorum SN15] 	Fungus
12766	3	15311	2	870	-5674.755	-12.47	7.62E-17	3.23E-14	26	craniferina_c7907	CUST_9636_PI416193500	154311493	XP_001555076.1	hypothetical protein BC1G_06599 [Botryotinia fuckeliana B05.10] 	Fungus
5595	2	3372	0	80	-1361.113	-10.411	3.29E-23	2.68E-19	27	craniferina_c12783	CUST_12472_PI416193500	85090322	XP_958361.1	hypothetical protein NCU09777 [Neurospora crassa OR74A] 	Algae
16670	2	110003	0	6579	-58824.54	-15.844	1.38E-15	3.92E-13	28	craniferina_c1142	CUST_2042_PI416193500	NA	NA	NA	Fungus
31420	4	15305	3	692	-5245.093	-12.357	3.21E-16	1.16E-13	29	craniferina_c7907	CUST_9635_PI416193500	154311493	XP_001555076.1	hypothetical protein BC1G_06599 [Botryotinia fuckeliana B05.10] 	Fungus
42651	2	18064	0	2403	-8030.299	-12.971	8.94E-16	2.72E-13	30	craniferina_c4683	CUST_6680_PI416193500	261202944	XP_002628686.1	conserved hypothetical protein [Ajellomyces dermatitidis SLH14081] 	Fungus
35677	2	2598	0	494	-1317.257	-10.363	2.03E-21	7.54E-18	31	craniferina_c2347	CUST_3883_PI416193500	261353988	EEY16416.1	DNA-directed RNA polymerase II subunit RPB9 [Verticillium albo-atrum VaMs.102]	Fungus
18150	3	4251	2	497	-1677.391	-10.712	1.04E-18	1.12E-15	32	Cr_DMini_4609B06.ab1	CUST_17059_PI416193500	NA	NA	NA	Algae
12083	3	11243	2	1724	-4200.06	-12.036	4.83E-16	1.60E-13	33	Cr_DMini_673G03.ab1	CUST_17480_PI416193500	NA	NA	NA	Algae
36169	2	92998	0	7219	-46365.426	-15.501	5.21E-15	1.22E-12	34	craniferina_c1142	CUST_2041_PI416193500	NA	NA	NA	Fungus
10941	2	10888	0	245	-5402.467	-12.399	1.41E-15	3.98E-13	35	craniferina_c26420	CUST_18781_PI416193496	NA	NA	NA	Fungus
2502	2	2925	0	265	-1319.679	-10.366	1.29E-18	1.26E-15	36	craniferina_c7051	CUST_8951_PI416193500	70986068	XP_748534.1	ion channel [Aspergillus fumigatus Af293] 	Fungus
30873	2	12918	0	1636	-5731.549	-12.485	2.52E-15	6.62E-13	37	craniferina_c4683	CUST_6679_PI416193500	261202944	XP_002628686.1	conserved hypothetical protein [Ajellomyces dermatitidis SLH14081] 	Fungus
35875	3	4313	1	391	-1588.793	-10.634	8.82E-18	5.78E-15	38	craniferina_c4171	CUST_1098_PI416193496	NA	NA	NA	Algae
34258	4	8717	1	3088	-2247.228	-11.134	3.79E-17	1.77E-14	39	Cr_DMini_673C06.ab1	CUST_17415_PI416193500	119474003	XP_001258877.1	hypothetical protein NFIA_003350 [Neosartorya fischeri NRRL 181] 	Algae
27843	2	3963	0	727	-2158.435	-11.076	3.37E-17	1.62E-14	40	craniferina_c5326	CUST_7343_PI416193500	154309360	XP_001554014.1	hypothetical protein BC1G_07574 [Botryotinia fuckeliana B05.10] 	Algae
39773	2	1975	0	24	-872.615	-9.769	4.65E-22	2.93E-18	41	craniferina_c2779	CUST_4444_PI416193500	27450547	AAO14635.1	AF467715_1RfeG [Emericella nidulans] 	Fungus
38959	2	1911	0	144	-839.638	-9.714	1.46E-23	1.49E-19	42	craniferina_c12013	CUST_12182_PI416193500	156059186	XP_001595516.1	hypothetical protein SS1G_03605 [Sclerotinia sclerotiorum 1980] 	Algae
12557	2	2952	0	258	-1489.196	-10.54	1.36E-17	8.01E-15	43	craniferina_c7051	CUST_8952_PI416193500	70986068	XP_748534.1	ion channel [Aspergillus fumigatus Af293] 	Fungus
20408	7	6758	3	1302	-1058.858	-10.048	1.28E-18	1.26E-15	44	craniferina_c17472	CUST_10363_PI416193496	154295712	XP_001548290.1	hypothetical protein BC1G_12859 [Botryotinia fuckeliana B05.10] 	Fungus
15021	2	1918	1	165	-866.092	-9.758	2.21E-20	5.29E-17	45	craniferina_c7257	CUST_2698_PI416193496	NA	NA	NA	Fungus
37737	2	2915	0	750	-1255.226	-10.294	8.93E-18	5.78E-15	46	craniferina_c22257	CUST_14861_PI416193496	NA	NA	NA	Fungus
39801	3	3767	0	621	-1488.169	-10.539	1.98E-17	1.05E-14	47	craniferina_c5311	CUST_7326_PI416193500	296821528	XP_002850145.1	conserved hypothetical protein [Arthroderma otae CBS 113480] 	Fungus
3222	4	2944	1	133	-777.857	-9.603	1.40E-20	4.31E-17	48	craniferina_c12783	CUST_12471_PI416193500	85090322	XP_958361.1	hypothetical protein NCU09777 [Neurospora crassa OR74A] 	Algae
23320	2367	2	696	0	1241.474	10.278	1.71E-17	9.27E-15	49	craniferina_c19453	CUST_12184_PI416193496	212545564	XP_002152936.1	"short-chain dehydrogenase, putative [Penicillium marneffei ATCC 18224] "	Fungus
35121	2	2926	0	447	-1235.006	-10.27	1.69E-17	9.27E-15	50	craniferina_c5311	CUST_7325_PI416193500	296821528	XP_002850145.1	conserved hypothetical protein [Arthroderma otae CBS 113480] 	Fungus
9421	2	1610	0	223	-740.546	-9.532	1.48E-20	4.31E-17	51	craniferina_lrc628	CUST_1148_PI416193500	119467778	XP_001257695.1	"serine-rich protein, putative [Neosartorya fischeri NRRL 181] "	Fungus
38102	12	12504	3	1694	-1031.3	-10.01	7.51E-18	5.02E-15	52	craniferina_lrc753	CUST_1367_PI416193500	154313835	XP_001556243.1	hypothetical protein BC1G_05767 [Botryotinia fuckeliana B05.10] 	Fungus
38253	4	12915	3	2273	-3206.199	-11.647	2.84E-15	7.27E-13	53	craniferina_s28442	CUST_20631_PI416193496	NA	NA	NA	Fungus
17186	10	14872	4	2233	-1523.882	-10.574	1.46E-16	5.79E-14	54	Cr_DMini_673G03.ab1	CUST_17481_PI416193500	NA	NA	NA	Algae
24946	2	2076	0	188	-1151.217	-10.169	2.70E-17	1.32E-14	55	craniferina_c18879	CUST_11637_PI416193496	NA	NA	NA	Fungus
35555	3	2282	1	303	-718.873	-9.49	8.98E-20	1.46E-16	56	craniferina_c23552	CUST_16074_PI416193496	NA	NA	NA	Fungus
36051	9084	11	1403	2	866.097	9.758	7.34E-18	4.99E-15	57	Cr_DMini_1249A07.ab1	CUST_16551_PI416193500	169597663	XP_001792255.1	hypothetical protein SNOG_01620 [Phaeosphaeria nodorum SN15] 	Fungus
41041	2	1913	0	61	-875.552	-9.774	1.27E-17	7.63E-15	58	craniferina_c14476	CUST_12995_PI416193500	169610125	XP_001798481.1	hypothetical protein SNOG_08156 [Phaeosphaeria nodorum SN15] 	Fungus
7570	2	1849	0	37	-903.804	-9.82	1.58E-17	8.80E-15	59	craniferina_c14476	CUST_12996_PI416193500	169610125	XP_001798481.1	hypothetical protein SNOG_08156 [Phaeosphaeria nodorum SN15] 	Fungus
10110	8488	4	1364	2	2097.267	11.034	1.66E-15	4.59E-13	60	craniferina_c2242	CUST_3729_PI416193500	242788460	XP_002481223.1	conserved hypothetical protein [Talaromyces stipitatus ATCC 10500] 	Fungus
9591	2	46596	0	4101	-21570.965	-14.397	1.14E-13	1.74E-11	61	craniferina_lrc818	CUST_1481_PI416193500	189197939	XP_001935307.1	nitrite reductase [Pyrenophora tritici-repentis Pt-1C-BFP] 	Fungus
15237	3	68548	1	4215	-24777.122	-14.597	1.50E-13	2.19E-11	62	craniferina_lrc818	CUST_1482_PI416193500	189197939	XP_001935307.1	nitrite reductase [Pyrenophora tritici-repentis Pt-1C-BFP] 	Fungus
9246	10678	4	2274	3	3292.082	11.685	2.62E-14	4.87E-12	63	Cr_DMidi_6817F10.ab1	CUST_16056_PI416193500	NA	NA	NA	Fungus
11189	1024	2	215	0	524.089	9.034	3.06E-19	4.30E-16	64	craniferina_c8413	CUST_3383_PI416193496	NA	NA	NA	Fungus
731	18	8183	2	395	-453.038	-8.823	5.03E-22	2.93E-18	65	craniferina_c2824	CUST_572_PI416193496	145232459	XP_001399675.1	hypothetical protein An02g05390 [Aspergillus niger] 	Fungus
11217	17706	19	3805	4	947.545	9.888	7.19E-16	2.25E-13	66	craniferina_c24659	CUST_17117_PI416193496	NA	NA	NA	Fungus
44023	2865	4	872	1	772.782	9.594	1.06E-16	4.33E-14	67	Cr_DMini_2305D08.ab1	CUST_16766_PI416193500	256732247	EEU45596.1	hypothetical protein NECHADRAFT_80657 [Nectria haematococca mpVI 77-13-4]	Algae
11459	8337	4	3725	4	2256.368	11.14	1.85E-14	3.57E-12	68	craniferina_c3103	CUST_4861_PI416193500	119187073	XP_001244143.1	conserved hypothetical protein [Coccidioides immitis RS] 	Fungus
3868	3	1981	1	287	-666	-9.379	4.03E-17	1.86E-14	69	craniferina_c14568	CUST_13023_PI416193500	NA	NA	NA	Fungus
297	3	1231	0	293	-478.171	-8.901	4.82E-18	3.51E-15	70	craniferina_c1116	CUST_2001_PI416193500	225560709	EEH08990.1	camp independent regulatory protein [Ajellomyces capsulatus G186AR]	Algae
36365	6	12978	4	1974	-2639.634	-11.366	4.93E-14	8.24E-12	71	craniferina_c6132	CUST_2050_PI416193496	NA	NA	NA	Fungus
41786	4	2282	2	302	-716.608	-9.485	3.84E-16	1.34E-13	72	craniferina_c3103	CUST_4862_PI416193500	119187073	XP_001244143.1	conserved hypothetical protein [Coccidioides immitis RS] 	Fungus
16737	2	37665	0	10133	-16859.955	-14.041	4.80E-13	5.94E-11	73	craniferina_c8951	CUST_10440_PI416193500	154322401	XP_001560515.1	hypothetical protein BC1G_00543 [Botryotinia fuckeliana B05.10] 	Fungus
16571	15	10122	3	1174	-702.9	-9.457	4.02E-16	1.37E-13	74	craniferina_c3813	CUST_5745_PI416193500	239613934	EEQ90921.1	glycosyl transferase family 17 protein [Ajellomyces dermatitidis ER-3]	Fungus
21320	1342	2	78	0	720.619	9.493	6.28E-16	1.98E-13	75	craniferina_c11448	CUST_5497_PI416193496	189208003	XP_001940335.1	conserved hypothetical protein [Pyrenophora tritici-repentis Pt-1C-BFP] 	Fungus
9830	2	6861	0	859	-3391.286	-11.728	1.62E-13	2.35E-11	76	craniferina_c13789	CUST_7397_PI416193496	NA	NA	NA	Fungus
33121	5	2275	2	152	-470.671	-8.879	1.52E-17	8.59E-15	77	craniferina_c25180	CUST_17602_PI416193496	NA	NA	NA	Fungus
10861	6	2601	2	83	-457.1	-8.836	9.14E-18	5.82E-15	78	Cr_DMidi_5473C06.ab1	CUST_15824_PI416193500	42820766	CAF32079.1	hypothetical protein [Aspergillus fumigatus]	Algae
24882	7	3890	2	545	-607.228	-9.246	2.36E-16	8.81E-14	79	Cr_WMidi_5761E04.ab1	CUST_18085_PI416193500	171687751	XP_001908816.1	hypothetical protein [Podospora anserina S mat+] 	Fungus
5471	53	47790	25	3850	-984.422	-9.943	7.31E-15	1.64E-12	80	craniferina_c6218	CUST_8234_PI416193500	156040387	XP_001587180.1	hypothetical protein SS1G_12210 [Sclerotinia sclerotiorum 1980] 	Fungus
22406	2	635	0	88	-351.843	-8.459	5.21E-19	6.06E-16	81	craniferina_c27434	CUST_19758_PI416193496	NA	NA	NA	Fungus
2512	5	1485	1	149	-331.199	-8.372	3.80E-20	7.37E-17	82	craniferina_c11673	CUST_5653_PI416193496	156049841	XP_001590887.1	hypothetical protein SS1G_08628 [Sclerotinia sclerotiorum 1980] 	Fungus
36054	8841	16	484	11	628.555	9.296	6.17E-16	1.97E-13	83	craniferina_c18476	CUST_11254_PI416193496	NA	NA	NA	Fungus
41734	25	8304	7	431	-347.364	-8.44	4.99E-19	5.98E-16	84	craniferina_lrc668	CUST_1215_PI416193500	156032481	XP_001585078.1	hypothetical protein SS1G_13938 [Sclerotinia sclerotiorum 1980] 	Fungus
1900	11156	13	2852	5	870.229	9.765	5.92E-15	1.36E-12	85	craniferina_lrc1463	CUST_2573_PI416193500	156061295	XP_001596570.1	hypothetical protein SS1G_02790 [Sclerotinia sclerotiorum 1980] 	Fungus
13879	11338	25	1550	4	461.983	8.852	4.68E-17	2.10E-14	86	craniferina_c19496	CUST_12225_PI416193496	189204522	XP_001938596.1	conserved hypothetical protein [Pyrenophora tritici-repentis Pt-1C-BFP] 	Fungus
10201	8	9173	2	1024	-1146.658	-10.163	2.76E-14	5.08E-12	87	craniferina_c1757	CUST_3022_PI416193500	189189766	XP_001931222.1	conserved hypothetical protein [Pyrenophora tritici-repentis Pt-1C-BFP] 	Fungus
40647	3	34390	1	9596	-10686.663	-13.384	1.06E-12	1.14E-10	88	craniferina_c8951	CUST_10439_PI416193500	154322401	XP_001560515.1	hypothetical protein BC1G_00543 [Botryotinia fuckeliana B05.10] 	Fungus
36351	9	3112	0	282	-350.774	-8.454	1.46E-17	8.35E-15	89	craniferina_c15914	CUST_9149_PI416193496	NA	NA	NA	Fungus
220	3	2031	0	292	-742.447	-9.536	9.74E-15	2.07E-12	90	craniferina_c14156	CUST_7700_PI416193496	NA	NA	NA	Fungus
30297	18240	32	5011	13	578.093	9.175	2.74E-15	7.12E-13	91	craniferina_c25610	CUST_18008_PI416193496	NA	NA	NA	Fungus
19477	5442	16	493	9	360.468	8.494	4.87E-17	2.14E-14	92	craniferina_c1796	CUST_3079_PI416193500	242762216	XP_002340331.1	"nuclear pore complex subunit Nup192, putative [Talaromyces stipitatus ATCC 10500] "	Fungus
23427	2	474	0	92	-261.485	-8.031	2.18E-19	3.29E-16	93	craniferina_c10174	CUST_11150_PI416193500	239613934	EEQ90921.1	glycosyl transferase family 17 protein [Ajellomyces dermatitidis ER-3]	Fungus
37844	8815	6	963	2	1473.854	10.525	2.23E-13	3.11E-11	94	craniferina_c15389	CUST_8723_PI416193496	238575939	XP_002387851.1	hypothetical protein MPER_13204 [Moniliophthora perniciosa FA553] 	Fungus
29776	1673	2	331	0	812.179	9.666	3.87E-14	6.68E-12	95	craniferina_c7655	CUST_9437_PI416193500	70982310	XP_746683.1	mitochondrial molecular chaperone (Atp12) [Aspergillus fumigatus Af293] 	Fungus
7094	11867	4	2771	3	3639.346	11.829	1.03E-12	1.12E-10	96	Cr_DMidi_6817F10.ab1	CUST_16057_PI416193500	NA	NA	NA	Fungus
12945	9	79672	8	3490	-11571.815	-13.498	2.49E-12	2.38E-10	97	craniferina_c9441	CUST_10737_PI416193500	189203231	XP_001937951.1	conserved hypothetical protein [Pyrenophora tritici-repentis Pt-1C-BFP] 	Fungus
1334	4	2017	1	122	-593.261	-9.213	1.09E-14	2.24E-12	98	Cr_WMini_3841G08.ab1	CUST_19716_PI416193500	NA	NA	NA	Fungus
10042	5450	11	1054	8	576.716	9.172	1.27E-14	2.61E-12	99	craniferina_c14170	CUST_12895_PI416193500	NA	NA	NA	Fungus
25152	2	5020	0	1026	-2315.23	-11.177	6.79E-13	7.93E-11	100	craniferina_lrc783	CUST_1415_PI416193500	121704832	XP_001270679.1	"siroheme synthase, putative [Aspergillus clavatus NRRL 1] "	Fungus
11832	3	1583	2	287	-573.99	-9.165	1.35E-14	2.74E-12	101	craniferina_c6689	CUST_8704_PI416193500	298247386	ZP_06971191.1	FAD-dependent pyridine nucleotide-disulfide oxidoreductase [Ktedonobacter racemifer DSM 44963] 	Fungus
31550	6071	6	1759	7	1400.141	10.451	3.95E-13	5.07E-11	102	craniferina_c26254	CUST_18624_PI416193496	NA	NA	NA	Fungus
32110	1215	3	147	1	478.371	8.902	7.32E-15	1.64E-12	103	craniferina_c10624	CUST_4913_PI416193496	121703902	XP_001270215.1	conserved hypothetical protein [Aspergillus clavatus NRRL 1] 	Fungus
28932	24	7582	6	1595	-314.011	-8.295	1.12E-16	4.51E-14	104	craniferina_c28052	CUST_20315_PI416193496	NA	NA	NA	Algae
10300	8	2143	2	453	-284.315	-8.151	1.03E-16	4.28E-14	105	craniferina_c16810	CUST_13892_PI416193500	226294730	EEH50150.1	CaaX prenyl proteinase Rce1 [Paracoccidioides brasiliensis Pb18]	Fungus
5718	7	1506	2	214	-221.773	-7.793	3.44E-18	2.76E-15	106	craniferina_c25130	CUST_17553_PI416193496	NA	NA	NA	Fungus
25424	4	7764	2	883	-2225.758	-11.12	9.45E-13	1.04E-10	107	craniferina_c12017	CUST_5917_PI416193496	NA	NA	NA	Fungus
32182	14	2650	1	210	-192.473	-7.589	2.10E-20	5.29E-17	108	craniferina_c15152	CUST_13216_PI416193500	NA	NA	NA	Algae
25668	3	5499	1	281	-2053.332	-11.004	8.77E-13	9.74E-11	109	Cr_DMini_4609D02.ab1	CUST_17090_PI416193500	169594952	XP_001790900.1	hypothetical protein SNOG_00207 [Phaeosphaeria nodorum SN15] 	Fungus
30389	2	603	0	92	-280.317	-8.131	1.05E-16	4.31E-14	110	craniferina_c12767	CUST_6525_PI416193496	169596849	XP_001791848.1	hypothetical protein SNOG_01194 [Phaeosphaeria nodorum SN15] 	Fungus
20242	26913	35	2820	6	766.576	9.582	1.23E-13	1.86E-11	111	Cr_DMini_865B01.ab1	CUST_17540_PI416193500	189206027	XP_001939348.1	conserved hypothetical protein [Pyrenophora tritici-repentis Pt-1C-BFP] 	Algae
29716	2	14981	1	2485	-6844.213	-12.741	3.77E-12	3.38E-10	112	craniferina_c19267	CUST_12006_PI416193496	238493877	XP_002378175.1	conserved hypothetical protein [Aspergillus flavus NRRL3357] 	Algae
13245	2	403	0	91	-196.213	-7.616	3.79E-20	7.37E-17	113	craniferina_c10174	CUST_11149_PI416193500	239613934	EEQ90921.1	glycosyl transferase family 17 protein [Ajellomyces dermatitidis ER-3]	Fungus
26023	3	13142	1	423	-5004.224	-12.289	3.31E-12	3.02E-10	114	craniferina_lrc867	CUST_1565_PI416193500	212528514	XP_002144414.1	"methionine aminopeptidase, type II, putative [Penicillium marneffei ATCC 18224] "	Fungus
40337	869	2	338	0	332.331	8.376	2.48E-15	6.57E-13	115	Cr_WMini_769C03.ab1	CUST_19968_PI416193500	212535852	XP_002148082.1	"PaaI_thioesterase family protein, putative [Penicillium marneffei ATCC 18224] "	Fungus
24364	11	113415	12	1716	-16743.435	-14.031	5.34E-12	4.50E-10	116	craniferina_c9441	CUST_10738_PI416193500	189203231	XP_001937951.1	conserved hypothetical protein [Pyrenophora tritici-repentis Pt-1C-BFP] 	Fungus
35645	99	38615	42	2470	-419.48	-8.712	1.51E-14	3.03E-12	117	craniferina_c6218	CUST_8233_PI416193500	156040387	XP_001587180.1	hypothetical protein SS1G_12210 [Sclerotinia sclerotiorum 1980] 	Fungus
40187	1454	3	542	2	432.936	8.758	1.62E-14	3.18E-12	118	Cr_WMini_769C03.ab1	CUST_19969_PI416193500	212535852	XP_002148082.1	"PaaI_thioesterase family protein, putative [Penicillium marneffei ATCC 18224] "	Fungus
23311	21874	52	5397	17	425.974	8.735	1.60E-14	3.18E-12	119	craniferina_c1622	CUST_2811_PI416193500	145231624	XP_001399288.1	hypothetical protein An02g01480 [Aspergillus niger] 	Fungus
20393	4175	4	1148	3	1164.112	10.185	7.10E-13	8.20E-11	120	craniferina_c19727	CUST_12444_PI416193496	NA	NA	NA	Fungus
9546	3	904	2	80	-327.672	-8.356	3.82E-15	9.44E-13	121	craniferina_c12777	CUST_12466_PI416193500	226295009	EEH50429.1	conserved hypothetical protein [Paracoccidioides brasiliensis Pb18]	Fungus
35644	108273	163	32193	58	665.65	9.379	1.77E-13	2.55E-11	122	Cr_WMidi_9601D04.ab1	CUST_18927_PI416193500	189207801	XP_001940234.1	alcohol dehydrogenase [Pyrenophora tritici-repentis Pt-1C-BFP] 	Fungus
28667	7	10009	4	1184	-1773.325	-10.792	1.38E-12	1.42E-10	123	craniferina_c15528	CUST_13365_PI416193500	119485506	XP_001262187.1	"amino acid permease, putative [Neosartorya fischeri NRRL 181] "	Fungus
4958	3	491	1	67	-196.381	-7.618	5.38E-18	3.78E-15	124	craniferina_c20307	CUST_14572_PI416193500	156064109	XP_001597976.1	predicted protein [Sclerotinia sclerotiorum 1980] 	Fungus
40871	9	2142	1	450	-231.665	-7.856	1.37E-16	5.46E-14	125	craniferina_c16810	CUST_13891_PI416193500	226294730	EEH50150.1	CaaX prenyl proteinase Rce1 [Paracoccidioides brasiliensis Pb18]	Fungus
30416	2	4939	0	1003	-2558.846	-11.321	2.57E-12	2.43E-10	126	Cr_Mini_01C08.ab1	CUST_17893_PI416193500	189202640	XP_001937656.1	siroheme synthase [Pyrenophora tritici-repentis Pt-1C-BFP] 	Fungus
12816	1298	3	393	2	396.629	8.632	2.42E-14	4.54E-12	127	craniferina_c13606	CUST_7237_PI416193496	NA	NA	NA	Algae
3998	4	1613	2	225	-390.521	-8.609	2.00E-14	3.84E-12	128	craniferina_c6689	CUST_8703_PI416193500	298247386	ZP_06971191.1	FAD-dependent pyridine nucleotide-disulfide oxidoreductase [Ktedonobacter racemifer DSM 44963] 	Fungus
12740	20574	33	4046	13	657.755	9.361	3.01E-13	4.05E-11	129	craniferina_lrc1463	CUST_2574_PI416193500	156061295	XP_001596570.1	hypothetical protein SS1G_02790 [Sclerotinia sclerotiorum 1980] 	Fungus
39148	2	4636	0	909	-2189.96	-11.097	2.84E-12	2.63E-10	130	Cr_Mini_01C08.ab1	CUST_17892_PI416193500	189202640	XP_001937656.1	siroheme synthase [Pyrenophora tritici-repentis Pt-1C-BFP] 	Fungus
19807	3	503	1	50	-206.89	-7.693	2.17E-16	8.27E-14	131	craniferina_c14929	CUST_8349_PI416193496	NA	NA	NA	Fungus
13323	11105	49	1194	29	252.454	7.98	2.15E-15	5.73E-13	132	craniferina_c1151	CUST_2056_PI416193500	121713458	XP_001274340.1	riboflavin aldehyde-forming enzyme [Aspergillus clavatus NRRL 1] 	Fungus
38399	2	5248	0	1137	-2536.694	-11.309	4.49E-12	3.95E-10	133	craniferina_c10139	CUST_4569_PI416193496	NA	NA	NA	Fungus
7499	6655	38	1219	18	185.184	7.533	4.24E-17	1.94E-14	134	craniferina_c6532	CUST_8557_PI416193500	NA	NA	NA	Fungus
11292	16	2455	1	250	-148.932	-7.219	5.14E-20	9.52E-17	135	craniferina_c15152	CUST_13215_PI416193500	NA	NA	NA	Algae
9451	2	1560	0	195	-800.508	-9.645	8.55E-13	9.54E-11	136	craniferina_c2276	CUST_3777_PI416193500	NA	NA	NA	Fungus
23040	4	2122	4	144	-647.3	-9.338	5.96E-13	7.10E-11	137	Cr_WMini_3841G08.ab1	CUST_19717_PI416193500	NA	NA	NA	Fungus
29184	2	767	0	126	-361.843	-8.499	8.60E-14	1.35E-11	138	craniferina_c14803	CUST_13089_PI416193500	NA	NA	NA	Fungus
39072	414	2	77	0	187.738	7.553	2.79E-16	1.02E-13	139	craniferina_c23953	CUST_16452_PI416193496	154272652	XP_001537178.1	hypothetical protein HCAG_07487 [Ajellomyces capsulatus NAm1] 	Algae
22	115	36147	16	2761	-314.382	-8.296	2.99E-14	5.39E-12	140	craniferina_lrc7323	CUST_2745_PI416193496	60360292	BAD90390.1	mFLJ00348 protein [Mus musculus]	Fungus
40758	12935	75	2342	46	190.092	7.571	3.36E-16	1.20E-13	141	craniferina_c6532	CUST_8558_PI416193500	NA	NA	NA	Fungus
14460	2	303	0	37	-150.737	-7.236	1.51E-18	1.40E-15	142	craniferina_c11030	CUST_5195_PI416193496	NA	NA	NA	Fungus
32380	2241	13	461	4	170.622	7.415	2.19E-17	1.12E-14	143	craniferina_c14891	CUST_8315_PI416193496	NA	NA	NA	Fungus
38504	6	16285	6	5940	-3638.267	-11.829	9.37E-12	7.36E-10	144	Cr_Midi_01G04.ab1	CUST_17810_PI416193500	NA	NA	NA	Algae
43014	6	18203	4	7388	-3369.78	-11.718	8.89E-12	6.99E-10	145	BTK04449014(c)SJ1(t)1-3kb_G1_0.125x(p)T3(s)070611SJ1SEQ1.031.ab1	CUST_15413_PI416193500	NA	NA	NA	Fungus
27055	11	28357	6	5280	-2979.003	-11.541	8.02E-12	6.41E-10	146	craniferina_lrc344	CUST_652_PI416193500	119191840	XP_001246526.1	hypothetical protein CIMG_00297 [Coccidioides immitis RS]	Fungus
9435	3	480	1	63	-147.963	-7.209	2.19E-18	1.94E-15	147	craniferina_c20307	CUST_14571_PI416193500	156064109	XP_001597976.1	predicted protein [Sclerotinia sclerotiorum 1980] 	Fungus
16494	8	4918	0	458	-614.765	-9.264	7.18E-13	8.27E-11	148	craniferina_c14042	CUST_12842_PI416193500	6850900	CAB71063.1	copia-type polyprotein [Arabidopsis thaliana]	Fungus
8348	13	2272	1	415	-179.657	-7.489	3.01E-16	1.09E-13	149	craniferina_c14568	CUST_13024_PI416193500	NA	NA	NA	Fungus
6481	5079	28	535	22	214.107	7.742	3.77E-15	9.37E-13	150	Cr_DMini_673E02.ab1	CUST_17449_PI416193500	239612656	EEQ89643.1	Swr1p complex component [Ajellomyces dermatitidis ER-3]	Fungus
10577	2	559	0	106	-290.437	-8.182	3.28E-14	5.84E-12	151	craniferina_c4479	CUST_6482_PI416193500	NA	NA	NA	Fungus
40516	5230	30	616	21	198.523	7.633	1.98E-15	5.41E-13	152	Cr_DMini_673E02.ab1	CUST_17448_PI416193500	239612656	EEQ89643.1	Swr1p complex component [Ajellomyces dermatitidis ER-3]	Fungus
45199	587	5	44	0	126.65	6.985	3.73E-20	7.37E-17	153	craniferina_c22608	CUST_15183_PI416193496	NA	NA	NA	Fungus
35660	7	5006	1	466	-741.088	-9.534	1.33E-12	1.38E-10	154	craniferina_c14042	CUST_12841_PI416193500	6850900	CAB71063.1	copia-type polyprotein [Arabidopsis thaliana]	Fungus
6593	38	6640	15	1011	-181.933	-7.507	1.64E-15	4.59E-13	155	craniferina_lrc687	CUST_1249_PI416193500	296818441	XP_002849557.1	conserved hypothetical protein [Arthroderma otae CBS 113480] 	Fungus
23713	2	1734	0	119	-873.047	-9.77	3.09E-12	2.84E-10	156	craniferina_c2217	CUST_3698_PI416193500	145248041	XP_001396269.1	hypothetical protein An13g01300 [Aspergillus niger] 	Fungus
3410	3	21751	1	3737	-8525.992	-13.058	3.05E-11	2.01E-09	157	Cr_DMini_673F02.ab1	CUST_17463_PI416193500	11345300	AAG34660.1	AF295432_1prepropenicillopepsin-JT3 [Penicillium janthinellum]	Algae
2141	11	1534	5	65	-150.305	-7.232	1.53E-16	5.99E-14	158	craniferina_c18185	CUST_14371_PI416193500	154308958	XP_001553814.1	hypothetical protein BC1G_08007 [Botryotinia fuckeliana B05.10] 	Fungus
13298	17	37122	16	13093	-2896.871	-11.5	2.02E-11	1.43E-09	159	craniferina_lrc423	CUST_792_PI416193500	258564060	XP_002582775.1	30 kDa heat shock protein [Uncinocarpus reesii 1704] 	Fungus
18272	1078	4	512	4	295.221	8.206	2.92E-13	3.96E-11	160	craniferina_c6230	CUST_2103_PI416193496	NA	NA	NA	Fungus
26769	2	1639	0	108	-843.024	-9.719	4.71E-12	4.07E-10	161	craniferina_c2217	CUST_3697_PI416193500	145248041	XP_001396269.1	hypothetical protein An13g01300 [Aspergillus niger] 	Fungus
10953	58685	247	2714	60	242.376	7.921	8.78E-14	1.38E-11	162	craniferina_c12591	CUST_6382_PI416193496	169603417	XP_001795130.1	hypothetical protein SNOG_04718 [Phaeosphaeria nodorum SN15] 	Fungus
13262	6	16682	7	7089	-4137.263	-12.014	3.02E-11	1.99E-09	163	BTK04449014(c)SJ1(t)1-3kb_G1_0.125x(p)T3(s)070611SJ1SEQ1.031.ab1	CUST_15414_PI416193500	NA	NA	NA	Fungus
38769	2598	4	516	2	614.118	9.262	2.55E-12	2.41E-10	164	craniferina_lrc234	CUST_444_PI416193500	170579899	XP_001895031.1	hypothetical protein Bm1_17870 [Brugia malayi] 	Algae
19929	2	539	1	95	-251.584	-7.975	1.31E-13	1.97E-11	165	craniferina_c4479	CUST_6481_PI416193500	NA	NA	NA	Fungus
11336	300	2	52	0	124.846	6.964	2.53E-17	1.26E-14	166	craniferina_c2533	CUST_468_PI416193496	67904308	XP_682410.1	hypothetical protein AN9141.2 [Aspergillus nidulans FGSC A4] 	Fungus
24668	422	2	197	0	198.47	7.633	3.23E-14	5.79E-12	167	craniferina_c6406	CUST_8412_PI416193500	171690994	XP_001910422.1	hypothetical protein [Podospora anserina S mat+] 	Fungus
41964	3	3029	1	668	-1124.36	-10.135	9.67E-12	7.51E-10	168	Cr_WMini_4129D07.ab1	CUST_19788_PI416193500	169780418	XP_001824673.1	hypothetical protein [Aspergillus oryzae RIB40] 	Fungus
8000	2	5903	0	292	-2940.809	-11.522	2.76E-11	1.86E-09	169	craniferina_c10780	CUST_5025_PI416193496	NA	NA	NA	Fungus
3215	2193	17	702	9	137.111	7.099	4.20E-16	1.41E-13	170	craniferina_lrc1081	CUST_2161_PI416105755	156055516	XP_001593682.1	hypothetical protein SS1G_05110 [Sclerotinia sclerotiorum 1980] 	Fungus
41975	576	3	279	1	194.916	7.607	3.24E-14	5.79E-12	171	craniferina_c27492	CUST_19816_PI416193496	NA	NA	NA	Fungus
25383	255	2	71	0	123.573	6.949	6.99E-17	3.00E-14	172	Cr_DMidi_9601C10.ab1	CUST_16304_PI416193500	256729249	EEU42603.1	hypothetical protein NECHADRAFT_84030 [Nectria haematococca mpVI 77-13-4]	Fungus
1326	3520	22	380	13	179.163	7.485	1.66E-14	3.24E-12	173	craniferina_c10879	CUST_11559_PI416193500	154295419	XP_001548145.1	hypothetical protein BC1G_13188 [Botryotinia fuckeliana B05.10] 	Fungus
44917	14522	88	1276	21	167.688	7.39	7.93E-15	1.73E-12	174	craniferina_c7655	CUST_9438_PI416193500	70982310	XP_746683.1	mitochondrial molecular chaperone (Atp12) [Aspergillus fumigatus Af293] 	Fungus
41054	3085	19	728	13	187.848	7.553	3.30E-14	5.85E-12	175	Cr_DMini_3841A06.ab1	CUST_16863_PI416193500	212532549	XP_002146431.1	DDHD domain protein [Penicillium marneffei ATCC 18224] 	Fungus
23868	3	713	1	129	-269.227	-8.073	3.87E-13	4.99E-11	176	craniferina_c14803	CUST_13090_PI416193500	NA	NA	NA	Fungus
37648	656	3	53	1	250.683	7.97	3.06E-13	4.11E-11	177	craniferina_c7172	CUST_9035_PI416193500	NA	NA	NA	Fungus
21900	3	9850	1	147	-4142.674	-12.016	4.71E-11	2.92E-09	178	Cr_WMini_1825B04.ab1	CUST_19257_PI416193500	NA	NA	NA	Algae
20824	3710	3	173	1	1310.382	10.356	1.89E-11	1.35E-09	179	craniferina_c2172	CUST_3633_PI416193500	NA	NA	NA	Algae
23202	48708	45	8761	19	1131.865	10.144	1.67E-11	1.22E-09	180	craniferina_c13291	CUST_6968_PI416193496	NA	NA	NA	Algae
22701	2356	13	116	2	190.796	7.576	6.03E-14	9.92E-12	181	craniferina_c12349	CUST_12334_PI416193500	240104706	EER22902.1	hypothetical protein CPC735_022010 [Coccidioides posadasii C735 delta SOWgp]	Algae
16462	20	47137	23	16472	-3324.651	-11.699	4.30E-11	2.71E-09	182	craniferina_lrc423	CUST_791_PI416193500	258564060	XP_002582775.1	30 kDa heat shock protein [Uncinocarpus reesii 1704] 	Fungus
35221	2	4927	0	179	-2386.449	-11.221	3.07E-11	2.02E-09	183	craniferina_c2900	CUST_4590_PI416193500	169604454	XP_001795648.1	hypothetical protein SNOG_05241 [Phaeosphaeria nodorum SN15] 	Fungus
14355	3	9613	1	219	-3789.861	-11.888	4.90E-11	3.03E-09	184	Cr_WMini_1825B04.ab1	CUST_19256_PI416193500	NA	NA	NA	Algae
18935	2	178	0	25	-94.437	-6.561	3.39E-19	4.61E-16	185	craniferina_c4517	CUST_6518_PI416193500	NA	NA	NA	Fungus
9279	2206	10	69	4	227.903	7.832	2.98E-13	4.03E-11	186	craniferina_c12349	CUST_12333_PI416193500	240104706	EER22902.1	hypothetical protein CPC735_022010 [Coccidioides posadasii C735 delta SOWgp]	Algae
34019	558	4	89	3	152.213	7.25	1.01E-14	2.12E-12	187	craniferina_c22679	CUST_15249_PI416193496	NA	NA	NA	Algae
12937	6	16250	7	6563	-4192.386	-12.034	5.71E-11	3.41E-09	188	Cr_Midi_01G04.ab1	CUST_17811_PI416193500	NA	NA	NA	Algae
19013	14	5209	2	716	-361.091	-8.496	2.07E-12	2.02E-10	189	craniferina_c27576	CUST_19894_PI416193496	NA	NA	NA	Fungus
12493	3	14170	2	2504	-4877.052	-12.252	6.74E-11	3.94E-09	190	Cr_WMini_769G08.ab1	CUST_20056_PI416193500	NA	NA	NA	Fungus
29828	15	5246	2	430	-351.397	-8.457	1.86E-12	1.83E-10	191	craniferina_c16274	CUST_13655_PI416193500	50542898	XP_499615.1	YALI0A00396p [Yarrowia lipolytica] 	Algae
33822	7695	71	969	44	121.35	6.923	1.18E-15	3.44E-13	192	craniferina_c4603	CUST_6603_PI416193500	225679919	EEH18203.1	karyopherin [Paracoccidioides brasiliensis Pb03]	Fungus
8844	184	2	37	0	90.307	6.497	1.23E-18	1.26E-15	193	craniferina_lrc349	CUST_660_PI416193500	70982115	XP_746586.1	membrane-spanning ATPase [Aspergillus fumigatus Af293] 	Fungus
4650	2012	17	680	10	130.364	7.026	4.53E-15	1.09E-12	194	craniferina_lrc1081	CUST_1941_PI416193500	156055516	XP_001593682.1	hypothetical protein SS1G_05110 [Sclerotinia sclerotiorum 1980] 	Fungus
28845	379	2	60	0	170.44	7.413	4.89E-14	8.20E-12	195	craniferina_c5803	CUST_1881_PI416193496	NA	NA	NA	Fungus
42609	7357	77	1019	31	100.473	6.651	2.44E-17	1.23E-14	196	craniferina_c4603	CUST_6604_PI416193500	225679919	EEH18203.1	karyopherin [Paracoccidioides brasiliensis Pb03]	Fungus
35956	1745	18	85	5	99.163	6.632	2.06E-17	1.08E-14	197	craniferina_c1745	CUST_2999_PI416193500	240105626	EER23819.1	Cytochrome P450 family protein [Coccidioides posadasii C735 delta SOWgp]	Fungus
39627	3	461	0	73	-178.36	-7.479	1.05E-13	1.62E-11	198	craniferina_c2387	CUST_415_PI416193496	NA	NA	NA	Algae
12034	14	1121	0	104	-81.849	-6.355	2.64E-20	5.97E-17	199	craniferina_c9322	CUST_10673_PI416193500	NA	NA	NA	Fungus
18190	5	1061	5	212	-286.658	-8.163	1.10E-12	1.18E-10	200	craniferina_lrc84	CUST_159_PI416193500	258570293	XP_002543950.1	predicted protein [Uncinocarpus reesii 1704] 	Fungus
20741	18780	108	4696	75	196.295	7.617	2.54E-13	3.50E-11	201	craniferina_c9917	CUST_10978_PI416193500	291186636	EFE42059.1	hypothetical protein TRV_03198 [Trichophyton verrucosum HKI 0517]	Fungus
38751	47	5119	6	345	-109.84	-6.779	3.86E-16	1.34E-13	202	craniferina_c4190	CUST_6166_PI416193500	242796106	XP_002482730.1	Phe-inhibited DAHP synthase AroG [Talaromyces stipitatus ATCC 10500] 	Algae
33088	2	181	0	36	-87.602	-6.453	2.81E-18	2.34E-15	203	craniferina_c4517	CUST_6517_PI416193500	NA	NA	NA	Fungus
34161	19489	108	5613	76	203.924	7.672	4.07E-13	5.17E-11	204	craniferina_c9917	CUST_10977_PI416193500	291186636	EFE42059.1	hypothetical protein TRV_03198 [Trichophyton verrucosum HKI 0517]	Fungus
27407	2	746	0	54	-405.683	-8.664	4.64E-12	4.04E-10	205	craniferina_c5355	CUST_7378_PI416193500	115388729	XP_001211870.1	predicted protein [Aspergillus terreus NIH2624] 	Fungus
1460	2	6704	0	106	-2987.969	-11.545	6.64E-11	3.89E-09	206	Cr_WMini_1825H03.ab1	CUST_19371_PI416193500	240109240	EER27409.1	"sulphur metabolism negative regulator, putative [Coccidioides posadasii C735 delta SOWgp]"	Fungus
36897	8	1536	2	281	-197.387	-7.625	3.99E-13	5.09E-11	207	craniferina_c24029	CUST_16525_PI416193496	NA	NA	NA	Fungus
22807	4075	34	412	9	121.88	6.929	4.64E-15	1.11E-12	208	craniferina_c9763	CUST_10909_PI416193500	189208001	XP_001940334.1	DNA repair protein rad5 [Pyrenophora tritici-repentis Pt-1C-BFP] 	Algae
27104	47948	143	11456	72	355.605	8.474	4.41E-12	3.89E-10	209	craniferina_c1622	CUST_2812_PI416193500	145231624	XP_001399288.1	hypothetical protein An02g01480 [Aspergillus niger] 	Fungus
39882	3945	4	810	1	948.114	9.889	2.94E-11	1.95E-09	210	craniferina_lrc1083	CUST_1945_PI416193500	NA	NA	NA	Algae
4885	25	1810	7	42	-75.731	-6.243	1.81E-19	2.83E-16	211	craniferina_c18185	CUST_14372_PI416193500	154308958	XP_001553814.1	hypothetical protein BC1G_08007 [Botryotinia fuckeliana B05.10] 	Fungus
40458	3	5096	1	297	-1776.795	-10.795	5.33E-11	3.23E-09	212	craniferina_c2900	CUST_4589_PI416193500	169604454	XP_001795648.1	hypothetical protein SNOG_05241 [Phaeosphaeria nodorum SN15] 	Fungus
5745	13	1048	4	101	-79.838	-6.319	3.50E-18	2.76E-15	213	craniferina_c9322	CUST_10674_PI416193500	NA	NA	NA	Fungus
39070	2	502	0	13	-244.372	-7.933	1.31E-12	1.36E-10	214	craniferina_c10973	CUST_5156_PI416193496	NA	NA	NA	Fungus
33968	538	4	138	2	146.583	7.196	8.55E-14	1.35E-11	215	craniferina_c15608	CUST_8901_PI416193496	NA	NA	NA	Fungus
33768	2029	14	287	5	148.788	7.217	9.61E-14	1.50E-11	216	craniferina_c17663	CUST_10519_PI416193496	171689444	XP_001909662.1	hypothetical protein [Podospora anserina S mat+] 	Fungus
9844	5	3315	0	728	-726.037	-9.504	2.47E-11	1.69E-09	217	Cr_WMini_4129D07.ab1	CUST_19789_PI416193500	169780418	XP_001824673.1	hypothetical protein [Aspergillus oryzae RIB40] 	Fungus
2719	928	10	49	6	104.266	6.704	2.05E-15	5.55E-13	218	craniferina_c23387	CUST_15920_PI416193496	NA	NA	NA	Fungus
6059	860	4	109	4	260.663	8.026	1.90E-12	1.86E-10	219	craniferina_c5428	CUST_7458_PI416193500	NA	NA	NA	Fungus
25906	120	75968	39	2047	-652.452	-9.35	2.18E-11	1.53E-09	220	craniferina_lrc280	CUST_525_PI416193500	NA	NA	NA	Fungus
14870	3593	29	432	17	138.575	7.115	7.16E-14	1.16E-11	221	craniferina_c10879	CUST_11560_PI416193500	154295419	XP_001548145.1	hypothetical protein BC1G_13188 [Botryotinia fuckeliana B05.10] 	Fungus
6996	8512	99	1334	50	92.03	6.524	4.03E-16	1.37E-13	222	Cr_DMini_4609F06.ab1	CUST_17133_PI416193500	296808023	XP_002844350.1	conserved hypothetical protein [Arthroderma otae CBS 113480] 	Fungus
43451	743	5	138	3	153.486	7.262	2.10E-13	2.95E-11	223	craniferina_c17397	CUST_10302_PI416193496	NA	NA	NA	Algae
21838	1245	5	250	5	353.787	8.467	6.17E-12	5.08E-10	224	craniferina_c22101	CUST_14711_PI416193496	156059238	XP_001595542.1	hypothetical protein SS1G_03631 [Sclerotinia sclerotiorum 1980] 	Fungus
13482	571	2	336	0	277.013	8.114	2.82E-12	2.61E-10	225	craniferina_c11344	CUST_11831_PI416193500	189207611	XP_001940139.1	predicted protein [Pyrenophora tritici-repentis Pt-1C-BFP] 	Fungus
38880	2	169	0	37	-76.258	-6.253	1.17E-17	7.10E-15	226	craniferina_c3096	CUST_671_PI416193496	256734893	EEU48239.1	hypothetical protein NECHADRAFT_75615 [Nectria haematococca mpVI 77-13-4]	Fungus
19067	2	405	1	31	-177.338	-7.47	5.11E-13	6.22E-11	227	Cr_DMini_1249E09.ab1	CUST_16634_PI416193500	NA	NA	NA	Fungus
15875	233	2	60	1	98.391	6.62	3.33E-15	8.32E-13	228	Cr_DMidi_9601C10.ab1	CUST_16305_PI416193500	256729249	EEU42603.1	hypothetical protein NECHADRAFT_84030 [Nectria haematococca mpVI 77-13-4]	Fungus
43820	12844	123	3809	95	121.944	6.93	4.82E-14	8.11E-12	229	Cr_WMini_1633D10.ab1	CUST_19173_PI416193500	67523411	XP_659765.1	hypothetical protein AN2161.2 [Aspergillus nidulans FGSC A4] 	Algae
33687	8	610	2	64	-75.284	-6.234	2.18E-17	1.12E-14	230	craniferina_c23202	CUST_15747_PI416193496	NA	NA	NA	Fungus
21114	9011	106	1519	60	92.082	6.525	1.92E-15	5.27E-13	231	Cr_DMini_4609F06.ab1	CUST_17134_PI416193500	296808023	XP_002844350.1	conserved hypothetical protein [Arthroderma otae CBS 113480] 	Fungus
40504	4472	35	706	21	140.466	7.134	2.09E-13	2.94E-11	232	craniferina_c8156	CUST_3224_PI416193496	NA	NA	NA	Fungus
929	12796	122	3812	93	121.292	6.922	6.44E-14	1.05E-11	233	Cr_WMini_1633D10.ab1	CUST_19172_PI416193500	67523411	XP_659765.1	hypothetical protein AN2161.2 [Aspergillus nidulans FGSC A4] 	Algae
13365	19	1954	6	1127	-98.666	-6.624	9.11E-15	1.94E-12	234	craniferina_lrc556	CUST_1029_PI416193500	70995942	XP_752726.1	conserved hypothetical protein [Aspergillus fumigatus Af293] 	Fungus
44815	11	981	5	88	-96.347	-6.59	7.28E-15	1.64E-12	235	craniferina_c12777	CUST_12465_PI416193500	226295009	EEH50429.1	conserved hypothetical protein [Paracoccidioides brasiliensis Pb18]	Fungus
10489	2628	27	250	10	104.69	6.71	2.07E-14	3.92E-12	236	craniferina_c9763	CUST_10910_PI416193500	189208001	XP_001940334.1	DNA repair protein rad5 [Pyrenophora tritici-repentis Pt-1C-BFP] 	Algae
12591	2303	2	337	1	972.854	9.926	6.81E-11	3.97E-09	237	craniferina_c5090	CUST_7107_PI416193500	NA	NA	NA	Fungus
23545	2	194	0	39	-95.21	-6.573	8.89E-15	1.91E-12	238	craniferina_c25393	CUST_17806_PI416193496	NA	NA	NA	Algae
39018	3	356	0	63	-134.012	-7.066	3.52E-13	4.66E-11	239	craniferina_c15865	CUST_9109_PI416193496	NA	NA	NA	Fungus
1863	633	5	157	2	146.359	7.193	5.43E-13	6.57E-11	240	craniferina_lrc728	CUST_1319_PI416193500	NA	NA	NA	Fungus
26382	30473	149	4343	89	226.75	7.825	4.37E-12	3.86E-10	241	Cr_DMini_3841F05.ab1	CUST_16968_PI416193500	NA	NA	NA	Algae
17037	2	228	0	27	-126.164	-6.979	2.62E-13	3.59E-11	242	craniferina_c7710	CUST_2969_PI416193496	NA	NA	NA	Fungus
4022	5	649	4	47	-154.939	-7.276	7.93E-13	8.98E-11	243	Cr_DMini_1249E09.ab1	CUST_16635_PI416193500	NA	NA	NA	Fungus
32470	3	5395	1	314	-1866.146	-10.866	1.27E-10	6.66E-09	244	Cr_DMini_4609D02.ab1	CUST_17089_PI416193500	169594952	XP_001790900.1	hypothetical protein SNOG_00207 [Phaeosphaeria nodorum SN15] 	Fungus
22088	13640	188	3425	22	71.424	6.158	2.21E-16	8.33E-14	245	craniferina_c22211	CUST_14815_PI416193496	NA	NA	NA	Algae
14710	2	4253	0	170	-2230.311	-11.123	1.39E-10	7.17E-09	246	craniferina_c1846	CUST_3151_PI416193500	NA	NA	NA	Fungus
24099	6	1244	3	63	-205.866	-7.686	3.78E-12	3.39E-10	247	craniferina_c21708	CUST_14694_PI416193500	240109095	EER27264.1	hypothetical protein CPC735_026000 [Coccidioides posadasii C735 delta SOWgp]	Fungus
14454	2	687	0	105	-355.313	-8.473	2.13E-11	1.50E-09	248	craniferina_c9178	CUST_10576_PI416193500	NA	NA	NA	Fungus
18419	3051	17	1993	7	160.657	7.328	1.15E-12	1.22E-10	249	Cr_DMini_2305B01.ab1	CUST_16715_PI416193500	212546739	XP_002153523.1	"sugar transporter, putative [Penicillium marneffei ATCC 18224] "	Fungus
5075	4	13257	3	2757	-3664.478	-11.839	2.21E-10	1.07E-08	250	Cr_WMini_769G08.ab1	CUST_20057_PI416193500	NA	NA	NA	Fungus
12165	285	2	120	0	138.573	7.115	6.12E-13	7.25E-11	251	craniferina_c24008	CUST_16505_PI416193496	NA	NA	NA	Fungus
1118	170	3	37	0	67.337	6.073	8.08E-17	3.40E-14	252	craniferina_c4582	CUST_1290_PI416193496	NA	NA	NA	Algae
11672	2	852	0	103	-453.89	-8.826	3.39E-11	2.19E-09	253	Cr_DMini_2305A09.ab1	CUST_16710_PI416193500	238505620	XP_002384026.1	conserved hypothetical protein [Aspergillus flavus NRRL3357] 	Algae
36107	27345	138	3812	76	215.954	7.755	5.84E-12	4.84E-10	254	Cr_DMini_3841F05.ab1	CUST_16967_PI416193500	NA	NA	NA	Algae
12606	555	6	132	1	93.936	6.554	3.45E-14	6.09E-12	255	craniferina_c11779	CUST_5729_PI416193496	225556076	EEH04366.1	conserved hypothetical protein [Ajellomyces capsulatus G186AR]	Fungus
11195	549	29961	55	683	-54.746	-5.775	6.18E-20	1.10E-16	256	craniferina_c1010	CUST_1815_PI416193500	169617868	XP_001802348.1	hypothetical protein SNOG_12114 [Phaeosphaeria nodorum SN15] 	Fungus
40933	515	3	116	0	167.359	7.387	2.03E-12	1.99E-10	257	craniferina_c24571	CUST_17034_PI416193496	NA	NA	NA	Algae
28509	2	458	0	54	-244.804	-7.935	9.65E-12	7.51E-10	258	craniferina_c13844	CUST_7443_PI416193496	268570134	XP_002640700.1	C. briggsae CBR-DNJ-12 protein [Caenorhabditis briggsae] 	Fungus
40974	3	325	1	24	-112.075	-6.808	2.77E-13	3.78E-11	259	craniferina_c6441	CUST_2216_PI416193496	NA	NA	NA	Fungus
24310	2914	17	1909	10	157.001	7.295	1.85E-12	1.83E-10	260	Cr_DMini_2305B01.ab1	CUST_16714_PI416193500	212546739	XP_002153523.1	"sugar transporter, putative [Penicillium marneffei ATCC 18224] "	Fungus
4968	3298	2	711	0	1444.868	10.497	1.54E-10	7.85E-09	261	craniferina_c22611	CUST_15186_PI416193496	171679856	XP_001904874.1	hypothetical protein [Podospora anserina S mat+] 	Algae
37697	12737	187	293	97	73.964	6.209	3.22E-15	8.10E-13	262	craniferina_c9986	CUST_4470_PI416193496	290982964	XP_002674199.1	hypothetical protein NAEGRDRAFT_58773 [Naegleria gruberi] 	Algae
17562	21	2099	3	230	-97.774	-6.611	1.04E-13	1.60E-11	263	craniferina_c22025	CUST_14637_PI416193496	NA	NA	NA	Fungus
6646	2549	6	455	7	639.221	9.32	7.79E-11	4.48E-09	264	craniferina_c5554	CUST_1757_PI416193496	NA	NA	NA	Fungus
10319	10923	106	3141	93	125.858	6.976	7.32E-13	8.38E-11	265	craniferina_c3997	CUST_5942_PI416193500	169626359	XP_001806580.1	hypothetical protein SNOG_16466 [Phaeosphaeria nodorum SN15] 	Fungus
10343	4	206	1	13	-55.873	-5.804	3.84E-18	2.95E-15	266	craniferina_c19008	CUST_11758_PI416193496	NA	NA	NA	Algae
31425	2	3421	1	276	-1507.431	-10.558	1.65E-10	8.27E-09	267	craniferina_lrc7223	CUST_9079_PI416193500	NA	NA	NA	Fungus
14209	122	2	16	0	64.688	6.015	3.91E-16	1.35E-13	268	Cr_DMini_1249A07.ab1	CUST_16550_PI416193500	169597663	XP_001792255.1	hypothetical protein SNOG_01620 [Phaeosphaeria nodorum SN15] 	Fungus
19057	7012	76	2116	4	89.595	6.485	4.53E-14	7.65E-12	269	craniferina_lrc697	CUST_1268_PI416193500	NA	NA	NA	Fungus
9254	45	3451	3	527	-75.94	-6.247	9.92E-15	2.09E-12	270	craniferina_c7239	CUST_9096_PI416193500	NA	NA	NA	Fungus
42389	1339	77059	279	5905	-58.355	-5.867	3.45E-17	1.63E-14	271	craniferina_lrc264	CUST_15_PI416193496	156046687	XP_001589722.1	predicted protein [Sclerotinia sclerotiorum 1980] 	Fungus
5854	1225	8	225	7	209.273	7.709	8.81E-12	6.95E-10	272	craniferina_c9953	CUST_4447_PI416193496	NA	NA	NA	Fungus
26634	2	317	0	2	-159.079	-7.314	2.69E-12	2.53E-10	273	craniferina_c20709	CUST_13383_PI416193496	NA	NA	NA	Fungus
22950	2	1641	0	206	-809.079	-9.66	1.14E-10	6.13E-09	274	Cr_DMini_2305A09.ab1	CUST_16711_PI416193500	238505620	XP_002384026.1	conserved hypothetical protein [Aspergillus flavus NRRL3357] 	Algae
7917	328	3	25	1	124.371	6.959	8.19E-13	9.22E-11	275	craniferina_c23834	CUST_16340_PI416193496	NA	NA	NA	Algae
39799	26	2651	5	1511	-95.162	-6.572	1.30E-13	1.95E-11	276	craniferina_lrc556	CUST_1030_PI416193500	70995942	XP_752726.1	conserved hypothetical protein [Aspergillus fumigatus Af293] 	Fungus
36080	2928	8	1844	10	570.253	9.155	7.92E-11	4.54E-09	277	craniferina_c11344	CUST_11832_PI416193500	189207611	XP_001940139.1	predicted protein [Pyrenophora tritici-repentis Pt-1C-BFP] 	Fungus
24989	3361	20	901	9	170.595	7.414	4.19E-12	3.72E-10	278	Cr_DMini_3841A06.ab1	CUST_16864_PI416193500	212532549	XP_002146431.1	DDHD domain protein [Penicillium marneffei ATCC 18224] 	Fungus
8576	2	4228	0	74	-1858.448	-10.86	2.25E-10	1.08E-08	279	Cr_WMini_1825H03.ab1	CUST_19370_PI416193500	240109240	EER27409.1	"sulphur metabolism negative regulator, putative [Coccidioides posadasii C735 delta SOWgp]"	Fungus
43220	4	5367	2	1112	-1511.821	-10.562	2.11E-10	1.03E-08	280	craniferina_c3787	CUST_5717_PI416193500	156051378	XP_001591650.1	hypothetical protein SS1G_07096 [Sclerotinia sclerotiorum 1980] 	Fungus
24657	437	26898	156	2865	-63.935	-5.999	1.06E-15	3.14E-13	281	craniferina_c1116	CUST_2002_PI416193500	225560709	EEH08990.1	camp independent regulatory protein [Ajellomyces capsulatus G186AR]	Algae
37079	72142	1346	2033	524	56.198	5.812	4.66E-17	2.10E-14	282	Cr_DMini_4897H08.ab1	CUST_17352_PI416193500	238505620	XP_002384026.1	conserved hypothetical protein [Aspergillus flavus NRRL3357] 	Fungus
5639	549	2	213	0	230.826	7.851	2.09E-11	1.48E-09	283	craniferina_c27617	CUST_19933_PI416193496	NA	NA	NA	Fungus
9222	2	137	0	26	-68.998	-6.108	1.07E-14	2.23E-12	284	Cr_WMini_2881G07.ab1	CUST_19478_PI416193500	23505745	AAN28927.1	sterol 14 alpha-demethylase ERG11 [Leptosphaeria maculans]	Algae
35225	5270	64	1371	9	80.897	6.338	8.60E-14	1.35E-11	285	craniferina_lrc697	CUST_1267_PI416193500	NA	NA	NA	Fungus
6424	7135	85	3826	52	85.292	6.414	1.43E-13	2.10E-11	286	craniferina_c3124	CUST_4895_PI416193500	226291871	EEH47299.1	DNA-directed RNA polymerase [Paracoccidioides brasiliensis Pb18]	Fungus
22761	122	2	38	0	64.429	6.01	4.42E-15	1.08E-12	287	craniferina_c4612	CUST_1306_PI416193496	NA	NA	NA	Fungus
27444	16	55858	10	15976	-3916.021	-11.935	4.38E-10	1.89E-08	288	Cr_DMini_3841E01.ab1	CUST_16938_PI416193500	NA	NA	NA	Fungus
23832	428	9	34	1	49.54	5.631	2.45E-18	2.08E-15	289	craniferina_c5404	CUST_1686_PI416193496	NA	NA	NA	Fungus
4690	2	206	0	12	-98.517	-6.622	4.31E-13	5.44E-11	290	craniferina_c10959	CUST_5145_PI416193496	NA	NA	NA	Fungus
15229	11138	117	3345	104	117.637	6.878	1.21E-12	1.28E-10	291	craniferina_c3997	CUST_5941_PI416193500	169626359	XP_001806580.1	hypothetical protein SNOG_16466 [Phaeosphaeria nodorum SN15] 	Fungus
28304	2	161	0	33	-68.674	-6.102	1.39E-14	2.80E-12	292	Cr_WMini_2881G07.ab1	CUST_19479_PI416193500	23505745	AAN28927.1	sterol 14 alpha-demethylase ERG11 [Leptosphaeria maculans]	Algae
8862	128	7801	13	492	-61.051	-5.932	2.80E-15	7.21E-13	293	craniferina_c15362	CUST_13288_PI416193500	NA	NA	NA	Algae
20265	10	84010	14	1984	-18604.588	-14.183	6.49E-10	2.63E-08	294	BTK05730016(c)SJ1(t)Dry_0.5-1kb_1441-1536_H12(p)T3(s)090205SJ1SEQ1.096.ab1	CUST_15621_PI416193500	189200729	XP_001936701.1	blue light-inducible protein Bli-3 [Pyrenophora tritici-repentis Pt-1C-BFP] 	NA
36389	25060	104	4709	69	272.793	8.092	3.27E-11	2.13E-09	295	craniferina_c8895	CUST_10405_PI416193500	156039377	XP_001586796.1	hypothetical protein SS1G_11825 [Sclerotinia sclerotiorum 1980] 	Fungus
696	8559	109	1014	83	92.635	6.533	3.83E-13	4.95E-11	296	Cr_WMini_2881D01.ab1	CUST_19419_PI416193500	NA	NA	NA	Fungus
2389	38479	346	6242	171	119.498	6.901	1.66E-12	1.67E-10	297	craniferina_lrc468	CUST_871_PI416193500	154301996	XP_001551409.1	hypothetical protein BC1G_10235 [Botryotinia fuckeliana B05.10] 	Algae
15612	72	7973	20	1059	-113.158	-6.822	1.33E-12	1.38E-10	298	craniferina_c3813	CUST_5746_PI416193500	239613934	EEQ90921.1	glycosyl transferase family 17 protein [Ajellomyces dermatitidis ER-3]	Fungus
20102	3237	28	923	2	110.98	6.794	1.24E-12	1.30E-10	299	craniferina_c12091	CUST_5976_PI416193496	156065601	XP_001598722.1	hypothetical protein SS1G_00811 [Sclerotinia sclerotiorum 1980] 	Fungus
19741	36	9000	4	2185	-247.088	-7.949	3.19E-11	2.09E-09	300	craniferina_c8398	CUST_10036_PI416193500	119500778	XP_001267146.1	hypothetical protein NFIA_107410 [Neosartorya fischeri NRRL 181] 	Fungus
37953	2	4290	0	209	-2066.573	-11.013	4.04E-10	1.79E-08	301	craniferina_c5078	CUST_7097_PI416193500	259486751	CBF84862.1	"TPA: AAA family ATPase, putative (AFU_orthologue; AFUA_8G04270) [Aspergillus nidulans FGSC A4]"	Fungus
34661	160	2	63	0	76.052	6.249	1.35E-13	2.01E-11	302	craniferina_c17848	CUST_14302_PI416193500	NA	NA	NA	Algae
11650	214	2	53	0	102.673	6.682	9.69E-13	1.06E-10	303	Cr_DMidi_7585B08.ab1	CUST_16130_PI416193500	169599655	XP_001793250.1	hypothetical protein SNOG_02651 [Phaeosphaeria nodorum SN15] 	Fungus
2578	8082	74	2784	26	109.444	6.774	1.35E-12	1.39E-10	304	craniferina_c22360	CUST_14956_PI416193496	NA	NA	NA	Algae
21217	516	2	130	0	282.546	8.142	4.92E-11	3.04E-09	305	craniferina_c11883	CUST_12130_PI416193500	189192418	XP_001932548.1	alpha-glucosidase [Pyrenophora tritici-repentis Pt-1C-BFP] 	Algae
37513	149	3	36	0	54.293	5.763	7.34E-16	2.28E-13	306	craniferina_c25552	CUST_17954_PI416193496	NA	NA	NA	Fungus
809	3213	46	1035	37	82.565	6.367	3.73E-13	4.86E-11	307	craniferina_c11472	CUST_5517_PI416193496	NA	NA	NA	Fungus
4151	277	3	24	1	84.603	6.403	4.50E-13	5.62E-11	308	craniferina_c1151	CUST_2055_PI416193500	121713458	XP_001274340.1	riboflavin aldehyde-forming enzyme [Aspergillus clavatus NRRL 1] 	Fungus
39586	11	83351	14	3850	-15315.25	-13.903	8.09E-10	3.15E-08	309	BTK05730016(c)SJ1(t)Dry_0.5-1kb_1441-1536_H12(p)T3(s)090205SJ1SEQ1.096.ab1	CUST_15620_PI416193500	189200729	XP_001936701.1	blue light-inducible protein Bli-3 [Pyrenophora tritici-repentis Pt-1C-BFP] 	NA
39111	4647	83	1009	38	58.68	5.875	1.03E-14	2.15E-12	310	craniferina_c3850	CUST_5785_PI416193500	67904134	XP_682323.1	hypothetical protein AN9054.2 [Aspergillus nidulans FGSC A4] 	Algae
32520	2	101	0	25	-52.338	-5.71	1.19E-15	3.44E-13	311	craniferina_c26885	CUST_19233_PI416193496	NA	NA	NA	Fungus
2459	3	477	1	51	-151.768	-7.246	1.09E-11	8.41E-10	312	craniferina_c19178	CUST_11918_PI416193496	NA	NA	NA	Fungus
42824	2	120	0	21	-51.908	-5.698	1.00E-15	3.00E-13	313	craniferina_c26287	CUST_18651_PI416193496	NA	NA	NA	Fungus
2632	2231	21	416	24	166.525	7.38	1.64E-11	1.21E-09	314	craniferina_c14170	CUST_12896_PI416193500	NA	NA	NA	Fungus
26894	2	1964	0	80	-1067.521	-10.06	3.57E-10	1.60E-08	315	craniferina_c7999	CUST_9713_PI416193500	NA	NA	NA	Fungus
28816	370	3	112	2	125.106	6.967	5.07E-12	4.32E-10	316	craniferina_c21319	CUST_13965_PI416193496	NA	NA	NA	Fungus
23558	4	455	3	59	-148.322	-7.213	1.24E-11	9.40E-10	317	craniferina_c25093	CUST_17519_PI416193496	NA	NA	NA	Algae
39185	720	3	358	1	238.709	7.899	5.59E-11	3.35E-09	318	craniferina_c11416	CUST_5471_PI416193496	145246718	XP_001395608.1	hypothetical protein An12g05390 [Aspergillus niger] 	Fungus
26336	6763	147	1451	23	45.673	5.513	4.59E-16	1.53E-13	319	craniferina_c23859	CUST_16364_PI416193496	NA	NA	NA	Fungus
3891	16	1089	3	45	-67.374	-6.074	1.67E-13	2.42E-11	320	craniferina_c25458	CUST_17867_PI416193496	NA	NA	NA	Algae
10285	3	948	1	103	-325.7	-8.347	1.10E-10	5.93E-09	321	craniferina_c22705	CUST_15274_PI416193496	NA	NA	NA	Fungus
24519	2	100	0	7	-55.502	-5.794	1.53E-14	3.06E-12	322	craniferina_c5879	CUST_7920_PI416193500	291175568	EFE31373.1	hypothetical protein ARB_01769 [Arthroderma benhamiae CBS 112371]	Fungus
11563	2	7360	0	170	-3738.702	-11.868	8.05E-10	3.14E-08	323	craniferina_c3596	CUST_5478_PI416193500	156033037	XP_001585355.1	hypothetical protein SS1G_13594 [Sclerotinia sclerotiorum 1980] 	Fungus
20306	90	3508	8	250	-38.922	-5.283	4.30E-18	3.19E-15	324	craniferina_c10676	CUST_11443_PI416193500	NA	NA	NA	Fungus
10527	114	2	23	0	46.956	5.553	1.46E-15	4.11E-13	325	craniferina_c8157	CUST_9860_PI416193500	261358958	EEY21386.1	conserved hypothetical protein [Verticillium albo-atrum VaMs.102]	Fungus
5792	15153	255	1001	148	65.77	6.039	1.80E-13	2.58E-11	326	craniferina_c3703	CUST_5591_PI416193500	169597365	XP_001792106.1	hypothetical protein SNOG_01468 [Phaeosphaeria nodorum SN15] 	Fungus
44236	39	4028	5	684	-102.258	-6.676	3.23E-12	2.95E-10	327	craniferina_c8398	CUST_10035_PI416193500	119500778	XP_001267146.1	hypothetical protein NFIA_107410 [Neosartorya fischeri NRRL 181] 	Fungus
12880	3019	40	61	32	91.503	6.516	1.75E-12	1.74E-10	328	craniferina_c2660	CUST_4294_PI416193500	169618816	XP_001802821.1	hypothetical protein SNOG_12600 [Phaeosphaeria nodorum SN15] 	Fungus
14216	1412	17	186	11	93.147	6.541	2.29E-12	2.22E-10	329	craniferina_c5428	CUST_7457_PI416193500	NA	NA	NA	Fungus
5730	30	1480	11	196	-50.896	-5.669	5.92E-15	1.36E-12	330	craniferina_c17849	CUST_10679_PI416193496	NA	NA	NA	Fungus
15882	2171	17	354	11	141.675	7.146	1.85E-11	1.34E-09	331	craniferina_c1088	CUST_1953_PI416193500	NA	NA	NA	Fungus
19987	2	159	0	51	-82.595	-6.368	1.36E-12	1.41E-10	332	craniferina_c11057	CUST_5216_PI416193496	NA	NA	NA	Fungus
3881	7616	104	506	78	86.598	6.436	1.76E-12	1.75E-10	333	Cr_WMini_2881D01.ab1	CUST_19418_PI416193500	NA	NA	NA	Fungus
40001	499	6	48	4	92.515	6.532	2.60E-12	2.45E-10	334	craniferina_c2571	CUST_4186_PI416193500	156053778	XP_001592815.1	"T-complex protein 1, gamma subunit [Sclerotinia sclerotiorum 1980] "	Fungus
5575	116	2	44	0	51.595	5.689	1.62E-14	3.18E-12	335	Cr_DMini_1249D02.ab1	CUST_16605_PI416193500	296423732	XP_002841407.1	hypothetical protein [Tuber melanosporum Mel28] 	Fungus
265	193	3	94	1	61.322	5.938	2.17E-13	3.03E-11	336	craniferina_c6406	CUST_8411_PI416193500	171690994	XP_001910422.1	hypothetical protein [Podospora anserina S mat+] 	Fungus
30961	1842	41	294	5	44.273	5.468	2.71E-15	7.08E-13	337	craniferina_c8837	CUST_3648_PI416193496	NA	NA	NA	Fungus
22998	19	45011	3	2031	-2439.549	-11.252	8.17E-10	3.18E-08	338	craniferina_c721	CUST_66_PI416193496	NA	NA	NA	Algae
27236	3760	13	1631	20	696.188	9.443	4.11E-10	1.81E-08	339	craniferina_c5436	CUST_1702_PI416193496	NA	NA	NA	Fungus
25350	112	2	22	0	53.009	5.728	4.51E-14	7.65E-12	340	craniferina_c14052	CUST_7619_PI416193496	240110032	EER28201.1	FAD binding domain containing protein [Coccidioides posadasii C735 delta SOWgp]	Fungus
32408	2	122	0	18	-60.155	-5.911	3.00E-13	4.04E-11	341	craniferina_c12879	CUST_6615_PI416193496	NA	NA	NA	Fungus
34658	23	1074	2	127	-47.005	-5.555	1.34E-14	2.72E-12	342	craniferina_c3194	CUST_4976_PI416193500	169609983	XP_001798410.1	hypothetical protein SNOG_08083 [Phaeosphaeria nodorum SN15] 	Algae
15485	2	201	0	40	-107.304	-6.746	8.38E-12	6.66E-10	343	craniferina_c2469	CUST_439_PI416193496	NA	NA	NA	Fungus
39494	2	187	0	9	-79.919	-6.32	2.41E-12	2.31E-10	344	craniferina_c15399	CUST_8731_PI416193496	NA	NA	NA	Algae
41723	6498	88	3478	68	80.396	6.329	2.54E-12	2.41E-10	345	craniferina_c15180	CUST_8553_PI416193496	NA	NA	NA	Fungus
30723	6639	179	121	43	37.766	5.239	5.10E-16	1.67E-13	346	craniferina_c8579	CUST_10189_PI416193500	296819347	XP_002849833.1	class 2 transcription repressor NC2 [Arthroderma otae CBS 113480] 	Fungus
43229	10175	198	713	161	62.801	5.973	6.22E-13	7.34E-11	347	craniferina_c2145	CUST_347_PI416193496	156032591	XP_001585133.1	predicted protein [Sclerotinia sclerotiorum 1980] 	Fungus
2692	1129	7	289	5	178.151	7.477	6.90E-11	4.02E-09	348	craniferina_c16872	CUST_9898_PI416193496	NA	NA	NA	Fungus
27180	2360	6	2256	8	468.288	8.871	3.89E-10	1.74E-08	349	craniferina_c8323	CUST_9971_PI416193500	NA	NA	NA	Fungus
29526	5258	65	1451	10	79.969	6.321	3.67E-12	3.30E-10	350	craniferina_c7557	CUST_2885_PI416193496	261358958	EEY21386.1	conserved hypothetical protein [Verticillium albo-atrum VaMs.102]	Algae
43237	6	635	2	119	-106.709	-6.738	1.32E-11	9.89E-10	351	craniferina_c27150	CUST_19490_PI416193496	NA	NA	NA	Algae
5321	3	1559	1	187	-573.323	-9.163	4.53E-10	1.95E-08	352	craniferina_c4194	CUST_6170_PI416193500	119467352	XP_001257482.1	"acetylglutamate kinase, putative [Neosartorya fischeri NRRL 181] "	Fungus
16561	65	2194	6	36	-33.986	-5.087	3.18E-17	1.54E-14	353	craniferina_c5504	CUST_7542_PI416193500	189204982	XP_001938826.1	glycine dehydrogenase [Pyrenophora tritici-repentis Pt-1C-BFP] 	Fungus
8163	63828	1405	13240	346	45.567	5.51	3.57E-14	6.25E-12	354	Cr_DMini_4897E07.ab1	CUST_17285_PI416193500	NA	NA	NA	Fungus
21787	13	736	1	104	-54.851	-5.777	3.25E-13	4.35E-11	355	craniferina_c9590	CUST_4184_PI416193496	225557683	EEH05968.1	imidazole glycerol phosphate synthase hisHF [Ajellomyces capsulatus G186AR]	Algae
17167	35159	66	3546	32	567.818	9.149	4.80E-10	2.04E-08	356	craniferina_lrc61	CUST_116_PI416193500	46137139	XP_390261.1	hypothetical protein FG10085.1 [Gibberella zeae PH-1]	Algae
40983	61	16829	10	1098	-276.254	-8.11	1.96E-10	9.61E-09	357	craniferina_c5446	CUST_1707_PI416193496	156056993	XP_001594420.1	hypothetical protein SS1G_04227 [Sclerotinia sclerotiorum 1980] 	Fungus
29869	24718	724	2125	80	34.212	5.096	2.54E-16	9.40E-14	358	craniferina_c1796	CUST_3080_PI416193500	242762216	XP_002340331.1	"nuclear pore complex subunit Nup192, putative [Talaromyces stipitatus ATCC 10500] "	Fungus
19309	62283	1454	10335	112	42.501	5.409	2.17E-14	4.10E-12	359	Cr_DMini_4897E07.ab1	CUST_17284_PI416193500	NA	NA	NA	Fungus
35531	2	160	0	51	-62.341	-5.962	1.18E-12	1.25E-10	360	craniferina_c7318	CUST_2741_PI416193496	NA	NA	NA	Algae
17529	563	2	179	0	294.942	8.204	2.57E-10	1.20E-08	361	craniferina_c974	CUST_1755_PI416193500	NA	NA	NA	Fungus
15863	2687	17	817	6	156.306	7.288	8.00E-11	4.55E-09	362	craniferina_c10380	CUST_4742_PI416193496	NA	NA	NA	Fungus
34156	329	12387	20	1161	-37.591	-5.232	6.27E-15	1.43E-12	363	craniferina_c814	CUST_1473_PI416193500	296410874	XP_002835160.1	hypothetical protein [Tuber melanosporum Mel28] 	Fungus
39929	28520	78	3638	37	386.277	8.593	4.17E-10	1.82E-08	364	craniferina_c4977	CUST_6992_PI416193500	154303349	XP_001552082.1	hypothetical protein BC1G_09423 [Botryotinia fuckeliana B05.10] 	Fungus
10123	1858	25	222	18	83.975	6.392	9.41E-12	7.38E-10	365	craniferina_c27146	CUST_19486_PI416193496	NA	NA	NA	Fungus
5716	508	3	98	2	171.088	7.419	1.03E-10	5.63E-09	366	craniferina_c16881	CUST_13920_PI416193500	189193223	XP_001932950.1	conserved hypothetical protein [Pyrenophora tritici-repentis Pt-1C-BFP] 	Fungus
3923	30	1367	2	90	-45.348	-5.503	1.79E-13	2.57E-11	367	craniferina_c1176	CUST_129_PI416193496	NA	NA	NA	Fungus
2222	71	2	21	0	29.905	4.902	1.38E-17	8.01E-15	368	craniferina_c20035	CUST_12741_PI416193496	NA	NA	NA	Fungus
32904	1644	2	560	0	660.66	9.368	7.75E-10	3.04E-08	369	craniferina_c6084	CUST_8119_PI416193500	115398095	XP_001214639.1	conserved hypothetical protein [Aspergillus terreus NIH2624] 	Fungus
40975	3	6465	1	280	-2231.748	-11.124	1.44E-09	5.04E-08	370	craniferina_lrc633	CUST_1155_PI416193500	154273933	XP_001537818.1	sorting nexin-3 [Ajellomyces capsulatus NAm1] 	Fungus
36175	4	988	1	135	-274.631	-8.101	3.12E-10	1.43E-08	371	craniferina_c4194	CUST_6169_PI416193500	119467352	XP_001257482.1	"acetylglutamate kinase, putative [Neosartorya fischeri NRRL 181] "	Fungus
18049	2	128	0	30	-69.824	-6.126	4.97E-12	4.25E-10	372	craniferina_c13757	CUST_7369_PI416193496	NA	NA	NA	Fungus
23308	8	325	2	19	-41.145	-5.363	7.49E-14	1.21E-11	373	craniferina_c20053	CUST_12758_PI416193496	NA	NA	NA	Fungus
842	5	703	1	163	-132.805	-7.053	7.56E-11	4.37E-09	374	craniferina_c4017	CUST_5971_PI416193500	119192604	XP_001246908.1	hypothetical protein CIMG_00679 [Coccidioides immitis RS]	Fungus
23904	2	112	0	39	-57.524	-5.846	1.59E-12	1.61E-10	375	craniferina_c6265	CUST_2119_PI416193496	NA	NA	NA	Fungus
20707	1617	29	447	3	55.482	5.794	1.14E-12	1.22E-10	376	craniferina_c26076	CUST_18456_PI416193496	46126715	XP_387911.1	hypothetical protein FG07735.1 [Gibberella zeae PH-1]	Fungus
28800	48	5223	9	445	-109.365	-6.773	4.03E-11	2.57E-09	377	craniferina_c16274	CUST_13656_PI416193500	50542898	XP_499615.1	YALI0A00396p [Yarrowia lipolytica] 	Algae
6695	8451	12	1320	5	732.817	9.517	8.75E-10	3.33E-08	378	craniferina_c11198	CUST_5323_PI416193496	169610900	XP_001798868.1	hypothetical protein SNOG_08558 [Phaeosphaeria nodorum SN15] 	Fungus
5149	26	1103	4	129	-42.852	-5.421	1.77E-13	2.55E-11	379	craniferina_c3194	CUST_4975_PI416193500	169609983	XP_001798410.1	hypothetical protein SNOG_08083 [Phaeosphaeria nodorum SN15] 	Algae
30741	46783	784	9608	385	63.219	5.982	3.35E-12	3.04E-10	380	craniferina_lrc191	CUST_360_PI416193500	145257035	XP_001401594.1	hypothetical protein An04g02260 [Aspergillus niger] 	Fungus
7356	2	12330	0	2274	-5978.663	-12.546	2.37E-09	7.63E-08	381	craniferina_c6462	CUST_8472_PI416193500	156044020	XP_001588566.1	hypothetical protein SS1G_10113 [Sclerotinia sclerotiorum 1980] 	Algae
39191	2412	75	825	14	31.196	4.963	8.88E-16	2.72E-13	382	craniferina_c11694	CUST_12037_PI416193500	NA	NA	NA	Fungus
20731	381	6	15	6	104.641	6.709	4.09E-11	2.61E-09	383	craniferina_c14488	CUST_12999_PI416193500	NA	NA	NA	Algae
27735	15	2300	4	130	-159.256	-7.315	1.27E-10	6.67E-09	384	craniferina_c13899	CUST_7493_PI416193496	189194385	XP_001933531.1	mitochondrial intermediate peptidase [Pyrenophora tritici-repentis Pt-1C-BFP] 	Algae
1877	4	7380	1	778	-1964.264	-10.94	1.58E-09	5.41E-08	385	craniferina_c3370	CUST_5189_PI416193500	156059762	XP_001595804.1	eukaryotic translation initiation factor 3 [Sclerotinia sclerotiorum 1980] 	Fungus
14236	735	2	40	0	380.493	8.572	5.96E-10	2.46E-08	386	Cr_DMidi_5281H07.ab1	CUST_15779_PI416193500	NA	NA	NA	Fungus
43238	1910	13	520	6	154.543	7.272	1.32E-10	6.88E-09	387	craniferina_c27242	CUST_19576_PI416193496	NA	NA	NA	Algae
43089	147	4	1	1	40.138	5.327	1.55E-13	2.27E-11	388	craniferina_c27147	CUST_19487_PI416193496	NA	NA	NA	Fungus
16906	4	425	3	136	-103.862	-6.699	5.23E-11	3.18E-09	389	craniferina_lrc135	CUST_260_PI416193500	226295108	EEH50528.1	conserved hypothetical protein [Paracoccidioides brasiliensis Pb18]	Fungus
38682	3	408	1	67	-141.793	-7.148	1.26E-10	6.63E-09	390	craniferina_c27549	CUST_19871_PI416193496	NA	NA	NA	Fungus
33594	402	7	36	5	70.063	6.131	1.33E-11	9.97E-10	391	craniferina_c19710	CUST_12428_PI416193496	NA	NA	NA	Algae
21958	2221	72	226	12	31.248	4.966	5.78E-15	1.34E-12	392	craniferina_c27513	CUST_19837_PI416193496	261360297	EEY22725.1	conserved hypothetical protein [Verticillium albo-atrum VaMs.102]	Fungus
41626	31902	91	1385	13	354.198	8.468	6.88E-10	2.77E-08	393	craniferina_lrc597	CUST_1093_PI416193500	169626158	XP_001806481.1	hypothetical protein SNOG_16358 [Phaeosphaeria nodorum SN15] 	Fungus
42548	2	85	0	3	-37.234	-5.219	1.11E-13	1.70E-11	394	craniferina_c6562	CUST_8586_PI416193500	NA	NA	NA	Fungus
38080	5627	184	1127	19	30.239	4.918	2.07E-15	5.55E-13	395	craniferina_c4365	CUST_6360_PI416193500	NA	NA	NA	Fungus
15287	103	2	19	0	47.886	5.582	1.15E-12	1.22E-10	396	craniferina_c18261	CUST_11052_PI416193496	242771661	XP_002477888.1	conserved hypothetical protein [Talaromyces stipitatus ATCC 10500] 	Fungus
11603	2	1550	0	197	-814.936	-9.671	1.31E-09	4.65E-08	397	craniferina_c13534	CUST_7176_PI416193496	NA	NA	NA	Fungus
41195	31	1359	3	149	-43.325	-5.437	6.07E-13	7.21E-11	398	craniferina_c24828	CUST_17273_PI416193496	119487630	XP_001262547.1	"monocarboxylate permease homologue, mch4 [Neosartorya fischeri NRRL 181] "	Fungus
6761	93	3941	11	511	-42.522	-5.41	4.98E-13	6.10E-11	399	Cr_DMini_4609G09.ab1	CUST_17157_PI416193500	154310337	XP_001554500.1	hypothetical protein BC1G_07088 [Botryotinia fuckeliana B05.10] 	Fungus
1790	119	3	48	0	44.304	5.469	7.54E-13	8.61E-11	400	Cr_DMini_1249D02.ab1	CUST_16604_PI416193500	296423732	XP_002841407.1	hypothetical protein [Tuber melanosporum Mel28] 	Fungus
26915	8	379	1	35	-50.553	-5.66	1.43E-12	1.46E-10	401	craniferina_c16455	CUST_9574_PI416193496	159127587	EDP52702.1	conserved hypothetical protein [Aspergillus fumigatus A1163]	Fungus
19990	3	587	2	135	-185.136	-7.532	2.62E-10	1.22E-08	402	craniferina_c26382	CUST_18745_PI416193496	169598514	XP_001792680.1	hypothetical protein SNOG_02061 [Phaeosphaeria nodorum SN15] 	Fungus
14909	2	69	0	14	-37.611	-5.233	1.86E-13	2.65E-11	403	craniferina_c20211	CUST_12912_PI416193496	NA	NA	NA	Fungus
38669	607	11	115	3	56.63	5.823	4.55E-12	3.98E-10	404	craniferina_c4373	CUST_1185_PI416193496	NA	NA	NA	Algae
989	21	716	3	17	-34.949	-5.127	7.39E-14	1.20E-11	405	craniferina_c17464	CUST_10357_PI416193496	NA	NA	NA	Algae
40559	164	5040	68	638	-32.688	-5.031	2.94E-14	5.35E-12	406	Cr_DMini_4609B06.ab1	CUST_17060_PI416193500	NA	NA	NA	Algae
31074	601	14	234	2	40.399	5.336	4.43E-13	5.56E-11	407	craniferina_c15308	CUST_13281_PI416193500	261357393	EEY19821.1	conserved hypothetical protein [Verticillium albo-atrum VaMs.102]	Fungus
11316	5748	197	1099	15	28.805	4.848	2.05E-15	5.55E-13	408	craniferina_c4365	CUST_6359_PI416193500	NA	NA	NA	Fungus
44257	2	7740	0	842	-3281.973	-11.68	2.78E-09	8.75E-08	409	craniferina_c2187	CUST_361_PI416193496	NA	NA	NA	Fungus
973	2	6255	0	527	-2655.116	-11.375	2.69E-09	8.51E-08	410	craniferina_c1727	CUST_2969_PI416193500	116191233	XP_001221429.1	hypothetical protein CHGG_05334 [Chaetomium globosum CBS 148.51] 	Fungus
29158	33384	84	6881	29	407.179	8.67	9.28E-10	3.50E-08	411	Cr_DMini_2305B10.ab1	CUST_16733_PI416193500	NA	NA	NA	Fungus
10401	15	932	3	73	-62.027	-5.955	1.27E-11	9.60E-10	412	craniferina_c28253	CUST_20460_PI416193496	296804368	XP_002843036.1	conserved hypothetical protein [Arthroderma otae CBS 113480] 	Fungus
22144	656	2	43	0	343.372	8.424	8.32E-10	3.21E-08	413	Cr_DMidi_6817B03.ab1	CUST_15960_PI416193500	NA	NA	NA	Algae
12350	44955	715	10257	366	66.807	6.062	1.97E-11	1.40E-09	414	craniferina_lrc191	CUST_359_PI416193500	145257035	XP_001401594.1	hypothetical protein An04g02260 [Aspergillus niger] 	Fungus
41607	3	1693	0	224	-674.71	-9.398	1.46E-09	5.10E-08	415	craniferina_c5175	CUST_7187_PI416193500	238498600	XP_002380535.1	"mitochondrial carrier protein, putative [Aspergillus flavus NRRL3357] "	Fungus
41444	4	105	1	15	-28.445	-4.83	4.53E-15	1.09E-12	416	craniferina_c4066	CUST_1051_PI416193496	NA	NA	NA	Algae
29826	2453	6	308	6	656.689	9.359	1.42E-09	4.99E-08	417	craniferina_c5090	CUST_7108_PI416193500	NA	NA	NA	Fungus
40416	2	102	0	18	-45.919	-5.521	2.54E-12	2.41E-10	418	craniferina_c5778	CUST_7813_PI416193500	NA	NA	NA	Fungus
43302	3	162	1	28	-55.085	-5.784	6.44E-12	5.27E-10	419	craniferina_c10803	CUST_5041_PI416193496	NA	NA	NA	Fungus
16874	6610	257	308	25	25.832	4.691	8.85E-16	2.72E-13	420	craniferina_c8579	CUST_10190_PI416193500	296819347	XP_002849833.1	class 2 transcription repressor NC2 [Arthroderma otae CBS 113480] 	Fungus
3479	578	8	78	3	71.003	6.15	2.95E-11	1.96E-09	421	craniferina_c10018	CUST_4490_PI416193496	NA	NA	NA	Fungus
21996	748	13	101	1	56.66	5.824	9.63E-12	7.51E-10	422	craniferina_c10901	CUST_11581_PI416193500	225684729	EEH23013.1	predicted protein [Paracoccidioides brasiliensis Pb03]	Fungus
19913	16	3147	2	552	-195.996	-7.615	4.44E-10	1.91E-08	423	craniferina_c5234	CUST_7244_PI416193500	242794403	XP_002482365.1	"proteasome regulatory particle subunit Rpt6, putative [Talaromyces stipitatus ATCC 10500] "	Fungus
34442	2	150	0	26	-69.53	-6.12	2.87E-11	1.92E-09	424	craniferina_c8294	CUST_3318_PI416193496	239611140	EEQ88127.1	DNA binding protein SART-1 [Ajellomyces dermatitidis ER-3]	Fungus
24204	2322	11	1361	14	334.661	8.387	9.49E-10	3.58E-08	425	craniferina_c12544	CUST_6339_PI416193496	212532971	XP_002146642.1	"cytochrome P450, putative [Penicillium marneffei ATCC 18224] "	Fungus
10334	23082	535	1205	173	44.471	5.475	2.77E-12	2.57E-10	426	craniferina_c1939	CUST_3296_PI416193500	239613428	EEQ90415.1	GTP-binding protein YchF [Ajellomyces dermatitidis ER-3]	Fungus
37013	20	885	8	34	-45.169	-5.497	3.14E-12	2.87E-10	427	craniferina_c9314	CUST_3977_PI416193496	NA	NA	NA	Fungus
27644	93	2279	3	77	-24.429	-4.61	1.77E-16	6.87E-14	428	craniferina_c5504	CUST_7541_PI416193500	189204982	XP_001938826.1	glycine dehydrogenase [Pyrenophora tritici-repentis Pt-1C-BFP] 	Fungus
3012	12468	251	1200	85	51.266	5.68	5.53E-12	4.62E-10	429	craniferina_lrc1133	CUST_2032_PI416193500	240107817	EER25996.1	kinase domain containing protein [Coccidioides posadasii C735 delta SOWgp]	Fungus
33765	6	371	1	62	-59.079	-5.885	1.87E-11	1.35E-09	430	craniferina_c21362	CUST_14006_PI416193496	NA	NA	NA	Fungus
5507	3	9688	1	784	-2990.99	-11.546	3.43E-09	1.04E-07	431	craniferina_c1727	CUST_2970_PI416193500	116191233	XP_001221429.1	hypothetical protein CHGG_05334 [Chaetomium globosum CBS 148.51] 	Fungus
5824	2561	12	415	13	338.054	8.401	9.88E-10	3.70E-08	432	craniferina_c26436	CUST_18796_PI416193496	NA	NA	NA	Fungus
39376	10	383	3	25	-39.058	-5.288	1.09E-12	1.17E-10	433	craniferina_c28045	CUST_20308_PI416193496	NA	NA	NA	Fungus
819	31298	82	2450	24	394.137	8.623	1.20E-09	4.34E-08	434	craniferina_c6114	CUST_8153_PI416193500	NA	NA	NA	Algae
5542	3	164	1	42	-49.632	-5.633	5.47E-12	4.58E-10	435	craniferina_c27780	CUST_20082_PI416193496	NA	NA	NA	Fungus
39024	555	10	102	4	56.621	5.823	1.78E-11	1.29E-09	436	craniferina_c21646	CUST_14281_PI416193496	NA	NA	NA	Fungus
41419	8	733	2	75	-95.265	-6.574	1.17E-10	6.23E-09	437	craniferina_c21318	CUST_13964_PI416193496	NA	NA	NA	Algae
18544	1936	2	1102	0	910.827	9.831	2.48E-09	7.96E-08	438	craniferina_c8792	CUST_10340_PI416193500	NA	NA	NA	Fungus
13782	99	3	19	1	37.51	5.229	1.27E-12	1.33E-10	439	craniferina_c10551	CUST_4868_PI416193496	NA	NA	NA	Fungus
35175	5	2760	3	298	-590.118	-9.205	1.88E-09	6.30E-08	440	craniferina_c5355	CUST_7377_PI416193500	115388729	XP_001211870.1	predicted protein [Aspergillus terreus NIH2624] 	Fungus
16283	39	2	8	0	21.651	4.436	6.21E-18	4.29E-15	441	craniferina_c3578	CUST_5448_PI416193500	169604708	XP_001795775.1	hypothetical protein SNOG_05370 [Phaeosphaeria nodorum SN15] 	Fungus
15408	536	2	22	0	271.138	8.083	9.79E-10	3.67E-08	442	Cr_DMidi_6817G10.ab1	CUST_16077_PI416193500	NA	NA	NA	Algae
37131	19084	210	11643	96	85.843	6.424	1.11E-10	5.97E-09	443	craniferina_c5198	CUST_1589_PI416193496	189197727	XP_001935201.1	conserved hypothetical protein [Pyrenophora tritici-repentis Pt-1C-BFP] 	Fungus
13659	633	22	13	10	31.156	4.961	3.58E-13	4.70E-11	444	craniferina_c14488	CUST_13000_PI416193500	NA	NA	NA	Algae
35363	122	4	9	2	30.083	4.911	1.90E-13	2.69E-11	445	craniferina_c25896	CUST_18279_PI416193496	NA	NA	NA	Fungus
1235	68	3	11	0	26.29	4.716	2.02E-14	3.85E-12	446	craniferina_c11073	CUST_11679_PI416193500	123398901	XP_001301367.1	ankyrin repeat protein [Trichomonas vaginalis G3] 	Fungus
12688	2	9683	0	2715	-5050.946	-12.302	4.67E-09	1.32E-07	447	craniferina_c19762	CUST_12478_PI416193496	NA	NA	NA	Fungus
14883	3159	40	1443	10	75.505	6.239	8.50E-11	4.80E-09	448	craniferina_c16876	CUST_13917_PI416193500	NA	NA	NA	Algae
43917	253	10886	76	1113	-44.233	-5.467	6.70E-12	5.46E-10	449	craniferina_c15528	CUST_13366_PI416193500	119485506	XP_001262187.1	"amino acid permease, putative [Neosartorya fischeri NRRL 181] "	Fungus
42041	2	2058	0	90	-929.974	-9.861	2.98E-09	9.25E-08	450	craniferina_c18076	CUST_14344_PI416193500	291177238	EFE33033.1	hypothetical protein ARB_00120 [Arthroderma benhamiae CBS 112371] 	Fungus
19780	25	37127	12	871	-1623.562	-10.665	3.77E-09	1.12E-07	451	craniferina_c2225	CUST_3705_PI416193500	NA	NA	NA	Algae
40341	818	6	307	6	178.642	7.481	6.82E-10	2.75E-08	452	craniferina_c23565	CUST_16087_PI416193496	NA	NA	NA	Fungus
7431	1916	13	1789	4	118.316	6.886	2.85E-10	1.31E-08	453	craniferina_c8323	CUST_9972_PI416193500	NA	NA	NA	Fungus
19607	7862	130	1574	82	67.536	6.078	6.51E-11	3.83E-09	454	craniferina_c7623	CUST_9402_PI416193500	296415053	XP_002837206.1	hypothetical protein [Tuber melanosporum Mel28] 	Fungus
35429	2	1877	0	65	-950.203	-9.892	3.17E-09	9.72E-08	455	Cr_DMini_865F12.ab1	CUST_17637_PI416193500	240108232	EER26406.1	"DNA-directed RNA polymerase III subunit RPC10, putative [Coccidioides posadasii C735 delta SOWgp]"	Algae
15261	43	1351	5	184	-31.19	-4.963	5.76E-13	6.89E-11	456	craniferina_c13046	CUST_6752_PI416193496	NA	NA	NA	Algae
23112	543	2	34	0	283.761	8.149	1.27E-09	4.56E-08	457	Cr_DMidi_6817A03.ab1	CUST_15939_PI416193500	NA	NA	NA	Algae
29535	664	2	63	1	300.93	8.233	1.31E-09	4.66E-08	458	Cr_DMidi_6817D11.ab1	CUST_16016_PI416193500	NA	NA	NA	Fungus
44232	3	1539	1	158	-538.303	-9.072	2.28E-09	7.43E-08	459	craniferina_c2276	CUST_3778_PI416193500	NA	NA	NA	Fungus
4118	84	4407	1	417	-52.572	-5.716	2.45E-11	1.69E-09	460	Cr_DMini_673E10.ab1	CUST_17457_PI416193500	226290330	EEH45814.1	37S ribosomal protein Mrp17 [Paracoccidioides brasiliensis Pb18]	Fungus
4518	719	2	60	0	331.792	8.374	1.49E-09	5.18E-08	461	Cr_DMidi_5281G05.ab1	CUST_15761_PI416193500	NA	NA	NA	Fungus
8494	214	3	121	1	56.834	5.829	3.80E-11	2.44E-09	462	craniferina_c5767	CUST_1864_PI416193496	NA	NA	NA	Fungus
2079	2	54	0	4	-24.017	-4.586	7.62E-15	1.69E-12	463	craniferina_c18540	CUST_11316_PI416193496	NA	NA	NA	Fungus
25124	2	223	0	34	-123.496	-6.948	3.98E-10	1.77E-08	464	craniferina_c19503	CUST_12232_PI416193496	NA	NA	NA	Fungus
5864	3	70	0	4	-25.462	-4.67	3.71E-14	6.47E-12	465	craniferina_c1136	CUST_2037_PI416193500	154321986	XP_001560308.1	hypothetical protein BC1G_01140 [Botryotinia fuckeliana B05.10] 	Fungus
36930	2	105	0	3	-51.064	-5.674	2.31E-11	1.60E-09	466	craniferina_c24321	CUST_16800_PI416193496	239606853	EEQ83840.1	conserved hypothetical protein [Ajellomyces dermatitidis ER-3]	Fungus
25774	3	2168	1	68	-866.276	-9.759	3.27E-09	9.97E-08	467	craniferina_c7999	CUST_9714_PI416193500	NA	NA	NA	Fungus
5312	26917	62	4458	27	457.414	8.837	2.18E-09	7.15E-08	468	craniferina_c4977	CUST_6991_PI416193500	154303349	XP_001552082.1	hypothetical protein BC1G_09423 [Botryotinia fuckeliana B05.10] 	Fungus
23682	4041	109	203	15	37.108	5.214	4.31E-12	3.81E-10	469	craniferina_c14941	CUST_13140_PI416193500	145228991	XP_001388804.1	D-xylose reductase xyrA-Aspergillus niger 	Fungus
13772	449	20	83	4	22.827	4.513	5.08E-15	1.20E-12	470	craniferina_c18847	CUST_14442_PI416193500	NA	NA	NA	Fungus
25394	290	4	34	3	78.594	6.296	1.39E-10	7.17E-09	471	craniferina_c20132	CUST_12835_PI416193496	NA	NA	NA	Fungus
44660	3	140	1	11	-45.002	-5.492	1.74E-11	1.27E-09	472	craniferina_c21416	CUST_14056_PI416193496	NA	NA	NA	Fungus
28560	7063	115	1452	78	69.557	6.12	1.03E-10	5.65E-09	473	craniferina_c7623	CUST_9401_PI416193500	296415053	XP_002837206.1	hypothetical protein [Tuber melanosporum Mel28] 	Fungus
9806	2	1006	0	148	-522.688	-9.03	2.60E-09	8.27E-08	474	craniferina_c17653	CUST_10509_PI416193496	242788525	XP_002481236.1	"transposable element tc1 transposase, putative [Talaromyces stipitatus ATCC 10500] "	Algae
8957	89	1797	24	123	-20.533	-4.36	2.08E-16	8.00E-14	475	craniferina_c6224	CUST_8243_PI416193500	296411137	XP_002835291.1	hypothetical protein [Tuber melanosporum Mel28] 	Fungus
11751	31	1181	5	101	-37.745	-5.238	5.56E-12	4.62E-10	476	craniferina_c28245	CUST_20452_PI416193496	119493112	XP_001263792.1	hypothetical protein NFIA_070660 [Neosartorya fischeri NRRL 181] 	Fungus
15065	218	3	17	2	81.928	6.356	1.83E-10	9.03E-09	477	craniferina_c19489	CUST_12218_PI416193496	115433911	XP_001217610.1	conserved hypothetical protein [Aspergillus terreus NIH2624] 	Fungus
12627	6	214	2	58	-38.578	-5.27	8.32E-12	6.62E-10	478	craniferina_lrc12709	CUST_6476_PI416193496	NA	NA	NA	Fungus
9510	5199	8	2919	7	783.094	9.613	3.61E-09	1.08E-07	479	craniferina_c7331	CUST_9155_PI416193500	221126627	XP_002156063.1	PREDICTED: similar to MAEBL [Hydra magnipapillata]	Fungus
8728	2	4310	1	48	-1809.005	-10.821	4.87E-09	1.37E-07	480	craniferina_c23208	CUST_15753_PI416193496	NA	NA	NA	Fungus
37671	204	6813	43	986	-33.658	-5.073	3.55E-12	3.21E-10	481	Cr_WMidi_5761E04.ab1	CUST_18084_PI416193500	171687751	XP_001908816.1	hypothetical protein [Podospora anserina S mat+] 	Fungus
22722	408	15	164	3	27.057	4.758	4.06E-13	5.17E-11	482	craniferina_c8756	CUST_10315_PI416193500	261194545	XP_002623677.1	predicted protein [Ajellomyces dermatitidis SLH14081] 	Fungus
15759	15430	402	3754	208	40.788	5.35	1.48E-11	1.10E-09	483	craniferina_c1392	CUST_2447_PI416193500	189207801	XP_001940234.1	alcohol dehydrogenase [Pyrenophora tritici-repentis Pt-1C-BFP] 	Algae
37630	1722	18	645	1	89.48	6.483	2.49E-10	1.17E-08	484	craniferina_lrc231	CUST_437_PI416193500	169610273	XP_001798555.1	hypothetical protein SNOG_08233 [Phaeosphaeria nodorum SN15] 	Fungus
38472	3	99	1	18	-36.326	-5.183	5.54E-12	4.62E-10	485	craniferina_c2056	CUST_320_PI416193496	NA	NA	NA	Algae
39716	15396	149	2453	120	125.156	6.968	5.95E-10	2.46E-08	486	craniferina_c21426	CUST_14064_PI416193496	NA	NA	NA	Fungus
14644	443	20	72	3	21.841	4.449	7.41E-15	1.65E-12	487	craniferina_c18847	CUST_14441_PI416193500	NA	NA	NA	Fungus
17655	27	37008	16	544	-1551.367	-10.599	4.94E-09	1.38E-07	488	craniferina_c2225	CUST_3706_PI416193500	NA	NA	NA	Algae
38653	242	2	44	0	110.801	6.792	4.73E-10	2.02E-08	489	craniferina_c19823	CUST_12536_PI416193496	NA	NA	NA	Algae
13937	681	2	49	0	317.94	8.313	2.20E-09	7.20E-08	490	Cr_DMidi_5281E09.ab1	CUST_15724_PI416193500	NA	NA	NA	Algae
19587	2	1692	0	252	-940.22	-9.877	4.40E-09	1.26E-07	491	craniferina_c24107	CUST_16599_PI416193496	NA	NA	NA	Fungus
4611	26	530	3	113	-20.077	-4.327	1.24E-15	3.57E-13	492	craniferina_c9526	CUST_4137_PI416193496	240106850	EER25037.1	hypothetical protein CPC735_016380 [Coccidioides posadasii C735 delta SOWgp]	Algae
10260	14	472	1	28	-33.806	-5.079	5.33E-12	4.50E-10	493	craniferina_c11168	CUST_11725_PI416193500	145245221	XP_001394878.1	hypothetical protein An11g09200 [Aspergillus niger] 	Fungus
25549	917	8	284	2	106.863	6.74	4.65E-10	1.99E-08	494	craniferina_c17808	CUST_10646_PI416193496	NA	NA	NA	Algae
11495	2	182	0	43	-94.201	-6.558	3.95E-10	1.76E-08	495	craniferina_c26216	CUST_18587_PI416193496	NA	NA	NA	Fungus
21529	63	2	22	0	32.948	5.042	4.95E-12	4.24E-10	496	craniferina_c11687	CUST_5662_PI416193496	NA	NA	NA	Fungus
22943	917	7	174	3	130.431	7.027	7.54E-10	2.98E-08	497	craniferina_c14845	CUST_8279_PI416193496	NA	NA	NA	Fungus
31455	477	22	64	6	21.921	4.454	2.86E-14	5.23E-12	498	craniferina_c829	CUST_78_PI416193496	NA	NA	NA	Fungus
20294	2	141	0	26	-75.665	-6.242	2.38E-10	1.13E-08	499	craniferina_c24406	CUST_16879_PI416193496	NA	NA	NA	Algae
3180	8	152	2	8	-18.952	-4.244	5.71E-16	1.85E-13	500	craniferina_c3870	CUST_5810_PI416193500	145238204	XP_001391749.1	hypothetical protein An07g06720 [Aspergillus niger] 	Fungus
4725	119	2	25	0	53.969	5.754	8.07E-11	4.59E-09	501	craniferina_c6497	CUST_2240_PI416193496	NA	NA	NA	Algae
3940	15524	347	2520	56	44.762	5.484	4.53E-11	2.83E-09	502	craniferina_c5634	CUST_7659_PI416193500	NA	NA	NA	Fungus
4631	397	20	74	5	19.803	4.308	4.30E-15	1.06E-12	503	craniferina_c24331	CUST_16809_PI416193496	NA	NA	NA	Algae
21670	2	2186	0	74	-1116.86	-10.125	5.27E-09	1.45E-07	504	craniferina_c18076	CUST_14343_PI416193500	291177238	EFE33033.1	hypothetical protein ARB_00120 [Arthroderma benhamiae CBS 112371] 	Fungus
8556	2	87	0	12	-41.902	-5.389	3.08E-11	2.02E-09	505	craniferina_c5778	CUST_7814_PI416193500	NA	NA	NA	Fungus
26510	285	5	72	3	67.409	6.075	2.09E-10	1.01E-08	506	craniferina_c27886	CUST_20177_PI416193496	226287725	EEH43238.1	GPI ethanolamine phosphate transferase [Paracoccidioides brasiliensis Pb18]	Fungus
30069	66289	2759	3533	170	24.03	4.587	4.22E-13	5.34E-11	507	craniferina_c8599	CUST_10204_PI416193500	NA	NA	NA	Fungus
15032	186	2	29	0	93.146	6.541	4.75E-10	2.02E-08	508	craniferina_c18105	CUST_10912_PI416193496	NA	NA	NA	Fungus
18564	251	11	24	2	23.537	4.557	3.55E-13	4.67E-11	509	craniferina_c11575	CUST_11968_PI416193500	46127357	XP_388232.1	hypothetical protein FG08056.1 [Gibberella zeae PH-1]	Fungus
24489	35008	107	3058	35	338.34	8.402	3.07E-09	9.48E-08	510	craniferina_c6114	CUST_8154_PI416193500	NA	NA	NA	Algae
42967	105	3	18	1	31.915	4.996	7.95E-12	6.36E-10	511	craniferina_c18392	CUST_11174_PI416193496	240277063	EER40573.1	HLA class III protein Dom3z [Ajellomyces capsulatus H143]	Algae
20793	4998	78	2183	13	61.345	5.939	1.68E-10	8.39E-09	512	craniferina_c23930	CUST_16430_PI416193496	NA	NA	NA	Fungus
17805	559	2	178	0	302.921	8.243	2.88E-09	9.01E-08	513	craniferina_c6379	CUST_8388_PI416193500	NA	NA	NA	Fungus
18227	1035	2	358	0	556.268	9.12	4.32E-09	1.24E-07	514	craniferina_c974	CUST_1756_PI416193500	NA	NA	NA	Fungus
9270	58	1812	6	268	-30.92	-4.95	7.68E-12	6.18E-10	515	Cr_Mini_01B04.ab1	CUST_17860_PI416193500	NA	NA	NA	Fungus
30966	33	1277	6	186	-39.373	-5.299	3.61E-11	2.33E-09	516	Cr_Mini_01B04.ab1	CUST_17861_PI416193500	NA	NA	NA	Fungus
3187	639	21	117	14	33.459	5.064	1.48E-11	1.10E-09	517	craniferina_c12480	CUST_6285_PI416193496	NA	NA	NA	Fungus
28827	550	7	158	9	122.568	6.937	9.16E-10	3.47E-08	518	craniferina_c11883	CUST_12129_PI416193500	189192418	XP_001932548.1	alpha-glucosidase [Pyrenophora tritici-repentis Pt-1C-BFP] 	Algae
23249	50	2	8	0	27.508	4.782	3.07E-12	2.83E-10	519	craniferina_c23802	CUST_16312_PI416193496	169607222	XP_001797031.1	hypothetical protein SNOG_06666 [Phaeosphaeria nodorum SN15] 	Fungus
8350	738	35	169	3	20.724	4.373	5.59E-14	9.23E-12	520	craniferina_c5798	CUST_1878_PI416193496	70996622	XP_753066.1	conserved hypothetical protein [Aspergillus fumigatus Af293] 	Fungus
24384	678	2	54	0	326.829	8.352	3.42E-09	1.03E-07	521	Cr_DMidi_6817A03.ab1	CUST_15938_PI416193500	NA	NA	NA	Algae
24335	32504	1253	11729	237	25.075	4.648	1.46E-12	1.48E-10	522	craniferina_lrc1285	CUST_2263_PI416193500	242774074	XP_002478369.1	xylitol dehydrogenase XdhB [Talaromyces stipitatus ATCC 10500] 	Algae
24073	516	2	50	0	266.191	8.056	2.96E-09	9.19E-08	523	Cr_DMidi_6817B03.ab1	CUST_15961_PI416193500	NA	NA	NA	Algae
39318	655	3	34	1	228.203	7.834	2.60E-09	8.27E-08	524	Cr_DMidi_5281F03.ab1	CUST_15734_PI416193500	NA	NA	NA	Algae
32726	1270	16	222	5	83.113	6.377	5.37E-10	2.24E-08	525	Cr_WMini_769A07.ab1	CUST_19936_PI416193500	261358384	EEY20812.1	conserved hypothetical protein [Verticillium albo-atrum VaMs.102]	Fungus
32791	598	10	262	7	79.537	6.314	4.85E-10	2.06E-08	526	craniferina_c15308	CUST_13282_PI416193500	261357393	EEY19821.1	conserved hypothetical protein [Verticillium albo-atrum VaMs.102]	Fungus
13116	108	4533	6	411	-41.91	-5.389	6.38E-11	3.76E-09	527	Cr_DMini_673E10.ab1	CUST_17456_PI416193500	226290330	EEH45814.1	37S ribosomal protein Mrp17 [Paracoccidioides brasiliensis Pb18]	Fungus
20041	2	5477	0	814	-2916.662	-11.51	9.30E-09	2.32E-07	528	craniferina_c11576	CUST_11970_PI416193500	NA	NA	NA	Algae
16200	12	43147	16	2018	-7761.326	-12.922	1.12E-08	2.68E-07	529	craniferina_lrc280	CUST_526_PI416193500	NA	NA	NA	Fungus
16490	486	15	165	4	33.054	5.047	2.48E-11	1.70E-09	530	craniferina_c11124	CUST_11693_PI416193500	261353283	EEY15711.1	receptor-interacting serine/threonine-protein kinase [Verticillium albo-atrum VaMs.102]	Algae
25208	99	2	40	0	47.254	5.562	1.19E-10	6.32E-09	531	craniferina_c26215	CUST_18586_PI416193496	154319698	XP_001559166.1	hypothetical protein BC1G_02330 [Botryotinia fuckeliana B05.10] 	Algae
41726	3302	9	723	9	557.069	9.122	5.24E-09	1.45E-07	532	craniferina_lrc1083	CUST_1946_PI416193500	NA	NA	NA	Algae
6363	134	4	18	1	31.674	4.985	2.06E-11	1.46E-09	533	craniferina_c18734	CUST_11498_PI416193496	NA	NA	NA	Fungus
11763	142	2624	30	169	-18.683	-4.224	2.44E-14	4.56E-12	534	craniferina_c16208	CUST_13634_PI416193500	240273069	EER36592.1	pre-mRNA-splicing factor cwc24 [Ajellomyces capsulatus H143]	Fungus
19926	186	6	24	2	32.42	5.019	2.45E-11	1.69E-09	535	craniferina_c8743	CUST_10303_PI416193500	240276498	EER40010.1	protein kinase [Ajellomyces capsulatus H143]	Fungus
10511	2	32	0	5	-15.671	-3.97	1.43E-18	1.35E-15	536	craniferina_c18580	CUST_11355_PI416193496	NA	NA	NA	Fungus
6937	1046	18	520	7	59.173	5.887	2.56E-10	1.20E-08	537	craniferina_c24812	CUST_17257_PI416193496	NA	NA	NA	Fungus
22681	2129	51	486	20	42.796	5.419	8.69E-11	4.88E-09	538	craniferina_c12225	CUST_6080_PI416193496	169608712	XP_001797775.1	hypothetical protein SNOG_07442 [Phaeosphaeria nodorum SN15] 	Fungus
40669	2	51	0	4	-22.635	-4.5	8.50E-13	9.52E-11	539	Cr_WMini_3841D05.ab1	CUST_19644_PI416193500	NA	NA	NA	Fungus
21925	20	816	7	131	-41.992	-5.392	8.51E-11	4.80E-09	540	craniferina_c17627	CUST_10491_PI416193496	NA	NA	NA	Algae
23487	110387	6688	17363	1410	16.613	4.054	3.43E-16	1.21E-13	541	Cr_DMini_3841G09.ab1	CUST_16995_PI416193500	NA	NA	NA	Fungus
35886	100	3	26	0	30.023	4.908	1.48E-11	1.10E-09	542	Cr_WMidi_7201E12.ab1	CUST_18383_PI416193500	NA	NA	NA	Algae
28850	17	678	1	83	-40.639	-5.345	7.97E-11	4.55E-09	543	craniferina_c16072	CUST_9267_PI416193496	NA	NA	NA	Fungus
788	529	3	22	0	208.894	7.707	2.91E-09	9.09E-08	544	Cr_DMidi_5281F03.ab1	CUST_15735_PI416193500	NA	NA	NA	Algae
36812	3924	14	1821	3	253.686	7.987	3.42E-09	1.03E-07	545	craniferina_lrc505	CUST_942_PI416193500	296810840	XP_002845758.1	bax Inhibitor family protein [Arthroderma otae CBS 113480] 	Fungus
18648	2	34	0	6	-18.748	-4.229	3.96E-14	6.78E-12	546	craniferina_c25300	CUST_17718_PI416193496	NA	NA	NA	Fungus
14074	3964	138	762	107	34.101	5.092	3.90E-11	2.50E-09	547	craniferina_c2100	CUST_3538_PI416193500	154311684	XP_001555171.1	hypothetical protein BC1G_06301 [Botryotinia fuckeliana B05.10] 	Fungus
19058	16339	104	1247	58	172.007	7.426	2.29E-09	7.43E-08	548	craniferina_c9115	CUST_3841_PI416193496	154309312	XP_001553990.1	predicted protein [Botryotinia fuckeliana B05.10] 	Fungus
36639	187	3	55	1	58.185	5.863	2.84E-10	1.31E-08	549	craniferina_c21451	CUST_14089_PI416193496	169607032	XP_001796936.1	hypothetical protein SNOG_06569 [Phaeosphaeria nodorum SN15] 	Fungus
27551	8	990	0	162	-129.639	-7.018	1.51E-09	5.23E-08	550	craniferina_c20320	CUST_13013_PI416193496	NA	NA	NA	Fungus
10000	2427	45	849	29	59.026	5.883	3.38E-10	1.54E-08	551	craniferina_c10806	CUST_11516_PI416193500	291185823	EFE41286.1	hypothetical protein TRV_03993 [Trichophyton verrucosum HKI 0517]	Fungus
11473	141	2432	25	144	-17.478	-4.127	7.82E-15	1.72E-12	552	craniferina_c16208	CUST_13633_PI416193500	240273069	EER36592.1	pre-mRNA-splicing factor cwc24 [Ajellomyces capsulatus H143]	Fungus
15700	2230	20	753	17	143.473	7.165	1.89E-09	6.31E-08	553	craniferina_c14369	CUST_7877_PI416193496	NA	NA	NA	Fungus
42514	1483	53	266	10	27.78	4.796	1.38E-11	1.03E-09	554	craniferina_c27300	CUST_19631_PI416193496	189202892	XP_001937782.1	conserved hypothetical protein [Pyrenophora tritici-repentis Pt-1C-BFP] 	Algae
22991	4	5244	1	599	-1347.717	-10.396	9.40E-09	2.34E-07	555	craniferina_lrc204	CUST_385_PI416193500	295646723	ADG23112.1	40S ribosomal protein Rps16 [Rhizoplaca chrysoleuca]	Fungus
43512	670	3	41	1	201.608	7.655	3.22E-09	9.87E-08	556	Cr_DMidi_5281H07.ab1	CUST_15778_PI416193500	NA	NA	NA	Fungus
34461	51	2	8	0	23.13	4.532	2.38E-12	2.29E-10	557	craniferina_c19071	CUST_11816_PI416193496	NA	NA	NA	Fungus
22071	51806	1543	18851	11	31.926	4.997	3.94E-11	2.52E-09	558	craniferina_c15273	CUST_8627_PI416193496	NA	NA	NA	Fungus
6708	10	257	2	55	-25.9	-4.695	8.72E-12	6.89E-10	559	craniferina_c25428	CUST_17840_PI416193496	NA	NA	NA	Algae
7097	4	1302	1	73	-355.897	-8.475	5.22E-09	1.45E-07	560	craniferina_c12493	CUST_12377_PI416193500	NA	NA	NA	Fungus
9545	1158	2	504	0	562.297	9.135	6.90E-09	1.82E-07	561	Cr_DMidi_9697B02.ab1	CUST_16416_PI416193500	116201305	XP_001226464.1	hypothetical protein CHGG_08537 [Chaetomium globosum CBS 148.51] 	Fungus
30726	680	2	53	1	294.777	8.203	4.51E-09	1.28E-07	562	Cr_DMidi_5281G05.ab1	CUST_15760_PI416193500	NA	NA	NA	Fungus
45022	3	230	0	20	-87.957	-6.459	9.72E-10	3.65E-08	563	craniferina_c27016	CUST_19362_PI416193496	NA	NA	NA	Algae
36420	77	2	12	0	35.14	5.135	7.52E-11	4.35E-09	564	craniferina_c7467	CUST_9262_PI416193500	156051848	XP_001591885.1	hypothetical protein SS1G_07331 [Sclerotinia sclerotiorum 1980] 	Fungus
11075	8	53454	3	16591	-6716.267	-12.713	1.33E-08	3.05E-07	565	Cr_DMini_3841E01.ab1	CUST_16937_PI416193500	NA	NA	NA	Fungus
27403	12	394	4	21	-32.624	-5.028	5.36E-11	3.25E-09	566	craniferina_c13111	CUST_6807_PI416193496	NA	NA	NA	Fungus
30642	2757	111	1075	26	23.972	4.583	4.93E-12	4.23E-10	567	craniferina_c20487	CUST_13175_PI416193496	NA	NA	NA	Fungus
19735	343	16	52	3	21.542	4.429	1.62E-12	1.63E-10	568	craniferina_c9636	CUST_4215_PI416193496	258571635	XP_002544621.1	hypothetical protein UREG_04138 [Uncinocarpus reesii 1704] 	Fungus
21584	196	8466	60	1986	-44.018	-5.46	2.13E-10	1.03E-08	569	craniferina_c19393	CUST_12130_PI416193496	NA	NA	NA	Fungus
13011	688	3	36	2	253.603	7.986	4.59E-09	1.30E-07	570	Cr_DMidi_6817G10.ab1	CUST_16076_PI416193500	NA	NA	NA	Algae
37287	411	15	194	6	27.229	4.767	2.30E-11	1.60E-09	571	craniferina_c12454	CUST_6262_PI416193496	NA	NA	NA	Fungus
24379	345	8549	104	1607	-25.324	-4.662	1.38E-11	1.03E-09	572	craniferina_c1366	CUST_2406_PI416193500	169778159	XP_001823545.1	hypothetical protein [Aspergillus oryzae RIB40] 	Fungus
11507	100	2468	18	309	-24.87	-4.636	1.10E-11	8.47E-10	573	craniferina_c5176	CUST_7190_PI416193500	NA	NA	NA	Fungus
14545	83	5856	5	78	-71.057	-6.151	8.28E-10	3.21E-08	574	craniferina_c8655	CUST_10240_PI416193500	159479968	XP_001698058.1	ubiquinone/menaquinone biosynthesis methyltransferase-like protein [Chlamydomonas reinhardtii] 	Algae
29410	5	169	3	16	-39.305	-5.297	1.52E-10	7.77E-09	575	craniferina_c8362	CUST_3355_PI416193496	NA	NA	NA	Fungus
34824	123	4	12	4	37.691	5.236	1.37E-10	7.08E-09	576	craniferina_c16798	CUST_9838_PI416193496	189195914	XP_001934295.1	NADH oxidase [Pyrenophora tritici-repentis Pt-1C-BFP] 	Fungus
13718	40	6075	6	770	-150.87	-7.237	2.98E-09	9.25E-08	577	craniferina_c25582	CUST_17980_PI416193496	NA	NA	NA	Fungus
21986	2	78	0	9	-43.309	-5.437	2.31E-10	1.10E-08	578	craniferina_c6562	CUST_8585_PI416193500	NA	NA	NA	Fungus
41472	127	5	28	2	28.537	4.835	3.75E-11	2.41E-09	579	craniferina_c12330	CUST_6157_PI416193496	NA	NA	NA	Fungus
14033	206	4	116	3	52.328	5.709	4.30E-10	1.87E-08	580	craniferina_c15175	CUST_8548_PI416193496	NA	NA	NA	Fungus
37280	204	2	137	1	67.174	6.07	8.13E-10	3.16E-08	581	craniferina_c9637	CUST_4216_PI416193496	NA	NA	NA	Fungus
10743	157	4	35	3	47.939	5.583	3.69E-10	1.66E-08	582	craniferina_c7467	CUST_9261_PI416193500	156051848	XP_001591885.1	hypothetical protein SS1G_07331 [Sclerotinia sclerotiorum 1980] 	Fungus
13771	395	11119	115	788	-29.031	-4.86	5.18E-11	3.17E-09	583	craniferina_c10133	CUST_11127_PI416193500	189199502	XP_001936088.1	triosephosphate isomerase [Pyrenophora tritici-repentis Pt-1C-BFP] 	Fungus
35069	2	45	0	11	-22.707	-4.505	7.94E-12	6.36E-10	584	craniferina_c19149	CUST_11893_PI416193496	156035531	XP_001585877.1	hypothetical protein SS1G_12969 [Sclerotinia sclerotiorum 1980] 	Fungus
44099	129	4	60	1	34.845	5.123	1.23E-10	6.50E-09	585	craniferina_c8756	CUST_10316_PI416193500	261194545	XP_002623677.1	predicted protein [Ajellomyces dermatitidis SLH14081] 	Fungus
11881	222	4293	28	498	-19.38	-4.276	1.38E-12	1.42E-10	586	Cr_DMini_4609G09.ab1	CUST_17158_PI416193500	154310337	XP_001554500.1	hypothetical protein BC1G_07088 [Botryotinia fuckeliana B05.10] 	Fungus
3018	128	3799	6	459	-29.52	-4.884	5.56E-11	3.33E-09	587	craniferina_c5356	CUST_7380_PI416193500	261356567	EEY18995.1	conserved hypothetical protein [Verticillium albo-atrum VaMs.102]	Fungus
36238	9	569	2	132	-65.669	-6.037	8.30E-10	3.21E-08	588	craniferina_c19810	CUST_12525_PI416193496	NA	NA	NA	Algae
40438	11788	583	3858	65	19.661	4.297	1.72E-12	1.72E-10	589	Cr_WMini_769F08.ab1	CUST_20035_PI416193500	NA	NA	NA	Fungus
5285	394	4	22	3	112.981	6.82	2.27E-09	7.40E-08	590	craniferina_c7172	CUST_9036_PI416193500	NA	NA	NA	Fungus
16013	81	2623	18	246	-32.7	-5.031	1.07E-10	5.83E-09	591	craniferina_c14710	CUST_13075_PI416193500	116180328	XP_001220013.1	hypothetical protein CHGG_00792 [Chaetomium globosum CBS 148.51] 	Fungus
9767	99	2	13	0	39.639	5.309	2.21E-10	1.06E-08	592	craniferina_c19739	CUST_12456_PI416193496	NA	NA	NA	Algae
33165	44	3	8	0	16.426	4.038	7.65E-14	1.23E-11	593	craniferina_c4413	CUST_6411_PI416193500	256723338	EEU36715.1	hypothetical protein NECHADRAFT_51785 [Nectria haematococca mpVI 77-13-4]	Fungus
21205	36	2	3	0	19.925	4.316	2.76E-12	2.57E-10	594	craniferina_c22064	CUST_14674_PI416193496	NA	NA	NA	Fungus
40257	40	2	8	0	16.112	4.01	4.31E-14	7.35E-12	595	craniferina_c4413	CUST_6412_PI416193500	256723338	EEU36715.1	hypothetical protein NECHADRAFT_51785 [Nectria haematococca mpVI 77-13-4]	Fungus
13566	34	2	2	0	17.541	4.133	4.97E-13	6.10E-11	596	craniferina_c8235	CUST_9909_PI416193500	189210952	XP_001941807.1	oligosaccharide translocation protein RFT1 [Pyrenophora tritici-repentis Pt-1C-BFP] 	Algae
18138	1012	13	116	14	139.446	7.124	3.33E-09	1.01E-07	597	craniferina_c1088	CUST_1954_PI416193500	NA	NA	NA	Fungus
44053	3	97	1	19	-31.436	-4.974	1.09E-10	5.92E-09	598	craniferina_lrc55	CUST_103_PI416193500	240107991	EER26165.1	"5-methyltetrahydropteroyltriglutamate-homocysteine methyltransferase, putative [Coccidioides posadasii C735 delta SOWgp]"	Fungus
11431	74058	4257	26911	637	16.824	4.072	2.74E-13	3.75E-11	599	craniferina_lrc650	CUST_1184_PI416193500	NA	NA	NA	Fungus
39739	1771	76	199	21	24.028	4.587	2.19E-11	1.53E-09	600	craniferina_c26910	CUST_19258_PI416193496	NA	NA	NA	Fungus
26644	2	4957	0	757	-2705.078	-11.401	1.54E-08	3.42E-07	601	craniferina_c11576	CUST_11969_PI416193500	NA	NA	NA	Algae
27320	25957	1712	4447	210	15.077	3.914	8.12E-15	1.76E-12	602	craniferina_c9486	CUST_4107_PI416193496	121702919	XP_001269724.1	"calcium ion transporter Vcx1, putative [Aspergillus clavatus NRRL 1] "	Algae
37850	18	476	3	34	-27.379	-4.775	5.45E-11	3.29E-09	603	craniferina_c11168	CUST_11726_PI416193500	145245221	XP_001394878.1	hypothetical protein An11g09200 [Aspergillus niger] 	Fungus
40566	1014	57	214	12	17.786	4.153	8.36E-13	9.39E-11	604	craniferina_c8736	CUST_10301_PI416193500	239610871	EEQ87858.1	C2H2 type zinc finger domain-containing protein [Ajellomyces dermatitidis ER-3]	Fungus
29290	24	517	5	48	-21.402	-4.42	7.56E-12	6.10E-10	605	craniferina_c8824	CUST_10364_PI416193500	67518043	XP_658792.1	hypothetical protein AN1188.2 [Aspergillus nidulans FGSC A4] 	Fungus
9544	2	52	1	11	-22.086	-4.465	1.22E-11	9.29E-10	606	craniferina_lrc20933	CUST_13597_PI416193496	NA	NA	NA	Fungus
34854	239	3715	54	278	-15.766	-3.979	5.60E-14	9.23E-12	607	craniferina_c27783	CUST_20085_PI416193496	NA	NA	NA	Fungus
34356	801	15535	263	516	-20.048	-4.325	4.72E-12	4.07E-10	608	craniferina_c1846	CUST_3152_PI416193500	NA	NA	NA	Fungus
15219	75	3766	2	118	-50.032	-5.645	5.97E-10	2.46E-08	609	craniferina_c8655	CUST_10239_PI416193500	159479968	XP_001698058.1	ubiquinone/menaquinone biosynthesis methyltransferase-like protein [Chlamydomonas reinhardtii] 	Algae
6968	111123	296	18419	135	395.587	8.628	9.24E-09	2.31E-07	610	Cr_DMini_865F10.ab1	CUST_17632_PI416193500	298411600	EFI28689.1	hypothetical protein CC1G_13715 [Coprinopsis cinerea okayama7130]	Algae
15710	535	3	26	2	200.164	7.645	5.65E-09	1.54E-07	611	Cr_DMidi_5281C03.ab1	CUST_15667_PI416193500	NA	NA	NA	Algae
38272	37487	1262	8049	103	29.284	4.872	9.96E-11	5.49E-09	612	Cr_DMini_2305A01.ab1	CUST_16702_PI416193500	169763250	XP_001727525.1	hypothetical protein [Aspergillus oryzae RIB40] 	Fungus
32818	2	47	0	4	-20.344	-4.347	6.09E-12	5.02E-10	613	craniferina_c26454	CUST_18814_PI416193496	NA	NA	NA	Fungus
4057	140	2251	13	171	-16.076	-4.007	1.81E-13	2.58E-11	614	craniferina_s28470	CUST_20659_PI416193496	NA	NA	NA	Fungus
20483	50	2	10	0	24.832	4.634	4.18E-11	2.65E-09	615	craniferina_c19850	CUST_12560_PI416193496	NA	NA	NA	Fungus
41219	1943	31450	205	4086	-16.152	-4.014	2.53E-13	3.49E-11	616	craniferina_c3562	CUST_5431_PI416193500	239611873	EEQ88860.1	conserved hypothetical protein [Ajellomyces dermatitidis ER-3]	Fungus
26761	23529	212	3472	184	138.58	7.115	3.95E-09	1.16E-07	617	craniferina_c6075	CUST_2016_PI416193496	NA	NA	NA	Algae
40220	131833	328	26123	113	412.383	8.688	9.83E-09	2.42E-07	618	Cr_DMini_865F10.ab1	CUST_17633_PI416193500	298411600	EFI28689.1	hypothetical protein CC1G_13715 [Coprinopsis cinerea okayama7130]	Algae
29282	2540	31	2186	8	66.474	6.055	1.27E-09	4.57E-08	619	craniferina_c20298	CUST_12993_PI416193496	NA	NA	NA	Fungus
13545	2	33	0	2	-17.006	-4.088	7.83E-13	8.89E-11	620	craniferina_c10672	CUST_11439_PI416193500	39971523	XP_367152.1	hypothetical protein MGG_07077 [Magnaporthe oryzae 70-15] 	Fungus
39508	9	173	3	25	-18.808	-4.233	4.12E-12	3.67E-10	621	craniferina_c15410	CUST_8742_PI416193496	NA	NA	NA	Fungus
32051	108	4	23	3	31.458	4.975	1.58E-10	7.97E-09	622	craniferina_c2059	CUST_321_PI416193496	259481856	CBF75768.1	TPA: TPR domain protein (AFU_orthologue; AFUA_3G01710) [Aspergillus nidulans FGSC A4]	Fungus
39001	4	55	1	1	-15.592	-3.963	1.46E-13	2.14E-11	623	craniferina_c24816	CUST_17261_PI416193496	NA	NA	NA	Fungus
34049	5917	199	2844	16	27.456	4.779	8.78E-11	4.92E-09	624	craniferina_c16876	CUST_13918_PI416193500	NA	NA	NA	Algae
27547	2	29	0	4	-14.489	-3.857	1.08E-14	2.23E-12	625	craniferina_c19763	CUST_12479_PI416193496	NA	NA	NA	Fungus
34377	2	3676	0	472	-1838.075	-10.844	1.65E-08	3.63E-07	626	craniferina_c729	CUST_1321_PI416193500	154301799	XP_001551311.1	hypothetical protein BC1G_10051 [Botryotinia fuckeliana B05.10] 	Fungus
38193	605	3	47	0	212.901	7.734	6.72E-09	1.78E-07	627	Cr_DMidi_6817B05.ab1	CUST_15964_PI416193500	NA	NA	NA	Algae
21271	2	121	0	40	-57.829	-5.854	1.07E-09	3.94E-08	628	craniferina_c9773	CUST_4313_PI416193496	7076770	CAB75932.1	putative protein [Arabidopsis thaliana]	Fungus
526	128320	9586	21064	2203	13.507	3.756	5.11E-16	1.67E-13	629	Cr_DMini_3841G09.ab1	CUST_16996_PI416193500	NA	NA	NA	Fungus
37781	47	2	4	0	21.123	4.401	1.72E-11	1.25E-09	630	craniferina_c20425	CUST_13114_PI416193496	145246718	XP_001395608.1	hypothetical protein An12g05390 [Aspergillus niger] 	Fungus
20550	3	761	1	40	-278.575	-8.122	8.56E-09	2.17E-07	631	craniferina_c13235	CUST_6921_PI416193496	NA	NA	NA	Fungus
41722	387	15	99	4	25.564	4.676	7.86E-11	4.51E-09	632	craniferina_c17581	CUST_10455_PI416193496	212531205	XP_002145759.1	"ankyrin repeat-containing protein, putative [Penicillium marneffei ATCC 18224] "	Fungus
21551	2	103	0	17	-57.291	-5.84	1.18E-09	4.28E-08	633	craniferina_c16984	CUST_9982_PI416193496	NA	NA	NA	Fungus
12837	4	10690	2	694	-3139.391	-11.616	1.98E-08	4.17E-07	634	craniferina_c1409	CUST_2479_PI416193500	256734524	EEU47870.1	predicted protein [Nectria haematococca mpVI 77-13-4]	Fungus
9266	9865	627	673	234	16.387	4.034	8.85E-13	9.80E-11	635	craniferina_lrc1310	CUST_2311_PI416193500	289621712	CBI51623.1	unnamed protein product [Sordaria macrospora]	Fungus
3781	656	3	43	1	228.848	7.838	7.97E-09	2.05E-07	636	Cr_DMidi_5281C03.ab1	CUST_15666_PI416193500	NA	NA	NA	Algae
23691	10806	44	3951	7	237.733	7.893	8.29E-09	2.11E-07	637	craniferina_c21621	CUST_14257_PI416193496	NA	NA	NA	Algae
31430	88	4	23	2	25.715	4.685	9.18E-11	5.11E-09	638	craniferina_c13144	CUST_6835_PI416193496	NA	NA	NA	Fungus
33455	1507	37	925	6	36.322	5.183	4.11E-10	1.81E-08	639	craniferina_c16288	CUST_13661_PI416193500	189206712	XP_001939690.1	amino acid transporter [Pyrenophora tritici-repentis Pt-1C-BFP] 	Fungus
12367	2	29	0	13	-14.539	-3.862	6.48E-14	1.06E-11	640	craniferina_c13970	CUST_12813_PI416193500	115396050	XP_001213664.1	predicted protein [Aspergillus terreus NIH2624] 	Algae
24640	51325	2517	10941	154	20.078	4.328	1.87E-11	1.35E-09	641	Cr_DMini_2305A01.ab1	CUST_16703_PI416193500	169763250	XP_001727525.1	hypothetical protein [Aspergillus oryzae RIB40] 	Fungus
20129	2	2260	0	163	-1200.044	-10.229	1.74E-08	3.80E-07	642	craniferina_c15234	CUST_13248_PI416193500	NA	NA	NA	Fungus
35843	2	294	0	7	-150.828	-7.237	5.66E-09	1.54E-07	643	craniferina_c3841	CUST_952_PI416193496	NA	NA	NA	Fungus
39081	8	631	5	10	-102.662	-6.682	3.73E-09	1.11E-07	644	craniferina_c23652	CUST_16168_PI416193496	169624035	XP_001805424.1	hypothetical protein SNOG_15267 [Phaeosphaeria nodorum SN15] 	Fungus
41121	104	2	19	0	42.319	5.403	7.19E-10	2.86E-08	645	Cr_WMidi_7201E12.ab1	CUST_18382_PI416193500	NA	NA	NA	Algae
23282	407	17	70	14	30.253	4.919	2.27E-10	1.09E-08	646	craniferina_c6882	CUST_8831_PI416193500	NA	NA	NA	Fungus
23189	39	2	9	0	20.697	4.371	2.64E-11	1.79E-09	647	craniferina_c4308	CUST_1158_PI416193496	NA	NA	NA	Algae
1283	1260	81	336	12	15.348	3.94	5.72E-13	6.88E-11	648	craniferina_c15403	CUST_8735_PI416193496	242793240	XP_002482122.1	"monooxygenase, putative [Talaromyces stipitatus ATCC 10500] "	Fungus
3228	2041	31451	299	3570	-15.447	-3.949	7.02E-13	8.13E-11	649	craniferina_c3562	CUST_5432_PI416193500	239611873	EEQ88860.1	conserved hypothetical protein [Ajellomyces dermatitidis ER-3]	Fungus
41549	96	1776	19	553	-18.142	-4.181	8.08E-12	6.44E-10	650	craniferina_c1921	CUST_3270_PI416193500	189193585	XP_001933131.1	C2 domain containing protein [Pyrenophora tritici-repentis Pt-1C-BFP] 	Fungus
12505	3	54	1	8	-21.316	-4.414	3.72E-11	2.39E-09	651	Cr_WMini_3841D05.ab1	CUST_19645_PI416193500	NA	NA	NA	Fungus
22858	1039	28	658	16	37.825	5.241	6.21E-10	2.54E-08	652	craniferina_c15213	CUST_8580_PI416193496	169619770	XP_001803297.1	hypothetical protein SNOG_13082 [Phaeosphaeria nodorum SN15] 	Fungus
35987	2	10248	0	279	-4927.155	-12.267	2.41E-08	4.88E-07	653	craniferina_c3664	CUST_5550_PI416193500	189210960	XP_001941811.1	cytochrome P450 52A11 [Pyrenophora tritici-repentis Pt-1C-BFP] 	Fungus
6716	2	31	0	10	-14.203	-3.828	9.66E-14	1.50E-11	654	craniferina_c12362	CUST_6184_PI416193496	NA	NA	NA	Fungus
44645	88	5	9	1	16.385	4.034	2.31E-12	2.23E-10	655	craniferina_c7387	CUST_2782_PI416193496	169604708	XP_001795775.1	hypothetical protein SNOG_05370 [Phaeosphaeria nodorum SN15] 	Fungus
41454	16	890	7	92	-60.159	-5.911	1.79E-09	6.03E-08	656	Cr_Midi_01A09.ab1	CUST_17690_PI416193500	NA	NA	NA	Fungus
43755	68	3	17	1	20.599	4.365	3.33E-11	2.16E-09	657	craniferina_c21681	CUST_14315_PI416193496	NA	NA	NA	Fungus
27419	393	9	75	12	91.251	6.512	3.74E-09	1.11E-07	658	craniferina_c6882	CUST_8832_PI416193500	NA	NA	NA	Fungus
33961	2094	89	620	51	25.547	4.675	1.39E-10	7.17E-09	659	craniferina_c17610	CUST_10478_PI416193496	NA	NA	NA	Fungus
25949	2744	34	1329	11	77.773	6.281	3.10E-09	9.55E-08	660	craniferina_c11566	CUST_11965_PI416193500	296818393	XP_002849533.1	phoma betae P450 monooxygenase No.2 [Arthroderma otae CBS 113480] 	Algae
32986	5395	73	3054	19	66.903	6.064	2.35E-09	7.59E-08	661	craniferina_c6046	CUST_2003_PI416193496	296818393	XP_002849533.1	phoma betae P450 monooxygenase No.2 [Arthroderma otae CBS 113480] 	Fungus
30494	8522	269	2090	170	35.094	5.133	5.55E-10	2.31E-08	662	craniferina_c8565	CUST_3473_PI416193496	NA	NA	NA	Fungus
29534	126	12385	28	717	-99.542	-6.637	4.24E-09	1.23E-07	663	Cr_DMini_673B03.ab1	CUST_17385_PI416193500	169763250	XP_001727525.1	hypothetical protein [Aspergillus oryzae RIB40] 	Algae
32919	4	90	3	13	-23.688	-4.566	1.01E-10	5.54E-09	664	craniferina_c14628	CUST_8092_PI416193496	NA	NA	NA	Fungus
38139	32	2	4	0	14.96	3.903	6.26E-13	7.37E-11	665	craniferina_c8235	CUST_9910_PI416193500	189210952	XP_001941807.1	oligosaccharide translocation protein RFT1 [Pyrenophora tritici-repentis Pt-1C-BFP] 	Algae
29454	1083	67	245	12	16.106	4.01	2.34E-12	2.25E-10	666	craniferina_c8736	CUST_10302_PI416193500	239610871	EEQ87858.1	C2H2 type zinc finger domain-containing protein [Ajellomyces dermatitidis ER-3]	Fungus
27373	2	45	0	19	-21.681	-4.438	5.68E-11	3.40E-09	667	craniferina_lrc279	CUST_524_PI416193500	NA	NA	NA	Fungus
35946	15	218	1	49	-14.406	-3.849	3.27E-13	4.36E-11	668	craniferina_c23718	CUST_16231_PI416193496	NA	NA	NA	Algae
29758	2	920	0	78	-452.912	-8.823	1.43E-08	3.23E-07	669	craniferina_lrc7223	CUST_9080_PI416193500	NA	NA	NA	Fungus
35477	1044	7	253	4	176.795	7.466	8.41E-09	2.14E-07	670	craniferina_c7759	CUST_3000_PI416193496	225554345	EEH02644.1	conserved hypothetical protein [Ajellomyces capsulatus G186AR]	Fungus
22747	2428	102	375	16	23.762	4.571	1.14E-10	6.13E-09	671	craniferina_c27130	CUST_19470_PI416193496	NA	NA	NA	Fungus
15300	82	2066	1	275	-25.09	-4.649	1.53E-10	7.81E-09	672	craniferina_c16801	CUST_9839_PI416193496	NA	NA	NA	Algae
37748	96	1747	22	511	-18.052	-4.174	1.63E-11	1.20E-09	673	craniferina_c1921	CUST_3269_PI416193500	189193585	XP_001933131.1	C2 domain containing protein [Pyrenophora tritici-repentis Pt-1C-BFP] 	Fungus
17840	2	220	0	71	-101.302	-6.663	4.51E-09	1.28E-07	674	craniferina_c8644	CUST_10230_PI416193500	295665236	XP_002793169.1	conserved hypothetical protein [Paracoccidioides brasiliensis Pb01] 	Fungus
40422	4	1315	1	26	-303.382	-8.245	1.20E-08	2.81E-07	675	craniferina_c25576	CUST_15130_PI416193500	261353179	EEY15607.1	DUF341 domain-containing protein [Verticillium albo-atrum VaMs.102]	Fungus
8524	1395	39	834	11	33.08	5.048	5.36E-10	2.24E-08	676	craniferina_c16288	CUST_13662_PI416193500	189206712	XP_001939690.1	amino acid transporter [Pyrenophora tritici-repentis Pt-1C-BFP] 	Fungus
3902	3	1605	1	165	-493.186	-8.946	1.57E-08	3.47E-07	677	craniferina_c15305	CUST_8653_PI416193496	NA	NA	NA	Fungus
35538	702	3	47	1	244.22	7.932	1.12E-08	2.68E-07	678	Cr_DMidi_5281E09.ab1	CUST_15725_PI416193500	NA	NA	NA	Algae
45036	3	51	0	6	-18.581	-4.216	2.57E-11	1.75E-09	679	craniferina_c4250	CUST_1127_PI416193496	189204592	XP_001938631.1	acetyl-hydrolase [Pyrenophora tritici-repentis Pt-1C-BFP] 	Fungus
14190	5183	26	2441	6	185.134	7.532	9.36E-09	2.33E-07	680	craniferina_lrc505	CUST_941_PI416193500	296810840	XP_002845758.1	bax Inhibitor family protein [Arthroderma otae CBS 113480] 	Fungus
37703	2	1234	0	182	-602.319	-9.234	1.73E-08	3.77E-07	681	craniferina_c15900	CUST_13501_PI416193500	NA	NA	NA	Fungus
27556	551	39	79	9	14.361	3.844	5.05E-13	6.16E-11	682	Cr_WMidi_7777H08.ab1	CUST_18560_PI416193500	116057937	CAL54140.1	Histones H3 and H4 (ISS) [Ostreococcus tauri]	Fungus
31892	10863	612	3556	68	17.238	4.108	1.16E-11	8.90E-10	683	Cr_WMini_769F08.ab1	CUST_20034_PI416193500	NA	NA	NA	Fungus
16289	3	705	2	43	-246.12	-7.943	1.16E-08	2.76E-07	684	craniferina_c15596	CUST_8892_PI416193496	169610125	XP_001798481.1	hypothetical protein SNOG_08156 [Phaeosphaeria nodorum SN15] 	Fungus
31085	8	302	2	22	-36.665	-5.196	8.24E-10	3.20E-08	685	Cr_DMini_673H06.ab1	CUST_17507_PI416193500	NA	NA	NA	Fungus
20571	1227	70	212	11	17.554	4.134	1.74E-11	1.26E-09	686	craniferina_c11420	CUST_11880_PI416193500	154292076	XP_001546615.1	hypothetical protein BC1G_14847 [Botryotinia fuckeliana B05.10] 	Fungus
5343	344	7	228	3	42.193	5.399	1.15E-09	4.19E-08	687	craniferina_c25034	CUST_17465_PI416193496	NA	NA	NA	Fungus
21681	2	12259	0	399	-6471.996	-12.66	2.93E-08	5.67E-07	688	craniferina_lrc24621	CUST_17080_PI416193496	NA	NA	NA	Fungus
17685	5	170	2	34	-41.849	-5.387	1.12E-09	4.10E-08	689	craniferina_c27539	CUST_19863_PI416193496	NA	NA	NA	Fungus
37268	100	5802	34	165	-60.217	-5.912	2.58E-09	8.24E-08	690	craniferina_lrc293	CUST_551_PI416193500	255940382	XP_002560960.1	Pc16g06240 [Penicillium chrysogenum Wisconsin 54-1255] 	Fungus
12040	1056	25	178	3	41.36	5.37	1.11E-09	4.07E-08	691	craniferina_c6602	CUST_2289_PI416193496	NA	NA	NA	Fungus
13576	428	13	34	4	33.135	5.05	6.91E-10	2.78E-08	692	craniferina_c26273	CUST_18640_PI416193496	NA	NA	NA	Fungus
15758	144	10	31	3	15.079	3.914	1.97E-12	1.93E-10	693	craniferina_c14515	CUST_13008_PI416193500	NA	NA	NA	Fungus
2121	76	5	7	2	18.014	4.171	2.54E-11	1.74E-09	694	craniferina_c11073	CUST_11680_PI416193500	123398901	XP_001301367.1	ankyrin repeat protein [Trichomonas vaginalis G3] 	Fungus
16594	657	9	54	2	74.538	6.22	3.84E-09	1.14E-07	695	craniferina_c19181	CUST_11921_PI416193496	242809823	XP_002485453.1	integral membrane protein [Talaromyces stipitatus ATCC 10500] 	Fungus
35176	49	1025	6	197	-20.914	-4.386	8.00E-11	4.55E-09	696	craniferina_lrc135	CUST_259_PI416193500	226295108	EEH50528.1	conserved hypothetical protein [Paracoccidioides brasiliensis Pb18]	Fungus
24793	153	7	15	2	23.333	4.544	1.50E-10	7.68E-09	697	craniferina_c6034	CUST_8069_PI416193500	85119219	XP_965595.1	hypothetical protein NCU02913 [Neurospora crassa OR74A] 	Algae
39680	2	39	0	11	-17.632	-4.14	2.38E-11	1.65E-09	698	craniferina_c9564	CUST_10792_PI416193500	NA	NA	NA	Fungus
12259	39	2	23	0	18.333	4.196	3.18E-11	2.09E-09	699	craniferina_c3883	CUST_5823_PI416193500	NA	NA	NA	Algae
4128	237	14	17	7	18.37	4.199	3.51E-11	2.27E-09	700	craniferina_c27703	CUST_20011_PI416193496	NA	NA	NA	Fungus
2703	4023	21	578	20	263.248	8.04	1.28E-08	2.95E-07	701	craniferina_c25521	CUST_17925_PI416193496	NA	NA	NA	Fungus
25784	69	2	11	0	36.43	5.187	8.98E-10	3.41E-08	702	craniferina_c19518	CUST_12246_PI416193496	NA	NA	NA	Algae
24921	7641	70	740	25	112.601	6.815	6.41E-09	1.71E-07	703	craniferina_lrc1133	CUST_2031_PI416193500	240107817	EER25996.1	kinase domain containing protein [Coccidioides posadasii C735 delta SOWgp]	Fungus
26836	124	1505	11	118	-12.164	-3.605	5.38E-15	1.25E-12	704	BTK05726011(c)SJ1(t)Dry_0.5-1kb_1441-1536_F3(p)T3(s)090205SJ1SEQ1.022.ab1	CUST_15497_PI416193500	NA	NA	NA	NA
3468	2138	170	350	29	12.609	3.656	2.99E-14	5.39E-12	705	craniferina_c23673	CUST_14917_PI416193500	NA	NA	NA	Fungus
5828	13105	64	1375	15	209.075	7.708	1.18E-08	2.78E-07	706	craniferina_c2870	CUST_4556_PI416193500	156055652	XP_001593750.1	conserved hypothetical protein [Sclerotinia sclerotiorum 1980] 	Fungus
34735	33	2	8	0	16.114	4.01	9.59E-12	7.49E-10	707	craniferina_c5973	CUST_8006_PI416193500	NA	NA	NA	Algae
22370	850	9	548	9	122.964	6.942	8.07E-09	2.07E-07	708	craniferina_c24276	CUST_16755_PI416193496	NA	NA	NA	Fungus
10864	424	7652	102	580	-18.364	-4.199	4.96E-11	3.05E-09	709	craniferina_c7324	CUST_2746_PI416193496	NA	NA	NA	Algae
38166	683	4	36	1	184.893	7.531	1.16E-08	2.76E-07	710	Cr_DMidi_5281B06.ab1	CUST_15652_PI416193500	NA	NA	NA	Algae
10970	5324	391	1359	77	13.48	3.753	5.64E-13	6.81E-11	711	craniferina_c1562	CUST_2718_PI416193500	255946055	XP_002563795.1	Pc20g13140 [Penicillium chrysogenum Wisconsin 54-1255] 	Fungus
7368	188	2275	28	215	-12.141	-3.602	1.92E-14	3.70E-12	712	BTK05726011(c)SJ1(t)Dry_0.5-1kb_1441-1536_F3(p)T3(s)090205SJ1SEQ1.022.ab1	CUST_15498_PI416193500	NA	NA	NA	NA
17284	21	2	1	0	11.792	3.56	4.68E-15	1.11E-12	713	craniferina_c5636	CUST_7662_PI416193500	NA	NA	NA	Fungus
42746	217	9	43	9	33.987	5.087	1.01E-09	3.78E-08	714	craniferina_c5006	CUST_1497_PI416193496	NA	NA	NA	Fungus
5544	44	5641	8	324	-128.299	-7.003	9.25E-09	2.31E-07	715	craniferina_c1468	CUST_2584_PI416193500	242801193	XP_002483711.1	DUF757 domain protein [Talaromyces stipitatus ATCC 10500] 	Fungus
25605	1925	102	541	34	19.076	4.254	8.50E-11	4.80E-09	716	craniferina_lrc497	CUST_926_PI416193500	NA	NA	NA	Fungus
11213	4127	362	181	41	11.452	3.518	9.99E-16	3.00E-13	717	craniferina_c11771	CUST_5724_PI416193496	169610603	XP_001798720.1	hypothetical protein SNOG_08407 [Phaeosphaeria nodorum SN15] 	Fungus
8019	161	2461	19	150	-15.316	-3.937	7.82E-12	6.29E-10	718	craniferina_c2697	CUST_4341_PI416193500	NA	NA	NA	Fungus
4522	108	4	42	3	30.379	4.925	7.58E-10	2.99E-08	719	craniferina_c6278	CUST_8303_PI416193500	119478877	XP_001259472.1	XPG I-region protein [Neosartorya fischeri NRRL 181] 	Fungus
8865	1238	74	192	11	16.793	4.07	2.84E-11	1.90E-09	720	craniferina_c11420	CUST_11879_PI416193500	154292076	XP_001546615.1	hypothetical protein BC1G_14847 [Botryotinia fuckeliana B05.10] 	Fungus
35798	432	18	211	10	24.609	4.621	3.75E-10	1.68E-08	721	craniferina_c23357	CUST_15894_PI416193496	NA	NA	NA	Fungus
24226	277	3196	54	237	-11.669	-3.545	4.57E-15	1.10E-12	722	craniferina_c12013	CUST_12181_PI416193500	156059186	XP_001595516.1	hypothetical protein SS1G_03605 [Sclerotinia sclerotiorum 1980] 	Algae
41567	7	114	2	9	-17.849	-4.158	5.86E-11	3.48E-09	723	craniferina_c26700	CUST_19054_PI416193496	261353851	EEY16279.1	conserved hypothetical protein [Verticillium albo-atrum VaMs.102]	Algae
30074	4	4257	1	494	-1045.803	-10.03	2.74E-08	5.38E-07	724	craniferina_c15990	CUST_9208_PI416193496	NA	NA	NA	Algae
38574	101835	177	20722	84	608.865	9.25	2.36E-08	4.80E-07	725	craniferina_c8230	CUST_3276_PI416193496	NA	NA	NA	Fungus
40413	2977	155	1854	29	17.092	4.095	4.40E-11	2.76E-09	726	craniferina_c3889	CUST_5833_PI416193500	156056072	XP_001593960.1	hypothetical protein SS1G_05388 [Sclerotinia sclerotiorum 1980] 	Fungus
35514	102	5916	35	16	-60.327	-5.915	4.04E-09	1.18E-07	727	craniferina_lrc293	CUST_552_PI416193500	255940382	XP_002560960.1	Pc16g06240 [Penicillium chrysogenum Wisconsin 54-1255] 	Fungus
20239	1695	12	236	7	183.299	7.518	1.31E-08	3.01E-07	728	craniferina_c9163	CUST_10566_PI416193500	NA	NA	NA	Fungus
733	845	11184	456	443	-14.491	-3.857	5.31E-12	4.49E-10	729	craniferina_c2908	CUST_4600_PI416193500	189204766	XP_001938718.1	predicted protein [Pyrenophora tritici-repentis Pt-1C-BFP] 	Fungus
25230	185	5	50	4	50.749	5.665	3.06E-09	9.46E-08	730	craniferina_c21893	CUST_14512_PI416193496	145602215	XP_359683.2	hypothetical protein [Magnaporthe oryzae 70-15] 	Algae
1226	2	42	0	9	-18.068	-4.175	8.52E-11	4.80E-09	731	craniferina_c14416	CUST_7918_PI416193496	NA	NA	NA	Algae
36822	532	3	29	1	181.842	7.507	1.35E-08	3.08E-07	732	Cr_DMidi_6817D11.ab1	CUST_16017_PI416193500	NA	NA	NA	Fungus
5249	358	8	110	8	67.759	6.082	5.03E-09	1.40E-07	733	craniferina_c4487	CUST_1241_PI416193496	145614909	XP_364800.2	hypothetical protein MGG_09645 [Magnaporthe oryzae 70-15] 	Fungus
8049	14	315	2	32	-22.577	-4.497	3.44E-10	1.55E-08	734	craniferina_c5884	CUST_7927_PI416193500	NA	NA	NA	Fungus
38596	813	50	129	14	16.407	4.036	3.97E-11	2.53E-09	735	craniferina_c3580	CUST_5451_PI416193500	115399860	XP_001215519.1	hypothetical protein ATEG_06341 [Aspergillus terreus NIH2624] 	Fungus
29395	22	2	2	0	11.643	3.541	2.65E-14	4.90E-12	736	Cr_DMidi_5473E11.ab1	CUST_15872_PI416193500	NA	NA	NA	Fungus
29880	196	11	45	3	17.649	4.142	7.96E-11	4.55E-09	737	craniferina_c8020	CUST_3153_PI416193496	NA	NA	NA	Algae
40412	51	3	2	1	18.258	4.19	1.02E-10	5.63E-09	738	craniferina_c23615	CUST_16134_PI416193496	NA	NA	NA	Algae
6957	164	5	34	4	37.587	5.232	1.85E-09	6.23E-08	739	craniferina_c25095	CUST_17521_PI416193496	NA	NA	NA	Fungus
18160	3	117	1	7	-48.056	-5.587	3.13E-09	9.63E-08	740	Cr_WMini_1825B09.ab1	CUST_19266_PI416193500	17508439	NP_493578.1	Ubiquitin E2 (conjugating enzyme) variant family member (uev-1) [Caenorhabditis elegans] 	Fungus
34182	69	3	22	1	20.548	4.361	2.16E-10	1.04E-08	741	craniferina_c23909	CUST_16411_PI416193496	NA	NA	NA	Fungus
30667	50	2	18	0	25.075	4.648	6.06E-10	2.49E-08	742	craniferina_c14889	CUST_8313_PI416193496	NA	NA	NA	Fungus
42930	11	608	4	121	-56.613	-5.823	4.29E-09	1.24E-07	743	craniferina_c17685	CUST_10538_PI416193496	NA	NA	NA	Fungus
28209	131	9	27	1	14.56	3.864	1.17E-11	8.93E-10	744	craniferina_c21586	CUST_14222_PI416193496	NA	NA	NA	Fungus
19579	50	2	6	0	24.538	4.617	5.80E-10	2.40E-08	745	craniferina_c14119	CUST_7673_PI416193496	NA	NA	NA	Algae
2433	457	16	142	3	27.435	4.778	8.60E-10	3.30E-08	746	craniferina_c9114	CUST_10541_PI416193500	256720502	EEU33927.1	hypothetical protein NECHADRAFT_55867 [Nectria haematococca mpVI 77-13-4]	Fungus
5373	226	2	9	0	109.442	6.774	1.02E-08	2.49E-07	747	craniferina_c8549	CUST_3462_PI416193496	NA	NA	NA	Fungus
109	725	39	296	4	17.619	4.139	1.09E-10	5.92E-09	748	BTK05726005(c)SJ1(t)Dry_0.5-1kb_1441-1536_C3(p)T3(s)090205SJ1SEQ1.019.ab1	CUST_15487_PI416193500	NA	NA	NA	NA
408	3141	16	404	18	304.148	8.249	2.10E-08	4.38E-07	749	craniferina_c11451	CUST_5499_PI416193496	154269862	XP_001535830.1	hypothetical protein HCAG_09237 [Ajellomyces capsulatus NAm1] 	Fungus
23319	2	1127	0	83	-619.072	-9.274	2.79E-08	5.46E-07	750	craniferina_c16638	CUST_13803_PI416193500	119194461	XP_001247834.1	conserved hypothetical protein [Coccidioides immitis RS]	Fungus
28161	129	2	73	0	59.282	5.89	4.95E-09	1.38E-07	751	craniferina_c15853	CUST_9098_PI416193496	238500305	XP_002381387.1	"ankyrin repeat-containing protein, putative [Aspergillus flavus NRRL3357] "	Algae
17881	13	160	1	43	-12.032	-3.589	3.96E-13	5.07E-11	752	craniferina_c21278	CUST_13927_PI416193496	NA	NA	NA	Fungus
19181	90	4	26	3	30.383	4.925	1.31E-09	4.67E-08	753	craniferina_c22197	CUST_14801_PI416193496	NA	NA	NA	Fungus
25777	250	9	41	7	39.248	5.295	2.76E-09	8.69E-08	754	craniferina_c11575	CUST_11967_PI416193500	46127357	XP_388232.1	hypothetical protein FG08056.1 [Gibberella zeae PH-1]	Fungus
2675	1514	88	441	36	17.759	4.15	1.34E-10	6.94E-09	755	craniferina_c10448	CUST_4791_PI416193496	115491817	XP_001210536.1	conserved hypothetical protein [Aspergillus terreus NIH2624] 	Algae
4389	610	9	92	12	117.254	6.873	1.18E-08	2.78E-07	756	Cr_DMidi_9601A06.ab1	CUST_16259_PI416193500	296804984	XP_002843319.1	conserved hypothetical protein [Arthroderma otae CBS 113480] 	Algae
37554	2	175	0	86	-79.687	-6.316	8.47E-09	2.15E-07	757	craniferina_c8644	CUST_10229_PI416193500	295665236	XP_002793169.1	conserved hypothetical protein [Paracoccidioides brasiliensis Pb01] 	Fungus
24075	4	23166	2	1959	-5925.528	-12.533	4.54E-08	7.97E-07	758	Cr_WMidi_5761C09.ab1	CUST_18057_PI416193500	NA	NA	NA	Algae
3389	88	1292	4	180	-14.547	-3.863	2.41E-11	1.67E-09	759	craniferina_c2439	CUST_432_PI416193496	212532747	XP_002146530.1	"MFS allantoate transporter, putative [Penicillium marneffei ATCC 18224] "	Fungus
36577	4915	408	1261	74	11.897	3.573	4.81E-13	5.94E-11	760	craniferina_c1562	CUST_2717_PI416193500	255946055	XP_002563795.1	Pc20g13140 [Penicillium chrysogenum Wisconsin 54-1255] 	Fungus
25789	380	4643	16	375	-12.209	-3.61	1.06E-12	1.14E-10	761	craniferina_c23439	CUST_15967_PI416193496	NA	NA	NA	Fungus
36153	1468	104	84	44	14.942	3.901	3.14E-11	2.06E-09	762	craniferina_c3189	CUST_706_PI416193496	NA	NA	NA	Fungus
37416	72	4	3	1	17.763	4.151	1.55E-10	7.87E-09	763	craniferina_c27984	CUST_20256_PI416193496	NA	NA	NA	Fungus
1150	531	3	13	0	177.56	7.472	1.74E-08	3.80E-07	764	Cr_DMidi_6817A02.ab1	CUST_15937_PI416193500	NA	NA	NA	Algae
24420	41619	3415	15445	481	11.692	3.547	3.75E-13	4.87E-11	765	Cr_Mini_01B03.ab1	CUST_17859_PI416193500	NA	NA	NA	Algae
4375	115	1262	11	106	-10.99	-3.458	3.52E-14	6.18E-12	766	craniferina_c6747	CUST_8740_PI416193500	70993506	XP_751600.1	DNA repair protein Rtt107 [Aspergillus fumigatus Af293] 	Fungus
16951	91	10384	19	589	-116.212	-6.861	1.23E-08	2.88E-07	767	Cr_DMini_673B03.ab1	CUST_17384_PI416193500	169763250	XP_001727525.1	hypothetical protein [Aspergillus oryzae RIB40] 	Algae
44772	4	17113	2	632	-5219.15	-12.35	4.61E-08	8.06E-07	768	Cr_WMidi_5761C09.ab1	CUST_18056_PI416193500	NA	NA	NA	Algae
16718	1842	81	937	43	23.055	4.527	7.09E-10	2.84E-08	769	craniferina_c2973	CUST_4693_PI416193500	121703632	XP_001270080.1	"MIPC synthase subunit (SurA), putative [Aspergillus clavatus NRRL 1] "	Fungus
20581	15	907	7	82	-66.481	-6.055	7.06E-09	1.85E-07	770	Cr_Midi_01A09.ab1	CUST_17691_PI416193500	NA	NA	NA	Fungus
38055	2	137	0	16	-67.386	-6.074	7.35E-09	1.91E-07	771	craniferina_c5156	CUST_1570_PI416193496	NA	NA	NA	Algae
1735	2	99	0	12	-43.847	-5.454	3.95E-09	1.16E-07	772	craniferina_c4804	CUST_1398_PI416193496	NA	NA	NA	Algae
19516	2	32	0	11	-17.229	-4.107	1.39E-10	7.17E-09	773	craniferina_c13970	CUST_12814_PI416193500	115396050	XP_001213664.1	predicted protein [Aspergillus terreus NIH2624] 	Algae
9877	12	553	4	123	-45.437	-5.506	4.34E-09	1.25E-07	774	craniferina_c18475	CUST_14404_PI416193500	NA	NA	NA	Fungus
41735	879	56	317	6	15.155	3.922	5.23E-11	3.18E-09	775	craniferina_c13654	CUST_7277_PI416193496	NA	NA	NA	Fungus
41317	581	34	217	10	16.728	4.064	1.27E-10	6.65E-09	776	craniferina_c16887	CUST_9910_PI416193496	NA	NA	NA	Fungus
30200	148	6	21	5	28.164	4.816	1.48E-09	5.16E-08	777	craniferina_c26227	CUST_18598_PI416193496	261198004	XP_002625404.1	peroxisomal membrane protein [Ajellomyces dermatitidis SLH14081] 	Fungus
4815	5	106	2	10	-21.281	-4.411	5.37E-10	2.24E-08	778	craniferina_c15902	CUST_9138_PI416193496	NA	NA	NA	Algae
24713	55	4	8	3	19.018	4.249	3.44E-10	1.55E-08	779	craniferina_c23816	CUST_16322_PI416193496	240107045	EER25232.1	hypothetical protein CPC735_018360 [Coccidioides posadasii C735 delta SOWgp]	Algae
39323	1778	8	474	1	226.093	7.821	2.20E-08	4.53E-07	780	craniferina_c15987	CUST_9205_PI416193496	34147944	AAQ62550.1	G-protein alpha subunit Cga2 [Cryptococcus neoformans var. grubii]	Fungus
33157	407	16	42	13	32.001	5	2.35E-09	7.59E-08	781	craniferina_c18630	CUST_11401_PI416193496	NA	NA	NA	Fungus
2943	226	17	34	3	13.192	3.722	1.05E-11	8.06E-10	782	craniferina_c15441	CUST_13328_PI416193500	239607697	EEQ84684.1	G2-specific protein kinase NimA [Ajellomyces dermatitidis ER-3]	Algae
6300	25	2	3	0	11.068	3.468	2.12E-13	2.97E-11	783	craniferina_c4781	CUST_1388_PI416193496	NA	NA	NA	Algae
12105	13	495	2	45	-38.479	-5.266	3.62E-09	1.08E-07	784	craniferina_c13165	CUST_6856_PI416193496	NA	NA	NA	Fungus
61	898	54	230	2	16.127	4.011	1.14E-10	6.14E-09	785	craniferina_c18326	CUST_14389_PI416193500	NA	NA	NA	Algae
7303	640	4	55	2	156.931	7.294	1.84E-08	3.96E-07	786	Cr_DMidi_6817A02.ab1	CUST_15936_PI416193500	NA	NA	NA	Algae
13039	4351	248	2593	41	15.695	3.972	9.41E-11	5.21E-09	787	craniferina_c3889	CUST_5834_PI416193500	156056072	XP_001593960.1	hypothetical protein SS1G_05388 [Sclerotinia sclerotiorum 1980] 	Fungus
44694	15	1587	14	149	-154.471	-7.271	1.84E-08	3.95E-07	788	Cr_WMidi_9889F09.ab1	CUST_19067_PI416193500	NA	NA	NA	Fungus
25935	581	33	192	5	16.988	4.086	1.82E-10	9.03E-09	789	craniferina_c15051	CUST_8452_PI416193496	240109654	EER27823.1	hypothetical protein CPC735_031590 [Coccidioides posadasii C735 delta SOWgp]	Fungus
7638	49	2350	17	1344	-44.706	-5.482	4.81E-09	1.36E-07	790	BTK05726001(c)SJ1(t)Dry_0.5-1kb_1441-1536_A3(p)T3(s)090205SJ1SEQ1.017.ab1	CUST_15482_PI416193500	NA	NA	NA	NA
43583	54	4	6	1	12.985	3.699	9.94E-12	7.70E-10	791	craniferina_c13000	CUST_6712_PI416193496	NA	NA	NA	Fungus
25277	75	1984	17	257	-26.633	-4.735	1.48E-09	5.15E-08	792	craniferina_c7377	CUST_9196_PI416193500	166365157	YP_001657430.1	hypothetical protein MAE_24160 [Microcystis aeruginosa NIES-843] 	Algae
12396	313	4948	169	556	-17.986	-4.169	2.73E-10	1.27E-08	793	craniferina_c23691	CUST_14921_PI416193500	242769103	XP_002341701.1	"short-chain dehydrogenase, putative [Talaromyces stipitatus ATCC 10500] "	Fungus
4683	314	5018	164	618	-18.078	-4.176	3.15E-10	1.44E-08	794	craniferina_c23691	CUST_14922_PI416193500	242769103	XP_002341701.1	"short-chain dehydrogenase, putative [Talaromyces stipitatus ATCC 10500] "	Fungus
35769	86	3	19	1	34.406	5.105	3.26E-09	9.97E-08	795	craniferina_c23722	CUST_16235_PI416193496	NA	NA	NA	Algae
43623	2784	144	740	38	19.37	4.276	4.94E-10	2.09E-08	796	craniferina_c6571	CUST_2271_PI416193496	159127563	EDP52678.1	"calcium-translocating P-type ATPase(PMCA-type),putative [Aspergillus fumigatus A1163]"	Fungus
15061	44	2	17	0	22.002	4.46	8.47E-10	3.27E-08	797	craniferina_c11370	CUST_5442_PI416193496	229582572	YP_002840971.1	Ankyrin [Sulfolobus islandicus Y.N.15.51] 	Fungus
8673	31632	2580	9973	554	12.064	3.593	3.29E-12	3.00E-10	798	craniferina_c1838	CUST_3136_PI416193500	226287879	EEH43392.1	ubiquitin conjugation factor E4 [Paracoccidioides brasiliensis Pb18]	Fungus
16744	62	4	14	2	18.413	4.203	4.16E-10	1.82E-08	799	craniferina_c20531	CUST_13215_PI416193496	296423815	XP_002841448.1	hypothetical protein [Tuber melanosporum Mel28] 	Fungus
29180	20	368	8	45	-19.139	-4.258	5.00E-10	2.11E-08	800	craniferina_lrc1191	CUST_2118_PI416193500	NA	NA	NA	Fungus
43404	11901	761	3536	110	15.251	3.931	1.03E-10	5.65E-09	801	craniferina_c24534	CUST_16999_PI416193496	121707787	XP_001271941.1	"conserved membrane protein, putative [Aspergillus clavatus NRRL 1] "	Fungus
14475	80	1076	15	129	-13.483	-3.753	2.65E-11	1.79E-09	802	craniferina_lrc2501	CUST_4104_PI416193500	242784354	XP_002480370.1	"cell wall protein, putative [Talaromyces stipitatus ATCC 10500] "	Fungus
31367	4	311	1	25	-93.003	-6.539	1.28E-08	2.95E-07	803	craniferina_c18990	CUST_11740_PI416193496	NA	NA	NA	Fungus
3718	239	17	48	9	15.021	3.909	8.98E-11	5.01E-09	804	craniferina_c24495	CUST_16962_PI416193496	NA	NA	NA	Algae
19692	806	34	66	11	24.158	4.594	1.30E-09	4.65E-08	805	craniferina_c3516	CUST_5376_PI416193500	NA	NA	NA	Algae
14388	29	1670	38	602	-112.58	-6.815	1.56E-08	3.47E-07	806	craniferina_c1575	CUST_205_PI416193496	NA	NA	NA	Fungus
39656	37	2	9	0	15.27	3.933	1.25E-10	6.59E-09	807	craniferina_c16946	CUST_9955_PI416193496	156844152	XP_001645140.1	hypothetical protein Kpol_538p42 [Vanderwaltozyma polyspora DSM 70294] 	Fungus
26703	181	9	22	6	25.759	4.687	1.88E-09	6.31E-08	808	craniferina_c24213	CUST_16699_PI416193496	NA	NA	NA	Algae
30572	159	4	11	2	45.404	5.505	6.25E-09	1.67E-07	809	craniferina_c10296	CUST_4686_PI416193496	NA	NA	NA	Algae
21910	3910	380	688	68	10.28	3.362	8.43E-14	1.34E-11	810	craniferina_c23053	CUST_15602_PI416193496	258576485	XP_002542424.1	conserved hypothetical protein [Uncinocarpus reesii 1704] 	Fungus
17873	41906	3672	14808	528	10.975	3.456	8.68E-13	9.67E-11	811	Cr_Mini_01B03.ab1	CUST_17858_PI416193500	NA	NA	NA	Algae
28752	803	71	87	26	11.777	3.558	4.63E-12	4.04E-10	812	craniferina_c7020	CUST_8925_PI416193500	240110036	EER28205.1	Nup133 nucleoporin family protein [Coccidioides posadasii C735 delta SOWgp]	Fungus
31439	99	1012	3	91	-10.182	-3.348	5.29E-14	8.80E-12	813	craniferina_c6747	CUST_8739_PI416193500	70993506	XP_751600.1	DNA repair protein Rtt107 [Aspergillus fumigatus Af293] 	Fungus
10283	595	33	113	19	19.807	4.308	7.84E-10	3.07E-08	814	craniferina_c22298	CUST_14898_PI416193496	222106574	YP_002547365.1	UDP-glucose 4-epimerase [Agrobacterium vitis S4] 	Fungus
43080	4382	342	1160	73	12.74	3.671	2.44E-11	1.68E-09	815	craniferina_c2851	CUST_4531_PI416193500	212533499	XP_002146906.1	"ubiquitin-protein ligase Sel1/Ubx2, putative [Penicillium marneffei ATCC 18224] "	Fungus
18940	44	580	14	80	-13.74	-3.78	5.55E-11	3.33E-09	816	craniferina_c10483	CUST_11325_PI416193500	238496775	XP_002379623.1	"GATA transcription factor (AreB), putative [Aspergillus flavus NRRL3357] "	Fungus
16037	2	41	0	34	-17.42	-4.123	4.28E-10	1.86E-08	817	craniferina_c24577	CUST_15024_PI416193500	226294130	EEH49550.1	hypothetical protein PADG_05629 [Paracoccidioides brasiliensis Pb18]	Fungus
43344	362	9	80	9	51.549	5.688	7.97E-09	2.05E-07	818	craniferina_c25763	CUST_18151_PI416193496	NA	NA	NA	Fungus
17829	27	2	7	1	11.956	3.58	6.86E-12	5.57E-10	819	craniferina_c20769	CUST_13440_PI416193496	NA	NA	NA	Fungus
13862	16713	610	2926	51	27.192	4.765	2.46E-09	7.92E-08	820	craniferina_c3086	CUST_4839_PI416193500	261195412	XP_002624110.1	RSC complex subunit [Ajellomyces dermatitidis SLH14081] 	Algae
6098	494	33	34	8	15	3.907	1.36E-10	7.05E-09	821	craniferina_c5037	CUST_7053_PI416193500	238498684	XP_002380577.1	conserved hypothetical protein [Aspergillus flavus NRRL3357] 	Fungus
19407	824	66	31	6	12.485	3.642	1.89E-11	1.35E-09	822	craniferina_c5037	CUST_7054_PI416193500	238498684	XP_002380577.1	conserved hypothetical protein [Aspergillus flavus NRRL3357] 	Fungus
6657	63101	4591	15406	210	13.45	3.75	4.99E-11	3.07E-09	823	craniferina_lrc306	CUST_578_PI416193500	258577023	XP_002542693.1	60S ribosomal protein L7 [Uncinocarpus reesii 1704] 	Fungus
27296	4310	370	958	64	11.572	3.533	4.49E-12	3.95E-10	824	craniferina_c3999	CUST_5946_PI416193500	NA	NA	NA	Fungus
24875	39	2	8	0	21.564	4.431	1.19E-09	4.33E-08	825	craniferina_c11625	CUST_5619_PI416193496	NA	NA	NA	Algae
32183	527	3	9	2	191.25	7.579	2.70E-08	5.32E-07	826	Cr_DMidi_6817B05.ab1	CUST_15965_PI416193500	NA	NA	NA	Algae
14564	1237	28	153	38	88.82	6.473	1.50E-08	3.36E-07	827	Cr_DMidi_5473A11.ab1	CUST_15796_PI416193500	NA	NA	NA	Algae
26253	21	226	3	18	-10.992	-3.458	1.54E-12	1.56E-10	828	craniferina_c11773	CUST_5726_PI416193496	NA	NA	NA	Fungus
30355	2	49	0	8	-23.8	-4.573	1.72E-09	5.84E-08	829	craniferina_c9473	CUST_10749_PI416193500	259483026	CBF78056.1	"TPA: MFS multidrug transporter, putative (AFU_orthologue; AFUA_6G03040) [Aspergillus nidulans FGSC A4]"	Fungus
2160	6052	366	2231	73	15.921	3.993	2.49E-10	1.17E-08	830	craniferina_c23362	CUST_15899_PI416193496	NA	NA	NA	Fungus
19091	6569	25	1702	19	314.465	8.297	3.48E-08	6.50E-07	831	craniferina_c2295	CUST_3803_PI416193500	189205525	XP_001939097.1	CaaX farnesyltransferase alpha subunit [Pyrenophora tritici-repentis Pt-1C-BFP] 	Fungus
7419	2	70	0	24	-32.23	-5.01	4.24E-09	1.23E-07	832	craniferina_c18058	CUST_10868_PI416193496	NA	NA	NA	Fungus
13959	1330	95	212	23	14.14	3.822	1.03E-10	5.65E-09	833	Cr_WMini_4129F05.ab1	CUST_19805_PI416193500	58260270	XP_567545.1	DNA binding protein [Cryptococcus neoformans var. neoformans JEC21] 	Algae
22280	504	26	228	13	19.762	4.305	9.25E-10	3.50E-08	834	craniferina_c1175	CUST_2093_PI416193500	240107380	EER25565.1	hypothetical protein CPC735_066650 [Coccidioides posadasii C735 delta SOWgp]	Fungus
33116	8	138	0	25	-16.848	-4.074	4.31E-10	1.87E-08	835	craniferina_c1286	CUST_2266_PI416193500	NA	NA	NA	Algae
44524	165	1574	4	195	-9.48	-3.245	1.12E-15	3.28E-13	836	craniferina_c8007	CUST_3145_PI416193496	NA	NA	NA	Fungus
34082	36	573	4	145	-15.493	-3.954	2.38E-10	1.13E-08	837	craniferina_c9419	CUST_10722_PI416193500	296803759	XP_002842732.1	predicted protein [Arthroderma otae CBS 113480] 	Fungus
44096	162	3	31	1	50.711	5.664	8.58E-09	2.17E-07	838	craniferina_c9449	CUST_4075_PI416193496	NA	NA	NA	Fungus
24711	4937	83	3080	52	55.824	5.803	9.99E-09	2.45E-07	839	craniferina_lrc173	CUST_327_PI416193500	189190250	XP_001931464.1	zinc finger protein OZF [Pyrenophora tritici-repentis Pt-1C-BFP] 	Algae
31901	1105	20	143	12	60.556	5.92	1.13E-08	2.70E-07	840	craniferina_c20342	CUST_13034_PI416193496	NA	NA	NA	Fungus
42048	2	1120	0	209	-508.922	-8.991	4.38E-08	7.75E-07	841	craniferina_lrc14653	CUST_8112_PI416193496	NA	NA	NA	Fungus
31910	5	3978	2	371	-784.863	-9.616	4.95E-08	8.53E-07	842	craniferina_c15170	CUST_8545_PI416193496	NA	NA	NA	Fungus
5364	1439	29	667	17	52.034	5.701	9.68E-09	2.39E-07	843	craniferina_c11566	CUST_11966_PI416193500	296818393	XP_002849533.1	phoma betae P450 monooxygenase No.2 [Arthroderma otae CBS 113480] 	Algae
25011	54	2	15	0	27.234	4.767	3.19E-09	9.80E-08	844	craniferina_c7599	CUST_9373_PI416193500	NA	NA	NA	Fungus
35574	5	617	2	98	-122.471	-6.936	2.20E-08	4.53E-07	845	craniferina_c11143	CUST_5282_PI416193496	NA	NA	NA	Algae
27568	222	16	64	3	13.46	3.751	8.92E-11	4.99E-09	846	craniferina_c6754	CUST_2379_PI416193496	NA	NA	NA	Fungus
33016	1163	20	323	6	57.713	5.851	1.14E-08	2.71E-07	847	craniferina_c18326	CUST_14390_PI416193500	NA	NA	NA	Algae
40167	5	281	2	45	-62.872	-5.974	1.24E-08	2.88E-07	848	Cr_Midi_01B02.ab1	CUST_17701_PI416193500	17553574	NP_498082.1	Temporarily Assigned Gene name family member (tag-174) [Caenorhabditis elegans] 	Algae
24308	110	2	33	0	53.997	5.755	1.05E-08	2.56E-07	849	craniferina_c12411	CUST_6224_PI416193496	NA	NA	NA	Algae
3657	122	1717	23	56	-14.207	-3.829	1.43E-10	7.33E-09	850	craniferina_c17204	CUST_14070_PI416193500	171694896	XP_001912372.1	hypothetical protein [Podospora anserina S mat+] 	Fungus
17378	236	4	123	4	71.664	6.163	1.45E-08	3.26E-07	851	craniferina_c21412	CUST_14052_PI416193496	255944215	XP_002562875.1	Pc20g03230 [Penicillium chrysogenum Wisconsin 54-1255] 	Fungus
33389	80	2	35	0	37.767	5.239	6.59E-09	1.75E-07	852	craniferina_c14964	CUST_8380_PI416193496	NA	NA	NA	Fungus
43319	625	3	38	1	211.552	7.725	3.37E-08	6.35E-07	853	craniferina_c14799	CUST_8244_PI416193496	NA	NA	NA	Fungus
18691	9	233	2	23	-26.453	-4.725	3.24E-09	9.91E-08	854	Cr_DMini_673H06.ab1	CUST_17506_PI416193500	NA	NA	NA	Fungus
13239	98	1280	7	175	-13.016	-3.702	7.07E-11	4.11E-09	855	craniferina_lrc14305	CUST_7821_PI416193496	NA	NA	NA	Fungus
43677	4590	20	753	3	234.368	7.873	3.55E-08	6.59E-07	856	Cr_WMidi_7201A02.ab1	CUST_18305_PI416193500	560556	AAB31223.1	influenza virus hemagglutinin 5 epitope tag [synthetic construct]	Algae
42684	39	484	5	10	-12.454	-3.639	4.89E-11	3.03E-09	857	craniferina_c2582	CUST_4202_PI416193500	NA	NA	NA	Algae
27139	185	8	9	6	31.508	4.978	5.02E-09	1.40E-07	858	craniferina_c7692	CUST_2962_PI416193496	NA	NA	NA	Fungus
37198	2	34	0	25	-14.19	-3.827	1.80E-10	8.94E-09	859	craniferina_c24577	CUST_15023_PI416193500	226294130	EEH49550.1	hypothetical protein PADG_05629 [Paracoccidioides brasiliensis Pb18]	Fungus
4072	568	5497	132	387	-9.851	-3.3	2.43E-13	3.37E-11	860	craniferina_c28328	CUST_20524_PI416193496	164422128	YP_001648742.1	cytochrome oxidase subunit 1 [Mycosphaerella graminicola] 	Fungus
16828	2	26	0	7	-12.466	-3.64	5.24E-11	3.19E-09	861	craniferina_c14837	CUST_8272_PI416193496	NA	NA	NA	Fungus
18500	2807	251	767	28	10.975	3.456	5.41E-12	4.54E-10	862	craniferina_c21697	CUST_14329_PI416193496	NA	NA	NA	Fungus
33279	238	3275	32	799	-13.593	-3.765	1.27E-10	6.67E-09	863	craniferina_lrc17590	CUST_10463_PI416193496	238504822	XP_002383640.1	conserved hypothetical protein [Aspergillus flavus NRRL3357] 	Fungus
6074	44	2	8	0	21.506	4.427	1.95E-09	6.49E-08	864	craniferina_c9067	CUST_10505_PI416193500	212539075	XP_002149693.1	"alpha-1,6-mannosyltransferase subunit, putative [Penicillium marneffei ATCC 18224] "	Fungus
39646	1578	70	909	19	20.389	4.35	1.57E-09	5.38E-08	865	craniferina_c22595	CUST_14805_PI416193500	NA	NA	NA	Fungus
25507	10451	980	334	69	10.682	3.417	3.39E-12	3.07E-10	866	craniferina_c1036	CUST_1866_PI416193500	119495541	XP_001264553.1	37S ribosomal protein Mrp17 [Neosartorya fischeri NRRL 181] 	Fungus
6497	32	2	19	0	14.035	3.811	1.91E-10	9.42E-09	867	craniferina_c19381	CUST_12118_PI416193496	NA	NA	NA	Fungus
6599	3	4589	2	99	-1594.57	-10.639	6.85E-08	1.11E-06	868	craniferina_c12795	CUST_12475_PI416193500	291176956	EFE32752.1	hypothetical protein ARB_00210 [Arthroderma benhamiae CBS 112371] 	Fungus
15106	5071	22	2780	7	214.835	7.747	3.64E-08	6.72E-07	869	craniferina_c7331	CUST_9156_PI416193500	221126627	XP_002156063.1	PREDICTED: similar to MAEBL [Hydra magnipapillata]	Fungus
21952	112	6	12	5	26.888	4.749	3.98E-09	1.17E-07	870	craniferina_c18113	CUST_14347_PI416193500	261357507	EEY19935.1	predicted protein [Verticillium albo-atrum VaMs.102]	Fungus
22347	1779	80	1076	17	19.901	4.315	1.55E-09	5.34E-08	871	craniferina_c22595	CUST_14806_PI416193500	NA	NA	NA	Fungus
21306	42	3	25	1	16.276	4.025	6.35E-10	2.59E-08	872	craniferina_c3883	CUST_5824_PI416193500	NA	NA	NA	Algae
12770	45	562	7	81	-12.567	-3.652	7.55E-11	4.36E-09	873	craniferina_c10483	CUST_11326_PI416193500	238496775	XP_002379623.1	"GATA transcription factor (AreB), putative [Aspergillus flavus NRRL3357] "	Fungus
15560	504	2	88	0	261.718	8.032	4.01E-08	7.23E-07	874	craniferina_c19997	CUST_12703_PI416193496	NA	NA	NA	Fungus
29812	63	2	11	0	33.197	5.053	6.30E-09	1.68E-07	875	craniferina_c18254	CUST_11045_PI416193496	238501122	XP_002381795.1	conserved hypothetical protein [Aspergillus flavus NRRL3357] 	Fungus
10756	13	289	5	75	-22.52	-4.493	2.65E-09	8.39E-08	876	craniferina_c9824	CUST_4354_PI416193496	85105634	XP_962008.1	hypothetical protein NCU05244 [Neurospora crassa OR74A] 	Fungus
32490	1312	80	87	7	16.382	4.034	7.12E-10	2.84E-08	877	craniferina_c16065	CUST_9261_PI416193496	NA	NA	NA	Fungus
26051	14	1497	14	173	-178.964	-7.484	3.41E-08	6.40E-07	878	Cr_WMidi_9889F09.ab1	CUST_19066_PI416193500	NA	NA	NA	Fungus
44	40	3	11	1	13.581	3.763	1.59E-10	7.99E-09	879	craniferina_c14778	CUST_8224_PI416193496	NA	NA	NA	Fungus
38172	3	43	0	11	-17.045	-4.091	8.64E-10	3.31E-08	880	craniferina_c24002	CUST_16500_PI416193496	NA	NA	NA	Fungus
34795	2	4744	0	175	-2127.517	-11.055	7.28E-08	1.16E-06	881	craniferina_c12795	CUST_12476_PI416193500	291176956	EFE32752.1	hypothetical protein ARB_00210 [Arthroderma benhamiae CBS 112371] 	Fungus
27592	251	2595	46	281	-10.42	-3.381	3.01E-12	2.77E-10	882	craniferina_c13838	CUST_7438_PI416193496	NA	NA	NA	Fungus
40911	38	462	6	17	-12.2	-3.609	6.03E-11	3.57E-09	883	craniferina_c2582	CUST_4201_PI416193500	NA	NA	NA	Algae
30329	71605	347	15988	178	219.042	7.775	3.89E-08	7.06E-07	884	craniferina_c3292	CUST_5090_PI416193500	154310686	XP_001554674.1	hypothetical protein BC1G_06817 [Botryotinia fuckeliana B05.10] 	Fungus
13611	13942	451	804	10	30.885	4.949	5.83E-09	1.58E-07	885	craniferina_c3122	CUST_676_PI416193496	154304089	XP_001552450.1	hypothetical protein BC1G_09680 [Botryotinia fuckeliana B05.10] 	Fungus
12622	2	17	0	3	-8.798	-3.137	6.62E-17	2.87E-14	886	craniferina_c5587	CUST_1778_PI416193496	NA	NA	NA	Fungus
12645	19	2	7	0	9.431	3.237	9.33E-14	1.46E-11	887	craniferina_lrc778	CUST_1409_PI416193500	145238646	XP_001391970.1	hypothetical protein An07g08960 [Aspergillus niger] 	Fungus
1521	41	449	5	20	-11.097	-3.472	1.71E-11	1.25E-09	888	craniferina_c2150	CUST_349_PI416193496	NA	NA	NA	Fungus
10408	28	13702	9	1312	-503.831	-8.977	5.52E-08	9.32E-07	889	craniferina_c1968	CUST_3341_PI416193500	154290384	XP_001545788.1	hypothetical protein BC1G_15746 [Botryotinia fuckeliana B05.10] 	Algae
1941	35592	2754	4596	85	12.85	3.684	1.38E-10	7.14E-09	890	craniferina_lrc334	CUST_632_PI416193500	169598380	XP_001792613.1	hypothetical protein SNOG_01992 [Phaeosphaeria nodorum SN15] 	Fungus
19410	538	9	107	12	125.368	6.97	3.02E-08	5.82E-07	891	craniferina_c16881	CUST_13919_PI416193500	189193223	XP_001932950.1	conserved hypothetical protein [Pyrenophora tritici-repentis Pt-1C-BFP] 	Fungus
16714	434	3934	38	215	-9.08	-3.183	1.85E-14	3.57E-12	892	craniferina_c10676	CUST_11444_PI416193500	NA	NA	NA	Fungus
2519	1898	21419	268	1149	-11.356	-3.505	2.94E-11	1.95E-09	893	craniferina_c5275	CUST_7285_PI416193500	258568520	XP_002585004.1	conserved hypothetical protein [Uncinocarpus reesii 1704] 	Fungus
25712	2038	30173	1578	2769	-18.151	-4.182	1.54E-09	5.32E-08	894	craniferina_c3120	CUST_4889_PI416193500	145233331	XP_001400038.1	hypothetical protein An02g09030 [Aspergillus niger] 	Fungus
22226	2	154	0	96	-67.419	-6.075	1.91E-08	4.09E-07	895	craniferina_c3726	CUST_911_PI416193496	NA	NA	NA	Algae
28927	8189	836	2031	53	9.612	3.265	4.68E-13	5.81E-11	896	craniferina_c3999	CUST_5945_PI416193500	NA	NA	NA	Fungus
22387	2	25	0	7	-13.665	-3.772	2.64E-10	1.23E-08	897	craniferina_c6070	CUST_8111_PI416193500	116191233	XP_001221429.1	hypothetical protein CHGG_05334 [Chaetomium globosum CBS 148.51] 	Algae
24264	585	6	133	7	162.123	7.341	3.59E-08	6.64E-07	898	craniferina_c10241	CUST_11185_PI416193500	115385998	XP_001209539.1	predicted protein [Aspergillus terreus NIH2624] 	Fungus
40333	764	40	23	9	19.35	4.274	2.06E-09	6.80E-08	899	craniferina_c1009	CUST_1813_PI416193500	189189130	XP_001930904.1	endopolyphosphatase [Pyrenophora tritici-repentis Pt-1C-BFP] 	Fungus
35449	521	4	41	1	132.512	7.05	3.29E-08	6.23E-07	900	Cr_DMidi_5281B06.ab1	CUST_15653_PI416193500	NA	NA	NA	Algae
40264	29	13541	3	419	-476.85	-8.897	6.03E-08	1.00E-06	901	craniferina_c14704	CUST_8156_PI416193496	NA	NA	NA	Algae
38515	37	579	4	182	-15.085	-3.915	6.39E-10	2.60E-08	902	craniferina_c9419	CUST_10721_PI416193500	296803759	XP_002842732.1	predicted protein [Arthroderma otae CBS 113480] 	Fungus
8096	553	4	179	3	163.22	7.351	3.70E-08	6.81E-07	903	craniferina_c6379	CUST_8387_PI416193500	NA	NA	NA	Fungus
37543	39394	3789	13757	547	10.02	3.325	2.81E-12	2.61E-10	904	craniferina_lrc1285	CUST_2264_PI416193500	242774074	XP_002478369.1	xylitol dehydrogenase XdhB [Talaromyces stipitatus ATCC 10500] 	Algae
23218	57	3	29	2	19.518	4.287	2.37E-09	7.63E-08	905	craniferina_c24707	CUST_17159_PI416193496	NA	NA	NA	Fungus
37052	898	2	281	0	401.442	8.649	5.93E-08	9.90E-07	906	craniferina_c18744	CUST_11508_PI416193496	261359076	EEY21504.1	protein kinase domain-containing protein [Verticillium albo-atrum VaMs.102]	Fungus
28175	145	6176	20	660	-42.823	-5.42	1.20E-08	2.81E-07	907	Cr_DMidi_9697B05.ab1	CUST_16420_PI416193500	189198237	XP_001935456.1	siroheme synthase [Pyrenophora tritici-repentis Pt-1C-BFP] 	Fungus
30019	3	3878	2	268	-1212.292	-10.244	7.85E-08	1.23E-06	908	craniferina_lrc514	CUST_958_PI416193500	39944004	XP_361539.1	hypothetical protein MGG_04013 [Magnaporthe oryzae 70-15] 	Fungus
38733	8731	267	2236	32	32.176	5.008	8.53E-09	2.16E-07	909	craniferina_lrc1814	CUST_3106_PI416193500	NA	NA	NA	Fungus
36392	76	28852	15	2336	-382.982	-8.581	5.95E-08	9.93E-07	910	craniferina_c3699	CUST_903_PI416193496	257219560	ACV50433.1	chloroplast ferritin 2 precursor [Jatropha curcas]	Algae
13746	161	5	90	3	31.995	5	8.64E-09	2.18E-07	911	craniferina_c2844	CUST_582_PI416193496	NA	NA	NA	Fungus
7966	256	19	28	3	13.855	3.792	4.28E-10	1.86E-08	912	craniferina_c9874	CUST_4391_PI416193496	121719017	XP_001276264.1	"pyoverdine/dityrosine biosynthesis protein, putative [Aspergillus clavatus NRRL 1] "	Fungus
35134	888	43	50	13	21.155	4.403	3.32E-09	1.01E-07	913	craniferina_c3516	CUST_5375_PI416193500	NA	NA	NA	Algae
22389	144	8	16	2	18.152	4.182	1.99E-09	6.61E-08	914	craniferina_c5132	CUST_7141_PI416193500	52346198	NP_001005141.1	MGC89913 protein [Xenopus (Silurana) tropicalis] 	Fungus
9232	5	319	1	98	-57.882	-5.855	1.83E-08	3.95E-07	915	craniferina_c6948	CUST_8876_PI416193500	NA	NA	NA	Fungus
31054	85	5	16	3	18.573	4.215	2.26E-09	7.35E-08	916	craniferina_c21098	CUST_13757_PI416193496	NA	NA	NA	Algae
5488	179	8	29	6	27.416	4.777	6.39E-09	1.70E-07	917	craniferina_c25148	CUST_17570_PI416193496	154295211	XP_001548042.1	hypothetical protein BC1G_13419 [Botryotinia fuckeliana B05.10] 	Fungus
42042	2	76	0	13	-34.191	-5.096	1.00E-08	2.46E-07	918	craniferina_c12907	CUST_6639_PI416193496	NA	NA	NA	Fungus
19393	5	56	2	18	-11.04	-3.465	4.32E-11	2.72E-09	919	craniferina_c11900	CUST_5825_PI416193496	NA	NA	NA	Fungus
29544	1318	102	188	24	13.072	3.708	2.90E-10	1.33E-08	920	Cr_WMini_4129F05.ab1	CUST_19804_PI416193500	58260270	XP_567545.1	DNA binding protein [Cryptococcus neoformans var. neoformans JEC21] 	Algae
7466	14	142	1	15	-10.088	-3.335	6.83E-12	5.55E-10	921	craniferina_c12274	CUST_6117_PI416193496	NA	NA	NA	Fungus
15426	5626	52312	464	4222	-9.299	-3.217	5.17E-13	6.27E-11	922	craniferina_lrc80	CUST_151_PI416193500	145246226	XP_001395362.1	hypothetical protein An12g02830 [Aspergillus niger] 	Fungus
38168	8	1400	1	81	-167.577	-7.389	4.13E-08	7.39E-07	923	craniferina_c25576	CUST_15129_PI416193500	261353179	EEY15607.1	DUF341 domain-containing protein [Verticillium albo-atrum VaMs.102]	Fungus
2340	5	12260	3	690	-2598.232	-11.343	9.31E-08	1.41E-06	924	craniferina_c6965	CUST_2519_PI416193496	NA	NA	NA	Fungus
33942	2	905	0	158	-438.401	-8.776	6.57E-08	1.07E-06	925	craniferina_c7239	CUST_9095_PI416193500	NA	NA	NA	Fungus
44560	739	74	69	32	10.634	3.411	2.48E-11	1.70E-09	926	craniferina_c7020	CUST_8926_PI416193500	240110036	EER28205.1	Nup133 nucleoporin family protein [Coccidioides posadasii C735 delta SOWgp]	Fungus
31476	129	11	27	4	12.4	3.632	2.00E-10	9.78E-09	927	craniferina_c8988	CUST_3755_PI416193496	NA	NA	NA	Fungus
9630	592	54	47	8	11.13	3.476	5.76E-11	3.43E-09	928	craniferina_c14063	CUST_12852_PI416193500	39968601	XP_365691.1	hypothetical protein MGG_02393 [Magnaporthe oryzae 70-15] 	Fungus
18552	52	2	12	0	28.001	4.807	8.08E-09	2.07E-07	929	craniferina_c7027	CUST_8934_PI416193500	261360533	EEY22961.1	translocation protein sec72 [Verticillium albo-atrum VaMs.102]	Fungus
4849	450	2	52	0	208.199	7.702	5.18E-08	8.86E-07	930	craniferina_c21193	CUST_13845_PI416193496	NA	NA	NA	Fungus
13120	7	157	0	36	-22.1	-4.466	4.61E-09	1.31E-07	931	craniferina_lrc3043	CUST_4783_PI416193500	NA	NA	NA	Fungus
13295	27	371	5	33	-14.017	-3.809	7.00E-10	2.81E-08	932	craniferina_c19441	CUST_12173_PI416193496	NA	NA	NA	Fungus
42261	3390	31137	533	526	-9.264	-3.212	9.90E-13	1.08E-10	933	craniferina_c1403	CUST_2470_PI416193500	146324614	XP_746687.2	conserved glycine-rich protein [Aspergillus fumigatus Af293] 	Fungus
30815	73568	8337	3798	748	8.84	3.144	1.32E-13	1.98E-11	934	craniferina_lrc28264	CUST_15358_PI416193500	289619013	CBI54281.1	unnamed protein product [Sordaria macrospora]	Fungus
42204	58	3	12	1	19.057	4.252	3.36E-09	1.02E-07	935	craniferina_c1188	CUST_2111_PI416193500	258578259	XP_002543311.1	mitochondrial processing peptidase beta subunit [Uncinocarpus reesii 1704] 	Fungus
31731	502	6165	84	513	-12.371	-3.629	2.83E-10	1.31E-08	936	craniferina_c4665	CUST_6659_PI416193500	NA	NA	NA	Fungus
14242	102	2	26	0	54.869	5.778	2.04E-08	4.26E-07	937	craniferina_c10573	CUST_11377_PI416193500	NA	NA	NA	Fungus
32760	235	2682	26	522	-11.287	-3.497	1.02E-10	5.59E-09	938	craniferina_lrc22136	CUST_14743_PI416193496	162312337	NP_596846.2	inorganic phosphate transporter (predicted) [Schizosaccharomyces pombe] 	Fungus
37538	4827	29	823	6	167.421	7.387	4.72E-08	8.22E-07	939	Cr_WMidi_7201A02.ab1	CUST_18304_PI416193500	560556	AAB31223.1	influenza virus hemagglutinin 5 epitope tag [synthetic construct]	Algae
30870	25	248	3	37	-9.911	-3.309	1.25E-11	9.49E-10	940	craniferina_c8600	CUST_3495_PI416193496	125525711	EAY73825.1	hypothetical protein OsI_01701 [Oryza sativa Indica Group]	Fungus
15525	124	1182	55	115	-10.084	-3.334	2.08E-11	1.47E-09	941	craniferina_c23464	CUST_15991_PI416193496	NA	NA	NA	Fungus
38274	56	4	7	0	14.789	3.886	1.10E-09	4.02E-08	942	craniferina_c9067	CUST_10506_PI416193500	212539075	XP_002149693.1	"alpha-1,6-mannosyltransferase subunit, putative [Penicillium marneffei ATCC 18224] "	Fungus
18057	158	10	32	6	18.768	4.23	3.55E-09	1.07E-07	943	craniferina_c15097	CUST_13187_PI416193500	154317320	XP_001557980.1	hypothetical protein BC1G_03562 [Botryotinia fuckeliana B05.10] 	Fungus
18392	2	46	0	11	-23.202	-4.536	6.06E-09	1.63E-07	944	craniferina_c25482	CUST_17889_PI416193496	115390338	XP_001212674.1	conserved hypothetical protein [Aspergillus terreus NIH2624] 	Algae
8574	3	1766	1	48	-539.822	-9.076	8.08E-08	1.26E-06	945	craniferina_c14253	CUST_7777_PI416193496	NA	NA	NA	Fungus
42198	2	28	0	7	-11.493	-3.523	1.61E-10	8.08E-09	946	craniferina_c22309	CUST_14758_PI416193500	NA	NA	NA	Fungus
35461	23	3	1	1	8.811	3.139	3.73E-13	4.86E-11	947	craniferina_c14278	CUST_7798_PI416193496	119189175	XP_001245194.1	conserved hypothetical protein [Coccidioides immitis RS]	Fungus
20323	139	12	40	5	12.155	3.603	3.47E-10	1.57E-08	948	craniferina_c11542	CUST_5563_PI416193496	NA	NA	NA	Algae
22612	12934	744	2067	102	17.337	4.116	2.94E-09	9.16E-08	949	craniferina_c5634	CUST_7660_PI416193500	NA	NA	NA	Fungus
23560	8704	1073	230	14	8.112	3.02	1.04E-15	3.08E-13	950	craniferina_c3335	CUST_5152_PI416193500	NA	NA	NA	Fungus
41425	4	88	3	22	-22.33	-4.481	6.18E-09	1.66E-07	951	craniferina_c16808	CUST_9846_PI416193496	296423375	XP_002841230.1	hypothetical protein [Tuber melanosporum Mel28] 	Fungus
37367	14	138	0	13	-9.508	-3.249	5.70E-12	4.73E-10	952	craniferina_c22972	CUST_14852_PI416193500	NA	NA	NA	Fungus
39864	8	1454	3	108	-192.172	-7.586	5.86E-08	9.80E-07	953	craniferina_c18554	CUST_11330_PI416193496	NA	NA	NA	Fungus
8053	659	74	97	6	8.841	3.144	5.75E-13	6.89E-11	954	Cr_WMidi_7777H08.ab1	CUST_18561_PI416193500	116057937	CAL54140.1	Histones H3 and H4 (ISS) [Ostreococcus tauri]	Fungus
24941	250	5	68	3	53.593	5.744	2.27E-08	4.64E-07	955	craniferina_c15927	CUST_13516_PI416193500	242794237	XP_002482329.1	actin family protein [Talaromyces stipitatus ATCC 10500] 	Fungus
17914	614	23	6	2	27.266	4.769	9.98E-09	2.45E-07	956	craniferina_c2732	CUST_4385_PI416193500	156060003	XP_001595924.1	hypothetical protein SS1G_02138 [Sclerotinia sclerotiorum 1980] 	Fungus
15053	250	3951	60	839	-15.897	-3.991	2.12E-09	6.98E-08	957	craniferina_c18683	CUST_11451_PI416193496	NA	NA	NA	Algae
25520	26	270	4	39	-10.461	-3.387	6.42E-11	3.78E-09	958	craniferina_c2005	CUST_3399_PI416193500	156040641	XP_001587307.1	hypothetical protein SS1G_12337 [Sclerotinia sclerotiorum 1980] 	Fungus
23203	615	56	172	18	11.003	3.46	1.31E-10	6.81E-09	959	craniferina_c14018	CUST_12830_PI416193500	NA	NA	NA	Fungus
37081	43	1570	5	78	-36.314	-5.182	1.54E-08	3.42E-07	960	craniferina_c12137	CUST_6008_PI416193496	296425828	XP_002842440.1	hypothetical protein [Tuber melanosporum Mel28] 	Fungus
17302	1027	50	156	13	20.635	4.367	5.39E-09	1.48E-07	961	Cr_DMidi_9601A06.ab1	CUST_16258_PI416193500	296804984	XP_002843319.1	conserved hypothetical protein [Arthroderma otae CBS 113480] 	Algae
28742	28	318	5	51	-11.395	-3.51	2.06E-10	1.00E-08	962	craniferina_c8765	CUST_3602_PI416193496	NA	NA	NA	Algae
39579	1065	90	222	30	12.197	3.608	4.49E-10	1.93E-08	963	craniferina_c15373	CUST_8712_PI416193496	37955148	AAP75565.1	galactokinase [Hypocrea jecorina]	Algae
24538	16	6855	6	777	-445.223	-8.798	8.58E-08	1.32E-06	964	craniferina_lrc204	CUST_386_PI416193500	295646723	ADG23112.1	40S ribosomal protein Rps16 [Rhizoplaca chrysoleuca]	Fungus
9369	62	576	9	73	-9.246	-3.209	4.73E-12	4.08E-10	965	craniferina_c20635	CUST_13310_PI416193496	169775089	XP_001822012.1	hypothetical protein [Aspergillus oryzae RIB40] 	Fungus
8892	160	1493	15	114	-9.322	-3.221	6.18E-12	5.08E-10	966	Cr_DMini_865D04.ab1	CUST_17587_PI416193500	156042161	XP_001587638.1	hypothetical protein SS1G_11631 [Sclerotinia sclerotiorum 1980] 	Algae
44013	16154	39	2855	32	515.98	9.011	9.13E-08	1.39E-06	967	craniferina_c2242	CUST_3730_PI416193500	242788460	XP_002481223.1	conserved hypothetical protein [Talaromyces stipitatus ATCC 10500] 	Fungus
18396	2	114	1	6	-54.327	-5.764	2.54E-08	5.09E-07	968	craniferina_c21512	CUST_14150_PI416193496	NA	NA	NA	Fungus
18444	6	140	1	16	-22.003	-4.46	7.09E-09	1.85E-07	969	craniferina_c6431	CUST_2211_PI416193496	NA	NA	NA	Fungus
10399	125	6	16	4	24.829	4.634	9.51E-09	2.36E-07	970	craniferina_c20505	CUST_13190_PI416193496	NA	NA	NA	Fungus
29424	7059	807	642	111	8.781	3.134	9.16E-13	1.01E-10	971	craniferina_lrc1446	CUST_2544_PI416193500	NA	NA	NA	Fungus
25280	187	10	51	2	18.336	4.197	4.45E-09	1.27E-07	972	craniferina_c23762	CUST_16273_PI416193496	NA	NA	NA	Fungus
21973	8	202	2	48	-25.784	-4.688	1.08E-08	2.61E-07	973	craniferina_c8824	CUST_10363_PI416193500	67518043	XP_658792.1	hypothetical protein AN1188.2 [Aspergillus nidulans FGSC A4] 	Fungus
30949	7	136	2	17	-19.933	-4.317	5.77E-09	1.57E-07	974	craniferina_c10672	CUST_11440_PI416193500	39971523	XP_367152.1	hypothetical protein MGG_07077 [Magnaporthe oryzae 70-15] 	Fungus
1901	5205	110	3179	63	43.316	5.437	2.16E-08	4.47E-07	975	craniferina_lrc173	CUST_328_PI416193500	189190250	XP_001931464.1	zinc finger protein OZF [Pyrenophora tritici-repentis Pt-1C-BFP] 	Algae
7662	5517	69998	2966	13485	-14.248	-3.833	1.54E-09	5.32E-08	976	craniferina_lrc10758	CUST_5011_PI416193496	NA	NA	NA	Fungus
28936	100	1137	8	127	-11.357	-3.506	2.53E-10	1.19E-08	977	craniferina_lrc2501	CUST_4103_PI416193500	242784354	XP_002480370.1	"cell wall protein, putative [Talaromyces stipitatus ATCC 10500] "	Fungus
44770	287	5091	145	434	-19.122	-4.257	5.25E-09	1.45E-07	978	craniferina_c22612	CUST_15187_PI416193496	NA	NA	NA	Algae
36100	451	30	63	3	14.785	3.886	1.93E-09	6.46E-08	979	craniferina_c22125	CUST_14732_PI416193496	242775364	XP_002478629.1	DUF636 domain protein [Talaromyces stipitatus ATCC 10500] 	Fungus
18534	1600	118	233	19	13.639	3.77	1.28E-09	4.60E-08	980	craniferina_c3184	CUST_4960_PI416193500	NA	NA	NA	Fungus
10103	1680	131	610	36	12.488	3.642	7.61E-10	3.00E-08	981	craniferina_c7492	CUST_9292_PI416193500	255930345	XP_002556732.1	Pc06g01250 [Penicillium chrysogenum Wisconsin 54-1255] 	Fungus
5815	167	1551	25	129	-9.328	-3.222	1.41E-11	1.05E-09	982	Cr_DMini_865D04.ab1	CUST_17586_PI416193500	156042161	XP_001587638.1	hypothetical protein SS1G_11631 [Sclerotinia sclerotiorum 1980] 	Algae
28141	3832	408	888	61	9.306	3.218	1.52E-11	1.12E-09	983	craniferina_c15271	CUST_8625_PI416193496	NA	NA	NA	Algae
37458	5	75	1	7	-14.087	-3.816	1.59E-09	5.44E-08	984	craniferina_c12471	CUST_6277_PI416193496	296827914	XP_002851245.1	myo-inositol transporter Itr1 [Arthroderma otae CBS 113480] 	Fungus
41759	4	49	1	8	-11.833	-3.565	5.04E-10	2.13E-08	985	craniferina_c9944	CUST_10999_PI416193500	NA	NA	NA	Fungus
28598	18	1168	15	224	-89.723	-6.487	4.30E-08	7.65E-07	986	Cr_DMini_673B06.ab1	CUST_17390_PI416193500	170587678	XP_001898601.1	Ornithine decarboxylase antizyme [Brugia malayi] 	Fungus
4184	1533	7	565	8	344.086	8.427	8.89E-08	1.36E-06	987	craniferina_c8475	CUST_10100_PI416193500	NA	NA	NA	Fungus
20327	436	30	108	12	14.734	3.881	2.19E-09	7.17E-08	988	craniferina_c3774	CUST_5697_PI416193500	242783118	XP_002480135.1	"vacuolar segregation protein (Pep7), putative [Talaromyces stipitatus ATCC 10500] "	Fungus
36498	7328	829	1373	151	8.828	3.142	2.70E-12	2.53E-10	989	craniferina_c13094	CUST_6790_PI416193496	NA	NA	NA	Fungus
29879	1098	79	266	17	13.754	3.782	1.49E-09	5.17E-08	990	craniferina_c1175	CUST_2094_PI416193500	240107380	EER25565.1	hypothetical protein CPC735_066650 [Coccidioides posadasii C735 delta SOWgp]	Fungus
28642	15	562	2	104	-36.73	-5.199	1.97E-08	4.17E-07	991	craniferina_c17218	CUST_14076_PI416193500	NA	NA	NA	Fungus
3126	2031	18682	285	2200	-9.217	-3.204	1.32E-11	9.89E-10	992	craniferina_c3414	CUST_5238_PI416193500	242799252	XP_002483340.1	short chain dehydrogenase family protein [Talaromyces stipitatus ATCC 10500] 	Fungus
10487	6714	74554	2160	3151	-11.456	-3.518	4.17E-10	1.82E-08	993	craniferina_lrc304	CUST_574_PI416193500	NA	NA	NA	Algae
30561	33	447	7	146	-13.426	-3.747	1.37E-09	4.83E-08	994	craniferina_c18194	CUST_10988_PI416193496	256721804	EEU35198.1	hypothetical protein NECHADRAFT_97586 [Nectria haematococca mpVI 77-13-4]	Fungus
30070	7	84	2	15	-12.765	-3.674	1.07E-09	3.97E-08	995	craniferina_c12083	CUST_12212_PI416193500	259483749	CBF79395.1	TPA: heterogeneous nuclear ribonucleoprotein HRP1 (AFU_orthologue; AFUA_2G06090) [Aspergillus nidulans FGSC A4]	Algae
27049	171	18	13	3	9.345	3.224	2.30E-11	1.60E-09	996	craniferina_c18947	CUST_14452_PI416193500	115399528	XP_001215353.1	conserved hypothetical protein [Aspergillus terreus NIH2624] 	Fungus
19685	743	63	241	8	11.452	3.518	4.29E-10	1.86E-08	997	craniferina_c4929	CUST_1459_PI416193496	NA	NA	NA	Algae
25204	19	301	5	15	-16.375	-4.033	3.90E-09	1.15E-07	998	craniferina_c18996	CUST_11746_PI416193496	NA	NA	NA	Algae
9868	586	58	52	6	10.065	3.331	1.06E-10	5.79E-09	999	craniferina_c14063	CUST_12851_PI416193500	39968601	XP_365691.1	hypothetical protein MGG_02393 [Magnaporthe oryzae 70-15] 	Fungus
6164	435	44	92	13	10.13	3.341	1.20E-10	6.37E-09	1000	craniferina_c2668	CUST_4301_PI416193500	171685542	XP_001907712.1	hypothetical protein [Podospora anserina S mat+] 	Fungus
11779	3435	391	865	42	8.64	3.111	2.28E-12	2.21E-10	1001	craniferina_c18688	CUST_11456_PI416193496	NA	NA	NA	Fungus
8343	6	264	3	55	-50.458	-5.657	2.90E-08	5.62E-07	1002	craniferina_c18475	CUST_14403_PI416193500	NA	NA	NA	Fungus
7788	2	7004	0	781	-3003.338	-11.552	1.44E-07	1.97E-06	1003	craniferina_c4923	CUST_1455_PI416193496	NA	NA	NA	Algae
42726	4	237	2	43	-73.717	-6.204	4.18E-08	7.48E-07	1004	Cr_Midi_01B01.ab1	CUST_17698_PI416193500	17553574	NP_498082.1	Temporarily Assigned Gene name family member (tag-174) [Caenorhabditis elegans] 	Fungus
35294	131	1472	34	283	-11.421	-3.514	5.61E-10	2.33E-08	1005	craniferina_c26868	CUST_19218_PI416193496	NA	NA	NA	Fungus
832	658	32	59	13	21.699	4.44	1.01E-08	2.47E-07	1006	craniferina_c21103	CUST_14642_PI416193500	170574269	XP_001892739.1	"Zinc finger, C2H2 type family protein [Brugia malayi] "	Fungus
10841	2	2539	0	663	-1133.843	-10.147	1.29E-07	1.81E-06	1007	craniferina_c3636	CUST_5526_PI416193500	NA	NA	NA	Fungus
16052	8	87	1	16	-10.169	-3.346	1.57E-10	7.94E-09	1008	craniferina_c13693	CUST_7311_PI416193496	NA	NA	NA	Algae
10892	4743	519	1082	89	9.056	3.179	1.96E-11	1.39E-09	1009	craniferina_c20095	CUST_12798_PI416193496	NA	NA	NA	Fungus
28176	65	3	29	2	22.681	4.503	1.16E-08	2.75E-07	1010	craniferina_lrc349	CUST_659_PI416193500	70982115	XP_746586.1	membrane-spanning ATPase [Aspergillus fumigatus Af293] 	Fungus
18839	5645	529	424	11	10.654	3.413	3.31E-10	1.51E-08	1011	Cr_WMidi_8257A10.ab1	CUST_18578_PI416193500	242767690	XP_002341418.1	GTP-binding protein YchF [Talaromyces stipitatus ATCC 10500] 	Fungus
29193	819	25	469	4	29.887	4.901	1.84E-08	3.96E-07	1012	craniferina_c16578	CUST_9672_PI416193496	256720355	EEU33792.1	hypothetical protein NECHADRAFT_56055 [Nectria haematococca mpVI 77-13-4]	Fungus
32845	66	541	12	85	-8.193	-3.034	7.03E-13	8.13E-11	1013	craniferina_c3329	CUST_5142_PI416193500	154323598	XP_001561113.1	hypothetical protein BC1G_00198 [Botryotinia fuckeliana B05.10] 	Fungus
4734	30	922	7	120	-30.72	-4.941	1.94E-08	4.11E-07	1014	craniferina_c2368	CUST_409_PI416193496	NA	NA	NA	Fungus
27838	6535	72235	1796	2314	-11.312	-3.5	6.20E-10	2.54E-08	1015	craniferina_lrc304	CUST_573_PI416193500	NA	NA	NA	Algae
1818	152	18	24	2	8.46	3.081	2.57E-12	2.43E-10	1016	craniferina_c14515	CUST_13007_PI416193500	NA	NA	NA	Fungus
7515	4100	278	1455	37	14.165	3.824	2.82E-09	8.85E-08	1017	craniferina_c12973	CUST_6689_PI416193496	261357484	EEY19912.1	ARP2/3 actin-organizing complex subunit Sop2 [Verticillium albo-atrum VaMs.102]	Fungus
5846	344	4759	39	99	-13.882	-3.795	2.63E-09	8.34E-08	1018	craniferina_c6245	CUST_8269_PI416193500	212543669	XP_002151989.1	"nuclear protein export protein Yrb2, putative [Penicillium marneffei ATCC 18224] "	Fungus
41162	46	400	11	61	-8.758	-3.131	8.68E-12	6.87E-10	1019	craniferina_c10769	CUST_5018_PI416193496	169607655	XP_001797247.1	hypothetical protein SNOG_06886 [Phaeosphaeria nodorum SN15] 	Fungus
2743	2828	16	382	1	171.486	7.422	8.05E-08	1.26E-06	1020	craniferina_c21603	CUST_14239_PI416193496	NA	NA	NA	Fungus
30862	434	25	111	7	17.379	4.119	6.60E-09	1.75E-07	1021	craniferina_c4732	CUST_1372_PI416193496	156052763	XP_001592308.1	hypothetical protein SS1G_06548 [Sclerotinia sclerotiorum 1980] 	Fungus
35339	96	2256	19	329	-23.497	-4.554	1.32E-08	3.02E-07	1022	craniferina_c27844	CUST_20140_PI416193496	NA	NA	NA	Fungus
40538	3	441	1	76	-143.678	-7.167	7.54E-08	1.19E-06	1023	craniferina_c21106	CUST_13764_PI416193496	NA	NA	NA	Fungus
16161	7	15473	4	747	-2523.192	-11.301	1.60E-07	2.14E-06	1024	craniferina_lrc39	CUST_75_PI416193500	NA	NA	NA	Fungus
1580	43806	3990	3263	324	10.982	3.457	6.11E-10	2.51E-08	1025	BTK05171009(c)SJ1(t)dry_1-3kb_7585-7680_F2(p)T3(s)080604SJSEQ.014.ab1	CUST_15427_PI416193500	NA	NA	NA	NA
28391	29	2	5	0	13.697	3.776	2.73E-09	8.61E-08	1026	craniferina_c5632	CUST_1802_PI416193496	NA	NA	NA	Fungus
23852	46	430	19	74	-9.87	-3.303	1.56E-10	7.89E-09	1027	craniferina_c14544	CUST_13020_PI416193500	189189738	XP_001931208.1	conserved hypothetical protein [Pyrenophora tritici-repentis Pt-1C-BFP] 	Algae
2936	3	30	2	5	-9.779	-3.29	1.28E-10	6.70E-09	1028	craniferina_lrc317	CUST_599_PI416193500	169598518	XP_001792682.1	hypothetical protein SNOG_02063 [Phaeosphaeria nodorum SN15] 	Fungus
31349	3005	271	559	41	11.047	3.466	6.78E-10	2.74E-08	1029	craniferina_c24522	CUST_16988_PI416193496	67517547	XP_658594.1	hypothetical protein AN0990.2 [Aspergillus nidulans FGSC A4] 	Fungus
11101	2225	269	401	15	8.193	3.034	1.39E-12	1.42E-10	1030	craniferina_c23673	CUST_14918_PI416193500	NA	NA	NA	Fungus
22171	162	1522	14	326	-9.263	-3.211	5.55E-11	3.33E-09	1031	craniferina_c26639	CUST_18994_PI416193496	240111283	EER29436.1	hypothetical protein CPC735_071180 [Coccidioides posadasii C735 delta SOWgp]	Fungus
16114	61	492	8	34	-8.145	-3.026	1.18E-12	1.25E-10	1032	craniferina_c22343	CUST_14761_PI416193500	154314510	XP_001556579.1	hypothetical protein BC1G_03964 [Botryotinia fuckeliana B05.10] 	Fungus
13848	681	35	63	12	20.333	4.346	1.10E-08	2.65E-07	1033	craniferina_c27466	CUST_19790_PI416193496	240106815	EER25002.1	"Dynein heavy chain, cytosolic , putative [Coccidioides posadasii C735 delta SOWgp]"	Fungus
27463	2	27	0	3	-13.716	-3.778	2.88E-09	9.01E-08	1034	craniferina_c6070	CUST_8112_PI416193500	116191233	XP_001221429.1	hypothetical protein CHGG_05334 [Chaetomium globosum CBS 148.51] 	Algae
29533	4	1332	2	94	-393.088	-8.619	1.15E-07	1.64E-06	1035	craniferina_c22223	CUST_14827_PI416193496	NA	NA	NA	Fungus
31311	1907	159	518	57	12.18	3.606	1.45E-09	5.07E-08	1036	craniferina_lrc497	CUST_925_PI416193500	NA	NA	NA	Fungus
14185	15	2	3	0	7.425	2.892	5.78E-16	1.85E-13	1037	craniferina_lrc595	CUST_1089_PI416193500	NA	NA	NA	Fungus
32307	11	131	1	29	-11.798	-3.561	1.19E-09	4.33E-08	1038	craniferina_c16427	CUST_9552_PI416193496	159029209	CAO87569.1	aldH [Microcystis aeruginosa PCC 7806]	Fungus
7993	9	81	1	11	-9.116	-3.188	5.44E-11	3.29E-09	1039	craniferina_c11879	CUST_5808_PI416193496	NA	NA	NA	Fungus
17332	3932	187	374	59	21.875	4.451	1.30E-08	2.99E-07	1040	craniferina_c13909	CUST_12795_PI416193500	NA	NA	NA	Algae
6852	428	54	62	10	7.955	2.992	7.58E-13	8.63E-11	1041	craniferina_c5755	CUST_7794_PI416193500	169596731	XP_001791789.1	hypothetical protein SNOG_01134 [Phaeosphaeria nodorum SN15] 	Fungus
19863	1128	129	220	23	8.735	3.127	2.16E-11	1.51E-09	1042	craniferina_c2668	CUST_4302_PI416193500	171685542	XP_001907712.1	hypothetical protein [Podospora anserina S mat+] 	Fungus
1308	74	1158	28	28	-16.502	-4.045	6.99E-09	1.84E-07	1043	craniferina_c21817	CUST_14441_PI416193496	NA	NA	NA	Algae
1977	8802	1015	275	79	8.69	3.119	1.91E-11	1.36E-09	1044	craniferina_c1036	CUST_1865_PI416193500	119495541	XP_001264553.1	37S ribosomal protein Mrp17 [Neosartorya fischeri NRRL 181] 	Fungus
10019	111	6	26	3	22.786	4.51	1.48E-08	3.33E-07	1045	craniferina_c1608	CUST_212_PI416193496	261355507	EEY17935.1	homocitrate synthase [Verticillium albo-atrum VaMs.102]	Fungus
21118	134	17	6	2	7.883	2.979	4.97E-13	6.10E-11	1046	craniferina_c22900	CUST_15461_PI416193496	NA	NA	NA	Fungus
27741	2886	35306	2243	2890	-15.014	-3.908	4.86E-09	1.37E-07	1047	craniferina_c3120	CUST_4890_PI416193500	145233331	XP_001400038.1	hypothetical protein An02g09030 [Aspergillus niger] 	Fungus
21868	466	48	128	13	9.812	3.294	2.23E-10	1.07E-08	1048	craniferina_c25278	CUST_17697_PI416193496	NA	NA	NA	Fungus
43881	16	952	11	167	-75.866	-6.245	5.71E-08	9.58E-07	1049	Cr_WMini_1825A09.ab1	CUST_19247_PI416193500	268566511	XP_002647571.1	Hypothetical protein CBG06657 [Caenorhabditis briggsae] 	Algae
23779	2	47	0	6	-25.466	-4.67	1.90E-08	4.07E-07	1050	craniferina_c9507	CUST_4123_PI416193496	NA	NA	NA	Fungus
38451	768	28	246	4	26.869	4.748	2.01E-08	4.22E-07	1051	craniferina_c9114	CUST_10542_PI416193500	256720502	EEU33927.1	hypothetical protein NECHADRAFT_55867 [Nectria haematococca mpVI 77-13-4]	Fungus
407	934	63	231	30	16.183	4.016	6.65E-09	1.76E-07	1052	craniferina_c4928	CUST_1458_PI416193496	NA	NA	NA	Algae
6522	29	366	7	35	-12.686	-3.665	2.42E-09	7.77E-08	1053	craniferina_c20018	CUST_12724_PI416193496	NA	NA	NA	Algae
32155	35520	948	2964	508	40.784	5.35	3.41E-08	6.39E-07	1054	craniferina_lrc590	CUST_1086_PI416193500	154291075	XP_001546124.1	hypothetical protein BC1G_15425 [Botryotinia fuckeliana B05.10] 	Fungus
13437	2431	43	421	3	56.358	5.817	4.46E-08	7.87E-07	1055	craniferina_c1297	CUST_2288_PI416193500	168704634	ZP_02736911.1	hypothetical protein GobsU_34175 [Gemmata obscuriglobus UQM 2246]	Fungus
29532	2	37	0	1	-19.65	-4.296	1.18E-08	2.78E-07	1056	craniferina_c21042	CUST_13701_PI416193496	NA	NA	NA	Fungus
19447	20	2	7	0	10.6	3.406	6.30E-10	2.57E-08	1057	craniferina_c23454	CUST_15982_PI416193496	238497059	XP_002379765.1	conserved hypothetical protein [Aspergillus flavus NRRL3357] 	Fungus
7231	21	296	7	22	-14.506	-3.859	4.54E-09	1.29E-07	1058	craniferina_c8160	CUST_3225_PI416193496	256425734	YP_003126387.1	hypothetical protein Cpin_6785 [Chitinophaga pinensis DSM 2588] 	Algae
26959	103	1092	36	252	-10.844	-3.439	8.12E-10	3.16E-08	1059	craniferina_c19811	CUST_12526_PI416193496	NA	NA	NA	Fungus
24278	14039	89	425	66	186.807	7.545	9.99E-08	1.49E-06	1060	craniferina_c4830	CUST_6836_PI416193500	291178758	EFE34546.1	conserved hypothetical protein [Arthroderma benhamiae CBS 112371]	Fungus
41572	12	222	2	15	-18.115	-4.179	1.04E-08	2.53E-07	1061	craniferina_lrc272	CUST_511_PI416193500	119481647	XP_001260852.1	benzoate 4-monooxygenase cytochrome P450 [Neosartorya fischeri NRRL 181] 	Algae
13063	68	954	4	335	-13.348	-3.739	3.63E-09	1.08E-07	1062	craniferina_c18961	CUST_11712_PI416193496	NA	NA	NA	Fungus
35406	112	7	20	4	18.529	4.212	1.14E-08	2.72E-07	1063	craniferina_c19405	CUST_12141_PI416193496	NA	NA	NA	Fungus
2233	136	17	17	2	7.999	3	2.73E-12	2.55E-10	1064	craniferina_c8157	CUST_9859_PI416193500	261358958	EEY21386.1	conserved hypothetical protein [Verticillium albo-atrum VaMs.102]	Fungus
21399	9	108	2	31	-12.162	-3.604	2.19E-09	7.16E-08	1065	craniferina_c1147	CUST_2048_PI416193500	154299202	XP_001550021.1	hypothetical protein BC1G_11779 [Botryotinia fuckeliana B05.10] 	Fungus
1231	456	56	76	10	8.124	3.022	5.27E-12	4.48E-10	1066	craniferina_c15771	CUST_9031_PI416193496	156043623	XP_001588368.1	hypothetical protein SS1G_10815 [Sclerotinia sclerotiorum 1980] 	Fungus
10909	2	1538	0	393	-797.114	-9.639	1.59E-07	2.14E-06	1067	craniferina_c16811	CUST_13894_PI416193500	240111169	EER29322.1	Cytochrome P450 family protein [Coccidioides posadasii C735 delta SOWgp]	Fungus
36846	7315	933	416	77	7.852	2.973	1.09E-12	1.17E-10	1068	craniferina_lrc398	CUST_748_PI416193500	67541498	XP_664523.1	hypothetical protein AN6919.2 [Aspergillus nidulans FGSC A4] 	Fungus
26823	15	2	1	0	8.353	3.062	1.38E-11	1.03E-09	1069	craniferina_c9230	CUST_3921_PI416193496	NA	NA	NA	Fungus
29023	2805	71247	1548	10828	-27.644	-4.789	2.41E-08	4.87E-07	1070	craniferina_c1699	CUST_2930_PI416193500	256728173	EEU41530.1	hypothetical protein NECHADRAFT_87703 [Nectria haematococca mpVI 77-13-4]	Algae
8518	2	22	0	8	-10.741	-3.425	9.06E-10	3.43E-08	1071	craniferina_c21812	CUST_14436_PI416193496	NA	NA	NA	Algae
19107	2	109	0	14	-51.07	-5.674	4.48E-08	7.89E-07	1072	craniferina_c21084	CUST_13743_PI416193496	NA	NA	NA	Fungus
26464	54	3	7	2	19.608	4.293	1.31E-08	3.01E-07	1073	craniferina_c2846	CUST_583_PI416193496	121707984	XP_001271995.1	conserved hypothetical protein [Aspergillus clavatus NRRL 1] 	Algae
8660	54	473	8	87	-8.765	-3.132	5.06E-11	3.10E-09	1074	craniferina_c23494	CUST_16020_PI416193496	NA	NA	NA	Fungus
17898	2	1451	0	353	-785.911	-9.618	1.64E-07	2.19E-06	1075	craniferina_c16811	CUST_13893_PI416193500	240111169	EER29322.1	Cytochrome P450 family protein [Coccidioides posadasii C735 delta SOWgp]	Fungus
13387	976	81	128	25	12.502	3.644	2.95E-09	9.19E-08	1076	craniferina_c8009	CUST_9720_PI416193500	259488596	CBF88159.1	"TPA: mitochondrial dynamin GTPase (Msp1), putative (AFU_orthologue; AFUA_1G11970) [Aspergillus nidulans FGSC A4]"	Fungus
27555	15	275	4	26	-19.253	-4.267	1.31E-08	3.00E-07	1077	craniferina_c13070	CUST_6773_PI416193496	256728869	EEU42224.1	predicted protein [Nectria haematococca mpVI 77-13-4]	Fungus
24856	62062	5810	15861	140	10.423	3.382	7.72E-10	3.03E-08	1078	craniferina_lrc187	CUST_351_PI416193500	156056565	XP_001594206.1	60S ribosomal protein L21 [Sclerotinia sclerotiorum 1980] 	Fungus
8639	500	35	100	12	14.63	3.871	5.81E-09	1.58E-07	1079	craniferina_c11210	CUST_5332_PI416193496	115386600	XP_001209841.1	hypothetical protein ATEG_07155 [Aspergillus terreus NIH2624] 	Fungus
26660	32	2	10	0	15.75	3.977	8.04E-09	2.06E-07	1080	craniferina_c25525	CUST_17929_PI416193496	NA	NA	NA	Fungus
12759	4	192	2	13	-58.24	-5.864	5.42E-08	9.20E-07	1081	craniferina_c27684	CUST_19995_PI416193496	116196768	XP_001224196.1	hypothetical protein CHGG_04982 [Chaetomium globosum CBS 148.51] 	Fungus
23651	14	2	3	0	7.182	2.844	3.00E-15	7.61E-13	1082	craniferina_c19568	CUST_12292_PI416193496	NA	NA	NA	Fungus
20946	40	2	5	0	22.115	4.467	1.82E-08	3.93E-07	1083	craniferina_lrc704	CUST_1279_PI416193500	169618816	XP_001802821.1	hypothetical protein SNOG_12600 [Phaeosphaeria nodorum SN15] 	Algae
4722	1272	65	235	26	20.664	4.369	1.60E-08	3.55E-07	1084	craniferina_c3580	CUST_5452_PI416193500	115399860	XP_001215519.1	hypothetical protein ATEG_06341 [Aspergillus terreus NIH2624] 	Fungus
21263	126	9	13	5	15.94	3.995	8.91E-09	2.24E-07	1085	craniferina_c18063	CUST_14341_PI416193500	242778294	XP_002479209.1	"lipin Smp2, putative [Talaromyces stipitatus ATCC 10500] "	Fungus
44783	285	4	139	1	66.396	6.053	6.43E-08	1.06E-06	1086	craniferina_c4161	CUST_1094_PI416193496	NA	NA	NA	Fungus
2975	479	11	62	8	51.667	5.691	5.11E-08	8.76E-07	1087	craniferina_c19298	CUST_12037_PI416193496	NA	NA	NA	Fungus
39809	1064	97	295	22	10.864	3.441	1.38E-09	4.86E-08	1088	craniferina_lrc526	CUST_981_PI416193500	NA	NA	NA	Fungus
4678	1746	90	155	44	20.903	4.386	1.78E-08	3.85E-07	1089	craniferina_c1464	CUST_2575_PI416193500	46115892	XP_383964.1	hypothetical protein FG03788.1 [Gibberella zeae PH-1]	Fungus
1988	2	209	0	6	-94.42	-6.561	8.26E-08	1.28E-06	1090	craniferina_c18490	CUST_11267_PI416193496	NA	NA	NA	Algae
14906	1380	139	143	9	9.886	3.305	6.65E-10	2.69E-08	1091	Cr_DMini_1249D05.ab1	CUST_16611_PI416193500	NA	NA	NA	Fungus
30921	1320	109	561	15	11.425	3.514	2.17E-09	7.12E-08	1092	craniferina_c4137	CUST_6100_PI416193500	NA	NA	NA	Fungus
22686	506	37	136	13	13.927	3.8	5.95E-09	1.61E-07	1093	craniferina_c10077	CUST_4530_PI416193496	NA	NA	NA	Algae
42375	207	15139	201	2852	-141.379	-7.143	1.06E-07	1.56E-06	1094	Cr_Midi_01D05.ab1	CUST_17751_PI416193500	268560184	XP_002637990.1	C. briggsae CBR-LEA-1 protein [Caenorhabditis briggsae] 	Algae
23936	991	9445	238	1278	-9.683	-3.275	5.07E-10	2.13E-08	1095	craniferina_c7347	CUST_9172_PI416193500	119193308	XP_001247260.1	conserved hypothetical protein [Coccidioides immitis RS] 	Fungus
30632	36	419	1	33	-11.536	-3.528	2.59E-09	8.25E-08	1096	craniferina_c19766	CUST_12482_PI416193496	NA	NA	NA	Algae
25075	159	18	21	6	9.064	3.18	2.16E-10	1.04E-08	1097	craniferina_c18947	CUST_14451_PI416193500	115399528	XP_001215353.1	conserved hypothetical protein [Aspergillus terreus NIH2624] 	Fungus
31950	1421	10402	272	1027	-7.392	-2.886	3.45E-13	4.58E-11	1098	craniferina_c5371	CUST_7401_PI416193500	119192676	XP_001246944.1	hypothetical protein CIMG_00715 [Coccidioides immitis RS]	Fungus
36281	515	45	178	6	11.108	3.474	1.99E-09	6.60E-08	1099	craniferina_c19169	CUST_11909_PI416193496	NA	NA	NA	Fungus
11501	48	2	6	1	20.785	4.377	1.94E-08	4.12E-07	1100	craniferina_c13425	CUST_7085_PI416193496	NA	NA	NA	Fungus
29195	119	7	38	1	15.913	3.992	1.07E-08	2.59E-07	1101	craniferina_c27767	CUST_20071_PI416193496	NA	NA	NA	Fungus
31833	1360	48	100	38	34.578	5.112	3.95E-08	7.15E-07	1102	craniferina_c3959	CUST_5897_PI416193500	255949612	XP_002565573.1	Pc22g16590 [Penicillium chrysogenum Wisconsin 54-1255] 	Fungus
6941	22	188	6	31	-8.586	-3.102	9.33E-11	5.18E-09	1103	craniferina_c19851	CUST_12561_PI416193496	NA	NA	NA	Fungus
3714	34	3	8	0	12.698	3.667	4.59E-09	1.30E-07	1104	craniferina_c2247	CUST_378_PI416193496	NA	NA	NA	Fungus
43372	3	1838	1	126	-618.481	-9.273	1.89E-07	2.45E-06	1105	craniferina_c15234	CUST_13247_PI416193500	NA	NA	NA	Fungus
20482	2	14	0	1	-6.971	-2.801	7.92E-15	1.73E-12	1106	craniferina_c26308	CUST_18672_PI416193496	116195158	XP_001223391.1	hypothetical protein CHGG_04177 [Chaetomium globosum CBS 148.51] 	Fungus
44158	137	10	33	4	13.821	3.789	7.14E-09	1.87E-07	1107	craniferina_c23124	CUST_15671_PI416193496	169598158	XP_001792502.1	hypothetical protein SNOG_01878 [Phaeosphaeria nodorum SN15] 	Algae
16435	46	387	2	70	-8.404	-3.071	7.62E-11	4.39E-09	1108	craniferina_c4861	CUST_6863_PI416193500	258574381	XP_002541372.1	predicted protein [Uncinocarpus reesii 1704] 	Fungus
39420	132	13	33	5	10.541	3.398	1.50E-09	5.21E-08	1109	craniferina_c18095	CUST_10902_PI416193496	NA	NA	NA	Fungus
28352	3748	5	92	4	934.764	9.868	2.15E-07	2.72E-06	1110	craniferina_c23000	CUST_15550_PI416193496	NA	NA	NA	Fungus
17683	355	29	98	9	12.329	3.624	4.47E-09	1.28E-07	1111	craniferina_c15298	CUST_8648_PI416193496	NA	NA	NA	Fungus
32202	8	335	1	122	-39.273	-5.295	4.87E-08	8.43E-07	1112	craniferina_c6948	CUST_8875_PI416193500	NA	NA	NA	Fungus
18374	2	3828	0	211	-2072.49	-11.017	2.37E-07	2.94E-06	1113	craniferina_c3596	CUST_5477_PI416193500	156033037	XP_001585355.1	hypothetical protein SS1G_13594 [Sclerotinia sclerotiorum 1980] 	Fungus
18263	25	275	4	47	-10.962	-3.454	2.35E-09	7.59E-08	1114	craniferina_c2116	CUST_3557_PI416193500	NA	NA	NA	Fungus
18981	414	2	59	0	225.1	7.814	1.44E-07	1.97E-06	1115	craniferina_lrc25897	CUST_18280_PI416193496	NA	NA	NA	Fungus
2338	229	12	179	1	15.296	3.935	1.10E-08	2.66E-07	1116	craniferina_c15214	CUST_8581_PI416193496	242760174	XP_002339935.1	"zinc finger protein, putative [Talaromyces stipitatus ATCC 10500] "	Fungus
19019	30774	266	6912	182	131.264	7.036	1.13E-07	1.63E-06	1117	craniferina_c3292	CUST_5089_PI416193500	154310686	XP_001554674.1	hypothetical protein BC1G_06817 [Botryotinia fuckeliana B05.10] 	Fungus
47	15	824	11	147	-76.571	-6.259	8.73E-08	1.34E-06	1118	Cr_WMini_1825A09.ab1	CUST_19246_PI416193500	268566511	XP_002647571.1	Hypothetical protein CBG06657 [Caenorhabditis briggsae] 	Algae
40193	2	610	0	16	-261.521	-8.031	1.54E-07	2.07E-06	1119	craniferina_c2403	CUST_421_PI416193496	225557003	EEH05290.1	integral membrane protein [Ajellomyces capsulatus G186AR]	Fungus
25264	65	1772	16	237	-27.806	-4.797	3.47E-08	6.48E-07	1120	craniferina_c2540	CUST_471_PI416193496	NA	NA	NA	Algae
28202	2	33	0	6	-17.332	-4.115	1.52E-08	3.38E-07	1121	craniferina_c27227	CUST_15207_PI416193500	NA	NA	NA	Fungus
39221	956	97	149	26	10.06	3.331	1.27E-09	4.56E-08	1122	craniferina_c4753	CUST_6740_PI416193500	67525721	XP_660922.1	hypothetical protein AN3318.2 [Aspergillus nidulans FGSC A4] 	Algae
43936	3	45	1	22	-13.11	-3.713	6.52E-09	1.73E-07	1123	Cr_WMidi_8257F07.ab1	CUST_18682_PI416193500	159465177	XP_001690799.1	predicted protein [Chlamydomonas reinhardtii] 	Algae
32119	1279	17	518	6	75.533	6.239	8.76E-08	1.34E-06	1124	craniferina_c5557	CUST_1759_PI416193496	NA	NA	NA	Fungus
6800	3	41	0	13	-12.314	-3.622	4.91E-09	1.37E-07	1125	craniferina_c9182	CUST_10580_PI416193500	145254537	XP_001398657.1	hypothetical protein An18g01980 [Aspergillus niger] 	Fungus
37868	41	2	16	0	17.606	4.138	1.71E-08	3.73E-07	1126	craniferina_c10361	CUST_4730_PI416193496	NA	NA	NA	Fungus
2641	42264	4158	2332	140	10.158	3.345	1.42E-09	4.96E-08	1127	BTK05171009(c)SJ1(t)dry_1-3kb_7585-7680_F2(p)T3(s)080604SJSEQ.014.ab1	CUST_15428_PI416193500	NA	NA	NA	NA
10951	1037	5	571	3	213.08	7.735	1.47E-07	2.00E-06	1128	craniferina_c9376	CUST_4022_PI416193496	294461566	ADE76344.1	unknown [Picea sitchensis]	Algae
10048	830	16	465	2	45.93	5.521	6.28E-08	1.04E-06	1129	craniferina_c21393	CUST_14036_PI416193496	NA	NA	NA	Fungus
14636	196	1720	34	41	-8.856	-3.147	2.84E-10	1.31E-08	1130	craniferina_c17204	CUST_14069_PI416193500	171694896	XP_001912372.1	hypothetical protein [Podospora anserina S mat+] 	Fungus
30809	358	3193	40	57	-8.948	-3.162	3.76E-10	1.68E-08	1131	craniferina_c25381	CUST_17794_PI416193496	NA	NA	NA	Algae
25399	1315	112	229	19	11.764	3.556	4.12E-09	1.20E-07	1132	craniferina_c3184	CUST_4959_PI416193500	NA	NA	NA	Fungus
5219	2	2236	0	610	-1058.198	-10.047	2.35E-07	2.92E-06	1133	craniferina_c15456	CUST_8778_PI416193496	NA	NA	NA	Fungus
10393	16	2	1	0	8.378	3.067	1.17E-10	6.22E-09	1134	craniferina_c9700	CUST_10879_PI416193500	NA	NA	NA	Fungus
1911	956	115	116	28	8.482	3.084	1.40E-10	7.19E-09	1135	craniferina_c17249	CUST_10186_PI416193496	238483487	XP_002372982.1	"class V chitinase, putative [Aspergillus flavus NRRL3357] "	Fungus
42809	38	427	8	73	-11.258	-3.493	3.35E-09	1.02E-07	1136	craniferina_c12242	CUST_6092_PI416193496	NA	NA	NA	Fungus
27654	5	103	3	21	-21.556	-4.43	2.56E-08	5.10E-07	1137	craniferina_lrc1191	CUST_2117_PI416193500	NA	NA	NA	Fungus
16178	5	69	1	4	-13.087	-3.71	7.29E-09	1.90E-07	1138	craniferina_c13312	CUST_12633_PI416193500	225558992	EEH07275.1	methylmalonate-semialdehyde dehydrogenase [Ajellomyces capsulatus G186AR]	Fungus
38212	2658	248	451	40	10.715	3.422	2.55E-09	8.15E-08	1139	craniferina_c4778	CUST_6778_PI416193500	240105948	EER24141.1	"mRNA capping enzyme alpha subunit, putative [Coccidioides posadasii C735 delta SOWgp]"	Fungus
19835	407	16216	96	1650	-40.424	-5.337	5.65E-08	9.51E-07	1140	craniferina_c10786	CUST_11508_PI416193500	159488204	XP_001702107.1	serine glyoxylate aminotransferase [Chlamydomonas reinhardtii] 	Algae
34697	24	3	1	0	9.717	3.281	1.00E-09	3.74E-08	1141	craniferina_c16182	CUST_9357_PI416193496	189193525	XP_001933101.1	inorganic phosphate transporter 1-4 /Pi cotransporter [Pyrenophora tritici-repentis Pt-1C-BFP] 	Algae
42075	5	70	2	7	-15.035	-3.91	1.18E-08	2.78E-07	1142	craniferina_c12165	CUST_6031_PI416193496	NA	NA	NA	Fungus
45172	6	350	6	44	-80.958	-6.339	9.67E-08	1.45E-06	1143	craniferina_c21708	CUST_14693_PI416193500	240109095	EER27264.1	hypothetical protein CPC735_026000 [Coccidioides posadasii C735 delta SOWgp]	Fungus
20121	68767	6762	16293	189	9.961	3.316	1.40E-09	4.92E-08	1144	craniferina_lrc187	CUST_352_PI416193500	156056565	XP_001594206.1	60S ribosomal protein L21 [Sclerotinia sclerotiorum 1980] 	Fungus
19816	1678	16186	178	3014	-9.561	-3.257	9.01E-10	3.41E-08	1145	craniferina_c2342	CUST_405_PI416193496	296812687	XP_002846681.1	conserved hypothetical protein [Arthroderma otae CBS 113480] 	Fungus
1114	1263	171	87	34	7.493	2.906	4.87E-12	4.19E-10	1146	Cr_DMidi_5281B10.ab1	CUST_15659_PI416193500	169599515	XP_001793180.1	hypothetical protein SNOG_02577 [Phaeosphaeria nodorum SN15] 	Algae
32975	42	4	10	3	13.326	3.736	8.50E-09	2.16E-07	1147	craniferina_c12215	CUST_6072_PI416193496	NA	NA	NA	Fungus
7494	207	15006	196	2767	-140.601	-7.135	1.31E-07	1.82E-06	1148	Cr_Midi_01D05.ab1	CUST_17750_PI416193500	268560184	XP_002637990.1	C. briggsae CBR-LEA-1 protein [Caenorhabditis briggsae] 	Algae
25103	46	3	11	1	18.562	4.214	2.17E-08	4.49E-07	1149	craniferina_c15984	CUST_9202_PI416193496	NA	NA	NA	Algae
12047	580	64	170	19	8.986	3.168	5.32E-10	2.23E-08	1150	craniferina_c26502	CUST_18860_PI416193496	239608683	EEQ85670.1	involucrin repeat protein [Ajellomyces dermatitidis ER-3]	Fungus
5569	28	329	8	70	-11.964	-3.581	5.25E-09	1.45E-07	1151	craniferina_c20714	CUST_13388_PI416193496	NA	NA	NA	Fungus
30556	59	471	2	76	-7.947	-2.99	5.46E-11	3.29E-09	1152	craniferina_c18163	CUST_10960_PI416193496	NA	NA	NA	Fungus
36121	1615	3	159	2	517.623	9.016	2.22E-07	2.79E-06	1153	craniferina_c16548	CUST_9649_PI416193496	259485917	CBF83347.1	"TPA: mitochondrial chaperone BCS1, putative (AFU_orthologue; AFUA_3G13000) [Aspergillus nidulans FGSC A4]"	Fungus
26992	13222	1389	1941	106	9.466	3.243	9.64E-10	3.62E-08	1154	craniferina_c23253	CUST_15795_PI416193496	NA	NA	NA	Fungus
43658	1518	48325	183	4168	-31.908	-4.996	4.86E-08	8.43E-07	1155	Cr_DMini_4897C12.ab1	CUST_17246_PI416193500	NA	NA	NA	Fungus
44085	869	6631	455	317	-8.312	-3.055	1.39E-10	7.17E-09	1156	craniferina_c2908	CUST_4599_PI416193500	189204766	XP_001938718.1	predicted protein [Pyrenophora tritici-repentis Pt-1C-BFP] 	Fungus
29032	740	77	194	9	9.349	3.225	8.84E-10	3.36E-08	1157	craniferina_c4135	CUST_6098_PI416193500	240108285	EER26459.1	Sugar transporter family protein [Coccidioides posadasii C735 delta SOWgp]	Fungus
6226	18	2	4	0	8.967	3.165	5.81E-10	2.40E-08	1158	craniferina_c4620	CUST_6616_PI416193500	169598560	XP_001792703.1	hypothetical protein SNOG_02086 [Phaeosphaeria nodorum SN15] 	Fungus
8422	32	2	2	0	15.184	3.924	1.36E-08	3.10E-07	1159	craniferina_c17087	CUST_10059_PI416193496	295671999	XP_002796546.1	acid trehalase [Paracoccidioides brasiliensis Pb01] 	Fungus
11302	36	3	13	2	11.532	3.528	4.68E-09	1.32E-07	1160	Cr_DMidi_5281B04.ab1	CUST_15648_PI416193500	NA	NA	NA	Algae
12472	304	10	66	1	30.644	4.938	4.65E-08	8.11E-07	1161	craniferina_c19639	CUST_12359_PI416193496	NA	NA	NA	Fungus
8583	1856	202	351	55	9.287	3.215	8.63E-10	3.31E-08	1162	craniferina_c28241	CUST_15351_PI416193500	242788071	XP_002481148.1	metallopeptidase MepB [Talaromyces stipitatus ATCC 10500] 	Fungus
43421	61	482	13	45	-7.933	-2.988	6.00E-11	3.56E-09	1163	craniferina_c16562	CUST_9659_PI416193496	256730925	EEU44275.1	hypothetical protein NECHADRAFT_84641 [Nectria haematococca mpVI 77-13-4]	Fungus
21149	640	63	167	8	9.98	3.319	1.86E-09	6.23E-08	1164	craniferina_c4135	CUST_6097_PI416193500	240108285	EER26459.1	Sugar transporter family protein [Coccidioides posadasii C735 delta SOWgp]	Fungus
37636	30	204	4	13	-6.878	-2.782	1.40E-13	2.07E-11	1165	craniferina_c20493	CUST_13181_PI416193496	154297465	XP_001549159.1	hypothetical protein BC1G_12329 [Botryotinia fuckeliana B05.10] 	Fungus
13607	211	10	77	3	20.105	4.329	2.70E-08	5.32E-07	1166	craniferina_c9785	CUST_4321_PI416193496	169609601	XP_001798219.1	hypothetical protein SNOG_07893 [Phaeosphaeria nodorum SN15] 	Fungus
1317	2	1199	0	59	-504.028	-8.977	2.27E-07	2.84E-06	1167	craniferina_c16638	CUST_13804_PI416193500	119194461	XP_001247834.1	conserved hypothetical protein [Coccidioides immitis RS]	Fungus
41895	11	108	3	21	-9.621	-3.266	1.29E-09	4.63E-08	1168	craniferina_c19838	CUST_12551_PI416193496	NA	NA	NA	Fungus
23571	1046	87	360	15	11.635	3.54	5.15E-09	1.43E-07	1169	craniferina_c9176	CUST_3887_PI416193496	NA	NA	NA	Algae
19385	163	1670	60	232	-10.75	-3.426	3.54E-09	1.06E-07	1170	craniferina_c11128	CUST_5271_PI416193496	NA	NA	NA	Fungus
10789	2	5961	0	696	-2480.856	-11.277	2.92E-07	3.46E-06	1171	craniferina_lrc39	CUST_76_PI416193500	NA	NA	NA	Fungus
40079	5983	747	1384	127	7.93	2.987	6.99E-11	4.06E-09	1172	craniferina_c3905	CUST_5845_PI416193500	NA	NA	NA	Algae
10651	9	82	0	10	-9.224	-3.205	8.71E-10	3.33E-08	1173	craniferina_c12083	CUST_12211_PI416193500	259483749	CBF79395.1	TPA: heterogeneous nuclear ribonucleoprotein HRP1 (AFU_orthologue; AFUA_2G06090) [Aspergillus nidulans FGSC A4]	Algae
42118	197	25	41	10	8.32	3.057	2.01E-10	9.81E-09	1174	craniferina_c27448	CUST_19772_PI416193496	NA	NA	NA	Algae
32441	35	2	9	0	17.994	4.169	2.34E-08	4.78E-07	1175	craniferina_c27413	CUST_19738_PI416193496	169617792	XP_001802310.1	hypothetical protein SNOG_12077 [Phaeosphaeria nodorum SN15] 	Fungus
34843	1574	8	353	6	238.915	7.9	1.88E-07	2.44E-06	1176	craniferina_lrc259	CUST_491_PI416193500	238495508	XP_002378990.1	"non-classical export protein Nce102, putative [Aspergillus flavus NRRL3357] "	Fungus
4006	142	2	46	0	63.892	5.998	9.58E-08	1.44E-06	1177	craniferina_c11959	CUST_5873_PI416193496	NA	NA	NA	Fungus
20386	2	5235	0	1025	-2723.667	-11.411	3.02E-07	3.55E-06	1178	craniferina_c2639	CUST_4267_PI416193500	145241153	XP_001393223.1	hypothetical protein An08g11220 [Aspergillus niger] 	Fungus
406	209	23	34	12	9.677	3.275	1.49E-09	5.17E-08	1179	craniferina_c15441	CUST_13327_PI416193500	239607697	EEQ84684.1	G2-specific protein kinase NimA [Ajellomyces dermatitidis ER-3]	Algae
36562	3043	21290	281	2681	-6.977	-2.803	7.27E-13	8.35E-11	1180	craniferina_c3414	CUST_5237_PI416193500	242799252	XP_002483340.1	short chain dehydrogenase family protein [Talaromyces stipitatus ATCC 10500] 	Fungus
4792	532	6	33	6	122.283	6.934	1.37E-07	1.89E-06	1181	Cr_DMidi_6817H05.ab1	CUST_16084_PI416193500	NA	NA	NA	Algae
12031	8	76	1	20	-9.621	-3.266	1.43E-09	5.00E-08	1182	craniferina_c22236	CUST_14840_PI416193496	NA	NA	NA	Fungus
42095	207	8	55	5	27.301	4.771	4.43E-08	7.81E-07	1183	craniferina_c15927	CUST_13515_PI416193500	242794237	XP_002482329.1	actin family protein [Talaromyces stipitatus ATCC 10500] 	Fungus
20957	24	2	5	0	12.987	3.699	9.80E-09	2.42E-07	1184	craniferina_c27736	CUST_20042_PI416193496	189208003	XP_001940335.1	conserved hypothetical protein [Pyrenophora tritici-repentis Pt-1C-BFP] 	Fungus
15035	146	13	20	6	11.612	3.538	5.76E-09	1.57E-07	1185	craniferina_c25135	CUST_17558_PI416193496	212531197	XP_002145755.1	"Pfs, NB-ARC and TPR domain protein [Penicillium marneffei ATCC 18224] "	Fungus
36032	7138	889	2903	23	7.611	2.928	2.60E-11	1.77E-09	1186	craniferina_c3947	CUST_5886_PI416193500	NA	NA	NA	Fungus
29404	8	82	1	32	-9.652	-3.271	1.55E-09	5.34E-08	1187	craniferina_c14133	CUST_7682_PI416193496	171696124	XP_001912986.1	hypothetical protein [Podospora anserina S mat+] 	Fungus
15439	45058	6277	9692	696	7.088	2.825	2.05E-12	2.00E-10	1188	craniferina_c1890	CUST_3224_PI416193500	NA	NA	NA	Fungus
18303	14579	1855	738	264	7.905	2.983	8.68E-11	4.88E-09	1189	craniferina_c6054	CUST_8087_PI416193500	154310337	XP_001554500.1	hypothetical protein BC1G_07088 [Botryotinia fuckeliana B05.10] 	Algae
5170	16	244	7	34	-15.931	-3.994	1.86E-08	3.98E-07	1190	craniferina_c8363	CUST_3356_PI416193496	170032024	XP_001843883.1	conserved hypothetical protein [Culex quinquefasciatus] 	Fungus
2727	21946	2332	7925	168	9.057	3.179	8.64E-10	3.31E-08	1191	craniferina_c20794	CUST_13465_PI416193496	NA	NA	NA	Fungus
25275	2	35	0	3	-18.855	-4.237	2.70E-08	5.32E-07	1192	craniferina_c27095	CUST_19437_PI416193496	238497055	XP_002379763.1	"short-chain dehydrogenase, putative [Aspergillus flavus NRRL3357] "	Algae
38614	159	19	32	2	8.223	3.04	2.20E-10	1.06E-08	1193	craniferina_c18655	CUST_11424_PI416193496	NA	NA	NA	Fungus
38211	51	418	23	71	-8.745	-3.129	5.56E-10	2.32E-08	1194	craniferina_c14544	CUST_13019_PI416193500	189189738	XP_001931208.1	conserved hypothetical protein [Pyrenophora tritici-repentis Pt-1C-BFP] 	Algae
30323	138	2117	18	125	-15.442	-3.949	1.76E-08	3.82E-07	1195	craniferina_lrc514	CUST_957_PI416193500	39944004	XP_361539.1	hypothetical protein MGG_04013 [Magnaporthe oryzae 70-15] 	Fungus
35078	785	77	148	19	10.36	3.373	3.35E-09	1.02E-07	1196	craniferina_c18884	CUST_14445_PI416193500	159129016	EDP54130.1	WD repeat protein [Aspergillus fumigatus A1163]	Algae
23738	222	27	49	7	8.408	3.072	3.41E-10	1.55E-08	1197	craniferina_c19693	CUST_12411_PI416193496	119174921	XP_001239781.1	hypothetical protein CIMG_09402 [Coccidioides immitis RS] 	Fungus
25400	647	55	16	5	11.824	3.564	6.92E-09	1.82E-07	1198	craniferina_c2732	CUST_4386_PI416193500	156060003	XP_001595924.1	hypothetical protein SS1G_02138 [Sclerotinia sclerotiorum 1980] 	Fungus
28731	7	309	5	36	-57.19	-5.838	9.48E-08	1.43E-06	1199	Cr_Midi_01B01.ab1	CUST_17699_PI416193500	17553574	NP_498082.1	Temporarily Assigned Gene name family member (tag-174) [Caenorhabditis elegans] 	Fungus
4121	2	68	0	9	-31.705	-4.987	5.80E-08	9.72E-07	1200	craniferina_lrc801	CUST_1450_PI416193500	256728173	EEU41530.1	hypothetical protein NECHADRAFT_87703 [Nectria haematococca mpVI 77-13-4]	Fungus
37998	2476	294	414	19	8.354	3.062	3.28E-10	1.49E-08	1201	craniferina_c21437	CUST_14075_PI416193496	256734034	EEU47381.1	predicted protein [Nectria haematococca mpVI 77-13-4]	Fungus
19387	89	10	18	2	8.711	3.123	6.06E-10	2.49E-08	1202	craniferina_c17605	CUST_14226_PI416193500	169611424	XP_001799130.1	hypothetical protein SNOG_08825 [Phaeosphaeria nodorum SN15] 	Fungus
44721	4	125	1	4	-31.348	-4.97	5.94E-08	9.91E-07	1203	craniferina_c14449	CUST_7945_PI416193496	NA	NA	NA	Fungus
4060	281	31	35	9	9.179	3.198	1.20E-09	4.36E-08	1204	craniferina_c28162	CUST_20395_PI416193496	NA	NA	NA	Algae
14255	2	4807	0	945	-2470.3	-11.27	3.20E-07	3.71E-06	1205	craniferina_c2639	CUST_4268_PI416193500	145241153	XP_001393223.1	hypothetical protein An08g11220 [Aspergillus niger] 	Fungus
11861	2	110	0	6	-51.931	-5.699	9.18E-08	1.39E-06	1206	Cr_WMini_3553F03.ab1	CUST_19549_PI416193500	58269574	XP_571943.1	hypothetical protein [Cryptococcus neoformans var. neoformans JEC21] 	Fungus
5785	2757	66996	1559	11878	-26.493	-4.728	4.85E-08	8.42E-07	1207	craniferina_c1699	CUST_2929_PI416193500	256728173	EEU41530.1	hypothetical protein NECHADRAFT_87703 [Nectria haematococca mpVI 77-13-4]	Algae
9748	32354	3649	5949	96	8.761	3.131	7.21E-10	2.87E-08	1208	craniferina_lrc150	CUST_6_PI416193496	256732698	EEU46046.1	predicted protein [Nectria haematococca mpVI 77-13-4]	Fungus
21135	9073	1397	352	48	6.492	2.699	3.00E-15	7.61E-13	1209	craniferina_c3335	CUST_5151_PI416193500	NA	NA	NA	Fungus
6764	2	31	1	16	-12.239	-3.613	9.62E-09	2.38E-07	1210	craniferina_c13012	CUST_12557_PI416193500	NA	NA	NA	Fungus
32479	2	31	0	6	-14.114	-3.819	1.49E-08	3.33E-07	1211	craniferina_c28131	CUST_15300_PI416193500	154312184	XP_001555420.1	hypothetical protein BC1G_06125 [Botryotinia fuckeliana B05.10] 	Fungus
26496	113	810	11	108	-7.127	-2.833	6.08E-12	5.02E-10	1212	craniferina_c5746	CUST_7784_PI416193500	NA	NA	NA	Fungus
25236	41443	5124	5528	356	8.055	3.01	2.24E-10	1.08E-08	1213	craniferina_lrc76	CUST_143_PI416193500	240107335	EER25520.1	"Elongation factor 3 , putative [Coccidioides posadasii C735 delta SOWgp]"	Fungus
18938	124	15	34	3	8.173	3.031	2.86E-10	1.31E-08	1214	craniferina_c13097	CUST_6793_PI416193496	NA	NA	NA	Fungus
13213	6	228	4	36	-45.606	-5.511	8.76E-08	1.34E-06	1215	Cr_WMini_1825G10.ab1	CUST_19361_PI416193500	268580279	XP_002645122.1	Hypothetical protein CBG16816 [Caenorhabditis briggsae] 	Fungus
45184	233	23	29	8	10.263	3.359	3.92E-09	1.15E-07	1216	craniferina_c26061	CUST_18441_PI416193496	NA	NA	NA	Fungus
41031	1520	44706	271	3908	-29.666	-4.891	6.01E-08	1.00E-06	1217	craniferina_c1732	CUST_2977_PI416193500	238488513	XP_002375494.1	conserved hypothetical protein [Aspergillus flavus NRRL3357] 	Fungus
12757	1877	210	362	51	9.03	3.175	1.38E-09	4.86E-08	1218	craniferina_c28241	CUST_15352_PI416193500	242788071	XP_002481148.1	metallopeptidase MepB [Talaromyces stipitatus ATCC 10500] 	Fungus
38477	81	3	11	1	28.044	4.81	5.95E-08	9.93E-07	1219	craniferina_c18113	CUST_14348_PI416193500	261357507	EEY19935.1	predicted protein [Verticillium albo-atrum VaMs.102]	Fungus
29051	20	205	3	45	-10.116	-3.339	4.06E-09	1.18E-07	1220	craniferina_c15186	CUST_8559_PI416193496	145603566	XP_369513.2	hypothetical protein MGG_05951 [Magnaporthe oryzae 70-15] 	Algae
15311	104	797	7	121	-7.631	-2.932	8.88E-11	4.97E-09	1221	craniferina_c26013	CUST_18394_PI416193496	156045703	XP_001589407.1	hypothetical protein SS1G_10046 [Sclerotinia sclerotiorum 1980] 	Algae
22086	4514	543	2002	30	7.771	2.958	1.26E-10	6.64E-09	1222	craniferina_c3947	CUST_5885_PI416193500	NA	NA	NA	Fungus
21669	14	772	12	161	-84.955	-6.409	1.39E-07	1.91E-06	1223	Cr_DMini_673B06.ab1	CUST_17391_PI416193500	170587678	XP_001898601.1	Ornithine decarboxylase antizyme [Brugia malayi] 	Fungus
33147	129	9561	126	2279	-149.897	-7.228	1.89E-07	2.45E-06	1224	Cr_WMini_4129F01.ab1	CUST_19798_PI416193500	NA	NA	NA	Fungus
11871	101	4	46	2	29.772	4.896	6.52E-08	1.07E-06	1225	craniferina_c26720	CUST_19074_PI416193496	NA	NA	NA	Fungus
4712	518	23	286	8	21.532	4.428	4.22E-08	7.53E-07	1226	craniferina_c11822	CUST_5762_PI416193496	67541200	XP_664374.1	hypothetical protein AN6770.2 [Aspergillus nidulans FGSC A4] 	Fungus
31436	133	9112	126	1983	-131.752	-7.042	1.83E-07	2.39E-06	1227	Cr_WMini_4129F01.ab1	CUST_19799_PI416193500	NA	NA	NA	Fungus
28946	2	3463	0	993	-1829.664	-10.837	3.46E-07	3.94E-06	1228	craniferina_c25663	CUST_18056_PI416193496	NA	NA	NA	Fungus
18052	511	29	98	6	17.551	4.133	3.13E-08	6.00E-07	1229	craniferina_c16520	CUST_9628_PI416193496	239606434	EEQ83421.1	translational activator [Ajellomyces dermatitidis ER-3]	Fungus
39401	28	3	1	2	9.391	3.231	2.50E-09	8.02E-08	1230	craniferina_c14763	CUST_8210_PI416193496	NA	NA	NA	Fungus
28821	4861	447	1871	77	10.368	3.374	5.13E-09	1.42E-07	1231	craniferina_c8698	CUST_3559_PI416193496	226288423	EEH43935.1	acid trehalase [Paracoccidioides brasiliensis Pb18]	Fungus
38054	139	1052	14	143	-7.558	-2.918	8.35E-11	4.74E-09	1232	craniferina_c27396	CUST_19722_PI416193496	NA	NA	NA	Algae
7180	486	2	282	0	219.917	7.781	2.32E-07	2.89E-06	1233	craniferina_c19853	CUST_12563_PI416193496	NA	NA	NA	Fungus
20011	751	62	154	22	12.561	3.651	1.27E-08	2.94E-07	1234	craniferina_c8269	CUST_3301_PI416193496	33411645	BAC81429.1	Ribonuclease Le37 [Lentinula edodes]	Algae
33398	62	2	4	0	30.465	4.929	7.03E-08	1.13E-06	1235	craniferina_c26897	CUST_19245_PI416193496	NA	NA	NA	Fungus
26327	260	2387	18	831	-8.847	-3.145	1.34E-09	4.74E-08	1236	craniferina_lrc26702	CUST_19056_PI416193496	225556140	EEH04429.1	N-alkane-inducible cytochrome P450 [Ajellomyces capsulatus G186AR]	Fungus
24312	6567	560	1221	64	11.635	3.54	9.87E-09	2.43E-07	1237	craniferina_c11743	CUST_12061_PI416193500	212532707	XP_002146510.1	flotillin domain protein [Penicillium marneffei ATCC 18224] 	Fungus
31242	29668	3891	11513	649	7.338	2.875	4.71E-11	2.92E-09	1238	craniferina_c1838	CUST_3135_PI416193500	226287879	EEH43392.1	ubiquitin conjugation factor E4 [Paracoccidioides brasiliensis Pb18]	Fungus
10137	853	91	122	34	9.829	3.297	3.89E-09	1.15E-07	1239	craniferina_c19379	CUST_12116_PI416193496	NA	NA	NA	Fungus
38063	54	7	9	1	7.584	2.923	1.05E-10	5.75E-09	1240	craniferina_c11680	CUST_12031_PI416193500	115943141	XP_800520.2	"PREDICTED: hypothetical protein, partial [Strongylocentrotus purpuratus] "	Fungus
24334	13	136	4	19	-10.825	-3.436	7.06E-09	1.85E-07	1241	craniferina_c13884	CUST_7481_PI416193496	NA	NA	NA	Fungus
44810	133	960	39	49	-7.423	-2.892	6.52E-11	3.83E-09	1242	craniferina_c22192	CUST_14797_PI416193496	NA	NA	NA	Fungus
10074	730	60	34	23	12.794	3.677	1.46E-08	3.28E-07	1243	craniferina_c1009	CUST_1814_PI416193500	189189130	XP_001930904.1	endopolyphosphatase [Pyrenophora tritici-repentis Pt-1C-BFP] 	Fungus
15791	3	28	2	3	-9.916	-3.31	4.43E-09	1.27E-07	1244	craniferina_c11499	CUST_11909_PI416193500	169621947	XP_001804383.1	hypothetical protein SNOG_14185 [Phaeosphaeria nodorum SN15] 	Fungus
39045	2348	43	377	7	54.704	5.774	1.14E-07	1.64E-06	1245	craniferina_c1297	CUST_2287_PI416193500	168704634	ZP_02736911.1	hypothetical protein GobsU_34175 [Gemmata obscuriglobus UQM 2246]	Fungus
13051	42	365	3	59	-8.541	-3.094	1.09E-09	4.00E-08	1246	craniferina_lrc3431	CUST_802_PI416193496	NA	NA	NA	Fungus
18594	5	259	5	33	-66.264	-6.05	1.32E-07	1.84E-06	1247	Cr_Midi_01B02.ab1	CUST_17700_PI416193500	17553574	NP_498082.1	Temporarily Assigned Gene name family member (tag-174) [Caenorhabditis elegans] 	Algae
6239	16	2	2	0	7.873	2.977	3.54E-10	1.60E-08	1248	BTK05730010(c)SJ1(t)Dry_0.5-1kb_1441-1536_E12(p)T3(s)090205SJ1SEQ1.093.ab1	CUST_15609_PI416193500	NA	NA	NA	NA
25388	3	115	1	16	-40.378	-5.336	9.69E-08	1.45E-06	1249	Cr_WMini_1825G10.ab1	CUST_19360_PI416193500	268580279	XP_002645122.1	Hypothetical protein CBG16816 [Caenorhabditis briggsae] 	Fungus
7955	63	463	7	83	-7.342	-2.876	7.45E-11	4.32E-09	1250	craniferina_c2863	CUST_590_PI416193496	NA	NA	NA	Fungus
4178	112	5	90	4	25.648	4.681	6.40E-08	1.05E-06	1251	craniferina_c15148	CUST_8528_PI416193496	212531293	XP_002145803.1	NACHT domain protein [Penicillium marneffei ATCC 18224] 	Fungus
35666	520	4063	47	456	-7.803	-2.964	2.55E-10	1.20E-08	1252	craniferina_c9873	CUST_10958_PI416193500	258571906	XP_002544756.1	predicted protein [Uncinocarpus reesii 1704] 	Fungus
19278	673	12813	78	1348	-19.055	-4.252	4.04E-08	7.26E-07	1253	craniferina_c1990	CUST_3379_PI416193500	189190540	XP_001931609.1	soluble epoxide hydrolase [Pyrenophora tritici-repentis Pt-1C-BFP] 	Algae
33244	765	71	83	15	10.935	3.451	8.73E-09	2.20E-07	1254	craniferina_c2870	CUST_4555_PI416193500	156055652	XP_001593750.1	conserved hypothetical protein [Sclerotinia sclerotiorum 1980] 	Fungus
39025	8657	574	2136	53	14.822	3.89	2.46E-08	4.95E-07	1255	craniferina_c12807	CUST_6556_PI416193496	NA	NA	NA	Fungus
32836	97	991	40	146	-10.671	-3.416	7.85E-09	2.02E-07	1256	craniferina_c25874	CUST_18257_PI416193496	145240645	XP_001392969.1	hypothetical protein An08g08560 [Aspergillus niger] 	Algae
22762	202	15522	63	1320	-79.758	-6.318	1.57E-07	2.11E-06	1257	craniferina_c4898	CUST_6908_PI416193500	85090899	XP_958639.1	hypothetical protein NCU05986 [Neurospora crassa OR74A] 	Fungus
7938	51	404	2	92	-7.746	-2.953	2.59E-10	1.21E-08	1258	craniferina_lrc1274	CUST_2246_PI416193500	154319888	XP_001559261.1	conserved hypothetical protein [Botryotinia fuckeliana B05.10] 	Fungus
7119	2828	211	471	19	13.305	3.734	1.93E-08	4.11E-07	1259	craniferina_c7354	CUST_9180_PI416193500	154298823	XP_001549833.1	hypothetical protein BC1G_11303 [Botryotinia fuckeliana B05.10] 	Fungus
28379	114	11	9	2	10.314	3.366	6.92E-09	1.82E-07	1260	craniferina_c18063	CUST_14342_PI416193500	242778294	XP_002479209.1	"lipin Smp2, putative [Talaromyces stipitatus ATCC 10500] "	Fungus
42014	3	43	0	13	-15.164	-3.923	2.71E-08	5.33E-07	1261	craniferina_c9473	CUST_10750_PI416193500	259483026	CBF78056.1	"TPA: MFS multidrug transporter, putative (AFU_orthologue; AFUA_6G03040) [Aspergillus nidulans FGSC A4]"	Fungus
23246	6823	576	1403	63	11.72	3.551	1.21E-08	2.83E-07	1262	craniferina_c11743	CUST_12062_PI416193500	212532707	XP_002146510.1	flotillin domain protein [Penicillium marneffei ATCC 18224] 	Fungus
18955	3	65	1	12	-24.69	-4.626	6.46E-08	1.06E-06	1263	Cr_WMini_1825B09.ab1	CUST_19267_PI416193500	17508439	NP_493578.1	Ubiquitin E2 (conjugating enzyme) variant family member (uev-1) [Caenorhabditis elegans] 	Fungus
21595	8089	905	2232	214	8.856	3.147	2.16E-09	7.08E-08	1264	craniferina_c1451	CUST_2551_PI416193500	212543533	XP_002151921.1	"oxysterol binding protein (Osh7), putative [Penicillium marneffei ATCC 18224] "	Fungus
1061	5	167	3	39	-35.303	-5.142	9.50E-08	1.43E-06	1265	Cr_WMidi_5761B03.ab1	CUST_18026_PI416193500	NA	NA	NA	Algae
36031	4053	69240	1568	18088	-17.524	-4.131	3.79E-08	6.93E-07	1266	craniferina_c2446	CUST_4023_PI416193500	240105354	EER23547.1	"carbonic anhydrase, putative [Coccidioides posadasii C735 delta SOWgp]"	Fungus
21818	82	605	4	37	-7.359	-2.879	1.09E-10	5.92E-09	1267	craniferina_c27944	CUST_20226_PI416193496	NA	NA	NA	Fungus
3907	13	434	1	84	-33.37	-5.06	9.11E-08	1.39E-06	1268	craniferina_c17218	CUST_14075_PI416193500	NA	NA	NA	Fungus
26062	31	3	4	1	10.669	3.415	8.72E-09	2.20E-07	1269	craniferina_c14951	CUST_8368_PI416193496	171690828	XP_001910339.1	hypothetical protein [Podospora anserina S mat+] 	Fungus
11757	45	4	13	3	15.301	3.936	2.88E-08	5.60E-07	1270	craniferina_c19797	CUST_12512_PI416193496	NA	NA	NA	Fungus
4288	744	97	115	9	7.627	2.931	2.46E-10	1.16E-08	1271	craniferina_c2386	CUST_3943_PI416193500	189199994	XP_001936334.1	homeoprotein [Pyrenophora tritici-repentis Pt-1C-BFP] 	Algae
38821	2	1592	0	284	-770.067	-9.589	3.61E-07	4.08E-06	1272	craniferina_c7993	CUST_9706_PI416193500	240110032	EER28201.1	FAD binding domain containing protein [Coccidioides posadasii C735 delta SOWgp]	Fungus
35842	343	39	20	5	8.81	3.139	2.10E-09	6.92E-08	1273	craniferina_c14961	CUST_8377_PI416193496	119491241	XP_001263209.1	"sensor histidine kinase/response regulator, putative [Neosartorya fischeri NRRL 181] "	Fungus
18351	56	2	6	0	28.377	4.827	7.74E-08	1.22E-06	1274	craniferina_c6116	CUST_2037_PI416193496	NA	NA	NA	Fungus
22808	4	61	2	9	-16.254	-4.023	3.40E-08	6.39E-07	1275	craniferina_c13312	CUST_12634_PI416193500	225558992	EEH07275.1	methylmalonate-semialdehyde dehydrogenase [Ajellomyces capsulatus G186AR]	Fungus
32571	118	8	19	4	16.368	4.033	3.42E-08	6.41E-07	1276	craniferina_c24650	CUST_17108_PI416193496	NA	NA	NA	Fungus
5255	11818	111	935	41	110.284	6.785	2.02E-07	2.59E-06	1277	craniferina_lrc189	CUST_355_PI416193500	169597099	XP_001791973.1	hypothetical protein SNOG_01331 [Phaeosphaeria nodorum SN15] 	Fungus
41034	441	59	50	11	7.528	2.912	2.03E-10	9.92E-09	1278	craniferina_c3118	CUST_4885_PI416193500	240111157	EER29310.1	C2H2 type zinc finger containing protein [Coccidioides posadasii C735 delta SOWgp]	Fungus
44389	11	101	2	27	-9.251	-3.21	3.64E-09	1.09E-07	1279	craniferina_c18316	CUST_11103_PI416193496	NA	NA	NA	Algae
21876	478	49	140	13	9.792	3.292	5.47E-09	1.50E-07	1280	craniferina_c15178	CUST_8551_PI416193496	189189850	XP_001931264.1	hypothetical protein PTRG_00931 [Pyrenophora tritici-repentis Pt-1C-BFP] 	Fungus
24739	10	68	1	12	-6.554	-2.712	2.45E-12	2.34E-10	1281	craniferina_c3091	CUST_4843_PI416193500	258568520	XP_002585004.1	conserved hypothetical protein [Uncinocarpus reesii 1704] 	Fungus
3415	84	11	26	4	8.174	3.031	1.04E-09	3.87E-08	1282	craniferina_c28090	CUST_15292_PI416193500	291185498	EFE40975.1	"calcium transporting ATPase (Pmc1), putative [Trichophyton verrucosum HKI 0517]"	Fungus
22779	2908	300	258	40	9.733	3.283	5.32E-09	1.47E-07	1283	craniferina_c7826	CUST_3043_PI416193496	NA	NA	NA	Fungus
9161	82	6	15	3	15.922	3.993	3.41E-08	6.40E-07	1284	craniferina_c21410	CUST_14677_PI416193500	NA	NA	NA	Fungus
13660	91	4	24	3	26.758	4.742	7.60E-08	1.20E-06	1285	craniferina_c15597	CUST_13383_PI416193500	119487667	XP_001262565.1	hypothetical protein NFIA_031010 [Neosartorya fischeri NRRL 181] 	Fungus
38120	175	2761	55	305	-16.231	-4.021	3.53E-08	6.57E-07	1286	craniferina_c10598	CUST_11400_PI416193500	NA	NA	NA	Fungus
31885	32	342	16	73	-11.177	-3.483	1.19E-08	2.79E-07	1287	craniferina_c4639	CUST_6631_PI416193500	NA	NA	NA	Fungus
12549	4	837	1	132	-197.127	-7.623	2.76E-07	3.31E-06	1288	craniferina_c3311	CUST_5114_PI416193500	NA	NA	NA	Fungus
15118	56	5	7	4	12.258	3.616	1.81E-08	3.91E-07	1289	craniferina_c19311	CUST_12050_PI416193496	NA	NA	NA	Fungus
17822	54	674	13	133	-12.63	-3.659	1.97E-08	4.17E-07	1290	craniferina_c5277	CUST_1631_PI416193496	154300771	XP_001550800.1	hypothetical protein BC1G_10685 [Botryotinia fuckeliana B05.10] 	Algae
39962	263	22	42	7	12.152	3.603	1.74E-08	3.79E-07	1291	craniferina_c3709	CUST_5604_PI416193500	NA	NA	NA	Algae
10049	108	10	30	2	10.712	3.421	1.07E-08	2.59E-07	1292	craniferina_c8890	CUST_3687_PI416193496	NA	NA	NA	Fungus
14831	1030	87	219	22	11.939	3.578	1.61E-08	3.56E-07	1293	craniferina_c7053	CUST_8954_PI416193500	169616854	XP_001801842.1	hypothetical protein SNOG_11603 [Phaeosphaeria nodorum SN15] 	Fungus
15365	6288	16	670	8	418.878	8.71	3.46E-07	3.94E-06	1294	craniferina_c1603	CUST_2788_PI416193500	115389994	XP_001212502.1	conserved hypothetical protein [Aspergillus terreus NIH2624] 	Fungus
24166	245	25	41	2	9.819	3.296	6.45E-09	1.72E-07	1295	craniferina_c13554	CUST_7192_PI416193496	NA	NA	NA	Algae
26780	2	263	1	78	-113.456	-6.826	2.23E-07	2.80E-06	1296	craniferina_c18411	CUST_11192_PI416193496	258564911	XP_002583200.1	conserved hypothetical protein [Uncinocarpus reesii 1704] 	Fungus
22882	77	2	30	0	38.428	5.264	1.12E-07	1.62E-06	1297	craniferina_c24506	CUST_16973_PI416193496	NA	NA	NA	Fungus
41276	2	456	0	178	-199.579	-7.641	2.88E-07	3.42E-06	1298	craniferina_c23184	CUST_15729_PI416193496	NA	NA	NA	Fungus
17148	151	13	31	8	12.783	3.676	2.16E-08	4.48E-07	1299	craniferina_c15097	CUST_13188_PI416193500	154317320	XP_001557980.1	hypothetical protein BC1G_03562 [Botryotinia fuckeliana B05.10] 	Fungus
17207	528	64	32	12	8.349	3.062	1.55E-09	5.34E-08	1300	craniferina_c18317	CUST_11104_PI416193496	239614598	EEQ91585.1	conserved hypothetical protein [Ajellomyces dermatitidis ER-3]	Fungus
15454	89	662	15	26	-7.482	-2.904	2.78E-10	1.28E-08	1301	craniferina_c12710	CUST_12447_PI416193500	169626323	XP_001806562.1	hypothetical protein SNOG_16446 [Phaeosphaeria nodorum SN15] 	Fungus
42059	16	241	2	61	-14.812	-3.889	3.21E-08	6.12E-07	1302	craniferina_c5975	CUST_1970_PI416193496	119178420	XP_001240883.1	conserved hypothetical protein [Coccidioides immitis RS] 	Algae
4470	2	49	0	7	-21.966	-4.457	6.57E-08	1.07E-06	1303	craniferina_c21542	CUST_14684_PI416193500	39971019	XP_366900.1	hypothetical protein MGG_02976 [Magnaporthe oryzae 70-15] 	Fungus
36753	98	8	37	1	12.163	3.604	1.88E-08	4.02E-07	1304	craniferina_c9206	CUST_10596_PI416193500	NA	NA	NA	Fungus
20518	8	581	2	73	-77.265	-6.272	1.88E-07	2.44E-06	1305	craniferina_c25924	CUST_18306_PI416193496	NA	NA	NA	Fungus
44696	217	1561	37	132	-7.233	-2.855	1.54E-10	7.85E-09	1306	craniferina_lrc16920	CUST_9933_PI416193496	296814218	XP_002847446.1	60S ribosomal protein [Arthroderma otae CBS 113480] 	Fungus
41369	44	506	1	86	-11.38	-3.508	1.41E-08	3.20E-07	1307	craniferina_c14045	CUST_7613_PI416193496	NA	NA	NA	Algae
39969	41	4	5	1	11.205	3.486	1.34E-08	3.07E-07	1308	craniferina_c12901	CUST_6634_PI416193496	NA	NA	NA	Algae
33146	3	28	1	6	-10.576	-3.403	1.08E-08	2.61E-07	1309	craniferina_c2309	CUST_3820_PI416193500	145239033	XP_001392163.1	hypothetical protein An08g00450 [Aspergillus niger] 	Fungus
14035	370	4	111	4	114.597	6.84	2.31E-07	2.88E-06	1310	craniferina_c12683	CUST_6454_PI416193496	NA	NA	NA	Fungus
30144	195	18	64	2	10.334	3.369	1.01E-08	2.47E-07	1311	craniferina_c22373	CUST_14968_PI416193496	NA	NA	NA	Algae
18739	36	444	7	106	-12.25	-3.615	1.99E-08	4.20E-07	1312	craniferina_c4017	CUST_5972_PI416193500	119192604	XP_001246908.1	hypothetical protein CIMG_00679 [Coccidioides immitis RS]	Fungus
2463	9	245	6	52	-30.547	-4.933	9.77E-08	1.46E-06	1313	Cr_WMidi_5761B03.ab1	CUST_18027_PI416193500	NA	NA	NA	Algae
24819	189	21	50	2	8.986	3.168	4.03E-09	1.18E-07	1314	craniferina_c22557	CUST_15137_PI416193496	296817459	XP_002849066.1	conserved hypothetical protein [Arthroderma otae CBS 113480] 	Algae
9264	174	2634	43	277	-15.399	-3.945	3.62E-08	6.69E-07	1315	craniferina_c10598	CUST_11399_PI416193500	NA	NA	NA	Fungus
42649	313	2197	56	145	-7.08	-2.824	1.15E-10	6.16E-09	1316	craniferina_c22934	CUST_15489_PI416193496	NA	NA	NA	Fungus
11354	3557	66	645	43	60.75	5.925	1.67E-07	2.23E-06	1317	craniferina_c6341	CUST_8354_PI416193500	121709313	XP_001272382.1	conserved hypothetical protein [Aspergillus clavatus NRRL 1] 	Algae
42677	32	358	4	57	-11.016	-3.462	1.34E-08	3.07E-07	1318	craniferina_c22343	CUST_14762_PI416193500	154314510	XP_001556579.1	hypothetical protein BC1G_03964 [Botryotinia fuckeliana B05.10] 	Fungus
29098	140	13	36	6	11.287	3.497	1.47E-08	3.30E-07	1319	craniferina_c1345	CUST_2369_PI416193500	261191689	XP_002622252.1	conserved hypothetical protein [Ajellomyces dermatitidis SLH14081] 	Fungus
41897	54	536	5	45	-9.873	-3.304	8.29E-09	2.11E-07	1320	craniferina_c7403	CUST_9213_PI416193500	159486879	XP_001701464.1	"ribosomal protein S30, component of cytosolic 80S ribosome and 40S small subunit [Chlamydomonas reinhardtii] "	Algae
21295	2056	46	336	11	44.819	5.486	1.37E-07	1.89E-06	1321	craniferina_c26098	CUST_18478_PI416193496	NA	NA	NA	Fungus
30713	582	58	110	15	10.156	3.344	9.93E-09	2.44E-07	1322	craniferina_c8840	CUST_10374_PI416193500	296416097	XP_002837717.1	hypothetical protein [Tuber melanosporum Mel28] 	Fungus
31798	492	69	78	15	7.169	2.842	1.74E-10	8.66E-09	1323	craniferina_c1806	CUST_258_PI416193496	NA	NA	NA	Fungus
33046	106	739	11	67	-6.962	-2.799	9.02E-11	5.03E-09	1324	craniferina_c19574	CUST_12297_PI416193496	NA	NA	NA	Fungus
32993	32	217	1	10	-6.795	-2.765	4.94E-11	3.05E-09	1325	craniferina_c11663	CUST_5646_PI416193496	169600966	XP_001793905.1	hypothetical protein SNOG_03337 [Phaeosphaeria nodorum SN15] 	Fungus
32445	19	545	4	249	-26.567	-4.732	9.13E-08	1.39E-06	1326	craniferina_c21686	CUST_14319_PI416193496	NA	NA	NA	Fungus
10465	135	1202	15	114	-8.89	-3.152	4.28E-09	1.24E-07	1327	craniferina_c2885	CUST_4575_PI416193500	168007899	XP_001756645.1	predicted protein [Physcomitrella patens subsp. patens] 	Algae
4092	3	50	1	16	-19.298	-4.27	6.24E-08	1.03E-06	1328	craniferina_c20555	CUST_13236_PI416193496	NA	NA	NA	Fungus
22229	25	257	7	55	-10.289	-3.363	1.14E-08	2.71E-07	1329	craniferina_c1436	CUST_2527_PI416193500	189197939	XP_001935307.1	nitrite reductase [Pyrenophora tritici-repentis Pt-1C-BFP] 	Fungus
29362	1085	10893	296	3531	-9.927	-3.311	9.70E-09	2.40E-07	1330	Cr_DMini_2305H11.ab1	CUST_16856_PI416193500	169615130	XP_001800981.1	hypothetical protein SNOG_10719 [Phaeosphaeria nodorum SN15] 	Fungus
10739	27	2	16	0	12.478	3.641	2.38E-08	4.83E-07	1331	craniferina_c20041	CUST_12747_PI416193496	NA	NA	NA	Fungus
33902	5	72	3	10	-15.868	-3.988	4.29E-08	7.64E-07	1332	craniferina_c20368	CUST_13059_PI416193496	NA	NA	NA	Algae
39159	13029	78224	1495	3730	-6.027	-2.591	3.82E-14	6.63E-12	1333	craniferina_lrc25579	CUST_17977_PI416193496	NA	NA	NA	Fungus
22035	12	256	2	77	-20.872	-4.384	7.05E-08	1.13E-06	1334	craniferina_c20932	CUST_13596_PI416193496	NA	NA	NA	Fungus
32043	474	2986	31	145	-6.299	-2.655	1.79E-12	1.77E-10	1335	craniferina_lrc735	CUST_1334_PI416193500	156054496	XP_001593174.1	hypothetical protein SS1G_06096 [Sclerotinia sclerotiorum 1980] 	Fungus
18403	38	2	9	0	20.986	4.391	7.10E-08	1.14E-06	1336	craniferina_c7805	CUST_3032_PI416193496	NA	NA	NA	Fungus
42209	2938	326	1074	126	8.953	3.162	4.70E-09	1.33E-07	1337	craniferina_c18750	CUST_11514_PI416193496	156048138	XP_001590036.1	hypothetical protein SS1G_08800 [Sclerotinia sclerotiorum 1980] 	Fungus
36120	410	3058	51	396	-7.451	-2.897	4.78E-10	2.03E-08	1338	craniferina_c9873	CUST_10957_PI416193500	258571906	XP_002544756.1	predicted protein [Uncinocarpus reesii 1704] 	Fungus
16116	1046	121	119	25	8.748	3.129	3.91E-09	1.15E-07	1339	craniferina_c16938	CUST_9948_PI416193496	260794579	XP_002592286.1	hypothetical protein BRAFLDRAFT_119633 [Branchiostoma floridae] 	Algae
16602	9656	85068	5230	14286	-9.959	-3.316	1.02E-08	2.48E-07	1340	craniferina_lrc197	CUST_372_PI416193500	NA	NA	NA	Algae
15958	4403	71045	1538	20306	-16.331	-4.03	4.61E-08	8.06E-07	1341	craniferina_c2446	CUST_4024_PI416193500	240105354	EER23547.1	"carbonic anhydrase, putative [Coccidioides posadasii C735 delta SOWgp]"	Fungus
22196	32	306	9	91	-9.652	-3.271	8.23E-09	2.10E-07	1342	craniferina_c26072	CUST_18452_PI416193496	NA	NA	NA	Fungus
17191	488	63	81	12	7.814	2.966	1.05E-09	3.88E-08	1343	craniferina_c15197	CUST_8568_PI416193496	NA	NA	NA	Fungus
14942	119	1779	15	192	-14.984	-3.905	3.94E-08	7.14E-07	1344	craniferina_c13878	CUST_7475_PI416193496	NA	NA	NA	Algae
16608	80	10	24	2	7.563	2.919	6.74E-10	2.73E-08	1345	craniferina_c21455	CUST_14093_PI416193496	NA	NA	NA	Fungus
34673	204	1594	18	39	-7.83	-2.969	1.14E-09	4.15E-08	1346	craniferina_c20756	CUST_13427_PI416193496	NA	NA	NA	Algae
30115	116	976	24	180	-8.441	-3.077	3.06E-09	9.45E-08	1347	craniferina_c5602	CUST_1784_PI416193496	NA	NA	NA	Fungus
19124	6023	116	2622	5	48.427	5.598	1.60E-07	2.15E-06	1348	Cr_DMini_865B02.ab1	CUST_17543_PI416193500	261196814	XP_002624810.1	bax Inhibitor family protein [Ajellomyces dermatitidis SLH14081] 	Algae
5790	2110	196	436	21	10.648	3.412	1.42E-08	3.20E-07	1349	craniferina_c7354	CUST_9179_PI416193500	154298823	XP_001549833.1	hypothetical protein BC1G_11303 [Botryotinia fuckeliana B05.10] 	Fungus
9125	163	22	11	3	7.417	2.891	5.05E-10	2.13E-08	1350	craniferina_c13277	CUST_6955_PI416193496	NA	NA	NA	Fungus
12182	18	2	4	0	9.847	3.3	1.02E-08	2.49E-07	1351	craniferina_c4705	CUST_1354_PI416193496	240272863	EER36388.1	flotillin domain-containing protein [Ajellomyces capsulatus H143]	Fungus
18571	14062	1307	1472	224	10.823	3.436	1.57E-08	3.49E-07	1352	Cr_DMini_2305E12.ab1	CUST_16797_PI416193500	115388461	XP_001211736.1	conserved hypothetical protein [Aspergillus terreus NIH2624] 	Fungus
1667	842	76	63	19	11.226	3.489	1.84E-08	3.95E-07	1353	craniferina_c7579	CUST_9353_PI416193500	189193525	XP_001933101.1	inorganic phosphate transporter 1-4 /Pi cotransporter [Pyrenophora tritici-repentis Pt-1C-BFP] 	Fungus
32246	292	34	75	8	8.602	3.105	3.87E-09	1.14E-07	1354	craniferina_c6068	CUST_8108_PI416193500	296821756	XP_002850175.1	Ras2 [Arthroderma otae CBS 113480] 	Fungus
11708	90	1642	21	320	-18.287	-4.193	6.43E-08	1.06E-06	1355	craniferina_c15656	CUST_8941_PI416193496	NA	NA	NA	Algae
27396	2	73	0	71	-28.794	-4.848	1.09E-07	1.59E-06	1356	craniferina_c11126	CUST_11698_PI416193500	NA	NA	NA	Fungus
36020	92	2887	25	330	-32.097	-5.004	1.21E-07	1.71E-06	1357	Cr_DMini_4897E08.ab1	CUST_17286_PI416193500	238505620	XP_002384026.1	conserved hypothetical protein [Aspergillus flavus NRRL3357] 	Fungus
10017	725	33	96	16	24.032	4.587	9.18E-08	1.39E-06	1358	craniferina_c11269	CUST_11788_PI416193500	256730479	EEU43830.1	hypothetical protein NECHADRAFT_74036 [Nectria haematococca mpVI 77-13-4]	Fungus
13218	18	338	5	47	-19.558	-4.29	7.10E-08	1.14E-06	1359	craniferina_c3472	CUST_5311_PI416193500	296419891	XP_002839525.1	hypothetical protein [Tuber melanosporum Mel28] 	Algae
27088	37	2	9	1	17.218	4.106	5.68E-08	9.55E-07	1360	craniferina_c18792	CUST_11553_PI416193496	NA	NA	NA	Fungus
40271	55	443	4	104	-7.964	-2.994	1.77E-09	5.99E-08	1361	craniferina_c25695	CUST_18086_PI416193496	239610173	EEQ87160.1	peroxiredoxin [Ajellomyces dermatitidis ER-3]	Algae
35963	196	29	49	10	6.837	2.773	1.15E-10	6.16E-09	1362	craniferina_c2882	CUST_4572_PI416193500	169603501	XP_001795172.1	hypothetical protein SNOG_04760 [Phaeosphaeria nodorum SN15] 	Fungus
24351	1528	232	233	45	6.617	2.726	4.25E-11	2.68E-09	1363	Cr_DMidi_9697D02.ab1	CUST_16456_PI416193500	154309459	XP_001554063.1	hypothetical protein BC1G_07200 [Botryotinia fuckeliana B05.10] 	Fungus
31347	118	794	10	159	-6.662	-2.736	5.35E-11	3.25E-09	1364	craniferina_c4949	CUST_6955_PI416193500	156045703	XP_001589407.1	hypothetical protein SS1G_10046 [Sclerotinia sclerotiorum 1980] 	Fungus
3628	388	20	95	6	19.589	4.292	7.30E-08	1.16E-06	1365	craniferina_c9173	CUST_10572_PI416193500	145252998	XP_001398012.1	hypothetical protein An16g07120 [Aspergillus niger] 	Fungus
16559	3463	50743	742	7275	-14.801	-3.888	4.30E-08	7.65E-07	1366	craniferina_lrc451	CUST_839_PI416193500	154321682	XP_001560156.1	40S ribosomal protein S11 [Botryotinia fuckeliana B05.10] 	Fungus
15940	13	2	3	0	7.002	2.808	2.49E-10	1.17E-08	1367	craniferina_c22215	CUST_14819_PI416193496	119500164	XP_001266839.1	"Formamidopyrimidine-DNA glycosylase, putative [Neosartorya fischeri NRRL 181] "	Fungus
21147	651	12272	74	1383	-18.845	-4.236	7.15E-08	1.15E-06	1368	craniferina_c1990	CUST_3380_PI416193500	189190540	XP_001931609.1	soluble epoxide hydrolase [Pyrenophora tritici-repentis Pt-1C-BFP] 	Algae
9721	1181	7477	200	1065	-6.345	-2.666	1.16E-11	8.85E-10	1369	craniferina_c6332	CUST_8346_PI416193500	NA	NA	NA	Fungus
30307	398	34	34	11	11.966	3.581	2.55E-08	5.09E-07	1370	craniferina_c11635	CUST_5624_PI416193496	189204964	XP_001938817.1	major royal jelly protein [Pyrenophora tritici-repentis Pt-1C-BFP] 	Fungus
23532	124	12	18	4	11.353	3.505	2.09E-08	4.36E-07	1371	craniferina_lrc2200	CUST_364_PI416193496	119174921	XP_001239781.1	hypothetical protein CIMG_09402 [Coccidioides immitis RS] 	Fungus
26704	140	19	44	3	7.283	2.865	5.63E-10	2.34E-08	1372	craniferina_c14011	CUST_7586_PI416193496	NA	NA	NA	Algae
35244	2	56	0	17	-28.085	-4.812	1.14E-07	1.64E-06	1373	craniferina_c16788	CUST_13879_PI416193500	145234543	XP_001389920.1	hypothetical protein An03g00130 [Aspergillus niger] 	Fungus
41923	2127	203	472	71	10.696	3.419	1.75E-08	3.80E-07	1374	craniferina_c18226	CUST_11019_PI416193496	255940106	XP_002560822.1	Pc16g04710 [Penicillium chrysogenum Wisconsin 54-1255] 	Fungus
25410	7645	14	2597	8	555.824	9.118	4.59E-07	4.91E-06	1375	craniferina_c9626	CUST_4207_PI416193496	NA	NA	NA	Fungus
43957	56	6	19	0	8.967	3.165	6.88E-09	1.81E-07	1376	craniferina_c26787	CUST_19141_PI416193496	NA	NA	NA	Fungus
11453	786	69	62	12	11.478	3.521	2.34E-08	4.78E-07	1377	craniferina_c7579	CUST_9354_PI416193500	189193525	XP_001933101.1	inorganic phosphate transporter 1-4 /Pi cotransporter [Pyrenophora tritici-repentis Pt-1C-BFP] 	Fungus
13838	4	32	1	10	-8.591	-3.103	4.69E-09	1.32E-07	1378	craniferina_c26729	CUST_19083_PI416193496	67526869	XP_661496.1	hypothetical protein AN3892.2 [Aspergillus nidulans FGSC A4] 	Fungus
33480	18	2	2	0	8.793	3.136	5.74E-09	1.56E-07	1379	craniferina_c9304	CUST_10661_PI416193500	261199039	XP_002625921.1	presequence translocated-associated motor subunit pam17 [Ajellomyces dermatitidis SLH14081] 	Algae
33397	13	75	2	9	-6.062	-2.6	1.05E-12	1.14E-10	1380	craniferina_c17429	CUST_10327_PI416193496	NA	NA	NA	Fungus
15796	235	24	56	9	10.14	3.342	1.47E-08	3.31E-07	1381	craniferina_c26986	CUST_19332_PI416193496	291185523	EFE40999.1	hypothetical protein TRV_04291 [Trichophyton verrucosum HKI 0517]	Fungus
13122	24	699	3	68	-29.123	-4.864	1.25E-07	1.76E-06	1382	craniferina_c27788	CUST_20089_PI416193496	NA	NA	NA	Fungus
12417	366	50	99	6	7.197	2.847	6.04E-10	2.48E-08	1383	craniferina_c25311	CUST_17728_PI416193496	296805874	XP_002843761.1	hypothetical protein MCYG_07544 [Arthroderma otae CBS 113480] 	Fungus
30041	2	55	0	37	-25.467	-4.671	1.11E-07	1.61E-06	1384	craniferina_c4812	CUST_6815_PI416193500	NA	NA	NA	Fungus
35318	28	176	4	19	-6.219	-2.637	5.36E-12	4.50E-10	1385	craniferina_c25205	CUST_17627_PI416193496	NA	NA	NA	Fungus
30831	13	125	2	27	-9.263	-3.212	9.50E-09	2.36E-07	1386	craniferina_c18643	CUST_14421_PI416193500	NA	NA	NA	Fungus
13217	1268	30	133	13	45.329	5.502	1.86E-07	2.42E-06	1387	craniferina_c9163	CUST_10565_PI416193500	NA	NA	NA	Fungus
7798	7	81	1	8	-12.393	-3.631	3.30E-08	6.25E-07	1388	craniferina_lrc801	CUST_1449_PI416193500	256728173	EEU41530.1	hypothetical protein NECHADRAFT_87703 [Nectria haematococca mpVI 77-13-4]	Fungus
7440	795	2	267	0	382.422	8.579	4.58E-07	4.91E-06	1389	craniferina_c24398	CUST_16872_PI416193496	NA	NA	NA	Algae
11694	260	6298	54	1370	-24.208	-4.597	1.09E-07	1.59E-06	1390	craniferina_c16341	CUST_13680_PI416193500	159473581	XP_001694912.1	soluble inorganic pyrophosphatase [Chlamydomonas reinhardtii] 	Fungus
30476	2	62	0	11	-33.132	-5.05	1.46E-07	1.99E-06	1391	craniferina_c18319	CUST_11106_PI416193496	NA	NA	NA	Fungus
39452	13	113	1	33	-8.692	-3.12	5.96E-09	1.61E-07	1392	craniferina_c18643	CUST_14422_PI416193500	NA	NA	NA	Fungus
42459	1184	134	282	36	8.885	3.151	7.60E-09	1.96E-07	1393	craniferina_c6143	CUST_2056_PI416193496	NA	NA	NA	Fungus
25438	323	42	65	5	7.594	2.925	1.33E-09	4.70E-08	1394	craniferina_c6304	CUST_2140_PI416193496	NA	NA	NA	Fungus
8109	697	89	150	27	7.91	2.984	2.63E-09	8.34E-08	1395	craniferina_c25432	CUST_17843_PI416193496	238499629	XP_002381049.1	conserved hypothetical protein [Aspergillus flavus NRRL3357] 	Algae
38436	15	212	2	32	-14.219	-3.83	4.60E-08	8.05E-07	1396	craniferina_c20401	CUST_13091_PI416193496	NA	NA	NA	Fungus
1202	1015	78	534	15	11.811	3.562	2.83E-08	5.51E-07	1397	craniferina_c10797	CUST_5036_PI416193496	296826418	XP_002850973.1	sugar transporter [Arthroderma otae CBS 113480] 	Fungus
11421	13	2	1	0	6.859	2.778	2.61E-10	1.22E-08	1398	craniferina_c5962	CUST_1962_PI416193496	46138677	XP_391029.1	hypothetical protein FG10853.1 [Gibberella zeae PH-1]	Fungus
3918	371	11	60	7	46.343	5.534	1.99E-07	2.56E-06	1399	craniferina_c25244	CUST_17665_PI416193496	NA	NA	NA	Fungus
27095	48	370	9	38	-7.739	-2.952	1.96E-09	6.52E-08	1400	craniferina_c12837	CUST_6578_PI416193496	240106939	EER25126.1	hypothetical protein CPC735_017280 [Coccidioides posadasii C735 delta SOWgp]	Fungus
30664	1604	17	176	10	102.758	6.683	3.07E-07	3.60E-06	1401	craniferina_c13379	CUST_7043_PI416193496	NA	NA	NA	Fungus
2687	2	30	0	1	-12.582	-3.653	3.58E-08	6.63E-07	1402	craniferina_c27227	CUST_15208_PI416193500	NA	NA	NA	Fungus
36096	2	39	0	10	-19.25	-4.267	8.75E-08	1.34E-06	1403	craniferina_c7531	CUST_9317_PI416193500	171702404	BAG16273.1	Na+/H+ antiporter [Candida versatilis]	Algae
25100	108	4	28	2	32.259	5.012	1.50E-07	2.03E-06	1404	craniferina_c4186	CUST_6160_PI416193500	154294634	XP_001547757.1	20S proteasome alpha subunit E [Botryotinia fuckeliana B05.10] 	Fungus
19205	139	5134	8	305	-36.995	-5.209	1.71E-07	2.27E-06	1405	craniferina_c20754	CUST_13425_PI416193496	NA	NA	NA	Fungus
5739	15109	529	1036	265	30.869	4.948	1.44E-07	1.97E-06	1406	craniferina_lrc18532	CUST_11308_PI416193496	NA	NA	NA	Fungus
13961	2	26	0	3	-13.554	-3.761	4.35E-08	7.71E-07	1407	craniferina_c1136	CUST_2038_PI416193500	154321986	XP_001560308.1	hypothetical protein BC1G_01140 [Botryotinia fuckeliana B05.10] 	Fungus
10469	1237	98	282	28	12.858	3.685	3.91E-08	7.10E-07	1408	craniferina_c7053	CUST_8953_PI416193500	169616854	XP_001801842.1	hypothetical protein SNOG_11603 [Phaeosphaeria nodorum SN15] 	Fungus
2876	91	5	20	1	17.973	4.168	7.94E-08	1.24E-06	1409	craniferina_c3059	CUST_4805_PI416193500	NA	NA	NA	Fungus
31590	2459	14117	104	1150	-5.732	-2.519	3.93E-14	6.76E-12	1410	Cr_DMidi_5473C03.ab1	CUST_15821_PI416193500	189195136	XP_001933906.1	spindle pole body component 97 [Pyrenophora tritici-repentis Pt-1C-BFP] 	Fungus
16177	147	2	42	0	75.154	6.232	2.74E-07	3.29E-06	1411	craniferina_c23956	CUST_16455_PI416193496	NA	NA	NA	Algae
40436	3	107	1	8	-36.861	-5.204	1.77E-07	2.33E-06	1412	Cr_WMini_3553F03.ab1	CUST_19548_PI416193500	58269574	XP_571943.1	hypothetical protein [Cryptococcus neoformans var. neoformans JEC21] 	Fungus
29452	45	285	6	55	-6.285	-2.652	2.76E-11	1.86E-09	1413	craniferina_c18072	CUST_10881_PI416193496	NA	NA	NA	Fungus
12368	327	2018	11	162	-6.168	-2.625	9.98E-12	7.71E-10	1414	craniferina_lrc735	CUST_1333_PI416193500	156054496	XP_001593174.1	hypothetical protein SS1G_06096 [Sclerotinia sclerotiorum 1980] 	Fungus
3747	72	9	6	2	7.917	2.985	3.32E-09	1.01E-07	1415	craniferina_c10325	CUST_4706_PI416193496	NA	NA	NA	Algae
18676	24	260	3	40	-10.716	-3.422	2.31E-08	4.73E-07	1416	craniferina_c4626	CUST_1313_PI416193496	NA	NA	NA	Algae
41155	467	69	48	13	6.848	2.776	3.92E-10	1.75E-08	1417	craniferina_c27308	CUST_19639_PI416193496	291182925	EFE38572.1	hypothetical protein TRV_06766 [Trichophyton verrucosum HKI 0517]	Fungus
6222	104	1052	7	197	-10.008	-3.323	1.75E-08	3.80E-07	1418	craniferina_lrc229	CUST_433_PI416193500	87331089	ABD37968.1	CP12 [Mesostigma viride]	Fungus
6231	583	16466	163	1908	-28.806	-4.848	1.41E-07	1.93E-06	1419	craniferina_c10786	CUST_11507_PI416193500	159488204	XP_001702107.1	serine glyoxylate aminotransferase [Chlamydomonas reinhardtii] 	Algae
26954	3920	22175	320	738	-5.666	-2.502	1.62E-14	3.18E-12	1420	craniferina_c6996	CUST_8910_PI416193500	154305424	XP_001553114.1	hypothetical protein BC1G_08481 [Botryotinia fuckeliana B05.10] 	Fungus
38809	39	325	2	85	-8.068	-3.012	4.27E-09	1.24E-07	1421	craniferina_c12749	CUST_6509_PI416193496	169614039	XP_001800436.1	hypothetical protein SNOG_10154 [Phaeosphaeria nodorum SN15] 	Fungus
39340	6	141	1	38	-22.837	-4.513	1.13E-07	1.63E-06	1422	craniferina_lrc3043	CUST_4784_PI416193500	NA	NA	NA	Fungus
32796	58	3	24	2	18.091	4.177	8.68E-08	1.33E-06	1423	Cr_DMidi_7585E05.ab1	CUST_16184_PI416193500	126140618	ABN79922.1	glucose oxidase [Penicillium expansum]	Fungus
29456	99	694	10	1	-7.026	-2.813	7.10E-10	2.84E-08	1424	craniferina_c12710	CUST_12448_PI416193500	169626323	XP_001806562.1	hypothetical protein SNOG_16446 [Phaeosphaeria nodorum SN15] 	Fungus
29156	20	209	8	58	-11.035	-3.464	2.67E-08	5.27E-07	1425	craniferina_c27331	CUST_19662_PI416193496	NA	NA	NA	Fungus
12341	1083	182	99	8	5.948	2.572	1.86E-12	1.83E-10	1426	craniferina_c24528	CUST_15017_PI416193500	298242982	ZP_06966789.1	"transcriptional regulator, XRE family [Ktedonobacter racemifer DSM 44963] "	Fungus
21535	4052	24911	610	2382	-6.178	-2.627	1.89E-11	1.35E-09	1427	craniferina_c5275	CUST_7286_PI416193500	258568520	XP_002585004.1	conserved hypothetical protein [Uncinocarpus reesii 1704] 	Fungus
23706	712	101	68	7	7.038	2.815	7.82E-10	3.06E-08	1428	craniferina_c7596	CUST_9369_PI416193500	NA	NA	NA	Fungus
35448	153	13265	33	682	-88.284	-6.464	3.13E-07	3.65E-06	1429	craniferina_c4555	CUST_6551_PI416193500	NA	NA	NA	Fungus
26541	34	231	2	55	-6.596	-2.722	1.79E-10	8.90E-09	1430	craniferina_c24191	CUST_16680_PI416193496	NA	NA	NA	Algae
42532	594	82	22	15	7.322	2.872	1.37E-09	4.85E-08	1431	craniferina_c18406	CUST_11187_PI416193496	NA	NA	NA	Algae
43361	14	100	4	16	-7.237	-2.855	1.21E-09	4.39E-08	1432	craniferina_c14261	CUST_7785_PI416193496	159476198	XP_001696198.1	hypothetical protein CHLREDRAFT_167047 [Chlamydomonas reinhardtii] 	Algae
40726	416	24	99	8	18.053	4.174	9.09E-08	1.38E-06	1433	craniferina_c9173	CUST_10571_PI416193500	145252998	XP_001398012.1	hypothetical protein An16g07120 [Aspergillus niger] 	Fungus
24980	559	59	94	12	9.471	3.243	1.45E-08	3.27E-07	1434	craniferina_c8840	CUST_10373_PI416193500	296416097	XP_002837717.1	hypothetical protein [Tuber melanosporum Mel28] 	Fungus
42741	35	5	3	2	7.883	2.979	3.80E-09	1.13E-07	1435	craniferina_c25309	CUST_17726_PI416193496	156048222	XP_001590078.1	hypothetical protein SS1G_08842 [Sclerotinia sclerotiorum 1980] 	Algae
30236	39	2	6	0	16.894	4.078	8.16E-08	1.27E-06	1436	craniferina_c21458	CUST_14096_PI416193496	240108502	EER26676.1	Inhibitor of Apoptosis domain containing protein [Coccidioides posadasii C735 delta SOWgp]	Fungus
1828	696	4688	77	276	-6.755	-2.756	4.14E-10	1.82E-08	1437	craniferina_lrc358	CUST_673_PI416193500	171679283	XP_001904588.1	hypothetical protein [Podospora anserina S mat+] 	Fungus
31041	29	191	3	34	-6.564	-2.715	1.84E-10	9.09E-09	1438	craniferina_c16167	CUST_9346_PI416193496	NA	NA	NA	Fungus
36102	58	410	11	44	-7.117	-2.831	1.08E-09	3.99E-08	1439	craniferina_c17443	CUST_10341_PI416193496	NA	NA	NA	Fungus
42172	47	4	22	2	10.547	3.399	2.48E-08	4.98E-07	1440	craniferina_c8494	CUST_3435_PI416193496	NA	NA	NA	Fungus
12946	321	30	43	8	10.875	3.443	2.80E-08	5.47E-07	1441	craniferina_c3709	CUST_5603_PI416193500	NA	NA	NA	Algae
10323	45	2	15	0	21.928	4.455	1.16E-07	1.66E-06	1442	craniferina_c26221	CUST_18592_PI416193496	169618527	XP_001802677.1	hypothetical protein SNOG_12454 [Phaeosphaeria nodorum SN15] 	Fungus
15178	2	14305	0	2400	-7701.284	-12.911	7.24E-07	7.00E-06	1443	craniferina_c19618	CUST_14518_PI416193500	295674033	XP_002797562.1	small nuclear ribonucleoprotein [Paracoccidioides brasiliensis Pb01] 	Fungus
44980	2404	13617	152	1335	-5.653	-2.499	8.04E-14	1.29E-11	1444	Cr_DMidi_5473C03.ab1	CUST_15820_PI416193500	189195136	XP_001933906.1	spindle pole body component 97 [Pyrenophora tritici-repentis Pt-1C-BFP] 	Fungus
13727	16	2	6	0	8.472	3.083	7.93E-09	2.04E-07	1445	craniferina_c18553	CUST_11329_PI416193496	NA	NA	NA	Fungus
37015	116	11	28	5	12.053	3.591	3.88E-08	7.06E-07	1446	craniferina_c10615	CUST_4905_PI416193496	169617596	XP_001802212.1	hypothetical protein SNOG_11981 [Phaeosphaeria nodorum SN15] 	Fungus
32203	19216	3437	532	378	5.612	2.489	2.77E-14	5.08E-12	1447	craniferina_c3517	CUST_828_PI416193496	291180721	EFE36505.1	hypothetical protein ARB_04026 [Arthroderma benhamiae CBS 112371]	Fungus
45175	1263	9	388	3	150.832	7.237	4.07E-07	4.46E-06	1448	craniferina_c5963	CUST_7997_PI416193500	NA	NA	NA	Fungus
43371	99	9	27	5	12.479	3.641	4.34E-08	7.69E-07	1449	craniferina_c13772	CUST_7381_PI416193496	119483522	XP_001261664.1	C6 zinc finger domain protein [Neosartorya fischeri NRRL 181] 	Algae
36418	400	43	117	5	9.169	3.197	1.33E-08	3.04E-07	1450	craniferina_lrc526	CUST_982_PI416193500	NA	NA	NA	Fungus
40499	2	2602	0	343	-1092.604	-10.094	6.37E-07	6.34E-06	1451	craniferina_lrc7530	CUST_9316_PI416193500	297490370	XP_002698303.1	PREDICTED: hypothetical protein [Bos taurus] 	Fungus
3053	35	5	6	1	7.518	2.91	2.38E-09	7.67E-08	1452	craniferina_c22621	CUST_15195_PI416193496	10798449	CAC12802.1	glucose oxidase [Aspergillus niger]	Algae
27849	11569	70636	2315	4580	-6.186	-2.629	3.53E-11	2.28E-09	1453	craniferina_s28464	CUST_20653_PI416193496	169594694	XP_001790771.1	hypothetical protein SNOG_00074 [Phaeosphaeria nodorum SN15] 	Fungus
42129	2	635	0	58	-288.508	-8.172	5.03E-07	5.27E-06	1454	craniferina_c824	CUST_1493_PI416193500	296823830	XP_002850506.1	eukaryotic translation initiation factor 1A [Arthroderma otae CBS 113480] 	Fungus
38369	8350	113	795	71	83.361	6.381	3.32E-07	3.82E-06	1455	craniferina_c3576	CUST_5443_PI416193500	121703862	XP_001270195.1	short-chain dehydrogenase [Aspergillus clavatus NRRL 1] 	Fungus
21038	29126	4323	1524	199	6.735	2.752	4.57E-10	1.96E-08	1456	craniferina_c949	CUST_1712_PI416193500	119174190	XP_001239456.1	hypothetical protein CIMG_09077 [Coccidioides immitis RS]	Fungus
36255	36	4380	24	3070	-134.031	-7.066	4.06E-07	4.46E-06	1457	Cr_DMini_3841D12.ab1	CUST_16935_PI416193500	NA	NA	NA	Algae
21481	1891	138	110	44	14.093	3.817	6.39E-08	1.05E-06	1458	Cr_WMidi_5761D06.ab1	CUST_18066_PI416193500	NA	NA	NA	Fungus
34409	535	68	130	4	7.711	2.947	3.56E-09	1.07E-07	1459	craniferina_c25220	CUST_17642_PI416193496	NA	NA	NA	Fungus
29853	1094	185	107	17	5.926	2.567	6.27E-12	5.14E-10	1460	craniferina_c24528	CUST_15018_PI416193500	298242982	ZP_06966789.1	"transcriptional regulator, XRE family [Ktedonobacter racemifer DSM 44963] "	Fungus
8460	27	366	0	122	-13.084	-3.71	5.47E-08	9.26E-07	1461	craniferina_c5999	CUST_1982_PI416193496	NA	NA	NA	Fungus
33084	856	8	86	10	176.967	7.467	4.58E-07	4.91E-06	1462	craniferina_c24706	CUST_17158_PI416193496	115432974	XP_001216624.1	conserved hypothetical protein [Aspergillus terreus NIH2624] 	Fungus
12527	375	48	80	17	7.983	2.997	5.79E-09	1.57E-07	1463	craniferina_c10360	CUST_4729_PI416193496	116206132	XP_001228875.1	predicted protein [Chaetomium globosum CBS 148.51] 	Fungus
4622	6833	154	2824	42	42.702	5.416	2.42E-07	2.99E-06	1464	Cr_DMini_865B02.ab1	CUST_17542_PI416193500	261196814	XP_002624810.1	bax Inhibitor family protein [Ajellomyces dermatitidis SLH14081] 	Algae
3069	90	649	11	79	-7.176	-2.843	1.67E-09	5.70E-08	1465	craniferina_c12641	CUST_6417_PI416193496	NA	NA	NA	Fungus
39362	134	1949	31	352	-14.642	-3.872	7.24E-08	1.16E-06	1466	Cr_WMidi_9601B07.ab1	CUST_18897_PI416193500	NA	NA	NA	Algae
40265	59	6	16	5	11.429	3.515	3.79E-08	6.93E-07	1467	craniferina_c12788	CUST_6542_PI416193496	NA	NA	NA	Algae
43781	124	890	16	206	-7.105	-2.829	1.54E-09	5.32E-08	1468	craniferina_c19888	CUST_12597_PI416193496	NA	NA	NA	Algae
24065	29	3	5	2	9.951	3.315	2.41E-08	4.87E-07	1469	craniferina_c5973	CUST_8005_PI416193500	NA	NA	NA	Algae
21076	369	2580	39	258	-6.999	-2.807	1.30E-09	4.65E-08	1470	craniferina_c2697	CUST_4342_PI416193500	NA	NA	NA	Fungus
19991	189	15	12	2	12.728	3.67	5.43E-08	9.21E-07	1471	craniferina_c24157	CUST_14967_PI416193500	NA	NA	NA	Fungus
34508	6139	716	1327	170	8.618	3.107	1.12E-08	2.68E-07	1472	craniferina_c9045	CUST_3795_PI416193496	258576829	XP_002542596.1	hypothetical protein UREG_02112 [Uncinocarpus reesii 1704] 	Algae
1562	319	34	100	4	9.08	3.183	1.56E-08	3.47E-07	1473	craniferina_c7049	CUST_2572_PI416193496	189192278	XP_001932478.1	conserved hypothetical protein [Pyrenophora tritici-repentis Pt-1C-BFP] 	Fungus
30159	175	20	24	6	8.713	3.123	1.18E-08	2.79E-07	1474	craniferina_c11778	CUST_5728_PI416193496	48675353	BAD22832.1	polyketide synthase [Bipolaris oryzae]	Fungus
41484	3	153	1	27	-50.993	-5.672	2.74E-07	3.29E-06	1475	craniferina_c15361	CUST_8705_PI416193496	159480686	XP_001698413.1	N-ethylmaleimide sensitive fusion protein [Chlamydomonas reinhardtii] 	Algae
43758	435	51	188	6	8.092	3.017	7.51E-09	1.95E-07	1476	craniferina_c23955	CUST_16454_PI416193496	145240621	XP_001392957.1	hypothetical protein An08g08440 [Aspergillus niger] 	Fungus
26877	2	54	0	17	-25.657	-4.681	1.67E-07	2.23E-06	1477	craniferina_c24177	CUST_16666_PI416193496	121703762	XP_001270145.1	"mannosyl-oligosaccharide glucosidase, putative [Aspergillus clavatus NRRL 1] "	Fungus
34820	6	42	2	4	-7.119	-2.832	1.82E-09	6.13E-08	1478	craniferina_c8271	CUST_3303_PI416193496	NA	NA	NA	Fungus
22285	268	25	136	3	10.046	3.329	2.64E-08	5.22E-07	1479	craniferina_c14165	CUST_7707_PI416193496	NA	NA	NA	Fungus
72	1343	34	812	20	36.544	5.192	2.31E-07	2.88E-06	1480	craniferina_c8316	CUST_9963_PI416193500	NA	NA	NA	Algae
37710	55	406	19	85	-7.628	-2.931	4.21E-09	1.22E-07	1481	craniferina_c1368	CUST_2409_PI416193500	296423437	XP_002841260.1	hypothetical protein [Tuber melanosporum Mel28] 	Fungus
12324	8797	74506	4662	15615	-9.451	-3.241	2.00E-08	4.21E-07	1482	craniferina_lrc197	CUST_371_PI416193500	NA	NA	NA	Algae
40151	46406	553	1211	329	93.413	6.546	3.84E-07	4.27E-06	1483	Cr_DMini_3841G01.ab1	CUST_16979_PI416193500	189210531	XP_001941597.1	integral membrane protein [Pyrenophora tritici-repentis Pt-1C-BFP] 	Fungus
11113	109	12	24	1	9.15	3.194	1.77E-08	3.85E-07	1484	craniferina_c2667	CUST_517_PI416193496	37521795	NP_925172.1	hypothetical protein gll2226 [Gloeobacter violaceus PCC 7421] 	Fungus
28253	121	817	4	167	-6.633	-2.73	6.17E-10	2.53E-08	1485	craniferina_c4949	CUST_6956_PI416193500	156045703	XP_001589407.1	hypothetical protein SS1G_10046 [Sclerotinia sclerotiorum 1980] 	Fungus
1096	4535	261	2814	63	15.199	3.926	8.74E-08	1.34E-06	1486	craniferina_c23217	CUST_14868_PI416193500	115399622	XP_001215388.1	predicted protein [Aspergillus terreus NIH2624] 	Algae
20745	180	14623	43	512	-82.978	-6.375	3.77E-07	4.21E-06	1487	craniferina_c4555	CUST_6552_PI416193500	NA	NA	NA	Fungus
22135	44	313	6	54	-7.073	-2.822	1.99E-09	6.60E-08	1488	craniferina_c24878	CUST_17321_PI416193496	156058742	XP_001595294.1	hypothetical protein SS1G_03383 [Sclerotinia sclerotiorum 1980] 	Fungus
7082	2	39	0	5	-19.575	-4.291	1.28E-07	1.79E-06	1489	craniferina_c21015	CUST_13674_PI416193496	NA	NA	NA	Fungus
31258	32	183	6	18	-5.789	-2.533	8.63E-12	6.84E-10	1490	craniferina_c11555	CUST_5569_PI416193496	NA	NA	NA	Fungus
4428	69	571	26	109	-8.63	-3.109	1.29E-08	2.97E-07	1491	craniferina_c5410	CUST_1690_PI416193496	169626309	XP_001806555.1	hypothetical protein SNOG_16439 [Phaeosphaeria nodorum SN15] 	Fungus
36863	77	2	4	0	37.217	5.218	2.53E-07	3.10E-06	1492	craniferina_c17333	CUST_14129_PI416193500	NA	NA	NA	Fungus
11466	93	1006	7	208	-10.668	-3.415	3.60E-08	6.66E-07	1493	craniferina_lrc229	CUST_434_PI416193500	87331089	ABD37968.1	CP12 [Mesostigma viride]	Fungus
4820	131	6	33	6	29.195	4.868	2.07E-07	2.64E-06	1494	craniferina_c10423	CUST_4772_PI416193496	NA	NA	NA	Fungus
6010	1218	4	260	2	342.359	8.419	6.17E-07	6.19E-06	1495	Cr_DMini_4897A09.ab1	CUST_17194_PI416193500	NA	NA	NA	Algae
16055	2997	269	600	30	11.031	3.464	4.11E-08	7.38E-07	1496	craniferina_c10968	CUST_5151_PI416193496	NA	NA	NA	Fungus
22212	4862	7	52	5	860.548	9.749	7.18E-07	6.94E-06	1497	craniferina_c16617	CUST_13795_PI416193500	291182911	EFE38558.1	hypothetical protein TRV_06752 [Trichophyton verrucosum HKI 0517]	Fungus
24453	357	30	96	9	12.153	3.603	5.53E-08	9.33E-07	1498	BTK05730004(c)SJ1(t)Dry_0.5-1kb_1441-1536_B12(p)T3(s)090205SJ1SEQ1.090.ab1	CUST_15597_PI416193500	NA	NA	NA	NA
12636	899	76	267	6	11.493	3.523	4.69E-08	8.17E-07	1499	craniferina_c4972	CUST_1478_PI416193496	NA	NA	NA	Fungus
38248	279	2580	67	328	-9.401	-3.233	2.26E-08	4.64E-07	1500	craniferina_c12982	CUST_12551_PI416193500	NA	NA	NA	Fungus
18427	17	2	1	0	8.841	3.144	1.63E-08	3.59E-07	1501	craniferina_c7712	CUST_9480_PI416193500	119182137	XP_001242218.1	hypothetical protein CIMG_06114 [Coccidioides immitis RS]	Fungus
36983	57	7	5	4	9.213	3.204	2.03E-08	4.26E-07	1502	craniferina_c7438	CUST_9241_PI416193500	169625148	XP_001805978.1	hypothetical protein SNOG_15843 [Phaeosphaeria nodorum SN15] 	Fungus
41281	2	16	0	0	-7.445	-2.896	4.16E-09	1.21E-07	1503	craniferina_c1844	CUST_3147_PI416193500	171691558	XP_001910704.1	hypothetical protein [Podospora anserina S mat+] 	Algae
31003	570	74	153	16	7.662	2.938	5.39E-09	1.48E-07	1504	craniferina_c6068	CUST_8107_PI416193500	296821756	XP_002850175.1	Ras2 [Arthroderma otae CBS 113480] 	Fungus
9785	483	3	87	2	165.262	7.369	5.19E-07	5.40E-06	1505	craniferina_c27943	CUST_15262_PI416193500	169599118	XP_001792982.1	hypothetical protein SNOG_02375 [Phaeosphaeria nodorum SN15] 	Algae
18219	39	271	6	30	-6.916	-2.79	1.79E-09	6.05E-08	1506	craniferina_c4134	CUST_6095_PI416193500	156037870	XP_001586662.1	hypothetical protein SS1G_12649 [Sclerotinia sclerotiorum 1980] 	Fungus
15539	2	34	0	4	-17.23	-4.107	1.16E-07	1.66E-06	1507	craniferina_c11375	CUST_5446_PI416193496	46138649	XP_391015.1	hypothetical protein FG10839.1 [Gibberella zeae PH-1]	Fungus
12709	204	32	32	9	6.551	2.712	7.17E-10	2.86E-08	1508	craniferina_c7474	CUST_2835_PI416193496	258577583	XP_002542973.1	predicted protein [Uncinocarpus reesii 1704] 	Algae
33287	51523	173	8965	62	307.306	8.264	6.27E-07	6.25E-06	1509	Cr_DMini_4897C02.ab1	CUST_17226_PI416193500	229846682	ZP_04466789.1	hypothetical protein CGSHi7P49H1_01623 [Haemophilus influenzae 7P49H1] 	Algae
5712	52	354	8	74	-6.758	-2.757	1.29E-09	4.63E-08	1510	craniferina_c19951	CUST_12658_PI416193496	NA	NA	NA	Fungus
39008	49	427	7	64	-8.775	-3.133	1.71E-08	3.75E-07	1511	craniferina_c4571	CUST_1285_PI416193496	NA	NA	NA	Algae
15953	25	2	5	1	10.69	3.418	4.03E-08	7.25E-07	1512	craniferina_c3826	CUST_942_PI416193496	NA	NA	NA	Fungus
31002	2217	260	430	72	8.633	3.11	1.52E-08	3.38E-07	1513	craniferina_c17082	CUST_14016_PI416193500	296818415	XP_002849544.1	DNA excision repair protein Rad2 [Arthroderma otae CBS 113480] 	Fungus
12674	45	2437	3	181	-53.739	-5.748	3.31E-07	3.81E-06	1514	Cr_DMidi_5473F10.ab1	CUST_15890_PI416193500	156065599	XP_001598721.1	hypothetical protein SS1G_00810 [Sclerotinia sclerotiorum 1980] 	Fungus
1098	314	36	118	14	8.88	3.151	1.92E-08	4.10E-07	1515	craniferina_c14751	CUST_8198_PI416193496	240279011	EER42517.1	conserved hypothetical protein [Ajellomyces capsulatus H143]	Fungus
33579	1047	149	269	22	6.933	2.794	2.18E-09	7.15E-08	1516	craniferina_c9236	CUST_3926_PI416193496	242762237	XP_002340335.1	"phenylalanine ammonia-lyase, putative [Talaromyces stipitatus ATCC 10500] "	Fungus
25847	643	3641	190	291	-5.84	-2.546	3.30E-11	2.15E-09	1517	Cr_DMini_1249B02.ab1	CUST_16562_PI416193500	156052086	XP_001592004.1	hypothetical protein SS1G_07451 [Sclerotinia sclerotiorum 1980] 	Algae
16476	53	359	6	54	-6.704	-2.745	1.20E-09	4.35E-08	1518	craniferina_c23584	CUST_16104_PI416193496	NA	NA	NA	Algae
38676	147	23	23	5	6.508	2.702	7.32E-10	2.90E-08	1519	craniferina_c1324	CUST_2337_PI416193500	169618996	XP_001802911.1	hypothetical protein SNOG_12690 [Phaeosphaeria nodorum SN15] 	Fungus
33129	1237	165	287	51	7.578	2.922	5.67E-09	1.55E-07	1520	craniferina_lrc490	CUST_34_PI416193496	226442996	NP_001140008.1	C30D10.14 [Salmo salar] 	Fungus
11026	320	2118	38	289	-6.597	-2.722	9.51E-10	3.58E-08	1521	craniferina_c5875	CUST_1916_PI416193496	NA	NA	NA	Fungus
20785	67	2	6	0	37.375	5.224	2.80E-07	3.35E-06	1522	craniferina_c15176	CUST_8549_PI416193496	115384014	XP_001208554.1	predicted protein [Aspergillus terreus NIH2624] 	Fungus
8216	9625	62254	1088	5732	-6.477	-2.695	7.15E-10	2.85E-08	1523	craniferina_lrc871	CUST_1574_PI416193500	256733190	EEU46538.1	hypothetical protein NECHADRAFT_60284 [Nectria haematococca mpVI 77-13-4]	Fungus
16618	2024	232	141	91	9.297	3.217	2.52E-08	5.04E-07	1524	craniferina_c10856	CUST_11541_PI416193500	240110385	EER28544.1	hypothetical protein CPC735_064170 [Coccidioides posadasii C735 delta SOWgp]	Fungus
16892	19	253	1	31	-12.987	-3.699	7.60E-08	1.20E-06	1525	craniferina_c20593	CUST_13271_PI416193496	NA	NA	NA	Fungus
18514	2	26	0	15	-12.612	-3.657	7.24E-08	1.16E-06	1526	craniferina_c16780	CUST_13873_PI416193500	169624582	XP_001805696.1	hypothetical protein SNOG_20176 [Phaeosphaeria nodorum SN15] 	Fungus
43305	193	1940	54	77	-10.312	-3.366	3.94E-08	7.14E-07	1527	craniferina_c24258	CUST_16739_PI416193496	NA	NA	NA	Fungus
35802	157	23	38	4	6.752	2.755	1.56E-09	5.35E-08	1528	craniferina_c22381	CUST_14975_PI416193496	156061725	XP_001596785.1	hypothetical protein SS1G_03008 [Sclerotinia sclerotiorum 1980] 	Fungus
2213	1051	3	232	0	400.939	8.647	7.07E-07	6.87E-06	1529	craniferina_c25604	CUST_18002_PI416193496	NA	NA	NA	Fungus
2960	96	2872	26	388	-30.447	-4.928	2.51E-07	3.09E-06	1530	Cr_DMini_3841E06.ab1	CUST_16948_PI416193500	255941330	XP_002561434.1	Pc16g11300 [Penicillium chrysogenum Wisconsin 54-1255] 	Algae
41616	40	6	9	2	6.876	2.782	2.30E-09	7.47E-08	1531	craniferina_c27254	CUST_19588_PI416193496	NA	NA	NA	Algae
2786	95	665	22	109	-7.052	-2.818	3.34E-09	1.01E-07	1532	craniferina_c3904	CUST_5844_PI416193500	NA	NA	NA	Fungus
6928	2262	124	228	42	18.827	4.235	1.48E-07	2.01E-06	1533	Cr_WMidi_5761D06.ab1	CUST_18067_PI416193500	NA	NA	NA	Fungus
1843	118	1092	10	423	-8.864	-3.148	2.12E-08	4.40E-07	1534	craniferina_lrc27738	CUST_20044_PI416193496	104303708	ABF66639.1	ubiquitin [Rana nigromaculata]	Fungus
11725	397	4211	101	21	-10.832	-3.437	4.87E-08	8.43E-07	1535	craniferina_c23385	CUST_15918_PI416193496	NA	NA	NA	Fungus
43300	168	9272	30	448	-55.773	-5.801	3.68E-07	4.15E-06	1536	craniferina_c6675	CUST_2330_PI416193496	291187734	EFE43106.1	hypothetical protein TRV_02111 [Trichophyton verrucosum HKI 0517]	Fungus
8051	207	3	60	1	73.224	6.194	4.21E-07	4.59E-06	1537	craniferina_lrc123	CUST_235_PI416193500	238504822	XP_002383640.1	conserved hypothetical protein [Aspergillus flavus NRRL3357] 	Fungus
40719	47	4	7	2	11.765	3.556	6.36E-08	1.05E-06	1538	craniferina_c10276	CUST_4673_PI416193496	NA	NA	NA	Fungus
4749	180	31	52	2	5.668	2.503	1.44E-11	1.07E-09	1539	craniferina_c15627	CUST_8917_PI416193496	NA	NA	NA	Fungus
7877	60	8277	8	698	-137.477	-7.103	5.43E-07	5.59E-06	1540	craniferina_lrc11090	CUST_11688_PI416193500	238483841	XP_002373159.1	conserved hypothetical protein [Aspergillus flavus NRRL3357] 	Algae
19714	18	115	3	18	-6.484	-2.697	8.66E-10	3.31E-08	1541	craniferina_c13670	CUST_7292_PI416193496	239612910	EEQ89897.1	Na+/H+ antiporter Nha1 [Ajellomyces dermatitidis ER-3]	Algae
30306	220	2	28	0	115.268	6.849	5.09E-07	5.32E-06	1542	craniferina_c24197	CUST_16686_PI416193496	154278104	XP_001539875.1	predicted protein [Ajellomyces capsulatus NAm1] 	Fungus
39487	69	2	5	0	29.643	4.89	2.55E-07	3.12E-06	1543	craniferina_c17333	CUST_14130_PI416193500	NA	NA	NA	Fungus
10869	337	9	71	5	39.03	5.287	3.07E-07	3.59E-06	1544	craniferina_c11938	CUST_5858_PI416193496	NA	NA	NA	Fungus
42558	419	44	57	8	9.628	3.267	3.23E-08	6.14E-07	1545	craniferina_c3774	CUST_5698_PI416193500	242783118	XP_002480135.1	"vacuolar segregation protein (Pep7), putative [Talaromyces stipitatus ATCC 10500] "	Fungus
9848	4671	804	629	79	5.79	2.534	4.53E-11	2.83E-09	1546	craniferina_c4529	CUST_1263_PI416193496	261360082	EEY22510.1	2-epi-5-epi-valiolone synthase [Verticillium albo-atrum VaMs.102]	Algae
3234	66	521	10	76	-7.855	-2.974	1.03E-08	2.51E-07	1547	craniferina_c20361	CUST_13052_PI416193496	212529964	XP_002145139.1	sorting nexin Mvp1 [Penicillium marneffei ATCC 18224] 	Algae
13045	1129	151	308	46	7.532	2.913	6.98E-09	1.84E-07	1548	craniferina_c5944	CUST_7983_PI416193500	154321786	XP_001560208.1	hypothetical protein BC1G_01040 [Botryotinia fuckeliana B05.10] 	Algae
13042	68	4	21	2	16.873	4.077	1.32E-07	1.84E-06	1549	craniferina_c14254	CUST_7778_PI416193496	NA	NA	NA	Fungus
44049	528	93	92	15	5.666	2.502	1.88E-11	1.35E-09	1550	craniferina_c1490	CUST_2617_PI416193500	258565757	XP_002583623.1	conserved hypothetical protein [Uncinocarpus reesii 1704] 	Fungus
12109	9	14451	2	4877	-1541.525	-10.59	8.85E-07	8.17E-06	1551	craniferina_c24422	CUST_16893_PI416193496	289614173	CBI61543.1	unnamed protein product [Sordaria macrospora]	Algae
35832	158	6	100	2	25.749	4.686	2.30E-07	2.87E-06	1552	craniferina_c26389	CUST_18752_PI416193496	239610214	EEQ87201.1	phospholipase [Ajellomyces dermatitidis ER-3]	Fungus
12973	120	8	39	5	19.451	4.282	1.68E-07	2.24E-06	1553	craniferina_c6278	CUST_8304_PI416193500	119478877	XP_001259472.1	XPG I-region protein [Neosartorya fischeri NRRL 181] 	Fungus
17557	32	413	6	23	-13.245	-3.727	8.96E-08	1.37E-06	1554	craniferina_c24504	CUST_16971_PI416193496	NA	NA	NA	Algae
27053	2	1729	0	250	-908.982	-9.828	8.36E-07	7.81E-06	1555	craniferina_c5644	CUST_7671_PI416193500	NA	NA	NA	Fungus
4570	134	1900	35	368	-14.351	-3.843	1.05E-07	1.54E-06	1556	Cr_WMidi_9601B07.ab1	CUST_18896_PI416193500	NA	NA	NA	Algae
42714	1220	146	167	43	8.529	3.092	1.88E-08	4.02E-07	1557	craniferina_c23185	CUST_15730_PI416193496	NA	NA	NA	Algae
19441	18	3	2	1	6.65	2.733	1.56E-09	5.35E-08	1558	craniferina_c20280	CUST_12976_PI416193496	NA	NA	NA	Fungus
25923	1345	160	391	36	8.338	3.06	1.62E-08	3.57E-07	1559	craniferina_c7690	CUST_9454_PI416193500	238500846	XP_002381657.1	"Pfs, NACHT and Ankyrin domain protein [Aspergillus flavus NRRL3357] "	Fungus
3249	52476	170	7427	50	314.68	8.298	7.09E-07	6.88E-06	1560	Cr_DMini_4897C02.ab1	CUST_17227_PI416193500	229846682	ZP_04466789.1	hypothetical protein CGSHi7P49H1_01623 [Haemophilus influenzae 7P49H1] 	Algae
30048	737	52526	294	10935	-74.581	-6.221	4.52E-07	4.87E-06	1561	craniferina_lrc262	CUST_496_PI416193500	169779968	XP_001824448.1	hypothetical protein [Aspergillus oryzae RIB40] 	Fungus
5281	117	15	3	2	8.078	3.014	1.37E-08	3.12E-07	1562	craniferina_c26551	CUST_18909_PI416193496	115391261	XP_001213135.1	L-aminoadipate-semialdehyde dehydrogenase large subunit [Aspergillus terreus NIH2624] 	Fungus
29337	169	12	25	3	13.944	3.802	1.02E-07	1.51E-06	1563	craniferina_c12264	CUST_12290_PI416193500	NA	NA	NA	Fungus
28950	12	483	10	56	-58.222	-5.863	4.03E-07	4.43E-06	1564	Cr_Midi_01G05.ab1	CUST_17813_PI416193500	255542708	XP_002512417.1	"histone h2a, putative [Ricinus communis] "	Algae
7823	43	232	6	10	-5.471	-2.452	1.43E-12	1.46E-10	1565	craniferina_c23620	CUST_16138_PI416193496	242781522	XP_002479817.1	"chitin biosynthesis protein (Chs5), putative [Talaromyces stipitatus ATCC 10500] "	Fungus
11665	517	77	179	8	6.483	2.697	1.16E-09	4.22E-08	1566	craniferina_c20982	CUST_13645_PI416193496	240110792	EER28948.1	"RNA-directed RNA polymerase, putative [Coccidioides posadasii C735 delta SOWgp]"	Algae
4520	94	681	5	88	-7.19	-2.846	5.24E-09	1.45E-07	1567	craniferina_lrc3201	CUST_708_PI416193496	NA	NA	NA	Fungus
23662	24	2	11	0	12.085	3.595	7.56E-08	1.19E-06	1568	craniferina_c19998	CUST_12704_PI416193496	NA	NA	NA	Fungus
24714	75	476	10	44	-6.386	-2.675	9.28E-10	3.50E-08	1569	craniferina_lrc309	CUST_583_PI416193500	NA	NA	NA	Fungus
32799	316	53	88	13	5.947	2.572	1.61E-10	8.10E-09	1570	craniferina_c8880	CUST_10395_PI416193500	156054404	XP_001593128.1	hypothetical protein SS1G_06050 [Sclerotinia sclerotiorum 1980] 	Fungus
12582	2	145	0	14	-74.04	-6.21	4.66E-07	4.97E-06	1571	craniferina_lrc15571	CUST_8869_PI416193496	NA	NA	NA	Fungus
10908	181	1136	29	186	-6.258	-2.646	6.79E-10	2.74E-08	1572	craniferina_c18839	CUST_11600_PI416193496	NA	NA	NA	Fungus
9487	44202	7742	6829	249	5.668	2.503	3.22E-11	2.10E-09	1573	craniferina_c3780	CUST_5705_PI416193500	NA	NA	NA	Fungus
12825	1175	188	203	36	6.283	2.651	7.59E-10	2.99E-08	1574	craniferina_c9809	CUST_4340_PI416193496	256727872	EEU41231.1	hypothetical protein NECHADRAFT_46452 [Nectria haematococca mpVI 77-13-4]	Fungus
32425	106	2	47	0	47.712	5.576	3.77E-07	4.21E-06	1575	craniferina_c6743	CUST_8734_PI416193500	169594716	XP_001790782.1	hypothetical protein SNOG_00086 [Phaeosphaeria nodorum SN15] 	Algae
14606	33	203	4	33	-6.188	-2.629	5.26E-10	2.21E-08	1576	craniferina_c23932	CUST_16432_PI416193496	256731027	EEU44377.1	predicted protein [Nectria haematococca mpVI 77-13-4]	Fungus
38591	3	161	0	27	-62.103	-5.957	4.33E-07	4.69E-06	1577	craniferina_c16595	CUST_13785_PI416193500	212535904	XP_002148108.1	homoserine acetyltransferase family protein [Penicillium marneffei ATCC 18224] 	Fungus
14148	34	330	16	85	-10.247	-3.357	4.87E-08	8.43E-07	1578	craniferina_c4639	CUST_6632_PI416193500	NA	NA	NA	Fungus
21183	214	18	45	7	12.053	3.591	7.92E-08	1.24E-06	1579	craniferina_c25227	CUST_17648_PI416193496	159126281	EDP51397.1	conserved hypothetical protein [Aspergillus fumigatus A1163]	Algae
9482	111	761	31	61	-6.98	-2.803	4.35E-09	1.25E-07	1580	craniferina_lrc11044	CUST_5206_PI416193496	154312182	XP_001555419.1	hypothetical protein BC1G_06124 [Botryotinia fuckeliana B05.10] 	Fungus
11732	108	671	26	69	-6.294	-2.654	8.42E-10	3.25E-08	1581	craniferina_c18875	CUST_11633_PI416193496	NA	NA	NA	Fungus
15902	12767	1306	1267	268	9.872	3.303	4.32E-08	7.66E-07	1582	Cr_DMini_2305E12.ab1	CUST_16796_PI416193500	115388461	XP_001211736.1	conserved hypothetical protein [Aspergillus terreus NIH2624] 	Fungus
31674	427	20	62	31	71.865	6.167	4.77E-07	5.06E-06	1583	craniferina_c25537	CUST_17941_PI416193496	256722459	EEU35842.1	hypothetical protein NECHADRAFT_20921 [Nectria haematococca mpVI 77-13-4]	Fungus
33117	12	2	3	0	5.747	2.523	7.96E-11	4.55E-09	1584	craniferina_c26108	CUST_18487_PI416193496	154290540	XP_001545863.1	hypothetical protein BC1G_15614 [Botryotinia fuckeliana B05.10] 	Fungus
16023	149	1234	9	374	-8.037	-3.007	1.58E-08	3.50E-07	1585	craniferina_lrc1178	CUST_130_PI416193496	NA	NA	NA	Fungus
25608	57	3	5	1	22.352	4.482	2.24E-07	2.81E-06	1586	craniferina_c24979	CUST_15072_PI416193500	119492535	XP_001263633.1	"GMC oxidoreductase, putative [Neosartorya fischeri NRRL 181] "	Fungus
34119	879	2	142	0	412.888	8.69	8.12E-07	7.64E-06	1587	craniferina_c7920	CUST_3095_PI416193496	145255248	XP_001398905.1	hypothetical protein An18g04450 [Aspergillus niger] 	Algae
10858	4	275	2	52	-69.566	-6.12	4.72E-07	5.02E-06	1588	craniferina_c5893	CUST_7938_PI416193500	145256020	XP_001402399.1	hypothetical protein An10g00050 [Aspergillus niger CBS 513.88] 	Fungus
12269	426	2543	96	316	-6.052	-2.598	3.98E-10	1.77E-08	1589	craniferina_c11819	CUST_12106_PI416193500	154297747	XP_001549299.1	steroid 5 alpha-reductase [Botryotinia fuckeliana B05.10] 	Fungus
14222	94	822	16	92	-8.831	-3.143	2.69E-08	5.30E-07	1590	Cr_DMini_673D08.ab1	CUST_17438_PI416193500	115466270	NP_001056734.1	Os06g0137600 [Oryza sativa Japonica Group] 	Algae
40870	19	3	10	0	6.225	2.638	7.38E-10	2.93E-08	1591	craniferina_c19704	CUST_12422_PI416193496	NA	NA	NA	Fungus
44084	3158	31	445	30	140.169	7.131	6.23E-07	6.23E-06	1592	craniferina_c27082	CUST_19426_PI416193496	NA	NA	NA	Fungus
37373	2	37	0	14	-17.567	-4.135	1.72E-07	2.28E-06	1593	craniferina_c7531	CUST_9318_PI416193500	171702404	BAG16273.1	Na+/H+ antiporter [Candida versatilis]	Algae
6588	108	17	22	3	6.267	2.648	8.91E-10	3.39E-08	1594	craniferina_c5728	CUST_7762_PI416193500	154317146	XP_001557893.1	predicted protein [Botryotinia fuckeliana B05.10] 	Fungus
43461	307	46	45	26	7.438	2.895	9.16E-09	2.29E-07	1595	craniferina_c27809	CUST_20110_PI416193496	289621467	CBI52250.1	unnamed protein product [Sordaria macrospora]	Fungus
6247	118	13	21	5	9.305	3.218	3.65E-08	6.73E-07	1596	craniferina_c9755	CUST_4300_PI416193496	NA	NA	NA	Fungus
7096	49	6	12	3	7.913	2.984	1.50E-08	3.36E-07	1597	craniferina_c5235	CUST_1611_PI416193496	NA	NA	NA	Fungus
39956	20	134	2	2	-6.665	-2.737	2.84E-09	8.91E-08	1598	craniferina_c24854	CUST_17298_PI416193496	145247999	XP_001396248.1	hypothetical protein An13g01090 [Aspergillus niger] 	Fungus
45002	1240	12	440	12	134.071	7.067	6.33E-07	6.31E-06	1599	craniferina_c8475	CUST_10099_PI416193500	NA	NA	NA	Fungus
19116	169	910	8	134	-5.346	-2.419	1.08E-12	1.16E-10	1600	craniferina_c22467	CUST_14783_PI416193500	169615387	XP_001801109.1	hypothetical protein SNOG_10851 [Phaeosphaeria nodorum SN15] 	Fungus
4652	24	3	7	0	9.115	3.188	3.41E-08	6.40E-07	1601	craniferina_c16892	CUST_9913_PI416193496	154310196	XP_001554430.1	hypothetical protein BC1G_07018 [Botryotinia fuckeliana B05.10] 	Algae
14270	17	2	5	0	8.084	3.015	1.85E-08	3.97E-07	1602	craniferina_c25317	CUST_17733_PI416193496	255937107	XP_002559580.1	Pc13g11630 [Penicillium chrysogenum Wisconsin 54-1255] 	Fungus
37643	12	177	3	49	-14.988	-3.906	1.34E-07	1.86E-06	1603	craniferina_c1147	CUST_2047_PI416193500	154299202	XP_001550021.1	hypothetical protein BC1G_11779 [Botryotinia fuckeliana B05.10] 	Fungus
23449	55	366	27	96	-6.998	-2.807	5.58E-09	1.53E-07	1604	craniferina_c4698	CUST_1349_PI416193496	NA	NA	NA	Algae
16947	955	122	268	22	7.737	2.952	1.24E-08	2.89E-07	1605	craniferina_c17320	CUST_10238_PI416193496	226510305	NP_001141837.1	hypothetical protein LOC100273979 [Zea mays] 	Algae
26146	1081	138	686	12	6.926	2.792	4.90E-09	1.37E-07	1606	craniferina_c20443	CUST_13132_PI416193496	259487230	CBF85739.1	"TPA: flavin-binding monooxygenase, putative (AFU_orthologue; AFUA_2G17490) [Aspergillus nidulans FGSC A4]"	Fungus
17288	679	56	205	12	11.885	3.571	8.69E-08	1.34E-06	1607	craniferina_c3136	CUST_4907_PI416193500	242761745	XP_002340240.1	"C2H2 transcription factor (AmdX), putative [Talaromyces stipitatus ATCC 10500] "	Fungus
11516	8358	48	1980	14	176.885	7.467	6.98E-07	6.80E-06	1608	craniferina_c2934	CUST_4633_PI416193500	115389386	XP_001212198.1	conserved hypothetical protein [Aspergillus terreus NIH2624] 	Fungus
30575	26	161	3	35	-6.224	-2.638	9.00E-10	3.41E-08	1609	craniferina_c14398	CUST_7901_PI416193496	NA	NA	NA	Fungus
36876	2	2412	0	354	-1177.521	-10.202	9.98E-07	8.97E-06	1610	craniferina_c5285	CUST_7295_PI416193500	154285076	XP_001543333.1	conserved hypothetical protein [Ajellomyces capsulatus NAm1] 	Fungus
7886	9306	1209	1154	97	7.677	2.941	1.24E-08	2.88E-07	1611	craniferina_c3923	CUST_5866_PI416193500	296413887	XP_002836638.1	hypothetical protein [Tuber melanosporum Mel28] 	Fungus
1827	6260	354	826	99	18.046	4.174	1.89E-07	2.45E-06	1612	craniferina_c5627	CUST_7655_PI416193500	156064831	XP_001598337.1	hypothetical protein SS1G_00423 [Sclerotinia sclerotiorum 1980] 	Fungus
18383	102	937	13	184	-9.141	-3.192	3.65E-08	6.73E-07	1613	craniferina_c24260	CUST_16740_PI416193496	NA	NA	NA	Algae
32314	12737	1438	2275	177	8.809	3.139	3.05E-08	5.87E-07	1614	craniferina_c17959	CUST_10778_PI416193496	154321537	XP_001560084.1	hypothetical protein BC1G_01643 [Botryotinia fuckeliana B05.10] 	Fungus
30542	663	55	88	17	12.377	3.63	9.99E-08	1.49E-06	1615	craniferina_c13247	CUST_6931_PI416193496	156060425	XP_001596135.1	hypothetical protein SS1G_02351 [Sclerotinia sclerotiorum 1980] 	Fungus
25123	2	2409	0	339	-1333.767	-10.381	1.03E-06	9.17E-06	1616	craniferina_c5285	CUST_7296_PI416193500	154285076	XP_001543333.1	conserved hypothetical protein [Ajellomyces capsulatus NAm1] 	Fungus
13990	1841	17	996	13	120.122	6.908	6.37E-07	6.34E-06	1617	craniferina_c9192	CUST_3898_PI416193496	NA	NA	NA	Fungus
43686	440	69	154	14	6.213	2.635	1.03E-09	3.82E-08	1618	craniferina_c15343	CUST_8687_PI416193496	172055097	YP_001806424.1	hypothetical protein cce_5012 [Cyanothece sp. ATCC 51142] 	Fungus
23671	2	53	0	12	-29.26	-4.871	3.18E-07	3.69E-06	1619	craniferina_c19444	CUST_12176_PI416193496	NA	NA	NA	Fungus
5073	13	2	3	0	5.712	2.514	1.30E-10	6.80E-09	1620	craniferina_c11711	CUST_12046_PI416193500	NA	NA	NA	Fungus
6275	54	8	4	1	6.501	2.701	2.51E-09	8.05E-08	1621	craniferina_c9885	CUST_4399_PI416193496	NA	NA	NA	Fungus
28830	206	15	50	3	13.754	3.782	1.25E-07	1.77E-06	1622	craniferina_c18618	CUST_14417_PI416193500	296818385	XP_002849529.1	ent-kaurene synthase [Arthroderma otae CBS 113480] 	Fungus
25209	5660	54279	1741	8834	-9.809	-3.294	5.15E-08	8.81E-07	1623	craniferina_c1812	CUST_3104_PI416193500	212537127	XP_002148719.1	"fructose-2,6-bisphosphatase [Penicillium marneffei ATCC 18224] "	Fungus
20769	83	9	16	2	9.093	3.185	3.81E-08	6.95E-07	1624	craniferina_c8317	CUST_3332_PI416193496	NA	NA	NA	Algae
11375	205	2193	38	75	-10.813	-3.435	7.47E-08	1.18E-06	1625	craniferina_c16243	CUST_9405_PI416193496	NA	NA	NA	Algae
40684	2	154	0	27	-71.834	-6.167	5.45E-07	5.61E-06	1626	craniferina_c8592	CUST_3491_PI416193496	NA	NA	NA	Fungus
41610	41	260	11	76	-6.384	-2.675	2.10E-09	6.90E-08	1627	craniferina_c5026	CUST_1507_PI416193496	NA	NA	NA	Fungus
35139	1456	247	418	28	5.769	2.528	2.28E-10	1.09E-08	1628	craniferina_c15606	CUST_13388_PI416193500	258568632	XP_002585060.1	predicted protein [Uncinocarpus reesii 1704] 	Algae
14571	1272	8894	45	689	-6.983	-2.804	7.15E-09	1.87E-07	1629	craniferina_c25286	CUST_17704_PI416193496	NA	NA	NA	Algae
35575	427	2497	94	357	-5.914	-2.564	4.68E-10	2.00E-08	1630	craniferina_c11819	CUST_12105_PI416193500	154297747	XP_001549299.1	steroid 5 alpha-reductase [Botryotinia fuckeliana B05.10] 	Fungus
28094	19	104	3	11	-5.625	-2.492	9.89E-11	5.46E-09	1631	craniferina_c12482	CUST_6286_PI416193496	169625435	XP_001806121.1	hypothetical protein SNOG_15990 [Phaeosphaeria nodorum SN15] 	Fungus
3762	7	227	6	27	-39.546	-5.305	4.09E-07	4.49E-06	1632	BTK04449007(c)SJ1(t)0.5-1kb_D1_0.5x(p)T3(s)070611SJ1SEQ1.020.ab1	CUST_15399_PI416193500	NA	NA	NA	NA
17296	9100	1229	3579	99	6.998	2.807	7.53E-09	1.95E-07	1633	craniferina_c24036	CUST_16532_PI416193496	145230291	XP_001389454.1	hypothetical protein An01g10360 [Aspergillus niger] 	Fungus
39510	490	3587	104	421	-7.397	-2.887	1.17E-08	2.76E-07	1634	craniferina_lrc28286	CUST_20491_PI416193496	NA	NA	NA	Fungus
18341	86	707	11	19	-8.305	-3.054	2.60E-08	5.17E-07	1635	craniferina_c15685	CUST_13425_PI416193500	NA	NA	NA	Algae
17512	5864	52163	1815	7932	-9.12	-3.189	4.16E-08	7.44E-07	1636	craniferina_c1812	CUST_3103_PI416193500	212537127	XP_002148719.1	"fructose-2,6-bisphosphatase [Penicillium marneffei ATCC 18224] "	Fungus
1491	1298	100	744	19	11.905	3.574	1.01E-07	1.51E-06	1637	craniferina_c15770	CUST_9030_PI416193496	169779629	XP_001824279.1	hypothetical protein [Aspergillus oryzae RIB40] 	Fungus
11542	1692	144	158	39	11.995	3.584	1.03E-07	1.52E-06	1638	craniferina_c28140	CUST_20378_PI416193496	189211375	XP_001942018.1	1-acyl-sn-glycerol-3-phosphate acyltransferase gamma [Pyrenophora tritici-repentis Pt-1C-BFP] 	Algae
5839	65	535	26	131	-8.598	-3.104	3.23E-08	6.14E-07	1639	craniferina_c5625	CUST_7651_PI416193500	NA	NA	NA	Fungus
16397	8745	394	7448	36	16.237	4.021	1.83E-07	2.39E-06	1640	craniferina_c4230	CUST_6215_PI416193500	170940211	CAP65438.1	unnamed protein product [Podospora anserina S mat+]	Fungus
21348	15	2	2	0	7.971	2.995	2.18E-08	4.49E-07	1641	craniferina_c9304	CUST_10662_PI416193500	261199039	XP_002625921.1	presequence translocated-associated motor subunit pam17 [Ajellomyces dermatitidis SLH14081] 	Algae
11938	17	109	3	18	-6.435	-2.686	2.89E-09	9.04E-08	1642	craniferina_lrc28407	CUST_20596_PI416193496	NA	NA	NA	Fungus
44503	30	186	2	8	-6.137	-2.618	1.12E-09	4.11E-08	1643	craniferina_c21229	CUST_13881_PI416193496	NA	NA	NA	Algae
21848	481	22	65	35	77.141	6.269	5.85E-07	5.91E-06	1644	craniferina_c20877	CUST_13545_PI416193496	NA	NA	NA	Fungus
34998	363	3561	208	736	-10.776	-3.43	8.05E-08	1.26E-06	1645	Cr_WMidi_7201A10.ab1	CUST_18314_PI416193500	NA	NA	NA	Algae
9486	1204	189	207	20	6.333	2.663	2.21E-09	7.23E-08	1646	craniferina_c2386	CUST_3944_PI416193500	189199994	XP_001936334.1	homeoprotein [Pyrenophora tritici-repentis Pt-1C-BFP] 	Algae
28674	3273	30	272	25	132.016	7.045	7.24E-07	6.99E-06	1647	craniferina_c13052	CUST_6758_PI416193496	NA	NA	NA	Algae
14152	88	8	33	2	10.239	3.356	7.12E-08	1.14E-06	1648	Cr_DMidi_9601C04.ab1	CUST_16293_PI416193500	NA	NA	NA	Algae
16472	958	9253	277	1444	-9.831	-3.297	6.22E-08	1.03E-06	1649	craniferina_c9752	CUST_4298_PI416193496	121704006	XP_001270267.1	"G2-specific protein kinase NimA, putative [Aspergillus clavatus NRRL 1] "	Algae
17585	306	53	55	11	5.782	2.532	3.90E-10	1.74E-08	1650	craniferina_c27841	CUST_20138_PI416193496	145250819	XP_001396923.1	hypothetical protein An15g03860 [Aspergillus niger] 	Algae
12481	26	2	7	0	12.135	3.601	1.10E-07	1.60E-06	1651	craniferina_c23486	CUST_16012_PI416193496	NA	NA	NA	Fungus
44172	279	2340	58	266	-8.49	-3.086	3.27E-08	6.20E-07	1652	craniferina_c5176	CUST_7189_PI416193500	NA	NA	NA	Fungus
4855	75	411	11	29	-5.482	-2.455	4.24E-11	2.68E-09	1653	craniferina_c5062	CUST_7087_PI416193500	212534950	XP_002147631.1	"proteasome component Pre6, putative [Penicillium marneffei ATCC 18224] "	Fungus
16919	243	3757	32	1175	-15.009	-3.908	1.70E-07	2.25E-06	1654	craniferina_c4548	CUST_1273_PI416193496	238505663	XP_002384045.1	"ferulate-5-hydroxylase, putative [Aspergillus flavus NRRL3357] "	Fungus
26626	4	44	1	9	-10.955	-3.454	8.81E-08	1.35E-06	1655	craniferina_c25293	CUST_17711_PI416193496	NA	NA	NA	Fungus
39083	3	22	1	8	-8.023	-3.004	2.45E-08	4.94E-07	1656	craniferina_c6748	CUST_8742_PI416193500	121707296	XP_001271791.1	"molybdenum cofactor sulfurase protein (HxB), putative [Aspergillus clavatus NRRL 1] "	Fungus
15922	84	577	6	166	-6.689	-2.742	5.00E-09	1.39E-07	1657	craniferina_c15732	CUST_9001_PI416193496	240277736	EER41244.1	conserved hypothetical protein [Ajellomyces capsulatus H143]	Fungus
32083	373	34	101	7	10.913	3.448	8.82E-08	1.35E-06	1658	BTK05730004(c)SJ1(t)Dry_0.5-1kb_1441-1536_B12(p)T3(s)090205SJ1SEQ1.090.ab1	CUST_15596_PI416193500	NA	NA	NA	NA
21497	13	2	2	0	6.151	2.621	1.40E-09	4.93E-08	1659	craniferina_c16518	CUST_9626_PI416193496	NA	NA	NA	Fungus
19412	4175	251	2665	63	14.447	3.853	1.60E-07	2.15E-06	1660	craniferina_c23217	CUST_14867_PI416193500	115399622	XP_001215388.1	predicted protein [Aspergillus terreus NIH2624] 	Algae
22716	421	54	65	17	8.066	3.012	2.56E-08	5.10E-07	1661	craniferina_c14415	CUST_7917_PI416193496	212527556	XP_002143935.1	"clathrin-coated vesiclec protein (Bud7), putative [Penicillium marneffei ATCC 18224] "	Fungus
6524	414	2333	161	91	-5.905	-2.562	7.09E-10	2.84E-08	1662	craniferina_c27626	CUST_19942_PI416193496	NA	NA	NA	Fungus
21792	6	75	2	5	-14.29	-3.837	1.58E-07	2.12E-06	1663	craniferina_c22084	CUST_14694_PI416193496	NA	NA	NA	Algae
1946	155	932	71	126	-6.386	-2.675	3.06E-09	9.46E-08	1664	craniferina_c25911	CUST_18293_PI416193496	159482876	XP_001699491.1	predicted protein [Chlamydomonas reinhardtii] 	Fungus
22365	5674	862	1962	154	6.403	2.679	3.27E-09	9.98E-08	1665	craniferina_c21972	CUST_14586_PI416193496	154280985	XP_001541305.1	conserved hypothetical protein [Ajellomyces capsulatus NAm1] 	Fungus
29268	4101	35046	246	1576	-8.55	-3.096	3.53E-08	6.56E-07	1666	craniferina_lrc589	CUST_1084_PI416193500	154311287	XP_001554973.1	hypothetical protein BC1G_06496 [Botryotinia fuckeliana B05.10] 	Fungus
31272	100	948	55	288	-10.051	-3.329	7.13E-08	1.14E-06	1667	craniferina_c3812	CUST_938_PI416193496	115398303	XP_001214743.1	conserved hypothetical protein [Aspergillus terreus NIH2624] 	Fungus
44698	335	65	26	12	5.197	2.378	1.67E-12	1.68E-10	1668	craniferina_c17084	CUST_14020_PI416193500	154276560	XP_001539125.1	predicted protein [Ajellomyces capsulatus NAm1] 	Algae
35930	26	166	6	45	-6.206	-2.634	1.86E-09	6.23E-08	1669	craniferina_c13612	CUST_7243_PI416193496	NA	NA	NA	Fungus
26675	5	29	1	7	-5.575	-2.479	1.21E-10	6.41E-09	1670	craniferina_c11499	CUST_11910_PI416193500	169621947	XP_001804383.1	hypothetical protein SNOG_14185 [Phaeosphaeria nodorum SN15] 	Fungus
35072	168	1007	6	189	-5.925	-2.567	8.26E-10	3.20E-08	1671	craniferina_lrc940	CUST_1696_PI416193500	145243268	XP_001394170.1	hypothetical protein An11g01660 [Aspergillus niger] 	Algae
29703	1620	207	434	41	7.752	2.955	2.02E-08	4.23E-07	1672	craniferina_c7690	CUST_9453_PI416193500	238500846	XP_002381657.1	"Pfs, NACHT and Ankyrin domain protein [Aspergillus flavus NRRL3357] "	Fungus
40824	3	1053	0	153	-404.867	-8.661	1.01E-06	9.09E-06	1673	craniferina_c5644	CUST_7672_PI416193500	NA	NA	NA	Fungus
9707	3	20	1	9	-6.863	-2.779	8.34E-09	2.12E-07	1674	craniferina_c4716	CUST_6703_PI416193500	67522511	XP_659316.1	hypothetical protein AN1712.2 [Aspergillus nidulans FGSC A4] 	Algae
9876	29206	3083	12323	438	8.882	3.151	4.40E-08	7.77E-07	1675	craniferina_lrc10634	CUST_4920_PI416193496	169599318	XP_001793082.1	hypothetical protein SNOG_02476 [Phaeosphaeria nodorum SN15] 	Fungus
8697	402	52	76	10	7.708	2.946	1.98E-08	4.17E-07	1676	craniferina_c18884	CUST_14446_PI416193500	159129016	EDP54130.1	WD repeat protein [Aspergillus fumigatus A1163]	Algae
32351	4	372	1	38	-97.04	-6.601	6.95E-07	6.77E-06	1677	craniferina_c4217	CUST_6197_PI416193500	242802784	XP_002484042.1	"mitochondrial intermembrane space translocase subunit Tim10, putative [Talaromyces stipitatus ATCC 10500] "	Fungus
14936	113	15	15	3	7.842	2.971	2.35E-08	4.79E-07	1678	craniferina_c20136	CUST_14555_PI416193500	171677161	XP_001903532.1	hypothetical protein [Podospora anserina S mat+] 	Fungus
5121	69	550	25	130	-8.193	-3.034	3.10E-08	5.95E-07	1679	craniferina_c5625	CUST_7652_PI416193500	NA	NA	NA	Fungus
5175	213846	41023	8397	4128	5.229	2.386	4.68E-12	4.06E-10	1680	Cr_DMini_4897H08.ab1	CUST_17353_PI416193500	238505620	XP_002384026.1	conserved hypothetical protein [Aspergillus flavus NRRL3357] 	Fungus
20124	7	8938	1	2114	-1265.611	-10.306	1.22E-06	1.05E-05	1681	craniferina_c2016	CUST_3413_PI416193500	NA	NA	NA	Algae
5434	42	4137	23	2829	-96.695	-6.595	6.99E-07	6.80E-06	1682	Cr_DMini_3841D12.ab1	CUST_16936_PI416193500	NA	NA	NA	Algae
11349	4	33	2	6	-9.477	-3.244	6.20E-08	1.03E-06	1683	craniferina_c13012	CUST_12558_PI416193500	NA	NA	NA	Fungus
9530	170	883	12	124	-5.152	-2.365	1.33E-12	1.38E-10	1684	craniferina_c22467	CUST_14784_PI416193500	169615387	XP_001801109.1	hypothetical protein SNOG_10851 [Phaeosphaeria nodorum SN15] 	Fungus
42631	156	809	27	81	-5.22	-2.384	4.69E-12	4.06E-10	1685	craniferina_c27138	CUST_19478_PI416193496	NA	NA	NA	Algae
23000	760	122	168	13	6.124	2.614	1.80E-09	6.06E-08	1686	craniferina_c1329	CUST_2348_PI416193500	67536840	XP_662194.1	hypothetical protein AN4590.2 [Aspergillus nidulans FGSC A4] 	Fungus
21089	221	2	80	0	109.505	6.775	7.41E-07	7.12E-06	1687	craniferina_c10573	CUST_11378_PI416193500	NA	NA	NA	Fungus
9110	51	7	6	4	7.845	2.972	2.41E-08	4.88E-07	1688	craniferina_c11680	CUST_12032_PI416193500	115943141	XP_800520.2	"PREDICTED: hypothetical protein, partial [Strongylocentrotus purpuratus] "	Fungus
18972	14	2	5	0	7.009	2.809	1.12E-08	2.68E-07	1689	craniferina_c10522	CUST_4845_PI416193496	NA	NA	NA	Fungus
25185	28	2	11	0	12.355	3.627	1.29E-07	1.81E-06	1690	craniferina_c9082	CUST_10520_PI416193500	169624774	XP_001805792.1	hypothetical protein SNOG_15648 [Phaeosphaeria nodorum SN15] 	Fungus
10561	697	81	49	57	9.963	3.317	7.54E-08	1.19E-06	1691	craniferina_c2660	CUST_4293_PI416193500	169618816	XP_001802821.1	hypothetical protein SNOG_12600 [Phaeosphaeria nodorum SN15] 	Fungus
16432	24727	2945	15111	276	7.403	2.888	1.63E-08	3.59E-07	1692	craniferina_c8634	CUST_10223_PI416193500	238488743	XP_002375609.1	"C2H2 finger domain protein, putative [Aspergillus flavus NRRL3357] "	Algae
8009	6973	26	248	15	301.308	8.235	1.00E-06	9.00E-06	1693	craniferina_c16617	CUST_13796_PI416193500	291182911	EFE38558.1	hypothetical protein TRV_06752 [Trichophyton verrucosum HKI 0517]	Fungus
22924	6525	33111	529	1333	-5.083	-2.346	4.66E-13	5.81E-11	1694	craniferina_c1010	CUST_1816_PI416193500	169617868	XP_001802348.1	hypothetical protein SNOG_12114 [Phaeosphaeria nodorum SN15] 	Fungus
44434	3	12867	0	1972	-4713.824	-12.203	1.38E-06	1.15E-05	1695	craniferina_c19618	CUST_14517_PI416193500	295674033	XP_002797562.1	small nuclear ribonucleoprotein [Paracoccidioides brasiliensis Pb01] 	Fungus
35529	48	256	6	11	-5.335	-2.416	2.81E-11	1.88E-09	1696	craniferina_c14770	CUST_8217_PI416193496	NA	NA	NA	Fungus
38047	304	14641	93	901	-49.869	-5.64	5.46E-07	5.62E-06	1697	craniferina_c4898	CUST_6907_PI416193500	85090899	XP_958639.1	hypothetical protein NCU05986 [Neurospora crassa OR74A] 	Fungus
19895	407	43	32	10	9.676	3.274	7.05E-08	1.13E-06	1698	craniferina_c6739	CUST_8732_PI416193500	225554480	EEH02778.1	serine/threonine-protein kinase ppk18 [Ajellomyces capsulatus G186AR]	Fungus
25439	413	44	241	8	8.314	3.055	3.58E-08	6.63E-07	1699	craniferina_c10764	CUST_11487_PI416193500	NA	NA	NA	Fungus
23996	185	6	43	4	36.834	5.203	4.72E-07	5.02E-06	1700	craniferina_c7452	CUST_9252_PI416193500	296416940	XP_002838127.1	hypothetical protein [Tuber melanosporum Mel28] 	Fungus
32691	18	2	4	0	8.702	3.121	4.42E-08	7.80E-07	1701	craniferina_c11045	CUST_5207_PI416193496	NA	NA	NA	Fungus
10543	897	134	103	17	6.684	2.741	7.21E-09	1.88E-07	1702	craniferina_c7596	CUST_9370_PI416193500	NA	NA	NA	Fungus
11822	2	12	0	4	-5.804	-2.537	8.29E-10	3.21E-08	1703	craniferina_c15589	CUST_8886_PI416193496	NA	NA	NA	Fungus
7841	17	106	2	3	-6.449	-2.689	4.82E-09	1.36E-07	1704	craniferina_c14948	CUST_8365_PI416193496	NA	NA	NA	Fungus
18285	3	42	1	8	-14.408	-3.849	1.89E-07	2.45E-06	1705	craniferina_c17530	CUST_10408_PI416193496	116191233	XP_001221429.1	hypothetical protein CHGG_05334 [Chaetomium globosum CBS 148.51] 	Fungus
37151	89	589	7	182	-6.409	-2.68	4.55E-09	1.29E-07	1706	craniferina_c12540	CUST_6335_PI416193496	145254638	XP_001398690.1	hypothetical protein An18g02305 [Aspergillus niger] 	Fungus
20233	20	126	5	24	-6.272	-2.649	3.53E-09	1.06E-07	1707	craniferina_c15245	CUST_8607_PI416193496	NA	NA	NA	Fungus
41365	1125	119	256	40	9.716	3.28	7.36E-08	1.17E-06	1708	craniferina_c1051	CUST_1892_PI416193500	225555291	EEH03583.1	conserved hypothetical protein [Ajellomyces capsulatus G186AR]	Fungus
42973	73	5	56	2	13.73	3.779	1.77E-07	2.33E-06	1709	craniferina_c26045	CUST_18426_PI416193496	169611424	XP_001799130.1	hypothetical protein SNOG_08825 [Phaeosphaeria nodorum SN15] 	Algae
4231	1724	44	338	7	39.145	5.291	5.00E-07	5.25E-06	1710	craniferina_lrc384	CUST_721_PI416193500	239615689	EEQ92676.1	alanine aminotransferase [Ajellomyces dermatitidis ER-3]	Fungus
13555	16	102	9	28	-6.696	-2.743	8.11E-09	2.08E-07	1711	craniferina_c14750	CUST_8197_PI416193496	67526989	XP_661556.1	hypothetical protein AN3952.2 [Aspergillus nidulans FGSC A4] 	Fungus
15329	455	13	42	15	62.028	5.955	6.37E-07	6.34E-06	1712	craniferina_c13297	CUST_6974_PI416193496	NA	NA	NA	Fungus
30659	203	19	59	0	10.486	3.39	9.74E-08	1.46E-06	1713	craniferina_c20405	CUST_13094_PI416193496	NA	NA	NA	Algae
35146	9260	542	7253	32	12.993	3.7	1.64E-07	2.19E-06	1714	craniferina_c4230	CUST_6216_PI416193500	170940211	CAP65438.1	unnamed protein product [Podospora anserina S mat+]	Fungus
4717	3	96	1	55	-34.908	-5.125	4.79E-07	5.08E-06	1715	craniferina_c4026	CUST_5985_PI416193500	NA	NA	NA	Fungus
24635	77	4	18	3	21.009	4.393	3.25E-07	3.76E-06	1716	craniferina_c12266	CUST_6113_PI416193496	NA	NA	NA	Algae
1951	3	162	1	24	-49.993	-5.644	5.71E-07	5.81E-06	1717	craniferina_c16595	CUST_13786_PI416193500	212535904	XP_002148108.1	homoserine acetyltransferase family protein [Penicillium marneffei ATCC 18224] 	Fungus
27994	64	376	9	61	-5.891	-2.558	1.31E-09	4.65E-08	1718	craniferina_c15244	CUST_8606_PI416193496	156057779	XP_001594813.1	hypothetical protein SS1G_04621 [Sclerotinia sclerotiorum 1980] 	Algae
43716	5097	266	721	49	19.201	4.263	3.03E-07	3.57E-06	1719	craniferina_lrc567	CUST_1048_PI416193500	NA	NA	NA	Fungus
23141	2	15	0	3	-7.53	-2.913	2.17E-08	4.48E-07	1720	craniferina_lrc325	CUST_616_PI416193500	154322264	XP_001560447.1	hypothetical protein BC1G_01279 [Botryotinia fuckeliana B05.10] 	Fungus
12729	481	85	40	12	5.715	2.515	7.52E-10	2.97E-08	1721	craniferina_c10416	CUST_4766_PI416193496	NA	NA	NA	Fungus
16492	2700	457	575	67	5.853	2.549	1.27E-09	4.58E-08	1722	craniferina_c16385	CUST_9520_PI416193496	169609747	XP_001798292.1	hypothetical protein SNOG_07966 [Phaeosphaeria nodorum SN15] 	Algae
40781	132	1056	38	230	-8.093	-3.017	3.55E-08	6.59E-07	1723	craniferina_c26644	CUST_18999_PI416193496	240110370	EER28529.1	"GNAT family acetyltransferase, putative [Coccidioides posadasii C735 delta SOWgp]"	Fungus
34559	3	351	1	86	-128.769	-7.009	8.55E-07	7.94E-06	1724	craniferina_c24967	CUST_17406_PI416193496	NA	NA	NA	Algae
32296	467	2447	54	85	-5.261	-2.395	2.55E-11	1.74E-09	1725	craniferina_lrc14404	CUST_12974_PI416193500	156059880	XP_001595863.1	hypothetical protein SS1G_03953 [Sclerotinia sclerotiorum 1980] 	Fungus
22801	10	56	2	7	-5.534	-2.468	2.46E-10	1.16E-08	1726	craniferina_c3091	CUST_4844_PI416193500	258568520	XP_002585004.1	conserved hypothetical protein [Uncinocarpus reesii 1704] 	Fungus
12887	21	205	6	96	-9.077	-3.182	6.33E-08	1.04E-06	1727	craniferina_c1163	CUST_2078_PI416193500	187471132	A1EGX6.1	FSCB_MOUSERecName: Full=Fibrous sheath CABYR-binding protein; AltName: Full=PKA-phosphorylated calcium and CABYR-binding protein 	Fungus
28537	44	424	7	180	-9.264	-3.212	6.82E-08	1.11E-06	1728	craniferina_c22325	CUST_14760_PI416193500	NA	NA	NA	Fungus
21056	2	2324	1	229	-1012.918	-9.984	1.30E-06	1.10E-05	1729	craniferina_c6338	CUST_8351_PI416193500	221056120	XP_002259198.1	"hypothetical protein, conserved in Plasmodium species [Plasmodium knowlesi strain H] "	Fungus
8514	182	25	13	8	7.591	2.924	2.35E-08	4.80E-07	1730	craniferina_c14875	CUST_8300_PI416193496	225684758	EEH23042.1	pre-rRNA processing protein Tsr1 [Paracoccidioides brasiliensis Pb03]	Fungus
4456	13974	201	817	137	80.202	6.326	7.36E-07	7.09E-06	1731	craniferina_c3576	CUST_5444_PI416193500	121703862	XP_001270195.1	short-chain dehydrogenase [Aspergillus clavatus NRRL 1] 	Fungus
30669	80	11	35	2	6.957	2.798	1.32E-08	3.03E-07	1732	craniferina_c24012	CUST_16509_PI416193496	NA	NA	NA	Fungus
12431	931	5213	111	631	-5.595	-2.484	4.42E-10	1.91E-08	1733	craniferina_c27624	CUST_19940_PI416193496	162450606	YP_001612973.1	hypothetical protein sce2334 [Sorangium cellulosum So ce 56] 	Algae
3179	203	37	20	9	5.594	2.484	4.38E-10	1.89E-08	1734	craniferina_c16822	CUST_9857_PI416193496	NA	NA	NA	Fungus
36668	70	9	22	3	7.841	2.971	3.04E-08	5.86E-07	1735	craniferina_lrc830	CUST_1503_PI416193500	169613074	XP_001799954.1	hypothetical protein SNOG_09667 [Phaeosphaeria nodorum SN15] 	Fungus
35051	170	992	5	159	-5.79	-2.534	1.09E-09	4.02E-08	1736	craniferina_lrc940	CUST_1695_PI416193500	145243268	XP_001394170.1	hypothetical protein An11g01660 [Aspergillus niger] 	Algae
34813	286	1445	76	69	-5.161	-2.368	9.48E-12	7.41E-10	1737	craniferina_c3460	CUST_5292_PI416193500	67526595	XP_661359.1	hypothetical protein AN3755.2 [Aspergillus nidulans FGSC A4] 	Fungus
38194	129	1174	12	79	-9.143	-3.193	6.75E-08	1.10E-06	1738	craniferina_c11755	CUST_12073_PI416193500	902584	AAC49013.1	polyubiquitin containing 7 ubiquitin monomers [Zea mays]	Algae
9803	806	136	206	11	5.823	2.542	1.30E-09	4.65E-08	1739	craniferina_c1329	CUST_2347_PI416193500	67536840	XP_662194.1	hypothetical protein AN4590.2 [Aspergillus nidulans FGSC A4] 	Fungus
34982	212	26	62	8	8.126	3.023	3.82E-08	6.96E-07	1740	craniferina_c7378	CUST_2777_PI416193496	119493217	XP_001263815.1	"exosome-associated protein, putative [Neosartorya fischeri NRRL 181] "	Fungus
31290	268	50	42	6	5.304	2.407	5.06E-11	3.10E-09	1741	craniferina_c2813	CUST_4486_PI416193500	225558931	EEH07214.1	aspartate aminotransferase [Ajellomyces capsulatus G186AR]	Fungus
17539	98	11	14	3	9.115	3.188	6.63E-08	1.08E-06	1742	craniferina_c7639	CUST_9424_PI416193500	242762237	XP_002340335.1	"phenylalanine ammonia-lyase, putative [Talaromyces stipitatus ATCC 10500] "	Fungus
21025	12305	1271	1224	247	9.763	3.287	8.45E-08	1.30E-06	1743	craniferina_c5389	CUST_7424_PI416193500	115388461	XP_001211736.1	conserved hypothetical protein [Aspergillus terreus NIH2624] 	Fungus
38505	65	4555	33	918	-76.746	-6.262	7.44E-07	7.14E-06	1744	craniferina_c3787	CUST_5718_PI416193500	156051378	XP_001591650.1	hypothetical protein SS1G_07096 [Sclerotinia sclerotiorum 1980] 	Fungus
43347	160991	32753	6252	3518	4.932	2.302	1.06E-13	1.62E-11	1745	Cr_WMidi_7201D02.ab1	CUST_18351_PI416193500	NA	NA	NA	Fungus
5327	116	620	9	56	-5.338	-2.416	7.70E-11	4.43E-09	1746	craniferina_c4240	CUST_6228_PI416193500	NA	NA	NA	Algae
40299	31844	5727	6548	904	5.521	2.465	2.69E-10	1.25E-08	1747	craniferina_c1890	CUST_3223_PI416193500	NA	NA	NA	Fungus
18537	20739	3771	3460	508	5.477	2.453	2.07E-10	1.01E-08	1748	craniferina_c13034	CUST_12565_PI416193500	NA	NA	NA	Fungus
4943	199	10	41	7	25.44	4.669	4.10E-07	4.50E-06	1749	craniferina_c23933	CUST_16433_PI416193496	154320169	XP_001559401.1	hypothetical protein BC1G_02065 [Botryotinia fuckeliana B05.10] 	Fungus
9339	442	29	342	2	11.794	3.56	1.43E-07	1.96E-06	1750	craniferina_c15611	CUST_8904_PI416193496	NA	NA	NA	Fungus
38801	288	32	115	6	8.784	3.135	5.69E-08	9.57E-07	1751	craniferina_c14478	CUST_7969_PI416193496	NA	NA	NA	Fungus
35472	107	5	25	4	27.592	4.786	4.41E-07	4.76E-06	1752	craniferina_c9445	CUST_10742_PI416193500	169783914	XP_001826419.1	hypothetical protein [Aspergillus oryzae RIB40] 	Algae
5270	476	7	121	4	72.627	6.182	7.36E-07	7.08E-06	1753	Cr_WMini_769A07.ab1	CUST_19937_PI416193500	261358384	EEY20812.1	conserved hypothetical protein [Verticillium albo-atrum VaMs.102]	Fungus
40823	171	4	37	1	44.086	5.462	5.83E-07	5.90E-06	1754	craniferina_c4157	CUST_1092_PI416193496	NA	NA	NA	Fungus
26949	1819	238	725	37	7.262	2.86	1.99E-08	4.20E-07	1755	craniferina_c7492	CUST_9291_PI416193500	255930345	XP_002556732.1	Pc06g01250 [Penicillium chrysogenum Wisconsin 54-1255] 	Fungus
15632	110	821	7	126	-7.397	-2.887	2.22E-08	4.56E-07	1756	craniferina_c2935	CUST_618_PI416193496	NA	NA	NA	Algae
25719	1584	9090	96	454	-5.741	-2.521	1.09E-09	4.00E-08	1757	craniferina_c5772	CUST_7809_PI416193500	242760428	XP_002339990.1	conserved hypothetical protein [Talaromyces stipitatus ATCC 10500] 	Fungus
32446	185	26	35	5	7.154	2.839	1.90E-08	4.07E-07	1758	craniferina_c975	CUST_97_PI416193496	189194992	XP_001933834.1	eukaryotic translation initiation factor SUI1 family protein [Pyrenophora tritici-repentis Pt-1C-BFP] 	Fungus
18951	8	54	2	21	-6.904	-2.787	1.44E-08	3.26E-07	1759	craniferina_c9381	CUST_4026_PI416193496	121703808	XP_001270168.1	"signal sequence receptor alpha subunit, putative [Aspergillus clavatus NRRL 1] "	Fungus
19951	142	807	21	94	-5.705	-2.512	1.05E-09	3.88E-08	1760	craniferina_c26746	CUST_19100_PI416193496	NA	NA	NA	Algae
28315	87	682	12	30	-7.881	-2.978	3.52E-08	6.56E-07	1761	craniferina_c15685	CUST_13426_PI416193500	NA	NA	NA	Algae
31169	8	63	4	15	-8.218	-3.039	4.57E-08	8.00E-07	1762	craniferina_c27571	CUST_15232_PI416193500	227121701	ACP19528.1	multidrug transporter [Cadophora finlandica]	Fungus
5056	86	7	4	5	14.479	3.856	2.37E-07	2.94E-06	1763	craniferina_c18171	CUST_10967_PI416193496	NA	NA	NA	Fungus
43833	5475	832	214	103	6.614	2.726	1.05E-08	2.56E-07	1764	craniferina_c14664	CUST_13059_PI416193500	NA	NA	NA	Fungus
25819	442	77	45	16	5.792	2.534	1.65E-09	5.65E-08	1765	craniferina_c28130	CUST_20372_PI416193496	242813059	XP_002486089.1	"COP9 signalosome subunit 2 (CsnB), putative [Talaromyces stipitatus ATCC 10500] "	Algae
45088	4	3471	3	207	-974.804	-9.929	1.44E-06	1.20E-05	1766	craniferina_c3648	CUST_5536_PI416193500	NA	NA	NA	Fungus
17396	27	153	2	14	-5.589	-2.483	7.27E-10	2.89E-08	1767	craniferina_c23765	CUST_16276_PI416193496	NA	NA	NA	Algae
29678	132255	1222	11705	231	109.231	6.771	8.95E-07	8.24E-06	1768	craniferina_c9694	CUST_4253_PI416193496	NA	NA	NA	Fungus
44911	73	7	19	1	10.773	3.429	1.27E-07	1.79E-06	1769	craniferina_c21627	CUST_14262_PI416193496	NA	NA	NA	Algae
5357	125	810	32	88	-6.584	-2.719	1.06E-08	2.56E-07	1770	craniferina_c5070	CUST_1523_PI416193496	238487094	XP_002374785.1	electron transfer flavoprotein-ubiquinone oxidoreductase [Aspergillus flavus NRRL3357] 	Fungus
32535	9	227	7	28	-36.343	-5.184	5.64E-07	5.76E-06	1771	Cr_Mini_01G09.ab1	CUST_17990_PI416193500	23394916	AAN31640.1	AF484963_1high mobility group protein 1 [Biomphalaria glabrata]	Fungus
2103	91	7	26	2	13.501	3.755	2.19E-07	2.77E-06	1772	craniferina_c9676	CUST_10865_PI416193500	121701307	XP_001268918.1	"aflatoxin B1-aldehyde reductase, putative [Aspergillus clavatus NRRL 1] "	Fungus
9606	384	50	96	19	7.979	2.996	4.27E-08	7.62E-07	1773	craniferina_c26652	CUST_19007_PI416193496	NA	NA	NA	Algae
6673	2719	13375	165	490	-4.923	-2.3	6.76E-13	7.92E-11	1774	craniferina_lrc633	CUST_1156_PI416193500	154273933	XP_001537818.1	sorting nexin-3 [Ajellomyces capsulatus NAm1] 	Fungus
16728	4750	257	915	33	18.312	4.195	3.41E-07	3.90E-06	1775	craniferina_lrc567	CUST_1047_PI416193500	NA	NA	NA	Fungus
37168	93	10	4	6	11.36	3.506	1.48E-07	2.00E-06	1776	craniferina_c19409	CUST_12145_PI416193496	NA	NA	NA	Fungus
26083	1084	67	106	19	16.715	4.063	3.08E-07	3.60E-06	1777	craniferina_c11269	CUST_11787_PI416193500	256730479	EEU43830.1	hypothetical protein NECHADRAFT_74036 [Nectria haematococca mpVI 77-13-4]	Fungus
25016	105	7	31	2	15.649	3.968	2.82E-07	3.37E-06	1778	craniferina_c20594	CUST_13272_PI416193496	NA	NA	NA	Fungus
34417	20	109	1	4	-5.343	-2.418	1.65E-10	8.26E-09	1779	craniferina_c8908	CUST_3700_PI416193496	NA	NA	NA	Fungus
43631	41	244	1	28	-5.969	-2.578	3.41E-09	1.03E-07	1780	craniferina_c18866	CUST_11624_PI416193496	NA	NA	NA	Fungus
23546	284	1576	101	179	-5.742	-2.522	1.67E-09	5.70E-08	1781	craniferina_c27796	CUST_20097_PI416193496	NA	NA	NA	Algae
9942	162	1020	16	176	-6.243	-2.642	5.99E-09	1.61E-07	1782	craniferina_lrc5460	CUST_1715_PI416193496	NA	NA	NA	Fungus
38973	13	2	4	0	5.521	2.465	6.02E-10	2.48E-08	1783	craniferina_c5723	CUST_7751_PI416193500	296424137	XP_002841606.1	hypothetical protein [Tuber melanosporum Mel28] 	Algae
39193	262	39	47	10	6.754	2.756	1.44E-08	3.26E-07	1784	craniferina_c13793	CUST_7400_PI416193496	NA	NA	NA	Fungus
28514	1821	49	477	38	43.863	5.455	6.52E-07	6.45E-06	1785	craniferina_c11527	CUST_11929_PI416193500	116203745	XP_001227683.1	hypothetical protein CHGG_09756 [Chaetomium globosum CBS 148.51] 	Fungus
43921	63	1119	15	198	-18.039	-4.173	3.44E-07	3.93E-06	1786	craniferina_c14158	CUST_7702_PI416193496	NA	NA	NA	Algae
37775	176	2442	36	227	-14.047	-3.812	2.48E-07	3.05E-06	1787	craniferina_c9428	CUST_4059_PI416193496	66802754	XP_635231.1	hypothetical protein DDB_G0291466 [Dictyostelium discoideum AX4] 	Algae
7139	69	438	5	43	-6.339	-2.664	8.12E-09	2.08E-07	1788	craniferina_c3493	CUST_5347_PI416193500	168052297	XP_001778587.1	predicted protein [Physcomitrella patens subsp. patens] 	Algae
18895	40	6	7	4	7.47	2.901	3.02E-08	5.83E-07	1789	craniferina_c23339	CUST_15878_PI416193496	NA	NA	NA	Fungus
43178	8983	25	1707	17	418.515	8.709	1.34E-06	1.13E-05	1790	Cr_WMini_2881B09.ab1	CUST_19396_PI416193500	NA	NA	NA	Algae
15690	5743	867	387	85	6.633	2.73	1.24E-08	2.89E-07	1791	craniferina_c14664	CUST_13060_PI416193500	NA	NA	NA	Fungus
41799	4263	464	1649	151	8.953	3.162	7.92E-08	1.24E-06	1792	craniferina_c11265	CUST_11784_PI416193500	156045898	XP_001589504.1	hypothetical protein SS1G_09225 [Sclerotinia sclerotiorum 1980] 	Fungus
527	18	93	0	17	-5.103	-2.351	2.57E-11	1.75E-09	1793	craniferina_c22159	CUST_14765_PI416193496	NA	NA	NA	Fungus
27223	822	111	266	46	7.477	2.903	3.16E-08	6.04E-07	1794	Cr_DMini_865G07.ab1	CUST_17646_PI416193500	154294733	XP_001547806.1	predicted protein [Botryotinia fuckeliana B05.10] 	Fungus
28068	56	4115	11	312	-74.928	-6.227	8.41E-07	7.84E-06	1795	craniferina_c17220	CUST_10164_PI416193496	NA	NA	NA	Algae
17151	749	42	324	3	16.385	4.034	3.18E-07	3.69E-06	1796	craniferina_c25169	CUST_17591_PI416193496	NA	NA	NA	Fungus
29725	256	7951	27	973	-31.025	-4.955	5.54E-07	5.68E-06	1797	Cr_WMini_1633E07.ab1	CUST_19182_PI416193500	169605649	XP_001796245.1	hypothetical protein SNOG_05850 [Phaeosphaeria nodorum SN15] 	Algae
31809	155	8	26	6	26.264	4.715	4.95E-07	5.20E-06	1798	craniferina_c12264	CUST_12289_PI416193500	NA	NA	NA	Fungus
23229	169	2149	27	243	-12.817	-3.68	2.22E-07	2.79E-06	1799	craniferina_c6865	CUST_2454_PI416193496	NA	NA	NA	Algae
13403	72	9	10	3	8.823	3.141	7.56E-08	1.19E-06	1800	craniferina_c27105	CUST_19446_PI416193496	NA	NA	NA	Algae
10154	54	4	14	2	13.201	3.723	2.32E-07	2.89E-06	1801	craniferina_c25412	CUST_17824_PI416193496	NA	NA	NA	Algae
9332	7	99	1	23	-14.511	-3.859	2.72E-07	3.27E-06	1802	craniferina_c3459	CUST_5289_PI416193500	119185280	XP_001243448.1	hypothetical protein CIMG_07344 [Coccidioides immitis RS]	Fungus
19857	2	25	0	7	-13.522	-3.757	2.46E-07	3.04E-06	1803	craniferina_c28131	CUST_15299_PI416193500	154312184	XP_001555420.1	hypothetical protein BC1G_06125 [Botryotinia fuckeliana B05.10] 	Fungus
8081	85	461	9	7	-5.447	-2.445	4.92E-10	2.09E-08	1804	craniferina_c15394	CUST_13309_PI416193500	169603159	XP_001795001.1	hypothetical protein SNOG_04588 [Phaeosphaeria nodorum SN15] 	Fungus
24842	746	91	222	19	8.148	3.026	5.47E-08	9.26E-07	1805	craniferina_c11124	CUST_11694_PI416193500	261353283	EEY15711.1	receptor-interacting serine/threonine-protein kinase [Verticillium albo-atrum VaMs.102]	Algae
30319	9	2	1	0	4.869	2.284	6.90E-13	8.04E-11	1806	craniferina_c12887	CUST_12509_PI416193500	116180468	XP_001220083.1	hypothetical protein CHGG_00862 [Chaetomium globosum CBS 148.51] 	Fungus
7300	707	5770	260	1112	-8.52	-3.091	6.84E-08	1.11E-06	1807	craniferina_c1366	CUST_2405_PI416193500	169778159	XP_001823545.1	hypothetical protein [Aspergillus oryzae RIB40] 	Fungus
33972	8	140	2	35	-16.854	-4.075	3.38E-07	3.87E-06	1808	craniferina_c17144	CUST_14041_PI416193500	NA	NA	NA	Fungus
20146	59	358	17	76	-6.159	-2.623	6.00E-09	1.61E-07	1809	craniferina_c23779	CUST_16290_PI416193496	NA	NA	NA	Fungus
5177	81	9	26	1	8.435	3.076	6.52E-08	1.07E-06	1810	craniferina_c24782	CUST_17228_PI416193496	NA	NA	NA	Algae
39654	1889	348	494	33	5.328	2.414	2.44E-10	1.15E-08	1811	craniferina_c15606	CUST_13387_PI416193500	258568632	XP_002585060.1	predicted protein [Uncinocarpus reesii 1704] 	Algae
26467	338	35	16	9	9.781	3.29	1.11E-07	1.61E-06	1812	craniferina_c18596	CUST_11370_PI416193496	226287500	EEH43013.1	conserved hypothetical protein [Paracoccidioides brasiliensis Pb18]	Fungus
12545	161	2	34	1	71.075	6.151	8.45E-07	7.87E-06	1813	craniferina_c25106	CUST_17531_PI416193496	NA	NA	NA	Algae
16525	17881	2526	2885	262	7.047	2.817	2.36E-08	4.80E-07	1814	craniferina_c3923	CUST_5865_PI416193500	296413887	XP_002836638.1	hypothetical protein [Tuber melanosporum Mel28] 	Fungus
8955	23420	2863	14969	222	7.145	2.837	2.57E-08	5.11E-07	1815	craniferina_c8634	CUST_10224_PI416193500	238488743	XP_002375609.1	"C2H2 finger domain protein, putative [Aspergillus flavus NRRL3357] "	Algae
4603	13	68	2	3	-5.337	-2.416	2.72E-10	1.26E-08	1816	craniferina_c11262	CUST_11781_PI416193500	NA	NA	NA	Fungus
39724	1454	8447	72	369	-5.811	-2.539	2.96E-09	9.19E-08	1817	BTK05725016(c)SJ1(t)Dry_0.5-1kb_1441-1536_H2(p)T3(s)090205SJ1SEQ1.016.ab1	CUST_15479_PI416193500	NA	NA	NA	NA
28785	2	94	1	88	-31.57	-4.98	5.81E-07	5.89E-06	1818	craniferina_c20162	CUST_12864_PI416193496	NA	NA	NA	Fungus
5848	20	203	2	17	-10.046	-3.329	1.25E-07	1.77E-06	1819	craniferina_c13986	CUST_7564_PI416193496	NA	NA	NA	Algae
34591	173	23	36	8	7.806	2.965	4.30E-08	7.65E-07	1820	craniferina_c5718	CUST_1842_PI416193496	291181433	EFE37210.1	hypothetical protein TRV_08150 [Trichophyton verrucosum HKI 0517]	Algae
15420	30	2	4	0	16.73	4.064	3.39E-07	3.88E-06	1821	craniferina_c21150	CUST_13804_PI416193496	171685450	XP_001907666.1	hypothetical protein [Podospora anserina S mat+] 	Fungus
42797	387	2459	74	417	-6.373	-2.672	1.01E-08	2.48E-07	1822	craniferina_c19363	CUST_12100_PI416193496	NA	NA	NA	Fungus
17729	42	220	5	2	-5.216	-2.383	1.20E-10	6.37E-09	1823	craniferina_c5062	CUST_7088_PI416193500	212534950	XP_002147631.1	"proteasome component Pre6, putative [Penicillium marneffei ATCC 18224] "	Fungus
17238	111	929	25	228	-8.379	-3.067	6.62E-08	1.08E-06	1824	craniferina_c8938	CUST_3720_PI416193496	NA	NA	NA	Algae
8453	271	1723	28	379	-6.272	-2.649	8.70E-09	2.20E-07	1825	craniferina_lrc28252	CUST_20459_PI416193496	NA	NA	NA	Fungus
13843	2	81	0	12	-39.857	-5.317	6.80E-07	6.67E-06	1826	craniferina_c2475	CUST_443_PI416193496	NA	NA	NA	Fungus
11308	3608	566	503	50	6.347	2.666	1.05E-08	2.55E-07	1827	craniferina_c14901	CUST_8324_PI416193496	156039930	XP_001587072.1	hypothetical protein SS1G_12101 [Sclerotinia sclerotiorum 1980] 	Fungus
36287	25	189	2	27	-7.505	-2.908	3.60E-08	6.66E-07	1828	craniferina_c15545	CUST_8848_PI416193496	NA	NA	NA	Fungus
15391	21	2	1	0	11.181	3.483	1.74E-07	2.30E-06	1829	craniferina_c13231	CUST_6918_PI416193496	NA	NA	NA	Fungus
22561	435	19	83	7	24.416	4.61	5.00E-07	5.24E-06	1830	Cr_DMidi_7585B08.ab1	CUST_16129_PI416193500	169599655	XP_001793250.1	hypothetical protein SNOG_02651 [Phaeosphaeria nodorum SN15] 	Fungus
5953	4530	25	1346	4	175.329	7.454	1.19E-06	1.03E-05	1831	craniferina_c19937	CUST_12645_PI416193496	NA	NA	NA	Algae
36726	118	3	78	1	32.149	5.007	6.19E-07	6.20E-06	1832	craniferina_c23883	CUST_14939_PI416193500	121713434	XP_001274328.1	benzoate 4-monooxygenase cytochrome P450 [Aspergillus clavatus NRRL 1] 	Fungus
21478	898	29	205	6	30.872	4.948	5.96E-07	6.01E-06	1833	craniferina_lrc92	CUST_175_PI416193500	171688578	XP_001909229.1	hypothetical protein [Podospora anserina S mat+] 	Algae
32350	552	6	236	4	106.935	6.741	1.03E-06	9.17E-06	1834	Cr_DMidi_9697F07.ab1	CUST_16505_PI416193500	116201305	XP_001226464.1	hypothetical protein CHGG_08537 [Chaetomium globosum CBS 148.51] 	Fungus
22621	77	548	8	68	-7.064	-2.821	2.63E-08	5.22E-07	1835	craniferina_lrc767	CUST_1387_PI416193500	116196628	XP_001224126.1	hypothetical protein CHGG_04912 [Chaetomium globosum CBS 148.51] 	Fungus
7559	55	3	15	0	15.724	3.975	3.27E-07	3.77E-06	1836	craniferina_c24066	CUST_16561_PI416193496	NA	NA	NA	Fungus
26804	35	2	25	0	14.961	3.903	3.07E-07	3.60E-06	1837	craniferina_c26935	CUST_19283_PI416193496	NA	NA	NA	Fungus
38222	22	2	2	0	9.681	3.275	1.15E-07	1.65E-06	1838	craniferina_c16623	CUST_9710_PI416193496	NA	NA	NA	Algae
16132	755	11	102	11	90.677	6.503	9.82E-07	8.86E-06	1839	craniferina_c6341	CUST_8353_PI416193500	121709313	XP_001272382.1	conserved hypothetical protein [Aspergillus clavatus NRRL 1] 	Algae
6343	44	11220	2	283	-257.149	-8.006	1.34E-06	1.13E-05	1840	craniferina_c923	CUST_1665_PI416193500	242794727	XP_002482434.1	"peptide chain release factor eRF/aRF, subunit 1 [Talaromyces stipitatus ATCC 10500] "	Fungus
10292	62	4	3	3	20.327	4.345	4.39E-07	4.75E-06	1841	craniferina_c19764	CUST_12480_PI416193496	NA	NA	NA	Fungus
35501	95	2	23	0	45.999	5.524	7.69E-07	7.33E-06	1842	craniferina_c20498	CUST_13185_PI416193496	NA	NA	NA	Algae
3447	5	1441	1	208	-281.16	-8.135	1.39E-06	1.16E-05	1843	craniferina_c3206	CUST_4996_PI416193500	171690008	XP_001909936.1	hypothetical protein [Podospora anserina S mat+] 	Fungus
32558	45	5	5	3	9.499	3.248	1.15E-07	1.65E-06	1844	craniferina_c19948	CUST_12655_PI416193496	156040341	XP_001587157.1	hypothetical protein SS1G_12187 [Sclerotinia sclerotiorum 1980] 	Fungus
37618	101	16	13	2	6.163	2.624	8.44E-09	2.15E-07	1845	craniferina_c21648	CUST_14283_PI416193496	NA	NA	NA	Fungus
9262	28	3	4	0	10.615	3.408	1.66E-07	2.21E-06	1846	craniferina_c23995	CUST_16493_PI416193496	189208003	XP_001940335.1	conserved hypothetical protein [Pyrenophora tritici-repentis Pt-1C-BFP] 	Algae
18760	2	478	0	98	-255.859	-7.999	1.37E-06	1.15E-05	1847	craniferina_c12234	CUST_6086_PI416193496	NA	NA	NA	Algae
3262	29	3	2	1	11.642	3.541	2.10E-07	2.67E-06	1848	craniferina_c18862	CUST_11620_PI416193496	NA	NA	NA	Fungus
9399	33	222	8	43	-6.725	-2.749	1.97E-08	4.17E-07	1849	craniferina_c16132	CUST_9316_PI416193496	NA	NA	NA	Algae
28245	54	353	12	66	-6.579	-2.718	1.67E-08	3.66E-07	1850	craniferina_lrc524	CUST_977_PI416193500	239613934	EEQ90921.1	glycosyl transferase family 17 protein [Ajellomyces dermatitidis ER-3]	Fungus
22690	620	96	79	25	6.623	2.727	1.78E-08	3.86E-07	1851	craniferina_c12731	CUST_12451_PI416193500	238485752	XP_002374114.1	class I alpha-mannosidase [Aspergillus flavus NRRL3357] 	Algae
8732	511	68	140	20	7.531	2.913	4.12E-08	7.39E-07	1852	craniferina_c27553	CUST_19875_PI416193496	240275961	EER39474.1	pyrroline-5-carboxylate reductase [Ajellomyces capsulatus H143]	Fungus
9326	1321	151	708	43	8.138	3.025	6.79E-08	1.10E-06	1853	craniferina_c12044	CUST_5939_PI416193496	169612854	XP_001799844.1	hypothetical protein SNOG_09555 [Phaeosphaeria nodorum SN15] 	Fungus
42969	2	204	0	43	-84.617	-6.403	1.01E-06	9.08E-06	1854	craniferina_c6462	CUST_8471_PI416193500	156044020	XP_001588566.1	hypothetical protein SS1G_10113 [Sclerotinia sclerotiorum 1980] 	Algae
35437	580	76	147	14	7.605	2.927	4.46E-08	7.86E-07	1855	craniferina_c16179	CUST_13619_PI416193500	296417006	XP_002838158.1	hypothetical protein [Tuber melanosporum Mel28] 	Fungus
22959	3	460	2	159	-164.613	-7.363	1.26E-06	1.08E-05	1856	craniferina_c3636	CUST_5525_PI416193500	NA	NA	NA	Fungus
25060	144	19	43	5	7.619	2.93	4.55E-08	7.99E-07	1857	craniferina_c7046	CUST_2570_PI416193496	169607899	XP_001797369.1	hypothetical protein SNOG_07014 [Phaeosphaeria nodorum SN15] 	Fungus
41117	13481	442	1145	97	30.881	4.949	6.41E-07	6.36E-06	1858	craniferina_c949	CUST_1711_PI416193500	119174190	XP_001239456.1	hypothetical protein CIMG_09077 [Coccidioides immitis RS]	Fungus
9678	180	17	15	0	10.411	3.38	1.66E-07	2.22E-06	1859	craniferina_c13333	CUST_7002_PI416193496	NA	NA	NA	Fungus
44250	14	529	10	53	-51.529	-5.687	8.25E-07	7.73E-06	1860	Cr_Midi_01G05.ab1	CUST_17812_PI416193500	255542708	XP_002512417.1	"histone h2a, putative [Ricinus communis] "	Algae
32519	491	18	240	10	26.835	4.746	5.83E-07	5.90E-06	1861	craniferina_c12872	CUST_6608_PI416193496	NA	NA	NA	Fungus
41802	204	23	21	6	9.045	3.177	1.07E-07	1.57E-06	1862	craniferina_c15453	CUST_8775_PI416193496	NA	NA	NA	Fungus
5463	4	121	0	34	-27.756	-4.795	6.09E-07	6.12E-06	1863	craniferina_c15746	CUST_9013_PI416193496	296411435	XP_002835437.1	hypothetical protein [Tuber melanosporum Mel28] 	Fungus
43335	143	720	18	100	-5.019	-2.327	4.25E-11	2.68E-09	1864	Cr_WMini_1826A01.ab1	CUST_19384_PI416193500	NA	NA	NA	Fungus
42742	240	5	36	4	57.948	5.857	8.89E-07	8.20E-06	1865	craniferina_c6676	CUST_8686_PI416193500	NA	NA	NA	Fungus
23924	88	8	10	7	14.798	3.887	3.31E-07	3.81E-06	1866	craniferina_c22974	CUST_15526_PI416193496	154305733	XP_001553268.1	hypothetical protein BC1G_07681 [Botryotinia fuckeliana B05.10] 	Fungus
41973	8738	18	1717	10	538.09	9.072	1.63E-06	1.32E-05	1867	Cr_WMini_2881B09.ab1	CUST_19397_PI416193500	NA	NA	NA	Algae
33796	85	620	3	37	-7.292	-2.866	3.77E-08	6.92E-07	1868	craniferina_c2263	CUST_3758_PI416193500	NA	NA	NA	Algae
21919	1373	131	491	10	10.044	3.328	1.50E-07	2.03E-06	1869	craniferina_c3136	CUST_4908_PI416193500	242761745	XP_002340240.1	"C2H2 transcription factor (AmdX), putative [Talaromyces stipitatus ATCC 10500] "	Fungus
35827	157	16	44	5	10.124	3.34	1.55E-07	2.09E-06	1870	craniferina_c22988	CUST_15540_PI416193496	291183859	EFE39454.1	hypothetical protein TRV_05851 [Trichophyton verrucosum HKI 0517]	Algae
21088	473	64	228	4	6.874	2.781	2.64E-08	5.22E-07	1871	craniferina_c14171	CUST_7712_PI416193496	145611480	XP_001411273.1	hypothetical protein MGG_11590 [Magnaporthe oryzae 70-15] 	Algae
41306	25	137	3	18	-5.556	-2.474	1.97E-09	6.57E-08	1872	craniferina_c24111	CUST_16603_PI416193496	NA	NA	NA	Fungus
22098	112	5575	101	753	-108.062	-6.756	1.14E-06	9.98E-06	1873	Cr_WMidi_7777C06.ab1	CUST_18474_PI416193500	242012213	XP_002426828.1	"Selenium-binding protein, putative [Pediculus humanus corporis] "	Fungus
22732	40	2	6	0	21.899	4.453	5.21E-07	5.41E-06	1874	craniferina_c27725	CUST_15243_PI416193500	NA	NA	NA	Fungus
42392	514	88	51	30	6.027	2.592	8.10E-09	2.08E-07	1875	Cr_DMidi_6817C07.ab1	CUST_15987_PI416193500	154310457	XP_001554560.1	hypothetical protein BC1G_07149 [Botryotinia fuckeliana B05.10] 	Fungus
40111	133	1504	21	285	-11.23	-3.489	2.12E-07	2.69E-06	1876	craniferina_c14686	CUST_8140_PI416193496	NA	NA	NA	Algae
43848	21	151	3	26	-7.281	-2.864	3.86E-08	7.02E-07	1877	craniferina_c26482	CUST_18841_PI416193496	NA	NA	NA	Algae
41613	546	82	75	21	6.782	2.762	2.50E-08	5.02E-07	1878	craniferina_c12731	CUST_12452_PI416193500	238485752	XP_002374114.1	class I alpha-mannosidase [Aspergillus flavus NRRL3357] 	Algae
27905	150	756	18	81	-5.041	-2.334	6.80E-11	3.97E-09	1879	Cr_WMini_1826A01.ab1	CUST_19385_PI416193500	NA	NA	NA	Fungus
18850	1002	5235	63	1236	-5.14	-2.362	1.83E-10	9.03E-09	1880	craniferina_c9521	CUST_4133_PI416193496	NA	NA	NA	Fungus
38962	190	1644	45	498	-8.58	-3.101	9.26E-08	1.40E-06	1881	craniferina_lrc879	CUST_1587_PI416193500	NA	NA	NA	Fungus
37251	338	25	181	3	12.224	3.612	2.64E-07	3.20E-06	1882	craniferina_c11889	CUST_5816_PI416193496	212534812	XP_002147562.1	"MFS monosaccharide transporter, putative [Penicillium marneffei ATCC 18224] "	Algae
3433	12805	83047	922	6013	-6.485	-2.697	1.79E-08	3.87E-07	1883	craniferina_c3515	CUST_5373_PI416193500	229846682	ZP_04466789.1	hypothetical protein CGSHi7P49H1_01623 [Haemophilus influenzae 7P49H1] 	Algae
5998	31	244	5	64	-7.816	-2.967	6.17E-08	1.02E-06	1884	craniferina_c11457	CUST_5503_PI416193496	168042258	XP_001773606.1	predicted protein [Physcomitrella patens subsp. patens] 	Algae
20943	350	1794	40	113	-5.147	-2.364	2.24E-10	1.08E-08	1885	craniferina_c6981	CUST_2529_PI416193496	NA	NA	NA	Algae
26143	113	775	26	221	-6.82	-2.77	2.71E-08	5.33E-07	1886	craniferina_lrc4341	CUST_1175_PI416193496	169604434	XP_001795638.1	hypothetical protein SNOG_05230 [Phaeosphaeria nodorum SN15] 	Fungus
32637	301	43	96	1	6.793	2.764	2.67E-08	5.27E-07	1887	craniferina_c7011	CUST_2547_PI416193496	NA	NA	NA	Algae
43642	177	22	19	3	7.967	2.994	7.11E-08	1.14E-06	1888	craniferina_c5861	CUST_1908_PI416193496	119195837	XP_001248522.1	dynamin-related protein [Coccidioides immitis RS]	Fungus
10023	286	51	19	2	5.641	2.496	3.49E-09	1.05E-07	1889	craniferina_c7287	CUST_2719_PI416193496	39957633	XP_364343.1	hypothetical protein MGG_09188 [Magnaporthe oryzae 70-15] 	Fungus
19896	1201	9	420	9	182.959	7.515	1.40E-06	1.17E-05	1890	craniferina_c22916	CUST_14844_PI416193500	256730012	EEU43364.1	hypothetical protein NECHADRAFT_82569 [Nectria haematococca mpVI 77-13-4]	Fungus
36453	125	630	26	91	-5.087	-2.347	1.49E-10	7.61E-09	1891	craniferina_c8238	CUST_3280_PI416193496	242762332	XP_002340354.1	WD repeat protein [Talaromyces stipitatus ATCC 10500] 	Fungus
31824	8641	1568	2395	50	5.382	2.428	1.09E-09	4.01E-08	1892	craniferina_c10705	CUST_4974_PI416193496	NA	NA	NA	Fungus
35869	57	285	8	32	-5.025	-2.329	8.42E-11	4.77E-09	1893	craniferina_c4240	CUST_6227_PI416193500	NA	NA	NA	Algae
23392	15	89	2	19	-5.822	-2.542	5.98E-09	1.61E-07	1894	craniferina_lrc10549	CUST_4866_PI416193496	18405196	NP_564675.1	UBQ12 (UBIQUITIN 12); protein binding [Arabidopsis thaliana]	Algae
17278	76	13	6	3	6.013	2.588	9.21E-09	2.30E-07	1895	craniferina_c22884	CUST_15445_PI416193496	159130651	EDP55764.1	"calcium ion transporter Vcx1, putative [Aspergillus fumigatus A1163]"	Fungus
21708	60	327	13	41	-5.497	-2.459	1.94E-09	6.48E-08	1896	craniferina_c14860	CUST_8289_PI416193496	NA	NA	NA	Fungus
38066	7879	952	2742	326	8.267	3.047	8.66E-08	1.33E-06	1897	Cr_WMidi_9889D05.ab1	CUST_19015_PI416193500	238601911	XP_002395539.1	hypothetical protein MPER_04392 [Moniliophthora perniciosa FA553] 	Fungus
17687	387	58	11	12	6.774	2.76	2.76E-08	5.40E-07	1898	craniferina_c10123	CUST_11121_PI416193500	119183740	XP_001242868.1	hypothetical protein CIMG_06764 [Coccidioides immitis RS]	Fungus
30745	34	5	3	4	10.067	3.332	1.74E-07	2.30E-06	1899	craniferina_c12027	CUST_5926_PI416193496	NA	NA	NA	Fungus
28704	199	13	27	1	15.465	3.951	3.97E-07	4.39E-06	1900	craniferina_c21286	CUST_13935_PI416193496	NA	NA	NA	Fungus
21188	95	11	18	8	9.838	3.298	1.65E-07	2.20E-06	1901	craniferina_c19943	CUST_12650_PI416193496	256727883	EEU41242.1	hypothetical protein NECHADRAFT_46180 [Nectria haematococca mpVI 77-13-4]	Algae
9812	807	5716	298	932	-7.374	-2.883	4.72E-08	8.22E-07	1902	craniferina_c2618	CUST_4242_PI416193500	169624654	XP_001805732.1	hypothetical protein SNOG_15587 [Phaeosphaeria nodorum SN15] 	Algae
35254	105	15	15	5	7.184	2.845	4.19E-08	7.49E-07	1903	craniferina_c16867	CUST_9894_PI416193496	NA	NA	NA	Fungus
42230	209	4917	36	140	-23.714	-4.568	6.06E-07	6.10E-06	1904	craniferina_c1468	CUST_2583_PI416193500	242801193	XP_002483711.1	DUF757 domain protein [Talaromyces stipitatus ATCC 10500] 	Fungus
19915	14	2	1	1	6.237	2.641	1.41E-08	3.20E-07	1905	craniferina_c18846	CUST_11606_PI416193496	NA	NA	NA	Fungus
10683	48	6	9	4	8.592	3.103	1.05E-07	1.55E-06	1906	craniferina_c11901	CUST_5826_PI416193496	NA	NA	NA	Fungus
20930	2417	2	709	0	1257.425	10.296	2.03E-06	1.58E-05	1907	craniferina_c4474	CUST_1236_PI416193496	NA	NA	NA	Algae
35831	8	216	6	25	-35.461	-5.148	7.89E-07	7.47E-06	1908	BTK04449007(c)SJ1(t)0.5-1kb_D1_0.5x(p)T3(s)070611SJ1SEQ1.020.ab1	CUST_15400_PI416193500	NA	NA	NA	NA
23898	624	86	112	39	7.906	2.983	7.37E-08	1.17E-06	1909	craniferina_c16679	CUST_9751_PI416193496	67525721	XP_660922.1	hypothetical protein AN3318.2 [Aspergillus nidulans FGSC A4] 	Fungus
6834	3707	27	926	9	141.572	7.145	1.37E-06	1.15E-05	1910	Cr_DMini_4897A09.ab1	CUST_17193_PI416193500	NA	NA	NA	Algae
32684	444	76	94	12	5.815	2.54	7.02E-09	1.84E-07	1911	craniferina_c25847	CUST_15147_PI416193500	255941684	XP_002561611.1	Pc16g13120 [Penicillium chrysogenum Wisconsin 54-1255] 	Fungus
41085	25	158	3	41	-6.219	-2.637	1.41E-08	3.20E-07	1912	craniferina_c16664	CUST_9740_PI416193496	NA	NA	NA	Algae
32111	386	42	33	9	9.385	3.23	1.45E-07	1.98E-06	1913	craniferina_c6739	CUST_8731_PI416193500	225554480	EEH02778.1	serine/threonine-protein kinase ppk18 [Ajellomyces capsulatus G186AR]	Fungus
17669	117	24	18	4	4.943	2.305	6.01E-11	3.56E-09	1914	craniferina_c21290	CUST_13939_PI416193496	156042504	XP_001587809.1	hypothetical protein SS1G_11049 [Sclerotinia sclerotiorum 1980] 	Fungus
41079	110	615	8	161	-5.467	-2.451	2.04E-09	6.74E-08	1915	craniferina_c5415	CUST_7442_PI416193500	171682394	XP_001906140.1	hypothetical protein [Podospora anserina S mat+] 	Fungus
32909	290	37	47	13	8.169	3.03	8.83E-08	1.35E-06	1916	craniferina_c13641	CUST_7266_PI416193496	296422793	XP_002840943.1	hypothetical protein [Tuber melanosporum Mel28] 	Fungus
14013	23	292	6	148	-12.17	-3.605	2.90E-07	3.44E-06	1917	craniferina_c14992	CUST_8404_PI416193496	NA	NA	NA	Fungus
6281	12925	346	951	206	41.56	5.377	8.64E-07	8.02E-06	1918	craniferina_lrc251	CUST_477_PI416193500	156048136	XP_001590035.1	hypothetical protein SS1G_08799 [Sclerotinia sclerotiorum 1980] 	Fungus
12891	979	9593	110	319	-9.839	-3.298	1.73E-07	2.29E-06	1919	craniferina_c22550	CUST_15131_PI416193496	156063970	XP_001597907.1	hypothetical protein SS1G_02103 [Sclerotinia sclerotiorum 1980] 	Algae
11162	375	3490	228	697	-10.366	-3.374	2.03E-07	2.59E-06	1920	Cr_WMidi_7201A10.ab1	CUST_18315_PI416193500	NA	NA	NA	Algae
11863	2	200	0	41	-103.692	-6.696	1.26E-06	1.08E-05	1921	craniferina_c18781	CUST_11544_PI416193496	NA	NA	NA	Fungus
42556	7	49	2	10	-7.182	-2.844	4.45E-08	7.84E-07	1922	craniferina_c26696	CUST_19050_PI416193496	NA	NA	NA	Fungus
15005	17	2	7	0	8.202	3.036	9.24E-08	1.40E-06	1923	craniferina_c8343	CUST_9989_PI416193500	116204075	XP_001227848.1	hypothetical protein CHGG_09921 [Chaetomium globosum CBS 148.51] 	Fungus
30924	12180	1374	1210	251	8.93	3.159	1.26E-07	1.78E-06	1924	craniferina_c5389	CUST_7423_PI416193500	115388461	XP_001211736.1	conserved hypothetical protein [Aspergillus terreus NIH2624] 	Fungus
27517	140	2	42	0	70.637	6.142	1.11E-06	9.74E-06	1925	craniferina_c21340	CUST_13985_PI416193496	NA	NA	NA	Algae
17052	35	483	5	95	-13.589	-3.764	3.48E-07	3.96E-06	1926	craniferina_c5135	CUST_7144_PI416193500	189189300	XP_001930989.1	vacuolar ATP synthase subunit C [Pyrenophora tritici-repentis Pt-1C-BFP] 	Fungus
34992	87	13	8	6	7.029	2.813	4.10E-08	7.36E-07	1927	craniferina_c27122	CUST_19462_PI416193496	226292468	EEH47888.1	RhoGAP domain-containing protein [Paracoccidioides brasiliensis Pb18]	Fungus
37960	11340	76667	805	4749	-6.764	-2.758	3.22E-08	6.13E-07	1928	craniferina_c3515	CUST_5374_PI416193500	229846682	ZP_04466789.1	hypothetical protein CGSHi7P49H1_01623 [Haemophilus influenzae 7P49H1] 	Algae
8317	3	2633	1	152	-885.463	-9.79	2.04E-06	1.58E-05	1929	craniferina_c7036	CUST_2563_PI416193496	NA	NA	NA	Algae
26026	123	719	18	99	-5.856	-2.55	8.72E-09	2.20E-07	1930	craniferina_c26123	CUST_18500_PI416193496	NA	NA	NA	Fungus
41813	370	52	73	20	7.45	2.897	5.84E-08	9.77E-07	1931	Cr_DMidi_7585G08.ab1	CUST_16229_PI416193500	154321225	XP_001559928.1	hypothetical protein BC1G_01487 [Botryotinia fuckeliana B05.10] 	Fungus
7327	1952	287	614	7	6.593	2.721	2.65E-08	5.24E-07	1932	craniferina_c7892	CUST_9617_PI416193500	NA	NA	NA	Algae
44299	236	2408	18	148	-10.234	-3.355	2.10E-07	2.67E-06	1933	craniferina_c19419	CUST_12155_PI416193496	NA	NA	NA	Algae
34889	700	76	102	17	9.328	3.222	1.54E-07	2.07E-06	1934	craniferina_c3168	CUST_698_PI416193496	121713776	XP_001274499.1	conserved hypothetical protein [Aspergillus clavatus NRRL 1] 	Fungus
43590	136	12	11	4	12.009	3.586	2.99E-07	3.53E-06	1935	craniferina_c5619	CUST_7648_PI416193500	238504314	XP_002383388.1	"ubiquitin C-terminal hydrolase, putative [Aspergillus flavus NRRL3357] "	Fungus
8214	225	35	20	5	6.514	2.704	2.50E-08	5.02E-07	1936	craniferina_c5158	CUST_7170_PI416193500	189211901	XP_001942278.1	ribosomal DNA transcription factor Rrn3 [Pyrenophora tritici-repentis Pt-1C-BFP] 	Fungus
23649	533	75	64	23	7.266	2.861	5.23E-08	8.93E-07	1937	craniferina_c16549	CUST_13770_PI416193500	31414576	BAC77268.1	UsoAp [Emericella nidulans]	Fungus
42582	411	60	176	14	6.561	2.714	2.64E-08	5.23E-07	1938	craniferina_c24287	CUST_16766_PI416193496	298240997	ZP_06964804.1	short-chain dehydrogenase/reductase SDR [Ktedonobacter racemifer DSM 44963] 	Algae
21563	2287	459	92	44	4.994	2.32	1.55E-10	7.87E-09	1939	craniferina_c1948	CUST_3311_PI416193500	164422127	YP_001648741.1	NADH dehydrogenase subunit 1 [Mycosphaerella graminicola] 	Fungus
19909	202	1167	2	171	-5.746	-2.522	7.16E-09	1.87E-07	1940	craniferina_c27160	CUST_19500_PI416193496	NA	NA	NA	Algae
7593	247	26	28	6	9.809	3.294	1.86E-07	2.42E-06	1941	craniferina_c15633	CUST_8923_PI416193496	NA	NA	NA	Fungus
25201	36	210	2	30	-5.735	-2.52	7.15E-09	1.87E-07	1942	craniferina_c4134	CUST_6096_PI416193500	156037870	XP_001586662.1	hypothetical protein SS1G_12649 [Sclerotinia sclerotiorum 1980] 	Fungus
3427	1432	15	507	9	107.987	6.755	1.35E-06	1.14E-05	1943	craniferina_c22916	CUST_14843_PI416193500	256730012	EEU43364.1	hypothetical protein NECHADRAFT_82569 [Nectria haematococca mpVI 77-13-4]	Fungus
11506	1460	11348	388	1750	-7.9	-2.982	8.64E-08	1.33E-06	1944	BTK05728005(c)SJ1(t)Dry_0.5-1kb_1441-1536_C7(p)T3(s)090205SJ1SEQ1.051.ab1	CUST_15541_PI416193500	NA	NA	NA	NA
32798	8389	1734	523	133	4.841	2.275	4.18E-11	2.65E-09	1945	craniferina_lrc322	CUST_610_PI416193500	119190031	XP_001245622.1	hypothetical protein CIMG_05063 [Coccidioides immitis RS] 	Algae
4016	264	51	20	17	5.367	2.424	2.02E-09	6.69E-08	1946	craniferina_c3987	CUST_5930_PI416193500	242794262	XP_002482334.1	conserved hypothetical protein [Talaromyces stipitatus ATCC 10500] 	Fungus
41968	203	34	19	7	5.956	2.574	1.16E-08	2.76E-07	1947	craniferina_c25288	CUST_17706_PI416193496	159124088	EDP49206.1	"Rho GTPase activator (Bem3), putative [Aspergillus fumigatus A1163]"	Fungus
38264	803	31	250	23	29.11	4.863	7.78E-07	7.38E-06	1948	craniferina_c10900	CUST_11580_PI416193500	240109555	EER27724.1	hypothetical protein CPC735_030600 [Coccidioides posadasii C735 delta SOWgp]	Fungus
28325	108	14	8	6	8.525	3.092	1.17E-07	1.67E-06	1949	craniferina_c20136	CUST_14556_PI416193500	171677161	XP_001903532.1	hypothetical protein [Podospora anserina S mat+] 	Fungus
29140	117	729	5	223	-6.033	-2.593	1.31E-08	3.02E-07	1950	craniferina_c25414	CUST_17826_PI416193496	NA	NA	NA	Fungus
14221	57	11	8	3	5.153	2.365	7.16E-10	2.85E-08	1951	craniferina_c15827	CUST_9076_PI416193496	166537	AAA32709.1	trpC protein [Aspergillus niger]	Fungus
13723	7	66	2	11	-9.747	-3.285	1.89E-07	2.45E-06	1952	craniferina_c3277	CUST_741_PI416193496	116782168	ABK22393.1	unknown [Picea sitchensis]	Algae
18567	9	2	2	0	5.076	2.344	4.12E-10	1.81E-08	1953	craniferina_c19524	CUST_12252_PI416193496	156063530	XP_001597687.1	hypothetical protein SS1G_01883 [Sclerotinia sclerotiorum 1980] 	Fungus
5450	52	9	3	1	6.061	2.6	1.43E-08	3.23E-07	1954	craniferina_c19597	CUST_12320_PI416193496	NA	NA	NA	Fungus
286	172	13	64	17	23.591	4.56	6.87E-07	6.71E-06	1955	craniferina_c17848	CUST_14301_PI416193500	NA	NA	NA	Algae
35932	2	191	0	19	-97.173	-6.602	1.34E-06	1.13E-05	1956	craniferina_c23804	CUST_16314_PI416193496	NA	NA	NA	Fungus
9341	751	3962	178	561	-5.348	-2.419	2.03E-09	6.73E-08	1957	craniferina_lrc16214	CUST_13636_PI416193500	212546515	XP_002153411.1	"coactivator bridging factor 1 (Mbf1), putative [Penicillium marneffei ATCC 18224] "	Fungus
44265	10289	151	1959	28	68.036	6.088	1.20E-06	1.04E-05	1958	craniferina_c2295	CUST_3804_PI416193500	189205525	XP_001939097.1	CaaX farnesyltransferase alpha subunit [Pyrenophora tritici-repentis Pt-1C-BFP] 	Fungus
18759	661	113	164	42	6.048	2.597	1.44E-08	3.25E-07	1959	Cr_DMini_2305F09.ab1	CUST_16813_PI416193500	NA	NA	NA	Fungus
129	8	205	5	24	-30.448	-4.928	8.15E-07	7.66E-06	1960	Cr_Mini_01G09.ab1	CUST_17991_PI416193500	23394916	AAN31640.1	AF484963_1high mobility group protein 1 [Biomphalaria glabrata]	Fungus
12651	72	373	12	22	-5.259	-2.395	1.32E-09	4.69E-08	1961	craniferina_c18021	CUST_10833_PI416193496	NA	NA	NA	Fungus
26934	3611	469	309	143	7.973	2.995	9.62E-08	1.44E-06	1962	craniferina_c10856	CUST_11542_PI416193500	240110385	EER28544.1	hypothetical protein CPC735_064170 [Coccidioides posadasii C735 delta SOWgp]	Fungus
14466	364	76	29	10	4.792	2.261	2.99E-11	1.98E-09	1963	craniferina_c17084	CUST_14019_PI416193500	154276560	XP_001539125.1	predicted protein [Ajellomyces capsulatus NAm1] 	Algae
22550	150	12	71	7	12.729	3.67	3.60E-07	4.07E-06	1964	craniferina_c21282	CUST_13931_PI416193496	156063720	XP_001597782.1	hypothetical protein SS1G_01978 [Sclerotinia sclerotiorum 1980] 	Fungus
14400	725	19001	97	2209	-26.24	-4.714	7.53E-07	7.21E-06	1965	craniferina_c24566	CUST_15022_PI416193500	225683093	EEH21377.1	vacuolar protein [Paracoccidioides brasiliensis Pb03]	Fungus
18457	88	569	19	133	-6.433	-2.686	2.64E-08	5.22E-07	1966	craniferina_c5299	CUST_7311_PI416193500	169612650	XP_001799742.1	hypothetical protein SNOG_09449 [Phaeosphaeria nodorum SN15] 	Fungus
5500	218	14	10	4	15.911	3.992	4.88E-07	5.15E-06	1967	craniferina_c21103	CUST_14641_PI416193500	170574269	XP_001892739.1	"Zinc finger, C2H2 type family protein [Brugia malayi] "	Fungus
17758	352	1925	32	434	-5.399	-2.433	2.90E-09	9.04E-08	1968	craniferina_lrc15376	CUST_8714_PI416193496	NA	NA	NA	Algae
39042	50	4	32	1	12.434	3.636	3.48E-07	3.96E-06	1969	craniferina_c15688	CUST_8962_PI416193496	NA	NA	NA	Fungus
13037	13	2	3	0	6.258	2.646	2.08E-08	4.34E-07	1970	craniferina_c12887	CUST_12510_PI416193500	116180468	XP_001220083.1	hypothetical protein CHGG_00862 [Chaetomium globosum CBS 148.51] 	Fungus
1140	49	272	4	61	-5.523	-2.465	4.43E-09	1.27E-07	1971	craniferina_lrc28393	CUST_20582_PI416193496	189204556	XP_001938613.1	conserved hypothetical protein [Pyrenophora tritici-repentis Pt-1C-BFP] 	Fungus
18329	306	33	140	2	8.624	3.108	1.31E-07	1.82E-06	1972	craniferina_c25351	CUST_17767_PI416193496	NA	NA	NA	Algae
16241	1991	19964	132	770	-10.035	-3.327	2.27E-07	2.84E-06	1973	craniferina_c1536	CUST_2684_PI416193500	NA	NA	NA	Fungus
28393	165	19	8	2	8.867	3.148	1.48E-07	2.00E-06	1974	craniferina_c7549	CUST_2881_PI416193496	156057609	XP_001594728.1	hypothetical protein SS1G_04536 [Sclerotinia sclerotiorum 1980] 	Fungus
13470	325	2260	19	138	-6.952	-2.797	4.78E-08	8.30E-07	1975	craniferina_c3235	CUST_5028_PI416193500	71000341	XP_754865.1	DRAP deaminase [Aspergillus fumigatus Af293] 	Algae
28407	25	2	5	0	11.836	3.565	3.26E-07	3.77E-06	1976	craniferina_c25834	CUST_18219_PI416193496	NA	NA	NA	Fungus
4965	80	11	25	4	7.324	2.873	6.54E-08	1.07E-06	1977	craniferina_c15995	CUST_13544_PI416193500	240107958	EER26132.1	ABC1 family protein [Coccidioides posadasii C735 delta SOWgp]	Fungus
36437	263	36	34	15	7.739	2.952	8.57E-08	1.32E-06	1978	craniferina_c14809	CUST_13093_PI416193500	156040419	XP_001587196.1	hypothetical protein SS1G_12226 [Sclerotinia sclerotiorum 1980] 	Fungus
44152	84	10	32	2	8.361	3.064	1.20E-07	1.71E-06	1979	craniferina_c19793	CUST_12508_PI416193496	NA	NA	NA	Algae
40002	306	62	32	18	5.12	2.356	7.63E-10	3.00E-08	1980	craniferina_c5774	CUST_1867_PI416193496	291189510	EFE44791.1	hypothetical protein TRV_00463 [Trichophyton verrucosum HKI 0517]	Algae
23210	16950	1646	1070	118	10.305	3.365	2.50E-07	3.08E-06	1981	craniferina_c8713	CUST_10279_PI416193500	156062866	XP_001597355.1	hypothetical protein SS1G_01549 [Sclerotinia sclerotiorum 1980] 	Algae
31710	300	1359	26	88	-4.54	-2.183	3.54E-13	4.67E-11	1982	craniferina_c15722	CUST_8991_PI416193496	NA	NA	NA	Fungus
14847	93	461	10	63	-4.961	-2.311	2.43E-10	1.15E-08	1983	craniferina_c14322	CUST_7835_PI416193496	NA	NA	NA	Algae
21525	1664	218	189	32	7.647	2.935	8.07E-08	1.26E-06	1984	craniferina_c14280	CUST_7800_PI416193496	169598668	XP_001792757.1	hypothetical protein SNOG_02139 [Phaeosphaeria nodorum SN15] 	Fungus
14900	18	2	1	0	8.948	3.162	1.58E-07	2.12E-06	1985	craniferina_c24779	CUST_17225_PI416193496	154305733	XP_001553268.1	hypothetical protein BC1G_07681 [Botryotinia fuckeliana B05.10] 	Fungus
42605	317	39	70	27	9.25	3.209	1.79E-07	2.35E-06	1986	craniferina_c14018	CUST_12829_PI416193500	NA	NA	NA	Fungus
9501	19	339	2	46	-18.054	-4.174	5.77E-07	5.85E-06	1987	craniferina_c2535	CUST_4133_PI416193500	154295508	XP_001548189.1	hypothetical protein BC1G_13379 [Botryotinia fuckeliana B05.10] 	Fungus
17251	10	2	2	0	5.003	2.323	3.42E-10	1.55E-08	1988	craniferina_c8040	CUST_3166_PI416193496	NA	NA	NA	Fungus
21847	77	1104	13	135	-14.336	-3.842	4.49E-07	4.83E-06	1989	craniferina_c15774	CUST_9034_PI416193496	NA	NA	NA	Algae
5912	101	13	28	4	7.828	2.969	9.26E-08	1.40E-06	1990	craniferina_c11199	CUST_5324_PI416193496	189194279	XP_001933478.1	Zn(II)2Cys6 cluster transcripitional activator [Pyrenophora tritici-repentis Pt-1C-BFP] 	Algae
2068	753	5369	309	808	-7.483	-2.904	7.40E-08	1.17E-06	1991	craniferina_c2618	CUST_4241_PI416193500	169624654	XP_001805732.1	hypothetical protein SNOG_15587 [Phaeosphaeria nodorum SN15] 	Algae
20370	150	909	18	147	-6.025	-2.591	1.59E-08	3.51E-07	1992	craniferina_c28053	CUST_20316_PI416193496	291183873	EFE39468.1	"MFS multidrug transporter, putative [Trichophyton verrucosum HKI 0517]"	Fungus
5516	181	18	71	4	9.582	3.26	2.01E-07	2.58E-06	1993	craniferina_c5084	CUST_1529_PI416193496	NA	NA	NA	Algae
17187	573	7	251	8	125.528	6.972	1.57E-06	1.28E-05	1994	Cr_DMidi_9697F07.ab1	CUST_16504_PI416193500	116201305	XP_001226464.1	hypothetical protein CHGG_08537 [Chaetomium globosum CBS 148.51] 	Fungus
40286	5	37	3	5	-7.946	-2.99	1.04E-07	1.54E-06	1995	craniferina_c14475	CUST_12993_PI416193500	256726899	EEU40259.1	hypothetical protein NECHADRAFT_90950 [Nectria haematococca mpVI 77-13-4]	Fungus
23819	530	13	84	2	42.002	5.392	1.03E-06	9.21E-06	1996	craniferina_lrc427	CUST_799_PI416193500	NA	NA	NA	Fungus
4332	147	19	14	6	7.911	2.984	1.02E-07	1.51E-06	1997	craniferina_c4228	CUST_1120_PI416193496	212532845	XP_002146579.1	"phospholipid-transporting ATPase, putative [Penicillium marneffei ATCC 18224] "	Fungus
6447	91	17	21	2	5.438	2.443	3.96E-09	1.16E-07	1998	Cr_DMidi_7585A11.ab1	CUST_16112_PI416193500	145233171	XP_001399958.1	hypothetical protein An02g08260 [Aspergillus niger] 	Algae
31414	144	842	20	205	-5.782	-2.531	1.12E-08	2.68E-07	1999	craniferina_c16743	CUST_9799_PI416193496	NA	NA	NA	Fungus
3208	22	134	1	16	-6.148	-2.62	2.00E-08	4.21E-07	2000	craniferina_c18662	CUST_11430_PI416193496	NA	NA	NA	Fungus
14981	63	364	21	85	-5.849	-2.548	1.27E-08	2.93E-07	2001	craniferina_c7259	CUST_9114_PI416193500	NA	NA	NA	Fungus
24717	588	12990	223	2307	-22.834	-4.513	7.35E-07	7.08E-06	2002	craniferina_c1539	CUST_2687_PI416193500	NA	NA	NA	Fungus
22590	157	1249	27	187	-7.972	-2.995	1.08E-07	1.58E-06	2003	craniferina_lrc28209	CUST_15332_PI416193500	256726687	EEU40047.1	cytosolic probable CTT1-catalase T [Nectria haematococca mpVI 77-13-4]	Fungus
4134	143	21	3	2	6.904	2.787	4.93E-08	8.50E-07	2004	craniferina_c3638	CUST_5529_PI416193500	255954963	XP_002568234.1	Pc21g12030 [Penicillium chrysogenum Wisconsin 54-1255] 	Fungus
23306	249	54	28	3	4.631	2.211	5.14E-12	4.37E-10	2005	craniferina_c4910	CUST_6917_PI416193500	255940104	XP_002560821.1	Pc16g04700 [Penicillium chrysogenum Wisconsin 54-1255] 	Fungus
35791	76	402	11	38	-5.351	-2.42	3.15E-09	9.67E-08	2006	craniferina_c15394	CUST_13310_PI416193500	169603159	XP_001795001.1	hypothetical protein SNOG_04588 [Phaeosphaeria nodorum SN15] 	Fungus
31854	65	10	3	3	6.867	2.78	4.92E-08	8.50E-07	2007	craniferina_c12784	CUST_6538_PI416193496	154312995	XP_001555824.1	hypothetical protein BC1G_05499 [Botryotinia fuckeliana B05.10] 	Fungus
44154	429	78	58	29	5.686	2.508	9.90E-09	2.43E-07	2008	craniferina_c3118	CUST_4886_PI416193500	240111157	EER29310.1	C2H2 type zinc finger containing protein [Coccidioides posadasii C735 delta SOWgp]	Fungus
42720	112	16	47	4	6.779	2.761	4.56E-08	8.00E-07	2009	craniferina_c19534	CUST_14507_PI416193500	291186614	EFE42038.1	hypothetical protein TRV_03216 [Trichophyton verrucosum HKI 0517]	Fungus
21496	85	436	8	76	-5.06	-2.339	6.92E-10	2.79E-08	2010	craniferina_c3231	CUST_719_PI416193496	295669180	XP_002795138.1	conserved hypothetical protein [Paracoccidioides brasiliensis Pb01] 	Fungus
7503	183	1018	11	156	-5.518	-2.464	5.57E-09	1.53E-07	2011	craniferina_lrc26791	CUST_19145_PI416193496	NA	NA	NA	Fungus
7311	180	37	23	4	4.844	2.276	1.23E-10	6.49E-09	2012	craniferina_c8105	CUST_9811_PI416193500	NA	NA	NA	Fungus
12415	24	157	4	47	-6.283	-2.652	2.60E-08	5.17E-07	2013	craniferina_c10888	CUST_5099_PI416193496	NA	NA	NA	Fungus
11657	173	33	15	3	5.267	2.397	2.30E-09	7.48E-08	2014	craniferina_c23726	CUST_16239_PI416193496	154304565	XP_001552687.1	hypothetical protein BC1G_09158 [Botryotinia fuckeliana B05.10] 	Fungus
41302	539	2585	139	264	-4.901	-2.293	2.43E-10	1.15E-08	2015	craniferina_c14766	CUST_8213_PI416193496	240278660	EER42166.1	D-galacturonic acid reductase [Ajellomyces capsulatus H143]	Fungus
6428	27	209	4	16	-7.861	-2.975	1.05E-07	1.55E-06	2016	craniferina_c4442	CUST_1219_PI416193496	170940233	CAP65460.1	unnamed protein product [Podospora anserina S mat+]	Algae
9869	173	3218	43	345	-18.938	-4.243	6.57E-07	6.49E-06	2017	Cr_WMini_769E01.ab1	CUST_20004_PI416193500	NA	NA	NA	Fungus
23982	19685	881	10745	133	20.492	4.357	6.97E-07	6.78E-06	2018	craniferina_c8635	CUST_10225_PI416193500	242768440	XP_002341569.1	"heat shock protein/chaperonin HSP78, putative [Talaromyces stipitatus ATCC 10500] "	Fungus
15326	97	15	37	6	6.309	2.657	2.81E-08	5.49E-07	2019	craniferina_c27075	CUST_19419_PI416193496	121714847	XP_001275033.1	hypothetical protein ACLA_043250 [Aspergillus clavatus NRRL 1] 	Fungus
25351	13	2	5	0	6.615	2.726	3.98E-08	7.19E-07	2020	craniferina_c7000	CUST_8914_PI416193500	119499774	XP_001266644.1	tripeptidyl peptidase A [Neosartorya fischeri NRRL 181] 	Fungus
22334	1049	15	260	9	76.097	6.25	1.41E-06	1.18E-05	2021	craniferina_c4027	CUST_1032_PI416193496	NA	NA	NA	Fungus
25070	282	2096	67	586	-7.401	-2.888	7.89E-08	1.24E-06	2022	craniferina_c7964	CUST_9683_PI416193500	225849930	YP_002730164.1	ankyrin domain protein [Persephonella marina EX-H1] 	Fungus
9912	6522	32355	2598	3461	-5.185	-2.374	1.77E-09	6.01E-08	2023	craniferina_c2346	CUST_3881_PI416193500	154309414	XP_001554041.1	hypothetical protein BC1G_07601 [Botryotinia fuckeliana B05.10] 	Fungus
30971	652	13056	241	5025	-19.822	-4.309	6.89E-07	6.72E-06	2024	craniferina_lrc853	CUST_1542_PI416193500	189191168	XP_001931923.1	cyclin [Pyrenophora tritici-repentis Pt-1C-BFP] 	Fungus
35062	457	62	53	11	7.472	2.901	8.30E-08	1.28E-06	2025	craniferina_c16591	CUST_9684_PI416193496	NA	NA	NA	Fungus
20488	40	198	1	4	-4.967	-2.312	4.41E-10	1.91E-08	2026	craniferina_c10036	CUST_4501_PI416193496	NA	NA	NA	Algae
44155	2964	17728	589	5331	-5.896	-2.56	1.58E-08	3.50E-07	2027	craniferina_c1579	CUST_2747_PI416193500	296414155	XP_002836768.1	hypothetical protein [Tuber melanosporum Mel28] 	Fungus
299	273	49	50	9	5.517	2.464	6.17E-09	1.66E-07	2028	craniferina_c16544	CUST_9645_PI416193496	NA	NA	NA	Fungus
18653	54	9	13	2	6.02	2.59	1.94E-08	4.12E-07	2029	craniferina_c12258	CUST_6106_PI416193496	298242982	ZP_06966789.1	"transcriptional regulator, XRE family [Ktedonobacter racemifer DSM 44963] "	Algae
32154	2	27	0	4	-13.517	-3.757	4.57E-07	4.91E-06	2030	craniferina_c27822	CUST_20120_PI416193496	NA	NA	NA	Fungus
29793	602	112	49	3	5.35	2.419	3.88E-09	1.14E-07	2031	craniferina_c14395	CUST_7898_PI416193496	291188430	EFE43767.1	hypothetical protein TRV_01444 [Trichophyton verrucosum HKI 0517]	Algae
19024	27	3	2	2	10.036	3.327	2.66E-07	3.22E-06	2032	craniferina_c16746	CUST_13856_PI416193500	NA	NA	NA	Algae
14012	251	29	78	6	8.499	3.087	1.50E-07	2.03E-06	2033	craniferina_c12055	CUST_12195_PI416193500	238486578	XP_002374527.1	"cytosine deaminase, putative [Aspergillus flavus NRRL3357] "	Fungus
30510	108	672	13	24	-6.26	-2.646	2.78E-08	5.44E-07	2034	craniferina_c13239	CUST_6925_PI416193496	NA	NA	NA	Algae
13785	293	33	13	7	9.063	3.18	1.95E-07	2.51E-06	2035	craniferina_c3398	CUST_5219_PI416193500	240274168	EER37686.1	guanylate kinase [Ajellomyces capsulatus H143]	Fungus
39150	2	722	0	167	-312.252	-8.287	2.16E-06	1.66E-05	2036	craniferina_c7993	CUST_9705_PI416193500	240110032	EER28201.1	FAD binding domain containing protein [Coccidioides posadasii C735 delta SOWgp]	Fungus
39922	251	37	52	17	7.289	2.866	7.74E-08	1.22E-06	2037	craniferina_c21976	CUST_14590_PI416193496	NA	NA	NA	Algae
19916	149	25	52	3	5.723	2.517	1.20E-08	2.81E-07	2038	craniferina_c25478	CUST_17886_PI416193496	121712886	XP_001274054.1	"NADPH-dependent FMN/FAD containing oxidoreductase, putative [Aspergillus clavatus NRRL 1] "	Fungus
9531	2	47	0	7	-23.92	-4.58	8.18E-07	7.69E-06	2039	Cr_DMini_4609F02.ab1	CUST_17128_PI416193500	154303257	XP_001552036.1	hypothetical protein BC1G_09377 [Botryotinia fuckeliana B05.10] 	Algae
13385	185	10	27	3	19.062	4.253	6.95E-07	6.78E-06	2040	craniferina_c7452	CUST_9251_PI416193500	296416940	XP_002838127.1	hypothetical protein [Tuber melanosporum Mel28] 	Fungus
19118	253	38	16	6	6.798	2.765	5.40E-08	9.17E-07	2041	craniferina_c5158	CUST_7169_PI416193500	189211901	XP_001942278.1	ribosomal DNA transcription factor Rrn3 [Pyrenophora tritici-repentis Pt-1C-BFP] 	Fungus
32186	15	80	3	17	-5.412	-2.436	4.95E-09	1.38E-07	2042	craniferina_c28078	CUST_20334_PI416193496	NA	NA	NA	Fungus
4356	18	2	3	0	8.196	3.035	1.35E-07	1.87E-06	2043	craniferina_c6776	CUST_2393_PI416193496	171687062	XP_001908472.1	hypothetical protein [Podospora anserina S mat+] 	Algae
16811	950	14534	66	1701	-15.261	-3.932	5.50E-07	5.65E-06	2044	craniferina_c11374	CUST_11843_PI416193500	159481078	XP_001698609.1	plastid ribosomal protein L33 [Chlamydomonas reinhardtii] 	Algae
37871	2064	320	253	96	6.627	2.728	4.39E-08	7.76E-07	2045	craniferina_lrc6787	CUST_8769_PI416193500	NA	NA	NA	Fungus
12539	1149	222	307	17	5.065	2.34	9.90E-10	3.70E-08	2046	craniferina_c22216	CUST_14820_PI416193496	226293720	EEH49140.1	peroxin 8 [Paracoccidioides brasiliensis Pb18]	Algae
26676	65	338	0	103	-5.067	-2.341	1.01E-09	3.78E-08	2047	craniferina_c3982	CUST_1018_PI416193496	NA	NA	NA	Algae
40895	65	373	11	76	-5.757	-2.525	1.33E-08	3.04E-07	2048	craniferina_lrc9210	CUST_3909_PI416193496	NA	NA	NA	Fungus
41028	19651	831	10763	119	21.688	4.439	7.74E-07	7.37E-06	2049	craniferina_c8635	CUST_10226_PI416193500	242768440	XP_002341569.1	"heat shock protein/chaperonin HSP78, putative [Talaromyces stipitatus ATCC 10500] "	Fungus
13250	2	61	0	27	-27.461	-4.779	9.22E-07	8.44E-06	2050	craniferina_c12947	CUST_6668_PI416193496	NA	NA	NA	Fungus
30219	7963	1491	656	160	5.35	2.419	4.28E-09	1.24E-07	2051	Cr_DMidi_7585F10.ab1	CUST_16210_PI416193500	154323450	XP_001561039.1	hypothetical protein BC1G_00124 [Botryotinia fuckeliana B05.10] 	Fungus
32969	604	82	141	29	7.575	2.921	9.59E-08	1.44E-06	2052	craniferina_c5031	CUST_7042_PI416193500	154309077	XP_001553873.1	hypothetical protein BC1G_07433 [Botryotinia fuckeliana B05.10] 	Fungus
32854	859	126	385	38	6.607	2.724	4.38E-08	7.75E-07	2053	craniferina_c12054	CUST_5949_PI416193496	NA	NA	NA	Fungus
11689	284	52	106	4	5.178	2.372	2.18E-09	7.13E-08	2054	craniferina_c7544	CUST_9327_PI416193500	NA	NA	NA	Fungus
22846	111	19	16	3	5.892	2.559	1.79E-08	3.88E-07	2055	craniferina_c4954	CUST_1473_PI416193496	240110264	EER28423.1	"Transcription initiation factor IIF, beta subunit family protein [Coccidioides posadasii C735 delta SOWgp]"	Fungus
23544	940	104	208	6	8.915	3.156	1.94E-07	2.50E-06	2056	craniferina_c18742	CUST_11506_PI416193496	NA	NA	NA	Fungus
23572	11	108	3	10	-9.919	-3.31	2.73E-07	3.28E-06	2057	craniferina_c852	CUST_1539_PI416193500	NA	NA	NA	Fungus
32937	516	2413	5	58	-4.68	-2.226	4.53E-11	2.83E-09	2058	craniferina_c10794	CUST_5033_PI416193496	159481799	XP_001698962.1	"20S proteasome beta subunit D, type 2 [Chlamydomonas reinhardtii] "	Algae
438	32	155	4	27	-4.758	-2.25	1.10E-10	5.93E-09	2059	craniferina_c16138	CUST_9320_PI416193496	NA	NA	NA	Fungus
43998	4002	71	563	55	67.527	6.077	1.45E-06	1.21E-05	2060	craniferina_c8259	CUST_3296_PI416193496	NA	NA	NA	Fungus
28363	16168	3140	1322	318	5.155	2.366	2.15E-09	7.05E-08	2061	craniferina_c6054	CUST_8088_PI416193500	154310337	XP_001554500.1	hypothetical protein BC1G_07088 [Botryotinia fuckeliana B05.10] 	Algae
25194	670	3306	25	137	-4.931	-2.302	5.88E-10	2.43E-08	2062	craniferina_c7001	CUST_2541_PI416193496	195654217	ACG46576.1	acyl-CoA-binding protein [Zea mays]	Algae
29698	26	197	7	42	-7.682	-2.942	1.07E-07	1.57E-06	2063	craniferina_c12539	CUST_6334_PI416193496	NA	NA	NA	Algae
22175	11924	1171	4510	198	9.702	3.278	2.64E-07	3.20E-06	2064	craniferina_c6287	CUST_2130_PI416193496	169609206	XP_001798022.1	hypothetical protein SNOG_07690 [Phaeosphaeria nodorum SN15] 	Algae
31911	174	38	11	3	4.606	2.204	2.09E-11	1.48E-09	2065	craniferina_c12432	CUST_6242_PI416193496	NA	NA	NA	Fungus
31067	45	232	1	3	-5.208	-2.381	3.03E-09	9.39E-08	2066	craniferina_c2472	CUST_4062_PI416193500	212536492	XP_002148402.1	"ELL complex subunit Eap30, putative [Penicillium marneffei ATCC 18224] "	Fungus
44397	30	155	8	17	-5.186	-2.375	2.85E-09	8.94E-08	2067	craniferina_c12685	CUST_6456_PI416193496	212534752	XP_002147532.1	"C6 transcription factor, putative [Penicillium marneffei ATCC 18224] "	Fungus
12035	28	142	4	8	-5.061	-2.339	1.29E-09	4.62E-08	2068	craniferina_c7104	CUST_8988_PI416193500	NA	NA	NA	Fungus
16081	4298	6	1357	4	838.345	9.711	2.75E-06	2.02E-05	2069	craniferina_c2823	CUST_4503_PI416193500	258575603	XP_002541983.1	predicted protein [Uncinocarpus reesii 1704] 	Fungus
30756	101	968	8	114	-9.556	-3.256	2.59E-07	3.16E-06	2070	craniferina_c10858	CUST_11544_PI416193500	145256805	XP_001401521.1	hypothetical protein An04g01540 [Aspergillus niger] 	Algae
22618	60	504	27	76	-8.929	-3.158	2.13E-07	2.70E-06	2071	craniferina_c23712	CUST_16225_PI416193496	NA	NA	NA	Fungus
19040	66	375	3	17	-5.653	-2.499	1.26E-08	2.92E-07	2072	craniferina_c3493	CUST_5348_PI416193500	168052297	XP_001778587.1	predicted protein [Physcomitrella patens subsp. patens] 	Algae
5881	902	134	126	9	6.705	2.745	5.51E-08	9.30E-07	2073	craniferina_c12506	CUST_6306_PI416193496	NA	NA	NA	Fungus
1318	2	9060	0	1149	-3760.156	-11.877	3.17E-06	2.27E-05	2074	craniferina_c6286	CUST_8310_PI416193500	70995616	XP_752563.1	mitochondrial dynamin GTPase (Msp1) [Aspergillus fumigatus Af293] 	Algae
21440	10	84	3	24	-8.498	-3.087	1.79E-07	2.36E-06	2075	craniferina_c9564	CUST_10791_PI416193500	NA	NA	NA	Fungus
18357	401	10874	161	2199	-28.152	-4.815	9.96E-07	8.96E-06	2076	craniferina_c1539	CUST_2688_PI416193500	NA	NA	NA	Fungus
24395	152	18	30	4	8.495	3.087	1.80E-07	2.36E-06	2077	craniferina_c11425	CUST_5478_PI416193496	NA	NA	NA	Algae
38071	1825	77	113	35	25.773	4.688	9.59E-07	8.71E-06	2078	craniferina_c3255	CUST_5046_PI416193500	240275236	EER38751.1	conserved hypothetical protein [Ajellomyces capsulatus H143]	Fungus
31268	2636	475	82	129	5.701	2.511	1.49E-08	3.34E-07	2079	craniferina_c8360	CUST_10006_PI416193500	169767260	XP_001818101.1	hypothetical protein [Aspergillus oryzae RIB40] 	Fungus
352	179	28	39	8	6.417	2.682	4.15E-08	7.44E-07	2080	craniferina_c25287	CUST_17705_PI416193496	169768462	XP_001818701.1	hypothetical protein [Aspergillus oryzae RIB40] 	Fungus
41869	806	120	66	30	6.844	2.775	6.64E-08	1.08E-06	2081	craniferina_c5863	CUST_1909_PI416193496	259481235	CBF74567.1	TPA: DUF500 and SH3 domain protein (AFU_orthologue; AFUA_6G07880) [Aspergillus nidulans FGSC A4]	Fungus
41959	110	9	41	7	14.227	3.831	5.58E-07	5.71E-06	2082	craniferina_c9206	CUST_10595_PI416193500	NA	NA	NA	Fungus
36125	18673	2978	4492	585	6.219	2.637	3.38E-08	6.36E-07	2083	craniferina_lrc433	CUST_807_PI416193500	169603183	XP_001795013.1	hypothetical protein SNOG_04600 [Phaeosphaeria nodorum SN15] 	Algae
15951	6	30	2	2	-5.085	-2.346	1.81E-09	6.12E-08	2084	craniferina_c17199	CUST_10148_PI416193496	242801803	XP_002483844.1	conserved hypothetical protein [Talaromyces stipitatus ATCC 10500] 	Fungus
44557	1046	92	151	40	12.194	3.608	4.54E-07	4.87E-06	2085	craniferina_c7286	CUST_2718_PI416193496	121703245	XP_001269887.1	"ubiquitin fusion degradation protein Ufd1, putative [Aspergillus clavatus NRRL 1] "	Fungus
24449	118	1007	4	54	-8.532	-3.093	1.87E-07	2.43E-06	2086	craniferina_c9588	CUST_4182_PI416193496	NA	NA	NA	Algae
43586	2	11	0	1	-4.645	-2.216	5.83E-11	3.47E-09	2087	craniferina_c18338	CUST_11122_PI416193496	NA	NA	NA	Fungus
8877	8103	1524	686	173	5.329	2.414	5.29E-09	1.46E-07	2088	Cr_DMidi_7585F10.ab1	CUST_16209_PI416193500	154323450	XP_001561039.1	hypothetical protein BC1G_00124 [Botryotinia fuckeliana B05.10] 	Fungus
22049	10579	8	3424	6	1648.195	10.687	3.08E-06	2.22E-05	2089	craniferina_c14707	CUST_13074_PI416193500	189202820	XP_001937746.1	phosphatidylinositol-4-phosphate 5-kinase fab1 (PtdIns(4)P-5-kinase) [Pyrenophora tritici-repentis Pt-1C-BFP] 	Fungus
14342	371	75	80	13	4.9	2.293	7.06E-10	2.83E-08	2090	craniferina_c23351	CUST_15888_PI416193496	289621159	CBI51942.1	unnamed protein product [Sordaria macrospora]	Algae
23515	200	31	6	12	6.81	2.768	6.75E-08	1.10E-06	2091	craniferina_c12010	CUST_5913_PI416193496	189210661	XP_001941662.1	conserved hypothetical protein [Pyrenophora tritici-repentis Pt-1C-BFP] 	Fungus
20613	41	242	12	46	-5.93	-2.568	2.35E-08	4.80E-07	2092	craniferina_c23116	CUST_15663_PI416193496	159463380	XP_001689920.1	dihydrolipoamide dehydrogenase [Chlamydomonas reinhardtii] 	Algae
39611	625	8765	181	1597	-14.32	-3.84	5.69E-07	5.79E-06	2093	craniferina_c22054	CUST_14664_PI416193496	169601000	XP_001793922.1	hypothetical protein SNOG_03354 [Phaeosphaeria nodorum SN15] 	Fungus
10267	598	5	259	6	147.286	7.202	2.03E-06	1.58E-05	2094	craniferina_c17689	CUST_10542_PI416193496	NA	NA	NA	Algae
13455	755	135	114	24	5.602	2.486	1.29E-08	2.96E-07	2095	craniferina_c12231	CUST_12277_PI416193500	212544510	XP_002152409.1	annexin ANXC4 [Penicillium marneffei ATCC 18224] 	Fungus
21258	2	12	0	1	-6.295	-2.654	3.90E-08	7.09E-07	2096	craniferina_lrc325	CUST_615_PI416193500	154322264	XP_001560447.1	hypothetical protein BC1G_01279 [Botryotinia fuckeliana B05.10] 	Fungus
6108	57	289	9	51	-5.099	-2.35	2.34E-09	7.59E-08	2097	craniferina_c27988	CUST_20260_PI416193496	NA	NA	NA	Algae
32728	714	151	130	47	4.833	2.273	4.37E-10	1.89E-08	2098	Cr_WMidi_8257F02.ab1	CUST_18673_PI416193500	50555389	XP_505103.1	YALI0F07018p [Yarrowia lipolytica] 	Algae
18786	5	1525	4	440	-357.847	-8.483	2.59E-06	1.92E-05	2099	craniferina_c13928	CUST_7516_PI416193496	NA	NA	NA	Fungus
37512	196	4	66	3	53.747	5.748	1.44E-06	1.20E-05	2100	craniferina_c3296	CUST_5095_PI416193500	240274280	EER37797.1	conserved hypothetical protein [Ajellomyces capsulatus H143]	Fungus
25203	6	28	1	4	-4.898	-2.292	7.62E-10	3.00E-08	2101	craniferina_c24106	CUST_16598_PI416193496	NA	NA	NA	Fungus
17567	11	94	3	28	-8.357	-3.063	1.82E-07	2.38E-06	2102	craniferina_c4358	CUST_1181_PI416193496	NA	NA	NA	Algae
24041	1069	181	180	50	5.976	2.579	2.64E-08	5.23E-07	2103	craniferina_c12231	CUST_12278_PI416193500	212544510	XP_002152409.1	annexin ANXC4 [Penicillium marneffei ATCC 18224] 	Fungus
16850	3376	298	1770	107	10.896	3.446	3.86E-07	4.29E-06	2104	craniferina_c4754	CUST_6742_PI416193500	NA	NA	NA	Fungus
6951	17	2	4	0	7.309	2.87	1.03E-07	1.52E-06	2105	craniferina_c14162	CUST_7705_PI416193496	258570723	XP_002544165.1	conserved hypothetical protein [Uncinocarpus reesii 1704] 	Fungus
38771	66	11	3	6	6.758	2.757	6.89E-08	1.11E-06	2106	craniferina_c3010	CUST_4740_PI416193500	145607209	XP_361611.2	hypothetical protein MGG_04085 [Magnaporthe oryzae 70-15] 	Fungus
29271	37	227	7	68	-6.007	-2.587	2.81E-08	5.49E-07	2107	craniferina_c2635	CUST_503_PI416193496	NA	NA	NA	Fungus
24792	200	32	60	3	6.145	2.619	3.37E-08	6.35E-07	2108	craniferina_c19339	CUST_12077_PI416193496	NA	NA	NA	Fungus
13653	49	5	7	3	11.961	3.58	4.62E-07	4.94E-06	2109	craniferina_c21410	CUST_14678_PI416193500	NA	NA	NA	Fungus
29573	111	21	22	2	5.291	2.404	5.71E-09	1.56E-07	2110	craniferina_c18127	CUST_10931_PI416193496	240274343	EER37860.1	DNA-directed RNA polymerase III largest subunit [Ajellomyces capsulatus H143]	Fungus
7328	166	19	33	5	8.735	3.127	2.24E-07	2.81E-06	2111	craniferina_c9502	CUST_10761_PI416193500	255945407	XP_002563471.1	Pc20g09770 [Penicillium chrysogenum Wisconsin 54-1255] 	Algae
2300	289	2	71	0	117.173	6.872	1.96E-06	1.53E-05	2112	Cr_DMini_3841D08.ab1	CUST_16930_PI416193500	NA	NA	NA	Algae
31136	12	2	5	0	5.645	2.497	1.61E-08	3.56E-07	2113	craniferina_c14188	CUST_7727_PI416193496	NA	NA	NA	Fungus
28106	198	29	65	3	6.6	2.722	6.11E-08	1.01E-06	2114	craniferina_c11557	CUST_5571_PI416193496	NA	NA	NA	Fungus
1171	11	267	2	44	-24.03	-4.587	9.88E-07	8.91E-06	2115	craniferina_c20711	CUST_13385_PI416193496	NA	NA	NA	Algae
32191	143	30	27	4	4.824	2.27	5.52E-10	2.30E-08	2116	craniferina_c24468	CUST_16936_PI416193496	NA	NA	NA	Fungus
6891	10	50	1	5	-4.97	-2.313	1.39E-09	4.91E-08	2117	craniferina_c22972	CUST_14851_PI416193500	NA	NA	NA	Fungus
36313	184	37	34	9	5.01	2.325	1.76E-09	5.98E-08	2118	craniferina_c26993	CUST_19339_PI416193496	291179205	EFE34992.1	conserved hypothetical protein [Arthroderma benhamiae CBS 112371]	Fungus
23957	65	379	10	87	-5.777	-2.53	2.17E-08	4.49E-07	2119	craniferina_c4730	CUST_1371_PI416193496	NA	NA	NA	Fungus
3087	18	2	2	1	7.307	2.869	1.09E-07	1.59E-06	2120	craniferina_c15350	CUST_8694_PI416193496	NA	NA	NA	Fungus
36911	321	57	35	17	5.778	2.531	2.18E-08	4.50E-07	2121	craniferina_c6833	CUST_2432_PI416193496	NA	NA	NA	Fungus
19101	784	131	312	34	5.835	2.545	2.48E-08	4.99E-07	2122	craniferina_c13415	CUST_12657_PI416193500	NA	NA	NA	Fungus
29217	15	2	4	0	7.929	2.987	1.62E-07	2.17E-06	2123	craniferina_c12538	CUST_6333_PI416193496	238481989	XP_002372233.1	"SAM domain methyltransferase, putative [Aspergillus flavus NRRL3357] "	Fungus
20696	2	54	0	20	-28.854	-4.851	1.14E-06	9.95E-06	2124	craniferina_c15184	CUST_8557_PI416193496	170107901	XP_001885160.1	MFS polyamine transporter [Laccaria bicolor S238N-H82] 	Fungus
33027	45	290	5	29	-6.505	-2.701	5.79E-08	9.69E-07	2125	craniferina_c5206	CUST_1592_PI416193496	NA	NA	NA	Algae
24789	228	1840	58	562	-8.022	-3.004	1.74E-07	2.29E-06	2126	craniferina_lrc879	CUST_1588_PI416193500	NA	NA	NA	Fungus
19558	79	8	23	4	10.535	3.397	3.88E-07	4.32E-06	2127	craniferina_c16684	CUST_9753_PI416193496	NA	NA	NA	Fungus
18603	82	359	15	36	-4.432	-2.148	4.14E-12	3.68E-10	2128	craniferina_c14294	CUST_12945_PI416193500	169777229	XP_001823080.1	hypothetical protein [Aspergillus oryzae RIB40] 	Fungus
3988	959	134	115	40	7.305	2.869	1.12E-07	1.61E-06	2129	craniferina_c8009	CUST_9719_PI416193500	259488596	CBF88159.1	"TPA: mitochondrial dynamin GTPase (Msp1), putative (AFU_orthologue; AFUA_1G11970) [Aspergillus nidulans FGSC A4]"	Fungus
39634	2	2189	0	308	-896.881	-9.809	3.20E-06	2.28E-05	2130	craniferina_c6338	CUST_8352_PI416193500	221056120	XP_002259198.1	"hypothetical protein, conserved in Plasmodium species [Plasmodium knowlesi strain H] "	Fungus
3925	2212	475	234	91	4.703	2.233	2.47E-10	1.17E-08	2131	craniferina_c7939	CUST_9661_PI416193500	70990288	XP_749993.1	ubiquitin fusion degradation protein Ufd1 [Aspergillus fumigatus Af293] 	Algae
40864	53	4	28	2	13.184	3.721	5.72E-07	5.81E-06	2132	craniferina_c15863	CUST_9107_PI416193496	189190306	XP_001931492.1	endothelin-converting enzyme 1 [Pyrenophora tritici-repentis Pt-1C-BFP] 	Fungus
30853	153	927	36	223	-6.046	-2.596	3.41E-08	6.39E-07	2133	craniferina_c15630	CUST_8920_PI416193496	39973179	XP_367980.1	conserved hypothetical protein [Magnaporthe oryzae 70-15] 	Algae
16590	543	89	92	21	6.176	2.627	3.96E-08	7.17E-07	2134	craniferina_c9072	CUST_3814_PI416193496	154302967	XP_001551892.1	centromere/microtubule binding protein CBF5 [Botryotinia fuckeliana B05.10] 	Algae
3914	29726	5201	6615	1194	5.708	2.513	2.12E-08	4.40E-07	2135	Cr_DMidi_5473H10.ab1	CUST_15929_PI416193500	146340352	YP_001205400.1	PE-PGRS family protein (fragment) [Bradyrhizobium sp. ORS278] 	Fungus
25167	30	152	5	19	-5.153	-2.365	4.34E-09	1.25E-07	2136	craniferina_c18116	CUST_10921_PI416193496	169614654	XP_001800743.1	hypothetical protein SNOG_10473 [Phaeosphaeria nodorum SN15] 	Fungus
40886	174	1270	34	159	-7.357	-2.879	1.16E-07	1.66E-06	2137	craniferina_c9775	CUST_4315_PI416193496	NA	NA	NA	Algae
35877	3224	4	366	1	808.736	9.66	3.19E-06	2.28E-05	2138	craniferina_c2702	CUST_4344_PI416193500	242818376	XP_002487105.1	"alpha-1,3-glucan synthase, putative [Talaromyces stipitatus ATCC 10500] "	Fungus
13548	56	474	10	99	-8.462	-3.081	2.22E-07	2.80E-06	2139	craniferina_c24830	CUST_17275_PI416193496	NA	NA	NA	Fungus
12994	12	60	2	8	-5.185	-2.374	5.09E-09	1.41E-07	2140	craniferina_c17897	CUST_14310_PI416193500	159476466	XP_001696332.1	DnaJ-like protein [Chlamydomonas reinhardtii] 	Algae
16623	48	4	23	3	15.446	3.949	7.14E-07	6.91E-06	2141	craniferina_c11249	CUST_5356_PI416193496	225677891	EEH16175.1	S-formylglutathione hydrolase [Paracoccidioides brasiliensis Pb03] 	Fungus
14890	1167	135	227	49	8.963	3.164	2.73E-07	3.28E-06	2142	craniferina_c1051	CUST_1891_PI416193500	225555291	EEH03583.1	conserved hypothetical protein [Ajellomyces capsulatus G186AR]	Fungus
3168	5	156	3	24	-34.129	-5.093	1.31E-06	1.11E-05	2143	craniferina_c6178	CUST_2071_PI416193496	NA	NA	NA	Fungus
2066	3	46	1	2	-17.445	-4.125	8.27E-07	7.74E-06	2144	Cr_DMini_3841C12.ab1	CUST_16916_PI416193500	296410874	XP_002835160.1	hypothetical protein [Tuber melanosporum Mel28] 	Algae
31088	407	89	38	25	4.653	2.218	2.20E-10	1.06E-08	2145	craniferina_c1138	CUST_118_PI416193496	242816761	XP_002486811.1	"kinesin, putative [Talaromyces stipitatus ATCC 10500] "	Fungus
28010	218	35	19	6	6.316	2.659	5.24E-08	8.94E-07	2146	craniferina_c27882	CUST_20173_PI416193496	156048931	XP_001590432.1	hypothetical protein SS1G_08172 [Sclerotinia sclerotiorum 1980] 	Fungus
43254	3237	14522	352	1068	-4.496	-2.169	3.23E-11	2.11E-09	2147	craniferina_c16978	CUST_9978_PI416193496	NA	NA	NA	Fungus
16193	67	358	18	75	-5.373	-2.426	1.10E-08	2.64E-07	2148	craniferina_c1942	CUST_292_PI416193496	NA	NA	NA	Fungus
9614	161	1018	47	216	-6.433	-2.685	6.33E-08	1.04E-06	2149	craniferina_c10070	CUST_11082_PI416193500	154300775	XP_001550802.1	hypothetical protein BC1G_10687 [Botryotinia fuckeliana B05.10] 	Algae
43741	303	30	22	2	10.04	3.328	3.86E-07	4.29E-06	2150	craniferina_c11540	CUST_5561_PI416193496	256722459	EEU35842.1	hypothetical protein NECHADRAFT_20921 [Nectria haematococca mpVI 77-13-4]	Fungus
20034	534	78	62	3	6.848	2.776	9.48E-08	1.43E-06	2151	craniferina_c5753	CUST_7792_PI416193500	296808223	XP_002844450.1	conserved hypothetical protein [Arthroderma otae CBS 113480] 	Fungus
22949	458	2367	123	345	-5.259	-2.395	8.03E-09	2.06E-07	2152	craniferina_lrc26036	CUST_18417_PI416193496	289613690	CBI59389.1	unnamed protein product [Sordaria macrospora]	Fungus
23265	118	2	28	0	64.505	6.011	1.79E-06	1.42E-05	2153	craniferina_lrc704	CUST_1280_PI416193500	169618816	XP_001802821.1	hypothetical protein SNOG_12600 [Phaeosphaeria nodorum SN15] 	Algae
19345	1433	9214	240	681	-6.474	-2.695	6.59E-08	1.07E-06	2154	craniferina_c22838	CUST_15402_PI416193496	NA	NA	NA	Algae
28485	40	209	1	16	-5.167	-2.369	5.94E-09	1.60E-07	2155	craniferina_c3864	CUST_959_PI416193496	159477745	XP_001696969.1	vacuolar proton-ATPase subunit c proteolipid [Chlamydomonas reinhardtii] 	Algae
15160	82	434	23	62	-5.386	-2.429	1.17E-08	2.77E-07	2156	craniferina_c7259	CUST_9113_PI416193500	NA	NA	NA	Fungus
14721	20	195	6	51	-9.686	-3.276	3.59E-07	4.06E-06	2157	craniferina_c26608	CUST_18964_PI416193496	156062974	XP_001597409.1	hypothetical protein SS1G_01603 [Sclerotinia sclerotiorum 1980] 	Fungus
19953	10	2	1	0	5.45	2.446	1.34E-08	3.07E-07	2158	craniferina_c5723	CUST_7752_PI416193500	296424137	XP_002841606.1	hypothetical protein [Tuber melanosporum Mel28] 	Algae
9184	749	144	40	17	5.239	2.389	7.93E-09	2.04E-07	2159	craniferina_c14422	CUST_7923_PI416193496	NA	NA	NA	Fungus
1450	435	3034	141	273	-7.183	-2.845	1.20E-07	1.71E-06	2160	craniferina_c7843	CUST_3051_PI416193496	NA	NA	NA	Algae
16482	70	3827	18	1006	-54.237	-5.761	1.69E-06	1.36E-05	2161	craniferina_c12742	CUST_6503_PI416193496	NA	NA	NA	Fungus
33262	797	115	324	27	6.656	2.735	8.20E-08	1.27E-06	2162	craniferina_c19596	CUST_12319_PI416193496	NA	NA	NA	Fungus
7975	111	18	12	3	6.199	2.632	5.04E-08	8.66E-07	2163	craniferina_c20323	CUST_13016_PI416193496	258564154	XP_002582822.1	oxidation resistance protein 1 [Uncinocarpus reesii 1704] 	Fungus
3297	794	122	79	22	6.568	2.716	7.66E-08	1.21E-06	2164	craniferina_c16549	CUST_13769_PI416193500	31414576	BAC77268.1	UsoAp [Emericella nidulans]	Fungus
30119	2008	130	529	25	15.238	3.93	7.76E-07	7.38E-06	2165	craniferina_c7616	CUST_9390_PI416193500	242812067	XP_002485882.1	"choline dehydrogenase, putative [Talaromyces stipitatus ATCC 10500] "	Fungus
31220	250	4756	88	304	-19.856	-4.311	1.00E-06	9.01E-06	2166	craniferina_c27225	CUST_19563_PI416193496	NA	NA	NA	Algae
32438	39	3	3	1	15.426	3.947	7.89E-07	7.47E-06	2167	craniferina_c3077	CUST_4830_PI416193500	298411600	EFI28689.1	hypothetical protein CC1G_13715 [Coprinopsis cinerea okayama7130]	Algae
24492	2	40	0	27	-18.113	-4.179	9.36E-07	8.54E-06	2168	craniferina_c4531	CUST_6529_PI416193500	145233705	XP_001400225.1	hypothetical protein An02g10960 [Aspergillus niger] 	Fungus
41642	101	19	24	3	5.24	2.389	8.90E-09	2.24E-07	2169	craniferina_c15415	CUST_8744_PI416193496	NA	NA	NA	Algae
30927	1043	77	200	26	13.948	3.802	7.09E-07	6.88E-06	2170	craniferina_c15310	CUST_8656_PI416193496	NA	NA	NA	Fungus
7667	2	1336	0	120	-671.074	-9.39	3.43E-06	2.42E-05	2171	craniferina_c21208	CUST_13860_PI416193496	NA	NA	NA	Fungus
9171	795	128	213	33	6.194	2.631	5.24E-08	8.94E-07	2172	craniferina_c19413	CUST_12149_PI416193496	71001090	XP_755226.1	GDSL Lipase/Acylhydrolase family protein [Aspergillus fumigatus Af293] 	Fungus
32332	772	95	482	27	7.402	2.888	1.45E-07	1.98E-06	2173	craniferina_c10078	CUST_4531_PI416193496	238493501	XP_002377987.1	"biotin apo-protein ligase, putative [Aspergillus flavus NRRL3357] "	Fungus
26713	389	11162	69	1066	-28.903	-4.853	1.30E-06	1.10E-05	2174	Cr_DMini_4897C12.ab1	CUST_17247_PI416193500	NA	NA	NA	Fungus
6733	2590	2	539	0	1228.609	10.263	3.73E-06	2.59E-05	2175	craniferina_lrc906	CUST_1637_PI416193500	169618854	XP_001802840.1	hypothetical protein SNOG_12619 [Phaeosphaeria nodorum SN15] 	Fungus
36168	15	74	3	4	-5.011	-2.325	3.84E-09	1.14E-07	2176	craniferina_c22707	CUST_15276_PI416193496	NA	NA	NA	Algae
9687	2	71	0	7	-28.557	-4.836	1.30E-06	1.10E-05	2177	craniferina_c22350	CUST_14947_PI416193496	154293944	XP_001547416.1	hypothetical protein BC1G_14151 [Botryotinia fuckeliana B05.10] 	Algae
28848	59	298	3	81	-4.925	-2.3	2.71E-09	8.57E-08	2178	craniferina_c6696	CUST_2338_PI416193496	NA	NA	NA	Fungus
36565	274	1360	42	112	-4.988	-2.318	3.45E-09	1.04E-07	2179	Cr_DMini_673D08.ab1	CUST_17439_PI416193500	115466270	NP_001056734.1	Os06g0137600 [Oryza sativa Japonica Group] 	Algae
3626	300	41	80	12	7.375	2.883	1.45E-07	1.98E-06	2180	craniferina_c15049	CUST_8450_PI416193496	159123665	EDP48784.1	"C6 transcription factor, putative [Aspergillus fumigatus A1163]"	Fungus
17620	236	37	36	9	6.393	2.676	7.07E-08	1.14E-06	2181	craniferina_c26917	CUST_19265_PI416193496	291176035	EFE31837.1	hypothetical protein ARB_01437 [Arthroderma benhamiae CBS 112371]	Fungus
19332	3580	636	1033	141	5.586	2.482	2.24E-08	4.59E-07	2182	craniferina_c2851	CUST_4532_PI416193500	212533499	XP_002146906.1	"ubiquitin-protein ligase Sel1/Ubx2, putative [Penicillium marneffei ATCC 18224] "	Fungus
7404	7776	19	2507	14	459.116	8.843	3.37E-06	2.39E-05	2183	craniferina_lrc746	CUST_1356_PI416193500	171695866	XP_001912857.1	hypothetical protein [Podospora anserina S mat+] 	Fungus
36257	279	24	131	16	12.702	3.667	6.51E-07	6.44E-06	2184	craniferina_c2973	CUST_4694_PI416193500	121703632	XP_001270080.1	"MIPC synthase subunit (SurA), putative [Aspergillus clavatus NRRL 1] "	Fungus
21909	72	7	22	10	17.699	4.146	9.61E-07	8.72E-06	2185	craniferina_c22788	CUST_15354_PI416193496	NA	NA	NA	Fungus
23925	20	2	11	0	10.22	3.353	4.53E-07	4.87E-06	2186	craniferina_c15384	CUST_8720_PI416193496	77994361	ABB13529.1	target of rapamycin kinase [Chlamydomonas reinhardtii]	Algae
18926	556	2	49	0	299.038	8.224	3.15E-06	2.26E-05	2187	craniferina_c19217	CUST_11957_PI416193496	240109913	EER28082.1	hypothetical protein CPC735_034180 [Coccidioides posadasii C735 delta SOWgp]	Fungus
32212	1014	2	285	0	467.068	8.867	3.40E-06	2.40E-05	2188	craniferina_c10408	CUST_4762_PI416193496	NA	NA	NA	Fungus
16041	36	3	12	1	13.118	3.713	6.86E-07	6.71E-06	2189	craniferina_c15553	CUST_8855_PI416193496	NA	NA	NA	Fungus
5094	73	427	19	141	-5.764	-2.527	3.26E-08	6.18E-07	2190	craniferina_lrc524	CUST_978_PI416193500	239613934	EEQ90921.1	glycosyl transferase family 17 protein [Ajellomyces dermatitidis ER-3]	Fungus
7811	1163	5260	307	621	-4.611	-2.205	3.44E-10	1.55E-08	2191	craniferina_c4832	CUST_1411_PI416193496	NA	NA	NA	Algae
41820	43	223	2	21	-5.197	-2.378	9.33E-09	2.33E-07	2192	craniferina_c2472	CUST_4061_PI416193500	212536492	XP_002148402.1	"ELL complex subunit Eap30, putative [Penicillium marneffei ATCC 18224] "	Fungus
25926	210	961	23	13	-4.596	-2.2	3.23E-10	1.48E-08	2193	craniferina_c26039	CUST_18420_PI416193496	NA	NA	NA	Algae
4546	236	23	70	10	10.675	3.416	4.94E-07	5.20E-06	2194	craniferina_c2671	CUST_4305_PI416193500	189199344	XP_001936009.1	"fumarate hydratase, mitochondrial precursor [Pyrenophora tritici-repentis Pt-1C-BFP] "	Algae
24522	159	662	8	38	-4.163	-2.058	8.54E-15	1.84E-12	2195	craniferina_c21879	CUST_14499_PI416193496	NA	NA	NA	Fungus
27956	1410	158	117	47	9.23	3.206	3.58E-07	4.05E-06	2196	craniferina_c11241	CUST_5350_PI416193496	189192132	XP_001932405.1	autoinducer 2 sensor kinase/phosphatase luxQ [Pyrenophora tritici-repentis Pt-1C-BFP] 	Algae
40025	36	2	4	0	14.93	3.9	8.06E-07	7.60E-06	2197	craniferina_c15066	CUST_13181_PI416193500	NA	NA	NA	Fungus
27543	1038	101	267	15	10.118	3.339	4.53E-07	4.87E-06	2198	craniferina_c14967	CUST_13146_PI416193500	212543889	XP_002152099.1	"MFS monosaccharide transporter, putative [Penicillium marneffei ATCC 18224] "	Algae
2947	4	40	2	24	-9.142	-3.193	3.54E-07	4.02E-06	2199	craniferina_c5892	CUST_7935_PI416193500	145245219	XP_001394877.1	hypothetical protein An11g09190 [Aspergillus niger] 	Fungus
15918	51	465	10	122	-9.011	-3.172	3.37E-07	3.86E-06	2200	craniferina_c9515	CUST_4129_PI416193496	NA	NA	NA	Fungus
23883	163	719	21	48	-4.436	-2.149	4.57E-11	2.84E-09	2201	craniferina_c11322	CUST_5404_PI416193496	NA	NA	NA	Fungus
12328	247	41	82	9	5.894	2.559	4.09E-08	7.35E-07	2202	craniferina_c6093	CUST_2028_PI416193496	255938754	XP_002560147.1	Pc14g01530 [Penicillium chrysogenum Wisconsin 54-1255] 	Fungus
32096	481	64	197	19	7.344	2.877	1.53E-07	2.06E-06	2203	craniferina_c6435	CUST_8439_PI416193500	189211135	XP_001941898.1	hypothetical protein PTRG_11567 [Pyrenophora tritici-repentis Pt-1C-BFP] 	Algae
36597	162	889	50	51	-5.658	-2.5	2.83E-08	5.51E-07	2204	craniferina_lrc346	CUST_654_PI416193500	296808075	XP_002844376.1	mannose-1-phosphate guanyltransferase [Arthroderma otae CBS 113480] 	Fungus
570	143	1182	14	91	-8.285	-3.05	2.65E-07	3.21E-06	2205	craniferina_c11755	CUST_12074_PI416193500	902584	AAC49013.1	polyubiquitin containing 7 ubiquitin monomers [Zea mays]	Algae
26553	8	46	2	7	-5.526	-2.466	2.13E-08	4.42E-07	2206	craniferina_lrc25545	CUST_15122_PI416193500	258571247	XP_002544427.1	elongation of fatty acids protein 2 [Uncinocarpus reesii 1704] 	Fungus
39584	16	871	2	154	-53.943	-5.753	1.86E-06	1.47E-05	2207	craniferina_c3311	CUST_5113_PI416193500	NA	NA	NA	Fungus
15973	422	24511	45	1026	-58.276	-5.865	1.94E-06	1.52E-05	2208	craniferina_lrc56	CUST_105_PI416193500	261193224	XP_002623018.1	hypothetical protein BDBG_06198 [Ajellomyces dermatitidis SLH14081] 	Fungus
12814	1586	7845	629	1442	-5.214	-2.382	1.03E-08	2.51E-07	2209	craniferina_c1225	CUST_2174_PI416193500	225558767	EEH07051.1	anaphase-promoting complex protein [Ajellomyces capsulatus G186AR]	Fungus
14240	253	2510	63	290	-10.094	-3.335	4.61E-07	4.93E-06	2210	craniferina_c12982	CUST_12552_PI416193500	NA	NA	NA	Fungus
4483	811	144	25	41	5.797	2.535	3.72E-08	6.84E-07	2211	craniferina_c3676	CUST_5565_PI416193500	212532495	XP_002146404.1	"cell-cycle checkpoint protein kinase, putative [Penicillium marneffei ATCC 18224] "	Fungus
42650	321	32	20	9	10.401	3.379	4.88E-07	5.15E-06	2212	craniferina_c4528	CUST_6527_PI416193500	291181761	EFE37504.1	hypothetical protein TRV_07845 [Trichophyton verrucosum HKI 0517]	Algae
26903	107	11	39	4	9.415	3.235	3.89E-07	4.32E-06	2213	craniferina_c12684	CUST_6455_PI416193496	296809792	XP_002845234.1	pre-mRNA-splicing factor cwc23 [Arthroderma otae CBS 113480] 	Fungus
20395	129	24	17	1	5.29	2.403	1.23E-08	2.88E-07	2214	craniferina_c16699	CUST_9765_PI416193496	NA	NA	NA	Fungus
7732	3048	560	539	40	5.39	2.43	1.65E-08	3.63E-07	2215	craniferina_c11452	CUST_11892_PI416193500	169609496	XP_001798167.1	hypothetical protein SNOG_07840 [Phaeosphaeria nodorum SN15] 	Fungus
3579	221	1100	60	86	-5.097	-2.35	7.01E-09	1.84E-07	2216	craniferina_c26954	CUST_19302_PI416193496	156048408	XP_001590171.1	hypothetical protein SS1G_08935 [Sclerotinia sclerotiorum 1980] 	Fungus
4276	43	271	8	19	-6.287	-2.652	7.10E-08	1.14E-06	2217	craniferina_c7659	CUST_2937_PI416193496	NA	NA	NA	Fungus
32362	215	38	60	7	5.504	2.46	2.13E-08	4.41E-07	2218	craniferina_c18621	CUST_11392_PI416193496	259482646	CBF77326.1	"TPA: nucleoside transporter, putative (AFU_orthologue; AFUA_2G03000) [Aspergillus nidulans FGSC A4]"	Fungus
32908	33	3	11	1	10.471	3.388	4.98E-07	5.23E-06	2219	craniferina_c26416	CUST_18777_PI416193496	NA	NA	NA	Algae
26169	388	30	297	9	10.968	3.455	5.48E-07	5.63E-06	2220	craniferina_c24632	CUST_17091_PI416193496	NA	NA	NA	Algae
5417	3974	16579	320	886	-4.177	-2.062	1.22E-13	1.84E-11	2221	craniferina_c27037	CUST_19382_PI416193496	NA	NA	NA	Algae
11528	4905	167	565	9	29.234	4.87	1.45E-06	1.20E-05	2222	craniferina_lrc759	CUST_1375_PI416193500	121706110	XP_001271318.1	ribose-phosphate pyrophosphokinase [Aspergillus clavatus NRRL 1] 	Algae
15643	12	72	5	11	-6.005	-2.586	4.94E-08	8.52E-07	2223	craniferina_c17897	CUST_14309_PI416193500	159476466	XP_001696332.1	DnaJ-like protein [Chlamydomonas reinhardtii] 	Algae
41656	293	65	53	12	4.484	2.165	1.22E-10	6.48E-09	2224	craniferina_c5324	CUST_7339_PI416193500	212541488	XP_002150899.1	"RNA binding protein Tma22, putative [Penicillium marneffei ATCC 18224] "	Fungus
31660	1109	180	182	48	6.26	2.646	7.03E-08	1.13E-06	2225	craniferina_c14092	CUST_7651_PI416193496	259489534	CBF89884.1	TPA: PDI related protein A (Eurofung) [Aspergillus nidulans FGSC A4]	Fungus
43847	42	3612	7	154	-87.085	-6.444	2.34E-06	1.77E-05	2226	craniferina_c21900	CUST_14519_PI416193496	NA	NA	NA	Fungus
42710	76	5	26	3	17.572	4.135	1.01E-06	9.05E-06	2227	craniferina_c6255	CUST_2114_PI416193496	NA	NA	NA	Algae
33996	212	32	78	7	6.498	2.7	8.82E-08	1.35E-06	2228	craniferina_c18660	CUST_11428_PI416193496	NA	NA	NA	Fungus
6689	110	3973	21	821	-36.216	-5.179	1.62E-06	1.32E-05	2229	craniferina_lrc426	CUST_798_PI416193500	212530462	XP_002145388.1	"pyruvate formate lyase activating enzyme, putative [Penicillium marneffei ATCC 18224] "	Algae
2177	103	539	10	58	-5.249	-2.392	1.19E-08	2.79E-07	2230	craniferina_lrc13621	CUST_7249_PI416193496	NA	NA	NA	Algae
8976	445	2376	114	353	-5.412	-2.436	1.84E-08	3.96E-07	2231	craniferina_lrc2292	CUST_393_PI416193496	289613690	CBI59389.1	unnamed protein product [Sordaria macrospora]	Fungus
9494	364	73	104	15	4.906	2.294	3.55E-09	1.07E-07	2232	craniferina_c9834	CUST_4362_PI416193496	169599991	XP_001793418.1	hypothetical protein SNOG_02825 [Phaeosphaeria nodorum SN15] 	Fungus
26717	331	47	4	9	7.143	2.837	1.47E-07	2.00E-06	2233	craniferina_c13833	CUST_7433_PI416193496	156050017	XP_001590970.1	hypothetical protein SS1G_07594 [Sclerotinia sclerotiorum 1980] 	Fungus
36191	591	95	101	18	6.23	2.639	6.86E-08	1.11E-06	2234	Cr_DMini_4897F06.ab1	CUST_17303_PI416193500	154274173	XP_001537938.1	predicted protein [Ajellomyces capsulatus NAm1] 	Algae
40334	389	61	96	22	6.555	2.713	9.55E-08	1.44E-06	2235	Cr_DMidi_7585G08.ab1	CUST_16230_PI416193500	154321225	XP_001559928.1	hypothetical protein BC1G_01487 [Botryotinia fuckeliana B05.10] 	Fungus
43668	601	5927	230	390	-10.297	-3.364	4.97E-07	5.22E-06	2236	craniferina_c8387	CUST_3369_PI416193496	NA	NA	NA	Algae
8648	222	33	36	14	7.061	2.82	1.40E-07	1.93E-06	2237	craniferina_c3290	CUST_745_PI416193496	295662970	XP_002792038.1	PH domain-containing protein [Paracoccidioides brasiliensis Pb01] 	Algae
8230	232	5	88	3	44.272	5.468	1.80E-06	1.43E-05	2238	craniferina_c3296	CUST_5096_PI416193500	240274280	EER37797.1	conserved hypothetical protein [Ajellomyces capsulatus H143]	Fungus
42420	586	102	58	28	5.894	2.559	4.52E-08	7.94E-07	2239	craniferina_c10801	CUST_5039_PI416193496	261201113	XP_002626957.1	branchpoint-bridging protein [Ajellomyces dermatitidis SLH14081] 	Fungus
4532	262	31	38	4	8.5	3.087	3.06E-07	3.59E-06	2240	craniferina_c11871	CUST_12127_PI416193500	256726541	EEU39902.1	hypothetical protein NECHADRAFT_79593 [Nectria haematococca mpVI 77-13-4]	Fungus
43633	211	43	25	10	4.951	2.308	4.37E-09	1.25E-07	2241	craniferina_c6707	CUST_2348_PI416193496	NA	NA	NA	Algae
40105	149	774	31	216	-5.13	-2.359	9.14E-09	2.29E-07	2242	craniferina_lrc309	CUST_584_PI416193500	NA	NA	NA	Fungus
24708	99	640	16	24	-6.495	-2.699	9.14E-08	1.39E-06	2243	craniferina_c2263	CUST_3757_PI416193500	NA	NA	NA	Algae
18082	14	112	2	36	-7.724	-2.949	2.15E-07	2.72E-06	2244	craniferina_c19949	CUST_12656_PI416193496	732623	CAA39367.1	n-alkane inducible cytochrome P-450 [Candida maltosa]	Fungus
30624	513	70	134	28	7.597	2.925	2.00E-07	2.57E-06	2245	craniferina_c5944	CUST_7984_PI416193500	154321786	XP_001560208.1	hypothetical protein BC1G_01040 [Botryotinia fuckeliana B05.10] 	Algae
3916	581	45	154	16	13.166	3.719	7.62E-07	7.27E-06	2246	craniferina_c22478	CUST_14785_PI416193500	586209	P38078.1	VATA_CANTRRecName: Full=V-type proton ATPase catalytic subunit A; Short=V-ATPase subunit A; AltName: Full=Vacuolar proton pump subunit A; Contains: RecName: Full=Endonuclease PI-CtrI; AltName: Full=VMA1-derived endonuclease; Short=VDE; AltName: Full=Ctr VMA intein 	Fungus
37713	921	71	153	39	14.209	3.829	8.30E-07	7.77E-06	2247	craniferina_c4542	CUST_6539_PI416193500	225555885	EEH04175.1	YagE family protein [Ajellomyces capsulatus G186AR]	Fungus
10146	107	696	14	57	-6.506	-2.702	9.54E-08	1.44E-06	2248	craniferina_c16476	CUST_9591_PI416193496	NA	NA	NA	Algae
42470	12073	56766	502	8896	-4.668	-2.223	9.71E-10	3.65E-08	2249	craniferina_c1956	CUST_3326_PI416193500	255956605	XP_002569055.1	Pc21g20680 [Penicillium chrysogenum Wisconsin 54-1255] 	Fungus
25730	54	10	10	2	5.441	2.444	2.15E-08	4.45E-07	2250	craniferina_c4000	CUST_5948_PI416193500	225684886	EEH23170.1	FACT complex subunit spt16 [Paracoccidioides brasiliensis Pb03]	Fungus
34726	3806	893	311	100	4.269	2.094	5.30E-12	4.49E-10	2251	craniferina_c1677	CUST_230_PI416193496	NA	NA	NA	Algae
13619	832	154	130	48	5.57	2.478	2.83E-08	5.51E-07	2252	craniferina_c26832	CUST_19184_PI416193496	154308808	XP_001553739.1	hypothetical protein BC1G_07932 [Botryotinia fuckeliana B05.10] 	Fungus
5144	42	3	3	2	14.713	3.879	8.80E-07	8.13E-06	2253	craniferina_c10742	CUST_5000_PI416193496	171690994	XP_001910422.1	hypothetical protein [Podospora anserina S mat+] 	Fungus
26077	208	39	9	13	5.471	2.452	2.37E-08	4.81E-07	2254	craniferina_c18692	CUST_14425_PI416193500	154317834	XP_001558236.1	hypothetical protein BC1G_02900 [Botryotinia fuckeliana B05.10] 	Algae
18224	289	2	81	0	156.152	7.287	3.05E-06	2.20E-05	2255	Cr_DMini_3841D08.ab1	CUST_16929_PI416193500	NA	NA	NA	Algae
1139	185	25	25	8	7.784	2.96	2.37E-07	2.94E-06	2256	craniferina_c9923	CUST_10985_PI416193500	189189132	XP_001930905.1	conserved hypothetical protein [Pyrenophora tritici-repentis Pt-1C-BFP] 	Fungus
44682	1183	6103	225	2065	-5.006	-2.324	6.33E-09	1.69E-07	2257	craniferina_c6332	CUST_8345_PI416193500	NA	NA	NA	Fungus
17098	389	62	111	17	6.304	2.656	8.36E-08	1.29E-06	2258	craniferina_c24489	CUST_16956_PI416193496	145259027	XP_001402247.1	hypothetical protein An04g08890 [Aspergillus niger] 	Fungus
26952	32	159	9	35	-5.042	-2.334	7.42E-09	1.93E-07	2259	craniferina_c26458	CUST_18818_PI416193496	NA	NA	NA	Algae
21573	4	25	0	5	-5.922	-2.566	5.35E-08	9.10E-07	2260	craniferina_c6096	CUST_8132_PI416193500	NA	NA	NA	Fungus
12885	461	2553	134	471	-5.665	-2.502	3.67E-08	6.76E-07	2261	craniferina_lrc4577	CUST_1288_PI416193496	NA	NA	NA	Algae
10228	84	432	15	41	-5.203	-2.379	1.28E-08	2.96E-07	2262	craniferina_c15080	CUST_8477_PI416193496	NA	NA	NA	Fungus
33660	121	19	28	5	6.254	2.645	7.87E-08	1.23E-06	2263	craniferina_c12118	CUST_5995_PI416193496	NA	NA	NA	Fungus
35546	107	557	5	77	-5.176	-2.372	1.19E-08	2.80E-07	2264	craniferina_c14790	CUST_8235_PI416193496	295663040	XP_002792073.1	AP-1 complex subunit sigma-1 [Paracoccidioides brasiliensis Pb01] 	Fungus
30872	5	37	0	10	-7.604	-2.927	2.19E-07	2.77E-06	2265	craniferina_c3150	CUST_687_PI416193496	NA	NA	NA	Fungus
2596	466	51	12	20	9.809	3.294	4.82E-07	5.11E-06	2266	craniferina_c24485	CUST_16952_PI416193496	255933011	XP_002557976.1	Pc12g11590 [Penicillium chrysogenum Wisconsin 54-1255] 	Fungus
43423	181	22	17	13	9.292	3.216	4.26E-07	4.63E-06	2267	craniferina_c20429	CUST_13118_PI416193496	NA	NA	NA	Fungus
29182	734	3636	181	109	-5.047	-2.335	7.83E-09	2.02E-07	2268	craniferina_c5424	CUST_7453_PI416193500	27754463	AAO22679.1	unknown protein [Arabidopsis thaliana]	Algae
5233	13	3	1	1	5.218	2.384	1.35E-08	3.08E-07	2269	craniferina_c10927	CUST_5124_PI416193496	169621568	XP_001804194.1	hypothetical protein SNOG_13994 [Phaeosphaeria nodorum SN15] 	Algae
40379	306	2027	19	100	-6.618	-2.726	1.12E-07	1.61E-06	2270	craniferina_c3235	CUST_5027_PI416193500	71000341	XP_754865.1	DRAP deaminase [Aspergillus fumigatus Af293] 	Algae
32452	149	830	25	145	-5.572	-2.478	3.14E-08	6.01E-07	2271	craniferina_c24785	CUST_17231_PI416193496	NA	NA	NA	Algae
14295	561	2595	41	268	-4.618	-2.207	8.59E-10	3.30E-08	2272	craniferina_c24720	CUST_17170_PI416193496	NA	NA	NA	Algae
45007	185	3075	43	339	-16.816	-4.072	1.05E-06	9.31E-06	2273	Cr_WMini_769E01.ab1	CUST_20005_PI416193500	NA	NA	NA	Fungus
42991	40	300	5	21	-7.442	-2.896	2.02E-07	2.59E-06	2274	craniferina_c9992	CUST_4474_PI416193496	NA	NA	NA	Fungus
34922	603	16602	77	1549	-27.59	-4.786	1.53E-06	1.25E-05	2275	craniferina_c24566	CUST_15021_PI416193500	225683093	EEH21377.1	vacuolar protein [Paracoccidioides brasiliensis Pb03]	Fungus
5179	131	4	42	1	36.462	5.188	1.78E-06	1.41E-05	2276	Cr_DMidi_9697B01.ab1	CUST_16415_PI416193500	NA	NA	NA	Algae
44264	3034	544	495	42	5.539	2.47	2.99E-08	5.78E-07	2277	craniferina_c11452	CUST_11891_PI416193500	169609496	XP_001798167.1	hypothetical protein SNOG_07840 [Phaeosphaeria nodorum SN15] 	Fungus
40215	15	99	4	34	-6.583	-2.719	1.11E-07	1.61E-06	2278	craniferina_c4622	CUST_1312_PI416193496	256729992	EEU43344.1	hypothetical protein NECHADRAFT_82537 [Nectria haematococca mpVI 77-13-4]	Algae
7647	943	148	215	50	6.51	2.703	1.07E-07	1.56E-06	2279	craniferina_c7406	CUST_9216_PI416193500	255949538	XP_002565536.1	Pc22g16200 [Penicillium chrysogenum Wisconsin 54-1255] 	Fungus
36743	220	7500	205	1511	-73.673	-6.203	2.49E-06	1.86E-05	2280	Cr_WMini_4225F01.ab1	CUST_19894_PI416193500	NA	NA	NA	Fungus
4211	160	21	36	6	7.805	2.964	2.57E-07	3.14E-06	2281	craniferina_c7522	CUST_2863_PI416193496	240105426	EER23619.1	"aspartate aminotransferase, mitochondrial precursor, putative [Coccidioides posadasii C735 delta SOWgp]"	Fungus
15969	24	4	8	3	6.848	2.776	1.42E-07	1.95E-06	2282	craniferina_c19537	CUST_12262_PI416193496	NA	NA	NA	Fungus
33066	353	2812	42	149	-7.997	-2.999	2.92E-07	3.47E-06	2283	craniferina_c17447	CUST_10343_PI416193496	NA	NA	NA	Algae
36881	125	696	8	82	-5.564	-2.476	3.35E-08	6.32E-07	2284	craniferina_c23948	CUST_16448_PI416193496	NA	NA	NA	Fungus
9549	27	124	7	11	-4.745	-2.246	2.39E-09	7.69E-08	2285	craniferina_c4225	CUST_6207_PI416193500	NA	NA	NA	Algae
42311	3277	152	1179	30	20.963	4.39	1.30E-06	1.10E-05	2286	craniferina_c2266	CUST_3763_PI416193500	159465641	XP_001691031.1	light-harvesting protein of photosystem I [Chlamydomonas reinhardtii] 	Algae
37589	931	4986	155	277	-5.399	-2.433	2.38E-08	4.84E-07	2287	craniferina_c1273	CUST_2244_PI416193500	258575471	XP_002541917.1	amino acid transporter arg-13 [Uncinocarpus reesii 1704] 	Fungus
36148	318	65	49	5	4.86	2.281	4.37E-09	1.25E-07	2288	craniferina_c16421	CUST_13718_PI416193500	226289774	EEH45258.1	phosphatase [Paracoccidioides brasiliensis Pb18]	Fungus
12881	52	5	9	3	11.792	3.56	7.10E-07	6.88E-06	2289	craniferina_c12884	CUST_6619_PI416193496	NA	NA	NA	Fungus
14548	580	121	38	25	4.848	2.277	4.23E-09	1.23E-07	2290	Cr_DMidi_7585F03.ab1	CUST_16196_PI416193500	156040443	XP_001587208.1	hypothetical protein SS1G_12238 [Sclerotinia sclerotiorum 1980] 	Fungus
4746	9148	65239	1127	2813	-7.162	-2.84	1.85E-07	2.41E-06	2291	craniferina_lrc28282	CUST_20487_PI416193496	145603448	XP_369420.2	ubiquitin fusion protein [Magnaporthe oryzae 70-15] 	Algae
37090	104	5419	97	855	-143.439	-7.164	3.19E-06	2.28E-05	2292	Cr_WMidi_7777C06.ab1	CUST_18475_PI416193500	242012213	XP_002426828.1	"Selenium-binding protein, putative [Pediculus humanus corporis] "	Fungus
12955	121	717	9	87	-5.883	-2.556	5.89E-08	9.85E-07	2293	craniferina_c2503	CUST_451_PI416193496	NA	NA	NA	Algae
11876	50	2	12	0	23.388	4.548	1.45E-06	1.21E-05	2294	craniferina_c12174	CUST_6038_PI416193496	256731141	EEU44491.1	hypothetical protein NECHADRAFT_72072 [Nectria haematococca mpVI 77-13-4]	Fungus
10513	77	12	23	2	6.558	2.713	1.15E-07	1.66E-06	2295	craniferina_c23122	CUST_15669_PI416193496	NA	NA	NA	Fungus
16004	50	4	16	3	15.591	3.963	1.03E-06	9.18E-06	2296	craniferina_c17003	CUST_9999_PI416193496	NA	NA	NA	Fungus
27770	128	903	46	118	-7.366	-2.881	2.12E-07	2.69E-06	2297	craniferina_c12031	CUST_12189_PI416193500	NA	NA	NA	Algae
9073	23	123	1	31	-5.271	-2.398	1.84E-08	3.95E-07	2298	craniferina_c15988	CUST_9206_PI416193496	NA	NA	NA	Fungus
24976	506	77	31	11	6.63	2.729	1.25E-07	1.76E-06	2299	craniferina_c9242	CUST_3930_PI416193496	238483529	XP_002373003.1	RNA polymerase I specific transcription initiation factor RRN3 [Aspergillus flavus NRRL3357] 	Fungus
15226	2	130	0	48	-66.583	-6.057	2.48E-06	1.86E-05	2300	craniferina_c12446	CUST_12366_PI416193500	NA	NA	NA	Fungus
39892	13140	2894	564	194	4.545	2.184	7.44E-10	2.95E-08	2301	Cr_WMidi_7777F09.ab1	CUST_18528_PI416193500	NA	NA	NA	Fungus
25568	550	41	138	20	14.483	3.856	9.69E-07	8.78E-06	2302	craniferina_c22478	CUST_14786_PI416193500	586209	P38078.1	VATA_CANTRRecName: Full=V-type proton ATPase catalytic subunit A; Short=V-ATPase subunit A; AltName: Full=Vacuolar proton pump subunit A; Contains: RecName: Full=Endonuclease PI-CtrI; AltName: Full=VMA1-derived endonuclease; Short=VDE; AltName: Full=Ctr VMA intein 	Fungus
23471	22	99	0	15	-4.424	-2.145	1.95E-10	9.59E-09	2303	craniferina_c22130	CUST_14737_PI416193496	NA	NA	NA	Fungus
29241	171	1148	45	276	-6.719	-2.748	1.35E-07	1.87E-06	2304	craniferina_c1637	CUST_2833_PI416193500	NA	NA	NA	Fungus
16138	142510	34552	3496	3733	4.141	2.05	8.18E-13	9.22E-11	2305	Cr_WMidi_7201D02.ab1	CUST_18350_PI416193500	NA	NA	NA	Fungus
45116	58	295	5	36	-5.027	-2.33	9.65E-09	2.39E-07	2306	craniferina_c4512	CUST_6513_PI416193500	258571487	XP_002544547.1	ER lumen protein retaining receptor 2 [Uncinocarpus reesii 1704] 	Fungus
37629	1237	52782	489	9636	-44.898	-5.489	2.15E-06	1.65E-05	2307	Cr_DMini_673F02.ab1	CUST_17462_PI416193500	11345300	AAG34660.1	AF295432_1prepropenicillopepsin-JT3 [Penicillium janthinellum]	Algae
7414	240	1132	84	175	-4.866	-2.283	5.23E-09	1.45E-07	2308	craniferina_c8037	CUST_9739_PI416193500	154303096	XP_001551956.1	hypothetical protein BC1G_09568 [Botryotinia fuckeliana B05.10] 	Algae
18715	1131	65	164	24	18.039	4.173	1.24E-06	1.07E-05	2309	craniferina_c4642	CUST_6635_PI416193500	NA	NA	NA	Fungus
36845	3610	15790	599	1076	-4.406	-2.139	1.85E-10	9.13E-09	2310	craniferina_lrc733	CUST_1329_PI416193500	154286918	XP_001544254.1	conserved hypothetical protein [Ajellomyces capsulatus NAm1] 	Fungus
22891	27	3	7	1	10.781	3.43	6.58E-07	6.49E-06	2311	craniferina_c25531	CUST_17935_PI416193496	258591528	CBE67829.1	conserved protein of unknown function [NC10 bacterium Dutch sediment]	Fungus
28274	139	16	55	8	8.846	3.145	4.21E-07	4.59E-06	2312	craniferina_c27390	CUST_19716_PI416193496	NA	NA	NA	Fungus
12378	134	4818	27	922	-36.117	-5.175	1.92E-06	1.50E-05	2313	craniferina_lrc426	CUST_797_PI416193500	212530462	XP_002145388.1	"pyruvate formate lyase activating enzyme, putative [Penicillium marneffei ATCC 18224] "	Algae
11818	45	240	19	11	-5.734	-2.519	5.14E-08	8.81E-07	2314	craniferina_c15751	CUST_9017_PI416193496	70998803	XP_754123.1	conserved hypothetical protein [Aspergillus fumigatus Af293] 	Fungus
35220	1039	115	74	45	9.506	3.249	5.09E-07	5.32E-06	2315	craniferina_c7588	CUST_9363_PI416193500	189199658	XP_001936166.1	arrestin domain containing protein [Pyrenophora tritici-repentis Pt-1C-BFP] 	Algae
2490	2	92	0	27	-41.099	-5.361	2.11E-06	1.62E-05	2316	craniferina_c10853	CUST_11539_PI416193500	NA	NA	NA	Algae
15427	1167	10	246	5	123.63	6.95	3.22E-06	2.30E-05	2317	craniferina_c6674	CUST_8683_PI416193500	73671136	YP_307151.1	hypothetical protein Mbar_A3708 [Methanosarcina barkeri str. Fusaro] 	Fungus
9509	102	498	11	169	-4.724	-2.24	3.05E-09	9.44E-08	2318	craniferina_c1793	CUST_3073_PI416193500	156056673	XP_001594260.1	hypothetical protein SS1G_04067 [Sclerotinia sclerotiorum 1980] 	Fungus
24246	4535	6	1017	6	1241.76	10.278	4.97E-06	3.29E-05	2319	craniferina_lrc395	CUST_744_PI416193500	242821088	XP_002487610.1	conserved hypothetical protein [Talaromyces stipitatus ATCC 10500] 	Fungus
28886	17338	49	5422	21	363.898	8.507	4.20E-06	2.85E-05	2320	craniferina_lrc746	CUST_1355_PI416193500	171695866	XP_001912857.1	hypothetical protein [Podospora anserina S mat+] 	Fungus
38261	54	281	4	73	-5.104	-2.352	1.33E-08	3.05E-07	2321	craniferina_c2752	CUST_4408_PI416193500	154273064	XP_001537384.1	conserved hypothetical protein [Ajellomyces capsulatus NAm1] 	Fungus
21027	38	189	1	26	-4.988	-2.319	9.67E-09	2.39E-07	2322	craniferina_c17253	CUST_14093_PI416193500	145350916	XP_001419840.1	predicted protein [Ostreococcus lucimarinus CCE9901] 	Algae
44907	1721	322	290	85	5.427	2.44	3.05E-08	5.86E-07	2323	craniferina_c21125	CUST_13779_PI416193496	145245211	XP_001394873.1	hypothetical protein An11g09150 [Aspergillus niger] 	Fungus
27904	237	35	31	8	6.944	2.796	1.83E-07	2.39E-06	2324	craniferina_c3554	CUST_844_PI416193496	242767571	XP_002341395.1	"HLH transcription factor (GlcD gamma), putative [Talaromyces stipitatus ATCC 10500] "	Fungus
31256	143	784	7	166	-5.406	-2.435	2.97E-08	5.74E-07	2325	craniferina_lrc12787	CUST_6541_PI416193496	NA	NA	NA	Fungus
32448	1278	234	386	28	5.324	2.412	2.49E-08	5.01E-07	2326	craniferina_c2793	CUST_4462_PI416193500	159129070	EDP54184.1	vacuolar H+\/Ca2+ exchanger [Aspergillus fumigatus A1163]	Fungus
11778	134	26	13	7	5.367	2.424	2.72E-08	5.34E-07	2327	craniferina_c25486	CUST_17893_PI416193496	19850241	AAL99608.1	AF348412_1cytosolic aldehyde dehydrogenase RF2C [Zea mays] 	Fungus
20338	710	99	287	19	6.877	2.782	1.77E-07	2.33E-06	2328	craniferina_c9738	CUST_4286_PI416193496	261196047	XP_002624427.1	GTP-binding protein LepA [Ajellomyces dermatitidis SLH14081] 	Fungus
32814	294	4	77	2	82.869	6.373	2.94E-06	2.14E-05	2329	craniferina_c28032	CUST_20298_PI416193496	238493978	XP_002378225.1	"transcriptional repressor TupA/RocA, putative [Aspergillus flavus NRRL3357] "	Fungus
41356	17	400	2	32	-23.589	-4.56	1.58E-06	1.29E-05	2330	craniferina_c17905	CUST_10730_PI416193496	NA	NA	NA	Algae
30910	2	440	0	43	-236.924	-7.888	3.95E-06	2.71E-05	2331	craniferina_c1647	CUST_2848_PI416193500	NA	NA	NA	Algae
8797	5	64	2	4	-12.907	-3.69	9.16E-07	8.40E-06	2332	craniferina_c9635	CUST_4214_PI416193496	NA	NA	NA	Fungus
36742	796	104	86	33	7.898	2.981	3.18E-07	3.69E-06	2333	craniferina_c14245	CUST_12926_PI416193500	242768465	XP_002341574.1	"myosin class II heavy chain (MHC), putative [Talaromyces stipitatus ATCC 10500] "	Fungus
32099	141	791	6	162	-5.553	-2.473	4.02E-08	7.25E-07	2334	craniferina_lrc21987	CUST_14600_PI416193496	NA	NA	NA	Fungus
14765	92	12	47	5	7.783	2.96	2.97E-07	3.51E-06	2335	craniferina_c23140	CUST_15685_PI416193496	NA	NA	NA	Fungus
4438	10	107	2	16	-10.602	-3.406	6.77E-07	6.65E-06	2336	craniferina_c852	CUST_1540_PI416193500	NA	NA	NA	Fungus
29990	77	17	7	2	4.532	2.18	1.03E-09	3.84E-08	2337	craniferina_c9231	CUST_3922_PI416193496	171695394	XP_001912621.1	hypothetical protein [Podospora anserina S mat+] 	Fungus
31946	1211	195	216	54	6.331	2.663	1.14E-07	1.63E-06	2338	craniferina_c14728	CUST_8178_PI416193496	189204696	XP_001938683.1	bud site selection protein 7 [Pyrenophora tritici-repentis Pt-1C-BFP] 	Fungus
42133	50	380	5	26	-7.671	-2.939	2.90E-07	3.44E-06	2339	craniferina_c25714	CUST_18105_PI416193496	116203875	XP_001227748.1	hypothetical protein CHGG_09821 [Chaetomium globosum CBS 148.51] 	Fungus
14749	111	16	15	5	7.232	2.854	2.33E-07	2.89E-06	2340	craniferina_c22692	CUST_15261_PI416193496	NA	NA	NA	Algae
18406	26	126	1	20	-4.816	-2.268	5.46E-09	1.50E-07	2341	craniferina_c19472	CUST_12201_PI416193496	NA	NA	NA	Algae
4025	766	136	205	36	5.608	2.487	4.75E-08	8.26E-07	2342	craniferina_c9423	CUST_4057_PI416193496	NA	NA	NA	Fungus
12802	43	231	5	46	-5.285	-2.402	2.46E-08	4.95E-07	2343	craniferina_c10489	CUST_4822_PI416193496	NA	NA	NA	Fungus
37275	9158	24	14633	14	110.749	6.791	3.30E-06	2.35E-05	2344	craniferina_c10900	CUST_11579_PI416193500	240109555	EER27724.1	hypothetical protein CPC735_030600 [Coccidioides posadasii C735 delta SOWgp]	Fungus
41585	344	66	33	2	5.193	2.377	2.04E-08	4.26E-07	2345	craniferina_c11789	CUST_12092_PI416193500	296415602	XP_002837475.1	hypothetical protein [Tuber melanosporum Mel28] 	Algae
7297	15745	618	7426	105	24.024	4.586	1.66E-06	1.34E-05	2346	craniferina_c10132	CUST_4565_PI416193496	NA	NA	NA	Algae
24307	142	4440	135	980	-63.956	-5.999	2.76E-06	2.02E-05	2347	Cr_WMini_4225F01.ab1	CUST_19895_PI416193500	NA	NA	NA	Fungus
6857	7545	52247	4994	10146	-7.816	-2.966	3.18E-07	3.69E-06	2348	craniferina_c14699	CUST_8151_PI416193496	NA	NA	NA	Fungus
33073	72	7	33	4	10.209	3.352	6.55E-07	6.47E-06	2349	craniferina_c20380	CUST_13071_PI416193496	NA	NA	NA	Fungus
15080	105	521	21	72	-4.98	-2.316	1.11E-08	2.67E-07	2350	craniferina_c5391	CUST_1677_PI416193496	NA	NA	NA	Algae
12271	27	147	4	21	-5.461	-2.449	3.62E-08	6.69E-07	2351	craniferina_c27741	CUST_20047_PI416193496	212532793	XP_002146553.1	4-phosphopantetheinyl transferase NpgA/CfwA [Penicillium marneffei ATCC 18224] 	Fungus
28643	21	121	3	23	-5.753	-2.524	6.41E-08	1.05E-06	2352	craniferina_c25967	CUST_18348_PI416193496	159463778	XP_001690119.1	acetyl-coa biotin carboxyl carrier [Chlamydomonas reinhardtii] 	Algae
8542	3177	14223	142	1937	-4.453	-2.155	6.41E-10	2.61E-08	2353	craniferina_lrc1370	CUST_2414_PI416193500	296804368	XP_002843036.1	conserved hypothetical protein [Arthroderma otae CBS 113480] 	Fungus
37816	29	2	5	0	11.837	3.565	8.36E-07	7.81E-06	2354	craniferina_c6147	CUST_2058_PI416193496	NA	NA	NA	Algae
7721	7	67	2	16	-10.224	-3.354	6.60E-07	6.51E-06	2355	craniferina_c27961	CUST_20239_PI416193496	258572164	XP_002544844.1	predicted protein [Uncinocarpus reesii 1704] 	Fungus
13958	2	102	0	45	-51.751	-5.694	2.54E-06	1.89E-05	2356	craniferina_c13855	CUST_12784_PI416193500	154272882	XP_001537293.1	hypothetical protein HCAG_07602 [Ajellomyces capsulatus NAm1] 	Algae
923	45	548	8	121	-12.211	-3.61	8.88E-07	8.20E-06	2357	craniferina_c19490	CUST_12219_PI416193496	NA	NA	NA	Algae
15460	225	42	14	3	5.431	2.441	3.54E-08	6.57E-07	2358	craniferina_c16543	CUST_13768_PI416193500	240108502	EER26676.1	Inhibitor of Apoptosis domain containing protein [Coccidioides posadasii C735 delta SOWgp]	Algae
1439	45	295	4	107	-6.307	-2.657	1.18E-07	1.68E-06	2359	craniferina_c24701	CUST_17155_PI416193496	NA	NA	NA	Algae
39134	266	1432	28	259	-5.357	-2.422	3.18E-08	6.07E-07	2360	craniferina_c11684	CUST_5659_PI416193496	NA	NA	NA	Fungus
34375	142	1923	27	88	-13.718	-3.778	1.03E-06	9.21E-06	2361	craniferina_c6421	CUST_2207_PI416193496	NA	NA	NA	Algae
17482	26	3	11	2	9.413	3.235	5.60E-07	5.72E-06	2362	craniferina_c5109	CUST_1545_PI416193496	NA	NA	NA	Fungus
185	3727	494	2271	82	6.548	2.711	1.45E-07	1.98E-06	2363	craniferina_c19587	CUST_12310_PI416193496	NA	NA	NA	Fungus
24997	10	62	2	12	-6.074	-2.603	9.58E-08	1.44E-06	2364	craniferina_c26373	CUST_18736_PI416193496	NA	NA	NA	Algae
9915	3	14	1	2	-5.433	-2.442	3.63E-08	6.71E-07	2365	craniferina_c13074	CUST_12574_PI416193500	145259279	XP_001402321.1	hypothetical protein An04g09650 [Aspergillus niger] 	Algae
29696	93	483	8	93	-5.137	-2.361	1.93E-08	4.11E-07	2366	craniferina_c16333	CUST_9480_PI416193496	NA	NA	NA	Fungus
36254	2	46	0	11	-22.384	-4.484	1.64E-06	1.33E-05	2367	craniferina_c19977	CUST_12684_PI416193496	NA	NA	NA	Fungus
23995	610	111	131	33	5.582	2.481	4.90E-08	8.47E-07	2368	craniferina_c14592	CUST_8064_PI416193496	295669368	XP_002795232.1	conserved hypothetical protein [Paracoccidioides brasiliensis Pb01] 	Fungus
15836	142	770	15	156	-5.365	-2.424	3.26E-08	6.18E-07	2369	craniferina_lrc6752	CUST_2377_PI416193496	NA	NA	NA	Fungus
38528	80	13	35	2	5.988	2.582	8.86E-08	1.35E-06	2370	craniferina_c23541	CUST_16064_PI416193496	NA	NA	NA	Fungus
43965	72	14	12	2	5.251	2.393	2.55E-08	5.09E-07	2371	craniferina_c16103	CUST_9296_PI416193496	NA	NA	NA	Fungus
13093	513	40	320	28	12.74	3.671	9.73E-07	8.81E-06	2372	craniferina_c16716	CUST_9778_PI416193496	NA	NA	NA	Fungus
14387	1677	8076	667	1442	-5.093	-2.349	1.75E-08	3.80E-07	2373	craniferina_c1225	CUST_2173_PI416193500	225558767	EEH07051.1	anaphase-promoting complex protein [Ajellomyces capsulatus G186AR]	Fungus
5336	446	4	159	1	120.158	6.909	3.51E-06	2.46E-05	2374	craniferina_c24064	CUST_16559_PI416193496	NA	NA	NA	Fungus
31265	105	22	7	5	4.808	2.265	6.71E-09	1.78E-07	2375	craniferina_c16834	CUST_9868_PI416193496	171683379	XP_001906632.1	hypothetical protein [Podospora anserina S mat+] 	Fungus
33770	568	115	76	13	4.943	2.305	1.14E-08	2.71E-07	2376	craniferina_c14872	CUST_13125_PI416193500	226290257	EEH45741.1	translation initiation factor RLI1 [Paracoccidioides brasiliensis Pb18]	Fungus
42929	28	142	7	32	-5.147	-2.364	2.04E-08	4.26E-07	2377	craniferina_c10136	CUST_11129_PI416193500	255078176	XP_002502668.1	predicted protein [Micromonas sp. RCC299] 	Algae
3478	751	3128	191	162	-4.258	-2.09	9.19E-11	5.11E-09	2378	craniferina_c6986	CUST_2532_PI416193496	159491024	XP_001703473.1	hypothetical protein CHLREDRAFT_114298 [Chlamydomonas reinhardtii] 	Algae
24961	23255	33	566	7	717.103	9.486	5.20E-06	3.41E-05	2379	craniferina_lrc662	CUST_1203_PI416193500	296816955	XP_002848814.1	sulfur metabolite repression control protein C [Arthroderma otae CBS 113480] 	Fungus
27303	1173	9343	191	388	-8.029	-3.005	3.82E-07	4.26E-06	2380	craniferina_c10985	CUST_11634_PI416193500	NA	NA	NA	Fungus
43061	239	47	30	8	5.081	2.345	1.72E-08	3.76E-07	2381	craniferina_c16543	CUST_13767_PI416193500	240108502	EER26676.1	Inhibitor of Apoptosis domain containing protein [Coccidioides posadasii C735 delta SOWgp]	Algae
2531	58660	12857	11680	2013	4.541	2.183	1.69E-09	5.76E-08	2382	craniferina_lrc28428	CUST_20617_PI416193496	46125549	XP_387328.1	hypothetical protein FG07152.1 [Gibberella zeae PH-1]	Algae
3636	330	1565	97	285	-4.82	-2.269	7.33E-09	1.91E-07	2383	Cr_DMini_4609C10.ab1	CUST_17081_PI416193500	119479867	XP_001259962.1	beta-glucosidase [Neosartorya fischeri NRRL 181] 	Fungus
29603	317	1643	16	103	-5.179	-2.373	2.35E-08	4.79E-07	2384	Cr_DMini_3841B04.ab1	CUST_16883_PI416193500	NA	NA	NA	Algae
16804	11648	2339	3012	259	4.875	2.285	9.42E-09	2.34E-07	2385	craniferina_c12565	CUST_6357_PI416193496	189189494	XP_001931086.1	conserved hypothetical protein [Pyrenophora tritici-repentis Pt-1C-BFP] 	Algae
34219	2	996	1	429	-396.739	-8.632	4.87E-06	3.23E-05	2386	craniferina_c4597	CUST_6597_PI416193500	154309933	XP_001554299.1	hypothetical protein BC1G_06887 [Botryotinia fuckeliana B05.10] 	Fungus
9265	6256	26099	511	1819	-4.175	-2.062	2.72E-11	1.84E-09	2387	craniferina_c17312	CUST_14125_PI416193500	256730970	EEU44320.1	hypothetical protein NECHADRAFT_48840 [Nectria haematococca mpVI 77-13-4]	Algae
19860	86	17	26	2	4.918	2.298	1.12E-08	2.68E-07	2388	craniferina_c22060	CUST_14670_PI416193496	NA	NA	NA	Algae
10820	182	861	16	146	-4.69	-2.23	4.31E-09	1.24E-07	2389	craniferina_lrc28326	CUST_20522_PI416193496	NA	NA	NA	Fungus
21667	203	28	46	18	8.113	3.02	3.98E-07	4.40E-06	2390	craniferina_c8761	CUST_3598_PI416193496	39944906	XP_361990.1	conserved hypothetical protein [Magnaporthe oryzae 70-15] 	Fungus
41773	483	6778	103	996	-14.165	-3.824	1.13E-06	9.88E-06	2391	craniferina_c6229	CUST_8250_PI416193500	169600467	XP_001793656.1	hypothetical protein SNOG_03069 [Phaeosphaeria nodorum SN15] 	Fungus
13315	87	16	29	2	5.368	2.424	3.53E-08	6.57E-07	2392	craniferina_c23870	CUST_16375_PI416193496	NA	NA	NA	Fungus
36446	1354	10544	711	746	-8.703	-3.122	4.83E-07	5.11E-06	2393	Cr_DMini_4609G12.ab1	CUST_17161_PI416193500	121711892	XP_001273561.1	conserved hypothetical protein [Aspergillus clavatus NRRL 1] 	Fungus
36578	36	192	8	13	-5.366	-2.424	3.51E-08	6.53E-07	2394	craniferina_c11120	CUST_5267_PI416193496	NA	NA	NA	Algae
27084	3767	933	278	114	4.049	2.018	9.24E-13	1.02E-10	2395	craniferina_c2116	CUST_3558_PI416193500	NA	NA	NA	Fungus
11182	225	48	35	4	4.624	2.209	3.16E-09	9.71E-08	2396	craniferina_c13218	CUST_6907_PI416193496	NA	NA	NA	Fungus
15208	86	417	8	37	-4.853	-2.279	9.15E-09	2.29E-07	2397	craniferina_c7750	CUST_2995_PI416193496	NA	NA	NA	Fungus
23861	644	91	35	32	7.413	2.89	2.92E-07	3.46E-06	2398	craniferina_c26051	CUST_18431_PI416193496	119500480	XP_001266997.1	hypothetical protein NFIA_105880 [Neosartorya fischeri NRRL 181] 	Fungus
28411	777	157	31	60	5.18	2.373	2.46E-08	4.95E-07	2399	Cr_DMidi_7585H03.ab1	CUST_16242_PI416193500	154292614	XP_001546878.1	hypothetical protein BC1G_14633 [Botryotinia fuckeliana B05.10] 	Algae
2187	13	87	3	15	-6.896	-2.786	2.21E-07	2.79E-06	2400	craniferina_c21613	CUST_14249_PI416193496	NA	NA	NA	Fungus
14832	132	6	17	7	36.469	5.189	2.34E-06	1.77E-05	2401	craniferina_lrc479	CUST_892_PI416193500	239751592	XP_002347924.1	PREDICTED: hypothetical protein XP_002347924 [Homo sapiens]	Fungus
22913	166	15	16	5	11.524	3.527	8.74E-07	8.09E-06	2402	craniferina_c5027	CUST_7035_PI416193500	70992351	XP_751024.1	meiotic recombination protein Mre11 [Aspergillus fumigatus Af293] 	Fungus
15006	91	18	7	8	5.339	2.417	3.45E-08	6.44E-07	2403	craniferina_c26266	CUST_15176_PI416193500	NA	NA	NA	Algae
14294	2	201	0	37	-106.495	-6.735	3.51E-06	2.46E-05	2404	craniferina_c21874	CUST_14716_PI416193500	NA	NA	NA	Fungus
30025	923	48	386	15	18.298	4.194	1.50E-06	1.24E-05	2405	craniferina_c20923	CUST_13587_PI416193496	169764869	XP_001816906.1	hypothetical protein [Aspergillus oryzae RIB40] 	Fungus
18897	2	285	0	59	-155.647	-7.282	3.99E-06	2.73E-05	2406	craniferina_lrc14404	CUST_12973_PI416193500	156059880	XP_001595863.1	hypothetical protein SS1G_03953 [Sclerotinia sclerotiorum 1980] 	Fungus
15531	254	35	36	21	7.936	2.988	3.79E-07	4.23E-06	2407	craniferina_c25781	CUST_18169_PI416193496	NA	NA	NA	Fungus
22883	48972	5741	7584	523	8.48	3.084	4.67E-07	4.98E-06	2408	Cr_DMini_4897E06.ab1	CUST_17282_PI416193500	156064831	XP_001598337.1	hypothetical protein SS1G_00423 [Sclerotinia sclerotiorum 1980] 	Algae
34672	170	14	110	6	10.727	3.423	8.00E-07	7.55E-06	2409	craniferina_c3236	CUST_5029_PI416193500	119471936	XP_001258247.1	hypothetical protein NFIA_056990 [Neosartorya fischeri NRRL 181] 	Algae
11166	97	34053	16	2513	-354.508	-8.47	4.99E-06	3.29E-05	2410	craniferina_lrc106	CUST_211_PI416105755	296413817	XP_002836605.1	hypothetical protein [Tuber melanosporum Mel28] 	Fungus
40996	8	63	3	4	-7.795	-2.963	3.59E-07	4.06E-06	2411	craniferina_c19201	CUST_11941_PI416193496	NA	NA	NA	Fungus
6296	7	41	1	4	-6.052	-2.597	1.07E-07	1.57E-06	2412	craniferina_c24381	CUST_16856_PI416193496	NA	NA	NA	Algae
33294	274	36	22	10	7.733	2.951	3.48E-07	3.96E-06	2413	craniferina_c16986	CUST_9984_PI416193496	NA	NA	NA	Fungus
8287	9	310	1	127	-34.036	-5.089	2.34E-06	1.77E-05	2414	craniferina_c10138	CUST_11131_PI416193500	189194569	XP_001933623.1	26S proteasome non-ATPase regulatory subunit 13 [Pyrenophora tritici-repentis Pt-1C-BFP] 	Algae
15587	272	54	102	16	4.992	2.32	1.53E-08	3.41E-07	2415	craniferina_c7544	CUST_9328_PI416193500	NA	NA	NA	Fungus
7170	42216	7052	3870	732	5.992	2.583	1.04E-07	1.53E-06	2416	craniferina_c10222	CUST_11168_PI416193500	NA	NA	NA	Fungus
25756	104	489	15	77	-4.72	-2.239	5.83E-09	1.58E-07	2417	craniferina_c2106	CUST_334_PI416193496	NA	NA	NA	Fungus
33674	295	48	44	11	6.277	2.65	1.34E-07	1.86E-06	2418	craniferina_c9420	CUST_10724_PI416193500	238492050	XP_002377262.1	conserved hypothetical protein [Aspergillus flavus NRRL3357] 	Fungus
3502	3	30	2	9	-9.738	-3.284	6.76E-07	6.64E-06	2419	craniferina_c26248	CUST_18618_PI416193496	NA	NA	NA	Fungus
22222	191	1189	43	75	-6.324	-2.661	1.43E-07	1.96E-06	2420	craniferina_c22981	CUST_15533_PI416193496	NA	NA	NA	Algae
21622	2	22	0	6	-12.235	-3.613	1.01E-06	9.04E-06	2421	craniferina_c8371	CUST_10017_PI416193500	NA	NA	NA	Fungus
43245	423	48	65	20	9.333	3.222	6.22E-07	6.22E-06	2422	craniferina_c10477	CUST_4812_PI416193496	145245275	XP_001394905.1	hypothetical protein An11g09470 [Aspergillus niger] 	Algae
15916	163	36	12	3	4.562	2.19	2.83E-09	8.88E-08	2423	craniferina_c9095	CUST_3828_PI416193496	NA	NA	NA	Algae
4633	330	67	49	4	4.886	2.289	1.17E-08	2.76E-07	2424	craniferina_c16421	CUST_13717_PI416193500	226289774	EEH45258.1	phosphatase [Paracoccidioides brasiliensis Pb18]	Fungus
13730	22	2	3	0	11.189	3.484	8.74E-07	8.09E-06	2425	craniferina_c23120	CUST_15667_PI416193496	NA	NA	NA	Algae
38352	143	35	5	3	4.137	2.049	2.41E-11	1.67E-09	2426	craniferina_c18590	CUST_11364_PI416193496	NA	NA	NA	Algae
45114	493	71	75	22	7.112	2.83	2.71E-07	3.27E-06	2427	craniferina_c12548	CUST_6343_PI416193496	NA	NA	NA	Algae
7121	96	14	14	1	6.91	2.789	2.42E-07	2.99E-06	2428	craniferina_c7639	CUST_9423_PI416193500	242762237	XP_002340335.1	"phenylalanine ammonia-lyase, putative [Talaromyces stipitatus ATCC 10500] "	Fungus
9835	540	10	123	11	77.88	6.283	3.40E-06	2.40E-05	2429	craniferina_c27943	CUST_15261_PI416193500	169599118	XP_001792982.1	hypothetical protein SNOG_02375 [Phaeosphaeria nodorum SN15] 	Algae
44314	51	227	3	55	-4.369	-2.127	5.65E-10	2.34E-08	2430	craniferina_c7546	CUST_9329_PI416193500	212529116	XP_002144715.1	"metallopeptidase family M24, putative [Penicillium marneffei ATCC 18224] "	Fungus
22663	693	4239	190	1218	-6.131	-2.616	1.18E-07	1.68E-06	2431	craniferina_c10283	CUST_11203_PI416193500	NA	NA	NA	Fungus
12371	122	557	25	47	-4.623	-2.209	4.03E-09	1.18E-07	2432	craniferina_c5423	CUST_7451_PI416193500	261355200	EEY17628.1	acetyl-CoA acetyltransferase [Verticillium albo-atrum VaMs.102]	Algae
29088	2226	9720	392	659	-4.403	-2.139	8.54E-10	3.29E-08	2433	craniferina_c4665	CUST_6660_PI416193500	NA	NA	NA	Fungus
2623	34	4	11	2	7.95	2.991	4.13E-07	4.52E-06	2434	craniferina_c6307	CUST_2141_PI416193496	NA	NA	NA	Fungus
28859	1246	192	589	42	6.099	2.609	1.18E-07	1.68E-06	2435	Cr_DMidi_5281A04.ab1	CUST_15627_PI416193500	169780418	XP_001824673.1	hypothetical protein [Aspergillus oryzae RIB40] 	Algae
201	21	162	11	68	-8.001	-3	4.25E-07	4.62E-06	2436	craniferina_c10641	CUST_4925_PI416193496	239608565	EEQ85552.1	ABC multidrug transporter [Ajellomyces dermatitidis ER-3]	Fungus
13483	662	134	75	37	5.058	2.339	2.00E-08	4.21E-07	2437	craniferina_c13804	CUST_7408_PI416193496	NA	NA	NA	Fungus
23468	16	355	3	20	-22.792	-4.51	1.87E-06	1.47E-05	2438	craniferina_c11993	CUST_5898_PI416193496	NA	NA	NA	Fungus
16523	2	14	1	3	-6.259	-2.646	1.39E-07	1.92E-06	2439	craniferina_c26709	CUST_19063_PI416193496	NA	NA	NA	Algae
15310	306	1309	21	201	-4.254	-2.089	1.98E-10	9.69E-09	2440	craniferina_c3417	CUST_5241_PI416193500	240105821	EER24014.1	HD domain containing protein [Coccidioides posadasii C735 delta SOWgp]	Algae
13291	7473	848	1237	248	9.017	3.173	5.88E-07	5.95E-06	2441	craniferina_c7424	CUST_9229_PI416193500	212529094	XP_002144704.1	"MFS multidrug transporter, putative [Penicillium marneffei ATCC 18224] "	Fungus
23801	122	558	10	116	-4.52	-2.176	2.52E-09	8.07E-08	2442	craniferina_c5415	CUST_7441_PI416193500	171682394	XP_001906140.1	hypothetical protein [Podospora anserina S mat+] 	Fungus
37220	804	184	89	40	4.432	2.148	1.21E-09	4.36E-08	2443	craniferina_c2859	CUST_4542_PI416193500	253981798	ACT46737.1	white collar-2 [Phaeosphaeria avenaria f. sp. triticae]	Fungus
27777	2	58	1	15	-24.086	-4.59	1.97E-06	1.54E-05	2444	craniferina_c23087	CUST_15634_PI416193496	NA	NA	NA	Algae
8529	3491	196	1209	40	17.405	4.121	1.55E-06	1.27E-05	2445	craniferina_c2266	CUST_3764_PI416193500	159465641	XP_001691031.1	light-harvesting protein of photosystem I [Chlamydomonas reinhardtii] 	Algae
19618	11188	2346	502	224	4.782	2.257	9.61E-09	2.38E-07	2446	craniferina_c3748	CUST_5664_PI416193500	NA	NA	NA	Fungus
8208	36	165	11	32	-4.728	-2.241	7.57E-09	1.96E-07	2447	craniferina_c21740	CUST_14367_PI416193496	119481077	XP_001260567.1	"Golgi membrane protein (Rer1), putative [Neosartorya fischeri NRRL 181] "	Fungus
16501	771	3699	187	275	-4.88	-2.287	1.27E-08	2.94E-07	2448	craniferina_c5424	CUST_7454_PI416193500	27754463	AAO22679.1	unknown protein [Arabidopsis thaliana]	Algae
1325	172	14	66	6	12.408	3.633	1.07E-06	9.43E-06	2449	craniferina_c25058	CUST_17485_PI416193496	189192809	XP_001932743.1	carboxypeptidase S1 [Pyrenophora tritici-repentis Pt-1C-BFP] 	Fungus
40247	260	62	34	11	4.237	2.083	1.88E-10	9.25E-09	2450	craniferina_c22555	CUST_15135_PI416193496	116194760	XP_001223192.1	dynein heavy chain [Chaetomium globosum CBS 148.51] 	Algae
13811	129	570	13	98	-4.392	-2.135	8.72E-10	3.33E-08	2451	craniferina_c4231	CUST_6218_PI416193500	NA	NA	NA	Fungus
25746	18	2	7	0	9.115	3.188	6.26E-07	6.25E-06	2452	craniferina_c8343	CUST_9990_PI416193500	116204075	XP_001227848.1	hypothetical protein CHGG_09921 [Chaetomium globosum CBS 148.51] 	Fungus
32999	54	243	6	47	-4.457	-2.156	1.68E-09	5.74E-08	2453	craniferina_c5461	CUST_7487_PI416193500	115389408	XP_001212209.1	predicted protein [Aspergillus terreus NIH2624] 	Fungus
17875	53	319	4	63	-5.91	-2.563	1.06E-07	1.56E-06	2454	craniferina_c15794	CUST_9051_PI416193496	189195584	XP_001934130.1	peroxisomal membrane protein PMP47B [Pyrenophora tritici-repentis Pt-1C-BFP] 	Fungus
34509	3478	275	169	37	12.695	3.666	1.13E-06	9.88E-06	2455	craniferina_c3128	CUST_4901_PI416193500	256729916	EEU43269.1	predicted protein [Nectria haematococca mpVI 77-13-4]	Fungus
4728	5058	638	1915	196	7.756	2.955	3.93E-07	4.35E-06	2456	craniferina_c11265	CUST_11783_PI416193500	156045898	XP_001589504.1	hypothetical protein SS1G_09225 [Sclerotinia sclerotiorum 1980] 	Fungus
10836	45	6	12	4	9.013	3.172	6.21E-07	6.21E-06	2457	craniferina_c26887	CUST_19235_PI416193496	294939009	XP_002782289.1	conserved hypothetical protein [Perkinsus marinus ATCC 50983] 	Fungus
15811	54	248	7	68	-4.54	-2.183	3.24E-09	9.90E-08	2458	craniferina_c24948	CUST_17387_PI416193496	212535582	XP_002147947.1	"alcohol dehydrogenase, putative [Penicillium marneffei ATCC 18224] "	Fungus
26814	178	764	44	61	-4.382	-2.132	8.59E-10	3.30E-08	2459	craniferina_c15882	CUST_13493_PI416193500	NA	NA	NA	Fungus
39519	56104	8242	27852	2209	6.421	2.683	1.79E-07	2.35E-06	2460	craniferina_lrc18023	CUST_10835_PI416193496	32400969	AAP80690.1	polyubiquitin [Griffithsia japonica]	Fungus
2252	529	7084	126	947	-13.601	-3.766	1.24E-06	1.07E-05	2461	craniferina_c6229	CUST_8249_PI416193500	169600467	XP_001793656.1	hypothetical protein SNOG_03069 [Phaeosphaeria nodorum SN15] 	Fungus
498	7230	33868	1336	2455	-4.727	-2.241	8.22E-09	2.10E-07	2462	craniferina_c3146	CUST_4921_PI416193500	156059028	XP_001595437.1	hypothetical protein SS1G_03526 [Sclerotinia sclerotiorum 1980] 	Fungus
14789	720	3303	21	218	-4.583	-2.196	4.16E-09	1.21E-07	2463	craniferina_c17771	CUST_10612_PI416193496	NA	NA	NA	Algae
23734	1180	8663	199	864	-7.379	-2.883	3.34E-07	3.84E-06	2464	craniferina_c10985	CUST_11633_PI416193500	NA	NA	NA	Fungus
18575	623	84	67	14	7.486	2.904	3.55E-07	4.03E-06	2465	craniferina_c16317	CUST_9465_PI416193496	242768465	XP_002341574.1	"myosin class II heavy chain (MHC), putative [Talaromyces stipitatus ATCC 10500] "	Fungus
20043	31	2	10	0	16.322	4.029	1.50E-06	1.24E-05	2466	craniferina_c6294	CUST_8316_PI416193500	119498197	XP_001265856.1	"dioxygenase, putative [Neosartorya fischeri NRRL 181] "	Algae
9122	10	355	1	38	-34.199	-5.096	2.58E-06	1.92E-05	2467	craniferina_c2028	CUST_3432_PI416193500	NA	NA	NA	Fungus
13349	49	278	11	66	-5.637	-2.495	7.81E-08	1.23E-06	2468	craniferina_c4410	CUST_6409_PI416193500	156058742	XP_001595294.1	hypothetical protein SS1G_03383 [Sclerotinia sclerotiorum 1980] 	Fungus
3078	126	625	35	39	-5.081	-2.345	2.49E-08	5.00E-07	2469	craniferina_c16220	CUST_9386_PI416193496	NA	NA	NA	Algae
26998	1489	304	447	38	4.759	2.251	9.79E-09	2.41E-07	2470	craniferina_c11752	CUST_12071_PI416193500	37523158	NP_926535.1	hypothetical protein glr3589 [Gloeobacter violaceus PCC 7421] 	Algae
20811	16	490	3	334	-24.042	-4.588	2.10E-06	1.62E-05	2471	BTK05726001(c)SJ1(t)Dry_0.5-1kb_1441-1536_A3(p)T3(s)090205SJ1SEQ1.017.ab1	CUST_15481_PI416193500	NA	NA	NA	NA
40277	2	638	0	33	-294.892	-8.204	5.30E-06	3.46E-05	2472	craniferina_c27747	CUST_20052_PI416193496	NA	NA	NA	Fungus
33732	42	441	4	219	-9.697	-3.277	7.45E-07	7.15E-06	2473	craniferina_lrc28321	CUST_15371_PI416193500	NA	NA	NA	Fungus
36147	35	4	9	1	9.908	3.309	7.79E-07	7.39E-06	2474	craniferina_c3261	CUST_5053_PI416193500	NA	NA	NA	Fungus
15143	31	2	9	0	16.237	4.021	1.53E-06	1.25E-05	2475	craniferina_c10057	CUST_4515_PI416193496	NA	NA	NA	Fungus
40852	5	45	2	21	-10.218	-3.353	8.31E-07	7.77E-06	2476	craniferina_lrc12756	CUST_12464_PI416193500	295646697	ADG23099.1	molecular chaperone [Rhizoplaca chrysoleuca]	Fungus
29996	69	434	1	131	-6.08	-2.604	1.33E-07	1.85E-06	2477	craniferina_c15091	CUST_8486_PI416193496	291178559	EFE34348.1	hypothetical protein ARB_06748 [Arthroderma benhamiae CBS 112371]	Fungus
1976	227	30	69	1	7.268	2.862	3.34E-07	3.84E-06	2478	craniferina_c12055	CUST_12196_PI416193500	238486578	XP_002374527.1	"cytosine deaminase, putative [Aspergillus flavus NRRL3357] "	Fungus
32733	94	4	45	2	21.487	4.425	1.94E-06	1.51E-05	2479	craniferina_c20582	CUST_13262_PI416193496	NA	NA	NA	Fungus
41061	1009	183	197	44	5.561	2.475	7.21E-08	1.15E-06	2480	craniferina_c26968	CUST_19316_PI416193496	242786807	XP_002480878.1	"two-component osmosensing histidine kinase (Bos1), putative [Talaromyces stipitatus ATCC 10500] "	Fungus
32086	200	38	21	4	5.288	2.403	4.28E-08	7.63E-07	2481	craniferina_c25966	CUST_18347_PI416193496	NA	NA	NA	Fungus
3068	226	40	76	6	5.428	2.441	5.74E-08	9.62E-07	2482	craniferina_c4137	CUST_6099_PI416193500	NA	NA	NA	Fungus
21194	1135	176	181	46	6.553	2.712	2.21E-07	2.78E-06	2483	craniferina_c27407	CUST_19732_PI416193496	115398041	XP_001214612.1	clathrin heavy chain 1 [Aspergillus terreus NIH2624] 	Fungus
9203	11	64	4	13	-5.834	-2.544	1.10E-07	1.60E-06	2484	craniferina_c12374	CUST_6193_PI416193496	240275844	EER39357.1	hormone-sensitive lipase [Ajellomyces capsulatus H143]	Fungus
20228	16	76	1	13	-4.667	-2.222	7.57E-09	1.96E-07	2485	craniferina_c2615	CUST_496_PI416193496	169772479	XP_001820708.1	hypothetical protein [Aspergillus oryzae RIB40] 	Fungus
4009	53	8	15	4	6.95	2.797	2.94E-07	3.48E-06	2486	craniferina_c7681	CUST_2954_PI416193496	NA	NA	NA	Algae
1679	62	5	15	1	12.588	3.654	1.20E-06	1.04E-05	2487	craniferina_c2696	CUST_4339_PI416193500	164428229	XP_958820.2	hypothetical protein NCU06012 [Neurospora crassa OR74A] 	Fungus
21531	665	120	191	28	5.484	2.455	6.56E-08	1.07E-06	2488	craniferina_c21587	CUST_14223_PI416193496	121700274	XP_001268402.1	conserved hypothetical protein [Aspergillus clavatus NRRL 1] 	Fungus
30386	2442	372	788	76	6.415	2.681	1.97E-07	2.53E-06	2489	craniferina_c14004	CUST_12828_PI416193500	225561611	EEH09891.1	DNA binding regulatory protein AmdX [Ajellomyces capsulatus G186AR]	Algae
17959	20	2	5	0	10.499	3.392	9.09E-07	8.35E-06	2490	craniferina_c9042	CUST_10492_PI416193500	NA	NA	NA	Fungus
26879	27432	4949	6882	993	5.49	2.457	6.66E-08	1.08E-06	2491	Cr_DMidi_5473H10.ab1	CUST_15928_PI416193500	146340352	YP_001205400.1	PE-PGRS family protein (fragment) [Bradyrhizobium sp. ORS278] 	Fungus
10811	909	4469	196	727	-4.96	-2.31	2.11E-08	4.40E-07	2492	craniferina_c24072	CUST_16567_PI416193496	NA	NA	NA	Algae
42917	25	3	5	1	7.458	2.899	3.79E-07	4.23E-06	2493	craniferina_c18167	CUST_14368_PI416193500	NA	NA	NA	Fungus
13280	43	202	5	4	-4.784	-2.258	1.23E-08	2.88E-07	2494	craniferina_c22786	CUST_15352_PI416193496	NA	NA	NA	Algae
40689	166	988	85	171	-6.465	-2.693	2.09E-07	2.66E-06	2495	craniferina_c1242	CUST_2200_PI416193500	116202795	XP_001227209.1	hypothetical protein CHGG_09282 [Chaetomium globosum CBS 148.51] 	Fungus
20501	3	311	2	63	-111.983	-6.807	4.35E-06	2.94E-05	2496	craniferina_c24505	CUST_16972_PI416193496	NA	NA	NA	Fungus
33697	2	71	0	20	-34.911	-5.126	2.80E-06	2.05E-05	2497	craniferina_c10853	CUST_11540_PI416193500	NA	NA	NA	Algae
44809	4	18	1	1	-4.648	-2.217	7.79E-09	2.01E-07	2498	craniferina_c25504	CUST_17911_PI416193496	NA	NA	NA	Fungus
8390	153	2744	12	146	-17.947	-4.166	1.77E-06	1.41E-05	2499	craniferina_c16995	CUST_9992_PI416193496	168026210	XP_001765625.1	predicted protein [Physcomitrella patens subsp. patens] 	Algae
40750	275	1196	28	208	-4.32	-2.111	8.67E-10	3.31E-08	2500	craniferina_c3417	CUST_5242_PI416193500	240105821	EER24014.1	HD domain containing protein [Coccidioides posadasii C735 delta SOWgp]	Algae
3432	4995	577	2388	89	7.994	2.999	4.96E-07	5.21E-06	2501	craniferina_c15183	CUST_8556_PI416193496	156050311	XP_001591117.1	hypothetical protein SS1G_07742 [Sclerotinia sclerotiorum 1980] 	Fungus
9352	488	95	21	35	5.395	2.432	5.96E-08	9.93E-07	2502	Cr_DMidi_6817C07.ab1	CUST_15986_PI416193500	154310457	XP_001554560.1	hypothetical protein BC1G_07149 [Botryotinia fuckeliana B05.10] 	Fungus
9438	1036	122	56	40	8.853	3.146	6.57E-07	6.48E-06	2503	craniferina_c7588	CUST_9364_PI416193500	189199658	XP_001936166.1	arrestin domain containing protein [Pyrenophora tritici-repentis Pt-1C-BFP] 	Algae
32034	66	574	10	98	-8.657	-3.114	6.20E-07	6.21E-06	2504	craniferina_c4232	CUST_6220_PI416193500	145238016	XP_001391655.1	hypothetical protein An07g05760 [Aspergillus niger] 	Fungus
37709	67	309	6	56	-4.555	-2.188	4.99E-09	1.39E-07	2505	craniferina_lrc4558	CUST_1278_PI416193496	NA	NA	NA	Fungus
13922	13	2	1	0	6.774	2.76	2.73E-07	3.28E-06	2506	craniferina_c24320	CUST_16799_PI416193496	NA	NA	NA	Algae
16524	101	6078	11	363	-60.455	-5.918	3.56E-06	2.48E-05	2507	craniferina_c18624	CUST_11395_PI416193496	NA	NA	NA	Algae
28005	5980	348	1470	21	16.862	4.076	1.71E-06	1.37E-05	2508	craniferina_c1839	CUST_3138_PI416193500	NA	NA	NA	Fungus
35006	469	102	19	23	4.665	2.222	9.02E-09	2.26E-07	2509	craniferina_c24419	CUST_16890_PI416193496	NA	NA	NA	Fungus
44610	734	88	109	16	8.322	3.057	5.68E-07	5.79E-06	2510	craniferina_c2029	CUST_3434_PI416193500	295672413	XP_002796753.1	dynamin-A [Paracoccidioides brasiliensis Pb01] 	Fungus
12251	18732	492	1986	18	37.943	5.246	3.05E-06	2.20E-05	2511	craniferina_c5212	CUST_7229_PI416193500	259485972	CBF83444.1	"TPA: vesicle coat complex COPII, subunit Sec24 family protein, putative (Eurofung) [Aspergillus nidulans FGSC A4]"	Fungus
4361	202	36	38	2	5.517	2.464	7.57E-08	1.20E-06	2512	craniferina_c4871	CUST_6874_PI416193500	119469437	XP_001257938.1	"SCF ubiquitin ligase subunit CulC, putative [Neosartorya fischeri NRRL 181] "	Fungus
8265	595	85	98	14	6.976	2.802	3.22E-07	3.73E-06	2513	craniferina_c4451	CUST_1224_PI416193496	NA	NA	NA	Fungus
10914	41	176	10	21	-4.328	-2.114	1.13E-09	4.13E-08	2514	craniferina_c4469	CUST_6465_PI416193500	169621444	XP_001804132.1	hypothetical protein SNOG_13932 [Phaeosphaeria nodorum SN15] 	Fungus
20801	106	33772	21	3091	-321.667	-8.329	5.93E-06	3.80E-05	2515	craniferina_lrc106	CUST_202_PI416193500	296413817	XP_002836605.1	hypothetical protein [Tuber melanosporum Mel28] 	Fungus
28454	629	136	65	29	4.678	2.226	9.91E-09	2.43E-07	2516	Cr_DMidi_7585F03.ab1	CUST_16195_PI416193500	156040443	XP_001587208.1	hypothetical protein SS1G_12238 [Sclerotinia sclerotiorum 1980] 	Fungus
35426	6	1311	4	84	-264.85	-8.049	5.69E-06	3.66E-05	2517	Cr_DMini_3841E05.ab1	CUST_16946_PI416193500	189198798	XP_001935736.1	conserved hypothetical protein [Pyrenophora tritici-repentis Pt-1C-BFP] 	Algae
10668	28829	6988	4840	1152	4.124	2.044	1.19E-10	6.33E-09	2518	craniferina_c1019	CUST_1834_PI416193500	NA	NA	NA	Fungus
13035	56	251	19	26	-4.715	-2.237	1.14E-08	2.71E-07	2519	craniferina_c4768	CUST_1385_PI416193496	NA	NA	NA	Fungus
23579	217	33	18	2	6.658	2.735	2.63E-07	3.19E-06	2520	craniferina_c26555	CUST_18913_PI416193496	258572130	XP_002544834.1	conserved hypothetical protein [Uncinocarpus reesii 1704] 	Fungus
41833	71	6	35	4	13.341	3.738	1.37E-06	1.15E-05	2521	craniferina_c10946	CUST_11607_PI416193500	116197523	XP_001224573.1	hypothetical protein CHGG_06917 [Chaetomium globosum CBS 148.51] 	Fungus
3275	3	222	2	28	-75.519	-6.239	4.03E-06	2.75E-05	2522	craniferina_lrc653	CUST_59_PI416193496	NA	NA	NA	Algae
25827	13	208	3	40	-15.692	-3.972	1.64E-06	1.33E-05	2523	craniferina_c13952	CUST_12810_PI416193500	148909228	ABR17714.1	unknown [Picea sitchensis]	Algae
29467	230	1007	30	114	-4.377	-2.13	1.67E-09	5.71E-08	2524	craniferina_c7021	CUST_2555_PI416193496	NA	NA	NA	Fungus
34864	61	820	20	39	-13.913	-3.798	1.46E-06	1.21E-05	2525	craniferina_c26568	CUST_18926_PI416193496	225561670	EEH09950.1	translocation elongation factor [Ajellomyces capsulatus G186AR]	Fungus
21716	2	255	0	22	-142.491	-7.155	5.04E-06	3.32E-05	2526	craniferina_c26829	CUST_19181_PI416193496	NA	NA	NA	Algae
13955	759	139	304	37	5.342	2.417	5.95E-08	9.92E-07	2527	craniferina_c13415	CUST_12658_PI416193500	NA	NA	NA	Fungus
28529	2470	576	553	20	4.213	2.075	4.63E-10	1.98E-08	2528	craniferina_c11701	CUST_5674_PI416193496	255953393	XP_002567449.1	Pc21g04010 [Penicillium chrysogenum Wisconsin 54-1255] 	Fungus
6911	108	16	34	1	6.369	2.671	2.15E-07	2.72E-06	2529	craniferina_c12481	CUST_12371_PI416193500	225556242	EEH04531.1	ATPase family AAA domain-containing protein [Ajellomyces capsulatus G186AR]	Algae
21879	308	71	78	2	4.227	2.08	5.33E-10	2.23E-08	2530	craniferina_c4559	CUST_1279_PI416193496	156052539	XP_001592196.1	eukaryotic initiation factor 4A-12 [Sclerotinia sclerotiorum 1980] 	Fungus
31683	67482	10859	11680	2792	6.282	2.651	1.96E-07	2.53E-06	2531	craniferina_c2420	CUST_3990_PI416193500	NA	NA	NA	Fungus
22748	63	471	40	126	-9.012	-3.172	7.26E-07	7.01E-06	2532	craniferina_lrc27601	CUST_19919_PI416193496	19577346	CAD28427.1	probable nitrate transporter [Aspergillus fumigatus]	Fungus
13741	9	2	2	0	4.505	2.171	4.64E-09	1.31E-07	2533	craniferina_c8249	CUST_3288_PI416193496	291188836	EFE44155.1	hypothetical protein TRV_01048 [Trichophyton verrucosum HKI 0517]	Fungus
44362	327	43	49	21	8.214	3.038	5.75E-07	5.83E-06	2534	craniferina_c18583	CUST_11358_PI416193496	NA	NA	NA	Fungus
440	643	74	66	35	9.605	3.264	8.29E-07	7.76E-06	2535	craniferina_c26235	CUST_18605_PI416193496	156055270	XP_001593559.1	hypothetical protein SS1G_04986 [Sclerotinia sclerotiorum 1980] 	Fungus
7865	100	33460	16	2377	-338.119	-8.401	6.12E-06	3.89E-05	2536	craniferina_lrc106	CUST_201_PI416193500	296413817	XP_002836605.1	hypothetical protein [Tuber melanosporum Mel28] 	Fungus
27470	224	38	84	12	5.796	2.535	1.23E-07	1.74E-06	2537	craniferina_c27174	CUST_19513_PI416193496	296816671	XP_002848672.1	myosin-9 [Arthroderma otae CBS 113480] 	Algae
12871	230	25	65	15	10.244	3.357	9.65E-07	8.75E-06	2538	craniferina_c2671	CUST_4306_PI416193500	189199344	XP_001936009.1	"fumarate hydratase, mitochondrial precursor [Pyrenophora tritici-repentis Pt-1C-BFP] "	Algae
1392	187	859	37	32	-4.641	-2.214	9.54E-09	2.37E-07	2539	craniferina_c14080	CUST_7640_PI416193496	NA	NA	NA	Fungus
17011	27	123	4	24	-4.54	-2.183	5.77E-09	1.57E-07	2540	craniferina_c1070	CUST_1919_PI416193500	242808870	XP_002485253.1	"CFEM domain protein, putative [Talaromyces stipitatus ATCC 10500] "	Fungus
33367	828	119	104	32	7.136	2.835	3.71E-07	4.17E-06	2541	craniferina_c2377	CUST_3931_PI416193500	119501018	XP_001267266.1	"translation initiation factor EF-2 gamma subunit, putative [Neosartorya fischeri NRRL 181] "	Algae
36599	133	15	94	3	7.525	2.912	4.35E-07	4.71E-06	2542	craniferina_c7732	CUST_9494_PI416193500	256734470	EEU47816.1	hypothetical protein NECHADRAFT_90059 [Nectria haematococca mpVI 77-13-4]	Fungus
44479	5853	500	1373	77	11.587	3.534	1.17E-06	1.02E-05	2543	craniferina_c5627	CUST_7656_PI416193500	156064831	XP_001598337.1	hypothetical protein SS1G_00423 [Sclerotinia sclerotiorum 1980] 	Fungus
31426	112128	28525	2527	4056	3.959	1.985	4.51E-12	3.96E-10	2544	BTK05728004(c)SJ1(t)Dry_0.5-1kb_1441-1536_B8(p)T3(s)090205SJ1SEQ1.058.ab1	CUST_15540_PI416193500	NA	NA	NA	NA
16430	272	53	59	13	5.142	2.362	4.04E-08	7.26E-07	2545	craniferina_c15995	CUST_13543_PI416193500	240107958	EER26132.1	ABC1 family protein [Coccidioides posadasii C735 delta SOWgp]	Fungus
39807	307	60	54	9	5.117	2.355	3.86E-08	7.02E-07	2546	craniferina_c25847	CUST_15148_PI416193500	255941684	XP_002561611.1	Pc16g13120 [Penicillium chrysogenum Wisconsin 54-1255] 	Fungus
2219	413	86	9	20	4.888	2.289	2.19E-08	4.52E-07	2547	craniferina_c20393	CUST_13084_PI416193496	NA	NA	NA	Algae
16510	780	94	155	25	8.398	3.07	6.30E-07	6.28E-06	2548	craniferina_c2029	CUST_3433_PI416193500	295672413	XP_002796753.1	dynamin-A [Paracoccidioides brasiliensis Pb01] 	Fungus
13647	2222	315	1354	69	6.344	2.665	2.25E-07	2.82E-06	2549	craniferina_c8138	CUST_3213_PI416193496	115388857	XP_001211934.1	conserved hypothetical protein [Aspergillus terreus NIH2624] 	Fungus
43581	49	7	28	3	6.883	2.783	3.30E-07	3.80E-06	2550	craniferina_c20311	CUST_13005_PI416193496	NA	NA	NA	Fungus
6355	99	505	13	104	-5.055	-2.338	3.41E-08	6.40E-07	2551	craniferina_lrc12216	CUST_6073_PI416193496	NA	NA	NA	Fungus
9235	16	365	4	34	-23.836	-4.575	2.48E-06	1.86E-05	2552	craniferina_c21017	CUST_13676_PI416193496	NA	NA	NA	Fungus
35729	26049	5956	1957	210	4.367	2.127	2.04E-09	6.74E-08	2553	craniferina_c1939	CUST_3295_PI416193500	239613428	EEQ90415.1	GTP-binding protein YchF [Ajellomyces dermatitidis ER-3]	Fungus
44775	79	15	5	6	5.475	2.453	7.99E-08	1.25E-06	2554	craniferina_c6472	CUST_2230_PI416193496	NA	NA	NA	Algae
1251	28	120	3	25	-4.242	-2.085	8.18E-10	3.18E-08	2555	craniferina_c9182	CUST_10579_PI416193500	145254537	XP_001398657.1	hypothetical protein An18g01980 [Aspergillus niger] 	Fungus
6729	6029	24811	1104	1369	-4.16	-2.056	3.72E-10	1.67E-08	2556	craniferina_c1855	CUST_271_PI416193496	NA	NA	NA	Fungus
26526	283	47	43	9	6.097	2.608	1.80E-07	2.36E-06	2557	Cr_DMini_673G11.ab1	CUST_17495_PI416193500	NA	NA	NA	Fungus
13630	13452	294	474	184	51.401	5.684	3.62E-06	2.52E-05	2558	craniferina_c5577	CUST_7605_PI416193500	145250143	XP_001396585.1	hypothetical protein An15g00460 [Aspergillus niger] 	Fungus
42512	766	10892	114	378	-14.329	-3.841	1.59E-06	1.29E-05	2559	craniferina_lrc365	CUST_687_PI416193500	2772940	AAB96651.1	putative cruciform DNA binding protein [Glomus versiforme]	Algae
9654	156	24	37	7	6.589	2.72	2.74E-07	3.29E-06	2560	craniferina_c4450	CUST_1223_PI416193496	NA	NA	NA	Fungus
20069	118	15	14	8	8.542	3.095	6.77E-07	6.65E-06	2561	craniferina_c2218	CUST_3699_PI416193500	169770695	XP_001819817.1	hypothetical protein [Aspergillus oryzae RIB40] 	Fungus
10698	518	93	180	28	5.487	2.456	8.44E-08	1.30E-06	2562	craniferina_c10445	CUST_4788_PI416193496	NA	NA	NA	Fungus
14772	147	802	46	96	-5.665	-2.502	1.13E-07	1.62E-06	2563	craniferina_c7599	CUST_9374_PI416193500	NA	NA	NA	Fungus
12662	275	1790	22	96	-6.518	-2.705	2.66E-07	3.22E-06	2564	craniferina_c22913	CUST_15470_PI416193496	NA	NA	NA	Algae
39743	27	383	3	28	-14.136	-3.821	1.58E-06	1.28E-05	2565	craniferina_c26670	CUST_19024_PI416193496	168029401	XP_001767214.1	predicted protein [Physcomitrella patens subsp. patens] 	Algae
2894	2	13	0	8	-4.978	-2.316	3.01E-08	5.81E-07	2566	Cr_WMidi_8257F08.ab1	CUST_18684_PI416193500	259489603	CBF90011.1	"TPA: oxidoreductase, 2OG-Fe(II) oxygenase family, putative (AFU_orthologue; AFUA_5G11160) [Aspergillus nidulans FGSC A4]"	Fungus
3585	173	33	21	12	5.528	2.467	9.31E-08	1.41E-06	2567	craniferina_c13288	CUST_6965_PI416193496	169620157	XP_001803490.1	hypothetical protein SNOG_13281 [Phaeosphaeria nodorum SN15] 	Fungus
43715	85	14	17	2	6.092	2.607	1.83E-07	2.39E-06	2568	craniferina_c25196	CUST_17618_PI416193496	258567650	XP_002584569.1	protein mst2 [Uncinocarpus reesii 1704] 	Fungus
37343	198	16	77	8	12.834	3.682	1.44E-06	1.20E-05	2569	craniferina_c8826	CUST_3641_PI416193496	NA	NA	NA	Fungus
2575	172	10	21	0	17.154	4.1	1.93E-06	1.51E-05	2570	craniferina_c23835	CUST_16341_PI416193496	NA	NA	NA	Fungus
16673	4561	654	2268	126	6.52	2.705	2.67E-07	3.23E-06	2571	craniferina_c1686	CUST_233_PI416193496	NA	NA	NA	Fungus
[truncated: 6,363,943 more chars]
