# Supplementary material for: Whole transcriptome characterization of the effects of dehydration and rehydration on Cladonia rangiferina, the grey reindeer lichen
Source: BMC Genomics. 2013 Dec 10;14:870. doi: 10.1186/1471-2164-14-870 (PMC3878897; doi:10.1186/1471-2164-14-870)
Supplement: Additional file 10 — The full DE transcript list for comparison W15m vs. Wet. [file 1471-2164-14-870-S10.xls]

Feature identifier	Mean expression level for the specified sample group	Mean expression level for the specified sample group	Standard deviation (of the expression) for the specified sample group	Standard deviation (of the expression) for the specified sample group	Expression ratio (fold-change) between the compared sample groups	Expression ratio (fold-change) between the compared sample groups on the 2-logarithmics scale	T-test p-value for the comparison between the sample groups	FDR-adjusted p-value for the comparison between the sample groups	Average ranking value based on both p-value and fold-change; value 1 is the strongest DE feature						
ID	mean_W15m	mean_Wet	sd_W15m	sd_Wet	FC	logFC	P.Value	adj.P.Val	avgRank	SystematicName	ProbeName	GI	Other	Description	Symbiont classification
9019	11	71379	5	5488	-7312.274	-12.836	6.26E-21	1.82E-17	1	craniferina_lrc475	CUST_884_PI416193500	242824190	XP_002488208.1	"aspartic-type endopeptidase (OpsB), putative [Talaromyces stipitatus ATCC 10500] "	Fungus
27002	3	16111	2	1034	-6508.262	-12.668	1.94E-19	3.16E-16	2	craniferina_c16545	CUST_9646_PI416193496	NA	NA	NA	Algae
29520	3	8127	1	792	-3346.608	-11.708	7.92E-22	4.04E-18	3	craniferina_c15707	CUST_13429_PI416193500	NA	NA	NA	Fungus
13365	19	83688	6	17372	-4601.932	-12.168	2.06E-19	3.23E-16	4	craniferina_lrc556	CUST_1029_PI416193500	70995942	XP_752726.1	conserved hypothetical protein [Aspergillus fumigatus Af293] 	Fungus
40182	2	7494	0	1152	-3163.206	-11.627	8.93E-22	4.04E-18	5	craniferina_c24474	CUST_16942_PI416193496	NA	NA	NA	Fungus
19938	3	9900	1	381	-3528.236	-11.785	1.31E-20	3.34E-17	6	craniferina_c5429	CUST_1698_PI416193496	189204966	XP_001938818.1	"enoyl-acyl-carrier-proteinreductase 1, mitochondrial precursor [Pyrenophora tritici-repentis Pt-1C-BFP] "	Fungus
10714	4	16683	2	2668	-4371.268	-12.094	2.58E-19	3.75E-16	7	craniferina_lrc668	CUST_1216_PI416193500	156032481	XP_001585078.1	hypothetical protein SS1G_13938 [Sclerotinia sclerotiorum 1980] 	Fungus
39620	3	7239	0	764	-2708.49	-11.403	9.71E-24	9.90E-20	8	craniferina_c12488	CUST_6290_PI416193496	289621498	CBI52281.1	unnamed protein product [Sordaria macrospora]	Fungus
28275	3	10367	2	986	-4035.917	-11.979	2.75E-19	3.86E-16	9	craniferina_c1403	CUST_2469_PI416193500	146324614	XP_746687.2	conserved glycine-rich protein [Aspergillus fumigatus Af293] 	Fungus
39799	26	136528	5	32558	-5301.012	-12.372	2.03E-18	2.02E-15	10	craniferina_lrc556	CUST_1030_PI416193500	70995942	XP_752726.1	conserved hypothetical protein [Aspergillus fumigatus Af293] 	Fungus
17356	8	51911	4	6403	-6881.471	-12.749	5.77E-18	4.70E-15	11	craniferina_lrc948	CUST_1709_PI416193500	145230203	XP_001389410.1	hypothetical protein An01g09900 [Aspergillus niger] 	Fungus
30643	2	7479	0	545	-3996.755	-11.965	1.16E-18	1.35E-15	12	craniferina_c3528	CUST_5390_PI416193500	119484088	XP_001261947.1	hypothetical protein NFIA_096720 [Neosartorya fischeri NRRL 181] 	Fungus
42448	5	12779	0	1420	-2627.8	-11.36	2.13E-21	7.87E-18	13	craniferina_c3391	CUST_5213_PI416193500	255949430	XP_002565482.1	Pc22g15660 [Penicillium chrysogenum Wisconsin 54-1255] 	Fungus
12479	8	56678	4	7384	-7517.496	-12.876	1.33E-17	8.92E-15	14	craniferina_lrc948	CUST_1710_PI416193500	145230203	XP_001389410.1	hypothetical protein An01g09900 [Aspergillus niger] 	Fungus
24598	2	3985	0	280	-2150.298	-11.07	4.98E-24	6.77E-20	15	craniferina_c7485	CUST_9279_PI416193500	NA	NA	NA	Fungus
14353	2	8882	0	2006	-4328.253	-12.08	4.03E-18	3.57E-15	16	craniferina_lrc437	CUST_816_PI416193500	189194677	XP_001933677.1	conserved hypothetical protein [Pyrenophora tritici-repentis Pt-1C-BFP] 	Algae
3197	13	74548	10	4345	-7232.928	-12.82	2.66E-17	1.64E-14	17	craniferina_lrc393	CUST_739_PI416193500	169607589	XP_001797214.1	hypothetical protein SNOG_06853 [Phaeosphaeria nodorum SN15] 	Fungus
18196	3	8577	3	591	-2973.555	-11.538	1.22E-18	1.37E-15	18	craniferina_c1546	CUST_2697_PI416193500	70998923	XP_754183.1	NEDD8 conjugating enzyme (UbcL) [Aspergillus fumigatus Af293] 	Fungus
41786	4	13264	2	2636	-4139.295	-12.015	5.97E-18	4.77E-15	19	craniferina_c3103	CUST_4862_PI416193500	119187073	XP_001244143.1	conserved hypothetical protein [Coccidioides immitis RS] 	Fungus
35677	2	3715	0	201	-1903.605	-10.895	8.35E-22	4.04E-18	20	craniferina_c2347	CUST_3883_PI416193500	261353988	EEY16416.1	DNA-directed RNA polymerase II subunit RPB9 [Verticillium albo-atrum VaMs.102]	Fungus
43226	2	3974	0	169	-1670.558	-10.706	1.10E-24	4.50E-20	21	craniferina_c2779	CUST_4443_PI416193500	27450547	AAO14635.1	AF467715_1RfeG [Emericella nidulans] 	Fungus
1484	4	10557	3	994	-2686.75	-11.392	5.84E-19	7.44E-16	22	craniferina_c7485	CUST_9280_PI416193500	NA	NA	NA	Fungus
29719	2	5363	0	329	-2916.639	-11.51	4.02E-18	3.57E-15	23	craniferina_c3528	CUST_5389_PI416193500	119484088	XP_001261947.1	hypothetical protein NFIA_096720 [Neosartorya fischeri NRRL 181] 	Fungus
34467	40	151101	32	8575	-4555.783	-12.153	3.44E-17	1.89E-14	24	craniferina_c16399	CUST_9532_PI416193496	NA	NA	NA	Fungus
41518	6	13307	3	1533	-2516.17	-11.297	3.89E-18	3.57E-15	25	craniferina_c3391	CUST_5214_PI416193500	255949430	XP_002565482.1	Pc22g15660 [Penicillium chrysogenum Wisconsin 54-1255] 	Fungus
8011	3	7596	2	1212	-2789.702	-11.446	9.29E-18	7.01E-15	26	craniferina_c3370	CUST_5190_PI416193500	156059762	XP_001595804.1	eukaryotic translation initiation factor 3 [Sclerotinia sclerotiorum 1980] 	Fungus
38959	2	3125	0	244	-1373.176	-10.423	4.15E-24	6.77E-20	27	craniferina_c12013	CUST_12182_PI416193500	156059186	XP_001595516.1	hypothetical protein SS1G_03605 [Sclerotinia sclerotiorum 1980] 	Algae
18190	5	27364	5	3014	-7461.951	-12.865	4.24E-16	1.71E-13	28	craniferina_lrc84	CUST_159_PI416193500	258570293	XP_002543950.1	predicted protein [Uncinocarpus reesii 1704] 	Fungus
18150	3	4275	2	706	-1679.71	-10.714	1.04E-18	1.25E-15	29	Cr_DMini_4609B06.ab1	CUST_17059_PI416193500	NA	NA	NA	Algae
5595	2	2896	0	260	-1166.213	-10.188	4.85E-23	3.95E-19	30	craniferina_c12783	CUST_12472_PI416193500	85090322	XP_958361.1	hypothetical protein NCU09777 [Neurospora crassa OR74A] 	Algae
38102	12	20295	3	1355	-1681.75	-10.716	2.25E-18	2.19E-15	31	craniferina_lrc753	CUST_1367_PI416193500	154313835	XP_001556243.1	hypothetical protein BC1G_05767 [Botryotinia fuckeliana B05.10] 	Fungus
35555	3	4246	1	256	-1343.911	-10.392	1.79E-20	4.04E-17	32	craniferina_c23552	CUST_16074_PI416193496	NA	NA	NA	Fungus
12766	3	9419	2	458	-3492.292	-11.77	2.10E-16	9.53E-14	33	craniferina_c7907	CUST_9636_PI416193500	154311493	XP_001555076.1	hypothetical protein BC1G_06599 [Botryotinia fuckeliana B05.10] 	Fungus
34258	4	9340	1	2340	-2451.261	-11.259	3.11E-17	1.79E-14	34	Cr_DMini_673C06.ab1	CUST_17415_PI416193500	119474003	XP_001258877.1	hypothetical protein NFIA_003350 [Neosartorya fischeri NRRL 181] 	Algae
38253	4	20703	3	4498	-5100.252	-12.316	1.07E-15	3.88E-13	35	craniferina_s28442	CUST_20631_PI416193496	NA	NA	NA	Fungus
23427	2	1971	0	223	-1094.87	-10.097	3.72E-21	1.16E-17	36	craniferina_c10174	CUST_11150_PI416193500	239613934	EEQ90921.1	glycosyl transferase family 17 protein [Ajellomyces dermatitidis ER-3]	Fungus
31420	4	9547	3	447	-3271.822	-11.676	8.67E-16	3.27E-13	37	craniferina_c7907	CUST_9635_PI416193500	154311493	XP_001555076.1	hypothetical protein BC1G_06599 [Botryotinia fuckeliana B05.10] 	Fungus
37198	2	2882	0	327	-1436.093	-10.488	5.47E-18	4.55E-15	38	craniferina_c24577	CUST_15023_PI416193500	226294130	EEH49550.1	hypothetical protein PADG_05629 [Paracoccidioides brasiliensis Pb18]	Fungus
12083	3	8036	2	1947	-2969.335	-11.536	1.02E-15	3.73E-13	39	Cr_DMini_673G03.ab1	CUST_17480_PI416193500	NA	NA	NA	Algae
30041	2	10159	0	1082	-5379.832	-12.393	1.40E-14	3.96E-12	40	craniferina_c4812	CUST_6815_PI416193500	NA	NA	NA	Fungus
17306	2	4420	1	3071	-1632.378	-10.673	7.81E-17	3.93E-14	41	craniferina_c2605	CUST_4225_PI416193500	156030677	XP_001584665.1	hypothetical protein SS1G_14434 [Sclerotinia sclerotiorum 1980] 	Fungus
16037	2	2930	0	397	-1560.781	-10.608	4.28E-17	2.27E-14	42	craniferina_c24577	CUST_15024_PI416193500	226294130	EEH49550.1	hypothetical protein PADG_05629 [Paracoccidioides brasiliensis Pb18]	Fungus
731	18	13632	2	1630	-751.535	-9.554	1.22E-22	8.28E-19	43	craniferina_c2824	CUST_572_PI416193496	145232459	XP_001399675.1	hypothetical protein An02g05390 [Aspergillus niger] 	Fungus
36365	6	22361	4	6756	-4430.779	-12.113	1.64E-14	4.49E-12	44	craniferina_c6132	CUST_2050_PI416193496	NA	NA	NA	Fungus
30389	2	2131	0	483	-979.447	-9.936	3.05E-18	2.89E-15	45	craniferina_c12767	CUST_6525_PI416193496	169596849	XP_001791848.1	hypothetical protein SNOG_01194 [Phaeosphaeria nodorum SN15] 	Fungus
23141	2	2238	0	473	-1145.179	-10.161	1.68E-17	1.09E-14	46	craniferina_lrc325	CUST_616_PI416193500	154322264	XP_001560447.1	hypothetical protein BC1G_01279 [Botryotinia fuckeliana B05.10] 	Fungus
41281	2	2013	0	598	-907.993	-9.827	4.11E-18	3.57E-15	47	craniferina_c1844	CUST_3147_PI416193500	171691558	XP_001910704.1	hypothetical protein [Podospora anserina S mat+] 	Algae
13245	2	1298	0	190	-637.281	-9.316	1.05E-21	4.28E-18	48	craniferina_c10174	CUST_11149_PI416193500	239613934	EEQ90921.1	glycosyl transferase family 17 protein [Ajellomyces dermatitidis ER-3]	Fungus
40839	3	4056	1	2820	-1190.03	-10.217	1.61E-16	7.61E-14	49	craniferina_c2605	CUST_4226_PI416193500	156030677	XP_001584665.1	hypothetical protein SS1G_14434 [Sclerotinia sclerotiorum 1980] 	Fungus
9421	2	1433	0	188	-659.354	-9.365	2.03E-20	4.36E-17	50	craniferina_lrc628	CUST_1148_PI416193500	119467778	XP_001257695.1	"serine-rich protein, putative [Neosartorya fischeri NRRL 181] "	Fungus
3222	4	2506	1	312	-659.036	-9.364	2.19E-20	4.46E-17	51	craniferina_c12783	CUST_12471_PI416193500	85090322	XP_958361.1	hypothetical protein NCU09777 [Neurospora crassa OR74A] 	Algae
23320	2367	2	696	1	977.007	9.932	3.12E-17	1.79E-14	52	craniferina_c19453	CUST_12184_PI416193496	212545564	XP_002152936.1	"short-chain dehydrogenase, putative [Penicillium marneffei ATCC 18224] "	Fungus
17186	10	12078	4	2615	-1228.246	-10.262	2.47E-16	1.08E-13	53	Cr_DMini_673G03.ab1	CUST_17481_PI416193500	NA	NA	NA	Algae
21258	2	1693	0	422	-878.309	-9.779	1.29E-17	8.89E-15	54	craniferina_lrc325	CUST_615_PI416193500	154322264	XP_001560447.1	hypothetical protein BC1G_01279 [Botryotinia fuckeliana B05.10] 	Fungus
42651	2	5067	0	367	-2261.611	-11.143	1.26E-14	3.59E-12	55	craniferina_c4683	CUST_6680_PI416193500	261202944	XP_002628686.1	conserved hypothetical protein [Ajellomyces dermatitidis SLH14081] 	Fungus
16670	2	10780	0	5212	-5375.812	-12.392	9.76E-14	2.09E-11	56	craniferina_c1142	CUST_2042_PI416193500	NA	NA	NA	Fungus
10110	8488	6	1364	4	1606.912	10.65	3.08E-15	1.00E-12	57	craniferina_c2242	CUST_3729_PI416193500	242788460	XP_002481223.1	conserved hypothetical protein [Talaromyces stipitatus ATCC 10500] 	Fungus
44023	2865	3	872	1	964.284	9.913	5.97E-17	3.04E-14	58	Cr_DMini_2305D08.ab1	CUST_16766_PI416193500	256732247	EEU45596.1	hypothetical protein NECHADRAFT_80657 [Nectria haematococca mpVI 77-13-4]	Algae
16571	15	14087	3	913	-981.178	-9.938	1.68E-16	7.89E-14	59	craniferina_c3813	CUST_5745_PI416193500	239613934	EEQ90921.1	glycosyl transferase family 17 protein [Ajellomyces dermatitidis ER-3]	Fungus
3868	3	2361	1	402	-791.253	-9.628	2.54E-17	1.59E-14	60	craniferina_c14568	CUST_13023_PI416193500	NA	NA	NA	Fungus
10941	2	3261	0	705	-1593.693	-10.638	2.02E-14	5.31E-12	61	craniferina_c26420	CUST_18781_PI416193496	NA	NA	NA	Fungus
27843	2	1576	0	160	-864.866	-9.756	3.14E-16	1.33E-13	62	craniferina_c5326	CUST_7343_PI416193500	154309360	XP_001554014.1	hypothetical protein BC1G_07574 [Botryotinia fuckeliana B05.10] 	Algae
1900	11156	12	2852	6	1069.569	10.063	3.51E-15	1.13E-12	63	craniferina_lrc1463	CUST_2573_PI416193500	156061295	XP_001596570.1	hypothetical protein SS1G_02790 [Sclerotinia sclerotiorum 1980] 	Fungus
41734	25	12224	7	2298	-506.141	-8.983	1.65E-19	2.80E-16	64	craniferina_lrc668	CUST_1215_PI416193500	156032481	XP_001585078.1	hypothetical protein SS1G_13938 [Sclerotinia sclerotiorum 1980] 	Fungus
11189	1024	2	215	0	514.95	9.008	3.22E-19	4.23E-16	65	craniferina_c8413	CUST_3383_PI416193496	NA	NA	NA	Fungus
39773	2	1048	0	67	-462.535	-8.853	2.69E-21	9.12E-18	66	craniferina_c2779	CUST_4444_PI416193500	27450547	AAO14635.1	AF467715_1RfeG [Emericella nidulans] 	Fungus
11217	17706	22	3805	5	807.307	9.657	1.09E-15	3.88E-13	67	craniferina_c24659	CUST_17117_PI416193496	NA	NA	NA	Fungus
30873	2	3256	0	222	-1449.877	-10.502	5.06E-14	1.15E-11	68	craniferina_c4683	CUST_6679_PI416193500	261202944	XP_002628686.1	conserved hypothetical protein [Ajellomyces dermatitidis SLH14081] 	Fungus
37554	2	6168	0	1979	-2913.8	-11.509	4.67E-13	8.31E-11	69	craniferina_c8644	CUST_10229_PI416193500	295665236	XP_002793169.1	conserved hypothetical protein [Paracoccidioides brasiliensis Pb01] 	Fungus
2512	5	1953	1	375	-431.233	-8.752	1.72E-20	4.04E-17	70	craniferina_c11673	CUST_5653_PI416193496	156049841	XP_001590887.1	hypothetical protein SS1G_08628 [Sclerotinia sclerotiorum 1980] 	Fungus
36169	2	7341	0	4859	-3192.17	-11.64	7.23E-13	1.19E-10	71	craniferina_c1142	CUST_2041_PI416193500	NA	NA	NA	Fungus
20393	4175	2	1148	1	1844.963	10.849	2.41E-13	4.58E-11	72	craniferina_c19727	CUST_12444_PI416193496	NA	NA	NA	Fungus
17840	2	6138	0	1615	-2845.624	-11.475	6.08E-13	1.03E-10	73	craniferina_c8644	CUST_10230_PI416193500	295665236	XP_002793169.1	conserved hypothetical protein [Paracoccidioides brasiliensis Pb01] 	Fungus
30297	18240	27	5011	11	685.556	9.421	1.73E-15	5.77E-13	74	craniferina_c25610	CUST_18008_PI416193496	NA	NA	NA	Fungus
10861	6	2787	2	815	-474.086	-8.889	8.23E-18	6.33E-15	75	Cr_DMidi_5473C06.ab1	CUST_15824_PI416193500	42820766	CAF32079.1	hypothetical protein [Aspergillus fumigatus]	Algae
25318	2	1859	0	435	-967.046	-9.917	3.11E-14	7.64E-12	76	craniferina_c3843	CUST_5775_PI416193500	NA	NA	NA	Fungus
39372	3	4074	0	293	-1479.576	-10.531	2.12E-13	4.10E-11	77	craniferina_c24716	CUST_17168_PI416193496	NA	NA	NA	Fungus
2947	4	2765	2	1005	-672.239	-9.393	9.53E-15	2.82E-12	78	craniferina_c5892	CUST_7935_PI416193500	145245219	XP_001394877.1	hypothetical protein An11g09190 [Aspergillus niger] 	Fungus
29776	1673	2	331	0	851.032	9.733	3.43E-14	8.37E-12	79	craniferina_c7655	CUST_9437_PI416193500	70982310	XP_746683.1	mitochondrial molecular chaperone (Atp12) [Aspergillus fumigatus Af293] 	Fungus
27322	2	1395	0	1033	-603.004	-9.236	3.34E-15	1.08E-12	80	craniferina_c1757	CUST_3021_PI416193500	189189766	XP_001931222.1	conserved hypothetical protein [Pyrenophora tritici-repentis Pt-1C-BFP] 	Fungus
22	115	68023	16	15918	-581.159	-9.183	5.14E-15	1.61E-12	81	craniferina_lrc7323	CUST_2745_PI416193496	60360292	BAD90390.1	mFLJ00348 protein [Mus musculus]	Fungus
6593	38	16339	15	1130	-450.564	-8.816	9.84E-17	4.89E-14	82	craniferina_lrc687	CUST_1249_PI416193500	296818441	XP_002849557.1	conserved hypothetical protein [Arthroderma otae CBS 113480] 	Fungus
9707	3	1188	1	219	-429.645	-8.747	3.42E-17	1.89E-14	83	craniferina_c4716	CUST_6703_PI416193500	67522511	XP_659316.1	hypothetical protein AN1712.2 [Aspergillus nidulans FGSC A4] 	Algae
15021	2	784	1	297	-339.101	-8.406	3.13E-19	4.23E-16	84	craniferina_c7257	CUST_2698_PI416193496	NA	NA	NA	Fungus
13879	11338	27	1550	7	434.851	8.764	5.57E-17	2.87E-14	85	craniferina_c19496	CUST_12225_PI416193496	189204522	XP_001938596.1	conserved hypothetical protein [Pyrenophora tritici-repentis Pt-1C-BFP] 	Fungus
4717	3	6075	1	425	-2438.643	-11.252	2.10E-12	3.00E-10	86	craniferina_c4026	CUST_5985_PI416193500	NA	NA	NA	Fungus
33121	5	1829	2	206	-377.224	-8.559	2.90E-17	1.74E-14	87	craniferina_c25180	CUST_17602_PI416193496	NA	NA	NA	Fungus
297	3	912	0	64	-360.277	-8.493	1.11E-17	7.85E-15	88	craniferina_c1116	CUST_2001_PI416193500	225560709	EEH08990.1	camp independent regulatory protein [Ajellomyces capsulatus G186AR]	Algae
35644	108273	144	32193	68	787.143	9.62	1.14E-13	2.37E-11	89	Cr_WMidi_9601D04.ab1	CUST_18927_PI416193500	189207801	XP_001940234.1	alcohol dehydrogenase [Pyrenophora tritici-repentis Pt-1C-BFP] 	Fungus
26023	3	10429	1	1670	-3940.077	-11.944	5.35E-12	6.69E-10	90	craniferina_lrc867	CUST_1565_PI416193500	212528514	XP_002144414.1	"methionine aminopeptidase, type II, putative [Penicillium marneffei ATCC 18224] "	Fungus
40187	1454	3	542	1	518.971	9.02	9.72E-15	2.85E-12	91	Cr_WMini_769C03.ab1	CUST_19969_PI416193500	212535852	XP_002148082.1	"PaaI_thioesterase family protein, putative [Penicillium marneffei ATCC 18224] "	Fungus
24882	7	2830	2	420	-441.29	-8.786	5.77E-16	2.26E-13	92	Cr_WMidi_5761E04.ab1	CUST_18085_PI416193500	171687751	XP_001908816.1	hypothetical protein [Podospora anserina S mat+] 	Fungus
12740	20574	28	4046	13	793.047	9.631	1.85E-13	3.63E-11	93	craniferina_lrc1463	CUST_2574_PI416193500	156061295	XP_001596570.1	hypothetical protein SS1G_02790 [Sclerotinia sclerotiorum 1980] 	Fungus
38399	2	5462	0	281	-2677.59	-11.387	4.00E-12	5.23E-10	94	craniferina_c10139	CUST_4569_PI416193496	NA	NA	NA	Fungus
31550	6071	6	1759	3	1118.233	10.127	6.75E-13	1.12E-10	95	craniferina_c26254	CUST_18624_PI416193496	NA	NA	NA	Fungus
28785	2	4379	1	719	-1921.901	-10.908	2.76E-12	3.81E-10	96	craniferina_c20162	CUST_12864_PI416193496	NA	NA	NA	Fungus
12129	2	3139	0	421	-1418.541	-10.47	1.49E-12	2.24E-10	97	craniferina_c13369	CUST_7035_PI416193496	NA	NA	NA	Fungus
9246	10678	12	2274	4	920.115	9.846	4.96E-13	8.79E-11	98	Cr_DMidi_6817F10.ab1	CUST_16056_PI416193500	NA	NA	NA	Fungus
11459	8337	10	3725	3	785.86	9.618	2.32E-13	4.43E-11	99	craniferina_c3103	CUST_4861_PI416193500	119187073	XP_001244143.1	conserved hypothetical protein [Coccidioides immitis RS] 	Fungus
41964	3	4811	1	271	-1811.257	-10.823	3.21E-12	4.35E-10	100	Cr_WMini_4129D07.ab1	CUST_19788_PI416193500	169780418	XP_001824673.1	hypothetical protein [Aspergillus oryzae RIB40] 	Fungus
9591	2	6990	0	4835	-2770.343	-11.436	5.72E-12	7.11E-10	101	craniferina_lrc818	CUST_1481_PI416193500	189197939	XP_001935307.1	nitrite reductase [Pyrenophora tritici-repentis Pt-1C-BFP] 	Fungus
15237	3	9925	1	7011	-3041.114	-11.57	7.71E-12	9.24E-10	102	craniferina_lrc818	CUST_1482_PI416193500	189197939	XP_001935307.1	nitrite reductase [Pyrenophora tritici-repentis Pt-1C-BFP] 	Fungus
21003	6	6785	4	244	-1557.188	-10.605	2.47E-12	3.46E-10	103	craniferina_c5980	CUST_8011_PI416193500	169601680	XP_001794262.1	hypothetical protein SNOG_03711 [Phaeosphaeria nodorum SN15] 	Fungus
9830	2	2447	0	387	-1205.421	-10.235	1.65E-12	2.46E-10	104	craniferina_c13789	CUST_7397_PI416193496	NA	NA	NA	Fungus
25424	4	5082	2	1116	-1437.999	-10.49	2.54E-12	3.53E-10	105	craniferina_c12017	CUST_5917_PI416193496	NA	NA	NA	Fungus
4958	3	691	1	34	-278.238	-8.12	1.74E-18	1.81E-15	106	craniferina_c20307	CUST_14572_PI416193500	156064109	XP_001597976.1	predicted protein [Sclerotinia sclerotiorum 1980] 	Fungus
10307	3	1996	1	286	-759.765	-9.569	5.13E-13	8.93E-11	107	Cr_DMidi_5281D11.ab1	CUST_15705_PI416193500	291175554	EFE31359.1	hypothetical protein ARB_01754 [Arthroderma benhamiae CBS 112371] 	Fungus
20408	7	2013	3	148	-318.654	-8.316	3.62E-17	1.97E-14	108	craniferina_c17472	CUST_10363_PI416193496	154295712	XP_001548290.1	hypothetical protein BC1G_12859 [Botryotinia fuckeliana B05.10] 	Fungus
37844	8815	11	963	4	861.456	9.751	8.24E-13	1.33E-10	109	craniferina_c15389	CUST_8723_PI416193496	238575939	XP_002387851.1	hypothetical protein MPER_13204 [Moniliophthora perniciosa FA553] 	Fungus
40337	869	2	338	0	379.436	8.568	1.67E-15	5.64E-13	110	Cr_WMini_769C03.ab1	CUST_19968_PI416193500	212535852	XP_002148082.1	"PaaI_thioesterase family protein, putative [Penicillium marneffei ATCC 18224] "	Fungus
20242	26913	56	2820	40	608.684	9.25	2.26E-13	4.34E-11	111	Cr_DMini_865B01.ab1	CUST_17540_PI416193500	189206027	XP_001939348.1	conserved hypothetical protein [Pyrenophora tritici-repentis Pt-1C-BFP] 	Algae
23083	6	11848	1	447	-2076.833	-11.02	7.11E-12	8.59E-10	112	craniferina_c5980	CUST_8012_PI416193500	169601680	XP_001794262.1	hypothetical protein SNOG_03711 [Phaeosphaeria nodorum SN15] 	Fungus
44917	14522	41	1276	6	353.902	8.467	7.39E-16	2.84E-13	113	craniferina_c7655	CUST_9438_PI416193500	70982310	XP_746683.1	mitochondrial molecular chaperone (Atp12) [Aspergillus fumigatus Af293] 	Fungus
5718	7	1798	2	198	-265.51	-8.053	1.93E-18	1.96E-15	114	craniferina_c25130	CUST_17553_PI416193496	NA	NA	NA	Fungus
14244	2	2458	0	402	-1308.106	-10.353	4.25E-12	5.50E-10	115	Cr_DMidi_5281D11.ab1	CUST_15704_PI416193500	291175554	EFE31359.1	hypothetical protein ARB_01754 [Arthroderma benhamiae CBS 112371] 	Fungus
12945	9	26668	8	2943	-3859.4	-11.914	2.02E-11	2.05E-09	116	craniferina_c9441	CUST_10737_PI416193500	189203231	XP_001937951.1	conserved hypothetical protein [Pyrenophora tritici-repentis Pt-1C-BFP] 	Fungus
39494	2	869	0	217	-363.229	-8.505	1.50E-14	4.20E-12	117	craniferina_c15399	CUST_8731_PI416193496	NA	NA	NA	Algae
36255	36	226097	24	7340	-8021.575	-12.97	3.44E-11	3.26E-09	118	Cr_DMini_3841D12.ab1	CUST_16935_PI416193500	NA	NA	NA	Algae
5434	42	239245	23	14372	-6431.753	-12.651	3.17E-11	3.05E-09	119	Cr_DMini_3841D12.ab1	CUST_16936_PI416193500	NA	NA	NA	Algae
8287	9	20512	1	154	-2374.879	-11.214	1.41E-11	1.50E-09	120	craniferina_c10138	CUST_11131_PI416193500	189194569	XP_001933623.1	26S proteasome non-ATPase regulatory subunit 13 [Pyrenophora tritici-repentis Pt-1C-BFP] 	Algae
24364	11	41733	12	3741	-6144.739	-12.585	3.27E-11	3.13E-09	121	craniferina_c9441	CUST_10738_PI416193500	189203231	XP_001937951.1	conserved hypothetical protein [Pyrenophora tritici-repentis Pt-1C-BFP] 	Fungus
9451	2	1268	0	232	-646.874	-9.337	1.48E-12	2.24E-10	122	craniferina_c2276	CUST_3777_PI416193500	NA	NA	NA	Fungus
820	3	1864	0	260	-670.496	-9.389	1.98E-12	2.87E-10	123	craniferina_c12814	CUST_12488_PI416193500	NA	NA	NA	Fungus
39882	3945	3	810	0	1415.892	10.467	1.14E-11	1.27E-09	124	craniferina_lrc1083	CUST_1945_PI416193500	NA	NA	NA	Algae
9844	5	5107	0	161	-1134.999	-10.148	8.26E-12	9.65E-10	125	Cr_WMini_4129D07.ab1	CUST_19789_PI416193500	169780418	XP_001824673.1	hypothetical protein [Aspergillus oryzae RIB40] 	Fungus
31536	12	20526	1	522	-1673.84	-10.709	1.74E-11	1.81E-09	126	craniferina_c10138	CUST_11132_PI416193500	189194569	XP_001933623.1	26S proteasome non-ATPase regulatory subunit 13 [Pyrenophora tritici-repentis Pt-1C-BFP] 	Algae
9435	3	635	1	29	-196.618	-7.619	8.24E-19	1.02E-15	127	craniferina_c20307	CUST_14571_PI416193500	156064109	XP_001597976.1	predicted protein [Sclerotinia sclerotiorum 1980] 	Fungus
10577	2	614	0	168	-314.463	-8.297	2.58E-14	6.65E-12	128	craniferina_c4479	CUST_6482_PI416193500	NA	NA	NA	Fungus
19013	14	7112	2	523	-495.181	-8.952	8.56E-13	1.37E-10	129	craniferina_c27576	CUST_19894_PI416193496	NA	NA	NA	Fungus
7094	11867	13	2771	9	1143.744	10.16	1.34E-11	1.44E-09	130	Cr_DMidi_6817F10.ab1	CUST_16057_PI416193500	NA	NA	NA	Fungus
34330	2	1325	0	583	-616.12	-9.267	3.49E-12	4.62E-10	131	craniferina_c6212	CUST_8231_PI416193500	NA	NA	NA	Fungus
19807	3	547	1	119	-221.807	-7.793	1.73E-16	8.01E-14	132	craniferina_c14929	CUST_8349_PI416193496	NA	NA	NA	Fungus
10953	58685	203	2714	97	312.23	8.286	4.04E-14	9.56E-12	133	craniferina_c12591	CUST_6382_PI416193496	169603417	XP_001795130.1	hypothetical protein SNOG_04718 [Phaeosphaeria nodorum SN15] 	Fungus
8348	13	2748	1	429	-217.829	-7.767	1.59E-16	7.61E-14	134	craniferina_c14568	CUST_13024_PI416193500	NA	NA	NA	Fungus
36051	9084	40	1403	6	225.689	7.818	3.63E-16	1.51E-13	135	Cr_DMini_1249A07.ab1	CUST_16551_PI416193500	169597663	XP_001792255.1	hypothetical protein SNOG_01620 [Phaeosphaeria nodorum SN15] 	Fungus
23558	4	1270	3	337	-405.277	-8.663	5.63E-13	9.73E-11	136	craniferina_c25093	CUST_17519_PI416193496	NA	NA	NA	Algae
35903	2	22711	0	1798	-10928.627	-13.416	1.03E-10	8.21E-09	137	Cr_WMidi_8449A11.ab1	CUST_18748_PI416193500	NA	NA	NA	Algae
27740	4	6310	2	341	-1695.582	-10.728	4.53E-11	4.13E-09	138	craniferina_c4026	CUST_5986_PI416193500	NA	NA	NA	Fungus
39072	414	2	77	0	198.57	7.634	2.31E-16	1.02E-13	139	craniferina_c23953	CUST_16452_PI416193496	154272652	XP_001537178.1	hypothetical protein HCAG_07487 [Ajellomyces capsulatus NAm1] 	Algae
14355	3	7551	1	58	-2977.504	-11.54	7.99E-11	6.62E-09	140	Cr_WMini_1825B04.ab1	CUST_19256_PI416193500	NA	NA	NA	Algae
32182	14	1935	1	231	-140.134	-7.131	6.34E-20	1.23E-16	141	craniferina_c15152	CUST_13216_PI416193500	NA	NA	NA	Algae
21900	3	7463	1	171	-3138.16	-11.616	8.22E-11	6.75E-09	142	Cr_WMini_1825B04.ab1	CUST_19257_PI416193500	NA	NA	NA	Algae
1334	4	963	1	74	-283.162	-8.145	9.14E-14	2.01E-11	143	Cr_WMini_3841G08.ab1	CUST_19716_PI416193500	NA	NA	NA	Fungus
41975	576	2	279	0	240.847	7.912	1.64E-14	4.49E-12	144	craniferina_c27492	CUST_19816_PI416193496	NA	NA	NA	Fungus
29184	2	628	0	44	-298.422	-8.221	1.52E-13	3.07E-11	145	craniferina_c14803	CUST_13089_PI416193500	NA	NA	NA	Fungus
35221	2	3604	0	107	-1745.951	-10.77	6.03E-11	5.16E-09	146	craniferina_c2900	CUST_4590_PI416193500	169604454	XP_001795648.1	hypothetical protein SNOG_05241 [Phaeosphaeria nodorum SN15] 	Fungus
16737	2	4238	0	3242	-1577.173	-10.623	5.19E-11	4.58E-09	147	craniferina_c8951	CUST_10440_PI416193500	154322401	XP_001560515.1	hypothetical protein BC1G_00543 [Botryotinia fuckeliana B05.10] 	Fungus
19913	16	10660	2	544	-669.953	-9.388	1.44E-11	1.53E-09	148	craniferina_c5234	CUST_7244_PI416193500	242794403	XP_002482365.1	"proteasome regulatory particle subunit Rpt6, putative [Talaromyces stipitatus ATCC 10500] "	Fungus
19929	2	582	1	163	-266.631	-8.059	1.10E-13	2.29E-11	149	craniferina_c4479	CUST_6481_PI416193500	NA	NA	NA	Fungus
39615	3	14801	0	5678	-5144.521	-12.329	1.48E-10	1.11E-08	150	craniferina_c5731	CUST_7766_PI416193500	115401744	XP_001216460.1	hypothetical protein ATEG_07839 [Aspergillus terreus NIH2624] 	Fungus
22406	2	251	0	27	-139.802	-7.127	1.08E-17	7.85E-15	151	craniferina_c27434	CUST_19758_PI416193496	NA	NA	NA	Fungus
42042	2	867	0	361	-370.242	-8.532	2.36E-12	3.34E-10	152	craniferina_c12907	CUST_6639_PI416193496	NA	NA	NA	Fungus
23202	48708	60	8761	27	856.55	9.742	3.26E-11	3.13E-09	153	craniferina_c13291	CUST_6968_PI416193496	NA	NA	NA	Algae
20824	3710	4	173	2	941.294	9.879	4.12E-11	3.83E-09	154	craniferina_c2172	CUST_3633_PI416193500	NA	NA	NA	Algae
43451	743	3	138	1	233.108	7.865	5.33E-14	1.21E-11	155	craniferina_c17397	CUST_10302_PI416193496	NA	NA	NA	Algae
17114	2	1660	1	969	-640.577	-9.323	2.00E-11	2.04E-09	156	craniferina_lrc1076	CUST_1932_PI416193500	67902630	XP_681571.1	hypothetical protein AN8302.2 [Aspergillus nidulans FGSC A4] 	Fungus
24668	422	2	197	0	206.904	7.693	2.82E-14	7.09E-12	157	craniferina_c6406	CUST_8412_PI416193500	171690994	XP_001910422.1	hypothetical protein [Podospora anserina S mat+] 	Fungus
1460	2	4976	0	162	-2217.271	-11.115	1.24E-10	9.57E-09	158	Cr_WMini_1825H03.ab1	CUST_19371_PI416193500	240109240	EER27409.1	"sulphur metabolism negative regulator, putative [Coccidioides posadasii C735 delta SOWgp]"	Fungus
10300	8	1169	2	129	-156.673	-7.292	7.28E-16	2.82E-13	159	craniferina_c16810	CUST_13892_PI416193500	226294730	EEH50150.1	CaaX prenyl proteinase Rce1 [Paracoccidioides brasiliensis Pb18]	Fungus
18616	13	2481	1	897	-183.221	-7.517	7.83E-15	2.35E-12	160	craniferina_c5892	CUST_7936_PI416193500	145245219	XP_001394877.1	hypothetical protein An11g09190 [Aspergillus niger] 	Fungus
11495	2	829	0	500	-391.474	-8.613	4.42E-12	5.68E-10	161	craniferina_c26216	CUST_18587_PI416193496	NA	NA	NA	Fungus
35256	2	1182	0	271	-594.725	-9.216	1.85E-11	1.90E-09	162	craniferina_c1571	CUST_2735_PI416193500	39949148	XP_363166.1	hypothetical protein MGG_08750 [Magnaporthe oryzae 70-15] 	Algae
21622	2	598	0	167	-324.152	-8.341	2.23E-12	3.18E-10	163	craniferina_c8371	CUST_10017_PI416193500	NA	NA	NA	Fungus
9509	102	13157	11	3812	-125.411	-6.971	1.33E-17	8.92E-15	164	craniferina_c1793	CUST_3073_PI416193500	156056673	XP_001594260.1	hypothetical protein SS1G_04067 [Sclerotinia sclerotiorum 1980] 	Fungus
11292	16	1844	1	223	-111.702	-6.804	1.47E-19	2.61E-16	165	craniferina_c15152	CUST_13215_PI416193500	NA	NA	NA	Algae
42198	2	350	0	42	-143.96	-7.17	9.09E-16	3.40E-13	166	craniferina_c22309	CUST_14758_PI416193500	NA	NA	NA	Fungus
1863	633	3	157	0	220.012	7.781	1.42E-13	2.87E-11	167	craniferina_lrc728	CUST_1319_PI416193500	NA	NA	NA	Fungus
5471	53	11572	25	2466	-235.457	-7.879	4.03E-13	7.36E-11	168	craniferina_c6218	CUST_8234_PI416193500	156040387	XP_001587180.1	hypothetical protein SS1G_12210 [Sclerotinia sclerotiorum 1980] 	Fungus
23040	4	1102	4	61	-336.262	-8.393	3.63E-12	4.78E-10	169	Cr_WMini_3841G08.ab1	CUST_19717_PI416193500	NA	NA	NA	Fungus
2141	11	1370	5	24	-134.263	-7.069	2.28E-16	1.02E-13	170	craniferina_c18185	CUST_14371_PI416193500	154308958	XP_001553814.1	hypothetical protein BC1G_08007 [Botryotinia fuckeliana B05.10] 	Fungus
12034	14	1448	0	59	-105.953	-6.727	9.58E-21	2.60E-17	171	craniferina_c9322	CUST_10673_PI416193500	NA	NA	NA	Fungus
40458	3	3711	1	77	-1295.192	-10.339	1.08E-10	8.52E-09	172	craniferina_c2900	CUST_4589_PI416193500	169604454	XP_001795648.1	hypothetical protein SNOG_05241 [Phaeosphaeria nodorum SN15] 	Fungus
43547	3	1747	1	172	-605.186	-9.241	4.00E-11	3.73E-09	173	craniferina_c4812	CUST_6816_PI416193500	NA	NA	NA	Fungus
37648	656	3	53	1	224.497	7.811	4.32E-13	7.80E-11	174	craniferina_c7172	CUST_9035_PI416193500	NA	NA	NA	Fungus
39627	3	476	0	6	-185.541	-7.536	9.26E-14	2.02E-11	175	craniferina_c2387	CUST_415_PI416193496	NA	NA	NA	Algae
15485	2	442	0	139	-230.048	-7.846	6.54E-13	1.10E-10	176	craniferina_c2469	CUST_439_PI416193496	NA	NA	NA	Fungus
18272	1078	4	512	1	228.707	7.837	6.39E-13	1.08E-10	177	craniferina_c6230	CUST_2103_PI416193496	NA	NA	NA	Fungus
38087	2	2235	0	1072	-813.198	-9.667	8.12E-11	6.68E-09	178	craniferina_c25515	CUST_17920_PI416193496	NA	NA	NA	Fungus
7609	7	2143	4	376	-327.271	-8.354	7.23E-12	8.71E-10	179	craniferina_c5133	CUST_1560_PI416193496	NA	NA	NA	Algae
4614	2	585	0	204	-271.553	-8.085	2.47E-12	3.46E-10	180	craniferina_c13776	CUST_7385_PI416193496	NA	NA	NA	Fungus
9546	3	445	2	133	-156.961	-7.294	4.04E-14	9.56E-12	181	craniferina_c12777	CUST_12466_PI416193500	226295009	EEH50429.1	conserved hypothetical protein [Paracoccidioides brasiliensis Pb18]	Fungus
603	2	1278	0	279	-518.108	-9.017	3.82E-11	3.60E-09	182	craniferina_c1571	CUST_2736_PI416193500	39949148	XP_363166.1	hypothetical protein MGG_08750 [Magnaporthe oryzae 70-15] 	Algae
40647	3	3882	1	2779	-1033.757	-10.014	1.33E-10	1.02E-08	183	craniferina_c8951	CUST_10439_PI416193500	154322401	XP_001560515.1	hypothetical protein BC1G_00543 [Botryotinia fuckeliana B05.10] 	Fungus
5745	13	1325	4	84	-101.132	-6.66	1.38E-18	1.48E-15	184	craniferina_c9322	CUST_10674_PI416193500	NA	NA	NA	Fungus
23868	3	576	1	49	-219.774	-7.78	7.26E-13	1.19E-10	185	craniferina_c14803	CUST_13090_PI416193500	NA	NA	NA	Fungus
40871	9	1154	1	132	-126.102	-6.978	1.09E-15	3.88E-13	186	craniferina_c16810	CUST_13891_PI416193500	226294730	EEH50150.1	CaaX prenyl proteinase Rce1 [Paracoccidioides brasiliensis Pb18]	Fungus
28660	2	441	0	119	-219.237	-7.776	7.56E-13	1.24E-10	187	craniferina_c8371	CUST_10018_PI416193500	NA	NA	NA	Fungus
15612	72	12949	20	680	-184.654	-7.529	2.49E-13	4.70E-11	188	craniferina_c3813	CUST_5746_PI416193500	239613934	EEQ90921.1	glycosyl transferase family 17 protein [Ajellomyces dermatitidis ER-3]	Fungus
41444	4	391	1	119	-104.031	-6.701	1.45E-17	9.56E-15	189	craniferina_c4066	CUST_1051_PI416193496	NA	NA	NA	Algae
36351	9	1058	0	223	-117.913	-6.882	5.43E-16	2.15E-13	190	craniferina_c15914	CUST_9149_PI416193496	NA	NA	NA	Fungus
19067	2	438	1	130	-186.193	-7.541	4.36E-13	7.82E-11	191	Cr_DMini_1249E09.ab1	CUST_16634_PI416193500	NA	NA	NA	Fungus
40225	190	25590	66	5542	-137.553	-7.104	2.65E-14	6.76E-12	192	craniferina_c1844	CUST_3148_PI416193500	171691558	XP_001910704.1	hypothetical protein [Podospora anserina S mat+] 	Algae
38880	2	211	0	23	-96.521	-6.593	4.58E-18	3.89E-15	193	craniferina_c3096	CUST_671_PI416193496	256734893	EEU48239.1	hypothetical protein NECHADRAFT_75615 [Nectria haematococca mpVI 77-13-4]	Fungus
12916	6	10072	3	935	-2058.284	-11.007	3.51E-10	2.33E-08	194	craniferina_c4242	CUST_6232_PI416193500	145258469	XP_001402060.1	hypothetical protein An04g06990 [Aspergillus niger] 	Fungus
27462	11	5614	1	1005	-511.829	-9	5.09E-11	4.53E-09	195	BTK05729007(c)SJ1(t)Dry_0.5-1kb_1441-1536_D9(p)T3(s)090205SJ1SEQ1.068.ab1	CUST_15577_PI416193500	156043191	XP_001588152.1	hypothetical protein SS1G_10598 [Sclerotinia sclerotiorum 1980] 	NA
8844	184	2	37	0	90.222	6.495	1.24E-18	1.37E-15	196	craniferina_lrc349	CUST_660_PI416193500	70982115	XP_746586.1	membrane-spanning ATPase [Aspergillus fumigatus Af293] 	Fungus
43301	3	4666	0	875	-1670.998	-10.706	3.51E-10	2.33E-08	197	craniferina_c2494	CUST_4092_PI416193500	NA	NA	NA	Fungus
6870	3	1271	1	206	-462.886	-8.855	5.11E-11	4.53E-09	198	craniferina_c9930	CUST_4432_PI416193496	46108772	XP_381444.1	hypothetical protein FG01268.1 [Gibberella zeae PH-1]	Fungus
37737	2	314	0	193	-119.464	-6.9	9.90E-15	2.88E-12	199	craniferina_c22257	CUST_14861_PI416193496	NA	NA	NA	Fungus
11243	2	190	0	2	-101.186	-6.661	3.04E-16	1.31E-13	200	craniferina_c25533	CUST_17937_PI416193496	NA	NA	NA	Fungus
6695	8451	9	1320	6	1146.89	10.164	3.05E-10	2.06E-08	201	craniferina_c11198	CUST_5323_PI416193496	169610900	XP_001798868.1	hypothetical protein SNOG_08558 [Phaeosphaeria nodorum SN15] 	Fungus
33687	8	733	2	170	-88.993	-6.476	1.12E-17	7.85E-15	202	craniferina_c23202	CUST_15747_PI416193496	NA	NA	NA	Fungus
15524	4	1215	2	587	-324.35	-8.341	2.49E-11	2.49E-09	203	craniferina_c4009	CUST_5957_PI416193500	154310582	XP_001554622.1	hypothetical protein BC1G_06765 [Botryotinia fuckeliana B05.10] 	Fungus
39801	3	365	0	254	-121.291	-6.922	3.09E-14	7.62E-12	204	craniferina_c5311	CUST_7326_PI416193500	296821528	XP_002850145.1	conserved hypothetical protein [Arthroderma otae CBS 113480] 	Fungus
35875	3	363	1	227	-115.831	-6.856	1.92E-14	5.12E-12	205	craniferina_c4171	CUST_1098_PI416193496	NA	NA	NA	Algae
3410	3	5200	1	2062	-1941.452	-10.923	5.59E-10	3.44E-08	206	Cr_DMini_673F02.ab1	CUST_17463_PI416193500	11345300	AAG34660.1	AF295432_1prepropenicillopepsin-JT3 [Penicillium janthinellum]	Algae
8576	2	3149	0	81	-1384.125	-10.435	4.29E-10	2.75E-08	207	Cr_WMini_1825H03.ab1	CUST_19370_PI416193500	240109240	EER27409.1	"sulphur metabolism negative regulator, putative [Coccidioides posadasii C735 delta SOWgp]"	Fungus
17167	35159	54	3546	30	726.942	9.506	2.59E-10	1.82E-08	208	craniferina_lrc61	CUST_116_PI416193500	46137139	XP_390261.1	hypothetical protein FG10085.1 [Gibberella zeae PH-1]	Algae
31479	2	840	0	172	-422.78	-8.724	6.71E-11	5.66E-09	209	craniferina_c18827	CUST_11588_PI416193496	NA	NA	NA	Fungus
43220	4	3913	2	131	-1119.037	-10.128	4.16E-10	2.68E-08	210	craniferina_c3787	CUST_5717_PI416193500	156051378	XP_001591650.1	hypothetical protein SS1G_07096 [Sclerotinia sclerotiorum 1980] 	Fungus
29290	24	2493	5	594	-101.53	-6.666	6.70E-15	2.05E-12	211	craniferina_c8824	CUST_10364_PI416193500	67518043	XP_658792.1	hypothetical protein AN1188.2 [Aspergillus nidulans FGSC A4] 	Fungus
39070	2	381	0	40	-184.814	-7.53	3.15E-12	4.28E-10	212	craniferina_c10973	CUST_5156_PI416193496	NA	NA	NA	Fungus
20731	381	2	15	0	200.848	7.65	4.60E-12	5.89E-10	213	craniferina_c14488	CUST_12999_PI416193500	NA	NA	NA	Algae
4885	25	1662	7	71	-69.482	-6.119	2.58E-19	3.75E-16	214	craniferina_c18185	CUST_14372_PI416193500	154308958	XP_001553814.1	hypothetical protein BC1G_08007 [Botryotinia fuckeliana B05.10] 	Fungus
21973	8	1464	2	354	-187.378	-7.55	4.94E-12	6.26E-10	215	craniferina_c8824	CUST_10363_PI416193500	67518043	XP_658792.1	hypothetical protein AN1188.2 [Aspergillus nidulans FGSC A4] 	Fungus
24946	2	229	0	175	-104.438	-6.707	3.88E-14	9.34E-12	216	craniferina_c18879	CUST_11637_PI416193496	NA	NA	NA	Fungus
1118	170	2	37	0	74.72	6.223	5.26E-17	2.75E-14	217	craniferina_c4582	CUST_1290_PI416193496	NA	NA	NA	Algae
28932	24	2182	6	231	-91.449	-6.515	7.63E-15	2.30E-12	218	craniferina_c28052	CUST_20315_PI416193496	NA	NA	NA	Algae
40341	818	2	307	0	363.193	8.505	8.55E-11	6.93E-09	219	craniferina_c23565	CUST_16087_PI416193496	NA	NA	NA	Fungus
17776	2	188	0	37	-100.02	-6.644	3.89E-14	9.34E-12	220	craniferina_c22596	CUST_15171_PI416193496	NA	NA	NA	Fungus
4022	5	572	4	162	-132.851	-7.054	1.34E-12	2.04E-10	221	Cr_DMini_1249E09.ab1	CUST_16635_PI416193500	NA	NA	NA	Fungus
29828	15	2936	2	120	-196.984	-7.622	1.07E-11	1.20E-09	222	craniferina_c16274	CUST_13655_PI416193500	50542898	XP_499615.1	YALI0A00396p [Yarrowia lipolytica] 	Algae
33157	407	3	42	1	158.664	7.31	4.80E-12	6.12E-10	223	craniferina_c18630	CUST_11401_PI416193496	NA	NA	NA	Fungus
13570	110	39404	31	9032	-361.319	-8.497	1.03E-10	8.17E-09	224	craniferina_lrc18	CUST_35_PI416193500	255955135	XP_002568320.1	Pc21g12940 [Penicillium chrysogenum Wisconsin 54-1255] 	Fungus
36175	4	1399	1	402	-381.477	-8.575	1.24E-10	9.57E-09	225	craniferina_c4194	CUST_6169_PI416193500	119467352	XP_001257482.1	"acetylglutamate kinase, putative [Neosartorya fischeri NRRL 181] "	Fungus
4690	2	235	0	67	-109.167	-6.77	2.96E-13	5.50E-11	226	craniferina_c10959	CUST_5145_PI416193496	NA	NA	NA	Fungus
12688	2	16107	0	36	-8609.609	-13.072	1.81E-09	9.13E-08	227	craniferina_c19762	CUST_12478_PI416193496	NA	NA	NA	Fungus
28816	370	3	112	1	142.365	7.153	3.25E-12	4.36E-10	228	craniferina_c21319	CUST_13965_PI416193496	NA	NA	NA	Fungus
41041	2	219	0	142	-85.412	-6.416	2.02E-14	5.31E-12	229	craniferina_c14476	CUST_12995_PI416193500	169610125	XP_001798481.1	hypothetical protein SNOG_08156 [Phaeosphaeria nodorum SN15] 	Fungus
35121	2	258	0	176	-92.154	-6.526	4.68E-14	1.10E-11	230	craniferina_c5311	CUST_7325_PI416193500	296821528	XP_002850145.1	conserved hypothetical protein [Arthroderma otae CBS 113480] 	Fungus
29410	5	584	3	281	-123.76	-6.951	1.66E-12	2.47E-10	231	craniferina_c8362	CUST_3355_PI416193496	NA	NA	NA	Fungus
41626	31902	71	1385	31	484.782	8.921	2.98E-10	2.04E-08	232	craniferina_lrc597	CUST_1093_PI416193500	169626158	XP_001806481.1	hypothetical protein SNOG_16358 [Phaeosphaeria nodorum SN15] 	Fungus
2502	2	193	0	120	-76.029	-6.248	9.41E-15	2.80E-12	233	craniferina_c7051	CUST_8951_PI416193500	70986068	XP_748534.1	ion channel [Aspergillus fumigatus Af293] 	Fungus
7570	2	202	0	136	-83.613	-6.386	2.93E-14	7.32E-12	234	craniferina_c14476	CUST_12996_PI416193500	169610125	XP_001798481.1	hypothetical protein SNOG_08156 [Phaeosphaeria nodorum SN15] 	Fungus
819	31298	57	2450	23	583.983	9.19	4.33E-10	2.77E-08	235	craniferina_c6114	CUST_8153_PI416193500	NA	NA	NA	Algae
35645	99	10483	42	1701	-113.066	-6.821	1.01E-12	1.58E-10	236	craniferina_c6218	CUST_8233_PI416193500	156040387	XP_001587180.1	hypothetical protein SS1G_12210 [Sclerotinia sclerotiorum 1980] 	Fungus
32904	1644	2	560	0	705.102	9.462	6.61E-10	3.98E-08	237	craniferina_c6084	CUST_8119_PI416193500	115398095	XP_001214639.1	conserved hypothetical protein [Aspergillus terreus NIH2624] 	Fungus
20923	3	6137	2	1015	-2427.115	-11.245	1.64E-09	8.46E-08	238	craniferina_c1214	CUST_2155_PI416193500	156053868	XP_001592860.1	hypothetical protein SS1G_05782 [Sclerotinia sclerotiorum 1980] 	Fungus
14209	122	2	16	0	64.997	6.022	3.84E-16	1.58E-13	239	Cr_DMini_1249A07.ab1	CUST_16550_PI416193500	169597663	XP_001792255.1	hypothetical protein SNOG_01620 [Phaeosphaeria nodorum SN15] 	Fungus
29716	2	1683	1	1159	-657.844	-9.362	6.00E-10	3.66E-08	240	craniferina_c19267	CUST_12006_PI416193496	238493877	XP_002378175.1	conserved hypothetical protein [Aspergillus flavus NRRL3357] 	Algae
19587	2	2961	0	529	-1637.672	-10.677	1.30E-09	6.86E-08	241	craniferina_c24107	CUST_16599_PI416193496	NA	NA	NA	Fungus
11195	549	27092	55	2743	-49.347	-5.625	9.86E-20	1.83E-16	242	craniferina_c1010	CUST_1815_PI416193500	169617868	XP_001802348.1	hypothetical protein SNOG_12114 [Phaeosphaeria nodorum SN15] 	Fungus
9279	2206	18	69	2	119.944	6.906	2.53E-12	3.52E-10	243	craniferina_c12349	CUST_12333_PI416193500	240104706	EER22902.1	hypothetical protein CPC735_022010 [Coccidioides posadasii C735 delta SOWgp]	Algae
23713	2	531	0	30	-267.488	-8.063	7.54E-11	6.27E-09	244	craniferina_c2217	CUST_3698_PI416193500	145248041	XP_001396269.1	hypothetical protein An13g01300 [Aspergillus niger] 	Fungus
17037	2	184	0	14	-101.835	-6.67	5.67E-13	9.75E-11	245	craniferina_c7710	CUST_2969_PI416193496	NA	NA	NA	Fungus
34972	5	631	1	193	-115.394	-6.85	1.84E-12	2.69E-10	246	craniferina_c3185	CUST_4961_PI416193500	189209245	XP_001940955.1	metacaspase [Pyrenophora tritici-repentis Pt-1C-BFP] 	Algae
12850	8	1112	1	54	-135.688	-7.084	6.58E-12	8.02E-10	247	craniferina_c3099	CUST_4856_PI416193500	189202074	XP_001937373.1	elongation factor G 2 [Pyrenophora tritici-repentis Pt-1C-BFP] 	Fungus
32568	15	15177	19	5815	-1727.367	-10.754	1.65E-09	8.48E-08	248	craniferina_c5731	CUST_7765_PI416193500	115401744	XP_001216460.1	hypothetical protein ATEG_07839 [Aspergillus terreus NIH2624] 	Fungus
19780	25	52343	12	738	-2289.24	-11.161	1.85E-09	9.32E-08	249	craniferina_c2225	CUST_3705_PI416193500	NA	NA	NA	Algae
43677	4590	7	753	6	939.386	9.876	1.08E-09	5.96E-08	250	Cr_WMidi_7201A02.ab1	CUST_18305_PI416193500	560556	AAB31223.1	influenza virus hemagglutinin 5 epitope tag [synthetic construct]	Algae
35531	2	227	0	63	-89.278	-6.48	2.86E-13	5.38E-11	251	craniferina_c7318	CUST_2741_PI416193496	NA	NA	NA	Algae
12557	2	187	0	131	-78.441	-6.294	1.10E-13	2.29E-11	252	craniferina_c7051	CUST_8952_PI416193500	70986068	XP_748534.1	ion channel [Aspergillus fumigatus Af293] 	Fungus
22701	2356	25	116	5	95.152	6.572	6.89E-13	1.14E-10	253	craniferina_c12349	CUST_12334_PI416193500	240104706	EER22902.1	hypothetical protein CPC735_022010 [Coccidioides posadasii C735 delta SOWgp]	Algae
24657	437	25385	156	1692	-60.473	-5.918	1.35E-15	4.66E-13	254	craniferina_c1116	CUST_2002_PI416193500	225560709	EEH08990.1	camp independent regulatory protein [Ajellomyces capsulatus G186AR]	Algae
265	193	2	94	0	74.863	6.226	9.64E-14	2.08E-11	255	craniferina_c6406	CUST_8411_PI416193500	171690994	XP_001910422.1	hypothetical protein [Podospora anserina S mat+] 	Fungus
11174	2	122	0	34	-62.578	-5.968	6.52E-15	2.03E-12	256	craniferina_c4491	CUST_1244_PI416193496	NA	NA	NA	Algae
2459	3	441	1	57	-140.116	-7.13	1.43E-11	1.52E-09	257	craniferina_c19178	CUST_11918_PI416193496	NA	NA	NA	Fungus
41726	3302	4	723	3	1005.382	9.974	1.29E-09	6.85E-08	258	craniferina_lrc1083	CUST_1946_PI416193500	NA	NA	NA	Algae
38682	3	552	1	130	-190.274	-7.572	4.89E-11	4.40E-09	259	craniferina_c27549	CUST_19871_PI416193496	NA	NA	NA	Fungus
27407	2	342	0	65	-184.025	-7.524	4.87E-11	4.39E-09	260	craniferina_c5355	CUST_7378_PI416193500	115388729	XP_001211870.1	predicted protein [Aspergillus terreus NIH2624] 	Fungus
26769	2	491	0	29	-252.346	-7.979	1.24E-10	9.57E-09	261	craniferina_c2217	CUST_3697_PI416193500	145248041	XP_001396269.1	hypothetical protein An13g01300 [Aspergillus niger] 	Fungus
17529	563	2	179	0	299.479	8.226	2.46E-10	1.75E-08	262	craniferina_c974	CUST_1755_PI416193500	NA	NA	NA	Fungus
17655	27	52809	16	1220	-2213.508	-11.112	2.36E-09	1.13E-07	263	craniferina_c2225	CUST_3706_PI416193500	NA	NA	NA	Algae
408	3141	3	404	1	925.544	9.854	1.34E-09	7.03E-08	264	craniferina_c11451	CUST_5499_PI416193496	154269862	XP_001535830.1	hypothetical protein HCAG_09237 [Ajellomyces capsulatus NAm1] 	Fungus
12189	2	1540	0	533	-790.903	-9.627	1.23E-09	6.57E-08	265	craniferina_c4870	CUST_1432_PI416193496	NA	NA	NA	Fungus
39998	2	384	0	114	-174.521	-7.447	5.05E-11	4.50E-09	266	craniferina_lrc757	CUST_1372_PI416193500	169594952	XP_001790900.1	hypothetical protein SNOG_00207 [Phaeosphaeria nodorum SN15] 	Algae
28005	5980	31	1470	19	222.779	7.799	9.76E-11	7.80E-09	267	craniferina_c1839	CUST_3138_PI416193500	NA	NA	NA	Fungus
8862	128	7000	13	554	-54.747	-5.775	4.46E-15	1.42E-12	268	craniferina_c15362	CUST_13288_PI416193500	NA	NA	NA	Algae
14236	735	2	40	0	398.505	8.638	5.26E-10	3.27E-08	269	Cr_DMidi_5281H07.ab1	CUST_15779_PI416193500	NA	NA	NA	Fungus
14909	2	111	0	15	-60.463	-5.918	2.24E-14	5.85E-12	270	craniferina_c20211	CUST_12912_PI416193496	NA	NA	NA	Fungus
24489	35008	71	3058	31	527.549	9.043	9.65E-10	5.43E-08	271	craniferina_c6114	CUST_8154_PI416193500	NA	NA	NA	Algae
12373	2	162	0	16	-85.036	-6.41	1.77E-12	2.60E-10	272	craniferina_c9819	CUST_4349_PI416193496	256726300	EEU39662.1	hypothetical protein NECHADRAFT_43968 [Nectria haematococca mpVI 77-13-4]	Fungus
10201	8	1170	2	820	-123.903	-6.953	1.75E-11	1.81E-09	273	craniferina_c1757	CUST_3022_PI416193500	189189766	XP_001931222.1	conserved hypothetical protein [Pyrenophora tritici-repentis Pt-1C-BFP] 	Fungus
29158	33384	80	6881	32	434.494	8.763	7.82E-10	4.61E-08	274	Cr_DMini_2305B10.ab1	CUST_16733_PI416193500	NA	NA	NA	Fungus
5321	3	1265	1	412	-452.673	-8.822	8.31E-10	4.84E-08	275	craniferina_c4194	CUST_6170_PI416193500	119467352	XP_001257482.1	"acetylglutamate kinase, putative [Neosartorya fischeri NRRL 181] "	Fungus
32380	2241	45	461	8	49.408	5.627	2.77E-15	9.11E-13	276	craniferina_c14891	CUST_8315_PI416193496	NA	NA	NA	Fungus
11832	3	265	2	79	-94.488	-6.562	4.10E-12	5.32E-10	277	craniferina_c6689	CUST_8704_PI416193500	298247386	ZP_06971191.1	FAD-dependent pyridine nucleotide-disulfide oxidoreductase [Ktedonobacter racemifer DSM 44963] 	Fungus
22590	157	11803	27	2050	-75.126	-6.231	8.85E-13	1.40E-10	278	craniferina_lrc28209	CUST_15332_PI416193500	256726687	EEU40047.1	cytosolic probable CTT1-catalase T [Nectria haematococca mpVI 77-13-4]	Fungus
5575	116	2	44	0	51.475	5.686	1.64E-14	4.49E-12	279	Cr_DMini_1249D02.ab1	CUST_16605_PI416193500	296423732	XP_002841407.1	hypothetical protein [Tuber melanosporum Mel28] 	Fungus
27444	16	21943	10	843	-1577.315	-10.623	2.78E-09	1.29E-07	280	Cr_DMini_3841E01.ab1	CUST_16938_PI416193500	NA	NA	NA	Fungus
27055	11	4634	6	3251	-413.82	-8.693	8.29E-10	4.84E-08	281	craniferina_lrc344	CUST_652_PI416193500	119191840	XP_001246526.1	hypothetical protein CIMG_00297 [Coccidioides immitis RS]	Fungus
22144	656	2	43	0	367.927	8.523	6.90E-10	4.12E-08	282	Cr_DMidi_6817B03.ab1	CUST_15960_PI416193500	NA	NA	NA	Algae
22518	176	14922	13	3860	-83.084	-6.376	3.38E-12	4.51E-10	283	craniferina_c6095	CUST_8129_PI416193500	156048935	XP_001590434.1	hypothetical protein SS1G_08174 [Sclerotinia sclerotiorum 1980] 	Fungus
14460	2	84	0	23	-41.169	-5.363	2.96E-16	1.28E-13	284	craniferina_c11030	CUST_5195_PI416193496	NA	NA	NA	Fungus
32519	491	2	240	0	233.267	7.866	2.79E-10	1.94E-08	285	craniferina_c12872	CUST_6608_PI416193496	NA	NA	NA	Fungus
41503	5	1226	1	438	-232.571	-7.862	2.77E-10	1.93E-08	286	craniferina_c24005	CUST_16502_PI416193496	256723374	EEU36751.1	hypothetical protein NECHADRAFT_86604 [Nectria haematococca mpVI 77-13-4]	Fungus
22943	917	5	174	2	202.941	7.665	1.86E-10	1.36E-08	287	craniferina_c14845	CUST_8279_PI416193496	NA	NA	NA	Fungus
31349	3005	54	559	9	55.647	5.798	1.28E-13	2.63E-11	288	craniferina_c24522	CUST_16988_PI416193496	67517547	XP_658594.1	hypothetical protein AN0990.2 [Aspergillus nidulans FGSC A4] 	Fungus
16561	65	2370	6	333	-36.456	-5.188	2.25E-17	1.43E-14	289	craniferina_c5504	CUST_7542_PI416193500	189204982	XP_001938826.1	glycine dehydrogenase [Pyrenophora tritici-repentis Pt-1C-BFP] 	Fungus
16159	3	878	2	126	-318.386	-8.315	6.24E-10	3.77E-08	290	Cr_DMidi_9697G02.ab1	CUST_16513_PI416193500	NA	NA	NA	Fungus
44815	11	532	5	109	-51.608	-5.69	9.24E-14	2.02E-11	291	craniferina_c12777	CUST_12465_PI416193500	226295009	EEH50429.1	conserved hypothetical protein [Paracoccidioides brasiliensis Pb18]	Fungus
29535	664	2	63	0	354.312	8.469	8.37E-10	4.85E-08	292	Cr_DMidi_6817D11.ab1	CUST_16016_PI416193500	NA	NA	NA	Fungus
8159	4	319	2	104	-92.417	-6.53	1.01E-11	1.15E-09	293	craniferina_c11112	CUST_5260_PI416193496	NA	NA	NA	Fungus
33768	2029	30	287	6	68.461	6.097	1.71E-12	2.52E-10	294	craniferina_c17663	CUST_10519_PI416193496	171689444	XP_001909662.1	hypothetical protein [Podospora anserina S mat+] 	Fungus
30069	66289	1453	3533	113	45.665	5.513	1.78E-14	4.78E-12	295	craniferina_c8599	CUST_10204_PI416193500	NA	NA	NA	Fungus
3891	16	925	3	310	-55.036	-5.782	3.87E-13	7.10E-11	296	craniferina_c25458	CUST_17867_PI416193496	NA	NA	NA	Algae
15065	218	2	17	0	118.806	6.892	4.85E-11	4.38E-09	297	craniferina_c19489	CUST_12218_PI416193496	115433911	XP_001217610.1	conserved hypothetical protein [Aspergillus terreus NIH2624] 	Fungus
39185	720	5	358	5	166.318	7.378	1.71E-10	1.26E-08	298	craniferina_c11416	CUST_5471_PI416193496	145246718	XP_001395608.1	hypothetical protein An12g05390 [Aspergillus niger] 	Fungus
37538	4827	9	823	1	554.763	9.116	1.89E-09	9.48E-08	299	Cr_WMidi_7201A02.ab1	CUST_18304_PI416193500	560556	AAB31223.1	influenza virus hemagglutinin 5 epitope tag [synthetic construct]	Algae
42746	217	2	43	0	95.421	6.576	1.54E-11	1.63E-09	300	craniferina_c5006	CUST_1497_PI416193496	NA	NA	NA	Fungus
40974	3	193	1	26	-66.408	-6.053	2.05E-12	2.95E-10	301	craniferina_c6441	CUST_2216_PI416193496	NA	NA	NA	Fungus
15428	142	14129	53	2797	-103.987	-6.7	2.73E-11	2.68E-09	302	craniferina_lrc916	CUST_1652_PI416193500	NA	NA	NA	Fungus
24099	6	656	3	136	-107.049	-6.742	3.36E-11	3.20E-09	303	craniferina_c21708	CUST_14694_PI416193500	240109095	EER27264.1	hypothetical protein CPC735_026000 [Coccidioides posadasii C735 delta SOWgp]	Fungus
15408	536	2	22	0	293.668	8.198	7.81E-10	4.61E-08	304	Cr_DMidi_6817G10.ab1	CUST_16077_PI416193500	NA	NA	NA	Algae
14454	2	319	0	52	-164.627	-7.363	2.13E-10	1.54E-08	305	craniferina_c9178	CUST_10576_PI416193500	NA	NA	NA	Fungus
18935	2	63	0	3	-33.596	-5.07	3.24E-17	1.83E-14	306	craniferina_c4517	CUST_6518_PI416193500	NA	NA	NA	Fungus
17332	3932	44	374	19	95.21	6.573	2.57E-11	2.57E-09	307	craniferina_c13909	CUST_12795_PI416193500	NA	NA	NA	Algae
30416	2	586	0	389	-265.819	-8.054	7.00E-10	4.16E-08	308	Cr_Mini_01C08.ab1	CUST_17893_PI416193500	189202640	XP_001937656.1	siroheme synthase [Pyrenophora tritici-repentis Pt-1C-BFP] 	Fungus
22226	2	443	0	95	-216.492	-7.758	4.19E-10	2.69E-08	309	craniferina_c3726	CUST_911_PI416193496	NA	NA	NA	Algae
28667	7	1253	4	661	-202.766	-7.664	3.99E-10	2.60E-08	310	craniferina_c15528	CUST_13365_PI416193500	119485506	XP_001262187.1	"amino acid permease, putative [Neosartorya fischeri NRRL 181] "	Fungus
2222	71	2	21	0	31.537	4.979	1.05E-17	7.75E-15	311	craniferina_c20035	CUST_12741_PI416193496	NA	NA	NA	Fungus
19838	2	320	1	88	-138.5	-7.114	1.57E-10	1.17E-08	312	craniferina_lrc757	CUST_1371_PI416193500	169594952	XP_001790900.1	hypothetical protein SNOG_00207 [Phaeosphaeria nodorum SN15] 	Algae
39148	2	590	0	372	-247.474	-7.951	6.87E-10	4.11E-08	313	Cr_Mini_01C08.ab1	CUST_17892_PI416193500	189202640	XP_001937656.1	siroheme synthase [Pyrenophora tritici-repentis Pt-1C-BFP] 	Fungus
42195	3	81	0	19	-31.972	-4.999	3.12E-17	1.79E-14	314	craniferina_c26701	CUST_19055_PI416193496	259481529	CBF75134.1	TPA: conserved hypothetical protein [Aspergillus nidulans FGSC A4]	Fungus
39318	655	2	34	0	310.43	8.278	1.09E-09	6.01E-08	315	Cr_DMidi_5281F03.ab1	CUST_15734_PI416193500	NA	NA	NA	Algae
25418	93	4866	19	743	-52.53	-5.715	1.10E-12	1.69E-10	316	craniferina_lrc28209	CUST_15331_PI416193500	256726687	EEU40047.1	cytosolic probable CTT1-catalase T [Nectria haematococca mpVI 77-13-4]	Fungus
1790	119	2	48	0	48.423	5.598	5.08E-13	8.92E-11	317	Cr_DMini_1249D02.ab1	CUST_16604_PI416193500	296423732	XP_002841407.1	hypothetical protein [Tuber melanosporum Mel28] 	Fungus
11543	115	5787	47	794	-52.506	-5.714	1.06E-12	1.64E-10	318	craniferina_c14172	CUST_7713_PI416193496	159481478	XP_001698806.1	"ClpB chaperone, Hsp100 family [Chlamydomonas reinhardtii] "	Algae
25006	16	6311	2	1108	-399.347	-8.641	1.78E-09	9.01E-08	319	craniferina_c14843	CUST_8277_PI416193496	NA	NA	NA	Fungus
3902	3	2900	1	538	-883.225	-9.787	3.93E-09	1.71E-07	320	craniferina_c15305	CUST_8653_PI416193496	NA	NA	NA	Fungus
43238	1910	14	520	2	137.974	7.108	1.91E-10	1.39E-08	321	craniferina_c27242	CUST_19576_PI416193496	NA	NA	NA	Algae
4518	719	2	60	0	343.61	8.425	1.36E-09	7.11E-08	322	Cr_DMidi_5281G05.ab1	CUST_15761_PI416193500	NA	NA	NA	Fungus
20294	2	198	0	13	-106.905	-6.74	6.80E-11	5.72E-09	323	craniferina_c24406	CUST_16879_PI416193496	NA	NA	NA	Algae
31425	2	1110	1	41	-490.127	-8.937	2.37E-09	1.14E-07	324	craniferina_lrc7223	CUST_9079_PI416193500	NA	NA	NA	Fungus
26400	17	26819	6	3270	-1610.868	-10.654	5.72E-09	2.32E-07	325	Cr_WMidi_8449A11.ab1	CUST_18749_PI416193500	NA	NA	NA	Algae
25152	2	480	0	349	-187.027	-7.547	4.60E-10	2.91E-08	326	craniferina_lrc783	CUST_1415_PI416193500	121704832	XP_001270679.1	"siroheme synthase, putative [Aspergillus clavatus NRRL 1] "	Fungus
32726	1270	10	222	0	123.394	6.947	1.35E-10	1.02E-08	327	Cr_WMini_769A07.ab1	CUST_19936_PI416193500	261358384	EEY20812.1	conserved hypothetical protein [Verticillium albo-atrum VaMs.102]	Fungus
43512	670	2	41	0	289.594	8.178	1.14E-09	6.21E-08	328	Cr_DMidi_5281H07.ab1	CUST_15778_PI416193500	NA	NA	NA	Fungus
2969	4	180	0	47	-43.584	-5.446	3.63E-13	6.70E-11	329	craniferina_c2745	CUST_546_PI416193496	115401750	XP_001216463.1	predicted protein [Aspergillus terreus NIH2624] 	Algae
40983	61	12002	10	1135	-196.716	-7.62	5.35E-10	3.31E-08	330	craniferina_c5446	CUST_1707_PI416193496	156056993	XP_001594420.1	hypothetical protein SS1G_04227 [Sclerotinia sclerotiorum 1980] 	Fungus
3998	4	274	2	83	-64.747	-6.017	9.01E-12	1.05E-09	331	craniferina_c6689	CUST_8703_PI416193500	298247386	ZP_06971191.1	FAD-dependent pyridine nucleotide-disulfide oxidoreductase [Ktedonobacter racemifer DSM 44963] 	Fungus
11763	142	4596	30	530	-32.615	-5.027	1.18E-15	4.14E-13	332	craniferina_c16208	CUST_13634_PI416193500	240273069	EER36592.1	pre-mRNA-splicing factor cwc24 [Ajellomyces capsulatus H143]	Fungus
8957	89	2601	24	83	-29.757	-4.895	2.71E-17	1.65E-14	333	craniferina_c6224	CUST_8243_PI416193500	296411137	XP_002835291.1	hypothetical protein [Tuber melanosporum Mel28] 	Fungus
23112	543	2	34	0	287.318	8.167	1.22E-09	6.55E-08	334	Cr_DMidi_6817A03.ab1	CUST_15939_PI416193500	NA	NA	NA	Algae
9254	45	1772	3	140	-39.205	-5.293	1.73E-13	3.44E-11	335	craniferina_c7239	CUST_9096_PI416193500	NA	NA	NA	Fungus
32445	19	2588	4	1310	-126.472	-6.983	2.22E-10	1.60E-08	336	craniferina_c21686	CUST_14319_PI416193496	NA	NA	NA	Fungus
22950	2	633	0	175	-305.877	-8.257	1.42E-09	7.41E-08	337	Cr_DMini_2305A09.ab1	CUST_16711_PI416193500	238505620	XP_002384026.1	conserved hypothetical protein [Aspergillus flavus NRRL3357] 	Algae
38080	5627	174	1127	13	31.892	4.995	1.58E-15	5.37E-13	338	craniferina_c4365	CUST_6360_PI416193500	NA	NA	NA	Fungus
11603	2	1047	0	109	-551.412	-9.107	3.35E-09	1.51E-07	339	craniferina_c13534	CUST_7176_PI416193496	NA	NA	NA	Fungus
29606	16	4130	4	438	-259.612	-8.02	1.18E-09	6.38E-08	340	Cr_DMidi_9697D10.ab1	CUST_16470_PI416193500	156057509	XP_001594678.1	predicted protein [Sclerotinia sclerotiorum 1980] 	Fungus
12165	285	5	120	2	62.483	5.965	1.19E-11	1.33E-09	341	craniferina_c24008	CUST_16505_PI416193496	NA	NA	NA	Fungus
38504	6	1839	6	1379	-358.422	-8.486	2.08E-09	1.02E-07	342	Cr_Midi_01G04.ab1	CUST_17810_PI416193500	NA	NA	NA	Algae
11316	5748	180	1099	12	31.523	4.978	1.29E-15	4.50E-13	343	craniferina_c4365	CUST_6359_PI416193500	NA	NA	NA	Fungus
11473	141	4257	25	550	-30.452	-4.928	3.54E-16	1.49E-13	344	craniferina_c16208	CUST_13633_PI416193500	240273069	EER36592.1	pre-mRNA-splicing factor cwc24 [Ajellomyces capsulatus H143]	Fungus
13937	681	2	49	0	332.255	8.376	1.96E-09	9.68E-08	345	Cr_DMidi_5281E09.ab1	CUST_15724_PI416193500	NA	NA	NA	Algae
22959	3	4005	2	334	-1488.121	-10.539	6.92E-09	2.70E-07	346	craniferina_c3636	CUST_5525_PI416193500	NA	NA	NA	Fungus
3479	578	9	78	4	71.227	6.154	2.91E-11	2.83E-09	347	craniferina_c10018	CUST_4490_PI416193496	NA	NA	NA	Fungus
37703	2	1962	0	77	-964.916	-9.914	5.83E-09	2.36E-07	348	craniferina_c15900	CUST_13501_PI416193500	NA	NA	NA	Fungus
35225	5270	124	1371	33	42.646	5.414	1.27E-12	1.94E-10	349	craniferina_lrc697	CUST_1267_PI416193500	NA	NA	NA	Fungus
40220	131833	237	26123	101	592.571	9.211	3.99E-09	1.72E-07	350	Cr_DMini_865F10.ab1	CUST_17633_PI416193500	298411600	EFI28689.1	hypothetical protein CC1G_13715 [Coprinopsis cinerea okayama7130]	Algae
33088	2	60	0	7	-29.295	-4.873	3.96E-16	1.62E-13	351	craniferina_c4517	CUST_6517_PI416193500	NA	NA	NA	Fungus
6968	111123	214	18419	94	555.032	9.116	3.95E-09	1.71E-07	352	Cr_DMini_865F10.ab1	CUST_17632_PI416193500	298411600	EFI28689.1	hypothetical protein CC1G_13715 [Coprinopsis cinerea okayama7130]	Algae
35886	100	2	26	0	44.568	5.478	2.34E-12	3.32E-10	353	Cr_WMidi_7201E12.ab1	CUST_18383_PI416193500	NA	NA	NA	Algae
30307	398	7	34	2	56.384	5.817	1.10E-11	1.24E-09	354	craniferina_c11635	CUST_5624_PI416193496	189204964	XP_001938817.1	major royal jelly protein [Pyrenophora tritici-repentis Pt-1C-BFP] 	Fungus
10530	28	1433	13	118	-55.322	-5.79	1.05E-11	1.19E-09	355	craniferina_c21445	CUST_14083_PI416193496	262106597	EEY64649.1	heat shock protein 101 [Phytophthora infestans T30-4]	Algae
24270	375	16099	77	1737	-43.383	-5.439	1.86E-12	2.70E-10	356	Cr_DMini_673C01.ab1	CUST_17404_PI416193500	154303275	XP_001552045.1	hypothetical protein BC1G_09386 [Botryotinia fuckeliana B05.10] 	Algae
32818	2	95	0	62	-36.089	-5.173	3.19E-13	5.90E-11	357	craniferina_c26454	CUST_18814_PI416193496	NA	NA	NA	Fungus
1112	2	282	0	66	-115.931	-6.857	2.72E-10	1.90E-08	358	craniferina_c2513	CUST_4111_PI416193500	NA	NA	NA	Algae
24384	678	2	54	0	362.734	8.503	2.59E-09	1.22E-07	359	Cr_DMidi_6817A03.ab1	CUST_15938_PI416193500	NA	NA	NA	Algae
43014	6	1974	4	1490	-323.74	-8.339	2.25E-09	1.09E-07	360	BTK04449014(c)SJ1(t)1-3kb_G1_0.125x(p)T3(s)070611SJ1SEQ1.031.ab1	CUST_15413_PI416193500	NA	NA	NA	Fungus
31367	4	683	1	20	-204.849	-7.678	1.05E-09	5.83E-08	361	craniferina_c18990	CUST_11740_PI416193496	NA	NA	NA	Fungus
43089	147	4	1	1	35.22	5.138	2.88E-13	5.38E-11	362	craniferina_c27147	CUST_19487_PI416193496	NA	NA	NA	Fungus
30726	680	2	53	0	358.848	8.487	2.65E-09	1.24E-07	363	Cr_DMidi_5281G05.ab1	CUST_15760_PI416193500	NA	NA	NA	Fungus
11672	2	308	0	104	-158.792	-7.311	7.24E-10	4.28E-08	364	Cr_DMini_2305A09.ab1	CUST_16710_PI416193500	238505620	XP_002384026.1	conserved hypothetical protein [Aspergillus flavus NRRL3357] 	Algae
13659	633	19	13	3	33.772	5.078	2.41E-13	4.58E-11	365	craniferina_c14488	CUST_13000_PI416193500	NA	NA	NA	Algae
28689	5900	35	3077	12	157.331	7.298	8.01E-10	4.70E-08	366	craniferina_c20655	CUST_13330_PI416193496	NA	NA	NA	Algae
12493	3	1948	2	982	-623.595	-9.284	5.67E-09	2.31E-07	367	Cr_WMini_769G08.ab1	CUST_20056_PI416193500	NA	NA	NA	Fungus
10343	4	101	1	27	-26.642	-4.736	1.39E-16	6.73E-14	368	craniferina_c19008	CUST_11758_PI416193496	NA	NA	NA	Algae
27644	93	2490	3	404	-26.448	-4.725	1.15E-16	5.65E-14	369	craniferina_c5504	CUST_7541_PI416193500	189204982	XP_001938826.1	glycine dehydrogenase [Pyrenophora tritici-repentis Pt-1C-BFP] 	Fungus
15710	535	2	26	0	276.278	8.11	2.25E-09	1.09E-07	370	Cr_DMidi_5281C03.ab1	CUST_15667_PI416193500	NA	NA	NA	Algae
36211	4200	18	1954	7	228.429	7.836	1.67E-09	8.58E-08	371	Cr_Mini_01C05.ab1	CUST_17887_PI416193500	NA	NA	NA	Algae
6175	1524	44	161	14	35.942	5.168	1.10E-12	1.69E-10	372	craniferina_c18915	CUST_11671_PI416193496	169599424	XP_001793135.1	hypothetical protein SNOG_02533 [Phaeosphaeria nodorum SN15] 	Fungus
43024	3	1094	1	208	-350.986	-8.455	3.24E-09	1.47E-07	373	craniferina_c25144	CUST_17566_PI416193496	NA	NA	NA	Algae
44232	3	1242	1	212	-431.905	-8.755	3.99E-09	1.72E-07	374	craniferina_c2276	CUST_3778_PI416193500	NA	NA	NA	Fungus
19057	7012	190	2116	54	36.633	5.195	2.01E-12	2.90E-10	375	craniferina_lrc697	CUST_1268_PI416193500	NA	NA	NA	Fungus
28206	2	2585	0	1146	-1279.807	-10.322	9.58E-09	3.52E-07	376	craniferina_c16086	CUST_9280_PI416193496	NA	NA	NA	Fungus
21481	1891	29	110	1	64.238	6.005	5.23E-11	4.60E-09	377	Cr_WMidi_5761D06.ab1	CUST_18066_PI416193500	NA	NA	NA	Fungus
20714	132	3853	17	741	-28.935	-4.855	2.43E-14	6.30E-12	378	craniferina_c16027	CUST_9232_PI416193496	115401750	XP_001216463.1	predicted protein [Aspergillus terreus NIH2624] 	Fungus
10841	2	8253	0	320	-3780.637	-11.884	1.23E-08	4.24E-07	379	craniferina_c3636	CUST_5526_PI416193500	NA	NA	NA	Fungus
788	529	2	22	0	237.841	7.894	2.00E-09	9.87E-08	380	Cr_DMidi_5281F03.ab1	CUST_15735_PI416193500	NA	NA	NA	Algae
18227	1035	2	358	0	510.797	8.997	5.34E-09	2.19E-07	381	craniferina_c974	CUST_1756_PI416193500	NA	NA	NA	Fungus
12759	4	603	2	112	-180.883	-7.499	1.24E-09	6.64E-08	382	craniferina_c27684	CUST_19995_PI416193496	116196768	XP_001224196.1	hypothetical protein CHGG_04982 [Chaetomium globosum CBS 148.51] 	Fungus
19926	186	5	24	1	41.405	5.372	7.88E-12	9.38E-10	383	craniferina_c8743	CUST_10303_PI416193500	240276498	EER40010.1	protein kinase [Ajellomyces capsulatus H143]	Fungus
44645	88	3	9	0	29.66	4.89	8.67E-14	1.92E-11	384	craniferina_c7387	CUST_2782_PI416193496	169604708	XP_001795775.1	hypothetical protein SNOG_05370 [Phaeosphaeria nodorum SN15] 	Fungus
40559	164	4542	68	794	-29.339	-4.875	5.06E-14	1.15E-11	385	Cr_DMini_4609B06.ab1	CUST_17060_PI416193500	NA	NA	NA	Algae
9510	5199	8	2919	2	595.5	9.218	6.92E-09	2.70E-07	386	craniferina_c7331	CUST_9155_PI416193500	221126627	XP_002156063.1	PREDICTED: similar to MAEBL [Hydra magnipapillata]	Fungus
12899	1510	40	81	30	46.809	5.549	1.73E-11	1.80E-09	387	craniferina_c26081	CUST_18461_PI416193496	NA	NA	NA	Fungus
8494	214	4	121	1	54.501	5.768	4.51E-11	4.12E-09	388	craniferina_c5767	CUST_1864_PI416193496	NA	NA	NA	Fungus
11656	83	3	15	1	28.461	4.831	4.80E-14	1.12E-11	389	craniferina_c5146	CUST_1567_PI416193496	NA	NA	NA	Fungus
10260	14	507	1	60	-36.181	-5.177	3.86E-12	5.06E-10	390	craniferina_c11168	CUST_11725_PI416193500	145245221	XP_001394878.1	hypothetical protein An11g09200 [Aspergillus niger] 	Fungus
2102	3	375	0	98	-133.737	-7.063	9.14E-10	5.19E-08	391	craniferina_c14058	CUST_12847_PI416193500	169625083	XP_001805946.1	hypothetical protein SNOG_15808 [Phaeosphaeria nodorum SN15] 	Fungus
3781	656	2	43	0	305.331	8.254	3.58E-09	1.60E-07	392	Cr_DMidi_5281C03.ab1	CUST_15666_PI416193500	NA	NA	NA	Algae
9222	2	61	0	12	-30.757	-4.943	4.10E-13	7.43E-11	393	Cr_WMini_2881G07.ab1	CUST_19478_PI416193500	23505745	AAN28927.1	sterol 14 alpha-demethylase ERG11 [Leptosphaeria maculans]	Algae
13298	17	4617	16	3266	-319.656	-8.32	3.74E-09	1.64E-07	394	craniferina_lrc423	CUST_792_PI416193500	258564060	XP_002582775.1	30 kDa heat shock protein [Uncinocarpus reesii 1704] 	Fungus
6928	2262	27	228	3	83.353	6.381	2.71E-10	1.90E-08	395	Cr_WMidi_5761D06.ab1	CUST_18067_PI416193500	NA	NA	NA	Fungus
23604	329	7	43	3	49.491	5.629	3.29E-11	3.14E-09	396	craniferina_c23724	CUST_16237_PI416193496	291182223	EFE37924.1	"Pfs, NACHT and WD domain protein [Trichophyton verrucosum HKI 0517]"	Algae
24073	516	2	50	0	262.008	8.033	3.09E-09	1.42E-07	397	Cr_DMidi_6817B03.ab1	CUST_15961_PI416193500	NA	NA	NA	Algae
9545	1158	2	504	0	555.257	9.117	7.12E-09	2.77E-07	398	Cr_DMidi_9697B02.ab1	CUST_16416_PI416193500	116201305	XP_001226464.1	hypothetical protein CHGG_08537 [Chaetomium globosum CBS 148.51] 	Fungus
12938	29	2631	41	623	-206.107	-7.687	2.12E-09	1.04E-07	399	craniferina_c15490	CUST_8805_PI416193496	67516689	XP_658230.1	hypothetical protein AN0626.2 [Aspergillus nidulans FGSC A4] 	Fungus
13611	13942	194	804	38	72.704	6.184	1.69E-10	1.25E-08	400	craniferina_c3122	CUST_676_PI416193496	154304089	XP_001552450.1	hypothetical protein BC1G_09680 [Botryotinia fuckeliana B05.10] 	Fungus
2703	4023	11	578	2	376.179	8.555	4.93E-09	2.05E-07	401	craniferina_c25521	CUST_17925_PI416193496	NA	NA	NA	Fungus
10970	5324	201	1359	20	25.967	4.699	1.18E-14	3.39E-12	402	craniferina_c1562	CUST_2718_PI416193500	255946055	XP_002563795.1	Pc20g13140 [Penicillium chrysogenum Wisconsin 54-1255] 	Fungus
38193	605	2	47	0	272.472	8.09	3.34E-09	1.51E-07	403	Cr_DMidi_6817B05.ab1	CUST_15964_PI416193500	NA	NA	NA	Algae
11975	7217	83	1628	57	101.398	6.664	4.69E-10	2.96E-08	404	craniferina_c7440	CUST_2816_PI416193496	NA	NA	NA	Fungus
9748	32354	1088	5949	194	29.717	4.893	4.39E-13	7.84E-11	405	craniferina_lrc150	CUST_6_PI416193496	256732698	EEU46046.1	predicted protein [Nectria haematococca mpVI 77-13-4]	Fungus
38166	683	2	36	0	277.748	8.118	3.65E-09	1.62E-07	406	Cr_DMidi_5281B06.ab1	CUST_15652_PI416193500	NA	NA	NA	Algae
5828	13105	43	1375	11	309.037	8.272	3.97E-09	1.72E-07	407	craniferina_c2870	CUST_4556_PI416193500	156055652	XP_001593750.1	conserved hypothetical protein [Sclerotinia sclerotiorum 1980] 	Fungus
18648	2	46	0	13	-25.112	-4.65	7.63E-15	2.30E-12	408	craniferina_c25300	CUST_17718_PI416193496	NA	NA	NA	Fungus
21551	2	150	0	41	-81.949	-6.357	3.03E-10	2.05E-08	409	craniferina_c16984	CUST_9982_PI416193496	NA	NA	NA	Fungus
37287	411	11	194	2	35.095	5.133	6.71E-12	8.16E-10	410	craniferina_c12454	CUST_6262_PI416193496	NA	NA	NA	Fungus
12960	9916	29	6104	16	336.43	8.394	4.73E-09	1.98E-07	411	craniferina_c2212	CUST_3690_PI416193500	159126026	EDP51142.1	nitrogen metabolite repression regulator NmrA [Aspergillus fumigatus A1163]	Fungus
15032	186	2	29	0	94.182	6.557	4.56E-10	2.90E-08	412	craniferina_c18105	CUST_10912_PI416193496	NA	NA	NA	Fungus
13070	2	1180	0	332	-576.706	-9.172	8.58E-09	3.23E-07	413	craniferina_c11703	CUST_5675_PI416193496	NA	NA	NA	Fungus
13262	6	1790	7	1315	-397.363	-8.634	6.06E-09	2.44E-07	414	BTK04449014(c)SJ1(t)1-3kb_G1_0.125x(p)T3(s)070611SJ1SEQ1.031.ab1	CUST_15414_PI416193500	NA	NA	NA	Fungus
220	3	158	0	91	-51.701	-5.692	6.18E-11	5.27E-09	415	craniferina_c14156	CUST_7700_PI416193496	NA	NA	NA	Fungus
28304	2	69	0	13	-29.357	-4.876	6.56E-13	1.10E-10	416	Cr_WMini_2881G07.ab1	CUST_19479_PI416193500	23505745	AAN28927.1	sterol 14 alpha-demethylase ERG11 [Leptosphaeria maculans]	Algae
38669	607	15	115	3	39.56	5.306	2.15E-11	2.18E-09	417	craniferina_c4373	CUST_1185_PI416193496	NA	NA	NA	Algae
36577	4915	202	1261	25	23.931	4.581	6.63E-15	2.05E-12	418	craniferina_c1562	CUST_2717_PI416193500	255946055	XP_002563795.1	Pc20g13140 [Penicillium chrysogenum Wisconsin 54-1255] 	Fungus
37040	2	224	0	41	-110.467	-6.787	9.91E-10	5.56E-08	419	craniferina_c19205	CUST_11945_PI416193496	NA	NA	NA	Fungus
44991	55	1496	12	288	-27.344	-4.773	4.08E-13	7.42E-11	420	craniferina_c16237	CUST_13643_PI416193500	121703493	XP_001270011.1	conserved hypothetical protein [Aspergillus clavatus NRRL 1] 	Fungus
16283	39	2	8	0	21.357	4.417	6.72E-18	5.27E-15	421	craniferina_c3578	CUST_5448_PI416193500	169604708	XP_001795775.1	hypothetical protein SNOG_05370 [Phaeosphaeria nodorum SN15] 	Fungus
38751	47	1262	6	271	-26.719	-4.74	1.92E-13	3.75E-11	422	craniferina_c4190	CUST_6166_PI416193500	242796106	XP_002482730.1	Phe-inhibited DAHP synthase AroG [Talaromyces stipitatus ATCC 10500] 	Algae
4072	568	12739	132	1486	-22.762	-4.509	1.10E-15	3.88E-13	423	craniferina_c28328	CUST_20524_PI416193496	164422128	YP_001648742.1	cytochrome oxidase subunit 1 [Mycosphaerella graminicola] 	Fungus
35538	702	2	47	0	313.037	8.29	5.66E-09	2.31E-07	424	Cr_DMidi_5281E09.ab1	CUST_15725_PI416193500	NA	NA	NA	Algae
25668	3	400	1	258	-127.096	-6.99	1.54E-09	7.99E-08	425	Cr_DMini_4609D02.ab1	CUST_17090_PI416193500	169594952	XP_001790900.1	hypothetical protein SNOG_00207 [Phaeosphaeria nodorum SN15] 	Fungus
16462	20	5785	23	3901	-366.84	-8.519	6.88E-09	2.69E-07	426	craniferina_lrc423	CUST_791_PI416193500	258564060	XP_002582775.1	30 kDa heat shock protein [Uncinocarpus reesii 1704] 	Fungus
13011	688	3	36	1	260.477	8.025	4.26E-09	1.80E-07	427	Cr_DMidi_6817G10.ab1	CUST_16076_PI416193500	NA	NA	NA	Algae
32520	2	47	0	8	-24.502	-4.615	4.81E-14	1.12E-11	428	craniferina_c26885	CUST_19233_PI416193496	NA	NA	NA	Fungus
28477	4	1865	3	293	-613.268	-9.26	1.12E-08	3.97E-07	429	craniferina_c3486	CUST_5337_PI416193500	169768460	XP_001818700.1	hypothetical protein [Aspergillus oryzae RIB40] 	Algae
12816	1298	30	393	8	43.725	5.45	5.81E-11	5.01E-09	430	craniferina_c13606	CUST_7237_PI416193496	NA	NA	NA	Algae
13887	71	1638	18	371	-23.175	-4.535	2.97E-14	7.38E-12	431	craniferina_c16237	CUST_13644_PI416193500	121703493	XP_001270011.1	conserved hypothetical protein [Aspergillus clavatus NRRL 1] 	Fungus
4611	26	566	3	26	-21.767	-4.444	7.81E-16	2.97E-13	432	craniferina_c9526	CUST_4137_PI416193496	240106850	EER25037.1	hypothetical protein CPC735_016380 [Coccidioides posadasii C735 delta SOWgp]	Algae
14545	83	6367	5	908	-76.724	-6.262	6.23E-10	3.77E-08	433	craniferina_c8655	CUST_10240_PI416193500	159479968	XP_001698058.1	ubiquinone/menaquinone biosynthesis methyltransferase-like protein [Chlamydomonas reinhardtii] 	Algae
27320	25957	1204	4447	107	21.394	4.419	9.79E-16	3.63E-13	434	craniferina_c9486	CUST_4107_PI416193496	121702919	XP_001269724.1	"calcium ion transporter Vcx1, putative [Aspergillus clavatus NRRL 1] "	Algae
4309	2	470	0	120	-195.093	-7.608	3.79E-09	1.66E-07	435	craniferina_c3702	CUST_5589_PI416193500	296414989	XP_002837176.1	hypothetical protein [Tuber melanosporum Mel28] 	Fungus
38574	101835	145	20722	69	751.736	9.554	1.45E-08	4.85E-07	436	craniferina_c8230	CUST_3276_PI416193496	NA	NA	NA	Fungus
28800	48	2916	9	159	-61.153	-5.934	3.49E-10	2.32E-08	437	craniferina_c16274	CUST_13656_PI416193500	50542898	XP_499615.1	YALI0A00396p [Yarrowia lipolytica] 	Algae
23249	50	2	8	0	27.662	4.79	2.99E-12	4.10E-10	438	craniferina_c23802	CUST_16312_PI416193496	169607222	XP_001797031.1	hypothetical protein SNOG_06666 [Phaeosphaeria nodorum SN15] 	Fungus
25906	120	15132	39	1714	-129.433	-7.016	2.27E-09	1.10E-07	439	craniferina_lrc280	CUST_525_PI416193500	NA	NA	NA	Fungus
20862	145	5	35	3	35.695	5.158	4.26E-11	3.91E-09	440	craniferina_c18974	CUST_11724_PI416193496	NA	NA	NA	Fungus
9877	12	880	4	141	-72.758	-6.185	6.93E-10	4.13E-08	441	craniferina_c18475	CUST_14404_PI416193500	NA	NA	NA	Fungus
19326	52	5906	18	588	-117.22	-6.873	1.94E-09	9.62E-08	442	craniferina_c1413	CUST_2485_PI416193500	169617550	XP_001802189.1	hypothetical protein SNOG_11957 [Phaeosphaeria nodorum SN15] 	Fungus
16003	2	346	1	75	-152.875	-7.256	3.36E-09	1.51E-07	443	craniferina_c2513	CUST_4112_PI416193500	NA	NA	NA	Algae
34461	51	2	8	0	25.304	4.661	1.48E-12	2.24E-10	444	craniferina_c19071	CUST_11816_PI416193496	NA	NA	NA	Fungus
15970	405	15441	33	3574	-37.506	-5.229	6.34E-11	5.39E-09	445	craniferina_c6095	CUST_8130_PI416193500	156048935	XP_001590434.1	hypothetical protein SS1G_08174 [Sclerotinia sclerotiorum 1980] 	Fungus
3718	239	9	48	3	27.112	4.761	3.39E-12	4.51E-10	446	craniferina_c24495	CUST_16962_PI416193496	NA	NA	NA	Algae
35175	5	1516	3	204	-323.328	-8.337	8.76E-09	3.28E-07	447	craniferina_c5355	CUST_7377_PI416193500	115388729	XP_001211870.1	predicted protein [Aspergillus terreus NIH2624] 	Fungus
37671	204	5786	43	833	-28.583	-4.837	7.90E-12	9.38E-10	448	Cr_WMidi_5761E04.ab1	CUST_18084_PI416193500	171687751	XP_001908816.1	hypothetical protein [Podospora anserina S mat+] 	Fungus
20550	3	789	1	81	-288.197	-8.171	7.81E-09	2.98E-07	449	craniferina_c13235	CUST_6921_PI416193496	NA	NA	NA	Fungus
36822	532	2	29	0	236.158	7.884	6.36E-09	2.53E-07	450	Cr_DMidi_6817D11.ab1	CUST_16017_PI416193500	NA	NA	NA	Fungus
28141	3832	173	888	28	21.921	4.454	6.11E-14	1.37E-11	451	craniferina_c15271	CUST_8625_PI416193496	NA	NA	NA	Algae
35449	521	2	41	0	231.196	7.853	6.38E-09	2.54E-07	452	Cr_DMidi_5281B06.ab1	CUST_15653_PI416193500	NA	NA	NA	Algae
38733	8731	140	2236	16	61.06	5.932	5.98E-10	3.65E-08	453	craniferina_lrc1814	CUST_3106_PI416193500	NA	NA	NA	Fungus
12937	6	1701	7	1227	-393.021	-8.618	1.16E-08	4.06E-07	454	Cr_Midi_01G04.ab1	CUST_17811_PI416193500	NA	NA	NA	Algae
5285	394	4	22	2	112.067	6.808	2.34E-09	1.12E-07	455	craniferina_c7172	CUST_9036_PI416193500	NA	NA	NA	Fungus
23545	2	53	0	17	-25.261	-4.659	3.24E-12	4.36E-10	456	craniferina_c25393	CUST_17806_PI416193496	NA	NA	NA	Algae
39024	555	15	102	1	37.476	5.228	1.05E-10	8.35E-09	457	craniferina_c21646	CUST_14281_PI416193496	NA	NA	NA	Fungus
34156	329	7207	20	324	-21.92	-4.454	1.02E-13	2.15E-11	458	craniferina_c814	CUST_1473_PI416193500	296410874	XP_002835160.1	hypothetical protein [Tuber melanosporum Mel28] 	Fungus
15219	75	4095	2	487	-54.151	-5.759	4.33E-10	2.77E-08	459	craniferina_c8655	CUST_10239_PI416193500	159479968	XP_001698058.1	ubiquinone/menaquinone biosynthesis methyltransferase-like protein [Chlamydomonas reinhardtii] 	Algae
41276	2	1378	0	331	-624.725	-9.287	1.64E-08	5.34E-07	460	craniferina_c23184	CUST_15729_PI416193496	NA	NA	NA	Fungus
20306	90	1722	8	96	-19.123	-4.257	1.93E-16	8.84E-14	461	craniferina_c10676	CUST_11443_PI416193500	NA	NA	NA	Fungus
29514	3652	19	1706	13	198.664	7.634	6.01E-09	2.42E-07	462	Cr_Mini_01C05.ab1	CUST_17886_PI416193500	NA	NA	NA	Algae
27694	2	524	0	111	-243.244	-7.926	7.55E-09	2.90E-07	463	craniferina_c19578	CUST_12301_PI416193496	123489278	XP_001325357.1	hypothetical protein [Trichomonas vaginalis G3] 	Algae
17278	76	3	6	1	23.075	4.528	1.02E-12	1.60E-10	464	craniferina_c22884	CUST_15445_PI416193496	159130651	EDP55764.1	"calcium ion transporter Vcx1, putative [Aspergillus fumigatus A1163]"	Fungus
41472	127	4	28	1	29.969	4.905	2.95E-11	2.86E-09	465	craniferina_c12330	CUST_6157_PI416193496	NA	NA	NA	Fungus
32183	527	2	9	0	278.606	8.122	9.47E-09	3.49E-07	466	Cr_DMidi_6817B05.ab1	CUST_15965_PI416193500	NA	NA	NA	Algae
11213	4127	224	181	24	18.502	4.21	4.27E-17	2.27E-14	467	craniferina_c11771	CUST_5724_PI416193496	169610603	XP_001798720.1	hypothetical protein SNOG_08407 [Phaeosphaeria nodorum SN15] 	Fungus
41121	104	2	19	0	48.691	5.606	3.99E-10	2.60E-08	468	Cr_WMidi_7201E12.ab1	CUST_18382_PI416193500	NA	NA	NA	Algae
14388	29	2397	38	915	-160.899	-7.33	5.11E-09	2.10E-07	469	craniferina_c1575	CUST_205_PI416193496	NA	NA	NA	Fungus
12040	1056	21	178	4	50.173	5.649	4.95E-10	3.10E-08	470	craniferina_c6602	CUST_2289_PI416193496	NA	NA	NA	Fungus
19091	6569	15	1702	6	441.82	8.787	1.47E-08	4.91E-07	471	craniferina_c2295	CUST_3803_PI416193500	189205525	XP_001939097.1	CaaX farnesyltransferase alpha subunit [Pyrenophora tritici-repentis Pt-1C-BFP] 	Fungus
5864	3	59	0	10	-21.007	-4.393	1.07E-13	2.25E-11	472	craniferina_c1136	CUST_2037_PI416193500	154321986	XP_001560308.1	hypothetical protein BC1G_01140 [Botryotinia fuckeliana B05.10] 	Fungus
8019	161	3725	19	1254	-22.414	-4.486	8.63E-13	1.37E-10	473	craniferina_c2697	CUST_4341_PI416193500	NA	NA	NA	Fungus
29164	16	469	8	232	-28.764	-4.846	2.84E-11	2.77E-09	474	craniferina_c16131	CUST_9315_PI416193496	46102762	XP_380236.1	hypothetical protein FG00060.1 [Gibberella zeae PH-1]	Fungus
44306	7439	144	4856	41	44.756	5.484	3.93E-10	2.57E-08	475	craniferina_c13054	CUST_6759_PI416193496	116205377	XP_001228499.1	hypothetical protein CHGG_10572 [Chaetomium globosum CBS 148.51] 	Algae
41419	8	437	2	70	-56.543	-5.821	8.30E-10	4.84E-08	476	craniferina_c21318	CUST_13964_PI416193496	NA	NA	NA	Algae
1150	531	2	13	0	226.458	7.823	8.66E-09	3.26E-07	477	Cr_DMidi_6817A02.ab1	CUST_15937_PI416193500	NA	NA	NA	Algae
30798	8	2107	10	1038	-455.844	-8.832	1.60E-08	5.25E-07	478	craniferina_c12310	CUST_6144_PI416193496	NA	NA	NA	Fungus
7303	640	3	55	2	210.039	7.715	7.83E-09	2.98E-07	479	Cr_DMidi_6817A02.ab1	CUST_15936_PI416193500	NA	NA	NA	Algae
16494	8	558	0	341	-61.856	-5.951	1.07E-09	5.96E-08	480	craniferina_c14042	CUST_12842_PI416193500	6850900	CAB71063.1	copia-type polyprotein [Arabidopsis thaliana]	Fungus
35429	2	938	0	97	-473.534	-8.887	1.65E-08	5.35E-07	481	Cr_DMini_865F12.ab1	CUST_17637_PI416193500	240108232	EER26406.1	"DNA-directed RNA polymerase III subunit RPC10, putative [Coccidioides posadasii C735 delta SOWgp]"	Algae
31675	5	600	3	53	-148.411	-7.213	5.77E-09	2.34E-07	482	craniferina_c26271	CUST_18638_PI416193496	NA	NA	NA	Fungus
25753	145	14305	11	2111	-97.987	-6.615	2.68E-09	1.25E-07	483	craniferina_c2003	CUST_3398_PI416193500	238491484	XP_002376979.1	"mitochondrial peroxiredoxin Prx1, putative [Aspergillus flavus NRRL3357] "	Fungus
7216	3	87	1	22	-29.923	-4.903	5.74E-11	4.98E-09	484	craniferina_c15131	CUST_8517_PI416193496	NA	NA	NA	Fungus
61	898	35	230	3	24.885	4.637	1.04E-11	1.18E-09	485	craniferina_c18326	CUST_14389_PI416193500	NA	NA	NA	Algae
41195	31	771	3	106	-24.519	-4.616	9.63E-12	1.11E-09	486	craniferina_c24828	CUST_17273_PI416193496	119487630	XP_001262547.1	"monocarboxylate permease homologue, mch4 [Neosartorya fischeri NRRL 181] "	Fungus
17914	614	13	6	3	49.856	5.64	7.23E-10	4.28E-08	487	craniferina_c2732	CUST_4385_PI416193500	156060003	XP_001595924.1	hypothetical protein SS1G_02138 [Sclerotinia sclerotiorum 1980] 	Fungus
28710	57	1424	17	274	-25.333	-4.663	1.49E-11	1.57E-09	488	craniferina_c14802	CUST_13088_PI416193500	212546045	XP_002153176.1	"ribosomal small subunit assembly protein, putative [Penicillium marneffei ATCC 18224] "	Fungus
13631	2	1331	1	142	-604.383	-9.239	2.15E-08	6.63E-07	489	Cr_DMidi_9697G02.ab1	CUST_16512_PI416193500	NA	NA	NA	Fungus
20265	10	10645	14	6187	-2096.913	-11.034	3.18E-08	8.93E-07	490	BTK05730016(c)SJ1(t)Dry_0.5-1kb_1441-1536_H12(p)T3(s)090205SJ1SEQ1.096.ab1	CUST_15621_PI416193500	189200729	XP_001936701.1	blue light-inducible protein Bli-3 [Pyrenophora tritici-repentis Pt-1C-BFP] 	NA
18160	3	155	1	57	-61.363	-5.939	1.19E-09	6.44E-08	491	Cr_WMini_1825B09.ab1	CUST_19266_PI416193500	17508439	NP_493578.1	Ubiquitin E2 (conjugating enzyme) variant family member (uev-1) [Caenorhabditis elegans] 	Fungus
35660	7	548	1	351	-71.238	-6.155	1.76E-09	8.94E-08	492	craniferina_c14042	CUST_12841_PI416193500	6850900	CAB71063.1	copia-type polyprotein [Arabidopsis thaliana]	Fungus
3923	30	694	2	107	-22.867	-4.515	5.14E-12	6.45E-10	493	craniferina_c1176	CUST_129_PI416193496	NA	NA	NA	Fungus
11861	2	264	0	59	-123.013	-6.943	4.68E-09	1.96E-07	494	Cr_WMini_3553F03.ab1	CUST_19549_PI416193500	58269574	XP_571943.1	hypothetical protein [Cryptococcus neoformans var. neoformans JEC21] 	Fungus
5075	4	1878	3	981	-481.893	-8.913	1.91E-08	6.01E-07	495	Cr_WMini_769G08.ab1	CUST_20057_PI416193500	NA	NA	NA	Fungus
23451	12	428	1	79	-35.381	-5.145	2.86E-10	1.97E-08	496	craniferina_c11724	CUST_12054_PI416193500	145257313	XP_001401684.1	hypothetical protein An04g03170 [Aspergillus niger] 	Fungus
18500	2807	141	767	1	19.471	4.283	1.41E-13	2.87E-11	497	craniferina_c21697	CUST_14329_PI416193496	NA	NA	NA	Fungus
3774	8467	29	2169	18	328.794	8.361	1.52E-08	5.04E-07	498	craniferina_c16901	CUST_9921_PI416193496	NA	NA	NA	Fungus
2798	13	2670	3	1000	-201.283	-7.653	9.87E-09	3.61E-07	499	craniferina_c18668	CUST_11436_PI416193496	212531447	XP_002145880.1	"3-dehydroshikimate dehydratase, putative [Penicillium marneffei ATCC 18224] "	Fungus
9544	2	54	1	9	-22.905	-4.518	1.01E-11	1.15E-09	500	craniferina_lrc20933	CUST_13597_PI416193496	NA	NA	NA	Fungus
44949	12	430	1	101	-34.995	-5.129	3.33E-10	2.24E-08	501	craniferina_c11724	CUST_12053_PI416193500	145257313	XP_001401684.1	hypothetical protein An04g03170 [Aspergillus niger] 	Fungus
20102	3237	100	923	8	31.64	4.984	2.14E-10	1.55E-08	502	craniferina_c12091	CUST_5976_PI416193496	156065601	XP_001598722.1	hypothetical protein SS1G_00811 [Sclerotinia sclerotiorum 1980] 	Fungus
1877	4	2194	1	631	-569.994	-9.155	2.47E-08	7.38E-07	503	craniferina_c3370	CUST_5189_PI416193500	156059762	XP_001595804.1	eukaryotic translation initiation factor 3 [Sclerotinia sclerotiorum 1980] 	Fungus
42824	2	43	0	2	-18.76	-4.23	1.75E-13	3.46E-11	504	craniferina_c26287	CUST_18651_PI416193496	NA	NA	NA	Fungus
37850	18	469	3	64	-26.861	-4.747	6.00E-11	5.14E-09	505	craniferina_c11168	CUST_11726_PI416193500	145245221	XP_001394878.1	hypothetical protein An11g09200 [Aspergillus niger] 	Fungus
37781	47	2	4	0	22.517	4.493	1.22E-11	1.35E-09	506	craniferina_c20425	CUST_13114_PI416193496	145246718	XP_001395608.1	hypothetical protein An12g05390 [Aspergillus niger] 	Fungus
33972	8	456	2	21	-56.207	-5.813	1.65E-09	8.48E-08	507	craniferina_c17144	CUST_14041_PI416193500	NA	NA	NA	Fungus
2631	298	8824	76	2516	-29.572	-4.886	1.47E-10	1.11E-08	508	craniferina_c1574	CUST_2739_PI416193500	169598610	XP_001792728.1	hypothetical protein SNOG_02111 [Phaeosphaeria nodorum SN15] 	Fungus
41840	199	6	41	2	36.667	5.196	5.28E-10	3.27E-08	509	craniferina_c25577	CUST_17975_PI416193496	NA	NA	NA	Fungus
43319	625	2	38	0	280.382	8.131	1.56E-08	5.14E-07	510	craniferina_c14799	CUST_8244_PI416193496	NA	NA	NA	Fungus
43421	61	1133	13	150	-18.602	-4.217	1.82E-13	3.58E-11	511	craniferina_c16562	CUST_9659_PI416193496	256730925	EEU44275.1	hypothetical protein NECHADRAFT_84641 [Nectria haematococca mpVI 77-13-4]	Fungus
3018	128	3490	6	84	-27.245	-4.768	8.24E-11	6.75E-09	512	craniferina_c5356	CUST_7380_PI416193500	261356567	EEY18995.1	conserved hypothetical protein [Verticillium albo-atrum VaMs.102]	Fungus
36812	3924	21	1821	3	173.087	7.435	1.03E-08	3.74E-07	513	craniferina_lrc505	CUST_942_PI416193500	296810840	XP_002845758.1	bax Inhibitor family protein [Arthroderma otae CBS 113480] 	Fungus
27735	15	995	4	198	-67.951	-6.086	2.42E-09	1.15E-07	514	craniferina_c13899	CUST_7493_PI416193496	189194385	XP_001933531.1	mitochondrial intermediate peptidase [Pyrenophora tritici-repentis Pt-1C-BFP] 	Algae
32157	11	4848	8	582	-493.647	-8.947	2.47E-08	7.39E-07	515	Cr_DMidi_9697D10.ab1	CUST_16471_PI416193500	156057509	XP_001594678.1	predicted protein [Sclerotinia sclerotiorum 1980] 	Fungus
43658	1518	103712	183	27711	-66.901	-6.064	2.52E-09	1.19E-07	516	Cr_DMini_4897C12.ab1	CUST_17246_PI416193500	NA	NA	NA	Fungus
13782	99	4	19	1	22.484	4.491	1.63E-11	1.72E-09	517	craniferina_c10551	CUST_4868_PI416193496	NA	NA	NA	Fungus
4508	3	63	0	12	-24.119	-4.592	4.06E-11	3.78E-09	518	craniferina_c19100	CUST_11845_PI416193496	NA	NA	NA	Algae
2079	2	39	0	7	-17.37	-4.119	4.90E-14	1.14E-11	519	craniferina_c18540	CUST_11316_PI416193496	NA	NA	NA	Fungus
5730	30	556	11	92	-19.074	-4.254	8.32E-13	1.34E-10	520	craniferina_c17849	CUST_10679_PI416193496	NA	NA	NA	Fungus
23203	615	30	172	2	20.146	4.332	3.13E-12	4.26E-10	521	craniferina_c14018	CUST_12830_PI416193500	NA	NA	NA	Fungus
8911	5925	246	655	214	30.921	4.951	2.91E-10	2.00E-08	522	Cr_DMini_673D05.ab1	CUST_17437_PI416193500	NA	NA	NA	Fungus
4470	2	112	0	12	-50.746	-5.665	1.69E-09	8.63E-08	523	craniferina_c21542	CUST_14684_PI416193500	39971019	XP_366900.1	hypothetical protein MGG_02976 [Magnaporthe oryzae 70-15] 	Fungus
19538	5404	59	1366	41	106.793	6.739	6.18E-09	2.47E-07	524	Cr_DMini_2305A08.ab1	CUST_16709_PI416193500	159122554	EDP47675.1	"MFS monosaccharide transporter, putative [Aspergillus fumigatus A1163]"	Fungus
41567	7	143	2	24	-22.185	-4.472	1.76E-11	1.81E-09	525	craniferina_c26700	CUST_19054_PI416193496	261353851	EEY16279.1	conserved hypothetical protein [Verticillium albo-atrum VaMs.102]	Algae
4792	532	2	33	0	257.23	8.007	1.63E-08	5.30E-07	526	Cr_DMidi_6817H05.ab1	CUST_16084_PI416193500	NA	NA	NA	Algae
39323	1778	7	474	2	252.642	7.981	1.62E-08	5.29E-07	527	craniferina_c15987	CUST_9205_PI416193496	34147944	AAQ62550.1	G-protein alpha subunit Cga2 [Cryptococcus neoformans var. grubii]	Fungus
13217	1268	11	133	1	115.056	6.846	7.18E-09	2.78E-07	528	craniferina_c9163	CUST_10565_PI416193500	NA	NA	NA	Fungus
4732	2	169	0	45	-71.064	-6.151	3.55E-09	1.59E-07	529	craniferina_c20141	CUST_12843_PI416193496	NA	NA	NA	Fungus
10042	5450	173	1054	15	31.173	4.962	3.93E-10	2.57E-08	530	craniferina_c14170	CUST_12895_PI416193500	NA	NA	NA	Fungus
21595	8089	375	2232	34	21.004	4.393	9.50E-12	1.10E-09	531	craniferina_c1451	CUST_2551_PI416193500	212543533	XP_002151921.1	"oxysterol binding protein (Osh7), putative [Penicillium marneffei ATCC 18224] "	Fungus
39586	11	10365	14	5844	-1701.338	-10.732	4.39E-08	1.15E-06	532	BTK05730016(c)SJ1(t)Dry_0.5-1kb_1441-1536_H12(p)T3(s)090205SJ1SEQ1.096.ab1	CUST_15620_PI416193500	189200729	XP_001936701.1	blue light-inducible protein Bli-3 [Pyrenophora tritici-repentis Pt-1C-BFP] 	NA
8210	3	350	1	199	-117.094	-6.872	7.73E-09	2.95E-07	533	craniferina_c17510	CUST_10392_PI416193496	NA	NA	NA	Fungus
43302	3	79	1	5	-27.075	-4.759	1.62E-10	1.20E-08	534	craniferina_c10803	CUST_5041_PI416193496	NA	NA	NA	Fungus
4980	211	3	27	1	66.911	6.064	3.51E-09	1.57E-07	535	craniferina_c7455	CUST_2825_PI416193496	NA	NA	NA	Fungus
2743	2828	10	382	3	282.393	8.142	2.03E-08	6.33E-07	536	craniferina_c21603	CUST_14239_PI416193496	NA	NA	NA	Fungus
28013	2	183	0	27	-100.108	-6.645	6.73E-09	2.65E-07	537	craniferina_c9666	CUST_10859_PI416193500	NA	NA	NA	Fungus
8000	2	524	0	399	-212.461	-7.731	1.60E-08	5.24E-07	538	craniferina_c10780	CUST_5025_PI416193496	NA	NA	NA	Fungus
29532	2	64	0	14	-33.864	-5.082	8.56E-10	4.94E-08	539	craniferina_c21042	CUST_13701_PI416193496	NA	NA	NA	Fungus
37953	2	800	0	431	-350.582	-8.454	2.50E-08	7.44E-07	540	craniferina_c5078	CUST_7097_PI416193500	259486751	CBF84862.1	"TPA: AAA family ATPase, putative (AFU_orthologue; AFUA_8G04270) [Aspergillus nidulans FGSC A4]"	Fungus
42389	1339	21154	279	1312	-16.031	-4.003	2.75E-14	6.96E-12	541	craniferina_lrc264	CUST_15_PI416193496	156046687	XP_001589722.1	predicted protein [Sclerotinia sclerotiorum 1980] 	Fungus
41895	11	226	3	30	-20.277	-4.342	1.25E-11	1.38E-09	542	craniferina_c19838	CUST_12551_PI416193496	NA	NA	NA	Fungus
43830	6526	267	907	241	32.747	5.033	8.28E-10	4.84E-08	543	Cr_DMini_673D05.ab1	CUST_17436_PI416193500	NA	NA	NA	Fungus
29180	20	481	8	138	-24.408	-4.609	1.39E-10	1.06E-08	544	craniferina_lrc1191	CUST_2118_PI416193500	NA	NA	NA	Fungus
26206	1791	19	128	11	106.443	6.734	9.04E-09	3.36E-07	545	craniferina_c25890	CUST_18273_PI416193496	NA	NA	NA	Algae
37954	39	1135	15	83	-30.869	-4.948	6.83E-10	4.09E-08	546	craniferina_lrc840	CUST_1519_PI416193500	242814803	XP_002486445.1	bZIP transcription factor HacA [Talaromyces stipitatus ATCC 10500] 	Fungus
33243	4	81	1	20	-18.335	-4.197	5.10E-12	6.42E-10	547	craniferina_c19839	CUST_12552_PI416193496	NA	NA	NA	Fungus
8343	6	401	3	83	-76.585	-6.259	6.22E-09	2.49E-07	548	craniferina_c18475	CUST_14403_PI416193500	NA	NA	NA	Fungus
33016	1163	16	323	3	70.906	6.148	5.32E-09	2.19E-07	549	craniferina_c18326	CUST_14390_PI416193500	NA	NA	NA	Algae
11507	100	2046	18	223	-20.65	-4.368	2.97E-11	2.87E-09	550	craniferina_c5176	CUST_7190_PI416193500	NA	NA	NA	Fungus
42930	11	619	4	110	-57.762	-5.852	3.97E-09	1.72E-07	551	craniferina_c17685	CUST_10538_PI416193496	NA	NA	NA	Fungus
45034	2	13218	0	1494	-5303.992	-12.373	6.72E-08	1.60E-06	552	craniferina_c2434	CUST_4005_PI416193500	242808141	XP_002485101.1	"AAA family ATPase Rvb2/Reptin, putative [Talaromyces stipitatus ATCC 10500] "	Fungus
30961	1842	113	294	8	16.218	4.02	5.49E-13	9.52E-11	553	craniferina_c8837	CUST_3648_PI416193496	NA	NA	NA	Fungus
40891	6267	88	2996	62	78.599	6.296	6.98E-09	2.72E-07	554	craniferina_c17498	CUST_14198_PI416193500	NA	NA	NA	Fungus
23163	3902	98	542	60	45.567	5.51	2.71E-09	1.26E-07	555	craniferina_c5240	CUST_1614_PI416193496	NA	NA	NA	Fungus
33146	3	60	1	13	-22.757	-4.508	1.26E-10	9.67E-09	556	craniferina_c2309	CUST_3820_PI416193500	145239033	XP_001392163.1	hypothetical protein An08g00450 [Aspergillus niger] 	Fungus
3918	371	4	60	1	107.327	6.746	1.06E-08	3.80E-07	557	craniferina_c25244	CUST_17665_PI416193496	NA	NA	NA	Fungus
41454	16	843	7	522	-49.974	-5.643	3.69E-09	1.63E-07	558	Cr_Midi_01A09.ab1	CUST_17690_PI416193500	NA	NA	NA	Fungus
35768	2	192	0	43	-95.565	-6.578	1.01E-08	3.66E-07	559	craniferina_c19394	CUST_14488_PI416193500	NA	NA	NA	Algae
37416	72	4	3	1	21	4.392	6.16E-11	5.26E-09	560	craniferina_c27984	CUST_20256_PI416193496	NA	NA	NA	Fungus
1061	5	339	3	112	-70.295	-6.135	6.69E-09	2.63E-07	561	Cr_WMidi_5761B03.ab1	CUST_18026_PI416193500	NA	NA	NA	Algae
40436	3	244	1	62	-82.585	-6.368	8.80E-09	3.29E-07	562	Cr_WMini_3553F03.ab1	CUST_19548_PI416193500	58269574	XP_571943.1	hypothetical protein [Cryptococcus neoformans var. neoformans JEC21] 	Fungus
44411	3	371	0	109	-136.088	-7.088	1.61E-08	5.26E-07	563	craniferina_c3702	CUST_5590_PI416193500	296414989	XP_002837176.1	hypothetical protein [Tuber melanosporum Mel28] 	Fungus
11075	8	20832	3	896	-2694.724	-11.396	6.85E-08	1.62E-06	564	Cr_DMini_3841E01.ab1	CUST_16937_PI416193500	NA	NA	NA	Fungus
45172	6	622	6	182	-139.829	-7.128	1.69E-08	5.47E-07	565	craniferina_c21708	CUST_14693_PI416193500	240109095	EER27264.1	hypothetical protein CPC735_026000 [Coccidioides posadasii C735 delta SOWgp]	Fungus
20041	2	2203	0	449	-1163.739	-10.185	5.86E-08	1.44E-06	566	craniferina_c11576	CUST_11970_PI416193500	NA	NA	NA	Algae
20239	1695	11	236	3	159.568	7.318	1.97E-08	6.18E-07	567	craniferina_c9163	CUST_10566_PI416193500	NA	NA	NA	Fungus
24226	277	3766	54	252	-13.758	-3.782	1.48E-15	5.05E-13	568	craniferina_c12013	CUST_12181_PI416193500	156059186	XP_001595516.1	hypothetical protein SS1G_03605 [Sclerotinia sclerotiorum 1980] 	Algae
11431	74058	4668	26911	329	15.259	3.932	5.00E-13	8.82E-11	569	craniferina_lrc650	CUST_1184_PI416193500	NA	NA	NA	Fungus
28175	145	7648	20	62	-53.245	-5.735	5.05E-09	2.09E-07	570	Cr_DMidi_9697B05.ab1	CUST_16420_PI416193500	189198237	XP_001935456.1	siroheme synthase [Pyrenophora tritici-repentis Pt-1C-BFP] 	Fungus
41216	1330	26876	319	6635	-20.217	-4.338	6.57E-11	5.57E-09	571	craniferina_lrc916	CUST_1651_PI416193500	NA	NA	NA	Fungus
21853	2	692	0	151	-360.437	-8.494	3.73E-08	1.02E-06	572	craniferina_c11529	CUST_11934_PI416193500	NA	NA	NA	Fungus
25774	3	811	1	8	-324	-8.34	3.60E-08	9.93E-07	573	craniferina_c7999	CUST_9714_PI416193500	NA	NA	NA	Fungus
23308	8	136	2	34	-16.85	-4.075	7.98E-12	9.42E-10	574	craniferina_c20053	CUST_12758_PI416193496	NA	NA	NA	Fungus
40067	2	99	0	30	-41.363	-5.37	3.59E-09	1.60E-07	575	craniferina_c27672	CUST_15238_PI416193500	NA	NA	NA	Fungus
39376	10	186	3	4	-19.003	-4.248	4.26E-11	3.91E-09	576	craniferina_c28045	CUST_20308_PI416193496	NA	NA	NA	Fungus
12259	39	2	23	0	18.523	4.211	3.00E-11	2.89E-09	577	craniferina_c3883	CUST_5823_PI416193500	NA	NA	NA	Algae
21306	42	2	25	0	21.264	4.41	1.45E-10	1.09E-08	578	craniferina_c3883	CUST_5824_PI416193500	NA	NA	NA	Algae
27160	3	253	1	90	-102.984	-6.686	1.30E-08	4.41E-07	579	craniferina_lrc527	CUST_36_PI416193496	NA	NA	NA	Fungus
27534	76	37811	20	1818	-512.606	-9.002	4.84E-08	1.24E-06	580	craniferina_c13050	CUST_6756_PI416193496	NA	NA	NA	Fungus
44236	39	1057	5	188	-26.818	-4.745	8.81E-10	5.06E-08	581	craniferina_c8398	CUST_10035_PI416193500	119500778	XP_001267146.1	hypothetical protein NFIA_107410 [Neosartorya fischeri NRRL 181] 	Fungus
30074	4	3041	1	137	-750.017	-9.551	5.68E-08	1.40E-06	582	craniferina_c15990	CUST_9208_PI416193496	NA	NA	NA	Algae
17805	559	4	178	4	150.303	7.232	2.15E-08	6.63E-07	583	craniferina_c6379	CUST_8388_PI416193500	NA	NA	NA	Fungus
13291	7473	268	1237	69	28.232	4.819	1.14E-09	6.21E-08	584	craniferina_c7424	CUST_9229_PI416193500	212529094	XP_002144704.1	"MFS multidrug transporter, putative [Penicillium marneffei ATCC 18224] "	Fungus
25783	53	1785	9	560	-32.669	-5.03	2.26E-09	1.09E-07	585	craniferina_c2807	CUST_4479_PI416193500	NA	NA	NA	Fungus
3468	2138	156	350	19	13.659	3.772	1.75E-14	4.71E-12	586	craniferina_c23673	CUST_14917_PI416193500	NA	NA	NA	Fungus
32845	66	896	12	89	-13.639	-3.77	1.69E-14	4.59E-12	587	craniferina_c3329	CUST_5142_PI416193500	154323598	XP_001561113.1	hypothetical protein BC1G_00198 [Botryotinia fuckeliana B05.10] 	Fungus
10864	424	7766	102	595	-18.636	-4.22	4.56E-11	4.15E-09	588	craniferina_c7324	CUST_2746_PI416193496	NA	NA	NA	Algae
12627	6	115	2	17	-21.116	-4.4	1.63E-10	1.21E-08	589	craniferina_lrc12709	CUST_6476_PI416193496	NA	NA	NA	Fungus
6558	18771	582	7275	127	30.842	4.947	1.86E-09	9.33E-08	590	Cr_DMini_3841H01.ab1	CUST_17003_PI416193500	71018401	XP_759431.1	hypothetical protein UM03284.1 [Ustilago maydis 521] 	Fungus
11650	214	9	53	1	23.759	4.57	5.23E-10	3.26E-08	591	Cr_DMidi_7585B08.ab1	CUST_16130_PI416193500	169599655	XP_001793250.1	hypothetical protein SNOG_02651 [Phaeosphaeria nodorum SN15] 	Fungus
19379	66418	2905	23110	719	22.312	4.48	3.37E-10	2.25E-08	592	craniferina_lrc198	CUST_373_PI416193500	157833664	1RDS	"AChain A, Crystal Structure Of Ribonuclease Ms (As Ribonuclease T1 Homologue) Complexed With A Guanylyl-3,5-Cytidine Analogue "	Fungus
27009	1078	40	434	6	25.398	4.667	8.62E-10	4.95E-08	593	craniferina_c19430	CUST_12165_PI416193496	NA	NA	NA	Algae
39081	8	464	5	32	-75.381	-6.236	1.08E-08	3.86E-07	594	craniferina_c23652	CUST_16168_PI416193496	169624035	XP_001805424.1	hypothetical protein SNOG_15267 [Phaeosphaeria nodorum SN15] 	Fungus
14252	918	3	137	1	311.034	8.281	3.91E-08	1.06E-06	595	craniferina_c25487	CUST_17894_PI416193496	NA	NA	NA	Fungus
26713	389	40866	69	16250	-99.39	-6.635	1.44E-08	4.85E-07	596	Cr_DMini_4897C12.ab1	CUST_17247_PI416193500	NA	NA	NA	Fungus
12877	74	1498	6	423	-19.74	-4.303	1.10E-10	8.63E-09	597	craniferina_c3185	CUST_4962_PI416193500	189209245	XP_001940955.1	metacaspase [Pyrenophora tritici-repentis Pt-1C-BFP] 	Algae
42204	58	2	12	0	25.003	4.644	8.35E-10	4.85E-08	598	craniferina_c1188	CUST_2111_PI416193500	258578259	XP_002543311.1	mitochondrial processing peptidase beta subunit [Uncinocarpus reesii 1704] 	Fungus
23468	16	1334	3	228	-84.93	-6.408	1.22E-08	4.22E-07	599	craniferina_c11993	CUST_5898_PI416193496	NA	NA	NA	Fungus
2463	9	471	6	154	-57.515	-5.846	7.66E-09	2.93E-07	600	Cr_WMidi_5761B03.ab1	CUST_18027_PI416193500	NA	NA	NA	Algae
16052	8	136	1	13	-16.055	-4.005	8.09E-12	9.51E-10	601	craniferina_c13693	CUST_7311_PI416193496	NA	NA	NA	Algae
27568	222	13	64	3	16.946	4.083	2.20E-11	2.22E-09	602	craniferina_c6754	CUST_2379_PI416193496	NA	NA	NA	Fungus
24551	65	4	6	1	16.406	4.036	1.26E-11	1.38E-09	603	craniferina_c16210	CUST_9378_PI416193496	296415308	XP_002837332.1	hypothetical protein [Tuber melanosporum Mel28] 	Fungus
25400	647	31	16	4	20.994	4.392	2.54E-10	1.80E-08	604	craniferina_c2732	CUST_4386_PI416193500	156060003	XP_001595924.1	hypothetical protein SS1G_02138 [Sclerotinia sclerotiorum 1980] 	Fungus
34112	2	187	0	42	-89.625	-6.486	1.37E-08	4.62E-07	605	craniferina_c19394	CUST_14487_PI416193500	NA	NA	NA	Algae
12051	7	30194	1	4572	-4365.66	-12.092	9.50E-08	2.10E-06	606	craniferina_c2434	CUST_4006_PI416193500	242808141	XP_002485101.1	"AAA family ATPase Rvb2/Reptin, putative [Talaromyces stipitatus ATCC 10500] "	Fungus
15560	504	2	88	0	264.304	8.046	3.90E-08	1.06E-06	607	craniferina_c19997	CUST_12703_PI416193496	NA	NA	NA	Fungus
8574	3	2010	1	374	-606.686	-9.245	6.17E-08	1.50E-06	608	craniferina_c14253	CUST_7777_PI416193496	NA	NA	NA	Fungus
16306	805	9	96	4	93.592	6.548	1.56E-08	5.15E-07	609	craniferina_c23513	CUST_16038_PI416193496	NA	NA	NA	Fungus
31233	37	549	4	105	-14.613	-3.869	1.56E-12	2.34E-10	610	craniferina_c10785	CUST_11505_PI416193500	119194607	XP_001247907.1	hypothetical protein CIMG_01678 [Coccidioides immitis RS]	Algae
37052	898	2	281	0	421.229	8.718	5.27E-08	1.33E-06	611	craniferina_c18744	CUST_11508_PI416193496	261359076	EEY21504.1	protein kinase domain-containing protein [Verticillium albo-atrum VaMs.102]	Fungus
10401	15	372	3	107	-24.037	-4.587	8.98E-10	5.13E-08	612	craniferina_c28253	CUST_20460_PI416193496	296804368	XP_002843036.1	conserved hypothetical protein [Arthroderma otae CBS 113480] 	Fungus
40167	5	320	2	172	-65.324	-6.03	1.08E-08	3.85E-07	613	Cr_Midi_01B02.ab1	CUST_17701_PI416193500	17553574	NP_498082.1	Temporarily Assigned Gene name family member (tag-174) [Caenorhabditis elegans] 	Algae
16102	10725	167	1581	6	63.895	5.998	1.05E-08	3.77E-07	614	craniferina_c11988	CUST_5894_PI416193496	NA	NA	NA	Fungus
840	1076	68	102	13	16.013	4.001	1.26E-11	1.38E-09	615	craniferina_c4366	CUST_1184_PI416193496	NA	NA	NA	Algae
21271	2	85	0	39	-39.359	-5.299	5.09E-09	2.10E-07	616	craniferina_c9773	CUST_4313_PI416193496	7076770	CAB75932.1	putative protein [Arabidopsis thaliana]	Fungus
25315	113	7837	18	952	-69.412	-6.117	1.21E-08	4.20E-07	617	craniferina_c2003	CUST_3397_PI416193500	238491484	XP_002376979.1	"mitochondrial peroxiredoxin Prx1, putative [Aspergillus flavus NRRL3357] "	Fungus
20581	15	928	7	576	-59.843	-5.903	1.04E-08	3.76E-07	618	Cr_Midi_01A09.ab1	CUST_17691_PI416193500	NA	NA	NA	Fungus
26127	38	2	14	0	19.592	4.292	2.44E-10	1.75E-08	619	craniferina_c28087	CUST_20342_PI416193496	NA	NA	NA	Fungus
16828	2	32	0	6	-15.597	-3.963	1.28E-11	1.39E-09	620	craniferina_c14837	CUST_8272_PI416193496	NA	NA	NA	Fungus
12048	5	75	1	11	-14.969	-3.904	6.43E-12	7.90E-10	621	craniferina_c22842	CUST_14831_PI416193500	NA	NA	NA	Algae
12251	18732	123	1986	34	155.29	7.279	3.06E-08	8.69E-07	622	craniferina_c5212	CUST_7229_PI416193500	259485972	CBF83444.1	"TPA: vesicle coat complex COPII, subunit Sec24 family protein, putative (Eurofung) [Aspergillus nidulans FGSC A4]"	Fungus
11101	2225	176	401	34	12.632	3.659	5.66E-14	1.27E-11	623	craniferina_c23673	CUST_14918_PI416193500	NA	NA	NA	Fungus
28890	36	572	11	137	-16.178	-4.016	3.40E-11	3.23E-09	624	craniferina_c10785	CUST_11506_PI416193500	119194607	XP_001247907.1	hypothetical protein CIMG_01678 [Coccidioides immitis RS]	Algae
26871	898	12	130	12	98.979	6.629	2.01E-08	6.26E-07	625	craniferina_c11657	CUST_5641_PI416193496	154318578	XP_001558607.1	hypothetical protein BC1G_02678 [Botryotinia fuckeliana B05.10] 	Fungus
8460	27	720	0	284	-25.191	-4.655	1.70E-09	8.67E-08	626	craniferina_c5999	CUST_1982_PI416193496	NA	NA	NA	Fungus
44053	3	66	1	3	-21.605	-4.433	7.02E-10	4.16E-08	627	craniferina_lrc55	CUST_103_PI416193500	240107991	EER26165.1	"5-methyltetrahydropteroyltriglutamate-homocysteine methyltransferase, putative [Coccidioides posadasii C735 delta SOWgp]"	Fungus
26074	3746	53	1027	4	69.769	6.125	1.46E-08	4.88E-07	628	Cr_WMidi_9601B08.ab1	CUST_18898_PI416193500	NA	NA	NA	Fungus
14412	2	50	0	14	-26.558	-4.731	2.19E-09	1.07E-07	629	craniferina_c26107	CUST_18486_PI416193496	NA	NA	NA	Fungus
5463	4	307	0	53	-71.917	-6.168	1.57E-08	5.17E-07	630	craniferina_c15746	CUST_9013_PI416193496	296411435	XP_002835437.1	hypothetical protein [Tuber melanosporum Mel28] 	Fungus
15220	1882	97	135	15	19.594	4.292	3.75E-10	2.46E-08	631	craniferina_c6388	CUST_2189_PI416193496	119490949	XP_001263135.1	"Rho-like small GTPase, putative [Neosartorya fischeri NRRL 181] "	Fungus
41893	16808	631	6631	115	25.24	4.658	1.92E-09	9.55E-08	632	craniferina_lrc14363	CUST_7871_PI416193496	NA	NA	NA	Fungus
17284	21	2	1	0	11.865	3.569	4.48E-15	1.42E-12	633	craniferina_c5636	CUST_7662_PI416193500	NA	NA	NA	Fungus
2808	3	171	1	23	-58.615	-5.873	1.22E-08	4.21E-07	634	Cr_DMini_1249F06.ab1	CUST_16652_PI416193500	269214436	ZP_05986548.2	conserved hypothetical protein [Neisseria lactamica ATCC 23970] 	Fungus
42605	317	14	70	1	22.36	4.483	1.13E-09	6.19E-08	635	craniferina_c14018	CUST_12829_PI416193500	NA	NA	NA	Fungus
26644	2	1990	0	395	-1078.461	-10.075	9.69E-08	2.13E-06	636	craniferina_c11576	CUST_11969_PI416193500	NA	NA	NA	Algae
28723	15127	217	5017	55	68.224	6.092	1.60E-08	5.25E-07	637	craniferina_c4985	CUST_7000_PI416193500	39968307	XP_365544.1	hypothetical protein MGG_02246 [Magnaporthe oryzae 70-15] 	Fungus
7119	2828	128	471	26	22.236	4.475	1.17E-09	6.34E-08	638	craniferina_c7354	CUST_9180_PI416193500	154298823	XP_001549833.1	hypothetical protein BC1G_11303 [Botryotinia fuckeliana B05.10] 	Fungus
40264	29	12759	3	1054	-448.397	-8.809	6.99E-08	1.65E-06	639	craniferina_c14704	CUST_8156_PI416193496	NA	NA	NA	Algae
19741	36	1697	4	483	-46.276	-5.532	1.04E-08	3.76E-07	640	craniferina_c8398	CUST_10036_PI416193500	119500778	XP_001267146.1	hypothetical protein NFIA_107410 [Neosartorya fischeri NRRL 181] 	Fungus
18955	3	109	1	46	-39.278	-5.296	8.44E-09	3.19E-07	641	Cr_WMini_1825B09.ab1	CUST_19267_PI416193500	17508439	NP_493578.1	Ubiquitin E2 (conjugating enzyme) variant family member (uev-1) [Caenorhabditis elegans] 	Fungus
32715	2	323	0	118	-133.669	-7.063	3.24E-08	9.07E-07	642	craniferina_c27424	CUST_19748_PI416193496	NA	NA	NA	Algae
13122	24	1303	3	500	-51.609	-5.69	1.21E-08	4.20E-07	643	craniferina_c27788	CUST_20089_PI416193496	NA	NA	NA	Fungus
19935	169	3	37	1	59.778	5.902	1.43E-08	4.80E-07	644	craniferina_c2511	CUST_457_PI416193496	NA	NA	NA	Fungus
22621	77	1312	8	445	-16.392	-4.035	9.35E-11	7.48E-09	645	craniferina_lrc767	CUST_1387_PI416193500	116196628	XP_001224126.1	hypothetical protein CHGG_04912 [Chaetomium globosum CBS 148.51] 	Fungus
25439	413	20	241	2	17.962	4.167	2.85E-10	1.97E-08	646	craniferina_c10764	CUST_11487_PI416193500	NA	NA	NA	Fungus
35504	4498	263	574	184	20.403	4.351	8.24E-10	4.83E-08	647	craniferina_c23767	CUST_16278_PI416193496	NA	NA	NA	Fungus
17977	7	102	1	32	-14.008	-3.808	7.97E-12	9.42E-10	648	craniferina_c12946	CUST_6667_PI416193496	NA	NA	NA	Fungus
5270	476	2	121	0	186.622	7.544	4.26E-08	1.12E-06	649	Cr_WMini_769A07.ab1	CUST_19937_PI416193500	261358384	EEY20812.1	conserved hypothetical protein [Verticillium albo-atrum VaMs.102]	Fungus
4820	131	2	33	0	56.784	5.827	1.45E-08	4.87E-07	650	craniferina_c10423	CUST_4772_PI416193496	NA	NA	NA	Fungus
24875	39	2	8	0	21.59	4.432	1.18E-09	6.40E-08	651	craniferina_c11625	CUST_5619_PI416193496	NA	NA	NA	Algae
2878	4142	62	1507	20	65.135	6.025	1.71E-08	5.52E-07	652	Cr_DMini_1249A03.ab1	CUST_16545_PI416193500	16944624	CAD11394.1	probable U6 SNRNA-ASSOCIATED SM-LIKE PROTEIN LSM5 [Neurospora crassa]	Fungus
38940	4	76	2	5	-20.105	-4.329	9.08E-10	5.18E-08	653	craniferina_c25736	CUST_18127_PI416193496	NA	NA	NA	Fungus
4849	450	2	52	0	209.316	7.71	5.11E-08	1.30E-06	654	craniferina_c21193	CUST_13845_PI416193496	NA	NA	NA	Fungus
37733	69	3071	15	685	-44.497	-5.476	1.17E-08	4.10E-07	655	craniferina_c3843	CUST_5776_PI416193500	NA	NA	NA	Fungus
18087	15780	246	5083	58	62.868	5.974	1.76E-08	5.62E-07	656	craniferina_c4985	CUST_6999_PI416193500	39968307	XP_365544.1	hypothetical protein MGG_02246 [Magnaporthe oryzae 70-15] 	Fungus
23243	8821	318	1594	215	32.14	5.006	7.01E-09	2.73E-07	657	craniferina_c4286	CUST_6279_PI416193500	189198059	XP_001935367.1	predicted protein [Pyrenophora tritici-repentis Pt-1C-BFP] 	Fungus
33244	765	42	83	2	18.076	4.176	4.35E-10	2.77E-08	658	craniferina_c2870	CUST_4555_PI416193500	156055652	XP_001593750.1	conserved hypothetical protein [Sclerotinia sclerotiorum 1980] 	Fungus
43075	5618	383	1645	34	14.209	3.829	2.20E-11	2.22E-09	659	craniferina_c8251	CUST_3290_PI416193496	154294049	XP_001547468.1	hypothetical protein BC1G_14058 [Botryotinia fuckeliana B05.10] 	Algae
33348	41	2	9	0	19.802	4.308	9.10E-10	5.18E-08	660	craniferina_c9562	CUST_4164_PI416193496	NA	NA	NA	Fungus
19618	11188	883	502	72	12.689	3.665	3.79E-12	4.98E-10	661	craniferina_c3748	CUST_5664_PI416193500	NA	NA	NA	Fungus
36639	187	7	55	4	29.063	4.861	5.51E-09	2.25E-07	662	craniferina_c21451	CUST_14089_PI416193496	169607032	XP_001796936.1	hypothetical protein SNOG_06569 [Phaeosphaeria nodorum SN15] 	Fungus
34908	3061	73	1469	8	39.199	5.293	1.12E-08	3.97E-07	663	craniferina_c11054	CUST_11667_PI416193500	NA	NA	NA	Fungus
15525	124	1487	55	209	-12.645	-3.661	4.36E-12	5.62E-10	664	craniferina_c23464	CUST_15991_PI416193496	NA	NA	NA	Fungus
17151	749	20	324	3	34.452	5.106	9.86E-09	3.61E-07	665	craniferina_c25169	CUST_17591_PI416193496	NA	NA	NA	Fungus
36903	1378	95	169	62	16.47	4.042	2.90E-10	2.00E-08	666	craniferina_c9008	CUST_10474_PI416193500	156061917	XP_001596881.1	hypothetical protein SS1G_03104 [Sclerotinia sclerotiorum 1980] 	Fungus
44694	15	1342	14	652	-120.452	-6.912	3.93E-08	1.06E-06	667	Cr_WMidi_9889F09.ab1	CUST_19067_PI416193500	NA	NA	NA	Fungus
44305	8931	317	1295	196	32.176	5.008	8.47E-09	3.20E-07	668	craniferina_c4286	CUST_6280_PI416193500	189198059	XP_001935367.1	predicted protein [Pyrenophora tritici-repentis Pt-1C-BFP] 	Fungus
6300	25	2	3	0	11.585	3.534	1.54E-13	3.09E-11	669	craniferina_c4781	CUST_1388_PI416193496	NA	NA	NA	Algae
1573	8	118	0	12	-15.515	-3.956	1.25E-10	9.64E-09	670	craniferina_c17980	CUST_10795_PI416193496	NA	NA	NA	Fungus
22561	435	8	83	3	55.57	5.796	1.79E-08	5.69E-07	671	Cr_DMidi_7585B08.ab1	CUST_16129_PI416193500	169599655	XP_001793250.1	hypothetical protein SNOG_02651 [Phaeosphaeria nodorum SN15] 	Fungus
28598	18	1355	15	575	-98.889	-6.628	3.13E-08	8.82E-07	672	Cr_DMini_673B06.ab1	CUST_17390_PI416193500	170587678	XP_001898601.1	Ornithine decarboxylase antizyme [Brugia malayi] 	Fungus
11563	2	957	0	579	-427.937	-8.741	8.72E-08	1.96E-06	673	craniferina_c3596	CUST_5478_PI416193500	156033037	XP_001585355.1	hypothetical protein SS1G_13594 [Sclerotinia sclerotiorum 1980] 	Fungus
1365	6	105	3	33	-18.871	-4.238	8.89E-10	5.08E-08	674	craniferina_c10991	CUST_11641_PI416193500	145232510	XP_001399699.1	hypothetical protein An02g05630 [Aspergillus niger] 	Algae
42514	1483	91	266	13	16.17	4.015	2.56E-10	1.81E-08	675	craniferina_c27300	CUST_19631_PI416193496	189202892	XP_001937782.1	conserved hypothetical protein [Pyrenophora tritici-repentis Pt-1C-BFP] 	Algae
2301	71550	3795	26022	785	18.152	4.182	6.97E-10	4.15E-08	676	craniferina_lrc198	CUST_374_PI416193500	157833664	1RDS	"AChain A, Crystal Structure Of Ribonuclease Ms (As Ribonuclease T1 Homologue) Complexed With A Guanylyl-3,5-Cytidine Analogue "	Fungus
12031	8	117	1	26	-14.917	-3.899	8.25E-11	6.75E-09	677	craniferina_c22236	CUST_14840_PI416193496	NA	NA	NA	Fungus
23926	61	997	13	201	-16.466	-4.041	3.03E-10	2.05E-08	678	craniferina_c8203	CUST_9885_PI416193500	NA	NA	NA	Algae
39680	2	31	0	4	-14.761	-3.884	6.84E-11	5.74E-09	679	craniferina_c9564	CUST_10792_PI416193500	NA	NA	NA	Fungus
11105	2	928	0	120	-414.099	-8.694	8.85E-08	1.98E-06	680	craniferina_c11053	CUST_5214_PI416193496	154275976	XP_001538833.1	hypothetical protein HCAG_06438 [Ajellomyces capsulatus NAm1] 	Fungus
15059	392	5424	106	1038	-14.032	-3.811	4.15E-11	3.84E-09	681	craniferina_c8203	CUST_9886_PI416193500	NA	NA	NA	Algae
18030	7597	313	1163	72	24.463	4.613	3.96E-09	1.72E-07	682	craniferina_c7424	CUST_9230_PI416193500	212529094	XP_002144704.1	"MFS multidrug transporter, putative [Penicillium marneffei ATCC 18224] "	Fungus
27826	2	591	0	221	-300.296	-8.23	7.77E-08	1.79E-06	683	craniferina_c10053	CUST_11074_PI416193500	145259288	XP_001402323.1	hypothetical protein An04g09670 [Aspergillus niger] 	Algae
6344	527	9233	311	1421	-19.445	-4.281	1.30E-09	6.88E-08	684	craniferina_c25215	CUST_17637_PI416193496	NA	NA	NA	Fungus
30945	533	4	196	2	144.265	7.173	5.19E-08	1.31E-06	685	craniferina_lrc123	CUST_236_PI416193500	238504822	XP_002383640.1	conserved hypothetical protein [Aspergillus flavus NRRL3357] 	Fungus
6050	1814	28947	795	4183	-16.814	-4.072	5.27E-10	3.27E-08	686	Cr_WMidi_8257C05.ab1	CUST_18614_PI416193500	212534612	XP_002147462.1	conserved hypothetical protein [Penicillium marneffei ATCC 18224] 	Algae
14563	209	3234	31	281	-15.578	-3.961	2.52E-10	1.79E-08	687	craniferina_lrc651	CUST_1186_PI416193500	119482916	XP_001261486.1	mitochondrial intermembrane space protein Mia40 [Neosartorya fischeri NRRL 181] 	Fungus
7662	5517	82129	2966	10700	-16.825	-4.073	5.85E-10	3.57E-08	688	craniferina_lrc10758	CUST_5011_PI416193496	NA	NA	NA	Fungus
11237	18203	69	5661	27	268.435	8.068	7.65E-08	1.77E-06	689	craniferina_c2046	CUST_3457_PI416193500	119188903	XP_001245058.1	hypothetical protein CIMG_04499 [Coccidioides immitis RS] 	Fungus
4687	1976	150	527	17	12.922	3.692	1.95E-11	2.00E-09	690	craniferina_c13686	CUST_12737_PI416193500	145233705	XP_001400225.1	hypothetical protein An02g10960 [Aspergillus niger] 	Algae
22347	1779	80	1076	8	19.632	4.295	1.66E-09	8.54E-08	691	craniferina_c22595	CUST_14806_PI416193500	NA	NA	NA	Fungus
4231	1724	23	338	12	83.638	6.386	3.31E-08	9.22E-07	692	craniferina_lrc384	CUST_721_PI416193500	239615689	EEQ92676.1	alanine aminotransferase [Ajellomyces dermatitidis ER-3]	Fungus
29354	2350	6	200	3	398.722	8.639	9.82E-08	2.15E-06	693	craniferina_c23213	CUST_15758_PI416193496	239614442	EEQ91429.1	conserved hypothetical protein [Ajellomyces dermatitidis ER-3]	Fungus
14242	102	2	26	0	53.752	5.748	2.20E-08	6.75E-07	694	craniferina_c10573	CUST_11377_PI416193500	NA	NA	NA	Fungus
36392	76	24564	15	2086	-326.038	-8.349	8.90E-08	1.99E-06	695	craniferina_c3699	CUST_903_PI416193496	257219560	ACV50433.1	chloroplast ferritin 2 precursor [Jatropha curcas]	Algae
41875	25	627	2	215	-23.845	-4.576	4.49E-09	1.90E-07	696	craniferina_c21836	CUST_14457_PI416193496	NA	NA	NA	Fungus
23543	140	6	51	2	22.932	4.519	3.98E-09	1.72E-07	697	craniferina_c25072	CUST_17499_PI416193496	156032888	XP_001585281.1	predicted protein [Sclerotinia sclerotiorum 1980] 	Fungus
34356	801	10447	263	362	-13.481	-3.753	5.01E-11	4.49E-09	698	craniferina_c1846	CUST_3152_PI416193500	NA	NA	NA	Fungus
27551	8	446	0	101	-57.923	-5.856	2.47E-08	7.38E-07	699	craniferina_c20320	CUST_13013_PI416193496	NA	NA	NA	Fungus
25280	187	9	51	3	20.634	4.367	2.39E-09	1.14E-07	700	craniferina_c23762	CUST_16273_PI416193496	NA	NA	NA	Fungus
10527	114	10	23	1	11.692	3.548	3.25E-12	4.36E-10	701	craniferina_c8157	CUST_9860_PI416193500	261358958	EEY21386.1	conserved hypothetical protein [Verticillium albo-atrum VaMs.102]	Fungus
29490	373	11	64	2	34.985	5.129	1.39E-08	4.69E-07	702	craniferina_c7353	CUST_9177_PI416193500	NA	NA	NA	Fungus
24649	11	161	1	19	-14.457	-3.854	1.40E-10	1.06E-08	703	craniferina_c18263	CUST_11054_PI416193496	NA	NA	NA	Fungus
14710	2	407	0	273	-180.198	-7.493	6.55E-08	1.57E-06	704	craniferina_c1846	CUST_3151_PI416193500	NA	NA	NA	Fungus
8096	553	4	179	1	140.878	7.138	5.72E-08	1.41E-06	705	craniferina_c6379	CUST_8387_PI416193500	NA	NA	NA	Fungus
14644	443	40	72	2	10.981	3.457	5.71E-13	9.78E-11	706	craniferina_c18847	CUST_14441_PI416193500	NA	NA	NA	Fungus
1934	3	51	0	6	-17.908	-4.163	1.25E-09	6.68E-08	707	craniferina_c11896	CUST_5822_PI416193496	NA	NA	NA	Algae
14190	5183	45	2441	12	108.201	6.758	4.81E-08	1.24E-06	708	craniferina_lrc505	CUST_941_PI416193500	296810840	XP_002845758.1	bax Inhibitor family protein [Arthroderma otae CBS 113480] 	Fungus
17562	21	370	3	198	-15.749	-3.977	5.02E-10	3.14E-08	709	craniferina_c22025	CUST_14637_PI416193496	NA	NA	NA	Fungus
21557	2	111	0	32	-59.879	-5.904	2.88E-08	8.35E-07	710	craniferina_c8424	CUST_3393_PI416193496	NA	NA	NA	Fungus
1735	2	73	0	6	-32.507	-5.023	1.40E-08	4.74E-07	711	craniferina_c4804	CUST_1398_PI416193496	NA	NA	NA	Algae
5790	2110	127	436	23	16.547	4.049	9.89E-10	5.56E-08	712	craniferina_c7354	CUST_9179_PI416193500	154298823	XP_001549833.1	hypothetical protein BC1G_11303 [Botryotinia fuckeliana B05.10] 	Fungus
15300	82	1399	1	103	-17.057	-4.092	1.19E-09	6.44E-08	713	craniferina_c16801	CUST_9839_PI416193496	NA	NA	NA	Algae
41373	59	2722	12	505	-45.971	-5.523	2.31E-08	7.00E-07	714	craniferina_c23571	CUST_16093_PI416193496	NA	NA	NA	Algae
27271	253	6378	213	913	-31.111	-4.959	1.24E-08	4.26E-07	715	craniferina_c22445	CUST_15032_PI416193496	NA	NA	NA	Fungus
25505	1376	14	628	5	96.62	6.594	4.67E-08	1.21E-06	716	craniferina_c1731	CUST_243_PI416193496	NA	NA	NA	Fungus
26219	19003	76	5911	35	258.368	8.013	9.22E-08	2.04E-06	717	craniferina_c2046	CUST_3458_PI416193500	119188903	XP_001245058.1	hypothetical protein CIMG_04499 [Coccidioides immitis RS] 	Fungus
39456	223	5047	194	237	-29.671	-4.891	1.19E-08	4.13E-07	718	craniferina_c22899	CUST_15460_PI416193496	NA	NA	NA	Fungus
17881	13	141	1	15	-10.782	-3.431	8.53E-13	1.37E-10	719	craniferina_c21278	CUST_13927_PI416193496	NA	NA	NA	Fungus
11220	2491	24943	488	2641	-10.117	-3.339	3.89E-14	9.34E-12	720	craniferina_c26765	CUST_19119_PI416193496	NA	NA	NA	Fungus
19584	101	2	13	1	47.026	5.555	2.53E-08	7.53E-07	721	craniferina_c1610	CUST_213_PI416193496	169597877	XP_001792362.1	hypothetical protein SNOG_01730 [Phaeosphaeria nodorum SN15] 	Fungus
41219	1943	21392	205	1062	-11.04	-3.465	3.08E-12	4.21E-10	722	craniferina_c3562	CUST_5431_PI416193500	239611873	EEQ88860.1	conserved hypothetical protein [Ajellomyces dermatitidis ER-3]	Fungus
37998	2476	207	414	33	11.946	3.578	2.57E-11	2.56E-09	723	craniferina_c21437	CUST_14075_PI416193496	256734034	EEU47381.1	predicted protein [Nectria haematococca mpVI 77-13-4]	Fungus
26051	14	1274	14	603	-141.452	-7.144	6.79E-08	1.61E-06	724	Cr_WMidi_9889F09.ab1	CUST_19066_PI416193500	NA	NA	NA	Fungus
34854	239	2510	54	219	-10.645	-3.412	7.77E-13	1.27E-10	725	craniferina_c27783	CUST_20085_PI416193496	NA	NA	NA	Fungus
42726	4	257	2	124	-74.072	-6.211	4.11E-08	1.09E-06	726	Cr_Midi_01B01.ab1	CUST_17698_PI416193500	17553574	NP_498082.1	Temporarily Assigned Gene name family member (tag-174) [Caenorhabditis elegans] 	Fungus
11751	31	489	5	140	-15.206	-3.927	6.32E-10	3.82E-08	727	craniferina_c28245	CUST_20452_PI416193496	119493112	XP_001263792.1	hypothetical protein NFIA_070660 [Neosartorya fischeri NRRL 181] 	Fungus
43881	16	1104	11	504	-81.787	-6.354	4.42E-08	1.15E-06	728	Cr_WMini_1825A09.ab1	CUST_19247_PI416193500	268566511	XP_002647571.1	Hypothetical protein CBG06657 [Caenorhabditis briggsae] 	Algae
8834	4055	124	2137	74	33.75	5.077	1.78E-08	5.67E-07	729	craniferina_c19697	CUST_12415_PI416193496	169622485	XP_001804651.1	hypothetical protein SNOG_14467 [Phaeosphaeria nodorum SN15] 	Fungus
45184	233	16	29	0	14.61	3.869	4.20E-10	2.70E-08	730	craniferina_c26061	CUST_18441_PI416193496	NA	NA	NA	Fungus
39646	1578	76	909	6	18.567	4.215	2.57E-09	1.21E-07	731	craniferina_c22595	CUST_14805_PI416193500	NA	NA	NA	Fungus
38610	72	980	13	71	-13.755	-3.782	2.74E-10	1.91E-08	732	craniferina_c6514	CUST_8531_PI416193500	156061687	XP_001596766.1	hypothetical protein SS1G_02989 [Sclerotinia sclerotiorum 1980] 	Fungus
24782	152	1903	42	345	-12.695	-3.666	1.08E-10	8.51E-09	733	craniferina_c27261	CUST_19595_PI416193496	NA	NA	NA	Fungus
39508	9	115	3	31	-12.237	-3.613	5.75E-11	4.98E-09	734	craniferina_c15410	CUST_8742_PI416193496	NA	NA	NA	Fungus
8584	242	2	29	0	107.803	6.752	5.90E-08	1.44E-06	735	craniferina_c18779	CUST_11542_PI416193496	NA	NA	NA	Fungus
35233	1941	28813	958	4353	-15.871	-3.988	1.09E-09	6.01E-08	736	Cr_WMidi_8257C05.ab1	CUST_18615_PI416193500	212534612	XP_002147462.1	conserved hypothetical protein [Penicillium marneffei ATCC 18224] 	Algae
34794	2	5940	0	258	-2881.328	-11.493	2.27E-07	4.18E-06	737	craniferina_c24852	CUST_17296_PI416193496	NA	NA	NA	Fungus
44783	285	4	139	1	73.939	6.208	4.42E-08	1.15E-06	738	craniferina_c4161	CUST_1094_PI416193496	NA	NA	NA	Fungus
30355	2	41	0	4	-20.078	-4.328	4.08E-09	1.74E-07	739	craniferina_c9473	CUST_10749_PI416193500	259483026	CBF78056.1	"TPA: MFS multidrug transporter, putative (AFU_orthologue; AFUA_6G03040) [Aspergillus nidulans FGSC A4]"	Fungus
22998	19	6074	3	4092	-281.424	-8.137	1.16E-07	2.46E-06	740	craniferina_c721	CUST_66_PI416193496	NA	NA	NA	Algae
7788	2	5396	0	789	-2306.056	-11.171	2.32E-07	4.25E-06	741	craniferina_c4923	CUST_1455_PI416193496	NA	NA	NA	Algae
12324	8797	118069	4662	1852	-15.192	-3.925	1.02E-09	5.71E-08	742	craniferina_lrc197	CUST_371_PI416193500	NA	NA	NA	Algae
25402	2	30	0	2	-15.784	-3.98	1.27E-09	6.77E-08	743	craniferina_c11307	CUST_11807_PI416193500	189199888	XP_001936281.1	thioredoxin [Pyrenophora tritici-repentis Pt-1C-BFP] 	Algae
4420	80	1580	18	118	-20.021	-4.323	5.00E-09	2.08E-07	744	craniferina_c18710	CUST_11477_PI416193496	NA	NA	NA	Fungus
29064	2044	47288	805	11420	-23.82	-4.574	9.88E-09	3.61E-07	745	craniferina_c5032	CUST_7043_PI416193500	189205869	XP_001939269.1	inositol hexaphosphate kinase 3 [Pyrenophora tritici-repentis Pt-1C-BFP] 	Fungus
8415	20	237	11	24	-13.606	-3.766	3.75E-10	2.46E-08	746	craniferina_lrc598	CUST_1095_PI416193500	156064871	XP_001598357.1	hypothetical protein SS1G_00445 [Sclerotinia sclerotiorum 1980] 	Fungus
16972	3	43	2	4	-16.255	-4.023	1.80E-09	9.08E-08	747	craniferina_c4901	CUST_6911_PI416193500	121714503	XP_001274862.1	conserved hypothetical protein [Aspergillus clavatus NRRL 1] 	Fungus
32060	2	36	0	4	-17.34	-4.116	2.62E-09	1.23E-07	748	craniferina_c14572	CUST_8049_PI416193496	169625083	XP_001805946.1	hypothetical protein SNOG_15808 [Phaeosphaeria nodorum SN15] 	Fungus
28176	65	3	29	2	23.441	4.551	9.88E-09	3.61E-07	749	craniferina_lrc349	CUST_659_PI416193500	70982115	XP_746586.1	membrane-spanning ATPase [Aspergillus fumigatus Af293] 	Fungus
29395	22	2	2	1	9.693	3.277	1.01E-13	2.15E-11	750	Cr_DMidi_5473E11.ab1	CUST_15872_PI416193500	NA	NA	NA	Fungus
10561	697	12132	49	1164	-17.393	-4.12	2.79E-09	1.30E-07	751	craniferina_c2660	CUST_4293_PI416193500	169618816	XP_001802821.1	hypothetical protein SNOG_12600 [Phaeosphaeria nodorum SN15] 	Fungus
11657	173	16	15	3	10.668	3.415	7.25E-12	8.71E-10	752	craniferina_c23726	CUST_16239_PI416193496	154304565	XP_001552687.1	hypothetical protein BC1G_09158 [Botryotinia fuckeliana B05.10] 	Fungus
13039	4351	300	2593	61	12.986	3.699	3.00E-10	2.05E-08	753	craniferina_c3889	CUST_5834_PI416193500	156056072	XP_001593960.1	hypothetical protein SS1G_05388 [Sclerotinia sclerotiorum 1980] 	Fungus
22151	9	143	4	31	-17.168	-4.102	2.88E-09	1.33E-07	754	craniferina_lrc15042	CUST_13170_PI416193500	291186913	EFE42322.1	hypothetical protein TRV_02927 [Trichophyton verrucosum HKI 0517]	Fungus
3200	165	2779	136	495	-21.176	-4.404	7.11E-09	2.76E-07	755	craniferina_c11660	CUST_5644_PI416193496	242777917	XP_002479130.1	"heat shock protein Hsp98/Hsp104/ClpA, putative [Talaromyces stipitatus ATCC 10500] "	Fungus
13772	449	44	83	1	10.022	3.325	9.73E-13	1.54E-10	756	craniferina_c18847	CUST_14442_PI416193500	NA	NA	NA	Fungus
32350	552	2	236	1	232.956	7.864	1.18E-07	2.49E-06	757	Cr_DMidi_9697F07.ab1	CUST_16505_PI416193500	116201305	XP_001226464.1	hypothetical protein CHGG_08537 [Chaetomium globosum CBS 148.51] 	Fungus
19393	5	56	2	6	-11.32	-3.501	3.64E-11	3.43E-09	758	craniferina_c11900	CUST_5825_PI416193496	NA	NA	NA	Fungus
36121	1615	3	159	1	562.553	9.136	1.84E-07	3.52E-06	759	craniferina_c16548	CUST_9649_PI416193496	259485917	CBF83347.1	"TPA: mitochondrial chaperone BCS1, putative (AFU_orthologue; AFUA_3G13000) [Aspergillus nidulans FGSC A4]"	Fungus
7368	188	1791	28	120	-9.572	-3.259	1.08E-13	2.27E-11	760	BTK05726011(c)SJ1(t)Dry_0.5-1kb_1441-1536_F3(p)T3(s)090205SJ1SEQ1.022.ab1	CUST_15498_PI416193500	NA	NA	NA	NA
43936	3	50	1	5	-16.045	-4.004	2.01E-09	9.90E-08	761	Cr_WMidi_8257F07.ab1	CUST_18682_PI416193500	159465177	XP_001690799.1	predicted protein [Chlamydomonas reinhardtii] 	Algae
29394	5	390	5	110	-109.44	-6.774	7.38E-08	1.72E-06	762	craniferina_c14058	CUST_12848_PI416193500	169625083	XP_001805946.1	hypothetical protein SNOG_15808 [Phaeosphaeria nodorum SN15] 	Fungus
10235	3	301	1	23	-104.691	-6.71	7.08E-08	1.66E-06	763	craniferina_lrc840	CUST_1520_PI416193500	242814803	XP_002486445.1	bZIP transcription factor HacA [Talaromyces stipitatus ATCC 10500] 	Fungus
24674	3912	43513	904	6689	-11.228	-3.489	3.87E-11	3.63E-09	764	craniferina_c1189	CUST_2113_PI416193500	225555848	EEH04138.1	cation-transporting ATPase [Ajellomyces capsulatus G186AR]	Fungus
22762	202	20079	63	2854	-102.757	-6.683	6.93E-08	1.64E-06	765	craniferina_c4898	CUST_6908_PI416193500	85090899	XP_958639.1	hypothetical protein NCU05986 [Neurospora crassa OR74A] 	Fungus
34998	363	5915	208	482	-18.142	-4.181	4.03E-09	1.73E-07	766	Cr_WMidi_7201A10.ab1	CUST_18314_PI416193500	NA	NA	NA	Algae
1240	8548	234	896	152	42.768	5.418	3.52E-08	9.74E-07	767	craniferina_c25909	CUST_18291_PI416193496	NA	NA	NA	Fungus
12645	19	2	7	0	9.418	3.235	9.42E-14	2.04E-11	768	craniferina_lrc778	CUST_1409_PI416193500	145238646	XP_001391970.1	hypothetical protein An07g08960 [Aspergillus niger] 	Fungus
31950	1421	13147	272	115	-9.373	-3.229	5.02E-14	1.15E-11	769	craniferina_c5371	CUST_7401_PI416193500	119192676	XP_001246944.1	hypothetical protein CIMG_00715 [Coccidioides immitis RS]	Fungus
41031	1520	52997	271	5871	-35.118	-5.134	2.92E-08	8.42E-07	770	craniferina_c1732	CUST_2977_PI416193500	238488513	XP_002375494.1	conserved hypothetical protein [Aspergillus flavus NRRL3357] 	Fungus
32426	128	4260	16	844	-33.044	-5.046	2.74E-08	8.04E-07	771	craniferina_c5357	CUST_7382_PI416193500	NA	NA	NA	Fungus
14772	147	1769	46	211	-12.497	-3.644	3.47E-10	2.31E-08	772	craniferina_c7599	CUST_9374_PI416193500	NA	NA	NA	Fungus
27104	47948	1518	11456	24	30.92	4.95	2.46E-08	7.38E-07	773	craniferina_c1622	CUST_2812_PI416193500	145231624	XP_001399288.1	hypothetical protein An02g01480 [Aspergillus niger] 	Fungus
18049	2	31	0	8	-16.847	-4.074	3.76E-09	1.65E-07	774	craniferina_c13757	CUST_7369_PI416193496	NA	NA	NA	Fungus
10836	45	2	12	1	19.647	4.296	7.28E-09	2.81E-07	775	craniferina_c26887	CUST_19235_PI416193496	294939009	XP_002782289.1	conserved hypothetical protein [Perkinsus marinus ATCC 50983] 	Fungus
20958	129	1489	39	494	-11.474	-3.52	8.87E-11	7.16E-09	776	craniferina_c2504	CUST_4105_PI416193500	115398778	XP_001214978.1	conserved hypothetical protein [Aspergillus terreus NIH2624] 	Algae
21616	3168	136	70	75	26.023	4.702	1.74E-08	5.57E-07	777	craniferina_c4140	CUST_6103_PI416193500	NA	NA	NA	Fungus
16602	9656	119040	5230	5900	-14.056	-3.813	1.15E-09	6.26E-08	778	craniferina_lrc197	CUST_372_PI416193500	NA	NA	NA	Algae
16919	243	5977	32	1641	-24.164	-4.595	1.55E-08	5.13E-07	779	craniferina_c4548	CUST_1273_PI416193496	238505663	XP_002384045.1	"ferulate-5-hydroxylase, putative [Aspergillus flavus NRRL3357] "	Fungus
40413	2977	215	1854	29	12.229	3.612	3.41E-10	2.27E-08	780	craniferina_c3889	CUST_5833_PI416193500	156056072	XP_001593960.1	hypothetical protein SS1G_05388 [Sclerotinia sclerotiorum 1980] 	Fungus
5846	344	5065	39	96	-14.774	-3.885	1.82E-09	9.19E-08	781	craniferina_c6245	CUST_8269_PI416193500	212543669	XP_002151989.1	"nuclear protein export protein Yrb2, putative [Penicillium marneffei ATCC 18224] "	Fungus
18981	414	2	59	0	228.467	7.836	1.39E-07	2.82E-06	782	craniferina_lrc25897	CUST_18280_PI416193496	NA	NA	NA	Fungus
31683	67482	4952	11680	269	13.499	3.755	1.00E-09	5.63E-08	783	craniferina_c2420	CUST_3990_PI416193500	NA	NA	NA	Fungus
29087	2296	57	520	7	39.532	5.305	3.98E-08	1.07E-06	784	craniferina_c23076	CUST_15625_PI416193496	NA	NA	NA	Fungus
16906	4	100	3	18	-24.87	-4.636	1.79E-08	5.70E-07	785	craniferina_lrc135	CUST_260_PI416193500	226295108	EEH50528.1	conserved hypothetical protein [Paracoccidioides brasiliensis Pb18]	Fungus
16523	2	30	1	9	-12.943	-3.694	8.62E-10	4.95E-08	786	craniferina_c26709	CUST_19063_PI416193496	NA	NA	NA	Algae
28850	17	288	1	56	-17.074	-4.094	5.63E-09	2.30E-07	787	craniferina_c16072	CUST_9267_PI416193496	NA	NA	NA	Fungus
3228	2041	20298	299	1315	-9.998	-3.322	1.30E-11	1.41E-09	788	craniferina_c3562	CUST_5432_PI416193500	239611873	EEQ88860.1	conserved hypothetical protein [Ajellomyces dermatitidis ER-3]	Fungus
2936	3	33	2	3	-10.73	-3.424	6.68E-11	5.64E-09	789	craniferina_lrc317	CUST_599_PI416193500	169598518	XP_001792682.1	hypothetical protein SNOG_02063 [Phaeosphaeria nodorum SN15] 	Fungus
4057	140	1356	13	240	-9.607	-3.264	5.87E-12	7.27E-10	790	craniferina_s28470	CUST_20659_PI416193496	NA	NA	NA	Fungus
23479	35	436	5	142	-11.948	-3.579	5.09E-10	3.18E-08	791	craniferina_c7583	CUST_9358_PI416193500	46117406	XP_384721.1	hypothetical protein FG04545.1 [Gibberella zeae PH-1]	Fungus
10252	59	824	14	65	-14.135	-3.821	2.02E-09	9.97E-08	792	craniferina_c13900	CUST_7494_PI416193496	289622537	CBI50806.1	unnamed protein product [Sordaria macrospora]	Fungus
47	15	912	11	447	-78.389	-6.293	8.07E-08	1.85E-06	793	Cr_WMini_1825A09.ab1	CUST_19246_PI416193500	268566511	XP_002647571.1	Hypothetical protein CBG06657 [Caenorhabditis briggsae] 	Algae
4758	8	165	1	16	-21.95	-4.456	1.54E-08	5.10E-07	794	craniferina_c8406	CUST_10048_PI416193500	261193745	XP_002623278.1	hypothetical protein BDBG_06717 [Ajellomyces dermatitidis SLH14081] 	Algae
18552	52	2	12	0	23.538	4.557	1.83E-08	5.79E-07	795	craniferina_c7027	CUST_8934_PI416193500	261360533	EEY22961.1	translocation protein sec72 [Verticillium albo-atrum VaMs.102]	Fungus
21367	9	1478	1	1114	-143.791	-7.168	1.27E-07	2.64E-06	796	Cr_DMidi_5281B05.ab1	CUST_15651_PI416193500	255079190	XP_002503175.1	predicted protein [Micromonas sp. RCC299] 	Algae
21155	89	4	41	3	28.389	4.827	2.81E-08	8.17E-07	797	craniferina_c17498	CUST_14197_PI416193500	NA	NA	NA	Fungus
11302	36	3	13	1	13.589	3.764	1.69E-09	8.65E-08	798	Cr_DMidi_5281B04.ab1	CUST_15648_PI416193500	NA	NA	NA	Algae
1283	1260	126	336	4	9.742	3.284	1.23E-11	1.36E-09	799	craniferina_c15403	CUST_8735_PI416193496	242793240	XP_002482122.1	"monooxygenase, putative [Talaromyces stipitatus ATCC 10500] "	Fungus
8615	2	22	0	1	-11.537	-3.528	3.17E-10	2.13E-08	800	craniferina_c10779	CUST_11499_PI416193500	NA	NA	NA	Algae
28874	966	4	298	3	277.105	8.114	1.83E-07	3.52E-06	801	craniferina_c4893	CUST_6899_PI416193500	298405993	EAU80975.2	hypothetical protein CC1G_03151 [Coprinopsis cinerea okayama7130]	Algae
25388	3	138	1	46	-46.848	-5.55	5.44E-08	1.36E-06	802	Cr_WMini_1825G10.ab1	CUST_19360_PI416193500	268580279	XP_002645122.1	Hypothetical protein CBG16816 [Caenorhabditis briggsae] 	Fungus
15365	6288	14	670	8	490.154	8.937	2.41E-07	4.36E-06	803	craniferina_c1603	CUST_2788_PI416193500	115389994	XP_001212502.1	conserved hypothetical protein [Aspergillus terreus NIH2624] 	Fungus
23295	12	275	2	128	-21.618	-4.434	1.55E-08	5.12E-07	804	craniferina_c27948	CUST_15263_PI416193500	256728195	EEU41552.1	hypothetical protein NECHADRAFT_102163 [Nectria haematococca mpVI 77-13-4]	Fungus
20333	57	920	43	264	-18.706	-4.225	9.65E-09	3.55E-07	805	craniferina_c11973	CUST_5884_PI416193496	169606530	XP_001796685.1	hypothetical protein SNOG_06308 [Phaeosphaeria nodorum SN15] 	Fungus
24908	293	3014	111	263	-10.765	-3.428	1.23E-10	9.56E-09	806	craniferina_c10605	CUST_11404_PI416193500	119188829	XP_001245021.1	conserved hypothetical protein [Coccidioides immitis RS]	Fungus
38359	5	64	3	11	-13.307	-3.734	1.49E-09	7.74E-08	807	craniferina_c16193	CUST_9365_PI416193496	NA	NA	NA	Fungus
29678	132255	690	11705	268	202.388	7.661	1.59E-07	3.14E-06	808	craniferina_c9694	CUST_4253_PI416193496	NA	NA	NA	Fungus
20946	40	2	5	0	22.317	4.48	1.74E-08	5.57E-07	809	craniferina_lrc704	CUST_1279_PI416193500	169618816	XP_001802821.1	hypothetical protein SNOG_12600 [Phaeosphaeria nodorum SN15] 	Algae
17010	863	88	196	4	9.618	3.266	1.22E-11	1.35E-09	810	craniferina_c24156	CUST_16647_PI416193496	169598562	XP_001792704.1	hypothetical protein SNOG_02087 [Phaeosphaeria nodorum SN15] 	Fungus
35930	26	262	6	14	-10.064	-3.331	4.18E-11	3.86E-09	811	craniferina_c13612	CUST_7243_PI416193496	NA	NA	NA	Fungus
39613	294	3152	108	307	-11.147	-3.479	2.77E-10	1.93E-08	812	craniferina_c10605	CUST_11403_PI416193500	119188829	XP_001245021.1	conserved hypothetical protein [Coccidioides immitis RS]	Fungus
15086	5963	534	806	32	11.114	3.474	2.58E-10	1.82E-08	813	craniferina_c3029	CUST_4761_PI416193500	258569787	XP_002543697.1	conserved hypothetical protein [Uncinocarpus reesii 1704] 	Fungus
10533	2	739	0	147	-331.857	-8.374	2.15E-07	4.00E-06	814	craniferina_c11529	CUST_11933_PI416193500	NA	NA	NA	Fungus
26836	124	1068	11	94	-8.629	-3.109	6.96E-14	1.55E-11	815	BTK05726011(c)SJ1(t)Dry_0.5-1kb_1441-1536_F3(p)T3(s)090205SJ1SEQ1.022.ab1	CUST_15497_PI416193500	NA	NA	NA	NA
11162	375	5929	228	508	-17.823	-4.156	9.21E-09	3.41E-07	816	Cr_WMidi_7201A10.ab1	CUST_18315_PI416193500	NA	NA	NA	Algae
7356	2	1369	0	963	-563.696	-9.139	2.73E-07	4.82E-06	817	craniferina_c6462	CUST_8472_PI416193500	156044020	XP_001588566.1	hypothetical protein SS1G_10113 [Sclerotinia sclerotiorum 1980] 	Algae
42130	1369	152	68	10	8.998	3.17	1.10E-12	1.69E-10	818	Cr_DMini_1249H10.ab1	CUST_16700_PI416193500	226293700	EEH49120.1	nuclear cap-binding protein subunit 2 [Paracoccidioides brasiliensis Pb18]	Fungus
25913	27741	551	7208	77	49.439	5.628	6.32E-08	1.52E-06	819	craniferina_c13720	CUST_7336_PI416193496	119188903	XP_001245058.1	hypothetical protein CIMG_04499 [Coccidioides immitis RS] 	Fungus
1683	3	156	0	48	-50.691	-5.664	6.60E-08	1.58E-06	820	craniferina_c11367	CUST_11841_PI416193500	NA	NA	NA	Fungus
42742	240	2	36	0	108.228	6.758	1.19E-07	2.50E-06	821	craniferina_c6676	CUST_8686_PI416193500	NA	NA	NA	Fungus
21669	14	897	12	411	-92.773	-6.536	1.04E-07	2.26E-06	822	Cr_DMini_673B06.ab1	CUST_17391_PI416193500	170587678	XP_001898601.1	Ornithine decarboxylase antizyme [Brugia malayi] 	Fungus
17333	3079	237	673	42	12.922	3.692	1.71E-09	8.73E-08	823	craniferina_c17425	CUST_10325_PI416193496	NA	NA	NA	Fungus
27403	12	176	4	23	-14.558	-3.864	3.68E-09	1.63E-07	824	craniferina_c13111	CUST_6807_PI416193496	NA	NA	NA	Fungus
15978	649	7800	109	1591	-11.955	-3.579	9.47E-10	5.35E-08	825	craniferina_c7795	CUST_9532_PI416193500	NA	NA	NA	Algae
18207	593	7107	89	1458	-11.902	-3.573	9.11E-10	5.18E-08	826	craniferina_c7795	CUST_9531_PI416193500	NA	NA	NA	Algae
37278	3991	38340	592	8597	-9.496	-3.247	1.66E-11	1.74E-09	827	craniferina_c13651	CUST_12731_PI416193500	156063086	XP_001597465.1	hypothetical protein SS1G_01659 [Sclerotinia sclerotiorum 1980] 	Fungus
26810	21841	2534	3225	137	8.564	3.098	1.38E-13	2.82E-11	828	craniferina_c4316	CUST_1164_PI416193496	225682595	EEH20879.1	vesicle transport v-snare protein VTI1 [Paracoccidioides brasiliensis Pb03] 	Fungus
28733	15	190	1	71	-11.875	-3.57	9.34E-10	5.29E-08	829	craniferina_c27455	CUST_19779_PI416193496	255937445	XP_002559749.1	Pc13g13350 [Penicillium chrysogenum Wisconsin 54-1255] 	Algae
21824	212	15	13	4	14.832	3.891	4.14E-09	1.77E-07	830	craniferina_lrc3308	CUST_753_PI416193496	156058678	XP_001595262.1	60S ribosomal protein L32 [Sclerotinia sclerotiorum 1980] 	Fungus
34377	2	985	0	90	-493.689	-8.947	2.77E-07	4.89E-06	831	craniferina_c729	CUST_1321_PI416193500	154301799	XP_001551311.1	hypothetical protein BC1G_10051 [Botryotinia fuckeliana B05.10] 	Fungus
19987	2	28	0	3	-14.858	-3.893	4.23E-09	1.80E-07	832	craniferina_c11057	CUST_5216_PI416193496	NA	NA	NA	Fungus
35295	26535	1535	3838	766	18.707	4.226	1.22E-08	4.21E-07	833	craniferina_c8195	CUST_9882_PI416193500	258570335	XP_002543971.1	hypothetical protein UREG_03488 [Uncinocarpus reesii 1704] 	Fungus
36468	585	62	136	11	9.376	3.229	1.35E-11	1.45E-09	834	craniferina_c21394	CUST_14037_PI416193496	159124773	EDP49891.1	"Pfs, NB-ARC and Ankyrin domain protein [Aspergillus fumigatus A1163]"	Fungus
13607	211	9	77	1	21.36	4.417	2.00E-08	6.26E-07	835	craniferina_c9785	CUST_4321_PI416193496	169609601	XP_001798219.1	hypothetical protein SNOG_07893 [Phaeosphaeria nodorum SN15] 	Fungus
30260	944	15227	657	2139	-19.003	-4.248	1.41E-08	4.76E-07	836	Cr_DMini_1249D12.ab1	CUST_16620_PI416193500	NA	NA	NA	Fungus
32314	12737	975	2275	165	13.052	3.706	2.38E-09	1.14E-07	837	craniferina_c17959	CUST_10778_PI416193496	154321537	XP_001560084.1	hypothetical protein BC1G_01643 [Botryotinia fuckeliana B05.10] 	Fungus
9106	1569	6	217	3	300.708	8.232	2.37E-07	4.32E-06	838	craniferina_c20848	CUST_13518_PI416193496	NA	NA	NA	Algae
21076	369	3835	39	1426	-9.994	-3.321	8.66E-11	7.01E-09	839	craniferina_c2697	CUST_4342_PI416193500	NA	NA	NA	Fungus
5278	31	5558	9	220	-181.559	-7.504	1.83E-07	3.51E-06	840	craniferina_c2527	CUST_4121_PI416193500	258571499	XP_002544553.1	"NADH dehydrogenase (quinone), G subunit [Uncinocarpus reesii 1704] "	Fungus
42375	207	13754	201	3822	-126.567	-6.984	1.47E-07	2.95E-06	841	Cr_Midi_01D05.ab1	CUST_17751_PI416193500	268560184	XP_002637990.1	C. briggsae CBR-LEA-1 protein [Caenorhabditis briggsae] 	Algae
15106	5071	36	2780	7	130.903	7.032	1.51E-07	3.00E-06	842	craniferina_c7331	CUST_9156_PI416193500	221126627	XP_002156063.1	PREDICTED: similar to MAEBL [Hydra magnipapillata]	Fungus
32469	26643	1771	10299	325	14.319	3.84	4.05E-09	1.74E-07	843	Cr_DMini_3841H01.ab1	CUST_17004_PI416193500	71018401	XP_759431.1	hypothetical protein UM03284.1 [Ustilago maydis 521] 	Fungus
35899	46	3	7	1	15.989	3.999	8.41E-09	3.18E-07	844	craniferina_c18810	CUST_11571_PI416193496	NA	NA	NA	Algae
19835	407	15731	96	999	-39.302	-5.297	6.33E-08	1.53E-06	845	craniferina_c10786	CUST_11508_PI416193500	159488204	XP_001702107.1	serine glyoxylate aminotransferase [Chlamydomonas reinhardtii] 	Algae
7177	1321	138	389	12	9.313	3.219	2.68E-11	2.64E-09	846	craniferina_c6408	CUST_2200_PI416193496	238485618	XP_002374047.1	"epoxide hydrolase, putative [Aspergillus flavus NRRL3357] "	Fungus
36353	1057	4	276	2	308.177	8.268	2.55E-07	4.58E-06	847	craniferina_c4893	CUST_6900_PI416193500	298405993	EAU80975.2	hypothetical protein CC1G_03151 [Coprinopsis cinerea okayama7130]	Algae
23339	50	4	19	2	12.851	3.684	2.71E-09	1.26E-07	848	craniferina_c14700	CUST_8152_PI416193496	NA	NA	NA	Algae
39819	2	75	0	12	-33.761	-5.077	5.56E-08	1.38E-06	849	craniferina_c1724	CUST_2965_PI416193500	225556490	EEH04778.1	phosphoglucomutase [Ajellomyces capsulatus G186AR]	Fungus
733	845	7490	456	624	-9.687	-3.276	7.98E-11	6.62E-09	850	craniferina_c2908	CUST_4600_PI416193500	189204766	XP_001938718.1	predicted protein [Pyrenophora tritici-repentis Pt-1C-BFP] 	Fungus
29132	6	137	0	37	-21.804	-4.447	2.47E-08	7.38E-07	851	craniferina_c20216	CUST_12916_PI416193496	NA	NA	NA	Algae
5312	26917	255	4458	22	104.654	6.709	1.40E-07	2.85E-06	852	craniferina_c4977	CUST_6991_PI416193500	154303349	XP_001552082.1	hypothetical protein BC1G_09423 [Botryotinia fuckeliana B05.10] 	Fungus
28424	2	561	0	198	-286.214	-8.161	2.55E-07	4.58E-06	853	craniferina_c10053	CUST_11073_PI416193500	145259288	XP_001402323.1	hypothetical protein An04g09670 [Aspergillus niger] 	Algae
32551	163	3045	27	1302	-17.735	-4.148	1.36E-08	4.60E-07	854	craniferina_c24319	CUST_16798_PI416193496	NA	NA	NA	Fungus
12606	555	47	132	1	11.491	3.522	1.10E-09	6.04E-08	855	craniferina_c11779	CUST_5729_PI416193496	225556076	EEH04366.1	conserved hypothetical protein [Ajellomyces capsulatus G186AR]	Fungus
14514	1353	19099	885	2416	-16.249	-4.022	1.04E-08	3.74E-07	856	Cr_DMini_1249D12.ab1	CUST_16621_PI416193500	NA	NA	NA	Fungus
3408	64	699	30	142	-11.606	-3.537	1.29E-09	6.85E-08	857	craniferina_c26129	CUST_18506_PI416193496	283857951	ADB45854.1	chaperonin [Breviata anathema]	Fungus
40566	1014	108	214	23	9.403	3.233	5.53E-11	4.84E-09	858	craniferina_c8736	CUST_10301_PI416193500	239610871	EEQ87858.1	C2H2 type zinc finger domain-containing protein [Ajellomyces dermatitidis ER-3]	Fungus
32470	3	393	1	266	-115.524	-6.852	1.58E-07	3.12E-06	859	Cr_DMini_4609D02.ab1	CUST_17089_PI416193500	169594952	XP_001790900.1	hypothetical protein SNOG_00207 [Phaeosphaeria nodorum SN15] 	Fungus
1183	165	2325	63	511	-14.635	-3.871	6.45E-09	2.56E-07	860	craniferina_c5775	CUST_1868_PI416193496	NA	NA	NA	Fungus
30809	358	3547	40	305	-9.916	-3.31	1.79E-10	1.31E-08	861	craniferina_c25381	CUST_17794_PI416193496	NA	NA	NA	Algae
28731	7	337	5	171	-56.896	-5.83	9.66E-08	2.12E-06	862	Cr_Midi_01B01.ab1	CUST_17699_PI416193500	17553574	NP_498082.1	Temporarily Assigned Gene name family member (tag-174) [Caenorhabditis elegans] 	Fungus
31664	159	3290	162	608	-29.308	-4.873	4.89E-08	1.25E-06	863	craniferina_c8976	CUST_3745_PI416193496	NA	NA	NA	Fungus
7494	207	13757	196	3852	-126.972	-6.988	1.76E-07	3.42E-06	864	Cr_Midi_01D05.ab1	CUST_17750_PI416193500	268560184	XP_002637990.1	C. briggsae CBR-LEA-1 protein [Caenorhabditis briggsae] 	Algae
13213	6	242	4	94	-46.082	-5.526	8.42E-08	1.91E-06	865	Cr_WMini_1825G10.ab1	CUST_19361_PI416193500	268580279	XP_002645122.1	Hypothetical protein CBG16816 [Caenorhabditis briggsae] 	Fungus
35477	1044	14	253	1	75.371	6.236	1.24E-07	2.58E-06	866	craniferina_c7759	CUST_3000_PI416193496	225554345	EEH02644.1	conserved hypothetical protein [Ajellomyces capsulatus G186AR]	Fungus
27139	185	9	9	1	21.726	4.441	2.86E-08	8.28E-07	867	craniferina_c7692	CUST_2962_PI416193496	NA	NA	NA	Fungus
37855	2	174	0	200	-51.298	-5.681	9.32E-08	2.06E-06	868	craniferina_c20420	CUST_13109_PI416193496	NA	NA	NA	Fungus
34442	2	48	0	43	-17.43	-4.123	1.55E-08	5.13E-07	869	craniferina_c8294	CUST_3318_PI416193496	239611140	EEQ88127.1	DNA binding protein SART-1 [Ajellomyces dermatitidis ER-3]	Fungus
36031	4053	75621	1568	9158	-19.492	-4.285	2.20E-08	6.74E-07	870	craniferina_c2446	CUST_4023_PI416193500	240105354	EER23547.1	"carbonic anhydrase, putative [Coccidioides posadasii C735 delta SOWgp]"	Fungus
41425	4	71	3	12	-18.16	-4.183	1.77E-08	5.65E-07	871	craniferina_c16808	CUST_9846_PI416193496	296423375	XP_002841230.1	hypothetical protein [Tuber melanosporum Mel28] 	Fungus
10951	1037	5	571	1	182.06	7.508	2.25E-07	4.15E-06	872	craniferina_c9376	CUST_4022_PI416193496	294461566	ADE76344.1	unknown [Picea sitchensis]	Algae
44096	162	6	31	3	31.604	4.982	5.92E-08	1.45E-06	873	craniferina_c9449	CUST_4075_PI416193496	NA	NA	NA	Fungus
6010	1218	3	260	1	439.594	8.78	3.44E-07	5.80E-06	874	Cr_DMini_4897A09.ab1	CUST_17194_PI416193500	NA	NA	NA	Algae
1753	1071	121	148	20	8.905	3.155	2.66E-11	2.64E-09	875	craniferina_c10800	CUST_11513_PI416193500	67901828	XP_681170.1	hypothetical protein AN7901.2 [Aspergillus nidulans FGSC A4] 	Fungus
22883	48972	3235	7584	1226	15.712	3.974	1.14E-08	4.03E-07	876	Cr_DMini_4897E06.ab1	CUST_17282_PI416193500	156064831	XP_001598337.1	hypothetical protein SS1G_00423 [Sclerotinia sclerotiorum 1980] 	Algae
35919	7184	307	3955	120	22.326	4.481	3.38E-08	9.38E-07	877	craniferina_c28019	CUST_20286_PI416193496	NA	NA	NA	Algae
1546	2	245	0	52	-108.007	-6.755	1.75E-07	3.41E-06	878	craniferina_c4422	CUST_6426_PI416193500	NA	NA	NA	Fungus
21845	3	89	1	18	-29.89	-4.902	5.77E-08	1.42E-06	879	craniferina_c22827	CUST_15391_PI416193496	NA	NA	NA	Fungus
1580	43806	4192	3263	454	10.47	3.388	8.42E-10	4.87E-08	880	BTK05171009(c)SJ1(t)dry_1-3kb_7585-7680_F2(p)T3(s)080604SJSEQ.014.ab1	CUST_15427_PI416193500	NA	NA	NA	NA
44257	2	995	0	711	-353.1	-8.464	3.40E-07	5.75E-06	881	craniferina_c2187	CUST_361_PI416193496	NA	NA	NA	Fungus
3277	22	250	4	91	-11.177	-3.482	1.76E-09	8.91E-08	882	craniferina_c27551	CUST_19873_PI416193496	159124251	EDP49369.1	calpain-like protein [Aspergillus fumigatus A1163]	Fungus
28352	3748	6	92	0	677.225	9.403	4.25E-07	6.80E-06	883	craniferina_c23000	CUST_15550_PI416193496	NA	NA	NA	Fungus
7097	4	382	1	65	-103.707	-6.696	1.77E-07	3.42E-06	884	craniferina_c12493	CUST_12377_PI416193500	NA	NA	NA	Fungus
14185	15	2	3	0	7.581	2.922	4.82E-16	1.93E-13	885	craniferina_lrc595	CUST_1089_PI416193500	NA	NA	NA	Fungus
15404	1280	14597	660	3700	-12.114	-3.599	3.66E-09	1.62E-07	886	craniferina_c17398	CUST_10303_PI416193496	NA	NA	NA	Fungus
25712	2038	22928	1578	2398	-13.783	-3.785	7.31E-09	2.82E-07	887	craniferina_c3120	CUST_4889_PI416193500	145233331	XP_001400038.1	hypothetical protein An02g09030 [Aspergillus niger] 	Fungus
33802	6	306	3	91	-61.368	-5.939	1.25E-07	2.60E-06	888	Cr_WMidi_6241D07.ab1	CUST_18211_PI416193500	NA	NA	NA	Algae
27547	2	16	0	1	-8.03	-3.005	7.85E-13	1.27E-10	889	craniferina_c19763	CUST_12479_PI416193496	NA	NA	NA	Fungus
37861	3129	129	103	74	27.52	4.782	5.51E-08	1.37E-06	890	craniferina_c4140	CUST_6104_PI416193500	NA	NA	NA	Fungus
7559	55	2	15	0	23.844	4.576	4.26E-08	1.12E-06	891	craniferina_c24066	CUST_16561_PI416193496	NA	NA	NA	Fungus
12194	91195	4137	25765	2764	24.9	4.638	4.69E-08	1.21E-06	892	Cr_WMidi_9601D04.ab1	CUST_18926_PI416193500	189207801	XP_001940234.1	alcohol dehydrogenase [Pyrenophora tritici-repentis Pt-1C-BFP] 	Fungus
10114	19	2	3	0	8.602	3.105	1.99E-11	2.03E-09	893	craniferina_lrc272	CUST_512_PI416193500	119481647	XP_001260852.1	benzoate 4-monooxygenase cytochrome P450 [Neosartorya fischeri NRRL 181] 	Algae
15958	4403	79170	1538	10742	-18.598	-4.217	2.34E-08	7.06E-07	894	craniferina_c2446	CUST_4024_PI416193500	240105354	EER23547.1	"carbonic anhydrase, putative [Coccidioides posadasii C735 delta SOWgp]"	Fungus
26915	8	93	1	38	-11.711	-3.55	2.96E-09	1.36E-07	895	craniferina_c16455	CUST_9574_PI416193496	159127587	EDP52702.1	conserved hypothetical protein [Aspergillus fumigatus A1163]	Fungus
30192	66	3	6	2	23.113	4.531	4.21E-08	1.11E-06	896	craniferina_c1090	CUST_1958_PI416193500	169613667	XP_001800250.1	hypothetical protein SNOG_09966 [Phaeosphaeria nodorum SN15] 	Fungus
2834	5472	188	807	112	33.339	5.059	7.74E-08	1.79E-06	897	craniferina_lrc906	CUST_1638_PI416193500	169618854	XP_001802840.1	hypothetical protein SNOG_12619 [Phaeosphaeria nodorum SN15] 	Fungus
20707	1617	138	447	47	11.83	3.564	3.27E-09	1.48E-07	898	craniferina_c26076	CUST_18456_PI416193496	46126715	XP_387911.1	hypothetical protein FG07735.1 [Gibberella zeae PH-1]	Fungus
13652	473	5135	65	2001	-10.426	-3.382	1.08E-09	5.97E-08	899	craniferina_c28280	CUST_20485_PI416193496	12407459	AAG53518.1	AF222055_1CAT1 catalase [Passalora fulva]	Fungus
18619	1845	83	968	10	19.775	4.306	2.98E-08	8.56E-07	900	craniferina_c16653	CUST_9734_PI416193496	NA	NA	NA	Fungus
8051	207	2	60	0	95.875	6.583	1.78E-07	3.43E-06	901	craniferina_lrc123	CUST_235_PI416193500	238504822	XP_002383640.1	conserved hypothetical protein [Aspergillus flavus NRRL3357] 	Fungus
19777	3	43	1	5	-13.94	-3.801	8.57E-09	3.23E-07	902	craniferina_c2119	CUST_3561_PI416193500	242819377	XP_002487306.1	"membrane protein TMS1, putative [Talaromyces stipitatus ATCC 10500] "	Algae
16369	6	52	2	7	-8.608	-3.106	2.80E-11	2.74E-09	903	craniferina_c14297	CUST_7813_PI416193496	156040808	XP_001587390.1	hypothetical protein SS1G_11382 [Sclerotinia sclerotiorum 1980] 	Fungus
25116	4	301	1	42	-70.715	-6.144	1.50E-07	3.00E-06	904	Cr_DMini_865G12.ab1	CUST_17655_PI416193500	240109978	EER28147.1	hypothetical protein CPC735_034830 [Coccidioides posadasii C735 delta SOWgp]	Algae
25784	69	4	11	2	18.083	4.177	2.58E-08	7.65E-07	905	craniferina_c19518	CUST_12246_PI416193496	NA	NA	NA	Algae
34843	1574	8	353	2	201.518	7.655	2.94E-07	5.12E-06	906	craniferina_lrc259	CUST_491_PI416193500	238495508	XP_002378990.1	"non-classical export protein Nce102, putative [Aspergillus flavus NRRL3357] "	Fungus
17481	28	2	12	0	14.552	3.863	1.16E-08	4.06E-07	907	craniferina_c20831	CUST_13501_PI416193496	NA	NA	NA	Algae
23311	21874	1472	5397	61	14.531	3.861	1.16E-08	4.06E-07	908	craniferina_c1622	CUST_2811_PI416193500	145231624	XP_001399288.1	hypothetical protein An02g01480 [Aspergillus niger] 	Fungus
5507	3	1365	1	1049	-343.313	-8.423	3.73E-07	6.15E-06	909	craniferina_c1727	CUST_2970_PI416193500	116191233	XP_001221429.1	hypothetical protein CHGG_05334 [Chaetomium globosum CBS 148.51] 	Fungus
33147	129	8854	126	2748	-136.756	-7.095	2.45E-07	4.43E-06	910	Cr_WMini_4129F01.ab1	CUST_19798_PI416193500	NA	NA	NA	Fungus
23651	14	2	3	0	7.423	2.892	2.25E-15	7.44E-13	911	craniferina_c19568	CUST_12292_PI416193496	NA	NA	NA	Fungus
40266	396	3	65	1	119.733	6.904	2.30E-07	4.22E-06	912	craniferina_c24267	CUST_16747_PI416193496	169604302	XP_001795572.1	hypothetical protein SNOG_05162 [Phaeosphaeria nodorum SN15] 	Fungus
8009	6973	17	248	8	440.865	8.784	4.11E-07	6.62E-06	913	craniferina_c16617	CUST_13796_PI416193500	291182911	EFE38558.1	hypothetical protein TRV_06752 [Trichophyton verrucosum HKI 0517]	Fungus
24308	110	4	33	4	32.035	5.002	8.60E-08	1.94E-06	914	craniferina_c12411	CUST_6224_PI416193496	NA	NA	NA	Algae
25598	19	1335	2	142	-71.445	-6.159	1.69E-07	3.31E-06	915	Cr_DMini_4897H06.ab1	CUST_17348_PI416193500	261195118	XP_002623963.1	60S ribosomal protein L10-B [Ajellomyces dermatitidis SLH14081] 	Algae
31085	8	148	2	30	-17.722	-4.147	2.71E-08	8.00E-07	916	Cr_DMini_673H06.ab1	CUST_17507_PI416193500	NA	NA	NA	Fungus
32683	43	3	9	2	14.982	3.905	1.51E-08	5.02E-07	917	craniferina_c21206	CUST_13858_PI416193496	171677071	XP_001903487.1	hypothetical protein [Podospora anserina S mat+] 	Fungus
35454	12321	1209	3572	426	10.317	3.367	1.42E-09	7.39E-08	918	BTK05726010(c)SJ1(t)Dry_0.5-1kb_1441-1536_E4(p)T3(s)090205SJ1SEQ1.029.ab1	CUST_15495_PI416193500	NA	NA	NA	NA
18351	56	2	6	0	28.808	4.848	7.24E-08	1.70E-06	919	craniferina_c6116	CUST_2037_PI416193496	NA	NA	NA	Fungus
18594	5	265	5	121	-63.604	-5.991	1.52E-07	3.03E-06	920	Cr_Midi_01B02.ab1	CUST_17700_PI416193500	17553574	NP_498082.1	Temporarily Assigned Gene name family member (tag-174) [Caenorhabditis elegans] 	Algae
7564	4	1155	2	354	-321.541	-8.329	3.80E-07	6.23E-06	921	craniferina_c6227	CUST_8248_PI416193500	67523905	XP_660012.1	hypothetical protein AN2408.2 [Aspergillus nidulans FGSC A4] 	Fungus
29091	676	20	121	14	39.664	5.31	1.14E-07	2.43E-06	922	craniferina_c7900	CUST_3084_PI416193496	NA	NA	NA	Algae
39739	1771	164	199	17	10.787	3.431	2.40E-09	1.14E-07	923	craniferina_c26910	CUST_19258_PI416193496	NA	NA	NA	Fungus
7622	98	3275	10	859	-32.658	-5.029	9.13E-08	2.03E-06	924	craniferina_c5357	CUST_7381_PI416193500	NA	NA	NA	Fungus
10856	42	373	15	74	-9.09	-3.184	2.81E-10	1.95E-08	925	craniferina_c10716	CUST_11460_PI416193500	NA	NA	NA	Fungus
31436	133	8437	126	2726	-119.682	-6.903	2.42E-07	4.38E-06	926	Cr_WMini_4129F01.ab1	CUST_19799_PI416193500	NA	NA	NA	Fungus
36905	2	1709	0	1006	-672.713	-9.394	5.11E-07	7.86E-06	927	Cr_WMini_769B01.ab1	CUST_19948_PI416193500	NA	NA	NA	Fungus
18652	1046	130	128	16	8.022	3.004	9.32E-12	1.08E-09	928	craniferina_c10800	CUST_11514_PI416193500	67901828	XP_681170.1	hypothetical protein AN7901.2 [Aspergillus nidulans FGSC A4] 	Fungus
4375	115	876	11	26	-7.646	-2.935	5.88E-13	1.00E-10	929	craniferina_c6747	CUST_8740_PI416193500	70993506	XP_751600.1	DNA repair protein Rtt107 [Aspergillus fumigatus Af293] 	Fungus
42631	156	1165	27	118	-7.52	-2.911	1.58E-13	3.15E-11	930	craniferina_c27138	CUST_19478_PI416193496	NA	NA	NA	Algae
17187	573	3	251	1	220.217	7.783	3.46E-07	5.82E-06	931	Cr_DMidi_9697F07.ab1	CUST_16504_PI416193500	116201305	XP_001226464.1	hypothetical protein CHGG_08537 [Chaetomium globosum CBS 148.51] 	Fungus
1679	62	3	15	0	23.203	4.536	5.61E-08	1.39E-06	932	craniferina_c2696	CUST_4339_PI416193500	164428229	XP_958820.2	hypothetical protein NCU06012 [Neurospora crassa OR74A] 	Fungus
3714	34	3	8	1	11.983	3.583	6.56E-09	2.59E-07	933	craniferina_c2247	CUST_378_PI416193496	NA	NA	NA	Fungus
1574	8	711	2	153	-95.778	-6.582	2.24E-07	4.12E-06	934	craniferina_c11446	CUST_5495_PI416193496	212526818	XP_002143566.1	"methyltransferase, putative [Penicillium marneffei ATCC 18224] "	Fungus
11983	69	698	24	67	-10.48	-3.39	2.38E-09	1.14E-07	935	craniferina_c22309	CUST_14757_PI416193500	NA	NA	NA	Fungus
14824	46426	3078	8080	1184	15.626	3.966	2.14E-08	6.59E-07	936	Cr_DMini_4897E06.ab1	CUST_17283_PI416193500	156064831	XP_001598337.1	hypothetical protein SS1G_00423 [Sclerotinia sclerotiorum 1980] 	Algae
3636	330	2698	97	159	-8.393	-3.069	5.90E-11	5.09E-09	937	Cr_DMini_4609C10.ab1	CUST_17081_PI416193500	119479867	XP_001259962.1	beta-glucosidase [Neosartorya fischeri NRRL 181] 	Fungus
29454	1083	124	245	22	8.656	3.114	1.56E-10	1.17E-08	938	craniferina_c8736	CUST_10302_PI416193500	239610871	EEQ87858.1	C2H2 type zinc finger domain-containing protein [Ajellomyces dermatitidis ER-3]	Fungus
5247	52	594	4	19	-11.542	-3.529	5.19E-09	2.14E-07	939	craniferina_c4512	CUST_6514_PI416193500	258571487	XP_002544547.1	ER lumen protein retaining receptor 2 [Uncinocarpus reesii 1704] 	Fungus
2987	2	2321	0	1268	-975.953	-9.931	5.84E-07	8.69E-06	940	Cr_WMini_769B01.ab1	CUST_19949_PI416193500	NA	NA	NA	Fungus
17860	784	7742	330	1729	-10.314	-3.367	2.31E-09	1.11E-07	941	craniferina_c27257	CUST_19591_PI416193496	NA	NA	NA	Fungus
38047	304	19897	93	3040	-67.352	-6.074	1.92E-07	3.67E-06	942	craniferina_c4898	CUST_6907_PI416193500	85090899	XP_958639.1	hypothetical protein NCU05986 [Neurospora crassa OR74A] 	Fungus
26724	617	9557	439	2302	-17.711	-4.147	3.25E-08	9.10E-07	943	craniferina_c4660	CUST_6652_PI416193500	258577817	XP_002543090.1	carbonate dehydratase [Uncinocarpus reesii 1704] 	Fungus
24519	2	17	0	5	-8.959	-3.163	4.04E-10	2.61E-08	944	craniferina_c5879	CUST_7920_PI416193500	291175568	EFE31373.1	hypothetical protein ARB_01769 [Arthroderma benhamiae CBS 112371]	Fungus
17919	34326	3076	9534	950	11.19	3.484	4.92E-09	2.05E-07	945	craniferina_c942	CUST_1698_PI416193500	154297211	XP_001549033.1	NADH-cytochrome b5 reductase [Botryotinia fuckeliana B05.10] 	Algae
9835	540	3	123	0	173.339	7.437	3.47E-07	5.83E-06	946	craniferina_c27943	CUST_15261_PI416193500	169599118	XP_001792982.1	hypothetical protein SNOG_02375 [Phaeosphaeria nodorum SN15] 	Algae
40438	11788	1332	3858	399	8.808	3.139	3.13E-10	2.11E-08	947	Cr_WMini_769F08.ab1	CUST_20035_PI416193500	NA	NA	NA	Fungus
37013	20	222	8	38	-11.227	-3.489	5.09E-09	2.10E-07	948	craniferina_c9314	CUST_3977_PI416193496	NA	NA	NA	Fungus
14906	1380	147	143	20	9.383	3.23	9.60E-10	5.41E-08	949	Cr_DMini_1249D05.ab1	CUST_16611_PI416193500	NA	NA	NA	Fungus
38766	3	114	0	3	-38.964	-5.284	1.34E-07	2.75E-06	950	Cr_DMini_1249F06.ab1	CUST_16653_PI416193500	269214436	ZP_05986548.2	conserved hypothetical protein [Neisseria lactamica ATCC 23970] 	Fungus
35317	2	42	0	5	-21.188	-4.405	5.40E-08	1.35E-06	951	craniferina_c25232	CUST_17653_PI416193496	238489453	XP_002375964.1	conserved hypothetical protein [Aspergillus flavus NRRL3357] 	Algae
20612	7	275	5	81	-49.026	-5.615	1.63E-07	3.20E-06	952	Cr_WMidi_6241D07.ab1	CUST_18210_PI416193500	NA	NA	NA	Algae
6349	92	1488	39	853	-15.891	-3.99	2.63E-08	7.77E-07	953	craniferina_lrc60	CUST_113_PI416193500	156051874	XP_001591898.1	hypothetical protein SS1G_07344 [Sclerotinia sclerotiorum 1980] 	Algae
28950	12	595	10	148	-70.538	-6.14	2.10E-07	3.92E-06	954	Cr_Midi_01G05.ab1	CUST_17813_PI416193500	255542708	XP_002512417.1	"histone h2a, putative [Ricinus communis] "	Algae
44123	2305	25044	1654	2252	-12.798	-3.678	1.18E-08	4.12E-07	955	craniferina_c5523	CUST_7559_PI416193500	240280867	EER44371.1	TPR domain-containing protein [Ajellomyces capsulatus H143]	Fungus
2531	58660	7459	11680	670	7.784	2.961	1.19E-11	1.33E-09	956	craniferina_lrc28428	CUST_20617_PI416193496	46125549	XP_387328.1	hypothetical protein FG07152.1 [Gibberella zeae PH-1]	Algae
26348	7732	65073	3436	2610	-8.955	-3.163	5.36E-10	3.32E-08	957	Cr_DMini_865B12.ab1	CUST_17563_PI416193500	156058700	XP_001595273.1	hypothetical protein SS1G_03362 [Sclerotinia sclerotiorum 1980] 	Fungus
6226	18	2	4	0	8.979	3.167	5.75E-10	3.52E-08	958	craniferina_c4620	CUST_6616_PI416193500	169598560	XP_001792703.1	hypothetical protein SNOG_02086 [Phaeosphaeria nodorum SN15] 	Fungus
2641	42264	4354	2332	414	9.726	3.282	1.91E-09	9.54E-08	959	BTK05171009(c)SJ1(t)dry_1-3kb_7585-7680_F2(p)T3(s)080604SJSEQ.014.ab1	CUST_15428_PI416193500	NA	NA	NA	NA
23478	317	2909	106	666	-9.317	-3.22	1.13E-09	6.21E-08	960	craniferina_c7787	CUST_3020_PI416193496	NA	NA	NA	Fungus
23956	5650	625	359	105	9.108	3.187	8.47E-10	4.89E-08	961	craniferina_c2585	CUST_4205_PI416193500	NA	NA	NA	Fungus
24929	2	931	0	365	-477.356	-8.899	5.53E-07	8.37E-06	962	craniferina_c6227	CUST_8247_PI416193500	67523905	XP_660012.1	hypothetical protein AN2408.2 [Aspergillus nidulans FGSC A4] 	Fungus
24291	55	548	9	138	-9.756	-3.286	2.13E-09	1.04E-07	963	craniferina_c15944	CUST_13528_PI416193500	NA	NA	NA	Fungus
39475	44	347	6	46	-7.93	-2.987	3.87E-11	3.63E-09	964	craniferina_lrc548	CUST_1018_PI416193500	156053684	XP_001592768.1	hypothetical protein SS1G_05689 [Sclerotinia sclerotiorum 1980] 	Algae
35010	3	34	1	4	-11.659	-3.543	8.94E-09	3.34E-07	965	craniferina_c2427	CUST_428_PI416193496	212545615	XP_002152961.1	"2-(R)-hydroxypropyl-CoM dehydrogenase, putative [Penicillium marneffei ATCC 18224] "	Fungus
10393	16	2	1	0	8.289	3.051	1.26E-10	9.71E-09	966	craniferina_c9700	CUST_10879_PI416193500	NA	NA	NA	Fungus
25410	7645	15	2597	5	502.395	8.973	5.74E-07	8.59E-06	967	craniferina_c9626	CUST_4207_PI416193496	NA	NA	NA	Fungus
29526	5258	390	1451	92	13.412	3.745	1.68E-08	5.44E-07	968	craniferina_c7557	CUST_2885_PI416193496	261358958	EEY21386.1	conserved hypothetical protein [Verticillium albo-atrum VaMs.102]	Algae
23946	5	47	1	9	-9.375	-3.229	1.36E-09	7.13E-08	969	craniferina_c1141	CUST_121_PI416193496	212533559	XP_002146936.1	DUF1014 domain protein [Penicillium marneffei ATCC 18224] 	Algae
40789	785	6755	51	1540	-8.453	-3.079	2.95E-10	2.02E-08	970	craniferina_c10229	CUST_11176_PI416193500	6015106	P78575.1	ERG24_ASCIMRecName: Full=Delta(14)-sterol reductase; AltName: Full=C-14 sterol reductase; AltName: Full=Sterol C14-reductase 	Fungus
6760	4	74	2	14	-18.772	-4.231	5.01E-08	1.28E-06	971	craniferina_c22842	CUST_14832_PI416193500	NA	NA	NA	Algae
407	934	68	231	6	13.552	3.76	1.82E-08	5.77E-07	972	craniferina_c4928	CUST_1458_PI416193496	NA	NA	NA	Algae
30639	4	82	2	21	-22.109	-4.467	7.16E-08	1.68E-06	973	craniferina_c22580	CUST_15157_PI416193496	NA	NA	NA	Fungus
973	2	734	0	532	-261.128	-8.029	4.76E-07	7.44E-06	974	craniferina_c1727	CUST_2969_PI416193500	116191233	XP_001221429.1	hypothetical protein CHGG_05334 [Chaetomium globosum CBS 148.51] 	Fungus
35366	1872	14093	325	432	-7.6	-2.926	1.39E-11	1.49E-09	975	craniferina_c5234	CUST_7243_PI416193500	242794403	XP_002482365.1	"proteasome regulatory particle subunit Rpt6, putative [Talaromyces stipitatus ATCC 10500] "	Fungus
5177	81	7	26	3	11.382	3.509	9.03E-09	3.36E-07	976	craniferina_c24782	CUST_17228_PI416193496	NA	NA	NA	Algae
40870	19	2	10	0	8.006	3.001	9.17E-11	7.36E-09	977	craniferina_c19704	CUST_12422_PI416193496	NA	NA	NA	Fungus
30767	2039	35	995	7	54.939	5.78	2.15E-07	4.00E-06	978	craniferina_c11054	CUST_11668_PI416193500	NA	NA	NA	Fungus
24379	345	3316	104	297	-9.904	-3.308	3.56E-09	1.59E-07	979	craniferina_c1366	CUST_2406_PI416193500	169778159	XP_001823545.1	hypothetical protein [Aspergillus oryzae RIB40] 	Fungus
41267	4603	37359	752	8776	-8.018	-3.003	1.15E-10	9.03E-09	980	craniferina_c13651	CUST_12732_PI416193500	156063086	XP_001597465.1	hypothetical protein SS1G_01659 [Sclerotinia sclerotiorum 1980] 	Fungus
39159	13029	89083	1495	9992	-6.84	-2.774	1.18E-14	3.39E-12	981	craniferina_lrc25579	CUST_17977_PI416193496	NA	NA	NA	Fungus
44067	25	436	6	91	-17.619	-4.139	4.78E-08	1.23E-06	982	craniferina_c23440	CUST_15968_PI416193496	119469232	XP_001257918.1	calpain-like protein [Neosartorya fischeri NRRL 181] 	Algae
18760	2	689	0	134	-369.619	-8.53	5.72E-07	8.57E-06	983	craniferina_c12234	CUST_6086_PI416193496	NA	NA	NA	Algae
26823	15	2	1	0	7.649	2.935	2.80E-11	2.74E-09	984	craniferina_c9230	CUST_3921_PI416193496	NA	NA	NA	Fungus
16247	19	150	1	26	-7.646	-2.935	2.75E-11	2.70E-09	985	craniferina_c20345	CUST_13037_PI416193496	NA	NA	NA	Fungus
13851	20606	441	1501	90	47.339	5.565	2.07E-07	3.89E-06	986	craniferina_c5212	CUST_7230_PI416193500	259485972	CBF83444.1	"TPA: vesicle coat complex COPII, subunit Sec24 family protein, putative (Eurofung) [Aspergillus nidulans FGSC A4]"	Fungus
37700	591	5652	136	1895	-9.408	-3.234	2.32E-09	1.11E-07	987	craniferina_lrc493	CUST_917_PI416193500	NA	NA	NA	Fungus
13020	47	738	15	70	-16.127	-4.011	3.95E-08	1.06E-06	988	craniferina_c20045	CUST_14549_PI416193500	NA	NA	NA	Fungus
37512	196	2	66	0	86.285	6.431	3.06E-07	5.30E-06	989	craniferina_c3296	CUST_5095_PI416193500	240274280	EER37797.1	conserved hypothetical protein [Ajellomyces capsulatus H143]	Fungus
8334	271	2478	114	511	-9.583	-3.261	2.89E-09	1.33E-07	990	craniferina_c7916	CUST_3091_PI416193496	296414714	XP_002837042.1	hypothetical protein [Tuber melanosporum Mel28] 	Fungus
27473	2	244	0	60	-123.789	-6.952	3.73E-07	6.15E-06	991	BTK05730005(c)SJ1(t)Dry_0.5-1kb_1441-1536_C11(p)T3(s)090205SJ1SEQ1.083.ab1	CUST_15598_PI416193500	145237006	XP_001391150.1	hypothetical protein An07g00570 [Aspergillus niger] 	NA
28195	305	4	17	2	89.276	6.48	3.11E-07	5.35E-06	992	craniferina_c1515	CUST_2650_PI416193500	121712393	XP_001273808.1	"potassium transporter, putative [Aspergillus clavatus NRRL 1] "	Algae
42080	35	3	14	1	10.505	3.393	6.68E-09	2.63E-07	993	Cr_DMidi_5281B04.ab1	CUST_15649_PI416193500	NA	NA	NA	Algae
25130	190	2928	60	605	-15.733	-3.976	3.76E-08	1.02E-06	994	craniferina_c2798	CUST_4469_PI416193500	189188444	XP_001930561.1	predicted protein [Pyrenophora tritici-repentis Pt-1C-BFP] 	Algae
42811	1956	167	445	3	11.529	3.527	1.14E-08	4.02E-07	995	craniferina_c24969	CUST_17408_PI416193496	NA	NA	NA	Fungus
13718	40	1787	6	401	-43.903	-5.456	2.06E-07	3.88E-06	996	craniferina_c25582	CUST_17980_PI416193496	NA	NA	NA	Fungus
9785	483	3	87	2	174.491	7.447	4.48E-07	7.10E-06	997	craniferina_c27943	CUST_15262_PI416193500	169599118	XP_001792982.1	hypothetical protein SNOG_02375 [Phaeosphaeria nodorum SN15] 	Algae
24334	13	134	4	14	-10.693	-3.419	7.65E-09	2.93E-07	998	craniferina_c13884	CUST_7481_PI416193496	NA	NA	NA	Fungus
22300	121	4	45	1	29.183	4.867	1.34E-07	2.76E-06	999	craniferina_c17672	CUST_10527_PI416193496	NA	NA	NA	Fungus
42014	3	41	0	5	-14.76	-3.884	3.15E-08	8.84E-07	1000	craniferina_c9473	CUST_10750_PI416193500	259483026	CBF78056.1	"TPA: MFS multidrug transporter, putative (AFU_orthologue; AFUA_6G03040) [Aspergillus nidulans FGSC A4]"	Fungus
12549	4	696	1	74	-164.632	-7.363	4.50E-07	7.11E-06	1001	craniferina_c3311	CUST_5114_PI416193500	NA	NA	NA	Fungus
26332	4	105	3	21	-32.109	-5.005	1.58E-07	3.12E-06	1002	craniferina_c4124	CUST_1081_PI416193496	NA	NA	NA	Fungus
19586	484	3858	30	242	-7.966	-2.994	1.94E-10	1.41E-08	1003	craniferina_c5138	CUST_7145_PI416193500	NA	NA	NA	Fungus
40184	1415	16734	838	2744	-13.723	-3.779	2.72E-08	8.00E-07	1004	craniferina_c1073	CUST_1925_PI416193500	NA	NA	NA	Algae
4644	478	3799	28	299	-7.945	-2.99	1.89E-10	1.38E-08	1005	craniferina_c5138	CUST_7146_PI416193500	NA	NA	NA	Fungus
12837	4	2309	2	1851	-540.389	-9.078	6.99E-07	1.00E-05	1006	craniferina_c1409	CUST_2479_PI416193500	256734524	EEU47870.1	predicted protein [Nectria haematococca mpVI 77-13-4]	Fungus
38849	23306	701	6763	328	34.86	5.124	1.81E-07	3.49E-06	1007	craniferina_lrc485	CUST_904_PI416193500	291189787	EFE45055.1	hypothetical protein TRV_00154 [Trichophyton verrucosum HKI 0517]	Fungus
15607	5803	345	1476	83	16.751	4.066	5.13E-08	1.30E-06	1008	craniferina_c16571	CUST_9667_PI416193496	154319203	XP_001558919.1	hypothetical protein BC1G_02553 [Botryotinia fuckeliana B05.10] 	Algae
19959	11470	189	1279	19	60.625	5.922	2.69E-07	4.78E-06	1009	craniferina_c8321	CUST_9970_PI416193500	NA	NA	NA	Fungus
21910	3910	553	688	27	6.994	2.806	1.84E-12	2.69E-10	1010	craniferina_c23053	CUST_15602_PI416193496	258576485	XP_002542424.1	conserved hypothetical protein [Uncinocarpus reesii 1704] 	Fungus
10489	2628	282	250	69	9.458	3.242	3.69E-09	1.63E-07	1011	craniferina_c9763	CUST_10910_PI416193500	189208001	XP_001940334.1	DNA repair protein rad5 [Pyrenophora tritici-repentis Pt-1C-BFP] 	Algae
12514	46	787	24	233	-18.048	-4.174	6.16E-08	1.49E-06	1012	craniferina_c7367	CUST_9190_PI416193500	NA	NA	NA	Fungus
38395	2	64	0	5	-31.658	-4.984	1.68E-07	3.30E-06	1013	craniferina_c1874	CUST_3198_PI416193500	296420416	XP_002839766.1	hypothetical protein [Tuber melanosporum Mel28] 	Fungus
23212	58	561	13	140	-9.586	-3.261	4.04E-09	1.73E-07	1014	craniferina_c15944	CUST_13527_PI416193500	NA	NA	NA	Fungus
37960	11340	104834	805	3340	-9.257	-3.211	3.15E-09	1.44E-07	1015	craniferina_c3515	CUST_5374_PI416193500	229846682	ZP_04466789.1	hypothetical protein CGSHi7P49H1_01623 [Haemophilus influenzae 7P49H1] 	Algae
31439	99	687	3	27	-6.928	-2.792	1.18E-12	1.81E-10	1016	craniferina_c6747	CUST_8739_PI416193500	70993506	XP_751600.1	DNA repair protein Rtt107 [Aspergillus fumigatus Af293] 	Fungus
23615	14	123	2	33	-8.997	-3.169	2.29E-09	1.11E-07	1017	Cr_DMidi_5473C06.ab1	CUST_15825_PI416193500	42820766	CAF32079.1	hypothetical protein [Aspergillus fumigatus]	Algae
35652	9	95	3	14	-11.129	-3.476	1.22E-08	4.23E-07	1018	craniferina_c10859	CUST_5082_PI416193496	NA	NA	NA	Algae
11181	383	33	107	3	11.315	3.5	1.34E-08	4.54E-07	1019	craniferina_c8377	CUST_3363_PI416193496	46109836	XP_381976.1	hypothetical protein FG01800.1 [Gibberella zeae PH-1]	Fungus
33728	1000	123	173	14	8.116	3.021	4.67E-10	2.96E-08	1020	craniferina_c13133	CUST_6826_PI416193496	189205168	XP_001938919.1	conserved hypothetical protein [Pyrenophora tritici-repentis Pt-1C-BFP] 	Fungus
36743	220	13305	205	1376	-131.917	-7.043	4.45E-07	7.06E-06	1021	Cr_WMini_4225F01.ab1	CUST_19894_PI416193500	NA	NA	NA	Fungus
34818	910	8764	310	1946	-9.919	-3.31	6.35E-09	2.53E-07	1022	craniferina_lrc6457	CUST_2222_PI416193496	169617397	XP_001802113.1	hypothetical protein SNOG_11876 [Phaeosphaeria nodorum SN15] 	Fungus
17669	117	17	18	4	6.947	2.796	2.40E-12	3.39E-10	1023	craniferina_c21290	CUST_13939_PI416193496	156042504	XP_001587809.1	hypothetical protein SS1G_11049 [Sclerotinia sclerotiorum 1980] 	Fungus
1308	74	922	28	174	-12.989	-3.699	2.72E-08	8.00E-07	1024	craniferina_c21817	CUST_14441_PI416193496	NA	NA	NA	Algae
5484	2	27	0	8	-12.32	-3.623	2.27E-08	6.92E-07	1025	craniferina_c14712	CUST_8162_PI416193496	NA	NA	NA	Algae
31892	10863	1282	3556	441	8.503	3.088	1.22E-09	6.53E-08	1026	Cr_WMini_769F08.ab1	CUST_20034_PI416193500	NA	NA	NA	Fungus
21390	3539	497	732	46	7.042	2.816	7.75E-12	9.27E-10	1027	craniferina_c2918	CUST_4616_PI416193500	189189650	XP_001931164.1	"short-chain specific acyl-CoA dehydrogenase, mitochondrial precursor [Pyrenophora tritici-repentis Pt-1C-BFP] "	Fungus
4746	9148	97812	1127	6314	-10.73	-3.424	1.16E-08	4.08E-07	1028	craniferina_lrc28282	CUST_20487_PI416193496	145603448	XP_369420.2	ubiquitin fusion protein [Magnaporthe oryzae 70-15] 	Algae
12582	2	159	0	29	-80.34	-6.328	3.58E-07	5.96E-06	1029	craniferina_lrc15571	CUST_8869_PI416193496	NA	NA	NA	Fungus
16631	4396	556	228	84	7.964	2.994	4.46E-10	2.84E-08	1030	craniferina_c1506	CUST_2635_PI416193500	261357247	EEY19675.1	2-hydroxyacid dehydrogenase [Verticillium albo-atrum VaMs.102]	Fungus
21419	1052	131	158	29	8.122	3.022	6.94E-10	4.14E-08	1031	craniferina_c10557	CUST_11360_PI416193500	NA	NA	NA	Algae
36800	71028	8390	12716	178	8.37	3.065	1.13E-09	6.18E-08	1032	craniferina_c6044	CUST_8080_PI416193500	156060229	XP_001596037.1	hypothetical protein SS1G_02253 [Sclerotinia sclerotiorum 1980] 	Fungus
41383	13	242	1	81	-18.037	-4.173	7.14E-08	1.68E-06	1033	craniferina_c7956	CUST_9676_PI416193500	189202430	XP_001937551.1	oxidoreductase domain containing protein [Pyrenophora tritici-repentis Pt-1C-BFP] 	Fungus
30048	737	55722	294	6298	-79.994	-6.322	3.61E-07	6.00E-06	1034	craniferina_lrc262	CUST_496_PI416193500	169779968	XP_001824448.1	hypothetical protein [Aspergillus oryzae RIB40] 	Fungus
32919	4	40	3	6	-10.517	-3.395	1.11E-08	3.94E-07	1035	craniferina_c14628	CUST_8092_PI416193496	NA	NA	NA	Fungus
20128	8419	63664	3694	3066	-8.05	-3.009	6.18E-10	3.75E-08	1036	Cr_DMini_865B12.ab1	CUST_17562_PI416193500	156058700	XP_001595273.1	hypothetical protein SS1G_03362 [Sclerotinia sclerotiorum 1980] 	Fungus
6231	583	15935	163	966	-27.974	-4.806	1.60E-07	3.15E-06	1037	craniferina_c10786	CUST_11507_PI416193500	159488204	XP_001702107.1	serine glyoxylate aminotransferase [Chlamydomonas reinhardtii] 	Algae
5383	475	4067	25	916	-8.417	-3.073	1.32E-09	6.96E-08	1038	craniferina_c10229	CUST_11175_PI416193500	6015106	P78575.1	ERG24_ASCIMRecName: Full=Delta(14)-sterol reductase; AltName: Full=C-14 sterol reductase; AltName: Full=Sterol C14-reductase 	Fungus
20	7954	1054	2138	147	7.423	2.892	7.54E-11	6.27E-09	1039	craniferina_c3808	CUST_5741_PI416193500	116214437	XP_001230235.1	hypothetical protein CHGG_11059 [Chaetomium globosum CBS 148.51] 	Fungus
33455	1507	93	925	19	14.457	3.854	4.08E-08	1.09E-06	1040	craniferina_c16288	CUST_13661_PI416193500	189206712	XP_001939690.1	amino acid transporter [Pyrenophora tritici-repentis Pt-1C-BFP] 	Fungus
31651	73	3	16	1	23.886	4.578	1.32E-07	2.73E-06	1041	craniferina_c19041	CUST_11788_PI416193496	169622282	XP_001804550.1	hypothetical protein SNOG_14360 [Phaeosphaeria nodorum SN15] 	Fungus
36897	8	122	2	80	-13.623	-3.768	3.60E-08	9.93E-07	1042	craniferina_c24029	CUST_16525_PI416193496	NA	NA	NA	Fungus
44770	287	3617	145	495	-13.535	-3.759	3.49E-08	9.67E-07	1043	craniferina_c22612	CUST_15187_PI416193496	NA	NA	NA	Algae
43430	52	720	8	50	-14.03	-3.81	3.92E-08	1.06E-06	1044	Cr_DMidi_5473D08.ab1	CUST_15851_PI416193500	291178292	EFE34082.1	hypothetical protein ARB_07033 [Arthroderma benhamiae CBS 112371]	Fungus
29725	256	9770	27	126	-38.319	-5.26	2.40E-07	4.35E-06	1045	Cr_WMini_1633E07.ab1	CUST_19182_PI416193500	169605649	XP_001796245.1	hypothetical protein SNOG_05850 [Phaeosphaeria nodorum SN15] 	Algae
5413	89	3	29	2	28.92	4.854	1.76E-07	3.42E-06	1046	craniferina_c26050	CUST_18430_PI416193496	169623582	XP_001805198.1	hypothetical protein SNOG_15034 [Phaeosphaeria nodorum SN15] 	Fungus
44850	2933	349	843	38	8.236	3.042	1.14E-09	6.21E-08	1047	craniferina_c13883	CUST_7480_PI416193496	NA	NA	NA	Fungus
43178	8983	19	1707	11	519.245	9.02	8.33E-07	1.15E-05	1048	Cr_WMini_2881B09.ab1	CUST_19396_PI416193500	NA	NA	NA	Algae
16432	24727	2443	15111	485	9.012	3.172	3.86E-09	1.68E-07	1049	craniferina_c8634	CUST_10223_PI416193500	238488743	XP_002375609.1	"C2H2 finger domain protein, putative [Aspergillus flavus NRRL3357] "	Algae
18098	2	36	0	7	-17.99	-4.169	8.05E-08	1.85E-06	1050	craniferina_c10817	CUST_5050_PI416193496	NA	NA	NA	Fungus
30308	24887	197	5321	46	127.142	6.99	5.04E-07	7.78E-06	1051	craniferina_c1696	CUST_2924_PI416193500	NA	NA	NA	Algae
35756	23879	192	4716	44	125.193	6.968	4.95E-07	7.67E-06	1052	craniferina_c1696	CUST_2923_PI416193500	NA	NA	NA	Algae
15791	3	27	2	3	-9.426	-3.237	6.26E-09	2.50E-07	1053	craniferina_c11499	CUST_11909_PI416193500	169621947	XP_001804383.1	hypothetical protein SNOG_14185 [Phaeosphaeria nodorum SN15] 	Fungus
45022	3	68	0	25	-24.922	-4.639	1.49E-07	2.98E-06	1054	craniferina_c27016	CUST_19362_PI416193496	NA	NA	NA	Algae
1174	1312	192	102	14	6.817	2.769	4.02E-12	5.24E-10	1055	craniferina_c13912	CUST_7502_PI416193496	115397411	XP_001214297.1	conserved hypothetical protein [Aspergillus terreus NIH2624] 	Fungus
11209	2	50	0	15	-22.744	-4.507	1.33E-07	2.74E-06	1056	craniferina_c4008	CUST_1028_PI416193496	46123163	XP_386135.1	hypothetical protein FG05959.1 [Gibberella zeae PH-1]	Fungus
40333	764	65	23	19	12.192	3.608	2.79E-08	8.14E-07	1057	craniferina_c1009	CUST_1813_PI416193500	189189130	XP_001930904.1	endopolyphosphatase [Pyrenophora tritici-repentis Pt-1C-BFP] 	Fungus
32211	8	271	5	86	-41.362	-5.37	2.73E-07	4.83E-06	1058	Cr_WMidi_6241D06.ab1	CUST_18208_PI416193500	NA	NA	NA	Algae
9002	159	14	43	3	10.895	3.446	1.63E-08	5.31E-07	1059	craniferina_c6780	CUST_8761_PI416193500	NA	NA	NA	Fungus
28358	842	84	220	20	10.006	3.323	1.05E-08	3.77E-07	1060	craniferina_c15735	CUST_9004_PI416193496	171682872	XP_001906379.1	hypothetical protein [Podospora anserina S mat+] 	Algae
22807	4075	472	412	68	8.663	3.115	2.96E-09	1.36E-07	1061	craniferina_c9763	CUST_10909_PI416193500	189208001	XP_001940334.1	DNA repair protein rad5 [Pyrenophora tritici-repentis Pt-1C-BFP] 	Algae
3782	404	41	34	8	10.067	3.331	1.14E-08	4.01E-07	1062	craniferina_c25052	CUST_17479_PI416193496	NA	NA	NA	Fungus
7263	356	26	6	9	13.946	3.802	4.30E-08	1.13E-06	1063	craniferina_c27207	CUST_19545_PI416193496	NA	NA	NA	Fungus
15261	43	362	5	68	-8.312	-3.055	1.72E-09	8.74E-08	1064	craniferina_c13046	CUST_6752_PI416193496	NA	NA	NA	Algae
10683	48	4	9	1	11.12	3.475	1.96E-08	6.14E-07	1065	craniferina_c11901	CUST_5826_PI416193496	NA	NA	NA	Fungus
39357	2959	310	170	28	9.575	3.259	8.49E-09	3.20E-07	1066	craniferina_c17116	CUST_10082_PI416193496	NA	NA	NA	Fungus
16711	6	834	0	268	-145.9	-7.189	5.73E-07	8.59E-06	1067	craniferina_c14824	CUST_8262_PI416193496	NA	NA	NA	Fungus
43587	12	106	3	9	-9.186	-3.199	5.89E-09	2.37E-07	1068	craniferina_c24899	CUST_17341_PI416193496	242818817	XP_002487192.1	"TRAF-like signal transducer, putative [Talaromyces stipitatus ATCC 10500] "	Fungus
18159	127	13	54	2	9.54	3.254	8.47E-09	3.20E-07	1069	craniferina_c25831	CUST_18216_PI416193496	295657057	XP_002789103.1	serine/threonine-protein kinase [Paracoccidioides brasiliensis Pb01] 	Fungus
36278	5	80	1	8	-16.455	-4.04	7.37E-08	1.72E-06	1070	craniferina_c12779	CUST_6536_PI416193496	58269860	XP_572086.1	protein-methionine-S-oxide reductase [Cryptococcus neoformans var. neoformans JEC21] 	Algae
40975	3	554	1	312	-171.184	-7.419	6.03E-07	8.91E-06	1071	craniferina_lrc633	CUST_1155_PI416193500	154273933	XP_001537818.1	sorting nexin-3 [Ajellomyces capsulatus NAm1] 	Fungus
34147	1715	42	921	31	45.135	5.496	3.12E-07	5.36E-06	1072	craniferina_c21536	CUST_14174_PI416193496	169622485	XP_001804651.1	hypothetical protein SNOG_14467 [Phaeosphaeria nodorum SN15] 	Fungus
35877	3224	2	366	0	1417.138	10.469	1.10E-06	1.43E-05	1073	craniferina_c2702	CUST_4344_PI416193500	242818376	XP_002487105.1	"alpha-1,3-glucan synthase, putative [Talaromyces stipitatus ATCC 10500] "	Fungus
21771	4	75	2	15	-19.241	-4.266	1.05E-07	2.27E-06	1074	craniferina_c20457	CUST_13146_PI416193496	NA	NA	NA	Algae
26780	2	204	1	21	-90.085	-6.493	4.51E-07	7.14E-06	1075	craniferina_c18411	CUST_11192_PI416193496	258564911	XP_002583200.1	conserved hypothetical protein [Uncinocarpus reesii 1704] 	Fungus
21369	698	22	168	4	30.852	4.947	2.24E-07	4.12E-06	1076	craniferina_c9008	CUST_10473_PI416193500	156061917	XP_001596881.1	hypothetical protein SS1G_03104 [Sclerotinia sclerotiorum 1980] 	Fungus
13102	4777	12	1516	2	383.762	8.584	8.33E-07	1.15E-05	1077	craniferina_c26462	CUST_18822_PI416193496	NA	NA	NA	Algae
1478	87128	11436	13353	1706	7.616	2.929	4.25E-10	2.73E-08	1078	Cr_DMini_3841H04.ab1	CUST_17010_PI416193500	169763250	XP_001727525.1	hypothetical protein [Aspergillus oryzae RIB40] 	Fungus
9554	175	1894	104	47	-12.151	-3.603	3.11E-08	8.80E-07	1079	craniferina_c22458	CUST_15045_PI416193496	NA	NA	NA	Fungus
24535	1637	18	98	13	104.053	6.701	5.03E-07	7.76E-06	1080	craniferina_c18820	CUST_11581_PI416193496	NA	NA	NA	Fungus
3433	12805	107309	922	7952	-8.378	-3.067	2.47E-09	1.17E-07	1081	craniferina_c3515	CUST_5373_PI416193500	229846682	ZP_04466789.1	hypothetical protein CGSHi7P49H1_01623 [Haemophilus influenzae 7P49H1] 	Algae
10487	6714	55659	2160	6813	-8.515	-3.09	3.26E-09	1.48E-07	1082	craniferina_lrc304	CUST_574_PI416193500	NA	NA	NA	Algae
12896	2	20	0	2	-10.042	-3.328	1.29E-08	4.40E-07	1083	craniferina_c19902	CUST_12611_PI416193496	NA	NA	NA	Fungus
27741	2886	26809	2243	2164	-11.402	-3.511	2.49E-08	7.44E-07	1084	craniferina_c3120	CUST_4890_PI416193500	145233331	XP_001400038.1	hypothetical protein An02g09030 [Aspergillus niger] 	Fungus
40002	306	44	32	5	6.961	2.799	4.65E-11	4.22E-09	1085	craniferina_c5774	CUST_1867_PI416193496	291189510	EFE44791.1	hypothetical protein TRV_00463 [Trichophyton verrucosum HKI 0517]	Algae
43150	5827	38844	417	3803	-6.656	-2.735	5.41E-12	6.74E-10	1086	craniferina_lrc968	CUST_1746_PI416193500	145255273	XP_001398913.1	hypothetical protein An18g04550 [Aspergillus niger] 	Fungus
38676	147	20	23	3	7.335	2.875	2.71E-10	1.90E-08	1087	craniferina_c1324	CUST_2337_PI416193500	169618996	XP_001802911.1	hypothetical protein SNOG_12690 [Phaeosphaeria nodorum SN15] 	Fungus
9041	892	9521	246	665	-10.923	-3.449	2.18E-08	6.71E-07	1088	craniferina_c4364	CUST_1183_PI416193496	NA	NA	NA	Algae
19205	139	4583	8	174	-33.048	-5.046	2.70E-07	4.78E-06	1089	craniferina_c20754	CUST_13425_PI416193496	NA	NA	NA	Fungus
45010	78	648	28	145	-8.544	-3.095	3.84E-09	1.68E-07	1090	craniferina_c3962	CUST_5901_PI416193500	291183758	EFE39356.1	hypothetical protein TRV_05949 [Trichophyton verrucosum HKI 0517]	Fungus
31378	77987	9855	13364	1317	7.881	2.978	1.24E-09	6.64E-08	1091	Cr_DMini_3841H04.ab1	CUST_17009_PI416193500	169763250	XP_001727525.1	hypothetical protein [Aspergillus oryzae RIB40] 	Fungus
15371	100	1939	6	563	-18.803	-4.233	1.16E-07	2.46E-06	1092	craniferina_c20808	CUST_13479_PI416193496	NA	NA	NA	Fungus
21817	29	2	10	0	15.481	3.952	7.33E-08	1.71E-06	1093	craniferina_c3578	CUST_5447_PI416193500	169604708	XP_001795775.1	hypothetical protein SNOG_05370 [Phaeosphaeria nodorum SN15] 	Fungus
25903	10452	1572	1666	289	6.661	2.736	9.91E-12	1.13E-09	1094	craniferina_c24526	CUST_16992_PI416193496	NA	NA	NA	Fungus
8524	1395	93	834	19	13.519	3.757	5.15E-08	1.30E-06	1095	craniferina_c16288	CUST_13662_PI416193500	189206712	XP_001939690.1	amino acid transporter [Pyrenophora tritici-repentis Pt-1C-BFP] 	Fungus
9125	163	22	11	6	7.449	2.897	4.88E-10	3.07E-08	1096	craniferina_c13277	CUST_6955_PI416193496	NA	NA	NA	Fungus
5953	4530	22	1346	8	210.77	7.72	7.41E-07	1.05E-05	1097	craniferina_c19937	CUST_12645_PI416193496	NA	NA	NA	Algae
30589	38	2	1	0	19.965	4.319	1.33E-07	2.74E-06	1098	craniferina_c6837	CUST_2435_PI416193496	189190776	XP_001931727.1	OB-fold nucleic acid binding domain [Pyrenophora tritici-repentis Pt-1C-BFP] 	Fungus
38551	12	258	2	125	-20.263	-4.341	1.39E-07	2.82E-06	1099	craniferina_c27948	CUST_15264_PI416193500	256728195	EEU41552.1	hypothetical protein NECHADRAFT_102163 [Nectria haematococca mpVI 77-13-4]	Fungus
39001	4	25	1	4	-6.887	-2.784	5.57E-11	4.85E-09	1100	craniferina_c24816	CUST_17261_PI416193496	NA	NA	NA	Fungus
39362	134	2076	31	947	-14.815	-3.889	6.79E-08	1.61E-06	1101	Cr_WMidi_9601B07.ab1	CUST_18897_PI416193500	NA	NA	NA	Algae
44250	14	653	10	163	-62.44	-5.964	4.28E-07	6.83E-06	1102	Cr_Midi_01G05.ab1	CUST_17812_PI416193500	255542708	XP_002512417.1	"histone h2a, putative [Ricinus communis] "	Algae
41075	62	8	22	1	7.488	2.905	6.23E-10	3.77E-08	1103	craniferina_c4545	CUST_6543_PI416193500	169609615	XP_001798226.1	hypothetical protein SNOG_07900 [Phaeosphaeria nodorum SN15] 	Fungus
31710	300	1835	26	66	-6.136	-2.617	1.56E-14	4.35E-12	1104	craniferina_c15722	CUST_8991_PI416193496	NA	NA	NA	Fungus
13321	2	2345	0	712	-1171.657	-10.194	1.24E-06	1.57E-05	1105	craniferina_c7697	CUST_9459_PI416193500	212537875	XP_002149093.1	"citrate synthase (Cit1), putative [Penicillium marneffei ATCC 18224] "	Fungus
32991	1430	64	248	7	22.316	4.48	1.81E-07	3.49E-06	1106	craniferina_c24428	CUST_16898_PI416193496	261357206	EEY19634.1	myo-inositol 2-dehydrogenase [Verticillium albo-atrum VaMs.102]	Fungus
22387	2	16	0	3	-8.592	-3.103	5.82E-09	2.35E-07	1107	craniferina_c6070	CUST_8111_PI416193500	116191233	XP_001221429.1	hypothetical protein CHGG_05334 [Chaetomium globosum CBS 148.51] 	Algae
27838	6535	54235	1796	6917	-8.449	-3.079	4.68E-09	1.96E-07	1108	craniferina_lrc304	CUST_573_PI416193500	NA	NA	NA	Algae
24307	142	7307	135	980	-106.208	-6.731	5.86E-07	8.71E-06	1109	Cr_WMini_4225F01.ab1	CUST_19895_PI416193500	NA	NA	NA	Fungus
29835	54529	3125	16664	2046	19.599	4.293	1.42E-07	2.87E-06	1110	Cr_DMini_673H09.ab1	CUST_17512_PI416193500	46107560	XP_380839.1	hypothetical protein FG00663.1 [Gibberella zeae PH-1]	Fungus
27317	4264	433	294	13	9.842	3.299	1.64E-08	5.33E-07	1111	craniferina_c16785	CUST_9829_PI416193496	NA	NA	NA	Fungus
26937	50	842	30	271	-18.01	-4.171	1.22E-07	2.54E-06	1112	craniferina_c7367	CUST_9189_PI416193500	NA	NA	NA	Fungus
18056	3	842	1	48	-275.948	-8.108	8.71E-07	1.19E-05	1113	Cr_WMidi_8449E02.ab1	CUST_18795_PI416193500	242809323	XP_002485345.1	"ATP dependent RNA helicase (Sub2), putative [Talaromyces stipitatus ATCC 10500] "	Fungus
27077	233	3175	67	546	-13.903	-3.797	6.28E-08	1.52E-06	1114	craniferina_c4718	CUST_6705_PI416193500	NA	NA	NA	Fungus
40193	2	347	0	55	-147.432	-7.204	7.09E-07	1.01E-05	1115	craniferina_c2403	CUST_421_PI416193496	225557003	EEH05290.1	integral membrane protein [Ajellomyces capsulatus G186AR]	Fungus
37280	204	8	137	2	19.902	4.315	1.47E-07	2.95E-06	1116	craniferina_c9637	CUST_4216_PI416193496	NA	NA	NA	Fungus
39701	77	3	17	0	28.738	4.845	2.67E-07	4.74E-06	1117	craniferina_c27725	CUST_15244_PI416193500	NA	NA	NA	Fungus
26963	402	45	137	7	8.708	3.122	7.27E-09	2.81E-07	1118	craniferina_c8683	CUST_10261_PI416193500	154321758	XP_001560194.1	hypothetical protein BC1G_01026 [Botryotinia fuckeliana B05.10] 	Fungus
42429	363	27	69	6	13.327	3.736	5.84E-08	1.43E-06	1119	craniferina_lrc993	CUST_1787_PI416193500	156044704	XP_001588908.1	hypothetical protein SS1G_10456 [Sclerotinia sclerotiorum 1980] 	Fungus
2160	6052	667	2231	213	8.972	3.165	9.73E-09	3.57E-07	1120	craniferina_c23362	CUST_15899_PI416193496	NA	NA	NA	Fungus
26877	2	50	0	9	-24.173	-4.595	2.18E-07	4.04E-06	1121	craniferina_c24177	CUST_16666_PI416193496	121703762	XP_001270145.1	"mannosyl-oligosaccharide glucosidase, putative [Aspergillus clavatus NRRL 1] "	Fungus
41407	2625	366	711	91	7.145	2.837	3.54E-10	2.34E-08	1122	craniferina_c4042	CUST_6006_PI416193500	NA	NA	NA	Fungus
26637	21	684	3	180	-32.195	-5.009	3.18E-07	5.44E-06	1123	Cr_DMini_2305H11.ab1	CUST_16855_PI416193500	169615130	XP_001800981.1	hypothetical protein SNOG_10719 [Phaeosphaeria nodorum SN15] 	Fungus
41287	365	40	114	4	8.833	3.143	8.95E-09	3.34E-07	1124	craniferina_c8683	CUST_10262_PI416193500	154321758	XP_001560194.1	hypothetical protein BC1G_01026 [Botryotinia fuckeliana B05.10] 	Fungus
4570	134	2103	35	1048	-14.936	-3.901	8.44E-08	1.91E-06	1125	Cr_WMidi_9601B07.ab1	CUST_18896_PI416193500	NA	NA	NA	Algae
26336	6763	986	1451	18	6.757	2.756	6.39E-11	5.43E-09	1126	craniferina_c23859	CUST_16364_PI416193496	NA	NA	NA	Fungus
30531	82	508	26	22	-6.41	-2.68	5.92E-12	7.31E-10	1127	craniferina_c7003	CUST_8918_PI416193500	154317238	XP_001557939.1	hypothetical protein BC1G_03521 [Botryotinia fuckeliana B05.10] 	Fungus
4968	3298	46	711	9	71.49	6.16	5.17E-07	7.91E-06	1128	craniferina_c22611	CUST_15186_PI416193496	171679856	XP_001904874.1	hypothetical protein [Podospora anserina S mat+] 	Algae
32176	8	346	0	56	-41.178	-5.364	3.86E-07	6.30E-06	1129	Cr_DMini_865G12.ab1	CUST_17654_PI416193500	240109978	EER28147.1	hypothetical protein CPC735_034830 [Coccidioides posadasii C735 delta SOWgp]	Algae
27919	921	137	120	12	6.699	2.744	5.69E-11	4.94E-09	1130	craniferina_c27834	CUST_20131_PI416193496	226496677	NP_001142851.1	hypothetical protein LOC100275245 [Zea mays] 	Algae
19124	6023	147	2622	31	38.662	5.273	3.75E-07	6.16E-06	1131	Cr_DMini_865B02.ab1	CUST_17543_PI416193500	261196814	XP_002624810.1	bax Inhibitor family protein [Ajellomyces dermatitidis SLH14081] 	Algae
39929	28520	652	3638	106	43.89	5.456	4.06E-07	6.54E-06	1132	craniferina_c4977	CUST_6992_PI416193500	154303349	XP_001552082.1	hypothetical protein BC1G_09423 [Botryotinia fuckeliana B05.10] 	Fungus
21089	221	2	80	0	113.502	6.827	6.67E-07	9.66E-06	1133	craniferina_c10573	CUST_11378_PI416193500	NA	NA	NA	Fungus
36726	118	3	78	1	36.592	5.193	3.72E-07	6.14E-06	1134	craniferina_c23883	CUST_14939_PI416193500	121713434	XP_001274328.1	benzoate 4-monooxygenase cytochrome P450 [Aspergillus clavatus NRRL 1] 	Fungus
9696	1005	125	80	24	8.121	3.022	4.15E-09	1.77E-07	1135	craniferina_lrc225	CUST_425_PI416193500	242812643	XP_002486000.1	conserved hypothetical protein [Talaromyces stipitatus ATCC 10500] 	Fungus
27849	11569	74495	2315	8580	-6.503	-2.701	2.25E-11	2.27E-09	1136	craniferina_s28464	CUST_20653_PI416193496	169594694	XP_001790771.1	hypothetical protein SNOG_00074 [Phaeosphaeria nodorum SN15] 	Fungus
8955	23420	2442	14969	491	8.472	3.083	7.26E-09	2.81E-07	1137	craniferina_c8634	CUST_10224_PI416193500	238488743	XP_002375609.1	"C2H2 finger domain protein, putative [Aspergillus flavus NRRL3357] "	Algae
35318	28	177	4	2	-6.3	-2.655	4.75E-12	6.07E-10	1138	craniferina_c25205	CUST_17627_PI416193496	NA	NA	NA	Fungus
24700	8611	52139	79	1207	-6.054	-2.598	2.01E-13	3.91E-11	1139	craniferina_lrc516	CUST_962_PI416193500	156058015	XP_001594931.1	conserved hypothetical protein [Sclerotinia sclerotiorum 1980] 	Fungus
8939	8895	1133	439	138	7.879	2.978	3.27E-09	1.48E-07	1140	craniferina_c1506	CUST_2636_PI416193500	261357247	EEY19675.1	2-hydroxyacid dehydrogenase [Verticillium albo-atrum VaMs.102]	Fungus
1383	635	19	98	11	38.865	5.28	3.99E-07	6.47E-06	1141	craniferina_c12882	CUST_6618_PI416193496	NA	NA	NA	Fungus
14803	16	255	6	44	-16.3	-4.027	1.20E-07	2.52E-06	1142	craniferina_c2604	CUST_492_PI416193496	NA	NA	NA	Algae
27654	5	80	3	30	-16.017	-4.002	1.15E-07	2.44E-06	1143	craniferina_lrc1191	CUST_2117_PI416193500	NA	NA	NA	Fungus
4622	6833	174	2824	37	37.537	5.23	3.96E-07	6.43E-06	1144	Cr_DMini_865B02.ab1	CUST_17542_PI416193500	261196814	XP_002624810.1	bax Inhibitor family protein [Ajellomyces dermatitidis SLH14081] 	Algae
15539	2	33	0	6	-16.8	-4.07	1.32E-07	2.73E-06	1145	craniferina_c11375	CUST_5446_PI416193496	46138649	XP_391015.1	hypothetical protein FG10839.1 [Gibberella zeae PH-1]	Fungus
22858	1039	65	658	8	14.003	3.808	8.41E-08	1.91E-06	1146	craniferina_c15213	CUST_8580_PI416193496	169619770	XP_001803297.1	hypothetical protein SNOG_13082 [Phaeosphaeria nodorum SN15] 	Fungus
28529	2470	387	553	35	6.297	2.655	8.10E-12	9.51E-10	1147	craniferina_c11701	CUST_5674_PI416193496	255953393	XP_002567449.1	Pc21g04010 [Penicillium chrysogenum Wisconsin 54-1255] 	Fungus
9629	84	10	30	2	8.55	3.096	9.47E-09	3.49E-07	1148	craniferina_c16117	CUST_13594_PI416193500	296415297	XP_002837327.1	hypothetical protein [Tuber melanosporum Mel28] 	Fungus
34247	8753	1175	2336	108	7.304	2.869	1.25E-09	6.64E-08	1149	craniferina_c3808	CUST_5742_PI416193500	116214437	XP_001230235.1	hypothetical protein CHGG_11059 [Chaetomium globosum CBS 148.51] 	Fungus
1942	99	3	19	1	31.804	4.991	3.66E-07	6.07E-06	1150	craniferina_c15704	CUST_8977_PI416193496	189202892	XP_001937782.1	conserved hypothetical protein [Pyrenophora tritici-repentis Pt-1C-BFP] 	Fungus
21129	59	2	41	0	28.506	4.833	3.24E-07	5.53E-06	1151	Cr_WMini_4225B08.ab1	CUST_19865_PI416193500	NA	NA	NA	Fungus
9733	52398	4281	10092	950	12.283	3.619	6.12E-08	1.49E-06	1152	craniferina_c17223	CUST_14078_PI416193500	145244743	XP_001394664.1	hypothetical protein An11g06860 [Aspergillus niger] 	Fungus
32968	1687	205	361	21	8.122	3.022	6.04E-09	2.43E-07	1153	craniferina_c18599	CUST_11373_PI416193496	169775787	XP_001822360.1	hypothetical protein [Aspergillus oryzae RIB40] 	Fungus
5179	131	2	42	0	51.463	5.685	5.12E-07	7.87E-06	1154	Cr_DMidi_9697B01.ab1	CUST_16415_PI416193500	NA	NA	NA	Algae
32438	39	2	3	0	20.313	4.344	2.06E-07	3.88E-06	1155	craniferina_c3077	CUST_4830_PI416193500	298411600	EFI28689.1	hypothetical protein CC1G_13715 [Coprinopsis cinerea okayama7130]	Algae
25465	3464	543	712	37	6.299	2.655	1.28E-11	1.39E-09	1156	craniferina_c2918	CUST_4615_PI416193500	189189650	XP_001931164.1	"short-chain specific acyl-CoA dehydrogenase, mitochondrial precursor [Pyrenophora tritici-repentis Pt-1C-BFP] "	Fungus
20469	2	22	0	4	-10.161	-3.345	3.11E-08	8.80E-07	1157	craniferina_c14736	CUST_13077_PI416193500	159125535	EDP50652.1	"thioredoxin reductase Trr1/Trr2, putative [Aspergillus fumigatus A1163]"	Fungus
40416	2	20	0	2	-9.171	-3.197	1.71E-08	5.52E-07	1158	craniferina_c5778	CUST_7813_PI416193500	NA	NA	NA	Fungus
16200	12	3988	16	2646	-611.674	-9.257	1.37E-06	1.70E-05	1159	craniferina_lrc280	CUST_526_PI416193500	NA	NA	NA	Fungus
6834	3707	22	926	3	164.71	7.364	9.09E-07	1.23E-05	1160	Cr_DMini_4897A09.ab1	CUST_17193_PI416193500	NA	NA	NA	Algae
6117	1220	10963	212	589	-9.072	-3.181	1.67E-08	5.41E-07	1161	craniferina_c1167	CUST_2083_PI416193500	226454301	EEH51607.1	predicted protein [Micromonas pusilla CCMP1545]	Algae
28068	56	4440	11	440	-80.74	-6.335	6.65E-07	9.63E-06	1162	craniferina_c17220	CUST_10164_PI416193496	NA	NA	NA	Algae
13031	7	57	3	2	-8.286	-3.051	8.31E-09	3.15E-07	1163	craniferina_c13396	CUST_7059_PI416193496	189209307	XP_001940986.1	conserved hypothetical protein [Pyrenophora tritici-repentis Pt-1C-BFP] 	Fungus
10689	226	15	42	11	18.081	4.176	1.76E-07	3.42E-06	1164	craniferina_c12029	CUST_12188_PI416193500	156061597	XP_001596721.1	hypothetical protein SS1G_02944 [Sclerotinia sclerotiorum 1980] 	Fungus
6820	3	91	2	19	-32.099	-5.004	3.95E-07	6.43E-06	1165	craniferina_c7700	CUST_9462_PI416193500	NA	NA	NA	Fungus
29533	4	580	2	66	-170.717	-7.415	9.50E-07	1.28E-05	1166	craniferina_c22223	CUST_14827_PI416193496	NA	NA	NA	Fungus
21792	6	79	2	2	-15.061	-3.913	1.19E-07	2.51E-06	1167	craniferina_c22084	CUST_14694_PI416193496	NA	NA	NA	Algae
9992	2	677	0	23	-345.828	-8.434	1.20E-06	1.53E-05	1168	craniferina_c5022	CUST_7028_PI416193500	238583909	XP_002390393.1	hypothetical protein MPER_10333 [Moniliophthora perniciosa FA553] 	Fungus
5012	109	9	38	6	12.559	3.651	7.43E-08	1.73E-06	1169	craniferina_c25900	CUST_18283_PI416193496	NA	NA	NA	Algae
3180	8	48	2	5	-6.047	-2.596	2.73E-12	3.77E-10	1170	craniferina_c3870	CUST_5810_PI416193500	145238204	XP_001391749.1	hypothetical protein An07g06720 [Aspergillus niger] 	Fungus
4569	111	14	35	4	8.122	3.022	7.55E-09	2.90E-07	1171	craniferina_c20075	CUST_12780_PI416193496	39969147	XP_365964.1	hypothetical protein MGG_10184 [Magnaporthe oryzae 70-15] 	Fungus
35973	24	2	9	0	10.244	3.357	3.68E-08	1.01E-06	1172	craniferina_c10125	CUST_4559_PI416193496	NA	NA	NA	Fungus
30144	195	20	64	3	9.241	3.208	2.13E-08	6.58E-07	1173	craniferina_c22373	CUST_14968_PI416193496	NA	NA	NA	Algae
44580	77	6	30	4	13.578	3.763	9.20E-08	2.04E-06	1174	craniferina_c22244	CUST_14848_PI416193496	94497856	ZP_01304422.1	major facilitator family transporter [Sphingomonas sp. SKA58] 	Fungus
41735	879	109	317	12	7.772	2.958	4.79E-09	2.00E-07	1175	craniferina_c13654	CUST_7277_PI416193496	NA	NA	NA	Fungus
38758	170	26	14	5	6.541	2.709	1.55E-10	1.16E-08	1176	craniferina_c6769	CUST_8752_PI416193500	158563980	Q6MY57.2	PAN3_ASPFURecName: Full=PAB-dependent poly(A)-specific ribonuclease subunit pan3; AltName: Full=PAB1P-dependent poly(A)-nuclease	Algae
40112	2	2327	0	376	-1020.545	-9.995	1.62E-06	1.93E-05	1177	craniferina_c23108	CUST_15655_PI416193496	NA	NA	NA	Fungus
19937	183	3917	55	150	-22.078	-4.465	2.73E-07	4.82E-06	1178	craniferina_c26566	CUST_18924_PI416193496	NA	NA	NA	Fungus
41973	8738	19	1717	13	571.28	9.158	1.44E-06	1.76E-05	1179	Cr_WMini_2881B09.ab1	CUST_19397_PI416193500	NA	NA	NA	Algae
30129	61	834	18	84	-14.144	-3.822	1.11E-07	2.37E-06	1180	craniferina_c20045	CUST_14550_PI416193500	NA	NA	NA	Fungus
23324	221	1677	64	337	-7.701	-2.945	4.42E-09	1.87E-07	1181	craniferina_c6664	CUST_8676_PI416193500	156036026	XP_001586124.1	hypothetical protein SS1G_12699 [Sclerotinia sclerotiorum 1980] 	Fungus
29619	425	2711	132	122	-6.569	-2.716	2.45E-10	1.75E-08	1182	craniferina_c12459	CUST_6267_PI416193496	225561859	EEH10139.1	hemolysin-III family protein [Ajellomyces capsulatus G186AR]	Algae
23682	4041	484	203	181	8.739	3.128	1.61E-08	5.27E-07	1183	craniferina_c14941	CUST_13140_PI416193500	145228991	XP_001388804.1	D-xylose reductase xyrA-Aspergillus niger 	Fungus
20345	23	2	6	1	10.731	3.424	4.85E-08	1.24E-06	1184	Cr_Midi_01A02.ab1	CUST_17676_PI416193500	295667347	XP_002794223.1	40S ribosomal protein S4 [Paracoccidioides brasiliensis Pb01] 	Algae
2213	1051	3	232	1	313.513	8.292	1.25E-06	1.58E-05	1185	craniferina_c25604	CUST_18002_PI416193496	NA	NA	NA	Fungus
16128	7791	921	825	267	8.647	3.112	1.57E-08	5.17E-07	1186	craniferina_c8178	CUST_9871_PI416193500	NA	NA	NA	Fungus
44265	10289	129	1959	11	79.214	6.308	7.41E-07	1.05E-05	1187	craniferina_c2295	CUST_3804_PI416193500	189205525	XP_001939097.1	CaaX farnesyltransferase alpha subunit [Pyrenophora tritici-repentis Pt-1C-BFP] 	Fungus
22914	208	16	45	4	13.008	3.701	9.34E-08	2.07E-06	1188	craniferina_c24370	CUST_16845_PI416193496	NA	NA	NA	Fungus
33287	51523	232	8965	104	239.602	7.904	1.15E-06	1.48E-05	1189	Cr_DMini_4897C02.ab1	CUST_17226_PI416193500	229846682	ZP_04466789.1	hypothetical protein CGSHi7P49H1_01623 [Haemophilus influenzae 7P49H1] 	Algae
40045	57	4	14	2	15.948	3.995	1.52E-07	3.03E-06	1190	craniferina_c15880	CUST_9121_PI416193496	NA	NA	NA	Algae
26492	56	362	17	102	-6.478	-2.695	1.77E-10	1.30E-08	1191	craniferina_c26242	CUST_18612_PI416193496	NA	NA	NA	Fungus
32337	1808	83	254	25	22.255	4.476	3.06E-07	5.30E-06	1192	craniferina_c6386	CUST_2187_PI416193496	NA	NA	NA	Fungus
41699	83	698	30	202	-8.648	-3.112	1.72E-08	5.53E-07	1193	craniferina_c3962	CUST_5902_PI416193500	291183758	EFE39356.1	hypothetical protein TRV_05949 [Trichophyton verrucosum HKI 0517]	Fungus
25930	1793	13367	798	1216	-8.012	-3.002	9.56E-09	3.52E-07	1194	craniferina_lrc783	CUST_1416_PI416193500	121704832	XP_001270679.1	"siroheme synthase, putative [Aspergillus clavatus NRRL 1] "	Fungus
26220	137	834	8	133	-6.022	-2.59	1.11E-11	1.24E-09	1195	craniferina_c12496	CUST_6297_PI416193496	85111251	XP_963848.1	hypothetical protein NCU02755 [Neurospora crassa OR74A] 	Fungus
14975	3267	299	953	70	10.828	3.437	5.53E-08	1.37E-06	1196	craniferina_lrc927	CUST_1671_PI416193500	159124362	EDP49480.1	conserved hypothetical protein [Aspergillus fumigatus A1163]	Fungus
33961	2094	211	620	37	9.7	3.278	3.61E-08	9.94E-07	1197	craniferina_c17610	CUST_10478_PI416193496	NA	NA	NA	Fungus
10285	3	95	1	54	-29.281	-4.872	4.16E-07	6.67E-06	1198	craniferina_c22705	CUST_15274_PI416193496	NA	NA	NA	Fungus
32589	64	4	10	3	19.921	4.316	2.58E-07	4.61E-06	1199	craniferina_c1851	CUST_3161_PI416193500	NA	NA	NA	Fungus
37460	9	102	1	26	-11.725	-3.551	7.54E-08	1.75E-06	1200	craniferina_c7570	CUST_2894_PI416193496	NA	NA	NA	Fungus
42710	76	4	26	2	22.505	4.492	3.21E-07	5.48E-06	1201	craniferina_c6255	CUST_2114_PI416193496	NA	NA	NA	Algae
5336	446	2	159	0	185.079	7.532	1.12E-06	1.45E-05	1202	craniferina_c24064	CUST_16559_PI416193496	NA	NA	NA	Fungus
45088	4	3140	3	224	-881.615	-9.784	1.75E-06	2.07E-05	1203	craniferina_c3648	CUST_5536_PI416193500	NA	NA	NA	Fungus
38786	34	213	6	31	-6.333	-2.663	1.24E-10	9.57E-09	1204	craniferina_c19535	CUST_12261_PI416193496	NA	NA	NA	Algae
40119	3	273	1	96	-103.608	-6.695	8.75E-07	1.19E-05	1205	craniferina_c7956	CUST_9675_PI416193500	189202430	XP_001937551.1	oxidoreductase domain containing protein [Pyrenophora tritici-repentis Pt-1C-BFP] 	Fungus
42684	39	285	5	73	-7.155	-2.839	2.65E-09	1.24E-07	1206	craniferina_c2582	CUST_4202_PI416193500	NA	NA	NA	Algae
4458	69	1014	15	40	-15.02	-3.909	1.49E-07	2.98E-06	1207	craniferina_c20873	CUST_13542_PI416193496	67526471	XP_661297.1	hypothetical protein AN3693.2 [Aspergillus nidulans FGSC A4] 	Fungus
20831	544	5	130	5	133.237	7.058	1.04E-06	1.37E-05	1208	craniferina_c2688	CUST_4329_PI416193500	169613667	XP_001800250.1	hypothetical protein SNOG_09966 [Phaeosphaeria nodorum SN15] 	Fungus
32733	94	3	45	2	30.226	4.918	4.62E-07	7.26E-06	1209	craniferina_c20582	CUST_13262_PI416193496	NA	NA	NA	Fungus
11591	4946	33309	1319	4821	-6.848	-2.776	1.33E-09	6.98E-08	1210	Cr_WMidi_9889H03.ab1	CUST_19100_PI416193500	NA	NA	NA	Algae
2756	56260	6519	20329	1206	8.275	3.049	1.49E-08	4.97E-07	1211	craniferina_lrc78	CUST_148_PI416193500	71018401	XP_759431.1	hypothetical protein UM03284.1 [Ustilago maydis 521] 	Fungus
40083	3	66	1	7	-25.425	-4.668	4.02E-07	6.51E-06	1212	craniferina_c18147	CUST_10946_PI416193496	NA	NA	NA	Fungus
5654	5837	312	43	36	18.794	4.232	2.59E-07	4.62E-06	1213	craniferina_c6240	CUST_8260_PI416193500	154301511	XP_001551168.1	hypothetical protein BC1G_10425 [Botryotinia fuckeliana B05.10] 	Fungus
37485	96	556	31	34	-5.957	-2.575	1.47E-11	1.56E-09	1214	craniferina_c7003	CUST_8917_PI416193500	154317238	XP_001557939.1	hypothetical protein BC1G_03521 [Botryotinia fuckeliana B05.10] 	Fungus
22098	112	5958	101	1705	-113.225	-6.823	9.99E-07	1.33E-05	1215	Cr_WMidi_7777C06.ab1	CUST_18474_PI416193500	242012213	XP_002426828.1	"Selenium-binding protein, putative [Pediculus humanus corporis] "	Fungus
12481	26	2	7	0	12.316	3.622	1.01E-07	2.20E-06	1216	craniferina_c23486	CUST_16012_PI416193496	NA	NA	NA	Fungus
22418	17	137	3	36	-8.16	-3.029	1.42E-08	4.79E-07	1217	craniferina_c1752	CUST_3013_PI416193500	239613981	EEQ90968.1	ATP-dependent RNA helicase DBP4 [Ajellomyces dermatitidis ER-3]	Fungus
28416	2453	91	540	13	26.597	4.733	4.24E-07	6.80E-06	1218	craniferina_c17831	CUST_14295_PI416193500	149913902	ZP_01902434.1	"nitrile hydratase, alpha subunit [Roseobacter sp. AzwK-3b] "	Algae
33935	69232	8618	23081	3338	8.074	3.013	1.26E-08	4.32E-07	1219	Cr_DMini_673H09.ab1	CUST_17513_PI416193500	46107560	XP_380839.1	hypothetical protein FG00663.1 [Gibberella zeae PH-1]	Fungus
30154	1018	95	367	5	10.197	3.35	5.35E-08	1.34E-06	1220	craniferina_c5041	CUST_7062_PI416193500	169604080	XP_001795461.1	hypothetical protein SNOG_05049 [Phaeosphaeria nodorum SN15] 	Fungus
20930	2417	2	709	0	1279.761	10.322	1.97E-06	2.26E-05	1221	craniferina_c4474	CUST_1236_PI416193496	NA	NA	NA	Algae
24361	188	3	78	1	66.773	6.061	7.88E-07	1.10E-05	1222	Cr_WMidi_7201C01.ab1	CUST_18336_PI416193500	NA	NA	NA	Fungus
40989	13355	1469	2305	1062	10.833	3.437	6.67E-08	1.59E-06	1223	craniferina_c27279	CUST_19610_PI416193496	NA	NA	NA	Fungus
33325	2192	78	517	7	27.556	4.784	4.52E-07	7.14E-06	1224	craniferina_c17831	CUST_14296_PI416193500	149913902	ZP_01902434.1	"nitrile hydratase, alpha subunit [Roseobacter sp. AzwK-3b] "	Algae
3249	52476	236	7427	107	240.687	7.911	1.36E-06	1.68E-05	1225	Cr_DMini_4897C02.ab1	CUST_17227_PI416193500	229846682	ZP_04466789.1	hypothetical protein CGSHi7P49H1_01623 [Haemophilus influenzae 7P49H1] 	Algae
38254	1453	18055	405	920	-12.787	-3.677	1.20E-07	2.52E-06	1226	craniferina_c25443	CUST_17854_PI416193496	NA	NA	NA	Fungus
10505	7058	972	863	81	7.242	2.856	4.41E-09	1.87E-07	1227	craniferina_c8308	CUST_3328_PI416193496	296417986	XP_002838628.1	hypothetical protein [Tuber melanosporum Mel28] 	Algae
7872	10424	59771	3951	4924	-5.998	-2.584	4.21E-11	3.88E-09	1228	craniferina_c1883	CUST_3211_PI416193500	189204264	XP_001938467.1	conserved hypothetical protein [Pyrenophora tritici-repentis Pt-1C-BFP] 	Fungus
35501	95	2	23	0	47.438	5.568	6.89E-07	9.90E-06	1229	craniferina_c20498	CUST_13185_PI416193496	NA	NA	NA	Algae
45102	439	59	47	2	7.395	2.887	6.11E-09	2.45E-07	1230	craniferina_c1980	CUST_299_PI416193496	NA	NA	NA	Fungus
19943	1239	9960	523	2123	-8.368	-3.065	1.87E-08	5.91E-07	1231	craniferina_c10683	CUST_4954_PI416193496	762844	AAB42159.1	Hsc70 [Solanum lycopersicum]	Algae
2914	31	259	4	31	-8.23	-3.041	1.67E-08	5.41E-07	1232	craniferina_c11561	CUST_5574_PI416193496	NA	NA	NA	Algae
24944	6	51	2	3	-9.203	-3.202	3.66E-08	1.00E-06	1233	craniferina_c21720	CUST_14349_PI416193496	NA	NA	NA	Fungus
11896	2	2992	0	317	-1372.317	-10.422	2.08E-06	2.36E-05	1234	craniferina_c10013	CUST_4488_PI416193496	NA	NA	NA	Fungus
9986	2	255	0	57	-129.62	-7.018	1.13E-06	1.46E-05	1235	craniferina_c16389	CUST_9524_PI416193496	NA	NA	NA	Fungus
12524	32	2	15	0	15.976	3.998	2.09E-07	3.92E-06	1236	craniferina_c24018	CUST_16515_PI416193496	NA	NA	NA	Algae
12290	85	1229	25	250	-14.734	-3.881	1.75E-07	3.40E-06	1237	craniferina_c4718	CUST_6706_PI416193500	NA	NA	NA	Fungus
28705	60	3	8	1	23.992	4.584	4.06E-07	6.54E-06	1238	craniferina_c1851	CUST_3162_PI416193500	NA	NA	NA	Fungus
31857	4770	459	441	346	12.609	3.656	1.23E-07	2.56E-06	1239	craniferina_c15346	CUST_8690_PI416193496	NA	NA	NA	Fungus
31050	4768	601	1324	63	7.73	2.95	1.06E-08	3.79E-07	1240	craniferina_c23986	CUST_16484_PI416193496	NA	NA	NA	Fungus
18396	2	55	1	2	-26.348	-4.72	4.62E-07	7.26E-06	1241	craniferina_c21512	CUST_14150_PI416193496	NA	NA	NA	Fungus
15953	25	3	5	1	10.103	3.337	5.76E-08	1.42E-06	1242	craniferina_c3826	CUST_942_PI416193496	NA	NA	NA	Fungus
38222	22	2	2	0	10.524	3.396	6.81E-08	1.61E-06	1243	craniferina_c16623	CUST_9710_PI416193496	NA	NA	NA	Algae
29424	7059	1207	642	188	5.88	2.556	2.81E-11	2.74E-09	1244	craniferina_lrc1446	CUST_2544_PI416193500	NA	NA	NA	Fungus
17228	3602	403	953	153	9.162	3.196	3.73E-08	1.02E-06	1245	craniferina_lrc134	CUST_257_PI416193500	416748	P11838.2	CARP_CRYPARecName: Full=Endothiapepsin; AltName: Full=Aspartate protease; Flags: Precursor 	Fungus
11725	397	4036	101	365	-10.352	-3.372	6.46E-08	1.55E-06	1246	craniferina_c23385	CUST_15918_PI416193496	NA	NA	NA	Fungus
9373	3652	387	977	147	9.65	3.271	4.88E-08	1.25E-06	1247	craniferina_lrc134	CUST_258_PI416193500	416748	P11838.2	CARP_CRYPARecName: Full=Endothiapepsin; AltName: Full=Aspartate protease; Flags: Precursor 	Fungus
39427	2	22	0	2	-10.093	-3.335	5.94E-08	1.45E-06	1248	craniferina_c15020	CUST_8426_PI416193496	NA	NA	NA	Fungus
1827	6260	376	826	107	16.995	4.087	2.55E-07	4.58E-06	1249	craniferina_c5627	CUST_7655_PI416193500	156064831	XP_001598337.1	hypothetical protein SS1G_00423 [Sclerotinia sclerotiorum 1980] 	Fungus
4538	45508	5311	16095	975	8.239	3.042	1.91E-08	6.01E-07	1250	craniferina_lrc78	CUST_147_PI416193500	71018401	XP_759431.1	hypothetical protein UM03284.1 [Ustilago maydis 521] 	Fungus
3572	6692	563	736	244	12.533	3.648	1.27E-07	2.64E-06	1251	Cr_DMidi_9601C09.ab1	CUST_16303_PI416193500	46121187	XP_385148.1	hypothetical protein FG04972.1 [Gibberella zeae PH-1]	Algae
39018	3	35	0	30	-10.135	-3.341	6.23E-08	1.50E-06	1252	craniferina_c15865	CUST_9109_PI416193496	NA	NA	NA	Fungus
20386	2	1815	0	90	-956.783	-9.902	2.10E-06	2.38E-05	1253	craniferina_c2639	CUST_4267_PI416193500	145241153	XP_001393223.1	hypothetical protein An08g11220 [Aspergillus niger] 	Fungus
32381	201	1374	84	106	-7.282	-2.864	6.48E-09	2.57E-07	1254	craniferina_lrc887	CUST_1604_PI416193500	291183758	EFE39356.1	hypothetical protein TRV_05949 [Trichophyton verrucosum HKI 0517]	Fungus
10074	730	74	34	20	10.111	3.338	6.21E-08	1.50E-06	1255	craniferina_c1009	CUST_1814_PI416193500	189189130	XP_001930904.1	endopolyphosphatase [Pyrenophora tritici-repentis Pt-1C-BFP] 	Fungus
20201	26812	1182	5766	866	26.9	4.75	5.02E-07	7.75E-06	1256	craniferina_c5148	CUST_7157_PI416193500	238485966	XP_002374221.1	C2 domain protein [Aspergillus flavus NRRL3357] 	Fungus
35987	2	1304	0	956	-518.379	-9.018	1.91E-06	2.21E-05	1257	craniferina_c3664	CUST_5550_PI416193500	189210960	XP_001941811.1	cytochrome P450 52A11 [Pyrenophora tritici-repentis Pt-1C-BFP] 	Fungus
36099	268	26	60	4	10.423	3.382	7.12E-08	1.67E-06	1258	craniferina_c21775	CUST_14400_PI416193496	NA	NA	NA	Fungus
44333	566	68	29	2	8.259	3.046	2.09E-08	6.47E-07	1259	craniferina_c18960	CUST_14458_PI416193500	259485541	CBF82649.1	TPA: dihydrolipoamide S-succinyltransferase (Eurofung) [Aspergillus nidulans FGSC A4]	Fungus
17764	259	31	53	5	8.377	3.066	2.34E-08	7.07E-07	1260	Cr_DMidi_6817F09.ab1	CUST_16055_PI416193500	296809900	XP_002845288.1	conserved hypothetical protein [Arthroderma otae CBS 113480] 	Fungus
1846	154	26	15	3	5.975	2.579	8.10E-11	6.68E-09	1261	craniferina_c16949	CUST_13951_PI416193500	156046463	XP_001589693.1	hypothetical protein SS1G_09415 [Sclerotinia sclerotiorum 1980] 	Algae
12874	159	27	16	2	5.852	2.549	3.93E-11	3.67E-09	1262	craniferina_c16949	CUST_13952_PI416193500	156046463	XP_001589693.1	hypothetical protein SS1G_09415 [Sclerotinia sclerotiorum 1980] 	Algae
2311	571	75	60	18	7.726	2.95	1.23E-08	4.24E-07	1263	craniferina_c15978	CUST_9196_PI416193496	116202933	XP_001227278.1	hypothetical protein CHGG_09351 [Chaetomium globosum CBS 148.51] 	Algae
3217	85	5	37	1	15.407	3.945	2.20E-07	4.06E-06	1264	craniferina_c25584	CUST_17982_PI416193496	NA	NA	NA	Algae
35671	122	1172	59	305	-10.084	-3.334	6.53E-08	1.57E-06	1265	craniferina_c13066	CUST_6769_PI416193496	NA	NA	NA	Fungus
14255	2	1708	0	108	-889.016	-9.796	2.17E-06	2.44E-05	1266	craniferina_c2639	CUST_4268_PI416193500	145241153	XP_001393223.1	hypothetical protein An08g11220 [Aspergillus niger] 	Fungus
38582	366	56	110	5	6.304	2.656	5.78E-10	3.54E-08	1267	craniferina_c11595	CUST_5598_PI416193496	156040387	XP_001587180.1	hypothetical protein SS1G_12210 [Sclerotinia sclerotiorum 1980] 	Fungus
8728	2	460	1	320	-162.614	-7.345	1.37E-06	1.69E-05	1268	craniferina_c23208	CUST_15753_PI416193496	NA	NA	NA	Fungus
26626	4	44	1	9	-10.909	-3.447	9.04E-08	2.02E-06	1269	craniferina_c25293	CUST_17711_PI416193496	NA	NA	NA	Fungus
29404	8	60	1	3	-7.451	-2.897	1.02E-08	3.70E-07	1270	craniferina_c14133	CUST_7682_PI416193496	171696124	XP_001912986.1	hypothetical protein [Podospora anserina S mat+] 	Fungus
39088	33	4	8	2	8.627	3.109	3.15E-08	8.84E-07	1271	craniferina_c13322	CUST_12638_PI416193500	NA	NA	NA	Fungus
38732	47	402	17	32	-8.97	-3.165	4.06E-08	1.09E-06	1272	craniferina_c9522	CUST_4134_PI416193496	NA	NA	NA	Fungus
44479	5853	377	1373	103	15.603	3.964	2.39E-07	4.35E-06	1273	craniferina_c5627	CUST_7656_PI416193500	156064831	XP_001598337.1	hypothetical protein SS1G_00423 [Sclerotinia sclerotiorum 1980] 	Fungus
22808	4	48	2	13	-12.532	-3.647	1.43E-07	2.89E-06	1274	craniferina_c13312	CUST_12634_PI416193500	225558992	EEH07275.1	methylmalonate-semialdehyde dehydrogenase [Ajellomyces capsulatus G186AR]	Fungus
41008	233	33	102	5	6.564	2.715	1.71E-09	8.70E-08	1275	craniferina_c10431	CUST_4776_PI416193496	159487551	XP_001701786.1	predicted protein [Chlamydomonas reinhardtii] 	Algae
41486	143	25	20	3	5.601	2.486	4.89E-12	6.21E-10	1276	craniferina_c15848	CUST_9093_PI416193496	46121443	XP_385276.1	hypothetical protein FG05100.1 [Gibberella zeae PH-1]	Fungus
30098	449	40	129	4	10.86	3.441	9.14E-08	2.03E-06	1277	craniferina_c7109	CUST_2610_PI416193496	NA	NA	NA	Fungus
41724	363	2830	186	384	-8.506	-3.089	3.04E-08	8.67E-07	1278	craniferina_c15227	CUST_8593_PI416193496	NA	NA	NA	Fungus
21056	2	1770	1	85	-773.424	-9.595	2.20E-06	2.47E-05	1279	craniferina_c6338	CUST_8351_PI416193500	221056120	XP_002259198.1	"hypothetical protein, conserved in Plasmodium species [Plasmodium knowlesi strain H] "	Fungus
21123	2375	307	113	105	8.054	3.01	2.18E-08	6.70E-07	1280	craniferina_c8514	CUST_10131_PI416193500	NA	NA	NA	Fungus
16057	110	12	8	2	9.141	3.192	4.66E-08	1.21E-06	1281	craniferina_c3077	CUST_4829_PI416193500	298411600	EFI28689.1	hypothetical protein CC1G_13715 [Coprinopsis cinerea okayama7130]	Algae
7585	218	1288	56	150	-6.008	-2.587	2.42E-10	1.74E-08	1282	craniferina_c9239	CUST_3927_PI416193496	240275347	EER38861.1	mRNA decapping complex subunit Dcp2 [Ajellomyces capsulatus H143]	Algae
42311	3277	129	1179	57	25.75	4.687	5.32E-07	8.10E-06	1283	craniferina_c2266	CUST_3763_PI416193500	159465641	XP_001691031.1	light-harvesting protein of photosystem I [Chlamydomonas reinhardtii] 	Algae
17122	6470	296	86	41	22.033	4.462	4.41E-07	7.00E-06	1284	craniferina_c6240	CUST_8259_PI416193500	154301511	XP_001551168.1	hypothetical protein BC1G_10425 [Botryotinia fuckeliana B05.10] 	Fungus
40569	150	14	35	1	10.327	3.368	8.21E-08	1.87E-06	1285	craniferina_c6780	CUST_8762_PI416193500	NA	NA	NA	Fungus
31074	601	81	234	25	7.369	2.881	1.04E-08	3.74E-07	1286	craniferina_c15308	CUST_13281_PI416193500	261357393	EEY19821.1	conserved hypothetical protein [Verticillium albo-atrum VaMs.102]	Fungus
6178	110	861	65	216	-8.556	-3.097	3.32E-08	9.24E-07	1287	craniferina_c10893	CUST_11571_PI416193500	289613161	CBI59755.1	unnamed protein product [Sordaria macrospora]	Fungus
29264	1130	197	223	19	5.684	2.507	1.75E-11	1.81E-09	1288	craniferina_c20470	CUST_13158_PI416193496	261202396	XP_002628412.1	chitinase 3 [Ajellomyces dermatitidis SLH14081] 	Fungus
636	33	3	11	1	10.941	3.452	1.04E-07	2.26E-06	1289	craniferina_c21071	CUST_13730_PI416193496	NA	NA	NA	Fungus
15092	157	2089	100	946	-14.181	-3.826	2.12E-07	3.95E-06	1290	craniferina_c15628	CUST_8918_PI416193496	115379816	ZP_01466884.1	hypothetical protein STIAU_1743 [Stigmatella aurantiaca DW4/3-1] 	Fungus
33238	5	119	3	31	-27.6	-4.787	5.86E-07	8.71E-06	1291	craniferina_c14687	CUST_8141_PI416193496	NA	NA	NA	Fungus
9848	4671	838	629	298	5.755	2.525	4.80E-11	4.35E-09	1292	craniferina_c4529	CUST_1263_PI416193496	261360082	EEY22510.1	2-epi-5-epi-valiolone synthase [Verticillium albo-atrum VaMs.102]	Algae
29268	4101	34997	246	1843	-8.535	-3.093	3.57E-08	9.85E-07	1293	craniferina_lrc589	CUST_1084_PI416193500	154311287	XP_001554973.1	hypothetical protein BC1G_06496 [Botryotinia fuckeliana B05.10] 	Fungus
40911	38	266	6	77	-6.817	-2.769	4.20E-09	1.79E-07	1294	craniferina_c2582	CUST_4201_PI416193500	NA	NA	NA	Algae
22086	4514	681	2002	54	6.201	2.633	8.29E-10	4.84E-08	1295	craniferina_c3947	CUST_5885_PI416193500	NA	NA	NA	Fungus
27774	7	66	3	9	-9.266	-3.212	5.58E-08	1.38E-06	1296	craniferina_c6946	CUST_2506_PI416193496	NA	NA	NA	Algae
41817	629	80	155	2	7.716	2.948	1.71E-08	5.52E-07	1297	craniferina_c10017	CUST_11048_PI416193500	171685978	XP_001907930.1	hypothetical protein [Podospora anserina S mat+] 	Fungus
27156	18	130	6	27	-7.301	-2.868	1.09E-08	3.90E-07	1298	craniferina_c11714	CUST_12048_PI416193500	255948498	XP_002565016.1	acid phosphatase phoG-Penicillium chrysogenum [Penicillium chrysogenum Wisconsin 54-1255] 	Fungus
25789	380	2267	16	76	-5.971	-2.578	2.83E-10	1.96E-08	1299	craniferina_c23439	CUST_15967_PI416193496	NA	NA	NA	Fungus
6911	108	14	34	9	8.293	3.052	3.06E-08	8.69E-07	1300	craniferina_c12481	CUST_12371_PI416193500	225556242	EEH04531.1	ATPase family AAA domain-containing protein [Ajellomyces capsulatus G186AR]	Algae
37814	8	58	2	5	-7.416	-2.891	1.27E-08	4.33E-07	1301	craniferina_c14816	CUST_8256_PI416193496	NA	NA	NA	Fungus
13502	163	26	20	16	7.251	2.858	1.14E-08	4.01E-07	1302	craniferina_c1525	CUST_2666_PI416193500	NA	NA	NA	Fungus
42041	2	251	0	184	-92.961	-6.539	1.23E-06	1.56E-05	1303	craniferina_c18076	CUST_14344_PI416193500	291177238	EFE33033.1	hypothetical protein ARB_00120 [Arthroderma benhamiae CBS 112371] 	Fungus
44657	6317	47954	1006	3367	-7.648	-2.935	1.73E-08	5.57E-07	1304	Cr_DMini_673C01.ab1	CUST_17405_PI416193500	154303275	XP_001552045.1	hypothetical protein BC1G_09386 [Botryotinia fuckeliana B05.10] 	Algae
22732	40	2	6	0	22.149	4.469	4.95E-07	7.67E-06	1305	craniferina_c27725	CUST_15243_PI416193500	NA	NA	NA	Fungus
35788	41	302	23	61	-7.923	-2.986	2.45E-08	7.34E-07	1306	craniferina_c3269	CUST_5063_PI416193500	240276106	EER39618.1	heat shock protein [Ajellomyces capsulatus H143]	Fungus
4471	105	850	54	158	-8.747	-3.129	4.56E-08	1.18E-06	1307	craniferina_c22585	CUST_15161_PI416193496	8918240	BAA97566.1	hsp70 [Blastocystis hominis]	Algae
5125	44	363	17	98	-8.557	-3.097	4.09E-08	1.09E-06	1308	craniferina_c9074	CUST_10512_PI416193500	115443032	XP_001218323.1	conserved hypothetical protein [Aspergillus terreus NIH2624] 	Algae
8556	2	20	0	0	-9.69	-3.277	7.66E-08	1.77E-06	1309	craniferina_c5778	CUST_7814_PI416193500	NA	NA	NA	Fungus
43957	56	7	19	3	7.726	2.95	2.01E-08	6.27E-07	1310	craniferina_c26787	CUST_19141_PI416193496	NA	NA	NA	Fungus
39097	3399	20263	213	1601	-5.958	-2.575	3.64E-10	2.40E-08	1311	craniferina_c1402	CUST_2468_PI416193500	242790269	XP_002481528.1	RING finger protein [Talaromyces stipitatus ATCC 10500] 	Fungus
9181	203	18	30	2	11.293	3.497	1.33E-07	2.73E-06	1312	craniferina_lrc993	CUST_1788_PI416193500	156044704	XP_001588908.1	hypothetical protein SS1G_10456 [Sclerotinia sclerotiorum 1980] 	Fungus
30642	2757	389	1075	148	7.162	2.84	1.11E-08	3.94E-07	1313	craniferina_c20487	CUST_13175_PI416193496	NA	NA	NA	Fungus
19974	79	9	30	3	9.263	3.212	6.37E-08	1.53E-06	1314	craniferina_c2405	CUST_3965_PI416193500	156039832	XP_001587023.1	predicted protein [Sclerotinia sclerotiorum 1980] 	Algae
3432	4995	447	2388	42	10.267	3.36	9.83E-08	2.15E-06	1315	craniferina_c15183	CUST_8556_PI416193496	156050311	XP_001591117.1	hypothetical protein SS1G_07742 [Sclerotinia sclerotiorum 1980] 	Fungus
5664	1241	17	912	12	71.298	6.156	1.15E-06	1.48E-05	1316	craniferina_c2212	CUST_3689_PI416193500	159126026	EDP51142.1	nitrogen metabolite repression regulator NmrA [Aspergillus fumigatus A1163]	Fungus
36528	4	115	1	10	-33.298	-5.057	7.79E-07	1.09E-05	1317	craniferina_c26779	CUST_19133_PI416193496	NA	NA	NA	Fungus
34537	1243	207	389	22	5.82	2.541	2.18E-10	1.57E-08	1318	craniferina_c10896	CUST_5103_PI416193496	289618262	CBI54986.1	unnamed protein product [Sordaria macrospora]	Fungus
26894	2	124	0	72	-59.354	-5.891	1.08E-06	1.41E-05	1319	craniferina_c7999	CUST_9713_PI416193500	NA	NA	NA	Fungus
12368	327	1821	11	124	-5.566	-2.477	2.62E-11	2.60E-09	1320	craniferina_lrc735	CUST_1333_PI416193500	156054496	XP_001593174.1	hypothetical protein SS1G_06096 [Sclerotinia sclerotiorum 1980] 	Fungus
3087	18	2	2	0	8.402	3.071	4.03E-08	1.08E-06	1321	craniferina_c15350	CUST_8694_PI416193496	NA	NA	NA	Fungus
24492	2	40	0	4	-20.895	-4.385	4.83E-07	7.52E-06	1322	craniferina_c4531	CUST_6529_PI416193500	145233705	XP_001400225.1	hypothetical protein An02g10960 [Aspergillus niger] 	Fungus
15420	30	2	4	0	16.623	4.055	3.50E-07	5.85E-06	1323	craniferina_c21150	CUST_13804_PI416193496	171685450	XP_001907666.1	hypothetical protein [Podospora anserina S mat+] 	Fungus
13865	286	1884	101	278	-6.805	-2.767	6.44E-09	2.56E-07	1324	craniferina_c24243	CUST_16726_PI416193496	NA	NA	NA	Fungus
31470	7	120	4	23	-22.445	-4.488	5.54E-07	8.37E-06	1325	craniferina_c8699	CUST_10274_PI416193500	242778085	XP_002479167.1	"efflux pump antibiotic resistance protein, putative [Talaromyces stipitatus ATCC 10500] "	Fungus
16659	1134	72	253	32	16.659	4.058	3.59E-07	5.97E-06	1326	craniferina_c26870	CUST_19220_PI416193496	NA	NA	NA	Fungus
2086	544	69	69	8	7.927	2.987	2.96E-08	8.52E-07	1327	craniferina_c18960	CUST_14457_PI416193500	259485541	CBF82649.1	TPA: dihydrolipoamide S-succinyltransferase (Eurofung) [Aspergillus nidulans FGSC A4]	Fungus
487	190	1033	15	106	-5.432	-2.442	9.87E-12	1.13E-09	1328	craniferina_c14835	CUST_8270_PI416193496	242768379	XP_002341557.1	"endo-beta-1,6-glucanase, putative [Talaromyces stipitatus ATCC 10500] "	Fungus
16418	169	973	37	35	-5.857	-2.55	3.93E-10	2.57E-08	1329	craniferina_c7812	CUST_9546_PI416193500	NA	NA	NA	Algae
17815	5	763	5	184	-218.241	-7.77	1.89E-06	2.19E-05	1330	craniferina_c16493	CUST_9605_PI416193496	NA	NA	NA	Fungus
26675	5	29	1	2	-5.68	-2.506	1.01E-10	8.08E-09	1331	craniferina_c11499	CUST_11910_PI416193500	169621947	XP_001804383.1	hypothetical protein SNOG_14185 [Phaeosphaeria nodorum SN15] 	Fungus
7558	43	2	4	0	18.862	4.237	4.44E-07	7.05E-06	1332	craniferina_c6541	CUST_8572_PI416193500	169618469	XP_001802648.1	hypothetical protein SNOG_12425 [Phaeosphaeria nodorum SN15] 	Fungus
11694	260	4684	54	810	-18.097	-4.178	4.26E-07	6.82E-06	1333	craniferina_c16341	CUST_13680_PI416193500	159473581	XP_001694912.1	soluble inorganic pyrophosphatase [Chlamydomonas reinhardtii] 	Fungus
28758	8058	232200	7461	10910	-41.162	-5.363	9.79E-07	1.31E-05	1334	Cr_DMidi_5281D10.ab1	CUST_15702_PI416193500	258564060	XP_002582775.1	30 kDa heat shock protein [Uncinocarpus reesii 1704] 	Fungus
23285	2	69	0	22	-34.046	-5.089	8.69E-07	1.18E-05	1335	Cr_DMini_1249G01.ab1	CUST_16667_PI416193500	NA	NA	NA	Fungus
5407	24626	3214	5060	483	7.608	2.927	2.28E-08	6.92E-07	1336	craniferina_c6044	CUST_8079_PI416193500	156060229	XP_001596037.1	hypothetical protein SS1G_02253 [Sclerotinia sclerotiorum 1980] 	Fungus
2594	7	52	4	9	-8.054	-3.01	3.66E-08	1.00E-06	1337	craniferina_lrc1027	CUST_1849_PI416193500	296805497	XP_002843573.1	conserved hypothetical protein [Arthroderma otae CBS 113480] 	Fungus
24972	2	52	0	30	-25.291	-4.661	6.70E-07	9.69E-06	1338	craniferina_c10455	CUST_4795_PI416193496	NA	NA	NA	Fungus
25984	4760	30848	364	5733	-6.42	-2.683	3.66E-09	1.62E-07	1339	craniferina_c1347	CUST_2373_PI416193500	156056444	XP_001594146.1	hypothetical protein SS1G_05576 [Sclerotinia sclerotiorum 1980] 	Fungus
42261	3390	18808	533	1702	-5.582	-2.481	7.42E-11	6.21E-09	1340	craniferina_c1403	CUST_2470_PI416193500	146324614	XP_746687.2	conserved glycine-rich protein [Aspergillus fumigatus Af293] 	Fungus
28642	15	284	2	79	-18.304	-4.194	4.49E-07	7.11E-06	1341	craniferina_c17218	CUST_14076_PI416193500	NA	NA	NA	Fungus
41656	293	54	53	6	5.425	2.44	1.71E-11	1.78E-09	1342	craniferina_c5324	CUST_7339_PI416193500	212541488	XP_002150899.1	"RNA binding protein Tma22, putative [Penicillium marneffei ATCC 18224] "	Fungus
22642	29	216	3	20	-7.543	-2.915	2.31E-08	7.00E-07	1343	craniferina_c28172	CUST_20403_PI416193496	189502738	YP_001958455.1	hypothetical protein Aasi_1435 [Candidatus Amoebophilus asiaticus 5a2] 	Fungus
16189	667	97	215	2	6.603	2.723	5.84E-09	2.36E-07	1344	craniferina_c10214	CUST_4629_PI416193496	116196538	XP_001224081.1	hypothetical protein CHGG_04867 [Chaetomium globosum CBS 148.51] 	Algae
17317	165	12	61	3	13.03	3.704	2.43E-07	4.39E-06	1345	craniferina_lrc19412	CUST_12148_PI416193496	156065583	XP_001598713.1	40S ribosomal protein S3aE [Sclerotinia sclerotiorum 1980] 	Fungus
4126	4	33	3	5	-8.876	-3.15	6.56E-08	1.57E-06	1346	craniferina_c24933	CUST_17373_PI416193496	NA	NA	NA	Fungus
15391	21	2	1	0	11.289	3.497	1.64E-07	3.23E-06	1347	craniferina_c13231	CUST_6918_PI416193496	NA	NA	NA	Fungus
26813	14	150	9	43	-11.877	-3.57	2.00E-07	3.79E-06	1348	craniferina_lrc864	CUST_1559_PI416193500	212543371	XP_002151840.1	hypothetical protein PMAA_046590 [Penicillium marneffei ATCC 18224] 	Algae
2300	289	2	71	0	124.559	6.961	1.66E-06	1.97E-05	1349	Cr_DMini_3841D08.ab1	CUST_16930_PI416193500	NA	NA	NA	Algae
2233	136	24	17	1	5.54	2.47	6.94E-11	5.82E-09	1350	craniferina_c8157	CUST_9859_PI416193500	261358958	EEY21386.1	conserved hypothetical protein [Verticillium albo-atrum VaMs.102]	Fungus
20416	6826	634	853	344	11.698	3.548	1.93E-07	3.69E-06	1351	Cr_DMidi_9601C09.ab1	CUST_16302_PI416193500	46121187	XP_385148.1	hypothetical protein FG04972.1 [Gibberella zeae PH-1]	Algae
9122	10	451	1	31	-43.465	-5.442	1.07E-06	1.41E-05	1352	craniferina_c2028	CUST_3432_PI416193500	NA	NA	NA	Fungus
21759	54	2	19	0	26.318	4.718	7.27E-07	1.03E-05	1353	craniferina_c19753	CUST_12469_PI416193496	NA	NA	NA	Algae
27586	754	118	122	2	6.312	2.658	3.16E-09	1.44E-07	1354	craniferina_c3865	CUST_960_PI416193496	240275250	EER38764.1	BRCT domain-containing protein [Ajellomyces capsulatus H143]	Fungus
11516	8358	65	1980	11	126.971	6.988	1.71E-06	2.02E-05	1355	craniferina_c2934	CUST_4633_PI416193500	115389386	XP_001212198.1	conserved hypothetical protein [Aspergillus terreus NIH2624] 	Fungus
7440	795	4	267	1	207.056	7.694	2.01E-06	2.30E-05	1356	craniferina_c24398	CUST_16872_PI416193496	NA	NA	NA	Algae
16744	62	8	14	3	8.418	3.073	5.28E-08	1.33E-06	1357	craniferina_c20531	CUST_13215_PI416193496	296423815	XP_002841448.1	hypothetical protein [Tuber melanosporum Mel28] 	Fungus
11585	387	3224	259	557	-9.622	-3.266	1.01E-07	2.20E-06	1358	craniferina_lrc232	CUST_440_PI416193500	212537487	XP_002148899.1	"G1/S-specific cyclin Pcl5, putative [Penicillium marneffei ATCC 18224] "	Fungus
2186	4	47	1	11	-12.13	-3.601	2.18E-07	4.04E-06	1359	craniferina_c11307	CUST_11808_PI416193500	189199888	XP_001936281.1	thioredoxin [Pyrenophora tritici-repentis Pt-1C-BFP] 	Algae
43305	193	1749	54	322	-9.188	-3.2	8.34E-08	1.90E-06	1360	craniferina_c24258	CUST_16739_PI416193496	NA	NA	NA	Fungus
9678	180	17	15	5	10.639	3.411	1.45E-07	2.93E-06	1361	craniferina_c13333	CUST_7002_PI416193496	NA	NA	NA	Fungus
40247	260	48	34	3	5.369	2.425	1.54E-11	1.63E-09	1362	craniferina_c22555	CUST_15135_PI416193496	116194760	XP_001223192.1	dynein heavy chain [Chaetomium globosum CBS 148.51] 	Algae
28276	56	719	15	271	-12.468	-3.64	2.38E-07	4.33E-06	1363	craniferina_c4309	CUST_1159_PI416193496	154277824	XP_001539745.1	predicted protein [Ajellomyces capsulatus NAm1] 	Fungus
23501	3995	527	1795	165	7.288	2.866	2.05E-08	6.38E-07	1364	craniferina_c4388	CUST_1195_PI416193496	NA	NA	NA	Fungus
40512	340	36	161	4	8.748	3.129	6.76E-08	1.61E-06	1365	craniferina_c19445	CUST_12177_PI416193496	NA	NA	NA	Fungus
24856	62062	8684	15861	756	6.99	2.805	1.42E-08	4.79E-07	1366	craniferina_lrc187	CUST_351_PI416193500	156056565	XP_001594206.1	60S ribosomal protein L21 [Sclerotinia sclerotiorum 1980] 	Fungus
41539	1039	103	406	6	9.503	3.248	9.87E-08	2.16E-06	1367	craniferina_c5041	CUST_7061_PI416193500	169604080	XP_001795461.1	hypothetical protein SNOG_05049 [Phaeosphaeria nodorum SN15] 	Fungus
8529	3491	163	1209	56	21.393	4.419	6.00E-07	8.87E-06	1368	craniferina_c2266	CUST_3764_PI416193500	159465641	XP_001691031.1	light-harvesting protein of photosystem I [Chlamydomonas reinhardtii] 	Algae
21476	83	12	12	4	7.35	2.878	2.26E-08	6.89E-07	1369	craniferina_c21500	CUST_14138_PI416193496	115389476	XP_001212243.1	phenylalanyl-tRNA synthetase beta chain [Aspergillus terreus NIH2624] 	Fungus
35230	868	151	155	19	5.717	2.515	3.64E-10	2.40E-08	1370	craniferina_c11353	CUST_11833_PI416193500	189203935	XP_001938303.1	citrate lyase subunit beta (Citrate (pro-3S)-lyase subunit beta) [Pyrenophora tritici-repentis Pt-1C-BFP] 	Algae
42153	3489	27855	1533	8915	-8.369	-3.065	5.35E-08	1.34E-06	1371	craniferina_c1075	CUST_1929_PI416193500	145232510	XP_001399699.1	hypothetical protein An02g05630 [Aspergillus niger] 	Fungus
30377	11925	2085	585	208	5.732	2.519	4.00E-10	2.60E-08	1372	craniferina_c3342	CUST_760_PI416193496	121719017	XP_001276264.1	"pyoverdine/dityrosine biosynthesis protein, putative [Aspergillus clavatus NRRL 1] "	Fungus
14916	188	1067	43	25	-5.774	-2.529	5.69E-10	3.49E-08	1373	craniferina_c7812	CUST_9545_PI416193500	NA	NA	NA	Algae
4536	548	76	10	10	7.231	2.854	2.04E-08	6.36E-07	1374	craniferina_lrc225	CUST_426_PI416193500	242812643	XP_002486000.1	conserved hypothetical protein [Talaromyces stipitatus ATCC 10500] 	Fungus
38532	19	139	1	19	-7.443	-2.896	2.55E-08	7.57E-07	1375	craniferina_lrc269	CUST_508_PI416193500	215434293	ACJ66839.1	Cdc42p [Fonsecaea monophora] 	Fungus
27481	2	49	0	16	-25.01	-4.644	7.50E-07	1.06E-05	1376	craniferina_c14914	CUST_8335_PI416193496	NA	NA	NA	Fungus
22071	51806	6295	18851	3334	8.648	3.112	6.68E-08	1.59E-06	1377	craniferina_c15273	CUST_8627_PI416193496	NA	NA	NA	Fungus
18614	2	50	0	14	-23.726	-4.568	7.13E-07	1.02E-05	1378	craniferina_c7693	CUST_9455_PI416193500	156051650	XP_001591786.1	predicted protein [Sclerotinia sclerotiorum 1980] 	Fungus
18691	9	105	2	20	-11.84	-3.566	2.20E-07	4.06E-06	1379	Cr_DMini_673H06.ab1	CUST_17506_PI416193500	NA	NA	NA	Fungus
18189	24	3	2	1	8.113	3.02	4.77E-08	1.23E-06	1380	craniferina_c17746	CUST_14276_PI416193500	296810838	XP_002845757.1	cgi121 [Arthroderma otae CBS 113480] 	Fungus
43811	127	3	30	0	49.087	5.617	1.22E-06	1.55E-05	1381	craniferina_c2139	CUST_3590_PI416193500	212527116	XP_002143715.1	hypothetical protein PMAA_020900 [Penicillium marneffei ATCC 18224] 	Fungus
22212	4862	11	52	5	455.591	8.832	2.70E-06	2.90E-05	1382	craniferina_c16617	CUST_13795_PI416193500	291182911	EFE38558.1	hypothetical protein TRV_06752 [Trichophyton verrucosum HKI 0517]	Fungus
32535	9	203	7	63	-31.613	-4.982	9.72E-07	1.30E-05	1383	Cr_Mini_01G09.ab1	CUST_17990_PI416193500	23394916	AAN31640.1	AF484963_1high mobility group protein 1 [Biomphalaria glabrata]	Fungus
4984	10409	264466	9539	3445	-36.491	-5.189	1.09E-06	1.42E-05	1384	Cr_DMidi_5281D10.ab1	CUST_15703_PI416193500	258564060	XP_002582775.1	30 kDa heat shock protein [Uncinocarpus reesii 1704] 	Fungus
26833	120	16	13	2	7.478	2.903	2.99E-08	8.57E-07	1385	craniferina_c19143	CUST_11887_PI416193496	NA	NA	NA	Fungus
15269	25	181	11	18	-7.725	-2.95	3.69E-08	1.01E-06	1386	craniferina_c2151	CUST_3604_PI416193500	NA	NA	NA	Algae
32213	84	13	1	3	6.511	2.703	7.51E-09	2.89E-07	1387	craniferina_c21211	CUST_13863_PI416193496	239613151	EEQ90138.1	conserved hypothetical protein [Ajellomyces dermatitidis ER-3]	Fungus
25100	108	5	28	1	22.499	4.492	7.02E-07	1.00E-05	1388	craniferina_c4186	CUST_6160_PI416193500	154294634	XP_001547757.1	20S proteasome alpha subunit E [Botryotinia fuckeliana B05.10] 	Fungus
28465	2	28	0	6	-11.808	-3.562	2.34E-07	4.27E-06	1389	craniferina_c14736	CUST_13078_PI416193500	159125535	EDP50652.1	"thioredoxin reductase Trr1/Trr2, putative [Aspergillus fumigatus A1163]"	Fungus
7399	111	20	17	3	5.59	2.483	3.01E-10	2.05E-08	1390	craniferina_c21468	CUST_14106_PI416193496	156039940	XP_001587077.1	hypothetical protein SS1G_12106 [Sclerotinia sclerotiorum 1980] 	Fungus
15988	36	4	16	3	9.67	3.274	1.22E-07	2.55E-06	1391	craniferina_c17170	CUST_14052_PI416193500	238504540	XP_002383501.1	hypothetical protein AFLA_053760 [Aspergillus flavus NRRL3357] 	Fungus
1820	2141	310	509	79	6.91	2.789	1.57E-08	5.18E-07	1392	craniferina_c2705	CUST_532_PI416193496	67517696	XP_658634.1	hypothetical protein AN1030.2 [Aspergillus nidulans FGSC A4] 	Fungus
1983	13565	2216	1313	196	6.118	2.613	3.16E-09	1.44E-07	1393	craniferina_c2585	CUST_4206_PI416193500	NA	NA	NA	Fungus
44388	69	614	14	77	-9.017	-3.173	9.10E-08	2.03E-06	1394	craniferina_c24657	CUST_17115_PI416193496	NA	NA	NA	Fungus
17810	134	987	31	355	-7.121	-2.832	2.11E-08	6.53E-07	1395	craniferina_c1211	CUST_2150_PI416193500	NA	NA	NA	Fungus
8549	259	2940	258	59	-15.769	-3.979	4.27E-07	6.83E-06	1396	craniferina_c8648	CUST_10232_PI416193500	3378498	CAA08856.1	nitrite reductase (NADPH) [Phaeosphaeria nodorum] 	Fungus
20792	204	1608	103	69	-8.511	-3.089	6.84E-08	1.62E-06	1397	craniferina_c27273	CUST_19606_PI416193496	NA	NA	NA	Fungus
9035	1956	10968	515	2441	-5.654	-2.499	4.81E-10	3.03E-08	1398	craniferina_c6251	CUST_8277_PI416193500	189197201	XP_001934938.1	conserved hypothetical protein [Pyrenophora tritici-repentis Pt-1C-BFP] 	Algae
34887	77890	14086	18088	1646	5.445	2.445	1.18E-10	9.22E-09	1399	craniferina_lrc256	CUST_488_PI416193500	226295100	EEH50520.1	40S ribosomal protein S25 [Paracoccidioides brasiliensis Pb18]	Fungus
4992	1178	149	88	82	8.766	3.132	8.47E-08	1.92E-06	1400	craniferina_c4183	CUST_6156_PI416193500	296808695	XP_002844686.1	conserved hypothetical protein [Arthroderma otae CBS 113480] 	Fungus
41343	856	5128	207	1352	-5.962	-2.576	2.24E-09	1.09E-07	1401	craniferina_lrc28227	CUST_15339_PI416193500	154323079	XP_001560854.1	hypothetical protein BC1G_00882 [Botryotinia fuckeliana B05.10] 	Algae
40818	43	230	3	20	-5.399	-2.433	8.46E-11	6.90E-09	1402	craniferina_c7261	CUST_2700_PI416193496	242823693	XP_002488110.1	conserved hypothetical protein [Talaromyces stipitatus ATCC 10500] 	Fungus
36464	11173	284	1127	33	39.392	5.3	1.19E-06	1.51E-05	1403	craniferina_c8321	CUST_9969_PI416193500	NA	NA	NA	Fungus
14017	1118	206	258	37	5.388	2.43	8.02E-11	6.63E-09	1404	craniferina_c1048	CUST_1887_PI416193500	119480463	XP_001260260.1	60S ribosomal protein L18 [Neosartorya fischeri NRRL 181] 	Fungus
29362	1085	8554	296	2319	-7.893	-2.981	4.74E-08	1.22E-06	1405	Cr_DMini_2305H11.ab1	CUST_16856_PI416193500	169615130	XP_001800981.1	hypothetical protein SNOG_10719 [Phaeosphaeria nodorum SN15] 	Fungus
27088	37	3	9	1	12.601	3.655	3.04E-07	5.27E-06	1406	craniferina_c18792	CUST_11553_PI416193496	NA	NA	NA	Fungus
5273	2770	414	185	16	6.681	2.74	1.21E-08	4.20E-07	1407	craniferina_c26475	CUST_18834_PI416193496	169617524	XP_001802176.1	hypothetical protein SNOG_11944 [Phaeosphaeria nodorum SN15] 	Fungus
30663	2	22	0	5	-11.725	-3.552	2.48E-07	4.46E-06	1408	craniferina_c14732	CUST_8182_PI416193496	NA	NA	NA	Fungus
9052	2365	17339	551	3442	-7.381	-2.884	3.06E-08	8.69E-07	1409	craniferina_lrc747	CUST_1357_PI416193500	169617397	XP_001802113.1	hypothetical protein SNOG_11876 [Phaeosphaeria nodorum SN15] 	Fungus
25193	4074	756	956	127	5.335	2.416	5.31E-11	4.67E-09	1410	craniferina_c1869	CUST_274_PI416193496	156039403	XP_001586809.1	hypothetical protein SS1G_11838 [Sclerotinia sclerotiorum 1980] 	Fungus
33339	46	345	14	89	-7.53	-2.913	3.61E-08	9.94E-07	1411	craniferina_c9074	CUST_10511_PI416193500	115443032	XP_001218323.1	conserved hypothetical protein [Aspergillus terreus NIH2624] 	Algae
5542	3	28	1	6	-8.515	-3.09	7.58E-08	1.76E-06	1412	craniferina_c27780	CUST_20082_PI416193496	NA	NA	NA	Fungus
13037	13	2	3	0	6.676	2.739	1.23E-08	4.24E-07	1413	craniferina_c12887	CUST_12510_PI416193500	116180468	XP_001220083.1	hypothetical protein CHGG_00862 [Chaetomium globosum CBS 148.51] 	Fungus
2389	38479	3770	6242	391	10.15	3.343	1.64E-07	3.23E-06	1414	craniferina_lrc468	CUST_871_PI416193500	154301996	XP_001551409.1	hypothetical protein BC1G_10235 [Botryotinia fuckeliana B05.10] 	Algae
26945	3431	541	1032	32	6.147	2.62	4.07E-09	1.74E-07	1415	craniferina_c13686	CUST_12738_PI416193500	145233705	XP_001400225.1	hypothetical protein An02g10960 [Aspergillus niger] 	Algae
34119	879	4	142	2	254.424	7.991	2.50E-06	2.72E-05	1416	craniferina_c7920	CUST_3095_PI416193496	145255248	XP_001398905.1	hypothetical protein An18g04450 [Aspergillus niger] 	Algae
5520	118	945	74	212	-8.924	-3.158	9.81E-08	2.15E-06	1417	craniferina_c10893	CUST_11572_PI416193500	289613161	CBI59755.1	unnamed protein product [Sordaria macrospora]	Fungus
21670	2	244	0	162	-106.695	-6.737	1.91E-06	2.21E-05	1418	craniferina_c18076	CUST_14343_PI416193500	291177238	EFE33033.1	hypothetical protein ARB_00120 [Arthroderma benhamiae CBS 112371] 	Fungus
30219	7963	1368	656	211	5.85	2.548	1.90E-09	9.50E-08	1419	Cr_DMidi_7585F10.ab1	CUST_16210_PI416193500	154323450	XP_001561039.1	hypothetical protein BC1G_00124 [Botryotinia fuckeliana B05.10] 	Fungus
9174	23432	146490	8582	24451	-6.518	-2.705	1.02E-08	3.71E-07	1420	craniferina_c1790	CUST_256_PI416193496	NA	NA	NA	Algae
27975	149	9759	196	8481	-89.137	-6.478	1.76E-06	2.07E-05	1421	craniferina_lrc28327	CUST_20523_PI416193496	13359451	BAB33421.1	putative senescence-associated protein [Pisum sativum]	Fungus
23226	3	75	1	38	-20.668	-4.369	6.94E-07	9.96E-06	1422	craniferina_c7591	CUST_2905_PI416193496	240107896	EER26070.1	hypothetical protein CPC735_002370 [Coccidioides posadasii C735 delta SOWgp]	Fungus
24733	28	4	3	1	6.735	2.752	1.53E-08	5.08E-07	1423	craniferina_lrc525	CUST_980_PI416193500	NA	NA	NA	Fungus
30466	2293	12961	362	532	-5.696	-2.51	9.54E-10	5.39E-08	1424	craniferina_c3534	CUST_5397_PI416193500	242773880	XP_002478329.1	"RNA splicing factor (Pad-1), putative [Talaromyces stipitatus ATCC 10500] "	Fungus
4339	10	84	2	21	-8.656	-3.114	9.05E-08	2.02E-06	1425	craniferina_c20322	CUST_13015_PI416193496	NA	NA	NA	Fungus
21543	1158	6406	85	461	-5.531	-2.468	4.68E-10	2.96E-08	1426	craniferina_c5655	CUST_7683_PI416193500	212537733	XP_002149022.1	peptide N-myristoyl transferase (Nmt1) [Penicillium marneffei ATCC 18224] 	Fungus
38244	28034	1325	6131	908	24.779	4.631	8.72E-07	1.19E-05	1427	craniferina_c5148	CUST_7158_PI416193500	238485966	XP_002374221.1	C2 domain protein [Aspergillus flavus NRRL3357] 	Fungus
36003	82	580	12	34	-7.126	-2.833	2.77E-08	8.09E-07	1428	craniferina_c7948	CUST_3110_PI416193496	NA	NA	NA	Fungus
29039	21	143	4	52	-6.536	-2.708	1.15E-08	4.04E-07	1429	craniferina_c26834	CUST_19186_PI416193496	255932479	XP_002557796.1	Pc12g09700 [Penicillium chrysogenum Wisconsin 54-1255] 	Fungus
19934	138	844	55	114	-6.442	-2.687	9.96E-09	3.63E-07	1430	craniferina_lrc887	CUST_1603_PI416193500	291183758	EFE39356.1	hypothetical protein TRV_05949 [Trichophyton verrucosum HKI 0517]	Fungus
29852	308	2	65	1	132.649	7.051	2.17E-06	2.44E-05	1431	craniferina_c26636	CUST_18991_PI416193496	NA	NA	NA	Algae
44508	15202	77731	5497	6479	-5.329	-2.414	8.53E-11	6.92E-09	1432	craniferina_c1883	CUST_3212_PI416193500	189204264	XP_001938467.1	conserved hypothetical protein [Pyrenophora tritici-repentis Pt-1C-BFP] 	Fungus
3762	7	183	6	68	-30.647	-4.938	1.10E-06	1.43E-05	1433	BTK04449007(c)SJ1(t)0.5-1kb_D1_0.5x(p)T3(s)070611SJ1SEQ1.020.ab1	CUST_15399_PI416193500	NA	NA	NA	NA
1491	1298	112	744	17	10.552	3.399	2.08E-07	3.90E-06	1434	craniferina_c15770	CUST_9030_PI416193496	169779629	XP_001824279.1	hypothetical protein [Aspergillus oryzae RIB40] 	Fungus
35115	84	695	11	156	-8.147	-3.026	6.95E-08	1.64E-06	1435	craniferina_c2815	CUST_4489_PI416193500	119478867	XP_001259469.1	"rRNA processing protein (Ebp2), putative [Neosartorya fischeri NRRL 181] "	Algae
14908	163	19	31	8	8.932	3.159	1.15E-07	2.44E-06	1436	craniferina_c12904	CUST_6636_PI416193496	242785450	XP_002480597.1	"hexose carrier protein, putative [Talaromyces stipitatus ATCC 10500] "	Fungus
8230	232	5	88	1	47.289	5.563	1.43E-06	1.75E-05	1437	craniferina_c3296	CUST_5096_PI416193500	240274280	EER37797.1	conserved hypothetical protein [Ajellomyces capsulatus H143]	Fungus
21879	308	57	78	8	5.259	2.395	5.38E-11	4.71E-09	1438	craniferina_c4559	CUST_1279_PI416193496	156052539	XP_001592196.1	eukaryotic initiation factor 4A-12 [Sclerotinia sclerotiorum 1980] 	Fungus
22088	13640	2385	3425	184	5.616	2.489	1.01E-09	5.66E-08	1439	craniferina_c22211	CUST_14815_PI416193496	NA	NA	NA	Algae
24961	23255	29	566	13	866.033	9.758	3.62E-06	3.65E-05	1440	craniferina_lrc662	CUST_1203_PI416193500	296816955	XP_002848814.1	sulfur metabolite repression control protein C [Arthroderma otae CBS 113480] 	Fungus
20437	316	2365	204	456	-8.452	-3.079	8.97E-08	2.01E-06	1441	craniferina_c2021	CUST_3422_PI416193500	46124605	XP_386856.1	hypothetical protein FG06680.1 [Gibberella zeae PH-1]	Fungus
21096	456	70	152	2	6.335	2.663	9.70E-09	3.56E-07	1442	craniferina_c27566	CUST_19886_PI416193496	256720928	EEU34348.1	predicted protein [Nectria haematococca mpVI 77-13-4]	Fungus
22845	50	2	2	1	21.621	4.434	8.13E-07	1.13E-05	1443	craniferina_c8707	CUST_3567_PI416193496	NA	NA	NA	Fungus
23019	3128	122	239	16	25.682	4.683	1.00E-06	1.33E-05	1444	Cr_WMidi_9889E04.ab1	CUST_19035_PI416193500	NA	NA	NA	Fungus
15489	23	2	10	0	11.901	3.573	3.15E-07	5.41E-06	1445	craniferina_c18907	CUST_11663_PI416193496	NA	NA	NA	Fungus
35375	1838	223	287	100	8.741	3.128	1.12E-07	2.39E-06	1446	craniferina_c17055	CUST_10035_PI416193496	NA	NA	NA	Fungus
37069	98	605	36	103	-6.371	-2.672	1.10E-08	3.92E-07	1447	craniferina_c7640	CUST_2925_PI416193496	154302177	XP_001551499.1	hypothetical protein BC1G_09769 [Botryotinia fuckeliana B05.10] 	Fungus
8080	284	38	47	8	7.616	2.929	5.12E-08	1.30E-06	1448	Cr_DMidi_6817F09.ab1	CUST_16054_PI416193500	296809900	XP_002845288.1	conserved hypothetical protein [Arthroderma otae CBS 113480] 	Fungus
24080	304	56	82	5	5.258	2.395	8.50E-11	6.91E-09	1449	craniferina_c4951	CUST_1470_PI416193496	261357989	EEY20417.1	septum-promoting GTP-binding protein [Verticillium albo-atrum VaMs.102]	Algae
4409	155	27	24	8	5.767	2.528	2.44E-09	1.16E-07	1450	craniferina_c18510	CUST_11286_PI416193496	115398055	XP_001214619.1	conserved hypothetical protein [Aspergillus terreus NIH2624] 	Algae
19579	50	6	6	3	9.268	3.212	1.48E-07	2.96E-06	1451	craniferina_c14119	CUST_7673_PI416193496	NA	NA	NA	Algae
18646	6260	1201	922	65	5.18	2.373	4.99E-11	4.48E-09	1452	craniferina_c3129	CUST_4903_PI416193500	NA	NA	NA	Fungus
12109	9	6600	2	888	-726.556	-9.505	3.72E-06	3.73E-05	1453	craniferina_c24422	CUST_16893_PI416193496	289614173	CBI61543.1	unnamed protein product [Sordaria macrospora]	Algae
30319	9	2	1	0	4.909	2.295	6.32E-13	1.07E-10	1454	craniferina_c12887	CUST_12509_PI416193500	116180468	XP_001220083.1	hypothetical protein CHGG_00862 [Chaetomium globosum CBS 148.51] 	Fungus
34968	41	225	14	14	-5.678	-2.505	1.91E-09	9.55E-08	1455	craniferina_c10568	CUST_4877_PI416193496	242804178	XP_002484322.1	"endoplasmic reticulum and nuclear membrane proteinc Npl4, putative [Talaromyces stipitatus ATCC 10500] "	Fungus
16925	886	153	296	11	5.619	2.49	1.52E-09	7.87E-08	1456	craniferina_c11504	CUST_5540_PI416193496	NA	NA	NA	Fungus
23265	118	2	28	0	64.318	6.007	1.81E-06	2.11E-05	1457	craniferina_lrc704	CUST_1280_PI416193500	169618816	XP_001802821.1	hypothetical protein SNOG_12600 [Phaeosphaeria nodorum SN15] 	Algae
22027	971	184	172	6	5.218	2.383	8.38E-11	6.85E-09	1458	craniferina_c9427	CUST_10731_PI416193500	239607296	EEQ84283.1	clathrin-coated vesicle protein [Ajellomyces dermatitidis ER-3]	Fungus
28264	195	4	81	1	47.652	5.574	1.62E-06	1.93E-05	1459	Cr_WMidi_7201C01.ab1	CUST_18337_PI416193500	NA	NA	NA	Fungus
25351	13	2	5	0	6.883	2.783	2.92E-08	8.42E-07	1460	craniferina_c7000	CUST_8914_PI416193500	119499774	XP_001266644.1	tripeptidyl peptidase A [Neosartorya fischeri NRRL 181] 	Fungus
1226	2	16	0	2	-7.119	-2.832	3.80E-08	1.03E-06	1461	craniferina_c14416	CUST_7918_PI416193496	NA	NA	NA	Algae
19348	10	199	2	58	-18.921	-4.242	7.76E-07	1.09E-05	1462	craniferina_c7583	CUST_9357_PI416193500	46117406	XP_384721.1	hypothetical protein FG04545.1 [Gibberella zeae PH-1]	Fungus
24263	64	3	26	2	22.757	4.508	9.96E-07	1.32E-05	1463	craniferina_c10236	CUST_4642_PI416193496	119175674	XP_001240021.1	predicted protein [Coccidioides immitis RS]	Algae
23237	136	2	35	0	73.951	6.208	2.02E-06	2.31E-05	1464	craniferina_c27534	CUST_19858_PI416193496	NA	NA	NA	Fungus
7042	43	2	10	0	18.778	4.231	7.72E-07	1.08E-05	1465	craniferina_c10557	CUST_11359_PI416193500	NA	NA	NA	Algae
6160	5950	33996	1677	5166	-5.819	-2.541	3.98E-09	1.72E-07	1466	Cr_WMidi_9889H03.ab1	CUST_19101_PI416193500	NA	NA	NA	Algae
23210	16950	1638	1070	122	10.353	3.372	2.43E-07	4.39E-06	1467	craniferina_c8713	CUST_10279_PI416193500	156062866	XP_001597355.1	hypothetical protein SS1G_01549 [Sclerotinia sclerotiorum 1980] 	Algae
24259	2	32	0	14	-16.66	-4.058	6.59E-07	9.57E-06	1468	craniferina_c3222	CUST_5017_PI416193500	67902630	XP_681571.1	hypothetical protein AN8302.2 [Aspergillus nidulans FGSC A4] 	Fungus
3550	20	123	7	4	-6.462	-2.692	1.63E-08	5.31E-07	1469	craniferina_c21414	CUST_14054_PI416193496	239607220	EEQ84207.1	snoRNP assembly factor Naf1 [Ajellomyces dermatitidis ER-3]	Fungus
31473	184	1425	99	213	-8.439	-3.077	1.13E-07	2.41E-06	1470	Cr_DMidi_9697G05.ab1	CUST_16515_PI416193500	NA	NA	NA	Algae
5417	3974	18979	320	1606	-4.774	-2.255	2.61E-14	6.68E-12	1471	craniferina_c27037	CUST_19382_PI416193496	NA	NA	NA	Algae
27923	598	83	190	3	6.912	2.789	3.18E-08	8.92E-07	1472	craniferina_c10017	CUST_11047_PI416193500	171685978	XP_001907930.1	hypothetical protein [Podospora anserina S mat+] 	Fungus
8877	8103	1428	686	220	5.703	2.512	2.85E-09	1.32E-07	1473	Cr_DMidi_7585F10.ab1	CUST_16209_PI416193500	154323450	XP_001561039.1	hypothetical protein BC1G_00124 [Botryotinia fuckeliana B05.10] 	Fungus
31363	22268	3330	1812	595	6.746	2.754	2.76E-08	8.08E-07	1474	craniferina_lrc752	CUST_69_PI416193496	46122745	XP_385926.1	hypothetical protein FG05750.1 [Gibberella zeae PH-1]	Algae
4336	37	2	15	0	15.085	3.915	5.81E-07	8.66E-06	1475	craniferina_c15579	CUST_8876_PI416193496	NA	NA	NA	Fungus
43049	14	98	5	34	-6.708	-2.746	2.72E-08	8.00E-07	1476	craniferina_c5913	CUST_7955_PI416193500	240108714	EER26888.1	hypothetical protein CPC735_010670 [Coccidioides posadasii C735 delta SOWgp]	Fungus
11876	50	2	12	0	24.845	4.635	1.13E-06	1.46E-05	1477	craniferina_c12174	CUST_6038_PI416193496	256731141	EEU44491.1	hypothetical protein NECHADRAFT_72072 [Nectria haematococca mpVI 77-13-4]	Fungus
21952	112	10	12	3	11.443	3.516	3.46E-07	5.82E-06	1478	craniferina_c18113	CUST_14347_PI416193500	261357507	EEY19935.1	predicted protein [Verticillium albo-atrum VaMs.102]	Fungus
34813	286	1401	76	205	-4.973	-2.314	1.39E-11	1.49E-09	1479	craniferina_c3460	CUST_5292_PI416193500	67526595	XP_661359.1	hypothetical protein AN3755.2 [Aspergillus nidulans FGSC A4] 	Fungus
7466	14	77	1	6	-5.435	-2.442	1.11E-09	6.11E-08	1480	craniferina_c12274	CUST_6117_PI416193496	NA	NA	NA	Fungus
36507	1863	13833	1328	2360	-8.913	-3.156	1.53E-07	3.05E-06	1481	craniferina_lrc1375	CUST_165_PI416193496	295659116	XP_002790117.1	hsp70-like protein [Paracoccidioides brasiliensis Pb01] 	Fungus
10129	2002	17667	575	5022	-8.855	-3.146	1.49E-07	2.98E-06	1482	craniferina_c1574	CUST_2740_PI416193500	169598610	XP_001792728.1	hypothetical protein SNOG_02111 [Phaeosphaeria nodorum SN15] 	Fungus
15093	29478	4028	5703	1209	7.452	2.898	6.06E-08	1.47E-06	1483	craniferina_lrc468	CUST_872_PI416193500	154301996	XP_001551409.1	hypothetical protein BC1G_10235 [Botryotinia fuckeliana B05.10] 	Algae
35446	3232	635	650	57	5.037	2.332	5.03E-11	4.50E-09	1484	craniferina_c15107	CUST_8497_PI416193496	170101132	XP_001881783.1	predicted protein [Laccaria bicolor S238N-H82] 	Algae
5069	408	2334	116	361	-5.829	-2.543	5.76E-09	2.34E-07	1485	craniferina_c5325	CUST_7342_PI416193500	242795818	XP_002482670.1	"peroxisomal multifunctional beta-oxidation protein (MFP), putative [Talaromyces stipitatus ATCC 10500] "	Fungus
16482	70	3648	18	716	-52.316	-5.709	1.91E-06	2.21E-05	1486	craniferina_c12742	CUST_6503_PI416193496	NA	NA	NA	Fungus
27713	258	1743	81	263	-6.944	-2.796	3.99E-08	1.07E-06	1487	craniferina_c6664	CUST_8675_PI416193500	156036026	XP_001586124.1	hypothetical protein SS1G_12699 [Sclerotinia sclerotiorum 1980] 	Fungus
25277	75	755	17	48	-10.185	-3.348	2.72E-07	4.82E-06	1488	craniferina_c7377	CUST_9196_PI416193500	166365157	YP_001657430.1	hypothetical protein MAE_24160 [Microcystis aeruginosa NIES-843] 	Algae
35529	48	241	6	18	-5.022	-2.328	5.16E-11	4.56E-09	1489	craniferina_c14770	CUST_8217_PI416193496	NA	NA	NA	Fungus
29758	2	149	0	21	-73.239	-6.195	2.22E-06	2.49E-05	1490	craniferina_lrc7223	CUST_9080_PI416193500	NA	NA	NA	Fungus
3554	208	1151	87	156	-5.814	-2.54	6.20E-09	2.48E-07	1491	craniferina_c26756	CUST_19110_PI416193496	121719665	XP_001276531.1	"translocation protein (Sec66), putative [Aspergillus clavatus NRRL 1] "	Algae
21440	10	84	3	3	-8.715	-3.124	1.51E-07	3.02E-06	1492	craniferina_c9564	CUST_10791_PI416193500	NA	NA	NA	Fungus
1662	3128	149	212	17	21.014	4.393	1.01E-06	1.34E-05	1493	Cr_WMidi_9889E04.ab1	CUST_19034_PI416193500	NA	NA	NA	Fungus
35666	520	2957	47	402	-5.669	-2.503	3.75E-09	1.64E-07	1494	craniferina_c9873	CUST_10958_PI416193500	258571906	XP_002544756.1	predicted protein [Uncinocarpus reesii 1704] 	Fungus
35339	96	1163	19	237	-12.041	-3.59	4.28E-07	6.84E-06	1495	craniferina_c27844	CUST_20140_PI416193496	NA	NA	NA	Fungus
38307	2319	400	913	75	5.572	2.478	2.78E-09	1.30E-07	1496	craniferina_c22964	CUST_15518_PI416193496	289614718	CBI58555.1	unnamed protein product [Sordaria macrospora]	Fungus
18224	289	2	81	0	156.767	7.292	3.02E-06	3.18E-05	1497	Cr_DMini_3841D08.ab1	CUST_16929_PI416193500	NA	NA	NA	Algae
37090	104	5674	97	1731	-147.058	-7.2	2.98E-06	3.15E-05	1498	Cr_WMidi_7777C06.ab1	CUST_18475_PI416193500	242012213	XP_002426828.1	"Selenium-binding protein, putative [Pediculus humanus corporis] "	Fungus
35831	8	192	6	66	-30.398	-4.926	1.44E-06	1.76E-05	1499	BTK04449007(c)SJ1(t)0.5-1kb_D1_0.5x(p)T3(s)070611SJ1SEQ1.020.ab1	CUST_15400_PI416193500	NA	NA	NA	NA
21109	4832	959	926	262	5.115	2.355	1.56E-10	1.17E-08	1500	Cr_DMini_865B08.ab1	CUST_17555_PI416193500	169614492	XP_001800662.1	hypothetical protein SNOG_10391 [Phaeosphaeria nodorum SN15] 	Fungus
31432	340	21	176	6	14.908	3.898	6.27E-07	9.18E-06	1501	craniferina_c26201	CUST_18572_PI416193496	NA	NA	NA	Fungus
15005	17	2	7	0	8.024	3.004	1.08E-07	2.32E-06	1502	craniferina_c8343	CUST_9989_PI416193500	116204075	XP_001227848.1	hypothetical protein CHGG_09921 [Chaetomium globosum CBS 148.51] 	Fungus
43461	307	47	45	2	6.526	2.706	2.55E-08	7.57E-07	1503	craniferina_c27809	CUST_20110_PI416193496	289621467	CBI52250.1	unnamed protein product [Sordaria macrospora]	Fungus
36478	241	10	49	8	28.76	4.846	1.40E-06	1.73E-05	1504	Cr_Mini_01A06.ab1	CUST_17841_PI416193500	NA	NA	NA	Fungus
30023	4939	31666	1309	5892	-6.485	-2.697	2.42E-08	7.25E-07	1505	craniferina_c7202	CUST_9058_PI416193500	146324729	XP_747212.2	transcriptional regulator PacG/VIB-1 [Aspergillus fumigatus Af293] 	Fungus
26696	5652	1033	1773	196	5.329	2.414	9.45E-10	5.35E-08	1506	craniferina_c2706	CUST_4347_PI416193500	151935569	ABS18779.1	putative WD40 protein [Xanthoria elegans]	Fungus
10756	13	124	5	11	-9.87	-3.303	2.65E-07	4.72E-06	1507	craniferina_c9824	CUST_4354_PI416193496	85105634	XP_962008.1	hypothetical protein NCU05244 [Neurospora crassa OR74A] 	Fungus
32490	1312	171	87	28	7.719	2.948	8.72E-08	1.96E-06	1508	craniferina_c16065	CUST_9261_PI416193496	NA	NA	NA	Fungus
17683	355	45	98	7	7.792	2.962	9.36E-08	2.07E-06	1509	craniferina_c15298	CUST_8648_PI416193496	NA	NA	NA	Fungus
11708	90	1112	21	166	-12.453	-3.638	4.90E-07	7.60E-06	1510	craniferina_c15656	CUST_8941_PI416193496	NA	NA	NA	Algae
28841	28731	4296	6609	178	6.579	2.718	3.04E-08	8.68E-07	1511	craniferina_lrc26111	CUST_18490_PI416193496	240111785	EER29930.1	"AMP-binding enzyme, putative [Coccidioides posadasii C735 delta SOWgp]"	Fungus
16029	18	127	5	37	-6.91	-2.789	4.43E-08	1.16E-06	1512	craniferina_c5913	CUST_7956_PI416193500	240108714	EER26888.1	hypothetical protein CPC735_010670 [Coccidioides posadasii C735 delta SOWgp]	Fungus
29674	516	16	83	3	31.7	4.986	1.59E-06	1.91E-05	1513	craniferina_c19505	CUST_12234_PI416193496	NA	NA	NA	Fungus
40005	143	1822	69	341	-13.469	-3.752	5.71E-07	8.55E-06	1514	craniferina_lrc568	CUST_1049_PI416193500	169766732	XP_001817837.1	hypothetical protein [Aspergillus oryzae RIB40] 	Fungus
26959	103	651	36	57	-6.569	-2.716	3.14E-08	8.84E-07	1515	craniferina_c19811	CUST_12526_PI416193496	NA	NA	NA	Fungus
7638	49	757	17	360	-15.01	-3.908	6.96E-07	9.97E-06	1516	BTK05726001(c)SJ1(t)Dry_0.5-1kb_1441-1536_A3(p)T3(s)090205SJ1SEQ1.017.ab1	CUST_15482_PI416193500	NA	NA	NA	NA
37343	198	14	77	8	14.821	3.89	6.84E-07	9.84E-06	1517	craniferina_c8826	CUST_3641_PI416193496	NA	NA	NA	Fungus
23758	2	87	0	4	-48.836	-5.61	2.07E-06	2.35E-05	1518	craniferina_c2494	CUST_4091_PI416193500	NA	NA	NA	Fungus
35354	36200	203804	8030	19934	-5.705	-2.512	6.18E-09	2.47E-07	1519	Cr_DMini_4897D10.ab1	CUST_17267_PI416193500	189199602	XP_001936138.1	conserved hypothetical protein [Pyrenophora tritici-repentis Pt-1C-BFP] 	Fungus
6262	120	1337	110	244	-15.049	-3.912	7.05E-07	1.01E-05	1520	craniferina_c15809	CUST_13465_PI416193500	121700947	XP_001268738.1	"heat shock protein Hsp98/Hsp104/ClpA, putative [Aspergillus clavatus NRRL 1] "	Fungus
39913	77	606	40	257	-8.016	-3.003	1.21E-07	2.54E-06	1521	craniferina_c20630	CUST_13305_PI416193496	NA	NA	NA	Fungus
16811	950	13905	66	845	-14.649	-3.873	6.78E-07	9.77E-06	1522	craniferina_c11374	CUST_11843_PI416193500	159481078	XP_001698609.1	plastid ribosomal protein L33 [Chlamydomonas reinhardtii] 	Algae
44642	48	9	11	3	5.763	2.527	7.62E-09	2.92E-07	1523	craniferina_c17299	CUST_14116_PI416193500	121712982	XP_001274102.1	conserved hypothetical protein [Aspergillus clavatus NRRL 1] 	Fungus
20886	24062	621	4664	368	43.655	5.448	2.00E-06	2.29E-05	1524	craniferina_c6700	CUST_2341_PI416193496	189199256	XP_001935965.1	hypothetical protein PTRG_05632 [Pyrenophora tritici-repentis Pt-1C-BFP] 	Fungus
40833	35	6	6	1	5.473	2.452	3.22E-09	1.46E-07	1525	craniferina_c7680	CUST_2953_PI416193496	156059168	XP_001595507.1	hypothetical protein SS1G_03596 [Sclerotinia sclerotiorum 1980] 	Fungus
2333	134	24	16	4	5.634	2.494	5.50E-09	2.25E-07	1526	craniferina_c23908	CUST_16410_PI416193496	NA	NA	NA	Fungus
19816	1678	10684	178	2408	-6.277	-2.65	2.21E-08	6.78E-07	1527	craniferina_c2342	CUST_405_PI416193496	296812687	XP_002846681.1	conserved hypothetical protein [Arthroderma otae CBS 113480] 	Fungus
16714	434	2074	38	181	-4.778	-2.256	6.55E-12	8.02E-10	1528	craniferina_c10676	CUST_11444_PI416193500	NA	NA	NA	Fungus
44722	132	1675	62	321	-13.43	-3.747	6.01E-07	8.88E-06	1529	craniferina_lrc568	CUST_1050_PI416193500	169766732	XP_001817837.1	hypothetical protein [Aspergillus oryzae RIB40] 	Fungus
39731	61246	10383	16306	1014	5.766	2.528	8.68E-09	3.26E-07	1530	craniferina_lrc219	CUST_413_PI416193500	256735052	EEU48398.1	predicted protein [Nectria haematococca mpVI 77-13-4]	Fungus
25014	14	71	3	9	-5.139	-2.362	5.15E-10	3.21E-08	1531	craniferina_c6297	CUST_2135_PI416193496	NA	NA	NA	Fungus
32043	474	2296	31	134	-4.841	-2.275	2.38E-11	2.39E-09	1532	craniferina_lrc735	CUST_1334_PI416193500	156054496	XP_001593174.1	hypothetical protein SS1G_06096 [Sclerotinia sclerotiorum 1980] 	Fungus
12579	283	30	11	13	10.409	3.38	3.56E-07	5.93E-06	1533	craniferina_c6533	CUST_8560_PI416193500	169623987	XP_001805400.1	hypothetical protein SNOG_15243 [Phaeosphaeria nodorum SN15] 	Fungus
25608	57	3	5	0	16.71	4.063	8.84E-07	1.20E-05	1534	craniferina_c24979	CUST_15072_PI416193500	119492535	XP_001263633.1	"GMC oxidoreductase, putative [Neosartorya fischeri NRRL 181] "	Fungus
18567	9	2	2	0	5.087	2.347	4.03E-10	2.61E-08	1535	craniferina_c19524	CUST_12252_PI416193496	156063530	XP_001597687.1	hypothetical protein SS1G_01883 [Sclerotinia sclerotiorum 1980] 	Fungus
42165	772	4138	131	266	-5.401	-2.433	2.74E-09	1.28E-07	1536	craniferina_c4232	CUST_6219_PI416193500	145238016	XP_001391655.1	hypothetical protein An07g05760 [Aspergillus niger] 	Fungus
39634	2	1749	0	116	-720.691	-9.493	4.87E-06	4.61E-05	1537	craniferina_c6338	CUST_8352_PI416193500	221056120	XP_002259198.1	"hypothetical protein, conserved in Plasmodium species [Plasmodium knowlesi strain H] "	Fungus
36020	92	1795	25	573	-19.374	-4.276	1.09E-06	1.43E-05	1538	Cr_DMini_4897E08.ab1	CUST_17286_PI416193500	238505620	XP_002384026.1	conserved hypothetical protein [Aspergillus flavus NRRL3357] 	Fungus
1881	904	133	309	49	6.75	2.755	4.64E-08	1.20E-06	1539	craniferina_c11709	CUST_5680_PI416193496	NA	NA	NA	Algae
41872	1341	263	358	43	5.007	2.324	2.57E-10	1.81E-08	1540	craniferina_c1048	CUST_1888_PI416193500	119480463	XP_001260260.1	60S ribosomal protein L18 [Neosartorya fischeri NRRL 181] 	Fungus
42940	1281	100	416	54	13.652	3.771	6.49E-07	9.45E-06	1541	craniferina_c3942	CUST_1000_PI416193496	115398095	XP_001214639.1	conserved hypothetical protein [Aspergillus terreus NIH2624] 	Fungus
7676	19	3	2	2	7.131	2.834	6.88E-08	1.63E-06	1542	craniferina_c14868	CUST_13124_PI416193500	225556286	EEH04575.1	chromatin assembly factor 1 subunit B [Ajellomyces capsulatus G186AR]	Fungus
4797	202	1776	79	292	-9.272	-3.213	2.65E-07	4.72E-06	1543	craniferina_c1467	CUST_2582_PI416193500	NA	NA	NA	Fungus
21775	2	349	1	72	-153.845	-7.265	3.42E-06	3.49E-05	1544	craniferina_c13975	CUST_12818_PI416193500	NA	NA	NA	Algae
35164	1206	2	331	0	602.849	9.236	4.73E-06	4.50E-05	1545	craniferina_c10134	CUST_4566_PI416193496	NA	NA	NA	Fungus
3313	53	484	19	44	-9.522	-3.251	2.95E-07	5.13E-06	1546	craniferina_c14105	CUST_12865_PI416193500	239615644	EEQ92631.1	conserved hypothetical protein [Ajellomyces dermatitidis ER-3]	Algae
129	8	185	5	71	-26.128	-4.708	1.52E-06	1.83E-05	1547	Cr_Mini_01G09.ab1	CUST_17991_PI416193500	23394916	AAN31640.1	AF484963_1high mobility group protein 1 [Biomphalaria glabrata]	Fungus
32908	33	3	11	2	10.81	3.434	4.13E-07	6.63E-06	1548	craniferina_c26416	CUST_18777_PI416193496	NA	NA	NA	Algae
7236	2	36	0	11	-17.208	-4.105	9.81E-07	1.31E-05	1549	craniferina_c1379	CUST_2428_PI416193500	240104875	EER23070.1	"FK506-binding protein 2 precursor/ peptidyl-prolyl cis-trans isomerase, putative [Coccidioides posadasii C735 delta SOWgp]"	Fungus
32396	448	2939	335	657	-7.776	-2.959	1.21E-07	2.54E-06	1550	craniferina_c23114	CUST_15661_PI416193496	NA	NA	NA	Fungus
12999	21	249	4	52	-11.646	-3.542	5.07E-07	7.82E-06	1551	craniferina_c17300	CUST_10224_PI416193496	NA	NA	NA	Fungus
37439	126	1967	34	127	-15.994	-3.999	8.71E-07	1.19E-05	1552	craniferina_c17965	CUST_10783_PI416193496	NA	NA	NA	Fungus
4248	298	35	31	16	9.192	3.2	2.69E-07	4.77E-06	1553	craniferina_c6533	CUST_8559_PI416193500	169623987	XP_001805400.1	hypothetical protein SNOG_15243 [Phaeosphaeria nodorum SN15] 	Fungus
28479	403	66	76	3	6.032	2.593	1.84E-08	5.83E-07	1554	craniferina_c11163	CUST_5296_PI416193496	NA	NA	NA	Algae
9330	23	160	8	51	-6.919	-2.791	6.21E-08	1.50E-06	1555	craniferina_c3882	CUST_5821_PI416193500	226293829	EEH49249.1	conserved hypothetical protein [Paracoccidioides brasiliensis Pb18]	Fungus
39584	16	806	2	100	-50.156	-5.648	2.38E-06	2.63E-05	1556	craniferina_c3311	CUST_5113_PI416193500	NA	NA	NA	Fungus
28492	2	315	0	183	-143.985	-7.17	3.49E-06	3.54E-05	1557	Cr_WMidi_8449G02.ab1	CUST_18832_PI416193500	NA	NA	NA	Fungus
19760	30	292	3	75	-9.678	-3.275	3.38E-07	5.72E-06	1558	craniferina_c21996	CUST_14608_PI416193496	NA	NA	NA	Fungus
2585	4	146	3	49	-43.154	-5.431	2.26E-06	2.52E-05	1559	craniferina_c11367	CUST_11842_PI416193500	NA	NA	NA	Fungus
1449	1231	99	433	50	12.938	3.694	6.61E-07	9.59E-06	1560	craniferina_c6084	CUST_8120_PI416193500	115398095	XP_001214639.1	conserved hypothetical protein [Aspergillus terreus NIH2624] 	Fungus
34532	2340	10761	421	545	-4.641	-2.215	2.07E-12	2.97E-10	1561	Cr_WMidi_9889F12.ab1	CUST_19072_PI416193500	NA	NA	NA	Algae
9030	649	4524	191	1211	-7.032	-2.814	7.66E-08	1.77E-06	1562	craniferina_c2798	CUST_4470_PI416193500	189188444	XP_001930561.1	predicted protein [Pyrenophora tritici-repentis Pt-1C-BFP] 	Algae
27463	2	16	0	6	-7.678	-2.941	1.26E-07	2.62E-06	1563	craniferina_c6070	CUST_8112_PI416193500	116191233	XP_001221429.1	hypothetical protein CHGG_05334 [Chaetomium globosum CBS 148.51] 	Algae
34661	160	23	63	6	6.876	2.781	6.64E-08	1.59E-06	1564	craniferina_c17848	CUST_14302_PI416193500	NA	NA	NA	Algae
30985	5173	1002	1532	177	5.037	2.333	8.00E-10	4.70E-08	1565	craniferina_c2706	CUST_4348_PI416193500	151935569	ABS18779.1	putative WD40 protein [Xanthoria elegans]	Fungus
14316	159	30	23	2	5.305	2.407	3.03E-09	1.39E-07	1566	craniferina_lrc289	CUST_544_PI416193500	242801549	XP_002483790.1	"nucleoporin Nsp1, putative [Talaromyces stipitatus ATCC 10500] "	Fungus
38327	104	3	30	2	33.918	5.084	2.12E-06	2.40E-05	1567	craniferina_c8013	CUST_3149_PI416193496	NA	NA	NA	Algae
16490	486	63	165	18	7.612	2.928	1.25E-07	2.60E-06	1568	craniferina_c11124	CUST_11693_PI416193500	261353283	EEY15711.1	receptor-interacting serine/threonine-protein kinase [Verticillium albo-atrum VaMs.102]	Algae
37132	335	5	65	4	86.092	6.428	3.09E-06	3.23E-05	1569	craniferina_c26734	CUST_19088_PI416193496	NA	NA	NA	Fungus
30637	17	2	2	0	9.072	3.181	2.93E-07	5.11E-06	1570	craniferina_c1606	CUST_2789_PI416193500	238506475	XP_002384439.1	"C6 transcription factor, putative [Aspergillus flavus NRRL3357] "	Fungus
9140	3833	30629	722	4201	-8.039	-3.007	1.76E-07	3.42E-06	1571	craniferina_c1295	CUST_2283_PI416193500	169604644	XP_001795743.1	hypothetical protein SNOG_05336 [Phaeosphaeria nodorum SN15] 	Fungus
4712	518	39	286	12	12.565	3.651	6.70E-07	9.69E-06	1572	craniferina_c11822	CUST_5762_PI416193496	67541200	XP_664374.1	hypothetical protein AN6770.2 [Aspergillus nidulans FGSC A4] 	Fungus
1779	988	13312	1057	3755	-21.28	-4.411	1.40E-06	1.73E-05	1573	craniferina_c7402	CUST_2793_PI416193496	255953615	XP_002567560.1	Pc21g05140 [Penicillium chrysogenum Wisconsin 54-1255] 	Algae
33573	55	3	14	1	17.452	4.125	1.12E-06	1.45E-05	1574	craniferina_c10393	CUST_11279_PI416193500	238489453	XP_002375964.1	conserved hypothetical protein [Aspergillus flavus NRRL3357] 	Fungus
773	4	2098	2	102	-558.441	-9.125	5.21E-06	4.86E-05	1575	craniferina_c6180	CUST_8213_PI416193500	189208716	XP_001940691.1	inositolphosphorylceramide-B C-26 hydroxylase [Pyrenophora tritici-repentis Pt-1C-BFP] 	Fungus
29895	2	64	0	20	-33.512	-5.067	2.14E-06	2.42E-05	1576	craniferina_c5850	CUST_1899_PI416193496	NA	NA	NA	Fungus
21681	2	937	0	535	-434.433	-8.763	4.94E-06	4.66E-05	1577	craniferina_lrc24621	CUST_17080_PI416193496	NA	NA	NA	Fungus
16156	243	40	86	6	5.834	2.545	1.72E-08	5.52E-07	1578	craniferina_c22356	CUST_14952_PI416193496	NA	NA	NA	Algae
13727	16	2	6	1	6.578	2.718	5.31E-08	1.33E-06	1579	craniferina_c18553	CUST_11329_PI416193496	NA	NA	NA	Fungus
9265	6256	29194	511	4064	-4.649	-2.217	8.13E-12	9.53E-10	1580	craniferina_c17312	CUST_14125_PI416193500	256730970	EEU44320.1	hypothetical protein NECHADRAFT_48840 [Nectria haematococca mpVI 77-13-4]	Algae
26168	1080	73583	223	16081	-67.93	-6.086	2.96E-06	3.13E-05	1581	craniferina_lrc18	CUST_36_PI416193500	255955135	XP_002568320.1	Pc21g12940 [Penicillium chrysogenum Wisconsin 54-1255] 	Fungus
114	153	7	32	4	23.99	4.584	1.66E-06	1.97E-05	1582	craniferina_c14098	CUST_7657_PI416193496	NA	NA	NA	Fungus
16402	413	57	68	43	8.858	3.147	2.86E-07	5.01E-06	1583	craniferina_c23997	CUST_16495_PI416193496	NA	NA	NA	Algae
26634	2	24	0	14	-10.464	-3.387	4.66E-07	7.30E-06	1584	craniferina_c20709	CUST_13383_PI416193496	NA	NA	NA	Fungus
33384	2	304	0	177	-142.461	-7.154	3.86E-06	3.84E-05	1585	Cr_WMidi_8449G02.ab1	CUST_18833_PI416193500	NA	NA	NA	Fungus
12638	15	2	1	1	6.647	2.733	5.79E-08	1.42E-06	1586	craniferina_c7669	CUST_2944_PI416193496	NA	NA	NA	Algae
3447	5	917	1	31	-180.118	-7.493	4.09E-06	4.02E-05	1587	craniferina_c3206	CUST_4996_PI416193500	171690008	XP_001909936.1	hypothetical protein [Podospora anserina S mat+] 	Fungus
44524	165	752	4	48	-4.547	-2.185	1.03E-12	1.61E-10	1588	craniferina_c8007	CUST_3145_PI416193496	NA	NA	NA	Fungus
36032	7138	1347	2903	119	5.032	2.331	1.06E-09	5.88E-08	1589	craniferina_c3947	CUST_5886_PI416193500	NA	NA	NA	Fungus
26834	31654	4894	5050	1352	6.6	2.722	5.59E-08	1.39E-06	1590	craniferina_lrc513	CUST_956_PI416193500	295664112	XP_002792608.1	40S ribosomal protein S22 [Paracoccidioides brasiliensis Pb01] 	Fungus
8535	3050	19235	197	1246	-6.306	-2.657	4.00E-08	1.07E-06	1591	craniferina_c26559	CUST_18917_PI416193496	NA	NA	NA	Fungus
43625	123	10	24	8	16.533	4.047	1.11E-06	1.44E-05	1592	craniferina_c27860	CUST_20155_PI416193496	NA	NA	NA	Fungus
12047	580	98	170	12	5.791	2.534	1.74E-08	5.57E-07	1593	craniferina_c26502	CUST_18860_PI416193496	239608683	EEQ85670.1	involucrin repeat protein [Ajellomyces dermatitidis ER-3]	Fungus
29237	109	6366	30	1366	-58.672	-5.875	2.89E-06	3.06E-05	1594	craniferina_c1674	CUST_2889_PI416193500	87313239	ABD37916.1	light-harvesting chlorophyll-a/b binding protein Lhcb5 [Chlamydomonas incerta]	Algae
37261	3190	556	411	89	5.758	2.526	1.62E-08	5.29E-07	1595	craniferina_c4332	CUST_6320_PI416193500	256726442	EEU39803.1	hypothetical protein NECHADRAFT_60613 [Nectria haematococca mpVI 77-13-4]	Fungus
39829	105	978	44	189	-9.919	-3.31	4.16E-07	6.68E-06	1596	craniferina_c1467	CUST_2581_PI416193500	NA	NA	NA	Fungus
9327	109	16	34	6	7.148	2.838	1.05E-07	2.26E-06	1597	craniferina_c16337	CUST_9484_PI416193496	NA	NA	NA	Fungus
17976	2	55	0	9	-30.581	-4.935	2.13E-06	2.41E-05	1598	craniferina_c1874	CUST_3197_PI416193500	296420416	XP_002839766.1	hypothetical protein [Tuber melanosporum Mel28] 	Fungus
28153	413	3152	218	522	-8.312	-3.055	2.36E-07	4.30E-06	1599	Cr_DMidi_9697G05.ab1	CUST_16514_PI416193500	NA	NA	NA	Algae
33163	3749	640	551	107	5.872	2.554	2.34E-08	7.07E-07	1600	craniferina_c4332	CUST_6319_PI416193500	256726442	EEU39803.1	hypothetical protein NECHADRAFT_60613 [Nectria haematococca mpVI 77-13-4]	Fungus
20121	68767	10718	16293	990	6.3	2.655	4.25E-08	1.12E-06	1601	craniferina_lrc187	CUST_352_PI416193500	156056565	XP_001594206.1	60S ribosomal protein L21 [Sclerotinia sclerotiorum 1980] 	Fungus
31784	5108	903	1617	179	5.518	2.464	1.07E-08	3.82E-07	1602	craniferina_c27978	CUST_20252_PI416193496	256732247	EEU45596.1	hypothetical protein NECHADRAFT_80657 [Nectria haematococca mpVI 77-13-4]	Algae
16178	5	43	1	13	-7.889	-2.98	1.90E-07	3.64E-06	1603	craniferina_c13312	CUST_12633_PI416193500	225558992	EEH07275.1	methylmalonate-semialdehyde dehydrogenase [Ajellomyces capsulatus G186AR]	Fungus
22534	1212	17689	1259	7655	-21.127	-4.401	1.53E-06	1.84E-05	1604	craniferina_lrc22857	CUST_15419_PI416193496	156036008	XP_001586115.1	hypothetical protein SS1G_12690 [Sclerotinia sclerotiorum 1980] 	Fungus
22924	6525	29475	529	2793	-4.514	-2.174	1.69E-12	2.51E-10	1605	craniferina_c1010	CUST_1816_PI416193500	169617868	XP_001802348.1	hypothetical protein SNOG_12114 [Phaeosphaeria nodorum SN15] 	Fungus
20908	1025	169	50	45	6.179	2.627	3.84E-08	1.04E-06	1606	craniferina_c18253	CUST_11044_PI416193496	NA	NA	NA	Fungus
40117	248	21	32	8	12.456	3.639	7.54E-07	1.06E-05	1607	craniferina_c8815	CUST_3632_PI416193496	NA	NA	NA	Algae
20434	254	15	166	3	15.084	3.915	1.04E-06	1.37E-05	1608	craniferina_c14222	CUST_7756_PI416193496	NA	NA	NA	Algae
41434	622	132	72	28	4.775	2.255	1.39E-10	1.06E-08	1609	craniferina_c12914	CUST_12522_PI416193500	291189255	EFE44555.1	hypothetical protein TRV_00663 [Trichophyton verrucosum HKI 0517]	Fungus
6122	917	6719	116	1074	-7.303	-2.868	1.28E-07	2.65E-06	1610	craniferina_lrc437	CUST_815_PI416193500	189194677	XP_001933677.1	conserved hypothetical protein [Pyrenophora tritici-repentis Pt-1C-BFP] 	Algae
35401	7834	916	1015	496	9.418	3.235	3.94E-07	6.41E-06	1611	craniferina_c4183	CUST_6155_PI416193500	296808695	XP_002844686.1	conserved hypothetical protein [Arthroderma otae CBS 113480] 	Fungus
12536	4109	22883	1106	4564	-5.625	-2.492	1.47E-08	4.92E-07	1612	craniferina_c7202	CUST_9057_PI416193500	146324729	XP_747212.2	transcriptional regulator PacG/VIB-1 [Aspergillus fumigatus Af293] 	Fungus
24075	4	2053	2	1198	-462.845	-8.854	5.53E-06	5.10E-05	1613	Cr_WMidi_5761C09.ab1	CUST_18057_PI416193500	NA	NA	NA	Algae
2702	53	6	13	4	9.386	3.231	3.87E-07	6.31E-06	1614	craniferina_c16442	CUST_9565_PI416193496	170940116	CAP65342.1	unnamed protein product [Podospora anserina S mat+]	Fungus
26692	7980	1344	1276	563	6.217	2.636	4.17E-08	1.10E-06	1615	craniferina_lrc1196	CUST_2128_PI416193500	154323358	XP_001560993.1	hypothetical protein BC1G_00078 [Botryotinia fuckeliana B05.10] 	Fungus
31650	1697	371	87	99	4.673	2.224	5.12E-11	4.53E-09	1616	Cr_DMidi_5473E12.ab1	CUST_15874_PI416193500	258569198	XP_002585343.1	3-deoxy-7-phosphoheptulonate synthase [Uncinocarpus reesii 1704] 	Fungus
35258	7514	33561	554	2282	-4.467	-2.159	5.12E-13	8.93E-11	1617	craniferina_c18836	CUST_11597_PI416193496	NA	NA	NA	Fungus
23824	67955	10139	15208	2299	6.704	2.745	7.84E-08	1.81E-06	1618	craniferina_lrc28420	CUST_20609_PI416193496	NA	NA	NA	Fungus
15062	2732	56	142	10	48.873	5.611	2.93E-06	3.10E-05	1619	craniferina_c6640	CUST_2312_PI416193496	NA	NA	NA	Algae
1423	7758	1263	2422	86	5.931	2.568	3.03E-08	8.67E-07	1620	craniferina_c16606	CUST_13790_PI416193500	240275815	EER39328.1	conserved hypothetical protein [Ajellomyces capsulatus H143]	Fungus
21047	7	417	3	28	-60.629	-5.922	3.20E-06	3.32E-05	1621	craniferina_c9977	CUST_4465_PI416193496	NA	NA	NA	Fungus
12396	313	1940	169	276	-7.037	-2.815	1.16E-07	2.46E-06	1622	craniferina_c23691	CUST_14921_PI416193500	242769103	XP_002341701.1	"short-chain dehydrogenase, putative [Talaromyces stipitatus ATCC 10500] "	Fungus
13352	72000	14780	16857	1636	4.793	2.261	3.40E-10	2.27E-08	1623	craniferina_lrc256	CUST_487_PI416193500	226295100	EEH50520.1	40S ribosomal protein S25 [Paracoccidioides brasiliensis Pb18]	Fungus
8350	738	148	169	40	5.022	2.328	1.98E-09	9.81E-08	1624	craniferina_c5798	CUST_1878_PI416193496	70996622	XP_753066.1	conserved hypothetical protein [Aspergillus fumigatus Af293] 	Fungus
41264	133	6	34	2	23.543	4.557	1.91E-06	2.21E-05	1625	craniferina_c10465	CUST_4802_PI416193496	159125706	EDP50823.1	NACHT domain protein [Aspergillus fumigatus A1163]	Fungus
34088	1975	12014	1049	1939	-6.571	-2.716	7.08E-08	1.66E-06	1626	craniferina_c2972	CUST_4691_PI416193500	NA	NA	NA	Fungus
9812	807	5274	298	982	-6.786	-2.762	8.82E-08	1.98E-06	1627	craniferina_c2618	CUST_4242_PI416193500	169624654	XP_001805732.1	hypothetical protein SNOG_15587 [Phaeosphaeria nodorum SN15] 	Algae
4767	22	3	6	1	8.383	3.068	2.80E-07	4.92E-06	1628	craniferina_c25585	CUST_17983_PI416193496	NA	NA	NA	Fungus
20167	8291	1394	2452	104	5.775	2.53	2.35E-08	7.08E-07	1629	craniferina_c16606	CUST_13789_PI416193500	240275815	EER39328.1	conserved hypothetical protein [Ajellomyces capsulatus H143]	Fungus
1761	6386	11	1213	6	630.982	9.301	6.12E-06	5.51E-05	1630	craniferina_c1326	CUST_2341_PI416193500	189208937	XP_001940801.1	conserved hypothetical protein [Pyrenophora tritici-repentis Pt-1C-BFP] 	Algae
305	1596	10540	1089	1110	-7.766	-2.957	2.03E-07	3.83E-06	1631	craniferina_lrc7282	CUST_2714_PI416193496	32400969	AAP80690.1	polyubiquitin [Griffithsia japonica]	Fungus
5146	434	2350	109	317	-5.496	-2.458	1.24E-08	4.24E-07	1632	craniferina_c5325	CUST_7341_PI416193500	242795818	XP_002482670.1	"peroxisomal multifunctional beta-oxidation protein (MFP), putative [Talaromyces stipitatus ATCC 10500] "	Fungus
37625	50	3	13	1	15.823	3.984	1.18E-06	1.50E-05	1633	craniferina_c26402	CUST_18764_PI416193496	NA	NA	NA	Fungus
30983	76761	15086	17624	2195	5.03	2.331	2.26E-09	1.09E-07	1634	craniferina_lrc252	CUST_480_PI416193500	225561848	EEH10128.1	60S acidic ribosomal protein P2 [Ajellomyces capsulatus G186AR]	Fungus
23022	20	675	10	107	-35.545	-5.152	2.63E-06	2.84E-05	1635	craniferina_c4244	CUST_1125_PI416193496	NA	NA	NA	Algae
29051	20	134	3	15	-6.67	-2.738	8.14E-08	1.86E-06	1636	craniferina_c15186	CUST_8559_PI416193496	145603566	XP_369513.2	hypothetical protein MGG_05951 [Magnaporthe oryzae 70-15] 	Algae
24682	3	33	2	7	-13.143	-3.716	9.03E-07	1.22E-05	1637	craniferina_c8622	CUST_3513_PI416193496	NA	NA	NA	Fungus
13771	395	2857	115	312	-7.443	-2.896	1.62E-07	3.20E-06	1638	craniferina_c10133	CUST_11127_PI416193500	189199502	XP_001936088.1	triosephosphate isomerase [Pyrenophora tritici-repentis Pt-1C-BFP] 	Fungus
35116	70	11	7	4	6.414	2.681	6.11E-08	1.48E-06	1639	craniferina_c2103	CUST_332_PI416193496	NA	NA	NA	Fungus
5489	3508	18163	360	570	-5.194	-2.377	4.32E-09	1.83E-07	1640	craniferina_c10843	CUST_11537_PI416193500	242047124	XP_002461308.1	hypothetical protein SORBIDRAFT_02g000630 [Sorghum bicolor] 	Fungus
28113	100969	231	19725	114	475.256	8.893	5.89E-06	5.35E-05	1641	craniferina_lrc149	CUST_287_PI416193500	296412967	XP_002836190.1	hypothetical protein [Tuber melanosporum Mel28] 	Fungus
12341	1083	238	99	42	4.589	2.198	2.59E-11	2.57E-09	1642	craniferina_c24528	CUST_15017_PI416193500	298242982	ZP_06966789.1	"transcriptional regulator, XRE family [Ktedonobacter racemifer DSM 44963] "	Fungus
25344	5234	815	963	31	6.353	2.667	5.88E-08	1.44E-06	1643	craniferina_c16222	CUST_9388_PI416193496	239613942	EEQ90929.1	serine/threonine-protein kinase ssn3 [Ajellomyces dermatitidis ER-3]	Algae
10590	29	2	11	0	14.309	3.839	1.06E-06	1.39E-05	1644	craniferina_c19097	CUST_11842_PI416193496	NA	NA	NA	Fungus
2832	23	177	11	3	-8.036	-3.007	2.50E-07	4.49E-06	1645	craniferina_c17767	CUST_10608_PI416193496	229159625	ZP_04287638.1	hypothetical protein bcere0009_4300 [Bacillus cereus R309803] 	Fungus
22149	704	105	204	25	6.69	2.742	8.78E-08	1.97E-06	1646	craniferina_c23325	CUST_15864_PI416193496	169624037	XP_001805425.1	hypothetical protein SNOG_15269 [Phaeosphaeria nodorum SN15] 	Fungus
43979	1709	9849	125	1562	-5.723	-2.517	2.30E-08	6.98E-07	1647	craniferina_c15360	CUST_8704_PI416193496	NA	NA	NA	Fungus
25123	2	958	0	35	-533.813	-9.06	6.11E-06	5.50E-05	1648	craniferina_c5285	CUST_7296_PI416193500	154285076	XP_001543333.1	conserved hypothetical protein [Ajellomyces capsulatus NAm1] 	Fungus
8771	680	145	100	17	4.685	2.228	1.51E-10	1.14E-08	1649	craniferina_c12914	CUST_12521_PI416193500	291189255	EFE44555.1	hypothetical protein TRV_00663 [Trichophyton verrucosum HKI 0517]	Fungus
20837	128	10	29	1	12.565	3.651	8.69E-07	1.18E-05	1650	craniferina_c18092	CUST_10899_PI416193496	NA	NA	NA	Fungus
43139	9038	13	262	7	801.203	9.646	6.59E-06	5.85E-05	1651	craniferina_c6475	CUST_2231_PI416193496	189207344	XP_001940006.1	retromer complex subunit Vps17 [Pyrenophora tritici-repentis Pt-1C-BFP] 	Algae
22266	14404	2401	3900	343	5.883	2.557	3.21E-08	9.00E-07	1652	craniferina_c19193	CUST_11933_PI416193496	NA	NA	NA	Fungus
19629	236	50	34	7	4.703	2.233	2.27E-10	1.63E-08	1653	craniferina_c4235	CUST_6222_PI416193500	115391151	XP_001213080.1	predicted protein [Aspergillus terreus NIH2624] 	Algae
30856	23	167	8	9	-7.554	-2.917	1.86E-07	3.58E-06	1654	craniferina_c26068	CUST_18448_PI416193496	NA	NA	NA	Fungus
4683	314	1967	164	290	-7.074	-2.822	1.30E-07	2.69E-06	1655	craniferina_c23691	CUST_14922_PI416193500	242769103	XP_002341701.1	"short-chain dehydrogenase, putative [Talaromyces stipitatus ATCC 10500] "	Fungus
31400	140	1479	67	724	-10.695	-3.419	6.23E-07	9.15E-06	1656	craniferina_lrc26813	CUST_19166_PI416193496	NA	NA	NA	Fungus
2068	753	5025	309	829	-6.991	-2.805	1.22E-07	2.55E-06	1657	craniferina_c2618	CUST_4241_PI416193500	169624654	XP_001805732.1	hypothetical protein SNOG_15587 [Phaeosphaeria nodorum SN15] 	Algae
1055	475	2494	102	317	-5.297	-2.405	8.00E-09	3.04E-07	1658	craniferina_c6137	CUST_8164_PI416193500	159130825	EDP55938.1	DnaJ domain protein [Aspergillus fumigatus A1163]	Algae
9946	4549	783	416	42	5.801	2.536	2.96E-08	8.52E-07	1659	Cr_DMini_673A07.ab1	CUST_17371_PI416193500	242764910	XP_002340866.1	"ACN9 family domain containing protein, putative [Talaromyces stipitatus ATCC 10500] "	Algae
8853	1961	291	310	65	6.789	2.763	1.01E-07	2.19E-06	1660	craniferina_c11895	CUST_5821_PI416193496	NA	NA	NA	Fungus
26697	7244	15	180	5	516.524	9.013	6.25E-06	5.61E-05	1661	craniferina_c7845	CUST_9580_PI416193500	NA	NA	NA	Fungus
24787	2	34	0	11	-18.477	-4.208	1.54E-06	1.85E-05	1662	Cr_WMidi_6241D01.ab1	CUST_18205_PI416193500	NA	NA	NA	Algae
20129	2	242	0	111	-119.913	-6.906	4.38E-06	4.24E-05	1663	craniferina_c15234	CUST_13248_PI416193500	NA	NA	NA	Fungus
7625	16	74	3	6	-4.699	-2.232	3.00E-10	2.05E-08	1664	craniferina_c1756	CUST_3020_PI416193500	NA	NA	NA	Fungus
29428	67276	11436	16795	897	5.758	2.526	2.85E-08	8.25E-07	1665	craniferina_lrc219	CUST_414_PI416193500	256735052	EEU48398.1	predicted protein [Nectria haematococca mpVI 77-13-4]	Fungus
12539	1149	231	307	33	4.898	2.292	1.38E-09	7.19E-08	1666	craniferina_c22216	CUST_14820_PI416193496	226293720	EEH49140.1	peroxin 8 [Paracoccidioides brasiliensis Pb18]	Algae
29241	171	1152	45	128	-6.848	-2.776	1.17E-07	2.48E-06	1667	craniferina_c1637	CUST_2833_PI416193500	NA	NA	NA	Fungus
29534	126	2578	28	284	-20.663	-4.369	1.83E-06	2.14E-05	1668	Cr_DMini_673B03.ab1	CUST_17385_PI416193500	169763250	XP_001727525.1	hypothetical protein [Aspergillus oryzae RIB40] 	Algae
40506	913	6222	391	1706	-7.105	-2.829	1.46E-07	2.94E-06	1669	craniferina_lrc1113	CUST_1995_PI416193500	NA	NA	NA	Fungus
26158	211	1419	53	576	-6.405	-2.679	7.33E-08	1.71E-06	1670	craniferina_c1211	CUST_2149_PI416193500	NA	NA	NA	Fungus
41962	9	280	6	82	-39.195	-5.293	3.05E-06	3.20E-05	1671	Cr_WMidi_6241D06.ab1	CUST_18209_PI416193500	NA	NA	NA	Algae
11506	1460	10405	388	1910	-7.216	-2.851	1.65E-07	3.24E-06	1672	BTK05728005(c)SJ1(t)Dry_0.5-1kb_1441-1536_C7(p)T3(s)090205SJ1SEQ1.051.ab1	CUST_15541_PI416193500	NA	NA	NA	NA
30872	5	36	0	3	-7.618	-2.929	2.17E-07	4.02E-06	1673	craniferina_c3150	CUST_687_PI416193496	NA	NA	NA	Fungus
34732	1063	10469	432	1234	-10.377	-3.375	6.27E-07	9.18E-06	1674	craniferina_c18650	CUST_11419_PI416193496	NA	NA	NA	Fungus
36876	2	946	0	49	-464.664	-8.86	6.33E-06	5.66E-05	1675	craniferina_c5285	CUST_7295_PI416193500	154285076	XP_001543333.1	conserved hypothetical protein [Ajellomyces capsulatus NAm1] 	Fungus
26841	37	179	8	37	-4.841	-2.275	1.20E-09	6.45E-08	1676	craniferina_lrc2135	CUST_344_PI416193496	NA	NA	NA	Algae
44085	869	4160	455	371	-5.206	-2.38	7.32E-09	2.82E-07	1677	craniferina_c2908	CUST_4599_PI416193500	189204766	XP_001938718.1	predicted protein [Pyrenophora tritici-repentis Pt-1C-BFP] 	Fungus
13405	173	33	41	5	5.194	2.377	7.22E-09	2.80E-07	1678	craniferina_c4186	CUST_6159_PI416193500	154294634	XP_001547757.1	20S proteasome alpha subunit E [Botryotinia fuckeliana B05.10] 	Fungus
28027	480	17956	242	5486	-40.584	-5.343	3.17E-06	3.29E-05	1679	craniferina_c9276	CUST_3952_PI416193496	NA	NA	NA	Algae
6733	2590	4	539	3	857.745	9.744	7.21E-06	6.29E-05	1680	craniferina_lrc906	CUST_1637_PI416193500	169618854	XP_001802840.1	hypothetical protein SNOG_12619 [Phaeosphaeria nodorum SN15] 	Fungus
43562	297	1483	90	216	-5.093	-2.349	5.10E-09	2.10E-07	1681	craniferina_c6850	CUST_8806_PI416193500	121700993	XP_001268761.1	"protein translocation complex componenet (Npl1), putative [Aspergillus clavatus NRRL 1] "	Fungus
10289	2	23	0	3	-11.393	-3.51	8.07E-07	1.12E-05	1682	craniferina_c2559	CUST_4168_PI416193500	154321644	XP_001560137.1	hypothetical protein BC1G_00969 [Botryotinia fuckeliana B05.10] 	Fungus
37798	44	6	15	2	7.706	2.946	2.41E-07	4.36E-06	1683	craniferina_c24266	CUST_16746_PI416193496	169607963	XP_001797401.1	hypothetical protein SNOG_07046 [Phaeosphaeria nodorum SN15] 	Fungus
39025	8657	939	2136	41	9.049	3.178	4.61E-07	7.26E-06	1684	craniferina_c12807	CUST_6556_PI416193496	NA	NA	NA	Fungus
5567	22	191	4	105	-8.133	-3.024	3.18E-07	5.45E-06	1685	craniferina_c18085	CUST_10892_PI416193496	NA	NA	NA	Fungus
39686	2	638	0	126	-286.013	-8.16	5.86E-06	5.33E-05	1686	craniferina_c15206	CUST_8575_PI416193496	NA	NA	NA	Algae
41578	2015	308	293	33	6.527	2.706	9.18E-08	2.04E-06	1687	craniferina_lrc678	CUST_1236_PI416193500	240105139	EER23332.1	WSC domain containing protein [Coccidioides posadasii C735 delta SOWgp]	Fungus
21601	14	134	4	44	-9.45	-3.24	5.36E-07	8.14E-06	1688	craniferina_c1752	CUST_3014_PI416193500	239613981	EEQ90968.1	ATP-dependent RNA helicase DBP4 [Ajellomyces dermatitidis ER-3]	Fungus
17130	2580	129	948	6	18.973	4.246	1.79E-06	2.10E-05	1689	craniferina_c24000	CUST_16498_PI416193496	NA	NA	NA	Fungus
17746	121	12	45	2	10.018	3.324	6.24E-07	9.15E-06	1690	craniferina_c22222	CUST_14826_PI416193496	110638181	YP_678390.1	FAD/FMN-containing dehydrogenase [Cytophaga hutchinsonii ATCC 33406] 	Fungus
24698	4650	65260	1852	27468	-14.134	-3.821	1.22E-06	1.55E-05	1691	craniferina_c1250	CUST_2212_PI416193500	238499607	XP_002381038.1	"MFS monocarboxylate transporter, putative [Aspergillus flavus NRRL3357] "	Fungus
27279	36101	7843	635	1906	4.69	2.23	5.43E-10	3.35E-08	1692	craniferina_c18424	CUST_11204_PI416193496	NA	NA	NA	Fungus
4145	47	468	19	51	-10.418	-3.381	6.96E-07	9.98E-06	1693	craniferina_c14105	CUST_12866_PI416193500	239615644	EEQ92631.1	conserved hypothetical protein [Ajellomyces dermatitidis ER-3]	Algae
20043	31	2	10	0	16.326	4.029	1.50E-06	1.82E-05	1694	craniferina_c6294	CUST_8316_PI416193500	119498197	XP_001265856.1	"dioxygenase, putative [Neosartorya fischeri NRRL 181] "	Algae
21690	861	5595	389	1504	-6.765	-2.758	1.24E-07	2.58E-06	1695	craniferina_lrc1113	CUST_1996_PI416193500	NA	NA	NA	Fungus
23416	834	7709	591	1648	-10.595	-3.405	7.37E-07	1.05E-05	1696	craniferina_c4660	CUST_6651_PI416193500	258577817	XP_002543090.1	carbonate dehydratase [Uncinocarpus reesii 1704] 	Fungus
37870	33	194	17	6	-6.56	-2.714	1.04E-07	2.25E-06	1697	craniferina_c1516	CUST_2651_PI416193500	225679238	EEH17522.1	pirin [Paracoccidioides brasiliensis Pb03] 	Algae
27531	79	4	1	2	21.999	4.459	2.16E-06	2.44E-05	1698	craniferina_c23876	CUST_16381_PI416193496	NA	NA	NA	Fungus
14427	225	43	41	12	5.266	2.397	1.14E-08	4.01E-07	1699	craniferina_c20024	CUST_12730_PI416193496	NA	NA	NA	Fungus
30190	166	34	32	6	4.789	2.26	1.21E-09	6.52E-08	1700	craniferina_c27106	CUST_19447_PI416193496	238491952	XP_002377213.1	conserved hypothetical protein [Aspergillus flavus NRRL3357] 	Fungus
7667	2	968	0	262	-476.533	-8.896	6.84E-06	6.03E-05	1701	craniferina_c21208	CUST_13860_PI416193496	NA	NA	NA	Fungus
29144	29489	4501	15271	494	6.006	2.586	5.41E-08	1.35E-06	1702	craniferina_c10472	CUST_11319_PI416193500	NA	NA	NA	Fungus
42288	2241	467	88	39	4.811	2.266	1.66E-09	8.54E-08	1703	craniferina_c11271	CUST_5370_PI416193496	169612459	XP_001799647.1	hypothetical protein SNOG_09352 [Phaeosphaeria nodorum SN15] 	Fungus
26383	224	18	119	8	12.283	3.619	1.03E-06	1.36E-05	1704	craniferina_c19707	CUST_12425_PI416193496	169622487	XP_001804652.1	hypothetical protein SNOG_14468 [Phaeosphaeria nodorum SN15] 	Fungus
12838	391	69	37	13	5.753	2.524	3.72E-08	1.02E-06	1705	craniferina_c28148	CUST_20384_PI416193496	194226396	XP_001489679.2	"PREDICTED: ankyrin 1, erythrocytic [Equus caballus]"	Fungus
33587	53	10	15	2	5.316	2.41	1.40E-08	4.72E-07	1706	craniferina_c14337	CUST_12957_PI416193500	156053854	XP_001592853.1	hypothetical protein SS1G_05775 [Sclerotinia sclerotiorum 1980] 	Fungus
35500	7234	1577	1139	33	4.55	2.186	1.30E-10	9.95E-09	1707	craniferina_c3129	CUST_4904_PI416193500	NA	NA	NA	Fungus
1853	3799	19012	551	1069	-5.033	-2.332	5.74E-09	2.33E-07	1708	craniferina_c10843	CUST_11538_PI416193500	242047124	XP_002461308.1	hypothetical protein SORBIDRAFT_02g000630 [Sorghum bicolor] 	Fungus
36257	279	3079	131	243	-11.825	-3.564	9.62E-07	1.29E-05	1709	craniferina_c2973	CUST_4694_PI416193500	121703632	XP_001270080.1	"MIPC synthase subunit (SurA), putative [Aspergillus clavatus NRRL 1] "	Fungus
39853	128	7	27	2	19.744	4.303	1.98E-06	2.27E-05	1710	craniferina_c27124	CUST_19464_PI416193496	NA	NA	NA	Fungus
15198	20	269	5	165	-12.256	-3.615	1.05E-06	1.38E-05	1711	craniferina_c25990	CUST_18371_PI416193496	159462906	XP_001689683.1	predicted protein [Chlamydomonas reinhardtii] 	Algae
12744	32	183	13	47	-5.862	-2.551	4.79E-08	1.23E-06	1712	craniferina_c1761	CUST_3027_PI416193500	2894356	CAA74005.1	nitrate reductase (NADPH) [Phaeosphaeria nodorum] 	Fungus
30870	25	124	3	15	-4.967	-2.313	4.11E-09	1.75E-07	1713	craniferina_c8600	CUST_3495_PI416193496	125525711	EAY73825.1	hypothetical protein OsI_01701 [Oryza sativa Indica Group]	Fungus
14882	1125	61	501	2	17.199	4.104	1.73E-06	2.04E-05	1714	craniferina_c15857	CUST_9102_PI416193496	NA	NA	NA	Algae
8630	100	18	16	2	5.37	2.425	1.75E-08	5.60E-07	1715	craniferina_c24441	CUST_16910_PI416193496	NA	NA	NA	Algae
14956	1795	355	379	18	4.989	2.319	5.03E-09	2.09E-07	1716	Cr_DMini_2305F09.ab1	CUST_16812_PI416193500	NA	NA	NA	Fungus
45120	135	4	26	1	38.944	5.283	3.41E-06	3.48E-05	1717	craniferina_c13440	CUST_7099_PI416193496	NA	NA	NA	Fungus
35301	3457	388	764	88	8.9	3.154	5.01E-07	7.74E-06	1718	craniferina_c18233	CUST_11025_PI416193496	NA	NA	NA	Fungus
29223	6180	10	1589	6	665.403	9.378	7.67E-06	6.61E-05	1719	craniferina_c1326	CUST_2342_PI416193500	189208937	XP_001940801.1	conserved hypothetical protein [Pyrenophora tritici-repentis Pt-1C-BFP] 	Algae
7407	105	512	2	33	-4.876	-2.286	3.15E-09	1.44E-07	1720	craniferina_c23267	CUST_15808_PI416193496	156057101	XP_001594474.1	hypothetical protein SS1G_04281 [Sclerotinia sclerotiorum 1980] 	Fungus
28736	904	197	122	19	4.575	2.194	2.59E-10	1.82E-08	1721	craniferina_c13704	CUST_7321_PI416193496	226287646	EEH43159.1	conserved hypothetical protein [Paracoccidioides brasiliensis Pb18]	Fungus
32961	70	16	4	1	4.533	2.18	1.87E-10	1.36E-08	1722	craniferina_c1134	CUST_2033_PI416193500	169607595	XP_001797217.1	hypothetical protein SNOG_06856 [Phaeosphaeria nodorum SN15] 	Fungus
6788	18621	2749	6350	766	6.638	2.731	1.27E-07	2.62E-06	1723	craniferina_c2607	CUST_4229_PI416193500	295667723	XP_002794411.1	glucose transporter [Paracoccidioides brasiliensis Pb01] 	Algae
43237	6	65	2	34	-10.05	-3.329	7.05E-07	1.01E-05	1724	craniferina_c27150	CUST_19490_PI416193496	NA	NA	NA	Algae
43680	2	35	0	3	-14.043	-3.812	1.34E-06	1.67E-05	1725	craniferina_c20504	CUST_13189_PI416193496	NA	NA	NA	Fungus
29951	1139	10652	289	605	-9.551	-3.256	6.22E-07	9.14E-06	1726	craniferina_c1167	CUST_2084_PI416193500	226454301	EEH51607.1	predicted protein [Micromonas pusilla CCMP1545]	Algae
10028	12	108	7	26	-9.518	-3.251	6.23E-07	9.15E-06	1727	craniferina_lrc3310	CUST_5112_PI416193500	NA	NA	NA	Algae
40000	79	9	12	2	8.458	3.08	4.45E-07	7.06E-06	1728	craniferina_c21152	CUST_13806_PI416193496	NA	NA	NA	Fungus
34819	53	2	3	0	27.184	4.765	2.87E-06	3.05E-05	1729	craniferina_c4305	CUST_6296_PI416193500	296805351	XP_002843500.1	conserved hypothetical protein [Arthroderma otae CBS 113480] 	Algae
25746	18	2	7	0	9.212	3.204	5.86E-07	8.71E-06	1730	craniferina_c8343	CUST_9990_PI416193500	116204075	XP_001227848.1	hypothetical protein CHGG_09921 [Chaetomium globosum CBS 148.51] 	Fungus
5473	902	135	114	6	6.642	2.732	1.36E-07	2.79E-06	1731	craniferina_c24264	CUST_16744_PI416193496	NA	NA	NA	Fungus
22220	69	12	22	2	5.535	2.469	3.12E-08	8.81E-07	1732	craniferina_c4545	CUST_6544_PI416193500	169609615	XP_001798226.1	hypothetical protein SNOG_07900 [Phaeosphaeria nodorum SN15] 	Fungus
18828	1141	211	161	18	5.386	2.429	2.24E-08	6.83E-07	1733	craniferina_c18265	CUST_11056_PI416193496	169623068	XP_001804942.1	hypothetical protein SNOG_14760 [Phaeosphaeria nodorum SN15] 	Fungus
13760	357	1991	81	332	-5.617	-2.49	3.69E-08	1.01E-06	1734	craniferina_c21992	CUST_14605_PI416193496	NA	NA	NA	Fungus
9531	2	40	0	17	-19.277	-4.269	2.11E-06	2.39E-05	1735	Cr_DMini_4609F02.ab1	CUST_17128_PI416193500	154303257	XP_001552036.1	hypothetical protein BC1G_09377 [Botryotinia fuckeliana B05.10] 	Algae
28415	786	4322	290	414	-5.792	-2.534	5.05E-08	1.29E-06	1736	craniferina_c13166	CUST_6857_PI416193496	NA	NA	NA	Algae
11545	3607	825	496	33	4.344	2.119	1.12E-11	1.25E-09	1737	craniferina_c12964	CUST_6681_PI416193496	NA	NA	NA	Algae
4772	4630	33203	1877	5963	-7.589	-2.924	2.91E-07	5.09E-06	1738	craniferina_lrc28244	CUST_15354_PI416193500	145256411	XP_001401376.1	hypothetical protein An04g00130 [Aspergillus niger] 	Fungus
17959	20	2	5	0	10.638	3.411	8.42E-07	1.16E-05	1739	craniferina_c9042	CUST_10492_PI416193500	NA	NA	NA	Fungus
15766	5580	31893	3239	6915	-6.374	-2.672	1.07E-07	2.31E-06	1740	craniferina_lrc282	CUST_529_PI416193500	255940160	XP_002560849.1	Pc16g04990 [Penicillium chrysogenum Wisconsin 54-1255] 	Fungus
27577	51	2	19	0	25.827	4.691	2.83E-06	3.01E-05	1741	craniferina_lrc27271	CUST_19604_PI416193496	NA	NA	NA	Fungus
38505	65	2709	33	161	-46.275	-5.532	3.87E-06	3.85E-05	1742	craniferina_c3787	CUST_5718_PI416193500	156051378	XP_001591650.1	hypothetical protein SS1G_07096 [Sclerotinia sclerotiorum 1980] 	Fungus
14989	1152	7128	658	393	-6.854	-2.777	1.75E-07	3.41E-06	1743	craniferina_lrc25737	CUST_18128_PI416193496	NA	NA	NA	Fungus
12431	931	4425	111	190	-4.769	-2.254	2.08E-09	1.02E-07	1744	craniferina_c27624	CUST_19940_PI416193496	162450606	YP_001612973.1	hypothetical protein sce2334 [Sorangium cellulosum So ce 56] 	Algae
23217	57	3	7	1	20.199	4.336	2.26E-06	2.52E-05	1745	craniferina_c13487	CUST_12678_PI416193500	NA	NA	NA	Fungus
3275	3	215	2	39	-72.438	-6.179	4.56E-06	4.38E-05	1746	craniferina_lrc653	CUST_59_PI416193496	NA	NA	NA	Algae
35577	753	11730	795	6373	-22.677	-4.503	2.55E-06	2.77E-05	1747	craniferina_lrc28228	CUST_20442_PI416193496	156036008	XP_001586115.1	hypothetical protein SS1G_12690 [Sclerotinia sclerotiorum 1980] 	Fungus
18850	1002	4622	63	425	-4.604	-2.203	5.61E-10	3.45E-08	1748	craniferina_c9521	CUST_4133_PI416193496	NA	NA	NA	Fungus
12354	3840	19376	904	2297	-5.112	-2.354	1.08E-08	3.87E-07	1749	craniferina_c9309	CUST_3973_PI416193496	NA	NA	NA	Algae
16273	938	171	150	72	5.769	2.528	5.14E-08	1.30E-06	1750	craniferina_c17839	CUST_10670_PI416193496	240280578	EER44082.1	iron-sulfur cluster transporter atm1 [Ajellomyces capsulatus H143]	Fungus
7535	168	8	72	3	21.922	4.454	2.47E-06	2.70E-05	1751	craniferina_c7168	CUST_2649_PI416193496	119183178	XP_001242653.1	hypothetical protein CIMG_06549 [Coccidioides immitis RS]	Fungus
26141	2	71	0	28	-34.893	-5.125	3.56E-06	3.61E-05	1752	Cr_DMini_1249G01.ab1	CUST_16666_PI416193500	NA	NA	NA	Fungus
10465	135	833	15	194	-6.058	-2.599	7.91E-08	1.82E-06	1753	craniferina_c2885	CUST_4575_PI416193500	168007899	XP_001756645.1	predicted protein [Physcomitrella patens subsp. patens] 	Algae
40735	2570	11070	440	835	-4.339	-2.118	1.75E-11	1.81E-09	1754	Cr_WMidi_9889F12.ab1	CUST_19073_PI416193500	NA	NA	NA	Algae
12678	22	154	8	45	-7.096	-2.827	2.22E-07	4.10E-06	1755	craniferina_c3882	CUST_5822_PI416193500	226293829	EEH49249.1	conserved hypothetical protein [Paracoccidioides brasiliensis Pb18]	Fungus
24604	170	5	51	2	32.661	5.029	3.44E-06	3.51E-05	1756	craniferina_c6716	CUST_2354_PI416193496	NA	NA	NA	Fungus
23655	447	3180	81	1314	-6.806	-2.767	1.76E-07	3.42E-06	1757	craniferina_c10188	CUST_4608_PI416193496	240106172	EER24365.1	Ferric reductase NAD binding domain containing protein [Coccidioides posadasii C735 delta SOWgp]	Algae
11686	45449	8022	4483	704	5.661	2.501	4.30E-08	1.13E-06	1758	Cr_WMidi_8257G02.ab1	CUST_18696_PI416193500	154293534	XP_001547284.1	hypothetical protein BC1G_13906 [Botryotinia fuckeliana B05.10] 	Fungus
41799	4263	540	1649	22	7.425	2.892	2.86E-07	5.01E-06	1759	craniferina_c11265	CUST_11784_PI416193500	156045898	XP_001589504.1	hypothetical protein SS1G_09225 [Sclerotinia sclerotiorum 1980] 	Fungus
29853	1094	246	107	27	4.446	2.152	1.16E-10	9.07E-09	1760	craniferina_c24528	CUST_15018_PI416193500	298242982	ZP_06966789.1	"transcriptional regulator, XRE family [Ktedonobacter racemifer DSM 44963] "	Fungus
32306	357	64	75	7	5.559	2.475	3.79E-08	1.03E-06	1761	craniferina_c14676	CUST_13064_PI416193500	154300290	XP_001550561.1	hypothetical protein BC1G_11334 [Botryotinia fuckeliana B05.10] 	Fungus
25716	80	2	31	0	34.804	5.121	3.60E-06	3.64E-05	1762	craniferina_c21827	CUST_14451_PI416193496	NA	NA	NA	Algae
19768	24	217	13	8	-9.822	-3.296	7.56E-07	1.06E-05	1763	craniferina_c7513	CUST_2857_PI416193496	NA	NA	NA	Algae
28944	75	587	39	25	-8.501	-3.088	4.93E-07	7.64E-06	1764	craniferina_lrc9640	CUST_10839_PI416193500	242780817	XP_002479674.1	conserved hypothetical protein [Talaromyces stipitatus ATCC 10500] 	Fungus
28847	42	300	24	50	-7.898	-2.981	3.74E-07	6.15E-06	1765	craniferina_c3269	CUST_5064_PI416193500	240276106	EER39618.1	heat shock protein [Ajellomyces capsulatus H143]	Fungus
23229	169	1703	27	144	-10.179	-3.347	8.32E-07	1.15E-05	1766	craniferina_c6865	CUST_2454_PI416193496	NA	NA	NA	Algae
37804	12	2	2	0	5.675	2.505	4.56E-08	1.18E-06	1767	craniferina_c25641	CUST_18035_PI416193496	189211482	XP_001942071.1	conserved hypothetical protein [Pyrenophora tritici-repentis Pt-1C-BFP] 	Fungus
13671	23706	100	5554	36	244.114	7.931	6.75E-06	5.97E-05	1768	Cr_DMini_2305B06.ab1	CUST_16724_PI416193500	NA	NA	NA	Algae
44772	4	1366	2	787	-366.945	-8.519	7.57E-06	6.55E-05	1769	Cr_WMidi_5761C09.ab1	CUST_18056_PI416193500	NA	NA	NA	Algae
28619	4043	724	676	279	5.787	2.533	5.65E-08	1.40E-06	1770	craniferina_c9593	CUST_10808_PI416193500	154321153	XP_001559892.1	hypothetical protein BC1G_01451 [Botryotinia fuckeliana B05.10] 	Fungus
37628	1658	249	502	27	6.453	2.69	1.30E-07	2.70E-06	1771	craniferina_c9505	CUST_4121_PI416193496	NA	NA	NA	Fungus
30010	706	4564	342	885	-6.922	-2.791	2.08E-07	3.90E-06	1772	craniferina_c25535	CUST_17939_PI416193496	NA	NA	NA	Fungus
43668	601	5546	230	279	-9.64	-3.269	7.38E-07	1.05E-05	1773	craniferina_c8387	CUST_3369_PI416193496	NA	NA	NA	Algae
8824	4974	873	1302	41	5.579	2.48	4.11E-08	1.09E-06	1774	craniferina_c10710	CUST_4977_PI416193496	NA	NA	NA	Algae
32063	88	840	20	199	-9.576	-3.259	7.38E-07	1.05E-05	1775	craniferina_c28024	CUST_20291_PI416193496	NA	NA	NA	Fungus
6115	93650	208	23911	107	490.961	8.939	8.12E-06	6.93E-05	1776	craniferina_lrc149	CUST_288_PI416193500	296412967	XP_002836190.1	hypothetical protein [Tuber melanosporum Mel28] 	Fungus
43555	141	7416	54	5152	-46.909	-5.552	4.19E-06	4.10E-05	1777	craniferina_c6592	CUST_8612_PI416193500	83282419	XP_729762.1	senescence-associated protein [Plasmodium yoelii yoelii str. 17XNL] 	Fungus
19345	1433	8815	240	1265	-6.16	-2.623	9.77E-08	2.14E-06	1778	craniferina_c22838	CUST_15402_PI416193496	NA	NA	NA	Algae
14867	53	3	5	1	20.518	4.359	2.45E-06	2.69E-05	1779	craniferina_c7765	CUST_3004_PI416193496	238484999	XP_002373738.1	"transcription initiation factor TFIID subunit 13, putative [Aspergillus flavus NRRL3357] "	Fungus
352	179	30	39	3	5.959	2.575	7.57E-08	1.76E-06	1780	craniferina_c25287	CUST_17705_PI416193496	169768462	XP_001818701.1	hypothetical protein [Aspergillus oryzae RIB40] 	Fungus
27647	97	1018	59	524	-11.127	-3.476	1.06E-06	1.39E-05	1781	craniferina_lrc60	CUST_114_PI416193500	156051874	XP_001591898.1	hypothetical protein SS1G_07344 [Sclerotinia sclerotiorum 1980] 	Algae
34837	1286	2	155	0	645.986	9.335	8.72E-06	7.34E-05	1782	craniferina_c1179	CUST_131_PI416193496	NA	NA	NA	Algae
6801	1673	291	612	22	5.448	2.446	3.46E-08	9.59E-07	1783	craniferina_c17821	CUST_10657_PI416193496	256730167	EEU43519.1	predicted protein [Nectria haematococca mpVI 77-13-4]	Fungus
26998	1489	295	447	47	4.92	2.299	7.08E-09	2.76E-07	1784	craniferina_c11752	CUST_12071_PI416193500	37523158	NP_926535.1	hypothetical protein glr3589 [Gloeobacter violaceus PCC 7421] 	Algae
2960	96	1778	26	536	-18.392	-4.201	2.24E-06	2.50E-05	1785	Cr_DMini_3841E06.ab1	CUST_16948_PI416193500	255941330	XP_002561434.1	Pc16g11300 [Penicillium chrysogenum Wisconsin 54-1255] 	Algae
10880	12008	2541	2314	241	4.679	2.226	2.08E-09	1.02E-07	1786	Cr_DMini_3841B03.ab1	CUST_16882_PI416193500	119491965	XP_001263477.1	hypothetical protein NFIA_067470 [Neosartorya fischeri NRRL 181] 	Fungus
20538	23438	104	5316	40	234.072	7.871	7.00E-06	6.14E-05	1787	Cr_DMini_2305B06.ab1	CUST_16725_PI416193500	NA	NA	NA	Algae
36702	4721	34235	1898	6972	-7.634	-2.932	3.57E-07	5.95E-06	1788	craniferina_lrc28244	CUST_15353_PI416193500	145256411	XP_001401376.1	hypothetical protein An04g00130 [Aspergillus niger] 	Fungus
20590	94	747	23	127	-8.006	-3.001	4.39E-07	6.99E-06	1789	craniferina_c2815	CUST_4490_PI416193500	119478867	XP_001259469.1	"rRNA processing protein (Ebp2), putative [Neosartorya fischeri NRRL 181] "	Algae
21455	712	11215	745	5944	-23.006	-4.524	2.95E-06	3.12E-05	1790	craniferina_lrc9186	CUST_3893_PI416193496	156036008	XP_001586115.1	hypothetical protein SS1G_12690 [Sclerotinia sclerotiorum 1980] 	Algae
42209	2938	466	1074	79	6.044	2.595	9.23E-08	2.05E-06	1791	craniferina_c18750	CUST_11514_PI416193496	156048138	XP_001590036.1	hypothetical protein SS1G_08800 [Sclerotinia sclerotiorum 1980] 	Fungus
36054	8841	1286	484	103	6.883	2.783	2.31E-07	4.24E-06	1792	craniferina_c18476	CUST_11254_PI416193496	NA	NA	NA	Fungus
40823	171	6	37	2	27.649	4.789	3.40E-06	3.48E-05	1793	craniferina_c4157	CUST_1092_PI416193496	NA	NA	NA	Fungus
7283	2174	259	569	59	8.353	3.062	5.18E-07	7.92E-06	1794	craniferina_c25189	CUST_17611_PI416193496	145616408	XP_001403073.1	hypothetical protein MGG_00027 [Magnaporthe oryzae 70-15] 	Fungus
40398	37	2	12	0	14.642	3.872	1.75E-06	2.06E-05	1795	craniferina_c10990	CUST_5164_PI416193496	19075472	NP_587972.1	inorganic phosphate transporter (predicted) [Schizosaccharomyces pombe] 	Fungus
17717	36	4	9	2	10.879	3.444	1.09E-06	1.42E-05	1796	craniferina_c13322	CUST_12637_PI416193500	NA	NA	NA	Fungus
43018	177	838	39	132	-4.759	-2.251	3.85E-09	1.68E-07	1797	Cr_WMidi_8257B07.ab1	CUST_18597_PI416193500	NA	NA	NA	Algae
25137	165	10	104	2	15.08	3.915	1.86E-06	2.17E-05	1798	Cr_WMini_4225A08.ab1	CUST_19848_PI416193500	NA	NA	NA	Fungus
25770	2634	458	958	111	5.579	2.48	4.92E-08	1.26E-06	1799	craniferina_c11109	CUST_5257_PI416193496	261197155	XP_002624980.1	DUF974 domain-containing protein [Ajellomyces dermatitidis SLH14081] 	Fungus
1255	1730	153	257	40	11.526	3.527	1.19E-06	1.51E-05	1800	Cr_WMidi_8257E06.ab1	CUST_18657_PI416193500	189188210	XP_001930444.1	phytanoyl-CoA dioxygenase family protein [Pyrenophora tritici-repentis Pt-1C-BFP] 	Fungus
9783	927	138	63	36	6.873	2.781	2.33E-07	4.26E-06	1801	craniferina_c10475	CUST_4810_PI416193496	256723269	EEU36646.1	predicted protein [Nectria haematococca mpVI 77-13-4]	Fungus
36881	125	681	8	73	-5.447	-2.445	4.03E-08	1.08E-06	1802	craniferina_c23948	CUST_16448_PI416193496	NA	NA	NA	Fungus
32719	25	151	8	36	-6.094	-2.607	1.07E-07	2.31E-06	1803	craniferina_c20776	CUST_13447_PI416193496	169599046	XP_001792946.1	hypothetical protein SNOG_02336 [Phaeosphaeria nodorum SN15] 	Fungus
278	88	14	8	1	6.381	2.674	1.47E-07	2.95E-06	1804	craniferina_c6082	CUST_2021_PI416193496	154298011	XP_001549430.1	hypothetical protein BC1G_12158 [Botryotinia fuckeliana B05.10] 	Fungus
3099	788	79	180	3	9.748	3.285	8.54E-07	1.17E-05	1805	craniferina_c14173	CUST_7714_PI416193496	NA	NA	NA	Fungus
16559	3463	31063	742	1442	-9.119	-3.189	7.34E-07	1.04E-05	1806	craniferina_lrc451	CUST_839_PI416193500	154321682	XP_001560156.1	40S ribosomal protein S11 [Botryotinia fuckeliana B05.10] 	Fungus
7913	27	308	7	55	-11.437	-3.516	1.23E-06	1.55E-05	1807	craniferina_c6897	CUST_2471_PI416193496	46110609	XP_382362.1	hypothetical protein FG02186.1 [Gibberella zeae PH-1]	Fungus
26498	2	21	0	1	-11.558	-3.531	1.25E-06	1.58E-05	1808	craniferina_c6638	CUST_8652_PI416193500	182678569	YP_001832715.1	type I phosphodiesterase/nucleotide pyrophosphatase [Beijerinckia indica subsp. indica ATCC 9039] 	Fungus
42033	683	3	222	1	256.066	8	7.65E-06	6.60E-05	1809	craniferina_c5197	CUST_1588_PI416193496	NA	NA	NA	Algae
35365	2	33	0	5	-14.507	-3.859	1.80E-06	2.11E-05	1810	Cr_DMini_1249C01.ab1	CUST_16582_PI416193500	NA	NA	NA	Fungus
32098	15	126	2	56	-7.901	-2.982	4.56E-07	7.19E-06	1811	craniferina_c2941	CUST_620_PI416193496	225677916	EEH16200.1	conserved hypothetical protein [Paracoccidioides brasiliensis Pb03]	Fungus
44152	84	12	32	5	7.233	2.855	3.29E-07	5.61E-06	1812	craniferina_c19793	CUST_12508_PI416193496	NA	NA	NA	Algae
41841	22	154	4	56	-6.957	-2.798	2.68E-07	4.76E-06	1813	craniferina_c3344	CUST_762_PI416193496	296412717	XP_002836068.1	hypothetical protein [Tuber melanosporum Mel28] 	Algae
13318	199	1441	129	350	-8.268	-3.048	5.36E-07	8.14E-06	1814	craniferina_c15855	CUST_9100_PI416193496	NA	NA	NA	Fungus
38871	2	47	0	30	-17.082	-4.094	2.30E-06	2.56E-05	1815	craniferina_c18119	CUST_10924_PI416193496	NA	NA	NA	Fungus
31705	95	15	14	4	6.472	2.694	1.72E-07	3.35E-06	1816	craniferina_c10305	CUST_11219_PI416193500	169595254	XP_001791051.1	hypothetical protein SNOG_00362 [Phaeosphaeria nodorum SN15] 	Fungus
6632	2808	284	753	121	10.234	3.355	1.02E-06	1.35E-05	1817	craniferina_c8627	CUST_3515_PI416193496	242804092	XP_002484306.1	"glutamyl-tRNA(gln) amidotransferase subunit A, putative [Talaromyces stipitatus ATCC 10500] "	Fungus
11962	397	2185	15	628	-5.365	-2.424	3.68E-08	1.01E-06	1818	craniferina_lrc767	CUST_1388_PI416193500	116196628	XP_001224126.1	hypothetical protein CHGG_04912 [Chaetomium globosum CBS 148.51] 	Fungus
13186	32	144	4	3	-4.532	-2.18	1.21E-09	6.52E-08	1819	craniferina_c9612	CUST_10825_PI416193500	255954105	XP_002567805.1	Pc21g07650 [Penicillium chrysogenum Wisconsin 54-1255] 	Fungus
26870	798	129	72	11	6.187	2.629	1.30E-07	2.69E-06	1820	craniferina_c26467	CUST_15183_PI416193500	242764997	XP_002340885.1	conserved hypothetical protein [Talaromyces stipitatus ATCC 10500] 	Algae
5815	167	794	25	126	-4.75	-2.248	4.70E-09	1.97E-07	1821	Cr_DMini_865D04.ab1	CUST_17586_PI416193500	156042161	XP_001587638.1	hypothetical protein SS1G_11631 [Sclerotinia sclerotiorum 1980] 	Algae
22722	408	74	164	6	5.254	2.393	2.81E-08	8.16E-07	1822	craniferina_c8756	CUST_10315_PI416193500	261194545	XP_002623677.1	predicted protein [Ajellomyces dermatitidis SLH14081] 	Fungus
1990	204	43	23	2	4.68	2.226	3.58E-09	1.60E-07	1823	craniferina_c9382	CUST_10706_PI416193500	145254982	XP_001398825.1	hypothetical protein An18g03660 [Aspergillus niger] 	Algae
42520	72	380	8	95	-5.195	-2.377	2.46E-08	7.38E-07	1824	craniferina_c6957	CUST_2513_PI416193496	145231120	XP_001389824.1	hypothetical protein An01g14330 [Aspergillus niger] 	Algae
31798	492	102	78	11	4.792	2.261	6.55E-09	2.59E-07	1825	craniferina_c1806	CUST_258_PI416193496	NA	NA	NA	Fungus
17120	38625	193567	8609	24415	-5.069	-2.342	1.81E-08	5.74E-07	1826	Cr_DMini_4897D10.ab1	CUST_17266_PI416193500	189199602	XP_001936138.1	conserved hypothetical protein [Pyrenophora tritici-repentis Pt-1C-BFP] 	Fungus
2964	3488	105	424	61	37.594	5.232	4.38E-06	4.24E-05	1827	craniferina_c2141	CUST_345_PI416193496	NA	NA	NA	Algae
38153	2	37	0	12	-17.153	-4.1	2.38E-06	2.63E-05	1828	Cr_DMini_4609F02.ab1	CUST_17127_PI416193500	154303257	XP_001552036.1	hypothetical protein BC1G_09377 [Botryotinia fuckeliana B05.10] 	Algae
39570	863	171	256	30	4.943	2.305	1.23E-08	4.24E-07	1829	craniferina_lrc1092	CUST_1961_PI416193500	145233043	XP_001399894.1	hypothetical protein An02g07610 [Aspergillus niger] 	Fungus
22521	94	738	26	336	-7.555	-2.918	4.04E-07	6.54E-06	1830	craniferina_lrc563	CUST_1042_PI416193500	67516261	XP_658016.1	hypothetical protein AN0412.2 [Aspergillus nidulans FGSC A4] 	Fungus
9054	316	50	88	0	6.192	2.63	1.39E-07	2.83E-06	1831	Cr_Mini_01A06.ab1	CUST_17840_PI416193500	NA	NA	NA	Fungus
28509	2	27	0	16	-12.436	-3.636	1.52E-06	1.84E-05	1832	craniferina_c13844	CUST_7443_PI416193496	268570134	XP_002640700.1	C. briggsae CBR-DNJ-12 protein [Caenorhabditis briggsae] 	Fungus
28559	43	4	19	2	11.647	3.542	1.36E-06	1.68E-05	1833	craniferina_c24478	CUST_16946_PI416193496	238507227	XP_002384815.1	"(S)-2-hydroxy-acid oxidase, putative [Aspergillus flavus NRRL3357] "	Fungus
12527	375	66	80	19	5.741	2.521	7.84E-08	1.81E-06	1834	craniferina_c10360	CUST_4729_PI416193496	116206132	XP_001228875.1	predicted protein [Chaetomium globosum CBS 148.51] 	Fungus
30119	2008	151	529	24	13.065	3.708	1.70E-06	2.02E-05	1835	craniferina_c7616	CUST_9390_PI416193500	242812067	XP_002485882.1	"choline dehydrogenase, putative [Talaromyces stipitatus ATCC 10500] "	Fungus
34375	142	1765	27	60	-12.597	-3.655	1.61E-06	1.93E-05	1836	craniferina_c6421	CUST_2207_PI416193496	NA	NA	NA	Algae
33454	69	365	9	74	-5.273	-2.399	3.26E-08	9.11E-07	1837	craniferina_c6951	CUST_2508_PI416193496	154314191	XP_001556420.1	hypothetical protein BC1G_05189 [Botryotinia fuckeliana B05.10] 	Fungus
13823	23	108	6	23	-4.815	-2.268	9.07E-09	3.37E-07	1838	craniferina_c5878	CUST_7918_PI416193500	145232853	XP_001399799.1	hypothetical protein An02g06630 [Aspergillus niger] 	Fungus
39861	3152	462	525	111	6.876	2.782	2.80E-07	4.93E-06	1839	craniferina_lrc163	CUST_310_PI416193500	119501529	XP_001267521.1	5/3-nucleotidase SurE family protein [Neosartorya fischeri NRRL 181] 	Fungus
23640	154	31	18	6	5.056	2.338	2.12E-08	6.54E-07	1840	craniferina_c24981	CUST_17416_PI416193496	NA	NA	NA	Fungus
15361	43509	7784	3474	685	5.592	2.483	6.61E-08	1.58E-06	1841	Cr_WMidi_8257G02.ab1	CUST_18697_PI416193500	154293534	XP_001547284.1	hypothetical protein BC1G_13906 [Botryotinia fuckeliana B05.10] 	Fungus
42721	42	2	5	0	18.713	4.226	2.74E-06	2.93E-05	1842	craniferina_c13080	CUST_12580_PI416193500	154315579	XP_001557112.1	hypothetical protein BC1G_04362 [Botryotinia fuckeliana B05.10] 	Algae
3216	149	11	89	2	12.096	3.596	1.52E-06	1.83E-05	1843	Cr_WMini_4225A08.ab1	CUST_19849_PI416193500	NA	NA	NA	Fungus
17903	122	15	26	2	8.175	3.031	5.80E-07	8.66E-06	1844	craniferina_c23761	CUST_16272_PI416193496	NA	NA	NA	Fungus
12280	5	33	3	4	-6.88	-2.782	2.92E-07	5.10E-06	1845	Cr_DMidi_6817D06.ab1	CUST_16007_PI416193500	159464315	XP_001690387.1	hypothetical protein CHLREDRAFT_144253 [Chlamydomonas reinhardtii] 	Algae
3907	13	216	1	76	-16.108	-4.01	2.32E-06	2.57E-05	1846	craniferina_c17218	CUST_14075_PI416193500	NA	NA	NA	Fungus
2406	2266	426	569	88	5.28	2.4	3.64E-08	1.00E-06	1847	craniferina_c13385	CUST_7049_PI416193496	NA	NA	NA	Algae
37160	25	4	7	2	6.743	2.753	2.58E-07	4.62E-06	1848	craniferina_c23112	CUST_15659_PI416193496	159122329	EDP47450.1	"tryptophanyl-tRNA synthetase, putative [Aspergillus fumigatus A1163]"	Fungus
22848	936	193	141	90	5.199	2.378	3.05E-08	8.68E-07	1849	craniferina_c6796	CUST_2407_PI416193496	NA	NA	NA	Fungus
23691	10806	308	3951	21	33.537	5.068	4.46E-06	4.30E-05	1850	craniferina_c21621	CUST_14257_PI416193496	NA	NA	NA	Algae
30659	203	25	59	7	7.982	2.997	5.63E-07	8.48E-06	1851	craniferina_c20405	CUST_13094_PI416193496	NA	NA	NA	Algae
8537	2281	455	704	52	4.86	2.281	1.18E-08	4.11E-07	1852	craniferina_c2612	CUST_494_PI416193496	189210150	XP_001941407.1	phospholipase/Carboxylesterase superfamily protein [Pyrenophora tritici-repentis Pt-1C-BFP] 	Fungus
37936	3	22	1	3	-8.041	-3.007	5.78E-07	8.63E-06	1853	craniferina_c20213	CUST_12913_PI416193496	NA	NA	NA	Algae
41744	1169	30	207	15	42.036	5.394	4.96E-06	4.67E-05	1854	craniferina_c1252	CUST_146_PI416193496	NA	NA	NA	Fungus
14865	2378	350	91	13	6.792	2.764	2.78E-07	4.89E-06	1855	craniferina_c11596	CUST_11981_PI416193500	156052537	XP_001592195.1	hypothetical protein SS1G_06434 [Sclerotinia sclerotiorum 1980] 	Fungus
36845	3610	15701	599	3958	-4.293	-2.102	2.47E-10	1.75E-08	1856	craniferina_lrc733	CUST_1329_PI416193500	154286918	XP_001544254.1	conserved hypothetical protein [Ajellomyces capsulatus NAm1] 	Fungus
42986	127	15	12	1	8.594	3.103	7.43E-07	1.05E-05	1857	craniferina_c24918	CUST_17359_PI416193496	NA	NA	NA	Algae
3888	157	22	57	3	6.863	2.779	3.09E-07	5.33E-06	1858	craniferina_c9293	CUST_3966_PI416193496	42820809	CAE17675.1	fuSed4 protease [Aspergillus fumigatus]	Fungus
9642	958	165	179	93	6.336	2.664	1.93E-07	3.69E-06	1859	craniferina_lrc800	CUST_1447_PI416193500	156064831	XP_001598337.1	hypothetical protein SS1G_00423 [Sclerotinia sclerotiorum 1980] 	Fungus
37449	3755	21105	1794	2482	-6.052	-2.597	1.39E-07	2.83E-06	1860	craniferina_c1609	CUST_2794_PI416193500	189189522	XP_001931100.1	chromosome-associated kinesin KIF4 [Pyrenophora tritici-repentis Pt-1C-BFP] 	Fungus
5951	643	28	115	17	25.303	4.661	3.80E-06	3.80E-05	1861	craniferina_c17568	CUST_10442_PI416193496	NA	NA	NA	Fungus
4728	5058	632	1915	24	7.569	2.92	4.65E-07	7.29E-06	1862	craniferina_c11265	CUST_11783_PI416193500	156045898	XP_001589504.1	hypothetical protein SS1G_09225 [Sclerotinia sclerotiorum 1980] 	Fungus
37559	2	640	0	185	-297.335	-8.216	9.30E-06	7.76E-05	1863	craniferina_c20244	CUST_14564_PI416193500	NA	NA	NA	Fungus
19069	2	31	0	13	-16.197	-4.018	2.49E-06	2.72E-05	1864	craniferina_c16983	CUST_9981_PI416193496	NA	NA	NA	Fungus
34805	8233	39963	2412	4144	-4.98	-2.316	2.03E-08	6.33E-07	1865	craniferina_lrc1432	CUST_2520_PI416193500	119486712	XP_001262342.1	cytochrome C1 heme lyase [Neosartorya fischeri NRRL 181] 	Fungus
12349	165	3611	39	65	-22.3	-4.479	3.49E-06	3.54E-05	1866	craniferina_c11527	CUST_11930_PI416193500	116203745	XP_001227683.1	hypothetical protein CHGG_09756 [Chaetomium globosum CBS 148.51] 	Fungus
20195	33129	170000	15399	10475	-5.487	-2.456	6.76E-08	1.61E-06	1867	craniferina_c24108	CUST_16600_PI416193496	NA	NA	NA	Fungus
5090	832	14	116	2	60.856	5.927	5.85E-06	5.33E-05	1868	craniferina_c10165	CUST_4588_PI416193496	159474584	XP_001695405.1	ethanolamine kinase [Chlamydomonas reinhardtii] 	Algae
30357	37	219	18	25	-6.411	-2.681	2.19E-07	4.05E-06	1869	craniferina_c1516	CUST_2652_PI416193500	225679238	EEH17522.1	pirin [Paracoccidioides brasiliensis Pb03] 	Algae
28502	1659	11446	850	2921	-7.289	-2.866	4.32E-07	6.90E-06	1870	craniferina_c2758	CUST_4415_PI416193500	NA	NA	NA	Fungus
4889	41	3	6	1	11.927	3.576	1.67E-06	1.99E-05	1871	craniferina_c10100	CUST_11095_PI416193500	240110492	EER28650.1	hypothetical protein CPC735_039140 [Coccidioides posadasii C735 delta SOWgp]	Fungus
36563	6696	30852	2333	381	-4.797	-2.262	1.17E-08	4.09E-07	1872	craniferina_c6784	CUST_2399_PI416193496	NA	NA	NA	Fungus
19497	33577	6344	5655	530	5.252	2.393	4.18E-08	1.11E-06	1873	craniferina_c8895	CUST_10406_PI416193500	156039377	XP_001586796.1	hypothetical protein SS1G_11825 [Sclerotinia sclerotiorum 1980] 	Fungus
28596	191	30	69	5	6.144	2.619	1.75E-07	3.41E-06	1874	craniferina_c21148	CUST_13802_PI416193496	NA	NA	NA	Fungus
5532	13949	3066	3620	559	4.489	2.166	2.32E-09	1.12E-07	1875	craniferina_lrc9586	CUST_4181_PI416193496	154289936	XP_001545571.1	60S ribosomal protein L15 [Botryotinia fuckeliana B05.10] 	Fungus
32482	763	115	77	44	6.993	2.806	3.73E-07	6.15E-06	1876	craniferina_c26467	CUST_15184_PI416193500	242764997	XP_002340885.1	conserved hypothetical protein [Talaromyces stipitatus ATCC 10500] 	Algae
13470	325	1964	19	291	-6.001	-2.585	1.51E-07	3.02E-06	1877	craniferina_c3235	CUST_5028_PI416193500	71000341	XP_754865.1	DRAP deaminase [Aspergillus fumigatus Af293] 	Algae
16627	22	98	5	5	-4.605	-2.203	5.01E-09	2.08E-07	1878	craniferina_c9612	CUST_10826_PI416193500	255954105	XP_002567805.1	Pc21g07650 [Penicillium chrysogenum Wisconsin 54-1255] 	Fungus
21320	1342	197	78	20	6.815	2.769	3.39E-07	5.74E-06	1879	craniferina_c11448	CUST_5497_PI416193496	189208003	XP_001940335.1	conserved hypothetical protein [Pyrenophora tritici-repentis Pt-1C-BFP] 	Fungus
34580	11	2	2	0	5.399	2.433	6.41E-08	1.54E-06	1880	craniferina_c20214	CUST_12914_PI416193496	NA	NA	NA	Fungus
5057	76	3	31	1	27.256	4.769	4.34E-06	4.22E-05	1881	craniferina_c1093	CUST_1964_PI416193500	145496860	XP_001434420.1	hypothetical protein [Paramecium tetraurelia strain d4-2] 	Fungus
38336	1408	295	145	49	4.794	2.261	1.34E-08	4.54E-07	1882	craniferina_c20396	CUST_13086_PI416193496	169619637	XP_001803231.1	hypothetical protein SNOG_13017 [Phaeosphaeria nodorum SN15] 	Fungus
31549	134	858	15	155	-6.342	-2.665	2.29E-07	4.20E-06	1883	craniferina_c23356	CUST_15893_PI416193496	NA	NA	NA	Fungus
29209	139	3	23	2	49.963	5.643	5.85E-06	5.33E-05	1884	craniferina_c8432	CUST_3396_PI416193496	NA	NA	NA	Fungus
31912	26164	153922	12536	14827	-6.313	-2.658	2.26E-07	4.15E-06	1885	Cr_WMidi_6241B04.ab1	CUST_18177_PI416193500	NA	NA	NA	Fungus
2623	34	4	11	0	7.611	2.928	5.55E-07	8.38E-06	1886	craniferina_c6307	CUST_2141_PI416193496	NA	NA	NA	Fungus
9014	70168	15159	15504	2254	4.587	2.198	5.06E-09	2.09E-07	1887	craniferina_lrc252	CUST_479_PI416193500	225561848	EEH10128.1	60S acidic ribosomal protein P2 [Ajellomyces capsulatus G186AR]	Fungus
22499	20	2	3	0	10.88	3.444	1.48E-06	1.80E-05	1888	craniferina_c9540	CUST_4147_PI416193496	NA	NA	NA	Fungus
9190	25348	152091	10733	13870	-6.35	-2.667	2.39E-07	4.35E-06	1889	Cr_WMidi_6241B04.ab1	CUST_18176_PI416193500	NA	NA	NA	Fungus
42967	105	17	18	2	6.15	2.62	2.00E-07	3.79E-06	1890	craniferina_c18392	CUST_11174_PI416193496	240277063	EER40573.1	HLA class III protein Dom3z [Ajellomyces capsulatus H143]	Algae
24979	267	46	115	11	5.599	2.485	9.62E-08	2.12E-06	1891	craniferina_c14330	CUST_7843_PI416193496	296424599	XP_002841835.1	hypothetical protein [Tuber melanosporum Mel28] 	Fungus
8892	160	732	15	159	-4.506	-2.172	3.71E-09	1.64E-07	1892	Cr_DMini_865D04.ab1	CUST_17587_PI416193500	156042161	XP_001587638.1	hypothetical protein SS1G_11631 [Sclerotinia sclerotiorum 1980] 	Algae
39892	13140	3021	564	222	4.354	2.122	1.17E-09	6.37E-08	1893	Cr_WMidi_7777F09.ab1	CUST_18528_PI416193500	NA	NA	NA	Fungus
8823	1919	263	386	23	7.209	2.85	4.63E-07	7.27E-06	1894	craniferina_c16255	CUST_9415_PI416193496	239612835	EEQ89822.1	aldehyde dehydrogenase [Ajellomyces dermatitidis ER-3]	Algae
16481	14047	3052	2811	245	4.547	2.185	4.89E-09	2.04E-07	1895	craniferina_c1152	CUST_2057_PI416193500	156043241	XP_001588177.1	predicted protein [Sclerotinia sclerotiorum 1980] 	Fungus
41926	12	76	2	9	-6.606	-2.724	3.09E-07	5.33E-06	1896	craniferina_lrc20523	CUST_13207_PI416193496	154323940	XP_001561284.1	hypothetical protein BC1G_00369 [Botryotinia fuckeliana B05.10] 	Fungus
28498	4320	990	866	46	4.308	2.107	8.33E-10	4.84E-08	1897	craniferina_c9427	CUST_10732_PI416193500	239607296	EEQ84283.1	clathrin-coated vesicle protein [Ajellomyces dermatitidis ER-3]	Fungus
30025	923	53	386	3	16.035	4.003	2.77E-06	2.96E-05	1898	craniferina_c20923	CUST_13587_PI416193496	169764869	XP_001816906.1	hypothetical protein [Aspergillus oryzae RIB40] 	Fungus
43367	64	5	33	3	13.486	3.753	2.24E-06	2.50E-05	1899	Cr_DMidi_9601E11.ab1	CUST_16339_PI416193500	155733607	ABU39931.1	beta-galactosidase [Cloning vector pGreenII 0179]	Fungus
35981	339	2974	62	205	-8.857	-3.147	9.85E-07	1.31E-05	1900	craniferina_c24490	CUST_16957_PI416193496	NA	NA	NA	Fungus
6879	1845	261	267	33	7.065	2.821	4.35E-07	6.93E-06	1901	craniferina_c12592	CUST_6383_PI416193496	NA	NA	NA	Algae
22169	154	35	16	9	4.453	2.155	2.99E-09	1.37E-07	1902	craniferina_c19273	CUST_12012_PI416193496	NA	NA	NA	Fungus
15426	5626	24404	464	5825	-4.269	-2.094	6.40E-10	3.86E-08	1903	craniferina_lrc80	CUST_151_PI416193500	145246226	XP_001395362.1	hypothetical protein An12g02830 [Aspergillus niger] 	Fungus
42512	766	10196	114	906	-13.383	-3.742	2.24E-06	2.50E-05	1904	craniferina_lrc365	CUST_687_PI416193500	2772940	AAB96651.1	putative cruciform DNA binding protein [Glomus versiforme]	Algae
43327	99	715	68	75	-8.86	-3.147	1.01E-06	1.34E-05	1905	craniferina_lrc692	CUST_1260_PI416193500	145230043	XP_001389330.1	hypothetical protein An01g09090 [Aspergillus niger] 	Fungus
22991	4	386	1	225	-88.359	-6.465	7.41E-06	6.44E-05	1906	craniferina_lrc204	CUST_385_PI416193500	295646723	ADG23112.1	40S ribosomal protein Rps16 [Rhizoplaca chrysoleuca]	Fungus
19767	4	90	1	11	-20.467	-4.355	3.69E-06	3.70E-05	1907	craniferina_c21542	CUST_14683_PI416193500	39971019	XP_366900.1	hypothetical protein MGG_02976 [Magnaporthe oryzae 70-15] 	Fungus
18759	661	125	164	10	5.214	2.382	5.23E-08	1.32E-06	1908	Cr_DMini_2305F09.ab1	CUST_16813_PI416193500	NA	NA	NA	Fungus
23270	593	2923	153	286	-5.027	-2.33	3.67E-08	1.01E-06	1909	Cr_DMini_2305B12.ab1	CUST_16736_PI416193500	255936223	XP_002559138.1	Pc13g07060 [Penicillium chrysogenum Wisconsin 54-1255] 	Fungus
14708	9507	53309	3049	13991	-5.645	-2.497	1.17E-07	2.49E-06	1910	craniferina_c23028	CUST_15577_PI416193496	NA	NA	NA	Fungus
40542	76	686	66	96	-11.848	-3.567	1.94E-06	2.24E-05	1911	craniferina_c15809	CUST_13466_PI416193500	121700947	XP_001268738.1	"heat shock protein Hsp98/Hsp104/ClpA, putative [Aspergillus clavatus NRRL 1] "	Fungus
22059	122	608	66	85	-5.444	-2.445	8.63E-08	1.95E-06	1912	craniferina_c24731	CUST_17180_PI416193496	NA	NA	NA	Fungus
28608	586	3429	260	905	-6.123	-2.614	2.16E-07	4.01E-06	1913	craniferina_c2402	CUST_3964_PI416193500	154298168	XP_001549508.1	predicted protein [Botryotinia fuckeliana B05.10] 	Fungus
6507	983	5073	139	962	-5.137	-2.361	4.47E-08	1.16E-06	1914	Cr_DMidi_7585A04.ab1	CUST_16097_PI416193500	255937109	XP_002559581.1	Pc13g11640 [Penicillium chrysogenum Wisconsin 54-1255] 	Fungus
38563	16266	3587	3437	266	4.47	2.16	3.88E-09	1.69E-07	1915	Cr_DMini_3841B03.ab1	CUST_16881_PI416193500	119491965	XP_001263477.1	hypothetical protein NFIA_067470 [Neosartorya fischeri NRRL 181] 	Fungus
44893	1390	274	452	43	4.907	2.295	2.63E-08	7.75E-07	1916	craniferina_c11752	CUST_12072_PI416193500	37523158	NP_926535.1	hypothetical protein glr3589 [Gloeobacter violaceus PCC 7421] 	Algae
22479	6	137	2	30	-21.292	-4.412	3.94E-06	3.91E-05	1917	Cr_WMidi_6241C07.ab1	CUST_18199_PI416193500	NA	NA	NA	Fungus
15586	468	2135	119	184	-4.64	-2.214	1.02E-08	3.71E-07	1918	Cr_DMini_4609C10.ab1	CUST_17082_PI416193500	119479867	XP_001259962.1	beta-glucosidase [Neosartorya fischeri NRRL 181] 	Fungus
27670	1749	254	270	47	6.916	2.79	4.32E-07	6.90E-06	1919	craniferina_lrc544	CUST_39_PI416193496	NA	NA	NA	Fungus
33830	907	218	125	51	4.217	2.076	4.53E-10	2.88E-08	1920	craniferina_c26808	CUST_19161_PI416193496	125546411	EAY92550.1	hypothetical protein OsI_14290 [Oryza sativa Indica Group]	Algae
44099	129	17	60	6	7.596	2.925	6.22E-07	9.14E-06	1921	craniferina_c8756	CUST_10316_PI416193500	261194545	XP_002623677.1	predicted protein [Ajellomyces dermatitidis SLH14081] 	Fungus
15718	34	2	10	0	16.528	4.047	3.14E-06	3.27E-05	1922	craniferina_c23250	CUST_15792_PI416193496	291179817	EFE35603.1	hypothetical protein ARB_05646 [Arthroderma benhamiae CBS 112371]	Algae
13849	975	6365	700	1526	-7.722	-2.949	6.71E-07	9.69E-06	1923	craniferina_c10543	CUST_4861_PI416193496	115398774	XP_001214976.1	conserved hypothetical protein [Aspergillus terreus NIH2624] 	Fungus
37546	87	437	22	78	-5.087	-2.347	4.39E-08	1.15E-06	1924	craniferina_c14798	CUST_8243_PI416193496	226462698	EEH59990.1	predicted protein [Micromonas pusilla CCMP1545]	Algae
34047	777	185	85	18	4.205	2.072	4.04E-10	2.61E-08	1925	craniferina_c6399	CUST_8402_PI416193500	261360748	EEY23176.1	mitochondrial 2-oxodicarboxylate carrier 1 [Verticillium albo-atrum VaMs.102]	Fungus
14755	112	6	77	2	17.809	4.155	3.40E-06	3.48E-05	1926	Cr_WMini_4225B08.ab1	CUST_19864_PI416193500	NA	NA	NA	Fungus
8267	2	77	0	5	-39.564	-5.306	6.01E-06	5.44E-05	1927	Cr_DMidi_7585B10.ab1	CUST_16134_PI416193500	258565543	XP_002583516.1	tryptophan synthase [Uncinocarpus reesii 1704] 	Fungus
6284	56	567	17	292	-9.48	-3.245	1.30E-06	1.63E-05	1928	craniferina_c4056	CUST_6019_PI416193500	NA	NA	NA	Fungus
15768	6883	28373	153	2261	-4.114	-2.04	9.00E-11	7.25E-09	1929	craniferina_lrc516	CUST_961_PI416193500	156058015	XP_001594931.1	conserved hypothetical protein [Sclerotinia sclerotiorum 1980] 	Fungus
40381	238	35	120	4	6.156	2.622	2.42E-07	4.38E-06	1930	craniferina_c3970	CUST_5910_PI416193500	256724957	EEU38325.1	hypothetical protein NECHADRAFT_91425 [Nectria haematococca mpVI 77-13-4]	Fungus
37967	19	3	3	1	5.904	2.562	1.92E-07	3.66E-06	1931	craniferina_c9928	CUST_4430_PI416193496	226290332	EEH45816.1	conserved hypothetical protein [Paracoccidioides brasiliensis Pb18]	Fungus
14220	2	23	1	7	-9.322	-3.221	1.25E-06	1.58E-05	1932	craniferina_c19270	CUST_12009_PI416193496	239612602	EEQ89589.1	aminotransferase [Ajellomyces dermatitidis ER-3]	Fungus
29743	13	2	3	0	6.491	2.698	3.36E-07	5.70E-06	1933	craniferina_c20784	CUST_13455_PI416193496	NA	NA	NA	Fungus
10779	8	195	5	44	-30.925	-4.951	5.43E-06	5.03E-05	1934	Cr_WMidi_6241C07.ab1	CUST_18198_PI416193500	NA	NA	NA	Fungus
29627	3044	13200	762	2104	-4.381	-2.131	3.07E-09	1.41E-07	1935	craniferina_c25281	CUST_17699_PI416193496	NA	NA	NA	Algae
5009	10710	1978	2375	153	5.343	2.418	8.23E-08	1.88E-06	1936	craniferina_c16134	CUST_13604_PI416193500	115388337	XP_001211674.1	hypothetical protein ATEG_02496 [Aspergillus terreus NIH2624] 	Fungus
24681	33251	6602	5968	1551	5.082	2.345	4.89E-08	1.25E-06	1937	craniferina_lrc513	CUST_955_PI416193500	295664112	XP_002792608.1	40S ribosomal protein S22 [Paracoccidioides brasiliensis Pb01] 	Fungus
34493	296	3540	96	1685	-11.519	-3.526	1.99E-06	2.28E-05	1938	craniferina_c4213	CUST_6194_PI416193500	189204436	XP_001938553.1	hypothetical protein PTRG_08221 [Pyrenophora tritici-repentis Pt-1C-BFP] 	Fungus
25264	65	757	16	49	-11.935	-3.577	2.18E-06	2.45E-05	1939	craniferina_c2540	CUST_471_PI416193496	NA	NA	NA	Algae
23059	190	12	39	4	16.815	4.072	3.40E-06	3.48E-05	1940	craniferina_c20894	CUST_13560_PI416193496	169611232	XP_001799034.1	hypothetical protein SNOG_08724 [Phaeosphaeria nodorum SN15] 	Fungus
4815	5	35	2	9	-6.976	-2.802	5.02E-07	7.75E-06	1941	craniferina_c15902	CUST_9138_PI416193496	NA	NA	NA	Algae
2000	392	4507	38	239	-11.536	-3.528	2.04E-06	2.33E-05	1942	craniferina_c16584	CUST_13784_PI416193500	255553297	XP_002517691.1	"adenylate cyclase, putative [Ricinus communis] "	Algae
3663	28	139	9	12	-5.04	-2.333	4.68E-08	1.21E-06	1943	craniferina_c5586	CUST_7613_PI416193500	295668943	XP_002795020.1	E3 ubiquitin-protein ligase bre1 [Paracoccidioides brasiliensis Pb01] 	Fungus
41746	65	15	8	2	4.293	2.102	1.84E-09	9.29E-08	1944	craniferina_c10585	CUST_11387_PI416193500	156048378	XP_001590156.1	hypothetical protein SS1G_08920 [Sclerotinia sclerotiorum 1980] 	Fungus
38500	7454	42585	4994	961	-6.628	-2.729	3.82E-07	6.25E-06	1945	craniferina_c23601	CUST_16120_PI416193496	238500001	XP_002381235.1	conserved hypothetical protein [Aspergillus flavus NRRL3357] 	Algae
14094	4298	896	633	308	4.94	2.305	3.72E-08	1.02E-06	1946	craniferina_c9593	CUST_10807_PI416193500	154321153	XP_001559892.1	hypothetical protein BC1G_01451 [Botryotinia fuckeliana B05.10] 	Fungus
29353	5848	13	1402	2	440.46	8.783	1.24E-05	9.76E-05	1947	craniferina_c12426	CUST_6237_PI416193496	156051912	XP_001591917.1	hypothetical protein SS1G_07363 [Sclerotinia sclerotiorum 1980] 	Fungus
29962	365	4605	86	484	-12.802	-3.678	2.44E-06	2.68E-05	1948	craniferina_lrc324	CUST_613_PI416193500	46123273	XP_386190.1	hypothetical protein FG06014.1 [Gibberella zeae PH-1]	Fungus
31404	767	4064	75	792	-5.251	-2.393	7.04E-08	1.66E-06	1949	Cr_DMidi_7585A04.ab1	CUST_16098_PI416193500	255937109	XP_002559581.1	Pc13g11640 [Penicillium chrysogenum Wisconsin 54-1255] 	Fungus
3708	6731	19	190	8	381.718	8.576	1.22E-05	9.60E-05	1950	craniferina_c7845	CUST_9579_PI416193500	NA	NA	NA	Fungus
11986	3340	47473	1329	18746	-14.377	-3.846	2.82E-06	3.01E-05	1951	craniferina_c1250	CUST_2211_PI416193500	238499607	XP_002381038.1	"MFS monocarboxylate transporter, putative [Aspergillus flavus NRRL3357] "	Fungus
36761	4841	645	2383	41	6.907	2.788	4.82E-07	7.51E-06	1952	craniferina_c6359	CUST_8369_PI416193500	NA	NA	NA	Fungus
44738	769	4998	474	1506	-7.091	-2.826	5.34E-07	8.12E-06	1953	craniferina_c15409	CUST_8741_PI416193496	NA	NA	NA	Fungus
15135	11	446	1	49	-42.109	-5.396	6.50E-06	5.79E-05	1954	craniferina_c18034	CUST_10844_PI416193496	NA	NA	NA	Algae
26512	87	430	18	54	-4.999	-2.322	4.29E-08	1.13E-06	1955	craniferina_c10309	CUST_4694_PI416193496	NA	NA	NA	Algae
22581	7444	415	3384	35	16.684	4.06	3.43E-06	3.50E-05	1956	craniferina_c6476	CUST_2232_PI416193496	NA	NA	NA	Fungus
8066	2994	12258	1018	1037	-4.263	-2.092	1.43E-09	7.46E-08	1957	craniferina_c983	CUST_1770_PI416193500	121703774	XP_001270151.1	"ribosomal large subunit biogenesis protein MAK16, putative [Aspergillus clavatus NRRL 1] "	Fungus
34673	204	1022	18	62	-5.016	-2.327	4.82E-08	1.24E-06	1958	craniferina_c20756	CUST_13427_PI416193496	NA	NA	NA	Algae
31118	1530	7445	143	1781	-4.779	-2.257	2.46E-08	7.38E-07	1959	craniferina_c1105	CUST_1983_PI416193500	261193819	XP_002623315.1	nucleolar essential protein 1 [Ajellomyces dermatitidis SLH14081] 	Fungus
37836	21	2	5	0	8.735	3.127	1.15E-06	1.48E-05	1960	craniferina_c23320	CUST_15859_PI416193496	NA	NA	NA	Fungus
22049	10579	16	3424	8	710.97	9.474	1.40E-05	0.000107429	1961	craniferina_c14707	CUST_13074_PI416193500	189202820	XP_001937746.1	phosphatidylinositol-4-phosphate 5-kinase fab1 (PtdIns(4)P-5-kinase) [Pyrenophora tritici-repentis Pt-1C-BFP] 	Fungus
1747	4891	31291	876	3524	-6.443	-2.688	3.62E-07	6.02E-06	1962	craniferina_c1295	CUST_2284_PI416193500	169604644	XP_001795743.1	hypothetical protein SNOG_05336 [Phaeosphaeria nodorum SN15] 	Fungus
557	882	183	250	30	4.741	2.245	2.28E-08	6.93E-07	1963	craniferina_lrc1092	CUST_2183_PI416105755	145233043	XP_001399894.1	hypothetical protein An02g07610 [Aspergillus niger] 	Fungus
31849	6276	49161	5189	5773	-9.814	-3.295	1.56E-06	1.87E-05	1964	craniferina_c5523	CUST_7560_PI416193500	240280867	EER44371.1	TPR domain-containing protein [Ajellomyces capsulatus H143]	Fungus
13742	12334	2234	2663	147	5.45	2.446	1.19E-07	2.51E-06	1965	craniferina_c16134	CUST_13603_PI416193500	115388337	XP_001211674.1	hypothetical protein ATEG_02496 [Aspergillus terreus NIH2624] 	Fungus
13741	9	2	2	0	4.421	2.145	5.63E-09	2.30E-07	1966	craniferina_c8249	CUST_3288_PI416193496	291188836	EFE44155.1	hypothetical protein TRV_01048 [Trichophyton verrucosum HKI 0517]	Fungus
40689	166	975	85	325	-6.175	-2.626	2.98E-07	5.19E-06	1967	craniferina_c1242	CUST_2200_PI416193500	116202795	XP_001227209.1	hypothetical protein CHGG_09282 [Chaetomium globosum CBS 148.51] 	Fungus
30468	6945	210	1167	134	38.442	5.265	6.52E-06	5.80E-05	1968	craniferina_c22267	CUST_14871_PI416193496	256722816	EEU36196.1	hypothetical protein NECHADRAFT_87129 [Nectria haematococca mpVI 77-13-4]	Fungus
18678	264	1666	192	177	-7.447	-2.897	6.95E-07	9.97E-06	1969	craniferina_c17197	CUST_10146_PI416193496	240279122	EER42627.1	ABC transporter [Ajellomyces capsulatus H143]	Fungus
2491	100	13	54	5	7.403	2.888	6.83E-07	9.83E-06	1970	craniferina_c12463	CUST_6271_PI416193496	NA	NA	NA	Algae
15823	60	573	16	273	-9.023	-3.174	1.32E-06	1.65E-05	1971	craniferina_c4056	CUST_6020_PI416193500	NA	NA	NA	Fungus
17496	11	2	3	0	5.452	2.447	1.21E-07	2.54E-06	1972	craniferina_c5585	CUST_1777_PI416193496	NA	NA	NA	Fungus
10811	909	4319	196	637	-4.796	-2.262	2.90E-08	8.40E-07	1973	craniferina_c24072	CUST_16567_PI416193496	NA	NA	NA	Algae
6044	11974	1836	1232	78	6.503	2.701	3.96E-07	6.43E-06	1974	craniferina_c4300	CUST_1154_PI416193496	NA	NA	NA	Fungus
19455	6763	10	897	5	739.991	9.531	1.46E-05	0.000111408	1975	craniferina_c25186	CUST_17608_PI416193496	239609375	EEQ86362.1	capsular associated protein [Ajellomyces dermatitidis ER-3]	Fungus
30452	2235	42	403	31	65.681	6.037	8.11E-06	6.92E-05	1976	craniferina_c2429	CUST_4002_PI416193500	46109974	XP_382045.1	hypothetical protein FG01869.1 [Gibberella zeae PH-1]	Algae
2297	101	18	19	2	5.502	2.46	1.39E-07	2.82E-06	1977	craniferina_lrc790	CUST_1430_PI416193500	291184070	EFE39639.1	conserved hypothetical protein [Trichophyton verrucosum HKI 0517]	Fungus
39393	114	24	11	6	4.792	2.261	3.08E-08	8.73E-07	1978	craniferina_c25152	CUST_17574_PI416193496	189197301	XP_001934988.1	betaine aldehyde dehydrogenase 1 [Pyrenophora tritici-repentis Pt-1C-BFP] 	Fungus
29710	12711	594	3902	491	26.151	4.709	5.49E-06	5.07E-05	1979	craniferina_c6414	CUST_8415_PI416193500	145232253	XP_001399578.1	hypothetical protein An02g04410 [Aspergillus niger] 	Fungus
7728	27	2	1	0	12.165	3.605	2.51E-06	2.73E-05	1980	craniferina_c17095	CUST_10067_PI416193496	189206656	XP_001939662.1	ankyrin repeat domain containing protein [Pyrenophora tritici-repentis Pt-1C-BFP] 	Fungus
16951	91	2008	19	214	-22.409	-4.486	4.93E-06	4.65E-05	1981	Cr_DMini_673B03.ab1	CUST_17384_PI416193500	169763250	XP_001727525.1	hypothetical protein [Aspergillus oryzae RIB40] 	Algae
34139	84	20	9	1	4.237	2.083	1.90E-09	9.50E-08	1982	craniferina_c7734	CUST_9496_PI416193500	261202550	XP_002628489.1	serine/threonine protein kinase Japonica Group [Ajellomyces dermatitidis SLH14081] 	Fungus
44238	4985	172	332	21	29.159	4.866	5.91E-06	5.37E-05	1983	craniferina_c8292	CUST_9944_PI416193500	NA	NA	NA	Fungus
23706	712	158	68	57	4.722	2.239	2.72E-08	8.00E-07	1984	craniferina_c7596	CUST_9369_PI416193500	NA	NA	NA	Fungus
33537	34	154	12	7	-4.801	-2.263	3.35E-08	9.31E-07	1985	craniferina_c5051	CUST_7073_PI416193500	119491263	XP_001263220.1	"low temperature essential 1, lte1 [Neosartorya fischeri NRRL 181] "	Algae
6074	44	6	8	3	7.669	2.939	8.33E-07	1.15E-05	1986	craniferina_c9067	CUST_10505_PI416193500	212539075	XP_002149693.1	"alpha-1,6-mannosyltransferase subunit, putative [Penicillium marneffei ATCC 18224] "	Fungus
13177	2182	427	592	40	4.996	2.321	5.55E-08	1.38E-06	1987	craniferina_c11094	CUST_5242_PI416193496	NA	NA	NA	Fungus
787	2	22	0	4	-8.97	-3.165	1.38E-06	1.71E-05	1988	craniferina_c20402	CUST_13092_PI416193496	NA	NA	NA	Fungus
17248	6281	1262	1158	275	4.995	2.321	5.55E-08	1.38E-06	1989	craniferina_lrc9786	CUST_4322_PI416193496	156032700	XP_001585187.1	hypothetical protein SS1G_13755 [Sclerotinia sclerotiorum 1980] 	Fungus
12731	835	89	96	29	9.708	3.279	1.72E-06	2.04E-05	1990	craniferina_c18241	CUST_11033_PI416193496	67540196	XP_663872.1	hypothetical protein AN6268.2 [Aspergillus nidulans FGSC A4] 	Fungus
23549	326	51	33	13	6.59	2.72	4.62E-07	7.26E-06	1991	craniferina_c8419	CUST_3388_PI416193496	242791006	XP_002481674.1	phosphatidylserine synthase [Talaromyces stipitatus ATCC 10500] 	Fungus
27592	251	1084	46	59	-4.364	-2.126	5.67E-09	2.31E-07	1992	craniferina_c13838	CUST_7438_PI416193496	NA	NA	NA	Fungus
34828	20	2	3	0	10.062	3.331	1.86E-06	2.17E-05	1993	craniferina_c13856	CUST_7453_PI416193496	NA	NA	NA	Fungus
10373	98	2	11	1	41.242	5.366	7.26E-06	6.33E-05	1994	craniferina_c14610	CUST_8079_PI416193496	258574285	XP_002541324.1	predicted protein [Uncinocarpus reesii 1704] 	Fungus
4176	555	2825	145	436	-5.159	-2.367	8.21E-08	1.87E-06	1995	Cr_DMini_2305B11.ab1	CUST_16735_PI416193500	NA	NA	NA	Fungus
38835	41	4	2	1	11.012	3.461	2.25E-06	2.52E-05	1996	craniferina_c10100	CUST_11096_PI416193500	240110492	EER28650.1	hypothetical protein CPC735_039140 [Coccidioides posadasii C735 delta SOWgp]	Fungus
20230	145	24	51	2	5.731	2.519	2.15E-07	3.99E-06	1997	craniferina_c2921	CUST_611_PI416193496	259483026	CBF78056.1	"TPA: MFS multidrug transporter, putative (AFU_orthologue; AFUA_6G03040) [Aspergillus nidulans FGSC A4]"	Fungus
43833	5475	1061	214	53	5.162	2.368	8.63E-08	1.95E-06	1998	craniferina_c14664	CUST_13059_PI416193500	NA	NA	NA	Fungus
56	1073	7224	409	1664	-6.993	-2.806	6.33E-07	9.25E-06	1999	Cr_DMini_2305F05.ab1	CUST_16807_PI416193500	39973179	XP_367980.1	conserved hypothetical protein [Magnaporthe oryzae 70-15] 	Algae
13123	16776	90	1898	32	194.519	7.604	1.19E-05	9.44E-05	2000	craniferina_lrc116	CUST_221_PI416193500	164655656	XP_001728957.1	hypothetical protein MGL_3951 [Malassezia globosa CBS 7966] 	Fungus
28328	1884	345	236	23	5.443	2.444	1.45E-07	2.92E-06	2001	Cr_DMini_673A07.ab1	CUST_17370_PI416193500	242764910	XP_002340866.1	"ACN9 family domain containing protein, putative [Talaromyces stipitatus ATCC 10500] "	Algae
32419	7485	47621	2589	5335	-6.575	-2.717	4.86E-07	7.56E-06	2002	Cr_WMidi_9889D05.ab1	CUST_19014_PI416193500	238601911	XP_002395539.1	hypothetical protein MPER_04392 [Moniliophthora perniciosa FA553] 	Fungus
41637	9530	1623	2783	274	5.74	2.521	2.19E-07	4.06E-06	2003	craniferina_c1237	CUST_2193_PI416193500	240280553	EER44057.1	40S ribosomal protein S10b [Ajellomyces capsulatus H143]	Fungus
151	2586	69	408	31	39.792	5.314	7.50E-06	6.50E-05	2004	craniferina_c12691	CUST_6460_PI416193496	NA	NA	NA	Fungus
704	2787	195	1246	16	13.43	3.747	3.11E-06	3.25E-05	2005	Cr_DMidi_7585D05.ab1	CUST_16165_PI416193500	NA	NA	NA	Algae
40954	228	2532	79	1065	-10.935	-3.451	2.29E-06	2.55E-05	2006	craniferina_c4213	CUST_6193_PI416193500	189204436	XP_001938553.1	hypothetical protein PTRG_08221 [Pyrenophora tritici-repentis Pt-1C-BFP] 	Fungus
35232	2	36	0	9	-17.636	-4.14	4.27E-06	4.16E-05	2007	craniferina_c1379	CUST_2427_PI416193500	240104875	EER23070.1	"FK506-binding protein 2 precursor/ peptidyl-prolyl cis-trans isomerase, putative [Coccidioides posadasii C735 delta SOWgp]"	Fungus
36593	4	174	1	45	-49.297	-5.623	8.10E-06	6.91E-05	2008	craniferina_lrc415	CUST_776_PI416193500	85092751	XP_959528.1	hypothetical protein NCU02209 [Neurospora crassa OR74A] 	Fungus
17001	11452	67239	8831	8175	-7.13	-2.834	7.12E-07	1.02E-05	2009	craniferina_c2326	CUST_3850_PI416193500	70995456	XP_752483.1	heat shock protein/chaperonin HSP78 [Aspergillus fumigatus Af293] 	Fungus
40379	306	1821	19	332	-5.881	-2.556	2.81E-07	4.94E-06	2010	craniferina_c3235	CUST_5027_PI416193500	71000341	XP_754865.1	DRAP deaminase [Aspergillus fumigatus Af293] 	Algae
8926	2077	278	1035	13	6.752	2.755	5.68E-07	8.52E-06	2011	craniferina_c6775	CUST_8760_PI416193500	169616175	XP_001801503.1	hypothetical protein SNOG_11261 [Phaeosphaeria nodorum SN15] 	Fungus
34152	11831	69815	9246	4359	-7.226	-2.853	7.62E-07	1.07E-05	2012	craniferina_c2326	CUST_3849_PI416193500	70995456	XP_752483.1	heat shock protein/chaperonin HSP78 [Aspergillus fumigatus Af293] 	Fungus
21876	478	82	140	23	5.808	2.538	2.61E-07	4.66E-06	2013	craniferina_c15178	CUST_8551_PI416193496	189189850	XP_001931264.1	hypothetical protein PTRG_00931 [Pyrenophora tritici-repentis Pt-1C-BFP] 	Fungus
38059	413	83	69	10	4.982	2.317	6.54E-08	1.57E-06	2014	craniferina_c1443	CUST_2537_PI416193500	242796079	XP_002482724.1	"cytochrome C1/Cyt1, putative [Talaromyces stipitatus ATCC 10500] "	Fungus
36498	7328	1728	1373	188	4.205	2.072	2.44E-09	1.16E-07	2015	craniferina_c13094	CUST_6790_PI416193496	NA	NA	NA	Fungus
31265	105	24	7	2	4.48	2.163	1.36E-08	4.60E-07	2016	craniferina_c16834	CUST_9868_PI416193496	171683379	XP_001906632.1	hypothetical protein [Podospora anserina S mat+] 	Fungus
6208	176	3	100	1	59.399	5.892	8.79E-06	7.39E-05	2017	craniferina_c12582	CUST_6374_PI416193496	NA	NA	NA	Fungus
185	3727	539	2271	27	5.948	2.572	3.07E-07	5.31E-06	2018	craniferina_c19587	CUST_12310_PI416193496	NA	NA	NA	Fungus
36515	541	100	171	17	5.245	2.391	1.10E-07	2.36E-06	2019	craniferina_c12300	CUST_6135_PI416193496	226288365	EEH43877.1	MGMT family protein [Paracoccidioides brasiliensis Pb18]	Fungus
13133	61	15	10	3	4.162	2.057	1.65E-09	8.48E-08	2020	craniferina_c23359	CUST_15896_PI416193496	NA	NA	NA	Fungus
19975	578	3186	262	823	-5.774	-2.53	2.56E-07	4.58E-06	2021	craniferina_c24071	CUST_16566_PI416193496	NA	NA	NA	Fungus
5003	87	452	31	87	-5.349	-2.419	1.37E-07	2.81E-06	2022	craniferina_c2171	CUST_3631_PI416193500	256732779	EEU46127.1	hypothetical protein NECHADRAFT_100184 [Nectria haematococca mpVI 77-13-4]	Fungus
23632	573	2848	150	358	-5.054	-2.337	8.03E-08	1.84E-06	2023	Cr_DMini_2305B12.ab1	CUST_16737_PI416193500	255936223	XP_002559138.1	Pc13g07060 [Penicillium chrysogenum Wisconsin 54-1255] 	Fungus
4724	246	47	17	6	5.188	2.375	1.00E-07	2.18E-06	2024	craniferina_c5680	CUST_7716_PI416193500	NA	NA	NA	Fungus
15113	18	86	3	7	-4.803	-2.264	4.37E-08	1.14E-06	2025	craniferina_c22265	CUST_14869_PI416193496	NA	NA	NA	Algae
2934	6	39	3	9	-6.545	-2.71	5.12E-07	7.87E-06	2026	craniferina_c7524	CUST_2864_PI416193496	NA	NA	NA	Fungus
21111	11	2	5	0	5.704	2.512	2.34E-07	4.28E-06	2027	craniferina_c13198	CUST_6887_PI416193496	NA	NA	NA	Fungus
16625	2404	41	685	23	65.225	6.027	9.40E-06	7.83E-05	2028	craniferina_c19361	CUST_12098_PI416193496	NA	NA	NA	Algae
22181	16	68	2	15	-4.239	-2.084	3.72E-09	1.64E-07	2029	craniferina_c9816	CUST_4346_PI416193496	242765529	XP_002340992.1	"autophagy ubiquitin-activating enzyme ApgG, putative [Talaromyces stipitatus ATCC 10500] "	Fungus
44047	2492	29103	423	9551	-11.365	-3.506	2.53E-06	2.75E-05	2030	craniferina_c2807	CUST_4480_PI416193500	NA	NA	NA	Fungus
42660	244	56	21	10	4.43	2.147	1.17E-08	4.10E-07	2031	craniferina_c20900	CUST_13566_PI416193496	154323131	XP_001560880.1	hypothetical protein BC1G_00908 [Botryotinia fuckeliana B05.10] 	Fungus
13657	14	2	6	0	6.933	2.794	6.78E-07	9.78E-06	2032	craniferina_c26182	CUST_18556_PI416193496	259481856	CBF75768.1	TPA: TPR domain protein (AFU_orthologue; AFUA_3G01710) [Aspergillus nidulans FGSC A4]	Fungus
13581	54804	12188	18044	1650	4.337	2.117	7.44E-09	2.86E-07	2033	Cr_WMini_1825E02.ab1	CUST_19305_PI416193500	291189787	EFE45055.1	hypothetical protein TRV_00154 [Trichophyton verrucosum HKI 0517]	Fungus
27603	239	55	28	6	4.313	2.109	6.72E-09	2.64E-07	2034	craniferina_c4235	CUST_6221_PI416193500	115391151	XP_001213080.1	predicted protein [Aspergillus terreus NIH2624] 	Algae
30813	1623	10045	1394	2350	-7.862	-2.975	1.10E-06	1.43E-05	2035	craniferina_c10329	CUST_4709_PI416193496	159476666	XP_001696432.1	heat shock protein 70B [Chlamydomonas reinhardtii] 	Algae
35688	11	56	2	10	-5.356	-2.421	1.47E-07	2.95E-06	2036	craniferina_c27208	CUST_19546_PI416193496	NA	NA	NA	Fungus
40719	47	358	7	60	-7.625	-2.931	9.88E-07	1.32E-05	2037	craniferina_c10276	CUST_4673_PI416193496	NA	NA	NA	Fungus
6764	2	16	1	5	-6.649	-2.733	5.70E-07	8.55E-06	2038	craniferina_c13012	CUST_12557_PI416193500	NA	NA	NA	Fungus
9602	160	22	30	9	7.737	2.952	1.06E-06	1.39E-05	2039	craniferina_c8005	CUST_3143_PI416193496	119186911	XP_001244062.1	hypothetical protein CIMG_03503 [Coccidioides immitis RS]	Fungus
30243	19603	98	3348	40	211.563	7.725	1.29E-05	0.00010062	2040	craniferina_lrc116	CUST_222_PI416193500	164655656	XP_001728957.1	hypothetical protein MGL_3951 [Malassezia globosa CBS 7966] 	Fungus
783	545	116	123	11	4.645	2.216	2.94E-08	8.47E-07	2041	craniferina_c11800	CUST_5746_PI416193496	67538652	XP_663100.1	hypothetical protein AN5496.2 [Aspergillus nidulans FGSC A4] 	Fungus
44846	32	3	3	0	9.281	3.214	1.79E-06	2.10E-05	2042	craniferina_lrc525	CUST_979_PI416193500	NA	NA	NA	Fungus
13024	1343	7976	312	1655	-5.953	-2.574	3.32E-07	5.65E-06	2043	Cr_DMini_2305F05.ab1	CUST_16806_PI416193500	39973179	XP_367980.1	conserved hypothetical protein [Magnaporthe oryzae 70-15] 	Algae
12397	39	2	5	0	18.92	4.242	4.88E-06	4.62E-05	2044	craniferina_c23326	CUST_15865_PI416193496	NA	NA	NA	Algae
33542	4774	1116	1068	49	4.203	2.072	3.23E-09	1.47E-07	2045	craniferina_c2354	CUST_3895_PI416193500	NA	NA	NA	Fungus
6793	349	77	119	2	4.333	2.115	8.44E-09	3.19E-07	2046	Cr_DMidi_7585A07.ab1	CUST_16103_PI416193500	168042124	XP_001773539.1	predicted protein [Physcomitrella patens subsp. patens] 	Algae
43216	12	54	2	3	-4.439	-2.15	1.29E-08	4.40E-07	2047	craniferina_c13682	CUST_7303_PI416193496	116194356	XP_001222990.1	hypothetical protein CHGG_03776 [Chaetomium globosum CBS 148.51] 	Fungus
28101	2900	18223	1994	875	-7.544	-2.915	9.73E-07	1.30E-05	2048	craniferina_c9138	CUST_10551_PI416193500	NA	NA	NA	Algae
19864	259	47	69	15	5.588	2.482	2.19E-07	4.05E-06	2049	craniferina_c18626	CUST_11397_PI416193496	255945975	XP_002563755.1	Pc20g12700 [Penicillium chrysogenum Wisconsin 54-1255] 	Algae
27805	914	3930	227	654	-4.354	-2.122	9.51E-09	3.51E-07	2050	craniferina_c3668	CUST_5557_PI416193500	242780226	XP_002479551.1	DnaJ domain protein [Talaromyces stipitatus ATCC 10500] 	Fungus
15621	11	2	5	0	5.382	2.428	1.61E-07	3.18E-06	2051	craniferina_c7199	CUST_9053_PI416193500	NA	NA	NA	Fungus
33144	12346	540	4088	435	27.816	4.798	6.68E-06	5.91E-05	2052	craniferina_c6414	CUST_8416_PI416193500	145232253	XP_001399578.1	hypothetical protein An02g04410 [Aspergillus niger] 	Fungus
20011	751	109	154	23	6.86	2.778	6.75E-07	9.74E-06	2053	craniferina_c8269	CUST_3301_PI416193496	33411645	BAC81429.1	Ribonuclease Le37 [Lentinula edodes]	Algae
32894	18	90	5	14	-5.223	-2.385	1.21E-07	2.54E-06	2054	craniferina_c20928	CUST_13592_PI416193496	170111940	XP_001887173.1	predicted protein [Laccaria bicolor S238N-H82] 	Fungus
9589	655	148	129	21	4.387	2.133	1.15E-08	4.05E-07	2055	craniferina_c13854	CUST_7452_PI416193496	NA	NA	NA	Algae
16918	2004	17	254	13	151.779	7.246	1.25E-05	9.82E-05	2056	craniferina_c13909	CUST_12796_PI416193500	NA	NA	NA	Algae
34083	980	7059	652	1145	-8.62	-3.108	1.51E-06	1.82E-05	2057	craniferina_lrc19933	CUST_12641_PI416193496	NA	NA	NA	Algae
38540	331	56	41	12	5.991	2.583	3.65E-07	6.05E-06	2058	craniferina_c10363	CUST_4731_PI416193496	156042320	XP_001587717.1	hypothetical protein SS1G_10957 [Sclerotinia sclerotiorum 1980] 	Fungus
27220	2404	313	1206	30	6.885	2.783	7.13E-07	1.02E-05	2059	craniferina_c6775	CUST_8759_PI416193500	169616175	XP_001801503.1	hypothetical protein SNOG_11261 [Phaeosphaeria nodorum SN15] 	Fungus
28319	105	19	9	5	5.503	2.46	2.10E-07	3.93E-06	2060	craniferina_c6769	CUST_8751_PI416193500	158563980	Q6MY57.2	PAN3_ASPFURecName: Full=PAB-dependent poly(A)-specific ribonuclease subunit pan3; AltName: Full=PAB1P-dependent poly(A)-nuclease	Algae
33992	1825	358	621	54	4.92	2.299	6.91E-08	1.63E-06	2061	craniferina_c9047	CUST_3797_PI416193496	NA	NA	NA	Fungus
16524	101	4601	11	479	-45.656	-5.513	8.74E-06	7.35E-05	2062	craniferina_c18624	CUST_11395_PI416193496	NA	NA	NA	Algae
36125	18673	3517	4492	647	5.264	2.396	1.38E-07	2.81E-06	2063	craniferina_lrc433	CUST_807_PI416193500	169603183	XP_001795013.1	hypothetical protein SNOG_04600 [Phaeosphaeria nodorum SN15] 	Algae
41825	2556	10896	205	2365	-4.199	-2.07	3.91E-09	1.70E-07	2064	craniferina_c1105	CUST_1984_PI416193500	261193819	XP_002623315.1	nucleolar essential protein 1 [Ajellomyces dermatitidis SLH14081] 	Fungus
9085	42	3007	15	309	-75.621	-6.241	1.07E-05	8.66E-05	2065	craniferina_c14828	CUST_8266_PI416193496	NA	NA	NA	Algae
8781	161	782	42	145	-4.923	-2.3	7.35E-08	1.72E-06	2066	craniferina_c3494	CUST_5349_PI416193500	212526954	XP_002143634.1	conserved hypothetical protein [Penicillium marneffei ATCC 18224] 	Fungus
15104	626	5718	678	293	-13.928	-3.8	3.70E-06	3.71E-05	2067	craniferina_c8648	CUST_10231_PI416193500	3378498	CAA08856.1	nitrite reductase (NADPH) [Phaeosphaeria nodorum] 	Fungus
14013	23	208	6	77	-8.943	-3.161	1.76E-06	2.07E-05	2068	craniferina_c14992	CUST_8404_PI416193496	NA	NA	NA	Fungus
34853	6380	140385	5485	5013	-31.372	-4.971	7.62E-06	6.58E-05	2069	Cr_DMini_865G10.ab1	CUST_17650_PI416193500	67522991	XP_659556.1	hypothetical protein AN1952.2 [Aspergillus nidulans FGSC A4] 	Fungus
3346	461	2635	212	635	-6.031	-2.592	3.98E-07	6.46E-06	2070	craniferina_c2402	CUST_3963_PI416193500	154298168	XP_001549508.1	predicted protein [Botryotinia fuckeliana B05.10] 	Fungus
14424	379	80	71	6	4.668	2.223	3.99E-08	1.07E-06	2071	craniferina_c8348	CUST_3348_PI416193496	NA	NA	NA	Fungus
19990	3	48	2	12	-15.003	-3.907	4.16E-06	4.07E-05	2072	craniferina_c26382	CUST_18745_PI416193496	169598514	XP_001792680.1	hypothetical protein SNOG_02061 [Phaeosphaeria nodorum SN15] 	Fungus
43928	3856	25185	2250	4695	-7.535	-2.914	1.08E-06	1.41E-05	2073	craniferina_c1073	CUST_1926_PI416193500	NA	NA	NA	Algae
33249	176	34	25	2	5.143	2.363	1.21E-07	2.54E-06	2074	craniferina_lrc838	CUST_1516_PI416193500	291178561	EFE34350.1	conserved hypothetical protein [Arthroderma benhamiae CBS 112371]	Algae
7143	166181	38748	24041	674	4.259	2.09	7.16E-09	2.78E-07	2075	Cr_DMini_2305E04.ab1	CUST_16782_PI416193500	224809196	BAH28808.1	putative opsin-like protein [Bipolaris oryzae]	Algae
24194	1394	14	226	13	126.959	6.988	1.25E-05	9.79E-05	2076	craniferina_c3143	CUST_4915_PI416193500	295666299	XP_002793700.1	conserved hypothetical protein [Paracoccidioides brasiliensis Pb01] 	Fungus
11007	2	33	1	9	-14.908	-3.898	4.21E-06	4.11E-05	2077	Cr_DMini_1249C01.ab1	CUST_16583_PI416193500	NA	NA	NA	Fungus
38477	81	7	11	1	12.143	3.602	3.31E-06	3.41E-05	2078	craniferina_c18113	CUST_14348_PI416193500	261357507	EEY19935.1	predicted protein [Verticillium albo-atrum VaMs.102]	Fungus
37294	81	397	21	74	-4.932	-2.302	8.51E-08	1.93E-06	2079	craniferina_c25240	CUST_17661_PI416193496	154279620	XP_001540623.1	splicing factor U2AF 35 kDa subunit [Ajellomyces capsulatus NAm1] 	Fungus
39523	231	59	31	5	3.91	1.967	1.68E-10	1.24E-08	2080	craniferina_c20874	CUST_14624_PI416193500	115385957	XP_001209525.1	conserved hypothetical protein [Aspergillus terreus NIH2624] 	Algae
12218	5399	28951	1403	4677	-5.447	-2.446	2.22E-07	4.09E-06	2081	Cr_DMini_2305G03.ab1	CUST_16823_PI416193500	NA	NA	NA	Fungus
13358	1599	8205	403	2726	-5.064	-2.34	1.16E-07	2.46E-06	2082	craniferina_lrc493	CUST_918_PI416193500	NA	NA	NA	Fungus
44172	279	1655	58	143	-6.018	-2.589	4.15E-07	6.66E-06	2083	craniferina_c5176	CUST_7189_PI416193500	NA	NA	NA	Fungus
38976	76	902	20	191	-11.862	-3.568	3.23E-06	3.34E-05	2084	craniferina_c15882	CUST_13494_PI416193500	NA	NA	NA	Fungus
30318	1162	99	522	16	10.795	3.432	2.79E-06	2.98E-05	2085	craniferina_c6098	CUST_2029_PI416193496	169622806	XP_001804811.1	hypothetical protein SNOG_14629 [Phaeosphaeria nodorum SN15] 	Fungus
43488	72	2	13	0	31.64	4.984	8.07E-06	6.89E-05	2086	craniferina_c28034	CUST_20300_PI416193496	NA	NA	NA	Algae
19099	645	6538	175	710	-10.326	-3.368	2.57E-06	2.79E-05	2087	craniferina_c6782	CUST_2397_PI416193496	NA	NA	NA	Algae
16695	10162	1404	1806	486	7.453	2.898	1.10E-06	1.43E-05	2088	craniferina_c15422	CUST_8749_PI416193496	291183726	EFE39325.1	hypothetical protein TRV_05995 [Trichophyton verrucosum HKI 0517]	Fungus
19191	162	32	41	7	4.999	2.322	1.04E-07	2.25E-06	2089	craniferina_c12838	CUST_6579_PI416193496	NA	NA	NA	Fungus
12302	807	73	176	19	11.145	3.478	3.00E-06	3.16E-05	2090	craniferina_c17223	CUST_14077_PI416193500	145244743	XP_001394664.1	hypothetical protein An11g06860 [Aspergillus niger] 	Fungus
22726	87	423	19	42	-4.928	-2.301	9.01E-08	2.01E-06	2091	craniferina_lrc26237	CUST_18607_PI416193496	169604434	XP_001795638.1	hypothetical protein SNOG_05230 [Phaeosphaeria nodorum SN15] 	Fungus
42709	1560	9959	411	2085	-6.441	-2.687	6.06E-07	8.93E-06	2092	BTK05728005(c)SJ1(t)Dry_0.5-1kb_1441-1536_C7(p)T3(s)090205SJ1SEQ1.051.ab1	CUST_15542_PI416193500	NA	NA	NA	NA
29893	57	307	18	61	-5.499	-2.459	2.57E-07	4.61E-06	2093	craniferina_c6702	CUST_2343_PI416193496	296817431	XP_002849052.1	hscarg protein [Arthroderma otae CBS 113480] 	Fungus
13866	394	2868	163	475	-7.656	-2.937	1.22E-06	1.55E-05	2094	craniferina_c6354	CUST_2170_PI416193496	NA	NA	NA	Fungus
35572	3874	22600	1739	7336	-6.152	-2.621	5.08E-07	7.83E-06	2095	craniferina_c1075	CUST_1930_PI416193500	145232510	XP_001399699.1	hypothetical protein An02g05630 [Aspergillus niger] 	Fungus
20585	4234	1139	425	156	3.728	1.899	3.45E-12	4.58E-10	2096	craniferina_c21419	CUST_14680_PI416193500	67903822	XP_682167.1	hypothetical protein AN8898.2 [Aspergillus nidulans FGSC A4] 	Fungus
42739	227	49	43	11	4.703	2.233	5.50E-08	1.37E-06	2097	craniferina_c10593	CUST_11396_PI416193500	145602500	XP_359920.2	hypothetical protein MGG_04857 [Magnaporthe oryzae 70-15] 	Fungus
16074	607	156	74	22	3.91	1.967	3.00E-10	2.05E-08	2098	craniferina_c16384	CUST_9519_PI416193496	156051118	XP_001591520.1	hypothetical protein SS1G_06966 [Sclerotinia sclerotiorum 1980] 	Algae
8868	8	62	1	8	-7.33	-2.874	1.09E-06	1.42E-05	2099	craniferina_c23106	CUST_15653_PI416193496	145614158	XP_001413480.1	hypothetical protein MGG_11305 [Magnaporthe oryzae 70-15] 	Fungus
37524	91	2	17	1	37.625	5.234	9.42E-06	7.84E-05	2100	craniferina_c18029	CUST_10840_PI416193496	NA	NA	NA	Fungus
6791	172	45	25	9	3.83	1.937	7.51E-11	6.27E-09	2101	craniferina_c27596	CUST_19914_PI416193496	NA	NA	NA	Fungus
13703	6317	135098	5375	3779	-30.4	-4.926	8.15E-06	6.94E-05	2102	Cr_DMini_865G10.ab1	CUST_17651_PI416193500	67522991	XP_659556.1	hypothetical protein AN1952.2 [Aspergillus nidulans FGSC A4] 	Fungus
41755	8087	30284	170	2895	-3.734	-1.901	6.13E-12	7.55E-10	2103	craniferina_c17312	CUST_14126_PI416193500	256730970	EEU44320.1	hypothetical protein NECHADRAFT_48840 [Nectria haematococca mpVI 77-13-4]	Algae
18497	4	345	2	75	-96.448	-6.592	1.24E-05	9.74E-05	2104	craniferina_c13975	CUST_12817_PI416193500	NA	NA	NA	Algae
42340	1746	11765	287	1704	-6.751	-2.755	8.00E-07	1.11E-05	2105	craniferina_c5736	CUST_7773_PI416193500	156032864	XP_001585269.1	hypothetical protein SS1G_13838 [Sclerotinia sclerotiorum 1980] 	Fungus
34610	150	23	28	1	6.327	2.662	5.93E-07	8.80E-06	2106	craniferina_c10178	CUST_4598_PI416193496	156062146	XP_001596995.1	hypothetical protein SS1G_01188 [Sclerotinia sclerotiorum 1980] 	Fungus
44326	858	200	23	56	4.386	2.133	1.98E-08	6.21E-07	2107	craniferina_c17629	CUST_14240_PI416193500	255935893	XP_002558973.1	Pc13g05390 [Penicillium chrysogenum Wisconsin 54-1255] 	Fungus
31590	2459	9153	104	219	-3.723	-1.897	4.97E-12	6.27E-10	2108	Cr_DMidi_5473C03.ab1	CUST_15821_PI416193500	189195136	XP_001933906.1	spindle pole body component 97 [Pyrenophora tritici-repentis Pt-1C-BFP] 	Fungus
44980	2404	8980	152	480	-3.737	-1.902	8.34E-12	9.71E-10	2109	Cr_DMidi_5473C03.ab1	CUST_15820_PI416193500	189195136	XP_001933906.1	spindle pole body component 97 [Pyrenophora tritici-repentis Pt-1C-BFP] 	Fungus
15690	5743	1139	387	20	5.036	2.332	1.29E-07	2.67E-06	2110	craniferina_c14664	CUST_13060_PI416193500	NA	NA	NA	Fungus
4787	166	37	43	7	4.413	2.142	2.24E-08	6.83E-07	2111	craniferina_c14718	CUST_8168_PI416193496	189195704	XP_001934190.1	N-acetyltransferase complex ARD1 subunit [Pyrenophora tritici-repentis Pt-1C-BFP] 	Fungus
41351	1470	97	258	62	17.332	4.115	5.44E-06	5.03E-05	2112	craniferina_c26642	CUST_18997_PI416193496	169618736	XP_001802781.1	hypothetical protein SNOG_12560 [Phaeosphaeria nodorum SN15] 	Fungus
10001	6978	33569	4435	3175	-5.481	-2.454	2.77E-07	4.88E-06	2113	craniferina_c2323	CUST_3844_PI416193500	NA	NA	NA	Fungus
15060	274	64	59	4	4.238	2.083	1.02E-08	3.71E-07	2114	craniferina_c2180	CUST_3647_PI416193500	145245553	XP_001395044.1	hypothetical protein An11g10870 [Aspergillus niger] 	Fungus
21408	74569	19845	3551	2793	3.779	1.918	3.60E-11	3.41E-09	2115	craniferina_lrc301	CUST_567_PI416193500	115395952	XP_001213615.1	conserved hypothetical protein [Aspergillus terreus NIH2624] 	Fungus
41717	637	2962	90	347	-4.661	-2.221	5.37E-08	1.35E-06	2116	Cr_DMidi_9697D02.ab1	CUST_16457_PI416193500	154309459	XP_001554063.1	hypothetical protein BC1G_07200 [Botryotinia fuckeliana B05.10] 	Fungus
37369	2	682	1	17	-294.49	-8.202	1.70E-05	0.000125862	2117	craniferina_c5022	CUST_7027_PI416193500	238583909	XP_002390393.1	hypothetical protein MPER_10333 [Moniliophthora perniciosa FA553] 	Fungus
34660	159	1022	49	113	-6.591	-2.72	7.58E-07	1.07E-05	2118	craniferina_lrc18991	CUST_11741_PI416193496	121701419	XP_001268974.1	nitrate transporter CrnA [Aspergillus clavatus NRRL 1] 	Fungus
2453	348	64	68	13	5.397	2.432	2.51E-07	4.51E-06	2119	craniferina_c14676	CUST_13063_PI416193500	154300290	XP_001550561.1	hypothetical protein BC1G_11334 [Botryotinia fuckeliana B05.10] 	Fungus
44995	3	81	1	24	-24.132	-4.593	7.49E-06	6.50E-05	2120	craniferina_c10826	CUST_11525_PI416193500	164424624	XP_963318.2	hypothetical protein NCU06844 [Neurospora crassa OR74A] 	Fungus
40323	1563	139	390	17	11.033	3.464	3.25E-06	3.36E-05	2121	craniferina_c7616	CUST_9389_PI416193500	242812067	XP_002485882.1	"choline dehydrogenase, putative [Talaromyces stipitatus ATCC 10500] "	Fungus
25819	442	101	45	7	4.391	2.135	2.33E-08	7.05E-07	2122	craniferina_c28130	CUST_20372_PI416193496	242813059	XP_002486089.1	"COP9 signalosome subunit 2 (CsnB), putative [Talaromyces stipitatus ATCC 10500] "	Algae
4016	264	62	20	12	4.316	2.11	1.73E-08	5.55E-07	2123	craniferina_c3987	CUST_5930_PI416193500	242794262	XP_002482334.1	conserved hypothetical protein [Talaromyces stipitatus ATCC 10500] 	Fungus
40122	42650	9929	6630	1031	4.275	2.096	1.46E-08	4.89E-07	2124	craniferina_c13504	CUST_7152_PI416193496	189209532	XP_001941098.1	conserved hypothetical protein [Pyrenophora tritici-repentis Pt-1C-BFP] 	Fungus
14553	12	50	3	5	-4.055	-2.02	3.18E-09	1.45E-07	2125	craniferina_c17505	CUST_10388_PI416193496	240107880	EER26054.1	"Fungal specific transcription factor, putative [Coccidioides posadasii C735 delta SOWgp]"	Fungus
2896	108877	23275	4198	1377	4.681	2.227	6.10E-08	1.48E-06	2126	craniferina_lrc15646	CUST_8935_PI416193496	NA	NA	NA	Algae
44701	1491	195	521	52	7.472	2.901	1.28E-06	1.61E-05	2127	craniferina_c20426	CUST_13115_PI416193496	256724261	EEU37632.1	hypothetical protein NECHADRAFT_72919 [Nectria haematococca mpVI 77-13-4]	Algae
29166	186	37	71	2	4.865	2.282	9.87E-08	2.16E-06	2128	craniferina_c12562	CUST_6354_PI416193496	NA	NA	NA	Algae
23110	1834	339	632	64	5.237	2.389	2.06E-07	3.88E-06	2129	craniferina_c8281	CUST_3310_PI416193496	NA	NA	NA	Algae
10735	8221	1868	1454	72	4.353	2.122	2.19E-08	6.73E-07	2130	Cr_DMini_4609A02.ab1	CUST_17030_PI416193500	238490690	XP_002376582.1	conserved hypothetical protein [Aspergillus flavus NRRL3357] 	Fungus
38915	29931	5331	11668	271	5.273	2.399	2.19E-07	4.05E-06	2131	craniferina_c7961	CUST_9682_PI416193500	170087950	XP_001875198.1	predicted protein [Laccaria bicolor S238N-H82] 	Fungus
16007	16	2	4	0	8.657	3.114	2.07E-06	2.36E-05	2132	craniferina_c6821	CUST_2424_PI416193496	169622487	XP_001804652.1	hypothetical protein SNOG_14468 [Phaeosphaeria nodorum SN15] 	Fungus
1045	591	2838	162	378	-4.888	-2.289	1.08E-07	2.32E-06	2133	Cr_DMini_2305B11.ab1	CUST_16734_PI416193500	NA	NA	NA	Fungus
8542	3177	12688	142	696	-3.993	-1.997	2.13E-09	1.04E-07	2134	craniferina_lrc1370	CUST_2414_PI416193500	296804368	XP_002843036.1	conserved hypothetical protein [Arthroderma otae CBS 113480] 	Fungus
12457	1896	9670	880	412	-5.459	-2.449	3.09E-07	5.33E-06	2135	craniferina_lrc832	CUST_1507_PI416193500	70997299	XP_753399.1	"arrestin (or S-antigen), N-terminal domain protein [Aspergillus fumigatus Af293] "	Fungus
34480	117555	29440	9023	2647	3.997	1.999	2.30E-09	1.11E-07	2136	Cr_DMini_673B10.ab1	CUST_17398_PI416193500	115433342	XP_001216808.1	conserved hypothetical protein [Aspergillus terreus NIH2624] 	Fungus
23235	790	117	242	7	6.53	2.707	7.95E-07	1.11E-05	2137	craniferina_c13818	CUST_12773_PI416193500	256729259	EEU42613.1	hypothetical protein NECHADRAFT_95742 [Nectria haematococca mpVI 77-13-4]	Fungus
6963	85	9	26	4	9.471	3.244	2.59E-06	2.80E-05	2138	craniferina_c15597	CUST_13384_PI416193500	119487667	XP_001262565.1	hypothetical protein NFIA_031010 [Neosartorya fischeri NRRL 181] 	Fungus
39873	16	3	3	0	6.033	2.593	5.64E-07	8.49E-06	2139	craniferina_c22947	CUST_15502_PI416193496	NA	NA	NA	Algae
5758	980	6547	494	461	-7.509	-2.909	1.37E-06	1.70E-05	2140	craniferina_c23977	CUST_16475_PI416193496	NA	NA	NA	Fungus
20258	45	8	12	2	5.927	2.567	5.13E-07	7.88E-06	2141	craniferina_c16529	CUST_9634_PI416193496	NA	NA	NA	Fungus
11538	196	811	67	62	-4.288	-2.1	1.83E-08	5.80E-07	2142	craniferina_c6736	CUST_2368_PI416193496	154275290	XP_001538496.1	conserved hypothetical protein [Ajellomyces capsulatus NAm1] 	Fungus
23363	2187	520	339	58	4.193	2.068	1.06E-08	3.79E-07	2143	Cr_DMidi_9601D11.ab1	CUST_16321_PI416193500	NA	NA	NA	Algae
34348	431	91	77	13	4.695	2.231	7.36E-08	1.72E-06	2144	craniferina_c1443	CUST_2538_PI416193500	242796079	XP_002482724.1	"cytochrome C1/Cyt1, putative [Talaromyces stipitatus ATCC 10500] "	Fungus
16398	4776	1105	1562	46	4.18	2.064	1.01E-08	3.67E-07	2145	craniferina_c1280	CUST_2255_PI416193500	NA	NA	NA	Fungus
28764	3	31	3	19	-9.611	-3.265	2.75E-06	2.95E-05	2146	craniferina_c19831	CUST_12544_PI416193496	NA	NA	NA	Fungus
11472	2	173	0	14	-74.674	-6.223	1.28E-05	9.99E-05	2147	craniferina_c13929	CUST_7517_PI416193496	NA	NA	NA	Fungus
10296	3690	17009	1977	1928	-5.036	-2.332	1.63E-07	3.20E-06	2148	craniferina_c6108	CUST_8146_PI416193500	156057429	XP_001594638.1	hypothetical protein SS1G_04445 [Sclerotinia sclerotiorum 1980] 	Fungus
28537	44	285	7	52	-6.5	-2.7	8.01E-07	1.12E-05	2149	craniferina_c22325	CUST_14760_PI416193500	NA	NA	NA	Fungus
8208	36	148	11	17	-4.293	-2.102	2.01E-08	6.28E-07	2150	craniferina_c21740	CUST_14367_PI416193496	119481077	XP_001260567.1	"Golgi membrane protein (Rer1), putative [Neosartorya fischeri NRRL 181] "	Fungus
39955	181	970	56	130	-5.51	-2.462	3.48E-07	5.83E-06	2151	craniferina_c17268	CUST_14102_PI416193500	156053229	XP_001592541.1	DNA repair protein rhp51 [Sclerotinia sclerotiorum 1980] 	Fungus
18771	1771	10908	968	1486	-6.771	-2.759	9.74E-07	1.30E-05	2152	craniferina_c856	CUST_1545_PI416193500	116180524	XP_001220111.1	hypothetical protein CHGG_00890 [Chaetomium globosum CBS 148.51] 	Fungus
2547	509	2559	236	401	-5.378	-2.427	2.93E-07	5.11E-06	2153	craniferina_c23148	CUST_15693_PI416193496	169612219	XP_001799527.1	hypothetical protein SNOG_09228 [Phaeosphaeria nodorum SN15] 	Fungus
11759	405	10652	111	5002	-25.35	-4.664	8.54E-06	7.22E-05	2154	craniferina_lrc28466	CUST_20655_PI416193496	NA	NA	NA	Fungus
39495	49914	9291	9393	1838	5.379	2.427	2.96E-07	5.14E-06	2155	craniferina_c12649	CUST_6423_PI416193496	NA	NA	NA	Fungus
42532	594	128	22	11	4.66	2.22	7.05E-08	1.66E-06	2156	craniferina_c18406	CUST_11187_PI416193496	NA	NA	NA	Algae
26954	3920	14237	320	752	-3.636	-1.862	2.56E-12	3.54E-10	2157	craniferina_c6996	CUST_8910_PI416193500	154305424	XP_001553114.1	hypothetical protein BC1G_08481 [Botryotinia fuckeliana B05.10] 	Fungus
21330	40611	9627	8685	149	4.151	2.053	9.98E-09	3.63E-07	2158	craniferina_lrc114	CUST_217_PI416193500	261194861	XP_002623835.1	60S ribosomal protein L35 [Ajellomyces dermatitidis SLH14081] 	Fungus
15951	6	25	2	5	-4.198	-2.07	1.27E-08	4.33E-07	2159	craniferina_c17199	CUST_10148_PI416193496	242801803	XP_002483844.1	conserved hypothetical protein [Talaromyces stipitatus ATCC 10500] 	Fungus
2340	5	1077	3	589	-203.853	-7.671	1.73E-05	0.000127448	2160	craniferina_c6965	CUST_2519_PI416193496	NA	NA	NA	Fungus
23652	402	54	231	17	6.923	2.791	1.13E-06	1.46E-05	2161	craniferina_c24317	CUST_16796_PI416193496	239608550	EEQ85537.1	conserved hypothetical protein [Ajellomyces dermatitidis ER-3]	Fungus
12138	964	13662	429	5568	-14.66	-3.874	5.27E-06	4.91E-05	2162	craniferina_c7518	CUST_2861_PI416193496	270267491	YP_003331185.1	cytochrome c oxidase subunit I [Rotaria rotatoria] 	Fungus
13341	73	19	3	2	3.849	1.945	6.66E-10	4.00E-08	2163	craniferina_c4523	CUST_6523_PI416193500	71001114	XP_755238.1	vacuolar transporter chaperone (Vtc4) [Aspergillus fumigatus Af293] 	Fungus
36191	591	3106	101	348	-5.286	-2.402	2.67E-07	4.75E-06	2164	Cr_DMini_4897F06.ab1	CUST_17303_PI416193500	154274173	XP_001537938.1	predicted protein [Ajellomyces capsulatus NAm1] 	Algae
31220	250	3363	88	191	-14.046	-3.812	5.07E-06	4.76E-05	2165	craniferina_c27225	CUST_19563_PI416193496	NA	NA	NA	Algae
4793	924	217	37	53	4.346	2.12	2.91E-08	8.41E-07	2166	craniferina_c17629	CUST_14239_PI416193500	255935893	XP_002558973.1	Pc13g05390 [Penicillium chrysogenum Wisconsin 54-1255] 	Fungus
31999	3388	580	939	82	5.714	2.515	4.59E-07	7.22E-06	2167	craniferina_c7716	CUST_9482_PI416193500	226290267	EEH45751.1	conserved hypothetical protein [Paracoccidioides brasiliensis Pb18]	Fungus
7522	2	12	0	2	-5.855	-2.55	5.37E-07	8.15E-06	2168	craniferina_c18956	CUST_14453_PI416193500	NA	NA	NA	Fungus
9273	2072	8962	765	1864	-4.466	-2.159	4.24E-08	1.12E-06	2169	craniferina_c11226	CUST_11758_PI416193500	NA	NA	NA	Fungus
36188	288	66	18	4	4.35	2.121	2.99E-08	8.57E-07	2170	craniferina_c4649	CUST_6640_PI416193500	296816957	XP_002848815.1	GPI mannosyltransferase 4 [Arthroderma otae CBS 113480] 	Fungus
38309	4223	696	684	100	6.052	2.598	6.34E-07	9.26E-06	2171	craniferina_lrc1446	CUST_2543_PI416193500	NA	NA	NA	Fungus
40806	1770	307	472	64	5.69	2.508	4.53E-07	7.16E-06	2172	craniferina_c7716	CUST_9481_PI416193500	226290267	EEH45751.1	conserved hypothetical protein [Paracoccidioides brasiliensis Pb18]	Fungus
40669	2	11	0	4	-4.643	-2.215	7.38E-08	1.72E-06	2173	Cr_WMini_3841D05.ab1	CUST_19644_PI416193500	NA	NA	NA	Fungus
40111	133	1062	21	204	-7.913	-2.984	1.83E-06	2.14E-05	2174	craniferina_c14686	CUST_8140_PI416193496	NA	NA	NA	Algae
23198	515	119	97	12	4.276	2.096	2.32E-08	7.02E-07	2175	craniferina_c8916	CUST_3706_PI416193496	NA	NA	NA	Fungus
11289	10	77	2	14	-7.95	-2.991	1.89E-06	2.19E-05	2176	craniferina_c25420	CUST_17832_PI416193496	291181952	EFE37678.1	hypothetical protein TRV_07668 [Trichophyton verrucosum HKI 0517]	Fungus
732	59	236	19	24	-4.091	-2.033	8.70E-09	3.27E-07	2177	craniferina_c14794	CUST_8239_PI416193496	21748153	CAD38167.1	putative nuclear transport factor 2 [Alternaria alternata]	Fungus
3305	4455	22597	1569	480	-5.298	-2.406	2.90E-07	5.07E-06	2178	craniferina_c5261	CUST_7272_PI416193500	240110859	EER29015.1	amino acid permease family protein [Coccidioides posadasii C735 delta SOWgp]	Fungus
34831	910	6501	105	1124	-7.099	-2.828	1.27E-06	1.60E-05	2179	craniferina_c2421	CUST_426_PI416193496	NA	NA	NA	Algae
38219	173	2191	43	655	-12.514	-3.645	4.57E-06	4.38E-05	2180	Cr_DMini_1249B03.ab1	CUST_16565_PI416193500	238505620	XP_002384026.1	conserved hypothetical protein [Aspergillus flavus NRRL3357] 	Fungus
9542	3651	764	1347	74	4.544	2.184	5.93E-08	1.45E-06	2181	Cr_DMini_865G05.ab1	CUST_17644_PI416193500	71001602	XP_755482.1	"acetyltransferase, GNAT family family [Aspergillus fumigatus Af293] "	Algae
6565	125614	22925	23180	1875	5.424	2.439	3.53E-07	5.89E-06	2182	craniferina_c2420	CUST_3989_PI416193500	NA	NA	NA	Fungus
4384	209	1261	21	342	-5.899	-2.56	5.89E-07	8.75E-06	2183	craniferina_c5226	CUST_1604_PI416193496	NA	NA	NA	Fungus
10455	2527	605	40	151	4.266	2.093	2.40E-08	7.21E-07	2184	craniferina_c10111	CUST_11105_PI416193500	154290969	XP_001546073.1	hypothetical protein BC1G_15548 [Botryotinia fuckeliana B05.10] 	Algae
34460	93	14	25	7	7.205	2.849	1.40E-06	1.72E-05	2185	craniferina_c24551	CUST_17016_PI416193496	NA	NA	NA	Algae
18406	26	112	1	28	-4.236	-2.083	2.01E-08	6.26E-07	2186	craniferina_c19472	CUST_12201_PI416193496	NA	NA	NA	Algae
39659	44	220	14	16	-5.143	-2.363	2.37E-07	4.32E-06	2187	craniferina_c27156	CUST_19496_PI416193496	NA	NA	NA	Fungus
29324	21	2	6	0	10.199	3.35	3.46E-06	3.52E-05	2188	craniferina_c19566	CUST_12290_PI416193496	156059478	XP_001595662.1	hypothetical protein SS1G_03751 [Sclerotinia sclerotiorum 1980] 	Fungus
28784	2	16	0	3	-8.843	-3.145	2.55E-06	2.77E-05	2189	craniferina_c1908	CUST_3245_PI416193500	121719217	XP_001276323.1	"RNA binding protein (Arp), putative [Aspergillus clavatus NRRL 1] "	Fungus
13076	8261	1925	1744	64	4.224	2.079	1.93E-08	6.06E-07	2190	craniferina_c24962	CUST_17401_PI416193496	NA	NA	NA	Fungus
13868	11	63	7	14	-6.223	-2.638	7.77E-07	1.09E-05	2191	craniferina_c5878	CUST_7917_PI416193500	145232853	XP_001399799.1	hypothetical protein An02g06630 [Aspergillus niger] 	Fungus
24497	2777	603	142	87	4.637	2.213	7.95E-08	1.83E-06	2192	Cr_DMini_4897B12.ab1	CUST_17223_PI416193500	156049343	XP_001590638.1	predicted protein [Sclerotinia sclerotiorum 1980] 	Fungus
25299	50	8	4	2	6.361	2.669	8.48E-07	1.16E-05	2193	craniferina_c12232	CUST_12280_PI416193500	NA	NA	NA	Algae
6319	35	2	13	0	16.556	4.049	6.46E-06	5.76E-05	2194	Cr_DMidi_9697B02.ab1	CUST_16417_PI416193500	116201305	XP_001226464.1	hypothetical protein CHGG_08537 [Chaetomium globosum CBS 148.51] 	Fungus
16043	3831	823	1196	68	4.513	2.174	5.90E-08	1.44E-06	2195	craniferina_c6368	CUST_8377_PI416193500	154308287	XP_001553480.1	hypothetical protein BC1G_07889 [Botryotinia fuckeliana B05.10] 	Fungus
43371	99	14	27	3	7.197	2.847	1.41E-06	1.74E-05	2196	craniferina_c13772	CUST_7381_PI416193496	119483522	XP_001261664.1	C6 zinc finger domain protein [Neosartorya fischeri NRRL 181] 	Algae
2712	291	1248	21	353	-4.184	-2.065	1.59E-08	5.22E-07	2197	craniferina_c9810	CUST_10931_PI416193500	189195336	XP_001934006.1	conserved hypothetical protein [Pyrenophora tritici-repentis Pt-1C-BFP] 	Fungus
44239	1564	126	237	0	12.332	3.624	4.66E-06	4.45E-05	2198	craniferina_c7820	CUST_9553_PI416193500	255943845	XP_002562690.1	Pc20g01310 [Penicillium chrysogenum Wisconsin 54-1255] 	Fungus
25599	3	22	1	4	-8.676	-3.117	2.49E-06	2.72E-05	2199	craniferina_c28058	CUST_20321_PI416193496	NA	NA	NA	Fungus
14634	51856	11977	16276	1833	4.198	2.07	1.78E-08	5.68E-07	2200	Cr_WMini_1825E02.ab1	CUST_19304_PI416193500	291189787	EFE45055.1	hypothetical protein TRV_00154 [Trichophyton verrucosum HKI 0517]	Fungus
34316	23	5	3	2	4.831	2.272	1.41E-07	2.85E-06	2201	craniferina_c21061	CUST_13720_PI416193496	NA	NA	NA	Algae
9806	2	79	0	69	-32.015	-5.001	1.12E-05	8.96E-05	2202	craniferina_c17653	CUST_10509_PI416193496	242788525	XP_002481236.1	"transposable element tc1 transposase, putative [Talaromyces stipitatus ATCC 10500] "	Algae
34494	107	588	47	176	-5.703	-2.512	5.28E-07	8.06E-06	2203	craniferina_c15917	CUST_9152_PI416193496	119509203	ZP_01628353.1	ATPase [Nodularia spumigena CCY9414] 	Algae
30078	709	8844	237	4985	-11.855	-3.567	4.58E-06	4.39E-05	2204	craniferina_lrc1749	CUST_3007_PI416193500	170572350	XP_001892075.1	hypothetical protein Bm1_02890 [Brugia malayi] 	Fungus
15936	3280	701	1144	46	4.503	2.171	6.53E-08	1.57E-06	2205	Cr_DMidi_6817C01.ab1	CUST_15976_PI416193500	154308287	XP_001553480.1	hypothetical protein BC1G_07889 [Botryotinia fuckeliana B05.10] 	Algae
10380	57	4	29	2	15.53	3.957	6.30E-06	5.65E-05	2206	craniferina_c20201	CUST_12902_PI416193496	259479301	CBF69410.1	TPA: conserved hypothetical protein [Aspergillus nidulans FGSC A4]	Fungus
41357	65	11	12	2	6.078	2.604	7.60E-07	1.07E-05	2207	craniferina_c12280	CUST_6121_PI416193496	NA	NA	NA	Algae
4770	380	74	140	12	4.951	2.308	2.00E-07	3.79E-06	2208	craniferina_c25947	CUST_18329_PI416193496	NA	NA	NA	Fungus
33966	276	23	44	6	12.225	3.612	4.92E-06	4.65E-05	2209	craniferina_c8677	CUST_3545_PI416193496	212541861	XP_002151085.1	conserved hypothetical protein [Penicillium marneffei ATCC 18224] 	Algae
7837	7561	1204	1335	141	6.245	2.643	8.73E-07	1.19E-05	2210	craniferina_c15662	CUST_13413_PI416193500	259483131	CBF78253.1	TPA: hypothetical oxidoreductase (Eurofung) [Aspergillus nidulans FGSC A4]	Fungus
12852	283	1211	20	303	-4.195	-2.069	2.23E-08	6.83E-07	2211	craniferina_c9810	CUST_10932_PI416193500	189195336	XP_001934006.1	conserved hypothetical protein [Pyrenophora tritici-repentis Pt-1C-BFP] 	Fungus
11655	364	1584	112	250	-4.447	-2.153	5.74E-08	1.41E-06	2212	craniferina_c16037	CUST_9238_PI416193496	NA	NA	NA	Algae
2920	418	4475	26	217	-10.721	-3.422	4.15E-06	4.06E-05	2213	craniferina_c16584	CUST_13783_PI416193500	255553297	XP_002517691.1	"adenylate cyclase, putative [Ricinus communis] "	Algae
32053	20	110	1	23	-5.467	-2.451	4.55E-07	7.18E-06	2214	craniferina_c10778	CUST_5024_PI416193496	119176049	XP_001240156.1	hypothetical protein CIMG_09777 [Coccidioides immitis RS]	Fungus
12959	89	15	5	3	5.89	2.558	6.93E-07	9.94E-06	2215	craniferina_c1281	CUST_2257_PI416193500	NA	NA	NA	Fungus
29017	277	1097	26	283	-3.893	-1.961	3.23E-09	1.47E-07	2216	Cr_DMidi_6817E05.ab1	CUST_16024_PI416193500	242820427	XP_002487508.1	"extracellular matrix protein, putative [Talaromyces stipitatus ATCC 10500] "	Algae
10984	1420	3	613	2	502.872	8.974	2.41E-05	0.000166747	2217	craniferina_c22932	CUST_15487_PI416193496	NA	NA	NA	Fungus
9649	468	88	102	9	5.246	2.391	3.37E-07	5.71E-06	2218	craniferina_c11353	CUST_11834_PI416193500	189203935	XP_001938303.1	citrate lyase subunit beta (Citrate (pro-3S)-lyase subunit beta) [Pyrenophora tritici-repentis Pt-1C-BFP] 	Algae
21161	75	415	25	164	-5.336	-2.416	3.79E-07	6.22E-06	2219	craniferina_c24656	CUST_17114_PI416193496	NA	NA	NA	Fungus
34577	291	20	70	12	16.611	4.054	7.14E-06	6.25E-05	2220	craniferina_c6805	CUST_2413_PI416193496	NA	NA	NA	Algae
7766	7	32	2	3	-4.837	-2.274	1.68E-07	3.30E-06	2221	craniferina_c22575	CUST_15154_PI416193496	NA	NA	NA	Algae
6390	169323	29212	16761	5299	5.839	2.546	6.75E-07	9.74E-06	2222	Cr_DMini_1249A01.ab1	CUST_16540_PI416193500	115401910	XP_001216543.1	conserved hypothetical protein [Aspergillus terreus NIH2624] 	Fungus
39289	143	7	84	7	25.173	4.654	1.05E-05	8.55E-05	2223	craniferina_c6542	CUST_2254_PI416193496	169778043	XP_001823487.1	hypothetical protein [Aspergillus oryzae RIB40] 	Fungus
10767	89390	23019	3437	1910	3.89	1.96	3.52E-09	1.57E-07	2224	craniferina_c2443	CUST_4018_PI416193500	156064133	XP_001597988.1	hypothetical protein SS1G_00074 [Sclerotinia sclerotiorum 1980] 	Fungus
18043	26	110	5	6	-4.312	-2.108	4.16E-08	1.10E-06	2225	craniferina_c10779	CUST_11500_PI416193500	NA	NA	NA	Algae
37713	921	9573	153	205	-10.481	-3.39	4.18E-06	4.09E-05	2226	craniferina_c4542	CUST_6539_PI416193500	225555885	EEH04175.1	YagE family protein [Ajellomyces capsulatus G186AR]	Fungus
20852	262	12844	29	1933	-48.911	-5.612	1.41E-05	0.000108095	2227	craniferina_c12674	CUST_6445_PI416193496	168038916	XP_001771945.1	predicted protein [Physcomitrella patens subsp. patens] 	Algae
28751	1409	199	137	30	7.111	2.83	1.58E-06	1.90E-05	2228	craniferina_c10604	CUST_11402_PI416193500	115387435	XP_001211223.1	conserved hypothetical protein [Aspergillus terreus NIH2624] 	Fungus
6873	2	23	0	10	-8.958	-3.163	3.13E-06	3.26E-05	2229	craniferina_c19837	CUST_12550_PI416193496	NA	NA	NA	Fungus
43392	58	425	46	20	-8.856	-3.147	3.06E-06	3.21E-05	2230	craniferina_c20657	CUST_13332_PI416193496	NA	NA	NA	Fungus
5798	1784	488	117	122	3.725	1.897	5.45E-10	3.36E-08	2231	craniferina_c16988	CUST_13972_PI416193500	NA	NA	NA	Fungus
39255	50	299	43	29	-7.736	-2.952	2.13E-06	2.41E-05	2232	craniferina_c7776	CUST_3011_PI416193496	169621462	XP_001804141.1	hypothetical protein SNOG_13941 [Phaeosphaeria nodorum SN15] 	Algae
22926	650	26	232	25	32.965	5.043	1.24E-05	9.76E-05	2233	craniferina_c6756	CUST_2381_PI416193496	NA	NA	NA	Fungus
32192	114	27	8	5	4.202	2.071	2.79E-08	8.14E-07	2234	craniferina_c23768	CUST_16279_PI416193496	NA	NA	NA	Fungus
27829	2900	692	452	103	4.183	2.065	2.49E-08	7.43E-07	2235	Cr_DMidi_5281B12.ab1	CUST_15660_PI416193500	240110162	EER28321.1	"Ubiquitin-conjugating enzyme E2, putative [Coccidioides posadasii C735 delta SOWgp]"	Fungus
11900	3055	11752	1189	1108	-4.053	-2.019	1.24E-08	4.26E-07	2236	craniferina_c983	CUST_1769_PI416193500	121703774	XP_001270151.1	"ribosomal large subunit biogenesis protein MAK16, putative [Aspergillus clavatus NRRL 1] "	Fungus
5056	86	10	4	3	9.076	3.182	3.24E-06	3.35E-05	2237	craniferina_c18171	CUST_10967_PI416193496	NA	NA	NA	Fungus
40412	51	10	2	2	5.377	2.427	4.37E-07	6.96E-06	2238	craniferina_c23615	CUST_16134_PI416193496	NA	NA	NA	Algae
41019	19	4	4	1	5.105	2.352	3.04E-07	5.27E-06	2239	craniferina_c24849	CUST_17293_PI416193496	NA	NA	NA	Fungus
3068	226	1102	76	440	-4.797	-2.262	1.73E-07	3.38E-06	2240	craniferina_c4137	CUST_6099_PI416193500	NA	NA	NA	Fungus
15734	3	67	2	22	-23.605	-4.561	1.04E-05	8.52E-05	2241	Cr_WMidi_9889A12.ab1	CUST_18958_PI416193500	NA	NA	NA	Algae
4578	3132	12702	786	1488	-4.121	-2.043	1.89E-08	5.95E-07	2242	craniferina_c20134	CUST_12837_PI416193496	239605048	EEQ82156.1	hypothetical protein NCER_101186 [Nosema ceranae BRL01]	Algae
18444	6	51	1	9	-7.901	-2.982	2.31E-06	2.56E-05	2243	craniferina_c6431	CUST_2211_PI416193496	NA	NA	NA	Fungus
26046	638	148	169	24	4.241	2.084	3.51E-08	9.72E-07	2244	craniferina_c24867	CUST_17311_PI416193496	189189922	XP_001931300.1	tryptophanyl-tRNA synthetase [Pyrenophora tritici-repentis Pt-1C-BFP] 	Fungus
43762	11358	2683	498	409	4.263	2.092	3.88E-08	1.05E-06	2245	craniferina_c28054	CUST_20317_PI416193496	NA	NA	NA	Fungus
18294	201	45	31	4	4.438	2.15	6.75E-08	1.61E-06	2246	craniferina_c17724	CUST_14272_PI416193500	242777614	XP_002479070.1	"oxidoreductase family, NAD-binding Rossmann fold protein [Talaromyces stipitatus ATCC 10500] "	Fungus
3260	927	6	215	1	166.087	7.376	2.05E-05	0.000146156	2247	craniferina_c6794	CUST_2405_PI416193496	NA	NA	NA	Algae
40568	6613	1598	1065	386	4.182	2.064	2.78E-08	8.12E-07	2248	craniferina_c5266	CUST_1627_PI416193496	NA	NA	NA	Fungus
34361	79286	11898	11933	2640	6.717	2.748	1.36E-06	1.69E-05	2249	Cr_DMidi_9601C07.ab1	CUST_16299_PI416193500	119501529	XP_001267521.1	5/3-nucleotidase SurE family protein [Neosartorya fischeri NRRL 181] 	Fungus
9487	44202	11644	6829	1906	3.803	1.927	2.19E-09	1.07E-07	2250	craniferina_c3780	CUST_5705_PI416193500	NA	NA	NA	Fungus
35155	3903	868	1202	69	4.368	2.127	5.70E-08	1.41E-06	2251	Cr_DMidi_6817C01.ab1	CUST_15977_PI416193500	154308287	XP_001553480.1	hypothetical protein BC1G_07889 [Botryotinia fuckeliana B05.10] 	Algae
13498	27683	4854	10790	339	5.359	2.422	4.53E-07	7.15E-06	2252	craniferina_c7961	CUST_9681_PI416193500	170087950	XP_001875198.1	predicted protein [Laccaria bicolor S238N-H82] 	Fungus
20073	1124	29274	452	14225	-25.956	-4.698	1.12E-05	8.98E-05	2253	craniferina_c6592	CUST_8611_PI416193500	83282419	XP_729762.1	senescence-associated protein [Plasmodium yoelii yoelii str. 17XNL] 	Fungus
21034	2	46	0	37	-21.257	-4.41	9.94E-06	8.20E-05	2254	craniferina_c17062	CUST_10042_PI416193496	82792162	ABB90956.1	elongation factor 1-alpha [Scutellospora heterogama]	Fungus
29032	740	151	194	19	4.798	2.263	1.92E-07	3.66E-06	2255	craniferina_c4135	CUST_6098_PI416193500	240108285	EER26459.1	Sugar transporter family protein [Coccidioides posadasii C735 delta SOWgp]	Fungus
36084	2	114	0	16	-56.768	-5.827	1.56E-05	0.000117389	2256	craniferina_c27568	CUST_19888_PI416193496	NA	NA	NA	Algae
2693	108	4	25	2	26.483	4.727	1.13E-05	9.06E-05	2257	craniferina_c7057	CUST_2576_PI416193496	NA	NA	NA	Fungus
21371	1530	364	428	13	4.076	2.027	1.76E-08	5.63E-07	2258	craniferina_c1815	CUST_262_PI416193496	119478950	XP_001259504.1	"small nuclear ribonucleoprotein U)1a,U)2b [Neosartorya fischeri NRRL 181] "	Algae
24340	12388	2673	4189	287	4.468	2.16	8.16E-08	1.87E-06	2259	craniferina_c5491	CUST_7528_PI416193500	154296866	XP_001548862.1	hypothetical protein BC1G_12522 [Botryotinia fuckeliana B05.10] 	Algae
36975	495	51	157	25	9.976	3.319	4.11E-06	4.04E-05	2260	craniferina_c13010	CUST_6722_PI416193496	46138327	XP_390854.1	hypothetical protein FG10678.1 [Gibberella zeae PH-1]	Fungus
19995	722	8915	201	4943	-11.602	-3.536	5.14E-06	4.81E-05	2261	craniferina_lrc28316	CUST_20514_PI416193496	170579899	XP_001895031.1	hypothetical protein Bm1_17870 [Brugia malayi] 	Fungus
14193	144741	23991	40734	6989	6.068	2.601	9.34E-07	1.26E-05	2262	craniferina_lrc24524	CUST_16990_PI416193496	758640	CAA59972.1	aspartic proteinase [Penicillium roquefortii]	Fungus
2197	13	3	4	0	4.583	2.196	1.12E-07	2.39E-06	2263	craniferina_c19642	CUST_12362_PI416193496	187940950	ACD39755.1	O-methyltransferase [Hypomyces subiculosus] 	Fungus
10030	265	52	35	6	5.079	2.345	3.30E-07	5.61E-06	2264	craniferina_lrc838	CUST_1515_PI416193500	291178561	EFE34350.1	conserved hypothetical protein [Arthroderma benhamiae CBS 112371]	Algae
14709	29	128	6	28	-4.444	-2.152	7.71E-08	1.78E-06	2265	craniferina_c20328	CUST_13021_PI416193496	295664038	XP_002792571.1	importin subunit beta-2 [Paracoccidioides brasiliensis Pb01] 	Fungus
30185	14394	823	2355	543	20.378	4.349	9.82E-06	8.11E-05	2266	craniferina_c4382	CUST_6377_PI416193500	NA	NA	NA	Fungus
14763	75	19	3	5	4.115	2.041	2.27E-08	6.92E-07	2267	craniferina_c4523	CUST_6524_PI416193500	71001114	XP_755238.1	vacuolar transporter chaperone (Vtc4) [Aspergillus fumigatus Af293] 	Fungus
9993	53	2	14	0	25.581	4.677	1.15E-05	9.13E-05	2268	craniferina_c10393	CUST_11280_PI416193500	238489453	XP_002375964.1	conserved hypothetical protein [Aspergillus flavus NRRL3357] 	Fungus
33274	106	19	42	4	5.385	2.429	4.96E-07	7.67E-06	2269	craniferina_c19854	CUST_12564_PI416193496	NA	NA	NA	Fungus
31615	25476	4379	9665	289	5.575	2.479	6.07E-07	8.95E-06	2270	craniferina_c22758	CUST_15324_PI416193496	169619613	XP_001803219.1	hypothetical protein SNOG_13005 [Phaeosphaeria nodorum SN15] 	Algae
27517	140	4	42	1	33.381	5.061	1.34E-05	0.00010339	2271	craniferina_c21340	CUST_13985_PI416193496	NA	NA	NA	Algae
13600	302	51	24	8	5.931	2.568	8.47E-07	1.16E-05	2272	Cr_WMidi_8257F09.ab1	CUST_18686_PI416193500	NA	NA	NA	Algae
9053	14691	77659	11536	12067	-6.42	-2.683	1.21E-06	1.54E-05	2273	craniferina_c7316	CUST_2739_PI416193496	145239635	XP_001392464.1	hypothetical protein An08g03480 [Aspergillus niger] 	Fungus
4781	2754	19917	1665	5694	-8.359	-3.063	2.90E-06	3.07E-05	2274	craniferina_lrc2385	CUST_3941_PI416193500	156051874	XP_001591898.1	hypothetical protein SS1G_07344 [Sclerotinia sclerotiorum 1980] 	Fungus
27198	21	1852	7	128	-92.171	-6.526	1.84E-05	0.000134093	2275	craniferina_c6180	CUST_8214_PI416193500	189208716	XP_001940691.1	inositolphosphorylceramide-B C-26 hydroxylase [Pyrenophora tritici-repentis Pt-1C-BFP] 	Fungus
32779	262	1030	28	276	-3.861	-1.949	4.57E-09	1.93E-07	2276	Cr_DMidi_6817E05.ab1	CUST_16025_PI416193500	242820427	XP_002487508.1	"extracellular matrix protein, putative [Talaromyces stipitatus ATCC 10500] "	Algae
18700	44	7	11	2	6.099	2.608	9.99E-07	1.33E-05	2277	craniferina_c21527	CUST_14165_PI416193496	169601376	XP_001794110.1	hypothetical protein SNOG_03552 [Phaeosphaeria nodorum SN15] 	Fungus
33090	13177	2228	2723	311	5.864	2.552	8.32E-07	1.15E-05	2278	craniferina_c17423	CUST_14162_PI416193500	256735398	EEU48744.1	hypothetical protein NECHADRAFT_98912 [Nectria haematococca mpVI 77-13-4]	Fungus
31865	111	24	34	1	4.472	2.161	8.98E-08	2.01E-06	2279	Cr_DMini_4609C04.ab1	CUST_17074_PI416193500	NA	NA	NA	Fungus
36912	73	13	6	6	5.755	2.525	7.45E-07	1.05E-05	2280	craniferina_c6182	CUST_2073_PI416193496	145231136	XP_001389832.1	hypothetical protein An01g14420 [Aspergillus niger] 	Algae
32633	1743	9765	972	1031	-6.194	-2.631	1.09E-06	1.42E-05	2281	craniferina_c856	CUST_1546_PI416193500	116180524	XP_001220111.1	hypothetical protein CHGG_00890 [Chaetomium globosum CBS 148.51] 	Fungus
38949	241	1259	66	147	-5.354	-2.421	4.98E-07	7.70E-06	2282	craniferina_c27406	CUST_19731_PI416193496	NA	NA	NA	Fungus
32494	1638	212	734	7	7.18	2.844	1.94E-06	2.23E-05	2283	craniferina_c4834	CUST_1412_PI416193496	NA	NA	NA	Algae
18781	178	986	110	199	-6.17	-2.625	1.08E-06	1.41E-05	2284	craniferina_c2021	CUST_3421_PI416193500	46124605	XP_386856.1	hypothetical protein FG06680.1 [Gibberella zeae PH-1]	Fungus
19552	50	6	8	1	8.407	3.072	3.05E-06	3.20E-05	2285	craniferina_c13080	CUST_12579_PI416193500	154315579	XP_001557112.1	hypothetical protein BC1G_04362 [Botryotinia fuckeliana B05.10] 	Algae
40696	31	138	8	30	-4.532	-2.18	1.15E-07	2.45E-06	2286	craniferina_c20514	CUST_13198_PI416193496	NA	NA	NA	Algae
29065	151	5	41	3	34.349	5.102	1.40E-05	0.000107456	2287	craniferina_c26332	CUST_18696_PI416193496	NA	NA	NA	Fungus
45093	21	3	7	2	6.276	2.65	1.13E-06	1.46E-05	2288	craniferina_c22304	CUST_14904_PI416193496	NA	NA	NA	Fungus
19590	53	227	15	26	-4.416	-2.143	8.00E-08	1.84E-06	2289	craniferina_c25669	CUST_18062_PI416193496	NA	NA	NA	Fungus
3347	266	3206	27	685	-11.915	-3.575	5.73E-06	5.24E-05	2290	craniferina_c6755	CUST_2380_PI416193496	NA	NA	NA	Algae
10583	176	42	42	5	4.126	2.045	2.74E-08	8.05E-07	2291	craniferina_c18714	CUST_11480_PI416193496	156039930	XP_001587072.1	hypothetical protein SS1G_12101 [Sclerotinia sclerotiorum 1980] 	Fungus
16560	799	222	74	5	3.585	1.842	1.15E-10	9.02E-09	2292	craniferina_c6399	CUST_8401_PI416193500	261360748	EEY23176.1	mitochondrial 2-oxodicarboxylate carrier 1 [Verticillium albo-atrum VaMs.102]	Fungus
21454	3	53	3	5	-19.405	-4.278	9.85E-06	8.14E-05	2293	craniferina_c26890	CUST_19238_PI416193496	NA	NA	NA	Fungus
44102	110	30	2	8	3.774	1.916	2.37E-09	1.13E-07	2294	craniferina_c25774	CUST_18162_PI416193496	296421455	XP_002840280.1	hypothetical protein [Tuber melanosporum Mel28] 	Algae
6588	108	25	22	1	4.204	2.072	3.93E-08	1.06E-06	2295	craniferina_c5728	CUST_7762_PI416193500	154317146	XP_001557893.1	predicted protein [Botryotinia fuckeliana B05.10] 	Fungus
12607	81803	12558	13914	2760	6.546	2.711	1.37E-06	1.70E-05	2296	Cr_DMidi_9601C07.ab1	CUST_16298_PI416193500	119501529	XP_001267521.1	5/3-nucleotidase SurE family protein [Neosartorya fischeri NRRL 181] 	Fungus
33660	121	23	28	4	5.159	2.367	3.86E-07	6.30E-06	2297	craniferina_c12118	CUST_5995_PI416193496	NA	NA	NA	Fungus
21149	640	125	167	21	5.062	2.34	3.49E-07	5.84E-06	2298	craniferina_c4135	CUST_6097_PI416193500	240108285	EER26459.1	Sugar transporter family protein [Coccidioides posadasii C735 delta SOWgp]	Fungus
41801	2	10	0	2	-4.721	-2.239	1.88E-07	3.60E-06	2299	craniferina_c4084	CUST_1059_PI416193496	169603301	XP_001795072.1	hypothetical protein SNOG_04659 [Phaeosphaeria nodorum SN15] 	Fungus
19541	108	521	36	118	-4.938	-2.304	2.90E-07	5.07E-06	2300	craniferina_c11201	CUST_5326_PI416193496	219881900	ACL52165.1	cold response protein 2 [Metarhizium anisopliae]	Fungus
41607	3	86	0	50	-30.826	-4.946	1.33E-05	0.000102978	2301	craniferina_c5175	CUST_7187_PI416193500	238498600	XP_002380535.1	"mitochondrial carrier protein, putative [Aspergillus flavus NRRL3357] "	Fungus
266	9	57	2	13	-6.531	-2.707	1.38E-06	1.70E-05	2302	craniferina_c14000	CUST_7576_PI416193496	NA	NA	NA	Algae
26327	260	1257	18	247	-4.77	-2.254	2.06E-07	3.88E-06	2303	craniferina_lrc26702	CUST_19056_PI416193496	225556140	EEH04429.1	N-alkane-inducible cytochrome P450 [Ajellomyces capsulatus G186AR]	Fungus
2274	871	4840	727	470	-7.03	-2.814	1.87E-06	2.18E-05	2304	craniferina_c1146	CUST_2045_PI416193500	240108410	EER26584.1	hypothetical protein CPC735_007570 [Coccidioides posadasii C735 delta SOWgp]	Fungus
2290	24	6	4	1	3.879	1.956	6.84E-09	2.68E-07	2305	craniferina_c11497	CUST_5536_PI416193496	154293201	XP_001547145.1	hypothetical protein BC1G_14583 [Botryotinia fuckeliana B05.10] 	Fungus
30239	5609	1350	1948	15	3.996	1.999	1.51E-08	5.02E-07	2306	craniferina_c1280	CUST_2256_PI416193500	NA	NA	NA	Fungus
22203	648	2496	40	555	-3.794	-1.924	3.69E-09	1.63E-07	2307	craniferina_c18788	CUST_11549_PI416193496	NA	NA	NA	Fungus
18913	879	180	391	77	4.909	2.296	2.75E-07	4.86E-06	2308	craniferina_c27743	CUST_20048_PI416193496	189202236	XP_001937454.1	"alpha-1,2-mannosidase family protein [Pyrenophora tritici-repentis Pt-1C-BFP] "	Fungus
27707	196	1050	23	196	-5.303	-2.407	4.92E-07	7.63E-06	2309	Cr_DMini_673A04.ab1	CUST_17366_PI416193500	NA	NA	NA	Fungus
39830	15	2	8	0	6.436	2.686	1.33E-06	1.66E-05	2310	craniferina_c25751	CUST_18139_PI416193496	40643000	CAD91426.1	ribosomal protein S8 [Crassostrea gigas]	Fungus
1664	4881	716	2339	49	6.301	2.656	1.21E-06	1.54E-05	2311	craniferina_c6359	CUST_8370_PI416193500	NA	NA	NA	Fungus
21677	1721	365	337	73	4.719	2.238	1.97E-07	3.74E-06	2312	craniferina_c8848	CUST_3657_PI416193496	NA	NA	NA	Fungus
39743	27	303	3	37	-11.147	-3.479	5.36E-06	4.98E-05	2313	craniferina_c26670	CUST_19024_PI416193496	168029401	XP_001767214.1	predicted protein [Physcomitrella patens subsp. patens] 	Algae
5328	296	7	121	3	39.7	5.311	1.54E-05	0.000116123	2314	Cr_DMini_2305B10.ab1	CUST_16732_PI416193500	NA	NA	NA	Fungus
404	1304	15258	134	2259	-11.649	-3.542	5.70E-06	5.22E-05	2315	Cr_WMini_1633G07.ab1	CUST_19212_PI416193500	156056593	XP_001594220.1	hypothetical protein SS1G_04027 [Sclerotinia sclerotiorum 1980] 	Algae
19528	111	473	16	29	-4.289	-2.101	6.01E-08	1.47E-06	2316	Cr_WMidi_8257A04.ab1	CUST_18572_PI416193500	168048320	XP_001776615.1	predicted protein [Physcomitrella patens subsp. patens] 	Algae
27804	104	605	53	254	-5.948	-2.572	9.59E-07	1.29E-05	2317	craniferina_c21377	CUST_14020_PI416193496	NA	NA	NA	Fungus
34795	2	403	0	286	-147.414	-7.204	2.21E-05	0.000154928	2318	craniferina_c12795	CUST_12476_PI416193500	291176956	EFE32752.1	hypothetical protein ARB_00210 [Arthroderma benhamiae CBS 112371] 	Fungus
44488	3760	16930	2141	2079	-4.972	-2.314	3.18E-07	5.45E-06	2319	craniferina_c6108	CUST_8145_PI416193500	156057429	XP_001594638.1	hypothetical protein SS1G_04445 [Sclerotinia sclerotiorum 1980] 	Fungus
10462	65	2	14	1	29.138	4.865	1.33E-05	0.000102725	2320	craniferina_c16472	CUST_9589_PI416193496	212537823	XP_002149067.1	conserved hypothetical protein [Penicillium marneffei ATCC 18224] 	Fungus
5026	82	17	29	4	4.674	2.225	1.76E-07	3.42E-06	2321	craniferina_c16360	CUST_9499_PI416193496	NA	NA	NA	Fungus
32005	44304	11000	9598	758	3.967	1.988	1.32E-08	4.47E-07	2322	craniferina_lrc114	CUST_218_PI416193500	261194861	XP_002623835.1	60S ribosomal protein L35 [Ajellomyces dermatitidis SLH14081] 	Fungus
6521	1164	12	172	6	100.071	6.645	1.98E-05	0.000141906	2323	craniferina_c3143	CUST_4916_PI416193500	295666299	XP_002793700.1	conserved hypothetical protein [Paracoccidioides brasiliensis Pb01] 	Fungus
40126	4291	1182	822	27	3.589	1.843	2.46E-10	1.75E-08	2324	craniferina_c4645	CUST_1325_PI416193496	NA	NA	NA	Algae
32220	1105	8	122	3	139.163	7.121	2.19E-05	0.000153578	2325	craniferina_c15400	CUST_8732_PI416193496	46111571	XP_382843.1	hypothetical protein FG02667.1 [Gibberella zeae PH-1]	Algae
21035	5784	29196	1570	4752	-5.144	-2.363	4.06E-07	6.55E-06	2326	Cr_DMini_2305G03.ab1	CUST_16822_PI416193500	NA	NA	NA	Fungus
33602	29	1298	44	900	-115.274	-6.849	2.08E-05	0.000147764	2327	craniferina_c24946	CUST_17385_PI416193496	NA	NA	NA	Fungus
33917	3	22	1	5	-6.79	-2.763	1.69E-06	2.01E-05	2328	craniferina_c11319	CUST_11819_PI416193500	NA	NA	NA	Algae
42944	3	150	1	26	-50.143	-5.648	1.68E-05	0.000124602	2329	craniferina_c12864	CUST_6600_PI416193496	NA	NA	NA	Fungus
8118	12565	3599	1967	206	3.467	1.794	6.84E-12	8.29E-10	2330	craniferina_c3029	CUST_4762_PI416193500	258569787	XP_002543697.1	conserved hypothetical protein [Uncinocarpus reesii 1704] 	Fungus
3977	1474	6247	671	331	-4.556	-2.188	1.39E-07	2.82E-06	2331	Cr_DMini_865C02.ab1	CUST_17567_PI416193500	261196814	XP_002624810.1	bax Inhibitor family protein [Ajellomyces dermatitidis SLH14081] 	Fungus
40155	5734	1393	1326	284	4.096	2.034	3.02E-08	8.64E-07	2332	craniferina_lrc496	CUST_923_PI416193500	225680007	EEH18291.1	40S ribosomal protein S4-A [Paracoccidioides brasiliensis Pb03] 	Algae
26553	8	38	2	9	-4.528	-2.179	1.33E-07	2.73E-06	2333	craniferina_lrc25545	CUST_15122_PI416193500	258571247	XP_002544427.1	elongation of fatty acids protein 2 [Uncinocarpus reesii 1704] 	Fungus
28026	139	2617	9	29	-18.812	-4.234	1.03E-05	8.41E-05	2334	craniferina_lrc534	CUST_993_PI416193500	156065759	XP_001598801.1	hypothetical protein SS1G_00890 [Sclerotinia sclerotiorum 1980] 	Fungus
5191	511	140	39	12	3.649	1.868	8.37E-10	4.85E-08	2335	craniferina_c27786	CUST_15249_PI416193500	164422132	YP_001648746.1	NADH dehydrogenase subunit 6 [Mycosphaerella graminicola] 	Fungus
25124	2	27	0	21	-12.005	-3.586	6.19E-06	5.56E-05	2336	craniferina_c19503	CUST_12232_PI416193496	NA	NA	NA	Fungus
26099	92	591	84	129	-8.355	-3.063	3.27E-06	3.37E-05	2337	craniferina_c17195	CUST_14067_PI416193500	258572850	XP_002545187.1	conserved hypothetical protein [Uncinocarpus reesii 1704] 	Algae
9763	2675	19380	1626	5121	-8.384	-3.068	3.31E-06	3.41E-05	2338	craniferina_lrc2385	CUST_3942_PI416193500	156051874	XP_001591898.1	hypothetical protein SS1G_07344 [Sclerotinia sclerotiorum 1980] 	Fungus
27974	184095	30796	20294	6737	6.044	2.596	1.10E-06	1.43E-05	2339	Cr_DMini_1249A01.ab1	CUST_16541_PI416193500	115401910	XP_001216543.1	conserved hypothetical protein [Aspergillus terreus NIH2624] 	Fungus
39303	117	974	59	418	-8.372	-3.065	3.35E-06	3.43E-05	2340	craniferina_c7821	CUST_3041_PI416193496	NA	NA	NA	Fungus
42695	33	141	14	13	-4.602	-2.202	1.58E-07	3.12E-06	2341	craniferina_c5051	CUST_7074_PI416193500	119491263	XP_001263220.1	"low temperature essential 1, lte1 [Neosartorya fischeri NRRL 181] "	Algae
4960	237	1350	85	608	-5.525	-2.466	7.23E-07	1.03E-05	2342	craniferina_c6212	CUST_8232_PI416193500	NA	NA	NA	Fungus
22297	508	90	148	10	5.468	2.451	6.80E-07	9.79E-06	2343	craniferina_c16184	CUST_9358_PI416193496	NA	NA	NA	Fungus
11349	4	22	2	6	-6.169	-2.625	1.24E-06	1.56E-05	2344	craniferina_c13012	CUST_12558_PI416193500	NA	NA	NA	Fungus
6578	5504	1246	1606	134	4.315	2.109	7.70E-08	1.78E-06	2345	craniferina_c6368	CUST_8378_PI416193500	154308287	XP_001553480.1	hypothetical protein BC1G_07889 [Botryotinia fuckeliana B05.10] 	Fungus
15476	17	1730	3	143	-101.904	-6.671	2.09E-05	0.000148198	2346	craniferina_c8965	CUST_3739_PI416193496	NA	NA	NA	Fungus
21886	68	12	8	2	5.544	2.471	7.45E-07	1.05E-05	2347	craniferina_c8589	CUST_3488_PI416193496	156055942	XP_001593895.1	hypothetical protein SS1G_05323 [Sclerotinia sclerotiorum 1980] 	Fungus
2179	9	61	3	15	-7.117	-2.831	2.17E-06	2.44E-05	2348	craniferina_c24691	CUST_17146_PI416193496	NA	NA	NA	Algae
31910	5	427	2	287	-72.069	-6.171	1.94E-05	0.000139504	2349	craniferina_c15170	CUST_8545_PI416193496	NA	NA	NA	Fungus
15046	1261	5139	313	327	-4.147	-2.052	4.08E-08	1.09E-06	2350	craniferina_c3793	CUST_5723_PI416193500	170095864	XP_001879152.1	predicted protein [Laccaria bicolor S238N-H82] 	Fungus
7163	435	121	74	4	3.572	1.837	3.08E-10	2.08E-08	2351	craniferina_c10428	CUST_4774_PI416193496	119181986	XP_001242155.1	conserved hypothetical protein [Coccidioides immitis RS]	Fungus
43423	181	25	17	4	7.174	2.843	2.27E-06	2.53E-05	2352	craniferina_c20429	CUST_13118_PI416193496	NA	NA	NA	Fungus
10789	2	690	0	435	-250.382	-7.968	2.65E-05	0.000179725	2353	craniferina_lrc39	CUST_76_PI416193500	NA	NA	NA	Fungus
43633	211	52	25	5	4.077	2.028	3.15E-08	8.84E-07	2354	craniferina_c6707	CUST_2348_PI416193496	NA	NA	NA	Algae
21788	474	70	70	11	6.727	2.75	1.80E-06	2.10E-05	2355	craniferina_c8743	CUST_10304_PI416193500	240276498	EER40010.1	protein kinase [Ajellomyces capsulatus H143]	Fungus
1482	41	184	5	50	-4.335	-2.116	8.65E-08	1.95E-06	2356	craniferina_c13729	CUST_7343_PI416193496	NA	NA	NA	Fungus
6334	317	1671	41	297	-5.239	-2.389	5.23E-07	7.99E-06	2357	Cr_DMini_673A04.ab1	CUST_17367_PI416193500	NA	NA	NA	Fungus
25293	80	2	35	1	33.985	5.087	1.58E-05	0.000118715	2358	craniferina_c1093	CUST_1963_PI416193500	145496860	XP_001434420.1	hypothetical protein [Paramecium tetraurelia strain d4-2] 	Fungus
24536	1559	279	749	94	5.441	2.444	6.87E-07	9.87E-06	2359	craniferina_c27185	CUST_19524_PI416193496	NA	NA	NA	Fungus
32549	2	15	0	8	-6.578	-2.718	1.68E-06	1.99E-05	2360	craniferina_c18417	CUST_11198_PI416193496	157110110	XP_001650957.1	septin [Aedes aegypti] 	Fungus
8122	34	4765	8	588	-140.713	-7.137	2.41E-05	0.000166655	2361	craniferina_c8528	CUST_10151_PI416193500	119180143	XP_001241576.1	hypothetical protein CIMG_08739 [Coccidioides immitis RS]	Fungus
32672	94	16	34	2	5.753	2.524	9.37E-07	1.26E-05	2362	craniferina_c19468	CUST_12197_PI416193496	189197129	XP_001934902.1	"D-lactate dehydrogenase, mitochondrial precursor [Pyrenophora tritici-repentis Pt-1C-BFP] "	Fungus
18311	2088	535	159	76	3.92	1.971	1.51E-08	5.02E-07	2363	craniferina_c17780	CUST_10620_PI416193496	46107358	XP_380738.1	hypothetical protein FG00562.1 [Gibberella zeae PH-1]	Fungus
27628	1202	128	198	68	10.385	3.376	5.40E-06	5.01E-05	2364	craniferina_c15691	CUST_8965_PI416193496	NA	NA	NA	Fungus
14667	716	182	81	19	3.93	1.974	1.57E-08	5.18E-07	2365	craniferina_c7727	CUST_2978_PI416193496	NA	NA	NA	Fungus
28881	5	216	3	239	-31.09	-4.958	1.53E-05	0.000115318	2366	craniferina_c20037	CUST_12743_PI416193496	NA	NA	NA	Fungus
44357	7	30	0	10	-4.458	-2.156	1.26E-07	2.62E-06	2367	craniferina_c27648	CUST_19962_PI416193496	NA	NA	NA	Fungus
36984	2702	13224	286	3825	-4.788	-2.259	2.78E-07	4.89E-06	2368	craniferina_c19107	CUST_14471_PI416193500	NA	NA	NA	Algae
39663	101	28	22	4	3.592	1.845	6.76E-10	4.06E-08	2369	craniferina_c5549	CUST_1754_PI416193496	NA	NA	NA	Fungus
35181	111	570	43	115	-5.295	-2.405	5.83E-07	8.68E-06	2370	craniferina_c15881	CUST_9122_PI416193496	NA	NA	NA	Fungus
7996	332	2352	75	309	-7.15	-2.838	2.34E-06	2.59E-05	2371	craniferina_c22980	CUST_15532_PI416193496	46111973	XP_383043.1	hypothetical protein FG02867.1 [Gibberella zeae PH-1]	Fungus
7080	34	163	12	28	-4.881	-2.287	3.38E-07	5.72E-06	2372	craniferina_c1761	CUST_3028_PI416193500	2894356	CAA74005.1	nitrate reductase (NADPH) [Phaeosphaeria nodorum] 	Fungus
5452	1189	8860	682	2480	-8.279	-3.049	3.47E-06	3.53E-05	2373	craniferina_c11884	CUST_5812_PI416193496	NA	NA	NA	Fungus
3914	29726	6499	6615	1161	4.541	2.183	1.68E-07	3.30E-06	2374	Cr_DMidi_5473H10.ab1	CUST_15929_PI416193500	146340352	YP_001205400.1	PE-PGRS family protein (fragment) [Bradyrhizobium sp. ORS278] 	Fungus
37151	89	398	7	66	-4.44	-2.15	1.24E-07	2.59E-06	2375	craniferina_c12540	CUST_6335_PI416193496	145254638	XP_001398690.1	hypothetical protein An18g02305 [Aspergillus niger] 	Fungus
9988	499	2383	266	153	-5.206	-2.38	5.42E-07	8.21E-06	2376	craniferina_c4735	CUST_1373_PI416193496	261358373	EEY20801.1	conserved hypothetical protein [Verticillium albo-atrum VaMs.102]	Fungus
25900	1004	4316	26	818	-4.249	-2.087	7.26E-08	1.70E-06	2377	craniferina_c3048	CUST_652_PI416193496	259486374	CBF84160.1	TPA: conserved hypothetical protein [Aspergillus nidulans FGSC A4]	Fungus
41909	1520	5756	252	273	-3.819	-1.933	9.27E-09	3.43E-07	2378	craniferina_c16303	CUST_9455_PI416193496	159471696	XP_001693992.1	predicted protein [Chlamydomonas reinhardtii] 	Algae
35963	196	49	49	7	3.966	1.988	2.19E-08	6.73E-07	2379	craniferina_c2882	CUST_4572_PI416193500	169603501	XP_001795172.1	hypothetical protein SNOG_04760 [Phaeosphaeria nodorum SN15] 	Fungus
5403	2	574	0	174	-259.846	-8.022	2.79E-05	0.000187507	2380	craniferina_c20244	CUST_14563_PI416193500	NA	NA	NA	Fungus
18374	2	451	0	326	-203.111	-7.666	2.67E-05	0.000181026	2381	craniferina_c3596	CUST_5477_PI416193500	156033037	XP_001585355.1	hypothetical protein SS1G_13594 [Sclerotinia sclerotiorum 1980] 	Fungus
8265	595	100	98	8	5.889	2.558	1.13E-06	1.46E-05	2382	craniferina_c4451	CUST_1224_PI416193496	NA	NA	NA	Fungus
44953	2057	382	977	36	4.983	2.317	4.07E-07	6.56E-06	2383	craniferina_c27212	CUST_19550_PI416193496	NA	NA	NA	Algae
36153	1468	317	84	28	4.632	2.212	2.15E-07	3.99E-06	2384	craniferina_c3189	CUST_706_PI416193496	NA	NA	NA	Fungus
28654	2	56	0	42	-21.156	-4.403	1.23E-05	9.70E-05	2385	craniferina_c14858	CUST_8287_PI416193496	45479211	AAS66655.1	ferritin [Hyalomma asiaticum asiaticum]	Fungus
8641	1484	18214	538	2814	-12.689	-3.666	7.63E-06	6.59E-05	2386	craniferina_c2810	CUST_4483_PI416193500	63029297	AAY27547.1	chloroplast light-harvesting complex I protein precursor Lhca5 [Ostreococcus tauri] 	Algae
34416	33	5	20	2	6.104	2.61	1.35E-06	1.67E-05	2387	craniferina_c17170	CUST_14051_PI416193500	238504540	XP_002383501.1	hypothetical protein AFLA_053760 [Aspergillus flavus NRRL3357] 	Fungus
34559	3	123	1	19	-45.745	-5.516	1.85E-05	0.000134387	2388	craniferina_c24967	CUST_17406_PI416193496	NA	NA	NA	Algae
13437	2431	160	421	36	15.255	3.931	9.51E-06	7.90E-05	2389	craniferina_c1297	CUST_2288_PI416193500	168704634	ZP_02736911.1	hypothetical protein GobsU_34175 [Gemmata obscuriglobus UQM 2246]	Fungus
28681	2835	14202	392	4056	-4.915	-2.297	3.78E-07	6.21E-06	2390	craniferina_c19107	CUST_14472_PI416193500	NA	NA	NA	Algae
2342	188	13	20	7	16.258	4.023	1.03E-05	8.45E-05	2391	craniferina_c12072	CUST_5963_PI416193496	238489751	XP_002376113.1	conserved hypothetical protein [Aspergillus flavus NRRL3357] 	Fungus
4562	308	1311	87	227	-4.327	-2.113	1.04E-07	2.26E-06	2392	craniferina_c28384	CUST_20573_PI416193496	NA	NA	NA	Fungus
33212	9878	46727	1648	2721	-4.77	-2.254	3.05E-07	5.29E-06	2393	Cr_DMini_865F05.ab1	CUST_17625_PI416193500	NA	NA	NA	Algae
15024	8820	1405	1665	166	6.235	2.64	1.48E-06	1.80E-05	2394	craniferina_c15662	CUST_13414_PI416193500	259483131	CBF78253.1	TPA: hypothetical oxidoreductase (Eurofung) [Aspergillus nidulans FGSC A4]	Fungus
22448	12	111	12	38	-14.338	-3.842	8.85E-06	7.42E-05	2395	craniferina_c10991	CUST_11642_PI416193500	145232510	XP_001399699.1	hypothetical protein An02g05630 [Aspergillus niger] 	Algae
38066	7879	44290	2742	5362	-5.812	-2.539	1.13E-06	1.46E-05	2396	Cr_WMidi_9889D05.ab1	CUST_19015_PI416193500	238601911	XP_002395539.1	hypothetical protein MPER_04392 [Moniliophthora perniciosa FA553] 	Fungus
20539	2	15	1	8	-6.538	-2.709	1.85E-06	2.16E-05	2397	craniferina_c18908	CUST_11664_PI416193496	147903669	NP_001083165.1	hypothetical protein LOC398780 [Xenopus laevis] 	Fungus
34658	23	107	2	57	-4.296	-2.103	9.98E-08	2.18E-06	2398	craniferina_c3194	CUST_4976_PI416193500	169609983	XP_001798410.1	hypothetical protein SNOG_08083 [Phaeosphaeria nodorum SN15] 	Algae
12572	244	5902	48	270	-24.498	-4.615	1.43E-05	0.000109028	2399	craniferina_c15362	CUST_13287_PI416193500	NA	NA	NA	Algae
15161	361	11	63	17	76.819	6.263	2.20E-05	0.000154093	2400	craniferina_c24531	CUST_16996_PI416193496	NA	NA	NA	Fungus
39312	92	22	15	6	4.262	2.092	8.83E-08	1.98E-06	2401	craniferina_c10305	CUST_11220_PI416193500	169595254	XP_001791051.1	hypothetical protein SNOG_00362 [Phaeosphaeria nodorum SN15] 	Fungus
9341	751	2981	178	450	-4.019	-2.007	3.57E-08	9.85E-07	2402	craniferina_lrc16214	CUST_13636_PI416193500	212546515	XP_002153411.1	"coactivator bridging factor 1 (Mbf1), putative [Penicillium marneffei ATCC 18224] "	Fungus
5638	318	67	85	22	4.776	2.256	3.24E-07	5.52E-06	2403	craniferina_c20438	CUST_13127_PI416193496	NA	NA	NA	Fungus
3669	320	4	31	1	78.565	6.296	2.22E-05	0.000155623	2404	craniferina_c12630	CUST_12423_PI416193500	NA	NA	NA	Fungus
36163	1304	224	117	15	5.812	2.539	1.15E-06	1.48E-05	2405	craniferina_c7987	CUST_9700_PI416193500	NA	NA	NA	Fungus
32476	7652	628	683	28	12.16	3.604	7.61E-06	6.58E-05	2406	craniferina_c9556	CUST_4158_PI416193496	70997711	XP_753592.1	"alpha-1,2-mannosidase family protein [Aspergillus fumigatus Af293] "	Algae
41358	9011	2088	1918	242	4.264	2.092	9.16E-08	2.04E-06	2407	craniferina_c1355	CUST_2383_PI416193500	154308392	XP_001553532.1	hypothetical protein BC1G_08256 [Botryotinia fuckeliana B05.10] 	Fungus
19867	816	3152	237	355	-3.946	-1.981	2.56E-08	7.61E-07	2408	craniferina_c16786	CUST_9830_PI416193496	168029917	XP_001767471.1	predicted protein [Physcomitrella patens subsp. patens] 	Algae
20108	61	509	20	95	-8.569	-3.099	4.26E-06	4.15E-05	2409	craniferina_c26688	CUST_19042_PI416193496	296804422	XP_002843063.1	conserved hypothetical protein [Arthroderma otae CBS 113480] 	Fungus
7885	69	14	26	4	4.945	2.306	4.46E-07	7.07E-06	2410	craniferina_c22004	CUST_14616_PI416193496	145252820	XP_001397923.1	hypothetical protein An16g06190 [Aspergillus niger] 	Fungus
16079	275	1196	84	288	-4.397	-2.136	1.40E-07	2.85E-06	2411	craniferina_c23903	CUST_16405_PI416193496	NA	NA	NA	Fungus
27037	9	45	1	14	-5.109	-2.353	5.60E-07	8.44E-06	2412	craniferina_c26291	CUST_18655_PI416193496	291177986	EFE33777.1	hypothetical protein ARB_07242 [Arthroderma benhamiae CBS 112371]	Fungus
3530	196	976	62	76	-5.147	-2.364	5.90E-07	8.77E-06	2413	craniferina_c17268	CUST_14101_PI416193500	156053229	XP_001592541.1	DNA repair protein rhp51 [Sclerotinia sclerotiorum 1980] 	Fungus
28926	2977	12169	987	358	-4.26	-2.091	9.51E-08	2.10E-06	2414	craniferina_c23143	CUST_15688_PI416193496	NA	NA	NA	Algae
19670	5968	1710	1174	266	3.473	1.796	1.70E-10	1.25E-08	2415	craniferina_c26092	CUST_18472_PI416193496	NA	NA	NA	Algae
14330	61	236	16	10	-3.943	-1.979	2.73E-08	8.03E-07	2416	craniferina_c11305	CUST_11806_PI416193500	NA	NA	NA	Fungus
5721	17	2	5	0	7.773	2.958	3.42E-06	3.49E-05	2417	craniferina_c23751	CUST_14926_PI416193500	240110217	EER28376.1	"queuine tRNA-ribosyltransferase, putative [Coccidioides posadasii C735 delta SOWgp]"	Fungus
40996	8	51	3	7	-6.269	-2.648	1.67E-06	1.98E-05	2418	craniferina_c19201	CUST_11941_PI416193496	NA	NA	NA	Fungus
38769	2598	229	516	10	11.222	3.488	6.95E-06	6.10E-05	2419	craniferina_lrc234	CUST_444_PI416193500	170579899	XP_001895031.1	hypothetical protein Bm1_17870 [Brugia malayi] 	Algae
1924	56	9	21	3	5.775	2.53	1.18E-06	1.51E-05	2420	craniferina_c3522	CUST_5385_PI416193500	67525763	XP_660943.1	hypothetical protein AN3339.2 [Aspergillus nidulans FGSC A4] 	Algae
13922	13	2	1	1	5.656	2.5	1.08E-06	1.41E-05	2421	craniferina_c24320	CUST_16799_PI416193496	NA	NA	NA	Algae
11729	227	1035	45	97	-4.601	-2.202	2.38E-07	4.34E-06	2422	craniferina_c16462	CUST_9581_PI416193496	119182615	XP_001242431.1	hypothetical protein CIMG_06327 [Coccidioides immitis RS]	Algae
27329	523	2	415	0	236.818	7.888	3.03E-05	0.000200594	2423	craniferina_c4890	CUST_6895_PI416193500	256723250	EEU36627.1	hypothetical protein NECHADRAFT_51890 [Nectria haematococca mpVI 77-13-4]	Algae
23644	10775	2505	3918	219	4.104	2.037	5.50E-08	1.37E-06	2424	craniferina_c17252	CUST_10188_PI416193496	NA	NA	NA	Fungus
13844	848	233	77	20	3.633	1.861	2.82E-09	1.31E-07	2425	craniferina_c11325	CUST_11824_PI416193500	242765195	XP_002340925.1	"NADH-ubiquinone dehydrogenase 24 kDa subunit, putative [Talaromyces stipitatus ATCC 10500] "	Algae
18815	8	151	3	67	-19.736	-4.303	1.28E-05	9.96E-05	2426	craniferina_c21810	CUST_14434_PI416193496	NA	NA	NA	Algae
24147	44953	11092	11424	1707	3.99	1.996	3.45E-08	9.57E-07	2427	craniferina_lrc161	CUST_305_PI416193500	119173307	XP_001239129.1	hypothetical protein CIMG_10151 [Coccidioides immitis RS] 	Fungus
34693	95	631	19	61	-6.688	-2.742	2.20E-06	2.47E-05	2428	craniferina_c20390	CUST_13081_PI416193496	189199640	XP_001936157.1	ATP-binding cassette protein [Pyrenophora tritici-repentis Pt-1C-BFP] 	Algae
6599	3	408	2	312	-112.741	-6.817	2.57E-05	0.000175233	2429	craniferina_c12795	CUST_12475_PI416193500	291176956	EFE32752.1	hypothetical protein ARB_00210 [Arthroderma benhamiae CBS 112371] 	Fungus
7469	1297	308	143	32	4.215	2.076	8.68E-08	1.96E-06	2430	craniferina_c7348	CUST_2759_PI416193496	154293907	XP_001547398.1	hypothetical protein BC1G_14025 [Botryotinia fuckeliana B05.10] 	Fungus
29922	4	85	3	16	-27.261	-4.769	1.62E-05	0.000120933	2431	craniferina_c10079	CUST_4532_PI416193496	291178436	EFE34226.1	"MFS transporter, putative [Arthroderma benhamiae CBS 112371]"	Fungus
8791	14	231	7	75	-17.133	-4.099	1.16E-05	9.25E-05	2432	craniferina_c26125	CUST_18502_PI416193496	33946351	AAQ55801.1	actin [Thecamoeba similis]	Fungus
22454	8235	1278	1814	163	6.367	2.671	1.87E-06	2.17E-05	2433	craniferina_c4593	CUST_6593_PI416193500	119490993	XP_001263157.1	hypothetical protein NFIA_064240 [Neosartorya fischeri NRRL 181] 	Fungus
24366	1038	122	175	8	8.411	3.072	4.32E-06	4.20E-05	2434	craniferina_c21371	CUST_14014_PI416193496	67539984	XP_663766.1	hypothetical protein AN6162.2 [Aspergillus nidulans FGSC A4] 	Fungus
3381	10219	2850	2028	233	3.542	1.825	1.08E-09	5.97E-08	2435	craniferina_c1152	CUST_2058_PI416193500	156043241	XP_001588177.1	predicted protein [Sclerotinia sclerotiorum 1980] 	Fungus
39144	925	4318	201	881	-4.669	-2.223	3.08E-07	5.32E-06	2436	craniferina_c9121	CUST_3846_PI416193496	123417024	XP_001305016.1	hypothetical protein [Trichomonas vaginalis G3] 	Fungus
4985	34619	7759	4661	718	4.446	2.152	1.79E-07	3.46E-06	2437	craniferina_c25330	CUST_17746_PI416193496	154293907	XP_001547398.1	hypothetical protein BC1G_14025 [Botryotinia fuckeliana B05.10] 	Fungus
14552	768	9335	62	2579	-11.883	-3.571	7.85E-06	6.73E-05	2438	craniferina_c26105	CUST_18484_PI416193496	NA	NA	NA	Fungus
22713	351	57	23	6	6.156	2.622	1.65E-06	1.96E-05	2439	Cr_WMidi_8257F09.ab1	CUST_18687_PI416193500	NA	NA	NA	Algae
30084	111	477	32	83	-4.367	-2.126	1.46E-07	2.94E-06	2440	craniferina_c3494	CUST_5350_PI416193500	212526954	XP_002143634.1	conserved hypothetical protein [Penicillium marneffei ATCC 18224] 	Fungus
32251	13	296	3	34	-22.69	-4.504	1.49E-05	0.000113009	2441	craniferina_c10116	CUST_11114_PI416193500	296812809	XP_002846742.1	conserved hypothetical protein [Arthroderma otae CBS 113480] 	Fungus
22584	7849	1636	2112	178	4.687	2.229	3.22E-07	5.50E-06	2442	craniferina_c2122	CUST_3566_PI416193500	156062526	XP_001597185.1	hypothetical protein SS1G_01379 [Sclerotinia sclerotiorum 1980] 	Fungus
13958	2	61	0	36	-29.59	-4.887	1.73E-05	0.000127103	2443	craniferina_c13855	CUST_12784_PI416193500	154272882	XP_001537293.1	hypothetical protein HCAG_07602 [Ajellomyces capsulatus NAm1] 	Algae
11172	2812	163	491	99	19.455	4.282	1.31E-05	0.000101618	2444	craniferina_c20992	CUST_13653_PI416193496	NA	NA	NA	Fungus
24718	13	69	2	11	-5.335	-2.415	8.20E-07	1.13E-05	2445	craniferina_c9224	CUST_3918_PI416193496	242772682	XP_002478086.1	"nuclear serine protease HtrA2/Nma111, putative [Talaromyces stipitatus ATCC 10500] "	Fungus
26443	30	194	9	12	-6.587	-2.72	2.20E-06	2.47E-05	2446	craniferina_c14565	CUST_8043_PI416193496	NA	NA	NA	Fungus
28583	59	239	4	16	-4.056	-2.02	5.35E-08	1.34E-06	2447	craniferina_c21914	CUST_14532_PI416193496	NA	NA	NA	Algae
40499	2	424	0	86	-176.791	-7.466	2.98E-05	0.000197933	2448	craniferina_lrc7530	CUST_9316_PI416193500	297490370	XP_002698303.1	PREDICTED: hypothetical protein [Bos taurus] 	Fungus
14591	2	9	0	1	-4.675	-2.225	3.32E-07	5.64E-06	2449	craniferina_c26737	CUST_19091_PI416193496	256721985	EEU35376.1	hypothetical protein NECHADRAFT_100770 [Nectria haematococca mpVI 77-13-4]	Fungus
30406	321	1773	96	757	-5.402	-2.434	9.16E-07	1.24E-05	2450	craniferina_c1682	CUST_2901_PI416193500	242769778	XP_002341843.1	"transcription regulator BDF1, putative [Talaromyces stipitatus ATCC 10500] "	Fungus
8678	741	2	82	0	370.953	8.535	3.47E-05	0.000223413	2451	craniferina_c25753	CUST_18141_PI416193496	242819640	XP_002487359.1	conserved hypothetical protein [Talaromyces stipitatus ATCC 10500] 	Fungus
815	287	58	85	9	4.813	2.267	4.24E-07	6.80E-06	2452	craniferina_c26773	CUST_19127_PI416193496	NA	NA	NA	Fungus
24959	2	274	0	58	-150.029	-7.229	2.94E-05	0.000195568	2453	craniferina_c27606	CUST_19924_PI416193496	291181592	EFE37353.1	hypothetical protein TRV_08002 [Trichophyton verrucosum HKI 0517]	Fungus
36209	5492	1468	1136	150	3.702	1.888	7.98E-09	3.04E-07	2454	craniferina_c10837	CUST_5066_PI416193496	291188964	EFE44277.1	hypothetical protein TRV_00963 [Trichophyton verrucosum HKI 0517]	Fungus
14963	33	3	17	1	10.459	3.387	6.79E-06	5.99E-05	2455	craniferina_c21062	CUST_13721_PI416193496	154280645	XP_001541135.1	conserved hypothetical protein [Ajellomyces capsulatus NAm1] 	Algae
31972	29	4	3	3	7.655	2.936	3.55E-06	3.60E-05	2456	craniferina_c25757	CUST_18145_PI416193496	NA	NA	NA	Fungus
16322	616	112	137	6	5.402	2.433	9.38E-07	1.26E-05	2457	craniferina_lrc678	CUST_1235_PI416193500	240105139	EER23332.1	WSC domain containing protein [Coccidioides posadasii C735 delta SOWgp]	Fungus
42649	313	1220	56	82	-3.932	-1.975	3.14E-08	8.84E-07	2458	craniferina_c22934	CUST_15489_PI416193496	NA	NA	NA	Fungus
14295	561	2088	41	226	-3.715	-1.893	9.47E-09	3.49E-07	2459	craniferina_c24720	CUST_17170_PI416193496	NA	NA	NA	Algae
10909	2	217	0	169	-93.025	-6.54	2.59E-05	0.000176587	2460	craniferina_c16811	CUST_13894_PI416193500	240111169	EER29322.1	Cytochrome P450 family protein [Coccidioides posadasii C735 delta SOWgp]	Fungus
19789	42916	6236	6328	2503	7.189	2.846	3.08E-06	3.22E-05	2461	craniferina_c787	CUST_1423_PI416193500	119500330	XP_001266922.1	hypothetical protein NFIA_105130 [Neosartorya fischeri NRRL 181] 	Fungus
9287	13343	2352	2350	285	5.641	2.496	1.17E-06	1.50E-05	2462	craniferina_c17423	CUST_14161_PI416193500	256735398	EEU48744.1	hypothetical protein NECHADRAFT_98912 [Nectria haematococca mpVI 77-13-4]	Fungus
44990	261	50	49	7	5.21	2.381	7.47E-07	1.06E-05	2463	craniferina_lrc3011	CUST_641_PI416193496	169611877	XP_001799356.1	hypothetical protein SNOG_09053 [Phaeosphaeria nodorum SN15] 	Fungus
19278	673	5505	78	86	-8.216	-3.038	4.33E-06	4.21E-05	2464	craniferina_c1990	CUST_3379_PI416193500	189190540	XP_001931609.1	soluble epoxide hydrolase [Pyrenophora tritici-repentis Pt-1C-BFP] 	Algae
32700	551	118	195	29	4.52	2.176	2.49E-07	4.49E-06	2465	craniferina_c14919	CUST_13136_PI416193500	189193985	XP_001933331.1	meiotically up-regulated gene 190 protein [Pyrenophora tritici-repentis Pt-1C-BFP] 	Fungus
14400	725	10487	97	1835	-14.394	-3.847	1.06E-05	8.63E-05	2466	craniferina_c24566	CUST_15022_PI416193500	225683093	EEH21377.1	vacuolar protein [Paracoccidioides brasiliensis Pb03]	Fungus
21968	582	4032	194	725	-7.1	-2.828	3.02E-06	3.17E-05	2467	craniferina_c13139	CUST_12595_PI416193500	212534808	XP_002147560.1	"3-hydroxyacyl-CoA dehyrogenase, putative [Penicillium marneffei ATCC 18224] "	Fungus
35333	22	80	3	17	-3.574	-1.837	2.59E-09	1.22E-07	2468	craniferina_c4907	CUST_1447_PI416193496	242775374	XP_002478631.1	conserved hypothetical protein [Talaromyces stipitatus ATCC 10500] 	Fungus
6275	54	13	4	4	4.253	2.088	1.22E-07	2.56E-06	2469	craniferina_c9885	CUST_4399_PI416193496	NA	NA	NA	Fungus
10408	28	1704	9	1192	-52.948	-5.727	2.28E-05	0.000158784	2470	craniferina_c1968	CUST_3341_PI416193500	154290384	XP_001545788.1	hypothetical protein BC1G_15746 [Botryotinia fuckeliana B05.10] 	Algae
9460	33	6	9	2	5.136	2.361	6.98E-07	9.99E-06	2471	craniferina_c8636	CUST_3520_PI416193496	67516611	XP_658191.1	hypothetical protein AN0587.2 [Aspergillus nidulans FGSC A4] 	Algae
5074	78	3	9	1	29.091	4.863	1.83E-05	0.000133571	2472	craniferina_lrc548	CUST_1017_PI416193500	156053684	XP_001592768.1	hypothetical protein SS1G_05689 [Sclerotinia sclerotiorum 1980] 	Algae
29812	63	8	11	4	8.849	3.146	5.27E-06	4.91E-05	2473	craniferina_c18254	CUST_11045_PI416193496	238501122	XP_002381795.1	conserved hypothetical protein [Aspergillus flavus NRRL3357] 	Fungus
16703	637	6836	70	520	-10.762	-3.428	7.47E-06	6.48E-05	2474	craniferina_c15655	CUST_13403_PI416193500	NA	NA	NA	Algae
13055	4044	621	624	157	6.594	2.721	2.39E-06	2.63E-05	2475	craniferina_c26187	CUST_18560_PI416193496	169601024	XP_001793934.1	hypothetical protein SNOG_03366 [Phaeosphaeria nodorum SN15] 	Algae
13856	46986	8767	10485	2048	5.358	2.422	9.54E-07	1.28E-05	2476	craniferina_c16026	CUST_9231_PI416193496	289616232	CBI57028.1	unnamed protein product [Sordaria macrospora]	Fungus
6495	2190	509	80	90	4.35	2.121	1.74E-07	3.39E-06	2477	Cr_DMini_865F07.ab1	CUST_17626_PI416193500	189188908	XP_001930793.1	conserved hypothetical protein [Pyrenophora tritici-repentis Pt-1C-BFP] 	Algae
16893	207	58	16	9	3.568	1.835	2.83E-09	1.31E-07	2478	craniferina_c21058	CUST_13717_PI416193496	NA	NA	NA	Algae
20987	94	398	12	27	-4.271	-2.095	1.40E-07	2.85E-06	2479	Cr_WMidi_8257A04.ab1	CUST_18573_PI416193500	168048320	XP_001776615.1	predicted protein [Physcomitrella patens subsp. patens] 	Algae
26204	40	656	26	425	-16.663	-4.059	1.26E-05	9.84E-05	2480	craniferina_c17835	CUST_10667_PI416193496	67902634	XP_681573.1	hypothetical protein AN8304.2 [Aspergillus nidulans FGSC A4] 	Fungus
35299	335	75	98	8	4.381	2.131	1.96E-07	3.73E-06	2481	craniferina_c12041	CUST_12194_PI416193500	242788557	XP_002481243.1	"ATP-binding cassette transporter, putative [Talaromyces stipitatus ATCC 10500] "	Algae
15572	9077	28	931	12	338.202	8.402	3.59E-05	0.000229538	2482	craniferina_c12576	CUST_6368_PI416193496	NA	NA	NA	Fungus
34519	26	4	5	2	7.513	2.909	3.64E-06	3.67E-05	2483	craniferina_c8903	CUST_3696_PI416193496	NA	NA	NA	Fungus
41017	149	40	18	7	3.755	1.909	1.54E-08	5.10E-07	2484	craniferina_c7734	CUST_9495_PI416193500	261202550	XP_002628489.1	serine/threonine protein kinase Japonica Group [Ajellomyces dermatitidis SLH14081] 	Fungus
8622	2	32	1	24	-12.062	-3.592	9.14E-06	7.64E-05	2485	craniferina_c16047	CUST_13573_PI416193500	288548566	ADC52431.1	cathepsin L2 cysteine protease [Pinctada fucata]	Fungus
17251	10	3	2	1	3.683	1.881	9.47E-09	3.49E-07	2486	craniferina_c8040	CUST_3166_PI416193496	NA	NA	NA	Fungus
17898	2	207	0	162	-91.634	-6.518	2.69E-05	0.000181671	2487	craniferina_c16811	CUST_13893_PI416193500	240111169	EER29322.1	Cytochrome P450 family protein [Coccidioides posadasii C735 delta SOWgp]	Fungus
23546	284	1101	101	116	-4.014	-2.005	5.56E-08	1.38E-06	2488	craniferina_c27796	CUST_20097_PI416193496	NA	NA	NA	Algae
21290	34627	142977	17596	19136	-4.487	-2.166	2.55E-07	4.58E-06	2489	craniferina_lrc282	CUST_530_PI416193500	255940160	XP_002560849.1	Pc16g04990 [Penicillium chrysogenum Wisconsin 54-1255] 	Fungus
34917	773	22	203	11	36.752	5.2	2.10E-05	0.000148512	2490	craniferina_c3109	CUST_4873_PI416193500	NA	NA	NA	Fungus
5343	344	36	228	5	8.253	3.045	4.64E-06	4.44E-05	2491	craniferina_c25034	CUST_17465_PI416193496	NA	NA	NA	Fungus
12724	199220	56091	27836	1642	3.53	1.82	1.92E-09	9.55E-08	2492	Cr_DMini_2305E04.ab1	CUST_16783_PI416193500	224809196	BAH28808.1	putative opsin-like protein [Bipolaris oryzae]	Algae
28964	188	2246	44	745	-11.694	-3.548	8.74E-06	7.35E-05	2493	Cr_DMini_4897E08.ab1	CUST_17287_PI416193500	238505620	XP_002384026.1	conserved hypothetical protein [Aspergillus flavus NRRL3357] 	Fungus
33745	30	5	9	3	6.889	2.784	2.97E-06	3.13E-05	2494	craniferina_c22935	CUST_15490_PI416193496	258566043	XP_002583766.1	cell division control protein 16 [Uncinocarpus reesii 1704] 	Fungus
34115	48	338	44	17	-9.129	-3.19	5.88E-06	5.34E-05	2495	craniferina_c17946	CUST_10766_PI416193496	242803652	XP_002484218.1	conserved hypothetical protein [Talaromyces stipitatus ATCC 10500] 	Fungus
23635	3028	627	1167	80	4.564	2.19	3.13E-07	5.37E-06	2496	craniferina_c14570	CUST_8047_PI416193496	154320662	XP_001559647.1	hypothetical protein BC1G_01803 [Botryotinia fuckeliana B05.10] 	Fungus
285	213	6	85	1	33.187	5.053	2.06E-05	0.000146632	2497	craniferina_c26682	CUST_19036_PI416193496	NA	NA	NA	Fungus
30861	336	73	42	12	4.619	2.208	3.46E-07	5.82E-06	2498	craniferina_c14832	CUST_8268_PI416193496	242764910	XP_002340866.1	"ACN9 family domain containing protein, putative [Talaromyces stipitatus ATCC 10500] "	Fungus
27397	113	4	7	2	33.46	5.064	2.08E-05	0.000147475	2499	Cr_WMidi_9889F06.ab1	CUST_19060_PI416193500	NA	NA	NA	Algae
17355	1155	195	522	56	5.691	2.509	1.38E-06	1.71E-05	2500	craniferina_c10789	CUST_5030_PI416193496	189202120	XP_001937396.1	ATP-dependent Zn protease [Pyrenophora tritici-repentis Pt-1C-BFP] 	Fungus
14217	1435	338	101	27	4.249	2.087	1.43E-07	2.88E-06	2501	craniferina_lrc157	CUST_298_PI416193500	156052341	XP_001592097.1	hypothetical protein SS1G_06336 [Sclerotinia sclerotiorum 1980] 	Algae
10386	418	20	222	3	18.575	4.215	1.44E-05	0.000109661	2502	craniferina_c17990	CUST_10805_PI416193496	NA	NA	NA	Fungus
14012	251	41	78	4	5.988	2.582	1.79E-06	2.10E-05	2503	craniferina_c12055	CUST_12195_PI416193500	238486578	XP_002374527.1	"cytosine deaminase, putative [Aspergillus flavus NRRL3357] "	Fungus
44602	17	182	1	36	-10.385	-3.376	7.55E-06	6.54E-05	2504	craniferina_c7080	CUST_8975_PI416193500	182678569	YP_001832715.1	type I phosphodiesterase/nucleotide pyrophosphatase [Beijerinckia indica subsp. indica ATCC 9039] 	Fungus
12501	105	591	45	94	-5.881	-2.556	1.68E-06	1.99E-05	2505	craniferina_c10116	CUST_11113_PI416193500	296812809	XP_002846742.1	conserved hypothetical protein [Arthroderma otae CBS 113480] 	Fungus
39541	699	3499	220	413	-5.162	-2.368	8.14E-07	1.13E-05	2506	Cr_DMidi_6817G06.ab1	CUST_16070_PI416193500	240275205	EER38720.1	conserved hypothetical protein [Ajellomyces capsulatus H143]	Algae
27218	8517	1296	2287	213	6.462	2.692	2.43E-06	2.67E-05	2507	craniferina_c4593	CUST_6594_PI416193500	119490993	XP_001263157.1	hypothetical protein NFIA_064240 [Neosartorya fischeri NRRL 181] 	Fungus
24304	39459	8944	8740	1486	4.373	2.129	2.13E-07	3.97E-06	2508	craniferina_c5591	CUST_1779_PI416193496	154290428	XP_001545809.1	hypothetical protein BC1G_15551 [Botryotinia fuckeliana B05.10] 	Fungus
24534	916	254	238	15	3.531	1.82	2.50E-09	1.18E-07	2509	craniferina_c7454	CUST_2824_PI416193496	NA	NA	NA	Algae
31162	12	2	3	0	5.176	2.372	8.32E-07	1.15E-05	2510	craniferina_c13254	CUST_12612_PI416193500	268317086	YP_003290805.1	Tetratricopeptide TPR_2 repeat protein [Rhodothermus marinus DSM 4252] 	Fungus
19391	15524	3955	2440	267	3.899	1.963	3.97E-08	1.07E-06	2511	craniferina_c5045	CUST_7068_PI416193500	291174928	EFE30738.1	hypothetical protein ARB_02437 [Arthroderma benhamiae CBS 112371]	Fungus
14168	292	1768	102	688	-6.066	-2.601	1.94E-06	2.24E-05	2512	craniferina_c682	CUST_1242_PI416193500	NA	NA	NA	Fungus
43291	32	3	9	0	11.41	3.512	8.82E-06	7.40E-05	2513	craniferina_c19407	CUST_12143_PI416193496	NA	NA	NA	Fungus
17512	5864	32769	1815	8756	-5.625	-2.492	1.37E-06	1.70E-05	2514	craniferina_c1812	CUST_3103_PI416193500	212537127	XP_002148719.1	"fructose-2,6-bisphosphatase [Penicillium marneffei ATCC 18224] "	Fungus
8234	22	634	35	444	-76.7	-6.261	2.73E-05	0.000184198	2515	craniferina_c28096	CUST_20346_PI416193496	NA	NA	NA	Fungus
43672	954	119	226	68	8.74	3.128	5.68E-06	5.21E-05	2516	craniferina_c1408	CUST_169_PI416193496	NA	NA	NA	Fungus
10535	7	51	2	7	-7.406	-2.889	3.81E-06	3.81E-05	2517	craniferina_c10453	CUST_11312_PI416193500	115396404	XP_001213841.1	conserved hypothetical protein [Aspergillus terreus NIH2624] 	Fungus
16182	153	37	12	2	4.172	2.061	1.18E-07	2.49E-06	2518	craniferina_c7854	CUST_3057_PI416193496	154304827	XP_001552817.1	hypothetical protein BC1G_08999 [Botryotinia fuckeliana B05.10] 	Fungus
25304	107	25	19	2	4.202	2.071	1.32E-07	2.73E-06	2519	craniferina_c22442	CUST_14781_PI416193500	154296632	XP_001548746.1	hypothetical protein BC1G_12724 [Botryotinia fuckeliana B05.10] 	Fungus
25070	282	1488	67	298	-5.311	-2.409	1.02E-06	1.35E-05	2520	craniferina_c7964	CUST_9683_PI416193500	225849930	YP_002730164.1	ankyrin domain protein [Persephonella marina EX-H1] 	Fungus
44358	5	22	2	5	-4.93	-2.302	6.34E-07	9.26E-06	2521	Cr_WMini_3841D08.ab1	CUST_19651_PI416193500	170084891	XP_001873669.1	predicted protein [Laccaria bicolor S238N-H82] 	Fungus
34877	17	89	5	11	-5.528	-2.467	1.30E-06	1.63E-05	2522	craniferina_c14377	CUST_7883_PI416193496	242775177	XP_002478591.1	"membrane-tethered transcription factor (SPT23), putative [Talaromyces stipitatus ATCC 10500] "	Fungus
21401	70	320	26	52	-4.709	-2.236	4.61E-07	7.26E-06	2523	craniferina_c2202	CUST_3676_PI416193500	119188791	XP_001245002.1	hypothetical protein CIMG_04443 [Coccidioides immitis RS]	Fungus
6786	29156	105241	10577	6108	-3.759	-1.91	2.08E-08	6.46E-07	2524	craniferina_lrc341	CUST_645_PI416193500	156058700	XP_001595273.1	hypothetical protein SS1G_03362 [Sclerotinia sclerotiorum 1980] 	Fungus
38679	38	3	3	0	15.014	3.908	1.24E-05	9.73E-05	2525	craniferina_c6541	CUST_8571_PI416193500	169618469	XP_001802648.1	hypothetical protein SNOG_12425 [Phaeosphaeria nodorum SN15] 	Fungus
2493	5245	1362	1158	104	3.791	1.922	2.59E-08	7.66E-07	2526	craniferina_c2354	CUST_3896_PI416193500	NA	NA	NA	Fungus
1070	3	13	0	3	-4.916	-2.298	6.25E-07	9.17E-06	2527	craniferina_c28051	CUST_20314_PI416193496	261198238	XP_002625521.1	DHHC zinc finger domain-containing protein [Ajellomyces dermatitidis SLH14081] 	Fungus
11166	97	14560	16	1248	-151.496	-7.243	3.34E-05	0.000216979	2528	craniferina_lrc106	CUST_211_PI416105755	296413817	XP_002836605.1	hypothetical protein [Tuber melanosporum Mel28] 	Fungus
43917	253	1482	76	723	-5.553	-2.473	1.35E-06	1.68E-05	2529	craniferina_c15528	CUST_13366_PI416193500	119485506	XP_001262187.1	"amino acid permease, putative [Neosartorya fischeri NRRL 181] "	Fungus
24842	746	136	222	26	5.413	2.436	1.18E-06	1.51E-05	2530	craniferina_c11124	CUST_11694_PI416193500	261353283	EEY15711.1	receptor-interacting serine/threonine-protein kinase [Verticillium albo-atrum VaMs.102]	Algae
9502	273	1206	73	206	-4.501	-2.17	3.17E-07	5.44E-06	2531	BTK05197012(c)SJ1(t)dry_1-3kb_6817-6912_D3(p)T3(s)080606SJSEQ2.020.ab1	CUST_15447_PI416193500	NA	NA	NA	NA
3039	4	17	1	2	-4.292	-2.102	1.96E-07	3.73E-06	2532	craniferina_c19736	CUST_12453_PI416193496	296818459	XP_002849566.1	integral membrane protein [Arthroderma otae CBS 113480] 	Fungus
[truncated: 6,372,619 more chars]
