# Supplementary material for: Whole transcriptome characterization of the effects of dehydration and rehydration on Cladonia rangiferina, the grey reindeer lichen
Source: BMC Genomics. 2013 Dec 10;14:870. doi: 10.1186/1471-2164-14-870 (PMC3878897; doi:10.1186/1471-2164-14-870)
Supplement: Additional file 11 — The full DE transcript list for comparison W30m vs. Dry. [file 1471-2164-14-870-S11.xls]

Feature identifier	Mean expression level for the specified sample group	Mean expression level for the specified sample group	Standard deviation (of the expression) for the specified sample group	Standard deviation (of the expression) for the specified sample group	Expression ratio (fold-change) between the compared sample groups	Expression ratio (fold-change) between the compared sample groups on the 2-logarithmics scale	T-test p-value for the comparison between the sample groups	FDR-adjusted p-value for the comparison between the sample groups	Average ranking value based on both p-value and fold-change; value 1 is the strongest DE feature						
ID	mean_W30m	mean_Dry	sd_W30m	sd_Dry	FC	logFC	P.Value	adj.P.Val	avgRank	SystematicName	ProbeName	GI	Other	Description	Symbiont classification
17306	2	39673	0	3500	-21686.833	-14.405	3.90E-19	7.95E-15	1	craniferina_c2605	CUST_4225_PI416193500	156030677	XP_001584665.1	hypothetical protein SS1G_14434 [Sclerotinia sclerotiorum 1980] 	Fungus
40839	2	35733	0	3324	-16447.254	-14.006	6.13E-19	8.33E-15	2	craniferina_c2605	CUST_4226_PI416193500	156030677	XP_001584665.1	hypothetical protein SS1G_14434 [Sclerotinia sclerotiorum 1980] 	Fungus
35875	2	4313	0	391	-1917.513	-10.905	5.65E-18	3.84E-14	3	craniferina_c4171	CUST_1098_PI416193496	NA	NA	NA	Algae
27322	2	10683	0	1032	-5318.919	-12.377	1.97E-17	5.02E-14	4	craniferina_c1757	CUST_3021_PI416193500	189189766	XP_001931222.1	conserved hypothetical protein [Pyrenophora tritici-repentis Pt-1C-BFP] 	Fungus
2502	2	2925	0	265	-1335.403	-10.383	1.26E-18	1.17E-14	5	craniferina_c7051	CUST_8951_PI416193500	70986068	XP_748534.1	ion channel [Aspergillus fumigatus Af293] 	Fungus
37737	2	2915	0	750	-1360.037	-10.409	7.33E-18	4.27E-14	6	craniferina_c22257	CUST_14861_PI416193496	NA	NA	NA	Fungus
12557	2	2952	0	258	-1493.578	-10.545	1.35E-17	4.52E-14	7	craniferina_c7051	CUST_8952_PI416193500	70986068	XP_748534.1	ion channel [Aspergillus fumigatus Af293] 	Fungus
35121	2	2926	0	447	-1369.707	-10.42	1.31E-17	4.52E-14	8	craniferina_c5311	CUST_7325_PI416193500	296821528	XP_002850145.1	conserved hypothetical protein [Arthroderma otae CBS 113480] 	Fungus
39801	2	3767	0	621	-1602.084	-10.646	1.66E-17	4.52E-14	9	craniferina_c5311	CUST_7326_PI416193500	296821528	XP_002850145.1	conserved hypothetical protein [Arthroderma otae CBS 113480] 	Fungus
41041	2	1913	0	61	-915.109	-9.838	1.14E-17	4.52E-14	10	craniferina_c14476	CUST_12995_PI416193500	169610125	XP_001798481.1	hypothetical protein SNOG_08156 [Phaeosphaeria nodorum SN15] 	Fungus
24946	2	2076	0	188	-1157.947	-10.177	2.66E-17	6.14E-14	11	craniferina_c18879	CUST_11637_PI416193496	NA	NA	NA	Fungus
7570	2	1849	0	37	-901.193	-9.816	1.59E-17	4.52E-14	12	craniferina_c14476	CUST_12996_PI416193500	169610125	XP_001798481.1	hypothetical protein SNOG_08156 [Phaeosphaeria nodorum SN15] 	Fungus
10201	4	9173	1	1024	-2103.589	-11.039	6.58E-15	5.26E-12	13	craniferina_c1757	CUST_3022_PI416193500	189189766	XP_001931222.1	conserved hypothetical protein [Pyrenophora tritici-repentis Pt-1C-BFP] 	Fungus
15237	2	68548	0	4215	-33164.404	-15.017	9.19E-14	4.54E-11	14	craniferina_lrc818	CUST_1482_PI416193500	189197939	XP_001935307.1	nitrite reductase [Pyrenophora tritici-repentis Pt-1C-BFP] 	Fungus
9591	2	46596	0	4101	-21649.536	-14.402	1.14E-13	5.45E-11	15	craniferina_lrc818	CUST_1481_PI416193500	189197939	XP_001935307.1	nitrite reductase [Pyrenophora tritici-repentis Pt-1C-BFP] 	Fungus
16013	4	2623	1	246	-590.467	-9.206	3.77E-15	3.75E-12	16	craniferina_c14710	CUST_13075_PI416193500	116180328	XP_001220013.1	hypothetical protein CHGG_00792 [Chaetomium globosum CBS 148.51] 	Fungus
220	2	2031	0	292	-818.177	-9.676	7.56E-15	5.93E-12	17	craniferina_c14156	CUST_7700_PI416193496	NA	NA	NA	Fungus
3215	4890	17	514	9	314.457	8.297	2.71E-17	6.14E-14	18	craniferina_lrc1081	CUST_2161_PI416105755	156055516	XP_001593682.1	hypothetical protein SS1G_05110 [Sclerotinia sclerotiorum 1980] 	Fungus
16737	2	37665	0	10133	-18807.287	-14.199	3.97E-13	1.48E-10	19	craniferina_c8951	CUST_10440_PI416193500	154322401	XP_001560515.1	hypothetical protein BC1G_00543 [Botryotinia fuckeliana B05.10] 	Fungus
4650	4467	17	439	10	299.16	8.225	2.89E-16	4.06E-13	20	craniferina_lrc1081	CUST_1941_PI416193500	156055516	XP_001593682.1	hypothetical protein SS1G_05110 [Sclerotinia sclerotiorum 1980] 	Fungus
25668	2	5499	0	281	-2773.643	-11.438	4.54E-13	1.66E-10	21	Cr_DMini_4609D02.ab1	CUST_17090_PI416193500	169594952	XP_001790900.1	hypothetical protein SNOG_00207 [Phaeosphaeria nodorum SN15] 	Fungus
40647	2	34390	0	9596	-13571.728	-13.728	6.87E-13	2.25E-10	22	craniferina_c8951	CUST_10439_PI416193500	154322401	XP_001560515.1	hypothetical protein BC1G_00543 [Botryotinia fuckeliana B05.10] 	Fungus
19477	3331	16	880	9	215.965	7.755	2.41E-16	3.51E-13	23	craniferina_c1796	CUST_3079_PI416193500	242762216	XP_002340331.1	"nuclear pore complex subunit Nup192, putative [Talaromyces stipitatus ATCC 10500] "	Fungus
36897	5	1536	2	281	-348.801	-8.446	6.89E-14	3.60E-11	24	craniferina_c24029	CUST_16525_PI416193496	NA	NA	NA	Fungus
4151	843	3	38	1	258.174	8.012	9.46E-15	6.89E-12	25	craniferina_c1151	CUST_2055_PI416193500	121713458	XP_001274340.1	riboflavin aldehyde-forming enzyme [Aspergillus clavatus NRRL 1] 	Fungus
11243	352	2	74	0	174.131	7.444	4.31E-17	8.79E-14	26	craniferina_c25533	CUST_17937_PI416193496	NA	NA	NA	Fungus
27055	5	28357	1	5280	-5559.287	-12.441	2.27E-12	5.74E-10	27	craniferina_lrc344	CUST_652_PI416193500	119191840	XP_001246526.1	hypothetical protein CIMG_00297 [Coccidioides immitis RS]	Fungus
1326	4566	22	1781	13	218.908	7.774	8.60E-15	6.37E-12	28	craniferina_c10879	CUST_11559_PI416193500	154295419	XP_001548145.1	hypothetical protein BC1G_13188 [Botryotinia fuckeliana B05.10] 	Fungus
37198	5341	34	306	25	188.212	7.556	1.74E-15	1.92E-12	29	craniferina_c24577	CUST_15023_PI416193500	226294130	EEH49550.1	hypothetical protein PADG_05629 [Paracoccidioides brasiliensis Pb18]	Fungus
43014	3	18203	1	7388	-6149.365	-12.586	2.68E-12	6.53E-10	30	BTK04449014(c)SJ1(t)1-3kb_G1_0.125x(p)T3(s)070611SJ1SEQ1.031.ab1	CUST_15413_PI416193500	NA	NA	NA	Fungus
38504	2	16285	1	5940	-6363.309	-12.636	3.10E-12	7.38E-10	31	Cr_Midi_01G04.ab1	CUST_17810_PI416193500	NA	NA	NA	Algae
29716	2	14981	1	2485	-6985.495	-12.77	3.62E-12	8.39E-10	32	craniferina_c19267	CUST_12006_PI416193496	238493877	XP_002378175.1	conserved hypothetical protein [Aspergillus flavus NRRL3357] 	Algae
16462	5	47137	4	16472	-11846.762	-13.532	3.80E-12	8.70E-10	33	craniferina_lrc423	CUST_791_PI416193500	258564060	XP_002582775.1	30 kDa heat shock protein [Uncinocarpus reesii 1704] 	Fungus
11336	362	2	16	0	151.935	7.247	1.25E-17	4.52E-14	34	craniferina_c2533	CUST_468_PI416193496	67904308	XP_682410.1	hypothetical protein AN9141.2 [Aspergillus nidulans FGSC A4] 	Fungus
17776	418	2	79	1	184.499	7.527	4.47E-15	4.24E-12	35	craniferina_c22596	CUST_15171_PI416193496	NA	NA	NA	Fungus
13298	5	37122	0	13093	-6581.781	-12.684	3.92E-12	8.82E-10	36	craniferina_lrc423	CUST_792_PI416193500	258564060	XP_002582775.1	30 kDa heat shock protein [Uncinocarpus reesii 1704] 	Fungus
45199	625	5	145	0	132.612	7.051	3.15E-20	1.28E-15	37	craniferina_c22608	CUST_15183_PI416193496	NA	NA	NA	Fungus
7499	5232	38	485	18	146.942	7.199	9.42E-17	1.54E-13	38	craniferina_c6532	CUST_8557_PI416193500	NA	NA	NA	Fungus
25318	1400	7	327	7	284.268	8.151	8.99E-13	2.86E-10	39	craniferina_c3843	CUST_5775_PI416193500	NA	NA	NA	Fungus
6424	12998	85	1872	52	169.23	7.403	1.20E-14	8.44E-12	40	craniferina_c3124	CUST_4895_PI416193500	226291871	EEH47299.1	DNA-directed RNA polymerase [Paracoccidioides brasiliensis Pb18]	Fungus
37131	70637	210	33984	96	323.87	8.339	1.43E-12	4.04E-10	41	craniferina_c5198	CUST_1589_PI416193496	189197727	XP_001935201.1	conserved hypothetical protein [Pyrenophora tritici-repentis Pt-1C-BFP] 	Fungus
40758	9738	75	80	46	144.81	7.178	8.53E-16	1.05E-12	42	craniferina_c6532	CUST_8558_PI416193500	NA	NA	NA	Fungus
28845	395	2	105	0	174.815	7.45	4.49E-14	2.41E-11	43	craniferina_c5803	CUST_1881_PI416193496	NA	NA	NA	Fungus
14870	4816	29	2015	17	173.168	7.436	3.34E-14	1.84E-11	44	craniferina_c10879	CUST_11560_PI416193500	154295419	XP_001548145.1	hypothetical protein BC1G_13188 [Botryotinia fuckeliana B05.10] 	Fungus
35956	2204	18	452	5	123.674	6.95	9.02E-18	4.52E-14	45	craniferina_c1745	CUST_2999_PI416193500	240105626	EER23819.1	Cytochrome P450 family protein [Coccidioides posadasii C735 delta SOWgp]	Fungus
6481	3687	28	666	22	154.365	7.27	1.13E-14	8.05E-12	46	Cr_DMini_673E02.ab1	CUST_17449_PI416193500	239612656	EEQ89643.1	Swr1p complex component [Ajellomyces dermatitidis ER-3]	Fungus
40516	3910	30	669	21	147.681	7.206	5.39E-15	4.67E-12	47	Cr_DMini_673E02.ab1	CUST_17448_PI416193500	239612656	EEQ89643.1	Swr1p complex component [Ajellomyces dermatitidis ER-3]	Fungus
16037	5340	41	324	34	164.157	7.359	2.55E-14	1.51E-11	48	craniferina_c24577	CUST_15024_PI416193500	226294130	EEH49550.1	hypothetical protein PADG_05629 [Paracoccidioides brasiliensis Pb18]	Fungus
33822	8504	71	289	44	134.752	7.074	8.10E-16	1.03E-12	49	craniferina_c4603	CUST_6603_PI416193500	225679919	EEH18203.1	karyopherin [Paracoccidioides brasiliensis Pb03]	Fungus
9707	2462	20	234	9	130.842	7.032	1.58E-15	1.78E-12	50	craniferina_c4716	CUST_6703_PI416193500	67522511	XP_659316.1	hypothetical protein AN1712.2 [Aspergillus nidulans FGSC A4] 	Algae
23141	2288	15	1320	3	139.404	7.123	8.49E-15	6.37E-12	51	craniferina_lrc325	CUST_616_PI416193500	154322264	XP_001560447.1	hypothetical protein BC1G_01279 [Botryotinia fuckeliana B05.10] 	Fungus
13323	6340	49	1022	29	143.4	7.164	1.40E-14	9.70E-12	52	craniferina_c1151	CUST_2056_PI416193500	121713458	XP_001274340.1	riboflavin aldehyde-forming enzyme [Aspergillus clavatus NRRL 1] 	Fungus
42609	8250	77	369	31	113.288	6.824	1.55E-17	4.52E-14	53	craniferina_c4603	CUST_6604_PI416193500	225679919	EEH18203.1	karyopherin [Paracoccidioides brasiliensis Pb03]	Fungus
25152	9	5020	6	1026	-717.219	-9.486	1.08E-11	2.02E-09	54	craniferina_lrc783	CUST_1415_PI416193500	121704832	XP_001270679.1	"siroheme synthase, putative [Aspergillus clavatus NRRL 1] "	Fungus
21529	263	2	104	0	134.258	7.069	1.54E-14	1.04E-11	55	craniferina_c11687	CUST_5662_PI416193496	NA	NA	NA	Fungus
21258	1656	12	836	1	126.045	6.978	4.79E-15	4.34E-12	56	craniferina_lrc325	CUST_615_PI416193500	154322264	XP_001560447.1	hypothetical protein BC1G_01279 [Botryotinia fuckeliana B05.10] 	Fungus
37733	2303	11	280	13	383.804	8.584	8.48E-12	1.65E-09	57	craniferina_c3843	CUST_5776_PI416193500	NA	NA	NA	Fungus
13262	5	16682	2	7089	-3366.673	-11.717	4.57E-11	6.75E-09	58	BTK04449014(c)SJ1(t)1-3kb_G1_0.125x(p)T3(s)070611SJ1SEQ1.031.ab1	CUST_15414_PI416193500	NA	NA	NA	Fungus
8000	3	5903	0	292	-2329.997	-11.186	4.50E-11	6.67E-09	59	craniferina_c10780	CUST_5025_PI416193496	NA	NA	NA	Fungus
39111	8178	83	663	38	104.574	6.708	1.02E-15	1.22E-12	60	craniferina_c3850	CUST_5785_PI416193500	67904134	XP_682323.1	hypothetical protein AN9054.2 [Aspergillus nidulans FGSC A4] 	Algae
12937	4	16250	3	6563	-4399.928	-12.103	5.19E-11	7.50E-09	61	Cr_Midi_01G04.ab1	CUST_17811_PI416193500	NA	NA	NA	Algae
39018	3	356	0	63	-140.005	-7.129	3.03E-13	1.17E-10	62	craniferina_c15865	CUST_9109_PI416193496	NA	NA	NA	Fungus
40225	17896	163	3913	100	121.02	6.919	4.18E-14	2.27E-11	63	craniferina_c1844	CUST_3148_PI416193500	171691558	XP_001910704.1	hypothetical protein [Podospora anserina S mat+] 	Algae
2719	915	10	93	6	102.461	6.679	2.19E-15	2.29E-12	64	craniferina_c23387	CUST_15920_PI416193496	NA	NA	NA	Fungus
6059	854	4	750	4	204.886	7.679	4.00E-12	8.96E-10	65	craniferina_c5428	CUST_7458_PI416193500	NA	NA	NA	Fungus
23311	7542	52	2424	17	144.182	7.172	4.76E-13	1.70E-10	66	craniferina_c1622	CUST_2811_PI416193500	145231624	XP_001399288.1	hypothetical protein An02g01480 [Aspergillus niger] 	Fungus
32470	2	5395	0	314	-2628.598	-11.36	6.13E-11	8.58E-09	67	Cr_DMini_4609D02.ab1	CUST_17089_PI416193500	169594952	XP_001790900.1	hypothetical protein SNOG_00207 [Phaeosphaeria nodorum SN15] 	Fungus
13482	467	2	310	0	219.027	7.775	5.78E-12	1.21E-09	68	craniferina_c11344	CUST_11831_PI416193500	189207611	XP_001940139.1	predicted protein [Pyrenophora tritici-repentis Pt-1C-BFP] 	Fungus
10283	4100	33	1529	19	130.331	7.026	2.31E-13	9.34E-11	69	craniferina_c22298	CUST_14898_PI416193496	222106574	YP_002547365.1	UDP-glucose 4-epimerase [Agrobacterium vitis S4] 	Fungus
809	4242	46	376	37	112.241	6.81	1.18E-13	5.46E-11	70	craniferina_c11472	CUST_5517_PI416193496	NA	NA	NA	Fungus
5792	23553	255	586	148	102.353	6.677	3.20E-14	1.81E-11	71	craniferina_c3703	CUST_5591_PI416193500	169597365	XP_001792106.1	hypothetical protein SNOG_01468 [Phaeosphaeria nodorum SN15] 	Fungus
41054	1831	19	457	13	111.275	6.798	2.02E-13	8.41E-11	72	Cr_DMini_3841A06.ab1	CUST_16863_PI416193500	212532549	XP_002146431.1	DDHD domain protein [Penicillium marneffei ATCC 18224] 	Fungus
2692	1622	7	590	5	249.526	7.963	2.44E-11	3.99E-09	73	craniferina_c16872	CUST_9898_PI416193496	NA	NA	NA	Fungus
43820	10446	123	657	95	102.032	6.673	9.24E-14	4.54E-11	74	Cr_WMini_1633D10.ab1	CUST_19173_PI416193500	67523411	XP_659765.1	hypothetical protein AN2161.2 [Aspergillus nidulans FGSC A4] 	Algae
929	10546	122	891	93	102.907	6.685	1.17E-13	5.46E-11	75	Cr_WMini_1633D10.ab1	CUST_19172_PI416193500	67523411	XP_659765.1	hypothetical protein AN2161.2 [Aspergillus nidulans FGSC A4] 	Algae
32110	310	3	112	1	117.496	6.876	6.23E-13	2.13E-10	76	craniferina_c10624	CUST_4913_PI416193496	121703902	XP_001270215.1	conserved hypothetical protein [Aspergillus clavatus NRRL 1] 	Fungus
33968	381	4	56	2	105.327	6.719	2.77E-13	1.11E-10	77	craniferina_c15608	CUST_8901_PI416193496	NA	NA	NA	Fungus
27180	2913	6	1214	8	720.556	9.493	1.30E-10	1.59E-08	78	craniferina_c8323	CUST_9971_PI416193500	NA	NA	NA	Fungus
40001	620	6	90	4	114.373	6.838	1.20E-12	3.62E-10	79	craniferina_c2571	CUST_4186_PI416193500	156053778	XP_001592815.1	"T-complex protein 1, gamma subunit [Sclerotinia sclerotiorum 1980] "	Fungus
3981	34	3825	1	244	-112.649	-6.816	1.20E-12	3.62E-10	80	craniferina_lrc677	CUST_1233_PI416193500	119474181	XP_001258966.1	hypothetical protein NFIA_004250 [Neosartorya fischeri NRRL 181] 	Fungus
34019	325	4	56	3	88.498	6.468	7.26E-14	3.75E-11	81	craniferina_c22679	CUST_15249_PI416193496	NA	NA	NA	Algae
21838	668	5	101	5	191.093	7.578	3.91E-11	6.01E-09	82	craniferina_c22101	CUST_14711_PI416193496	156059238	XP_001595542.1	hypothetical protein SS1G_03631 [Sclerotinia sclerotiorum 1980] 	Fungus
36169	392	92998	432	7219	-365.279	-8.513	1.34E-10	1.63E-08	83	craniferina_c1142	CUST_2041_PI416193500	NA	NA	NA	Fungus
41723	7325	88	948	68	99.376	6.635	1.14E-12	3.53E-10	84	craniferina_c15180	CUST_8553_PI416193496	NA	NA	NA	Fungus
32425	1542	2	1012	0	566.518	9.146	1.99E-10	2.25E-08	85	craniferina_c6743	CUST_8734_PI416193500	169594716	XP_001790782.1	hypothetical protein SNOG_00086 [Phaeosphaeria nodorum SN15] 	Algae
40933	397	3	156	0	124.137	6.956	5.60E-12	1.18E-09	86	craniferina_c24571	CUST_17034_PI416193496	NA	NA	NA	Algae
16718	7541	81	2325	43	99.299	6.634	1.29E-12	3.78E-10	87	craniferina_c2973	CUST_4693_PI416193500	121703632	XP_001270080.1	"MIPC synthase subunit (SurA), putative [Aspergillus clavatus NRRL 1] "	Fungus
41281	1176	16	398	0	70.518	6.14	1.57E-14	1.05E-11	88	craniferina_c1844	CUST_3147_PI416193500	171691558	XP_001910704.1	hypothetical protein [Podospora anserina S mat+] 	Algae
10000	5880	45	1491	29	145.295	7.183	1.28E-11	2.30E-09	89	craniferina_c10806	CUST_11516_PI416193500	291185823	EFE41286.1	hypothetical protein TRV_03993 [Trichophyton verrucosum HKI 0517]	Fungus
12880	3417	40	1408	32	97.799	6.612	1.37E-12	3.92E-10	90	craniferina_c2660	CUST_4294_PI416193500	169618816	XP_001802821.1	hypothetical protein SNOG_12600 [Phaeosphaeria nodorum SN15] 	Fungus
15759	35379	402	20617	208	86.178	6.429	6.69E-13	2.24E-10	91	craniferina_c1392	CUST_2447_PI416193500	189207801	XP_001940234.1	alcohol dehydrogenase [Pyrenophora tritici-repentis Pt-1C-BFP] 	Algae
31833	7879	48	2830	38	191.222	7.579	8.12E-11	1.10E-08	92	craniferina_c3959	CUST_5897_PI416193500	255949612	XP_002565573.1	Pc22g16590 [Penicillium chrysogenum Wisconsin 54-1255] 	Fungus
43237	5	635	2	119	-121.284	-6.922	8.37E-12	1.64E-09	93	craniferina_c27150	CUST_19490_PI416193496	NA	NA	NA	Algae
33765	4	371	2	62	-100.714	-6.654	2.38E-12	5.95E-10	94	craniferina_c21362	CUST_14006_PI416193496	NA	NA	NA	Fungus
37697	11068	187	791	97	64.171	6.004	5.77E-15	4.90E-12	95	craniferina_c9986	CUST_4470_PI416193496	290982964	XP_002674199.1	hypothetical protein NAEGRDRAFT_58773 [Naegleria gruberi] 	Algae
26894	2	1964	0	80	-1076.949	-10.073	3.49E-10	3.49E-08	96	craniferina_c7999	CUST_9713_PI416193500	NA	NA	NA	Fungus
28509	3	458	1	54	-154.202	-7.269	4.15E-11	6.31E-09	97	craniferina_c13844	CUST_7443_PI416193496	268570134	XP_002640700.1	C. briggsae CBR-DNJ-12 protein [Caenorhabditis briggsae] 	Fungus
7431	2423	13	1093	4	181.113	7.501	7.08E-11	9.75E-09	98	craniferina_c8323	CUST_9972_PI416193500	NA	NA	NA	Fungus
696	7382	109	763	83	79.987	6.322	6.72E-13	2.24E-10	99	Cr_WMini_2881D01.ab1	CUST_19419_PI416193500	NA	NA	NA	Fungus
10319	7919	106	224	93	93.984	6.554	2.11E-12	5.43E-10	100	craniferina_c3997	CUST_5942_PI416193500	169626359	XP_001806580.1	hypothetical protein SNOG_16466 [Phaeosphaeria nodorum SN15] 	Fungus
22700	14	1917	1	174	-134.544	-7.072	4.28E-11	6.46E-09	101	craniferina_lrc677	CUST_1234_PI416193500	119474181	XP_001258966.1	hypothetical protein NFIA_004250 [Neosartorya fischeri NRRL 181] 	Fungus
36054	1049	16	374	11	71.528	6.16	7.58E-13	2.43E-10	102	craniferina_c18476	CUST_11254_PI416193496	NA	NA	NA	Fungus
22681	4664	51	2186	20	88.895	6.474	4.54E-12	9.82E-10	103	craniferina_c12225	CUST_6080_PI416193496	169608712	XP_001797775.1	hypothetical protein SNOG_07442 [Phaeosphaeria nodorum SN15] 	Fungus
39191	3800	75	502	14	50.665	5.663	8.79E-17	1.54E-13	104	craniferina_c11694	CUST_12037_PI416193500	NA	NA	NA	Fungus
15229	7712	117	262	104	84.118	6.394	4.16E-12	9.27E-10	105	craniferina_c3997	CUST_5941_PI416193500	169626359	XP_001806580.1	hypothetical protein SNOG_16466 [Phaeosphaeria nodorum SN15] 	Fungus
6996	4867	99	605	50	52.805	5.723	3.98E-15	3.86E-12	106	Cr_DMini_4609F06.ab1	CUST_17133_PI416193500	296808023	XP_002844350.1	conserved hypothetical protein [Arthroderma otae CBS 113480] 	Fungus
32408	2	122	0	18	-61.175	-5.935	2.79E-13	1.11E-10	107	craniferina_c12879	CUST_6615_PI416193496	NA	NA	NA	Fungus
5373	740	2	397	0	314.06	8.295	4.22E-10	4.05E-08	108	craniferina_c8549	CUST_3462_PI416193496	NA	NA	NA	Fungus
21114	5265	106	959	60	53.729	5.748	1.74E-14	1.12E-11	109	Cr_DMini_4609F06.ab1	CUST_17134_PI416193500	296808023	XP_002844350.1	conserved hypothetical protein [Arthroderma otae CBS 113480] 	Fungus
28710	1089	19	287	8	59.545	5.896	2.82E-13	1.11E-10	110	craniferina_c14802	CUST_13088_PI416193500	212546045	XP_002153176.1	"ribosomal small subunit assembly protein, putative [Penicillium marneffei ATCC 18224] "	Fungus
14216	1426	17	1117	11	78.45	6.294	4.40E-12	9.68E-10	111	craniferina_c5428	CUST_7457_PI416193500	NA	NA	NA	Fungus
37079	62181	1346	3091	524	48.411	5.597	9.05E-17	1.54E-13	112	Cr_DMini_4897H08.ab1	CUST_17352_PI416193500	238505620	XP_002384026.1	conserved hypothetical protein [Aspergillus flavus NRRL3357] 	Fungus
40504	2652	35	1909	21	71.849	6.167	2.49E-12	6.15E-10	113	craniferina_c8156	CUST_3224_PI416193496	NA	NA	NA	Fungus
3881	6532	104	940	78	73.884	6.207	3.25E-12	7.70E-10	114	Cr_WMini_2881D01.ab1	CUST_19418_PI416193500	NA	NA	NA	Fungus
38653	363	2	163	0	155.326	7.279	1.54E-10	1.82E-08	115	craniferina_c19823	CUST_12536_PI416193496	NA	NA	NA	Algae
13502	5	260	1	28	-56.23	-5.813	9.85E-14	4.78E-11	116	craniferina_c1525	CUST_2666_PI416193500	NA	NA	NA	Fungus
36257	2508	24	1418	16	111.414	6.8	5.09E-11	7.38E-09	117	craniferina_c2973	CUST_4694_PI416193500	121703632	XP_001270080.1	"MIPC synthase subunit (SurA), putative [Aspergillus clavatus NRRL 1] "	Fungus
10561	5475	81	2832	57	71.877	6.167	3.89E-12	8.82E-10	118	craniferina_c2660	CUST_4293_PI416193500	169618816	XP_001802821.1	hypothetical protein SNOG_12600 [Phaeosphaeria nodorum SN15] 	Fungus
6761	76	3941	31	511	-54.549	-5.769	1.66E-13	7.12E-11	119	Cr_DMini_4609G09.ab1	CUST_17157_PI416193500	154310337	XP_001554500.1	hypothetical protein BC1G_07088 [Botryotinia fuckeliana B05.10] 	Fungus
30741	49438	784	2985	385	67.746	6.082	2.54E-12	6.22E-10	120	craniferina_lrc191	CUST_360_PI416193500	145257035	XP_001401594.1	hypothetical protein An04g02260 [Aspergillus niger] 	Fungus
13365	94259	1954	18390	1127	52.701	5.72	1.15E-13	5.46E-11	121	craniferina_lrc556	CUST_1029_PI416193500	70995942	XP_752726.1	conserved hypothetical protein [Aspergillus fumigatus Af293] 	Fungus
842	8	703	9	163	-120.285	-6.91	1.06E-10	1.36E-08	122	craniferina_c4017	CUST_5971_PI416193500	119192604	XP_001246908.1	hypothetical protein CIMG_00679 [Coccidioides immitis RS]	Fungus
43229	9107	198	165	161	56.294	5.815	9.80E-13	3.10E-10	123	craniferina_c2145	CUST_347_PI416193496	156032591	XP_001585133.1	predicted protein [Sclerotinia sclerotiorum 1980] 	Fungus
23904	2	112	0	39	-57.8	-5.853	1.56E-12	4.30E-10	124	craniferina_c6265	CUST_2119_PI416193496	NA	NA	NA	Fungus
35363	190	4	19	2	46.939	5.553	2.29E-14	1.37E-11	125	craniferina_c25896	CUST_18279_PI416193496	NA	NA	NA	Fungus
8163	64572	1405	8756	346	46.539	5.54	3.25E-14	1.81E-11	126	Cr_DMini_4897E07.ab1	CUST_17285_PI416193500	NA	NA	NA	Fungus
34658	24	1074	4	127	-44.508	-5.476	1.71E-14	1.12E-11	127	craniferina_c3194	CUST_4976_PI416193500	169609983	XP_001798410.1	hypothetical protein SNOG_08083 [Phaeosphaeria nodorum SN15] 	Algae
12350	47979	715	3087	366	72.593	6.182	1.42E-11	2.51E-09	128	craniferina_lrc191	CUST_359_PI416193500	145257035	XP_001401594.1	hypothetical protein An04g02260 [Aspergillus niger] 	Fungus
19309	63487	1454	8640	112	43.489	5.443	1.96E-14	1.25E-11	129	Cr_DMini_4897E07.ab1	CUST_17284_PI416193500	NA	NA	NA	Fungus
35660	59	5006	61	466	-121.609	-6.926	2.67E-10	2.84E-08	130	craniferina_c14042	CUST_12841_PI416193500	6850900	CAB71063.1	copia-type polyprotein [Arabidopsis thaliana]	Fungus
43917	214	10886	81	1113	-53.067	-5.73	3.04E-12	7.29E-10	131	craniferina_c15528	CUST_13366_PI416193500	119485506	XP_001262187.1	"amino acid permease, putative [Neosartorya fischeri NRRL 181] "	Fungus
27104	15242	143	6951	72	105.205	6.717	2.06E-10	2.30E-08	132	craniferina_c1622	CUST_2812_PI416193500	145231624	XP_001399288.1	hypothetical protein An02g01480 [Aspergillus niger] 	Fungus
38264	6813	31	4539	23	198.832	7.635	9.32E-10	7.70E-08	133	craniferina_c10900	CUST_11580_PI416193500	240109555	EER27724.1	hypothetical protein CPC735_030600 [Coccidioides posadasii C735 delta SOWgp]	Fungus
44660	2	140	0	11	-56.964	-5.832	6.39E-12	1.32E-09	134	craniferina_c21416	CUST_14056_PI416193496	NA	NA	NA	Fungus
39799	131124	2651	66055	1511	50.551	5.66	1.66E-12	4.42E-10	135	craniferina_lrc556	CUST_1030_PI416193500	70995942	XP_752726.1	conserved hypothetical protein [Aspergillus fumigatus Af293] 	Fungus
29282	3540	31	1625	8	107.275	6.745	2.25E-10	2.47E-08	136	craniferina_c20298	CUST_12993_PI416193496	NA	NA	NA	Fungus
22215	261	2	164	0	109.124	6.77	2.61E-10	2.79E-08	137	craniferina_c9073	CUST_3815_PI416193496	NA	NA	NA	Algae
42548	2	85	0	3	-39.386	-5.3	8.54E-14	4.30E-11	138	craniferina_c6562	CUST_8586_PI416193500	NA	NA	NA	Fungus
33594	360	7	76	5	61.93	5.953	2.17E-11	3.61E-09	139	craniferina_c19710	CUST_12428_PI416193496	NA	NA	NA	Algae
16494	70	4918	69	458	-97.353	-6.605	2.01E-10	2.26E-08	140	craniferina_c14042	CUST_12842_PI416193500	6850900	CAB71063.1	copia-type polyprotein [Arabidopsis thaliana]	Fungus
9806	2	1006	0	148	-516.967	-9.014	2.67E-09	1.83E-07	141	craniferina_c17653	CUST_10509_PI416193496	242788525	XP_002481236.1	"transposable element tc1 transposase, putative [Talaromyces stipitatus ATCC 10500] "	Algae
7917	190	3	161	1	57.697	5.85	1.52E-11	2.65E-09	142	craniferina_c23834	CUST_16340_PI416193496	NA	NA	NA	Algae
24264	1728	6	927	7	425.073	8.732	2.52E-09	1.74E-07	143	craniferina_c10241	CUST_11185_PI416193500	115385998	XP_001209539.1	predicted protein [Aspergillus terreus NIH2624] 	Fungus
21320	98	2	28	0	50.882	5.669	4.49E-12	9.78E-10	144	craniferina_c11448	CUST_5497_PI416193496	189208003	XP_001940335.1	conserved hypothetical protein [Pyrenophora tritici-repentis Pt-1C-BFP] 	Fungus
38472	2	99	0	18	-46.814	-5.549	1.76E-12	4.65E-10	145	craniferina_c2056	CUST_320_PI416193496	NA	NA	NA	Algae
3187	914	21	145	14	48.078	5.587	2.86E-12	6.94E-10	146	craniferina_c12480	CUST_6285_PI416193496	NA	NA	NA	Fungus
28667	93	10009	88	1184	-151.691	-7.245	9.80E-10	8.02E-08	147	craniferina_c15528	CUST_13365_PI416193500	119485506	XP_001262187.1	"amino acid permease, putative [Neosartorya fischeri NRRL 181] "	Fungus
4631	642	20	107	5	32.111	5.005	3.13E-16	4.25E-13	148	craniferina_c24331	CUST_16809_PI416193496	NA	NA	NA	Algae
872	2	109	0	28	-47.584	-5.572	4.43E-12	9.71E-10	149	craniferina_c27365	CUST_19696_PI416193496	NA	NA	NA	Fungus
30723	5903	179	2037	43	32.368	5.016	1.09E-15	1.27E-12	150	craniferina_c8579	CUST_10189_PI416193500	296819347	XP_002849833.1	class 2 transcription repressor NC2 [Arthroderma otae CBS 113480] 	Fungus
1235	87	3	18	0	33.305	5.058	6.01E-15	5.00E-12	151	craniferina_c11073	CUST_11679_PI416193500	123398901	XP_001301367.1	ankyrin repeat protein [Trichomonas vaginalis G3] 	Fungus
36080	1138	8	1050	10	190.17	7.571	1.69E-09	1.25E-07	152	craniferina_c11344	CUST_11832_PI416193500	189207611	XP_001940139.1	predicted protein [Pyrenophora tritici-repentis Pt-1C-BFP] 	Fungus
10042	547	11	236	8	55.26	5.788	3.18E-11	5.00E-09	153	craniferina_c14170	CUST_12895_PI416193500	NA	NA	NA	Fungus
15882	1448	17	1294	11	74.287	6.215	1.84E-10	2.11E-08	154	craniferina_c1088	CUST_1953_PI416193500	NA	NA	NA	Fungus
36930	2	105	0	3	-52.089	-5.703	2.12E-11	3.54E-09	155	craniferina_c24321	CUST_16800_PI416193496	239606853	EEQ83840.1	conserved hypothetical protein [Ajellomyces dermatitidis ER-3]	Fungus
34330	463	5	321	5	107.981	6.755	6.35E-10	5.71E-08	156	craniferina_c6212	CUST_8231_PI416193500	NA	NA	NA	Fungus
14074	5687	138	2117	107	47.461	5.569	8.82E-12	1.70E-09	157	craniferina_c2100	CUST_3538_PI416193500	154311684	XP_001555171.1	hypothetical protein BC1G_06301 [Botryotinia fuckeliana B05.10] 	Fungus
5716	317	3	108	2	103.911	6.699	5.36E-10	4.92E-08	158	craniferina_c16881	CUST_13920_PI416193500	189193223	XP_001932950.1	conserved hypothetical protein [Pyrenophora tritici-repentis Pt-1C-BFP] 	Fungus
9246	307	4	66	3	94.966	6.569	4.14E-10	4.00E-08	159	Cr_DMidi_6817F10.ab1	CUST_16056_PI416193500	NA	NA	NA	Fungus
39929	18807	78	12198	37	206.688	7.691	2.43E-09	1.70E-07	160	craniferina_c4977	CUST_6992_PI416193500	154303349	XP_001552082.1	hypothetical protein BC1G_09423 [Botryotinia fuckeliana B05.10] 	Fungus
25011	124	2	40	0	61.453	5.941	9.40E-11	1.24E-08	161	craniferina_c7599	CUST_9373_PI416193500	NA	NA	NA	Fungus
5149	32	1103	7	129	-34.969	-5.128	4.57E-13	1.66E-10	162	craniferina_c3194	CUST_4975_PI416193500	169609983	XP_001798410.1	hypothetical protein SNOG_08083 [Phaeosphaeria nodorum SN15] 	Algae
27236	1505	13	213	20	295.711	8.208	3.79E-09	2.43E-07	163	craniferina_c5436	CUST_1702_PI416193496	NA	NA	NA	Fungus
26634	6	317	3	2	-59.453	-5.894	9.75E-11	1.27E-08	164	craniferina_c20709	CUST_13383_PI416193496	NA	NA	NA	Fungus
25350	75	2	27	0	34.166	5.094	3.38E-13	1.29E-10	165	craniferina_c14052	CUST_7619_PI416193496	240110032	EER28201.1	FAD binding domain containing protein [Coccidioides posadasii C735 delta SOWgp]	Fungus
21787	20	736	5	104	-38.29	-5.259	1.61E-12	4.35E-10	166	craniferina_c9590	CUST_4184_PI416193496	225557683	EEH05968.1	imidazole glycerol phosphate synthase hisHF [Ajellomyces capsulatus G186AR]	Algae
34735	69	2	20	0	33.279	5.057	1.89E-13	7.94E-11	167	craniferina_c5973	CUST_8006_PI416193500	NA	NA	NA	Algae
9266	18505	627	1549	234	30.718	4.941	2.74E-14	1.59E-11	168	craniferina_lrc1310	CUST_2311_PI416193500	289621712	CBI51623.1	unnamed protein product [Sordaria macrospora]	Fungus
573	1445	5	967	1	212.352	7.73	3.24E-09	2.14E-07	169	craniferina_c6743	CUST_8733_PI416193500	169594716	XP_001790782.1	hypothetical protein SNOG_00086 [Phaeosphaeria nodorum SN15] 	Algae
4309	617	3	469	0	204.791	7.678	3.28E-09	2.16E-07	170	craniferina_c3702	CUST_5589_PI416193500	296414989	XP_002837176.1	hypothetical protein [Tuber melanosporum Mel28] 	Fungus
40719	217	4	117	2	50.332	5.653	4.39E-11	6.53E-09	171	craniferina_c10276	CUST_4673_PI416193496	NA	NA	NA	Fungus
28483	10	435	2	27	-45.735	-5.515	1.92E-11	3.25E-09	172	craniferina_c6646	CUST_8661_PI416193500	NA	NA	NA	Fungus
34442	3	150	2	26	-53.055	-5.729	8.49E-11	1.14E-08	173	craniferina_c8294	CUST_3318_PI416193496	239611140	EEQ88127.1	DNA binding protein SART-1 [Ajellomyces dermatitidis ER-3]	Fungus
38976	609	9	168	7	85.981	6.426	5.71E-10	5.17E-08	174	craniferina_c15882	CUST_13494_PI416193500	NA	NA	NA	Fungus
23832	225	9	16	1	26.042	4.703	5.89E-17	1.14E-13	175	craniferina_c5404	CUST_1686_PI416193496	NA	NA	NA	Fungus
3012	10005	251	1378	85	40.998	5.357	1.47E-11	2.58E-09	176	craniferina_lrc1133	CUST_2032_PI416193500	240107817	EER25996.1	kinase domain containing protein [Coccidioides posadasii C735 delta SOWgp]	Fungus
31857	102	5428	14	261	-53.299	-5.736	1.14E-10	1.43E-08	177	craniferina_c15346	CUST_8690_PI416193496	NA	NA	NA	Fungus
17713	34	12840	26	980	-459.509	-8.844	6.39E-09	3.64E-07	178	craniferina_c26407	CUST_18769_PI416193496	NA	NA	NA	Fungus
21996	681	13	560	1	42.056	5.394	3.45E-11	5.36E-09	179	craniferina_c10901	CUST_11581_PI416193500	225684729	EEH23013.1	predicted protein [Paracoccidioides brasiliensis Pb03]	Fungus
10110	212	4	50	2	51.789	5.695	1.26E-10	1.56E-08	180	craniferina_c2242	CUST_3729_PI416193500	242788460	XP_002481223.1	conserved hypothetical protein [Talaromyces stipitatus ATCC 10500] 	Fungus
10334	19028	535	5932	173	35.617	5.155	7.62E-12	1.53E-09	181	craniferina_c1939	CUST_3296_PI416193500	239613428	EEQ90415.1	GTP-binding protein YchF [Ajellomyces dermatitidis ER-3]	Fungus
39998	430	6	328	7	78.91	6.302	7.58E-10	6.52E-08	182	craniferina_lrc757	CUST_1372_PI416193500	169594952	XP_001790900.1	hypothetical protein SNOG_00207 [Phaeosphaeria nodorum SN15] 	Algae
18419	795	17	241	7	48.719	5.606	1.01E-10	1.31E-08	183	Cr_DMini_2305B01.ab1	CUST_16715_PI416193500	212546739	XP_002153523.1	"sugar transporter, putative [Penicillium marneffei ATCC 18224] "	Fungus
30966	34	1277	16	186	-40.472	-5.339	3.19E-11	5.01E-09	184	Cr_Mini_01B04.ab1	CUST_17861_PI416193500	NA	NA	NA	Fungus
34972	459	8	396	1	45.33	5.502	7.13E-11	9.79E-09	185	craniferina_c3185	CUST_4961_PI416193500	189209245	XP_001940955.1	metacaspase [Pyrenophora tritici-repentis Pt-1C-BFP] 	Algae
36191	3349	95	1510	18	32.592	5.026	2.34E-12	5.88E-10	186	Cr_DMini_4897F06.ab1	CUST_17303_PI416193500	154274173	XP_001537938.1	predicted protein [Ajellomyces capsulatus NAm1] 	Algae
31430	128	4	9	2	38.476	5.266	1.33E-11	2.36E-09	187	craniferina_c13144	CUST_6835_PI416193496	NA	NA	NA	Fungus
6646	910	6	914	7	158.298	7.307	3.84E-09	2.45E-07	188	craniferina_c5554	CUST_1757_PI416193496	NA	NA	NA	Fungus
6820	1231	8	765	1	130.074	7.023	2.53E-09	1.74E-07	189	craniferina_c7700	CUST_9462_PI416193500	NA	NA	NA	Fungus
2947	1729	40	770	24	45.086	5.495	8.43E-11	1.14E-08	190	craniferina_c5892	CUST_7935_PI416193500	145245219	XP_001394877.1	hypothetical protein An11g09190 [Aspergillus niger] 	Fungus
16728	22508	257	12709	33	76.798	6.263	8.06E-10	6.89E-08	191	craniferina_lrc567	CUST_1047_PI416193500	NA	NA	NA	Fungus
5854	407	8	181	7	66.288	6.051	4.70E-10	4.41E-08	192	craniferina_c9953	CUST_4447_PI416193496	NA	NA	NA	Fungus
23320	62	2	15	0	32.99	5.044	3.86E-12	8.80E-10	193	craniferina_c19453	CUST_12184_PI416193496	212545564	XP_002152936.1	"short-chain dehydrogenase, putative [Penicillium marneffei ATCC 18224] "	Fungus
11986	25311	252	20268	139	90.118	6.494	1.35E-09	1.05E-07	194	craniferina_c1250	CUST_2211_PI416193500	238499607	XP_002381038.1	"MFS monocarboxylate transporter, putative [Aspergillus flavus NRRL3357] "	Fungus
24989	1265	20	960	9	54.824	5.777	2.59E-10	2.78E-08	195	Cr_DMini_3841A06.ab1	CUST_16864_PI416193500	212532549	XP_002146431.1	DDHD domain protein [Penicillium marneffei ATCC 18224] 	Fungus
24310	773	17	214	10	48.998	5.615	1.44E-10	1.71E-08	196	Cr_DMini_2305B01.ab1	CUST_16714_PI416193500	212546739	XP_002153523.1	"sugar transporter, putative [Penicillium marneffei ATCC 18224] "	Fungus
21958	1773	72	510	12	24.401	4.609	2.11E-14	1.31E-11	197	craniferina_c27513	CUST_19837_PI416193496	261360297	EEY22725.1	conserved hypothetical protein [Verticillium albo-atrum VaMs.102]	Fungus
9509	11490	498	1123	169	23.813	4.574	2.12E-14	1.31E-11	198	craniferina_c1793	CUST_3073_PI416193500	156056673	XP_001594260.1	hypothetical protein SS1G_04067 [Sclerotinia sclerotiorum 1980] 	Fungus
25549	680	8	179	2	80.24	6.326	1.28E-09	1.01E-07	199	craniferina_c17808	CUST_10646_PI416193496	NA	NA	NA	Algae
42195	92	4	13	0	21.951	4.456	2.35E-16	3.51E-13	200	craniferina_c26701	CUST_19055_PI416193496	259481529	CBF75134.1	TPA: conserved hypothetical protein [Aspergillus nidulans FGSC A4]	Fungus
26204	426	2	432	0	147.209	7.202	3.97E-09	2.49E-07	201	craniferina_c17835	CUST_10667_PI416193496	67902634	XP_681573.1	hypothetical protein AN8304.2 [Aspergillus nidulans FGSC A4] 	Fungus
38066	38750	952	27931	326	35.546	5.152	2.24E-11	3.70E-09	202	Cr_WMidi_9889D05.ab1	CUST_19015_PI416193500	238601911	XP_002395539.1	hypothetical protein MPER_04392 [Moniliophthora perniciosa FA553] 	Fungus
16874	5891	257	2004	25	22.229	4.474	2.02E-15	2.17E-12	203	craniferina_c8579	CUST_10190_PI416193500	296819347	XP_002849833.1	class 2 transcription repressor NC2 [Arthroderma otae CBS 113480] 	Fungus
43716	22536	266	13307	49	73.976	6.209	1.05E-09	8.51E-08	204	craniferina_lrc567	CUST_1048_PI416193500	NA	NA	NA	Fungus
32388	2	1000	0	201	-470.304	-8.877	1.17E-08	6.05E-07	205	craniferina_c15166	CUST_8543_PI416193496	NA	NA	NA	Algae
11459	219	4	33	4	62.781	5.972	6.42E-10	5.71E-08	206	craniferina_c3103	CUST_4861_PI416193500	119187073	XP_001244143.1	conserved hypothetical protein [Coccidioides immitis RS] 	Fungus
4118	142	4407	124	417	-39.376	-5.299	8.53E-11	1.14E-08	207	Cr_DMini_673E10.ab1	CUST_17457_PI416193500	226290330	EEH45814.1	37S ribosomal protein Mrp17 [Paracoccidioides brasiliensis Pb18]	Fungus
7317	55	1506	14	97	-27.68	-4.791	1.61E-12	4.35E-10	208	craniferina_c28413	CUST_20602_PI416193496	NA	NA	NA	Algae
16402	11	442	4	112	-39.587	-5.307	9.20E-11	1.22E-08	209	craniferina_c23997	CUST_16495_PI416193496	NA	NA	NA	Algae
11881	181	4293	72	498	-24.861	-4.636	3.50E-13	1.32E-10	210	Cr_DMini_4609G09.ab1	CUST_17158_PI416193500	154310337	XP_001554500.1	hypothetical protein BC1G_07088 [Botryotinia fuckeliana B05.10] 	Fungus
15758	224	10	47	3	23.469	4.553	1.50E-13	6.74E-11	211	craniferina_c14515	CUST_13008_PI416193500	NA	NA	NA	Fungus
9270	63	1812	29	268	-30.938	-4.951	7.66E-12	1.53E-09	212	Cr_Mini_01B04.ab1	CUST_17860_PI416193500	NA	NA	NA	Fungus
36903	42	1330	6	123	-31.653	-4.984	9.21E-12	1.76E-09	213	craniferina_c9008	CUST_10474_PI416193500	156061917	XP_001596881.1	hypothetical protein SS1G_03104 [Sclerotinia sclerotiorum 1980] 	Fungus
43344	546	9	58	9	78.739	6.299	1.62E-09	1.21E-07	214	craniferina_c25763	CUST_18151_PI416193496	NA	NA	NA	Fungus
12850	697	14	477	9	49.392	5.626	2.93E-10	3.05E-08	215	craniferina_c3099	CUST_4856_PI416193500	189202074	XP_001937373.1	elongation factor G 2 [Pyrenophora tritici-repentis Pt-1C-BFP] 	Fungus
32176	350	2	212	0	145.357	7.183	5.12E-09	3.05E-07	216	Cr_DMini_865G12.ab1	CUST_17654_PI416193500	240109978	EER28147.1	hypothetical protein CPC735_034830 [Coccidioides posadasii C735 delta SOWgp]	Algae
12591	447	2	198	1	175.757	7.457	6.54E-09	3.68E-07	217	craniferina_c5090	CUST_7107_PI416193500	NA	NA	NA	Fungus
39088	2	71	0	9	-32.544	-5.024	1.52E-11	2.65E-09	218	craniferina_c13322	CUST_12638_PI416193500	NA	NA	NA	Fungus
26498	118	2	56	0	58.013	5.858	6.73E-10	5.93E-08	219	craniferina_c6638	CUST_8652_PI416193500	182678569	YP_001832715.1	type I phosphodiesterase/nucleotide pyrophosphatase [Beijerinckia indica subsp. indica ATCC 9039] 	Fungus
36389	7883	104	3867	69	79.809	6.318	1.79E-09	1.31E-07	220	craniferina_c8895	CUST_10405_PI416193500	156039377	XP_001586796.1	hypothetical protein SS1G_11825 [Sclerotinia sclerotiorum 1980] 	Fungus
11656	2	52	1	12	-22.852	-4.514	1.54E-13	6.82E-11	221	craniferina_c5146	CUST_1567_PI416193496	NA	NA	NA	Fungus
35504	98	3458	23	705	-35.532	-5.151	5.34E-11	7.66E-09	222	craniferina_c23767	CUST_16278_PI416193496	NA	NA	NA	Fungus
16670	1637	110003	1768	6579	-99.498	-6.637	3.00E-09	2.01E-07	223	craniferina_c1142	CUST_2042_PI416193500	NA	NA	NA	Fungus
10123	1096	25	833	18	41.486	5.375	1.64E-10	1.92E-08	224	craniferina_c27146	CUST_19486_PI416193496	NA	NA	NA	Fungus
24700	71051	3712	5619	421	19.181	4.262	3.64E-17	7.81E-14	225	craniferina_lrc516	CUST_962_PI416193500	156058015	XP_001594931.1	conserved hypothetical protein [Sclerotinia sclerotiorum 1980] 	Fungus
24335	31054	1253	473	237	25.075	4.648	1.46E-12	4.07E-10	226	craniferina_lrc1285	CUST_2263_PI416193500	242774074	XP_002478369.1	xylitol dehydrogenase XdhB [Talaromyces stipitatus ATCC 10500] 	Algae
20741	3935	108	1978	75	38.715	5.275	1.20E-10	1.49E-08	227	craniferina_c9917	CUST_10978_PI416193500	291186636	EFE42059.1	hypothetical protein TRV_03198 [Trichophyton verrucosum HKI 0517]	Fungus
4678	4088	90	366	44	48.942	5.613	3.74E-10	3.67E-08	228	craniferina_c1464	CUST_2575_PI416193500	46115892	XP_383964.1	hypothetical protein FG03788.1 [Gibberella zeae PH-1]	Fungus
22761	42	2	3	0	23.148	4.533	5.71E-13	1.97E-10	229	craniferina_c4612	CUST_1306_PI416193496	NA	NA	NA	Fungus
42172	143	4	36	2	33.603	5.071	4.39E-11	6.53E-09	230	craniferina_c8494	CUST_3435_PI416193496	NA	NA	NA	Fungus
41722	472	15	30	4	31.77	4.99	2.70E-11	4.35E-09	231	craniferina_c17581	CUST_10455_PI416193496	212531205	XP_002145759.1	"ankyrin repeat-containing protein, putative [Penicillium marneffei ATCC 18224] "	Fungus
18080	127	2	45	0	66.044	6.045	1.34E-09	1.05E-07	232	craniferina_c6638	CUST_8651_PI416193500	182678569	YP_001832715.1	type I phosphodiesterase/nucleotide pyrophosphatase [Beijerinckia indica subsp. indica ATCC 9039] 	Fungus
29869	14613	724	3554	80	19.863	4.312	4.71E-15	4.34E-12	233	craniferina_c1796	CUST_3080_PI416193500	242762216	XP_002340331.1	"nuclear pore complex subunit Nup192, putative [Talaromyces stipitatus ATCC 10500] "	Fungus
13805	2	51	0	14	-24.366	-4.607	1.33E-12	3.87E-10	234	craniferina_c13323	CUST_6993_PI416193496	256724231	EEU37602.1	predicted protein [Nectria haematococca mpVI 77-13-4]	Fungus
30416	55	4939	60	1003	-132.605	-7.051	5.68E-09	3.30E-07	235	Cr_Mini_01C08.ab1	CUST_17893_PI416193500	189202640	XP_001937656.1	siroheme synthase [Pyrenophora tritici-repentis Pt-1C-BFP] 	Fungus
34161	4003	108	2065	76	39.601	5.307	1.91E-10	2.18E-08	236	craniferina_c9917	CUST_10977_PI416193500	291186636	EFE42059.1	hypothetical protein TRV_03198 [Trichophyton verrucosum HKI 0517]	Fungus
37513	59	3	13	0	21.406	4.42	7.36E-14	3.75E-11	237	craniferina_c25552	CUST_17954_PI416193496	NA	NA	NA	Fungus
13070	1367	3	943	2	440.445	8.783	1.66E-08	7.89E-07	238	craniferina_c11703	CUST_5675_PI416193496	NA	NA	NA	Fungus
5312	17080	62	11071	27	233.372	7.866	1.32E-08	6.62E-07	239	craniferina_c4977	CUST_6991_PI416193500	154303349	XP_001552082.1	hypothetical protein BC1G_09423 [Botryotinia fuckeliana B05.10] 	Fungus
13116	160	4533	139	411	-35.859	-5.164	1.28E-10	1.57E-08	240	Cr_DMini_673E10.ab1	CUST_17456_PI416193500	226290330	EEH45814.1	37S ribosomal protein Mrp17 [Paracoccidioides brasiliensis Pb18]	Fungus
109	1071	39	110	4	27.347	4.773	1.03E-11	1.94E-09	241	BTK05726005(c)SJ1(t)Dry_0.5-1kb_1441-1536_C3(p)T3(s)090205SJ1SEQ1.019.ab1	CUST_15487_PI416193500	NA	NA	NA	NA
36051	261	11	73	2	24.442	4.611	3.27E-12	7.70E-10	242	Cr_DMini_1249A07.ab1	CUST_16551_PI416193500	169597663	XP_001792255.1	hypothetical protein SNOG_01620 [Phaeosphaeria nodorum SN15] 	Fungus
3084	16	305	1	36	-18.589	-4.216	5.17E-15	4.58E-12	243	craniferina_c4175	CUST_6147_PI416193500	242825158	XP_002488383.1	conserved hypothetical protein [Talaromyces stipitatus ATCC 10500] 	Fungus
37868	100	2	59	0	40.309	5.333	3.20E-10	3.27E-08	244	craniferina_c10361	CUST_4730_PI416193496	NA	NA	NA	Fungus
29628	12	265	3	46	-21.822	-4.448	1.03E-12	3.24E-10	245	craniferina_c4175	CUST_6148_PI416193500	242825158	XP_002488383.1	conserved hypothetical protein [Talaromyces stipitatus ATCC 10500] 	Fungus
21478	3932	29	2439	6	111.045	6.795	5.63E-09	3.28E-07	246	craniferina_lrc92	CUST_175_PI416193500	171688578	XP_001909229.1	hypothetical protein [Podospora anserina S mat+] 	Algae
21986	2	78	0	9	-39.629	-5.308	3.39E-10	3.41E-08	247	craniferina_c6562	CUST_8585_PI416193500	NA	NA	NA	Fungus
12816	114	3	35	2	34.91	5.126	1.59E-10	1.86E-08	248	craniferina_c13606	CUST_7237_PI416193496	NA	NA	NA	Algae
20824	409	3	178	1	133.327	7.059	8.84E-09	4.75E-07	249	craniferina_c2172	CUST_3633_PI416193500	NA	NA	NA	Algae
18564	224	11	52	2	20.666	4.369	7.28E-13	2.35E-10	250	craniferina_c11575	CUST_11968_PI416193500	46127357	XP_388232.1	hypothetical protein FG08056.1 [Gibberella zeae PH-1]	Fungus
40975	13	6465	12	280	-637.718	-9.317	2.24E-08	9.82E-07	251	craniferina_lrc633	CUST_1155_PI416193500	154273933	XP_001537818.1	sorting nexin-3 [Ajellomyces capsulatus NAm1] 	Fungus
7094	370	4	74	3	114.186	6.835	7.86E-09	4.33E-07	252	Cr_DMidi_6817F10.ab1	CUST_16057_PI416193500	NA	NA	NA	Fungus
6497	48	2	11	0	23.777	4.571	9.53E-12	1.81E-09	253	craniferina_c19381	CUST_12118_PI416193496	NA	NA	NA	Fungus
35069	2	45	0	11	-22.972	-4.522	7.46E-12	1.51E-09	254	craniferina_c19149	CUST_11893_PI416193496	156035531	XP_001585877.1	hypothetical protein SS1G_12969 [Sclerotinia sclerotiorum 1980] 	Fungus
31731	273	6165	57	513	-22.891	-4.517	7.71E-12	1.53E-09	255	craniferina_c4665	CUST_6659_PI416193500	NA	NA	NA	Fungus
2121	95	5	14	2	22.521	4.493	7.35E-12	1.49E-09	256	craniferina_c11073	CUST_11680_PI416193500	123398901	XP_001301367.1	ankyrin repeat protein [Trichomonas vaginalis G3] 	Fungus
19838	375	6	285	5	61.3	5.938	2.81E-09	1.91E-07	257	craniferina_lrc757	CUST_1371_PI416193500	169594952	XP_001790900.1	hypothetical protein SNOG_00207 [Phaeosphaeria nodorum SN15] 	Algae
10511	2	32	0	5	-15.661	-3.969	1.43E-18	1.17E-14	258	craniferina_c18580	CUST_11355_PI416193496	NA	NA	NA	Fungus
24711	6328	83	5242	52	70.056	6.13	4.28E-09	2.64E-07	259	craniferina_lrc173	CUST_327_PI416193500	189190250	XP_001931464.1	zinc finger protein OZF [Pyrenophora tritici-repentis Pt-1C-BFP] 	Algae
19607	4505	130	765	82	38.839	5.279	6.39E-10	5.71E-08	260	craniferina_c7623	CUST_9402_PI416193500	296415053	XP_002837206.1	hypothetical protein [Tuber melanosporum Mel28] 	Fungus
41607	7	1693	2	224	-235.806	-7.881	2.22E-08	9.75E-07	261	craniferina_c5175	CUST_7187_PI416193500	238498600	XP_002380535.1	"mitochondrial carrier protein, putative [Aspergillus flavus NRRL3357] "	Fungus
526	146773	9586	4725	2203	15.576	3.961	2.01E-16	3.14E-13	262	Cr_DMini_3841G09.ab1	CUST_16996_PI416193500	NA	NA	NA	Fungus
28560	4095	115	620	78	40.573	5.342	9.25E-10	7.66E-08	263	craniferina_c7623	CUST_9401_PI416193500	296415053	XP_002837206.1	hypothetical protein [Tuber melanosporum Mel28] 	Fungus
36124	3	565	1	83	-190.077	-7.57	1.95E-08	8.84E-07	264	craniferina_c5854	CUST_1902_PI416193496	NA	NA	NA	Fungus
20483	58	2	45	0	24.208	4.597	4.76E-11	6.98E-09	265	craniferina_c19850	CUST_12560_PI416193496	NA	NA	NA	Fungus
32419	41681	1347	30858	421	26.527	4.729	1.02E-10	1.31E-08	266	Cr_WMidi_9889D05.ab1	CUST_19014_PI416193500	238601911	XP_002395539.1	hypothetical protein MPER_04392 [Moniliophthora perniciosa FA553] 	Fungus
37713	4852	71	4895	39	51.529	5.687	2.41E-09	1.68E-07	267	craniferina_c4542	CUST_6539_PI416193500	225555885	EEH04175.1	YagE family protein [Ajellomyces capsulatus G186AR]	Fungus
23487	101135	6688	13400	1410	15.258	3.931	5.88E-16	7.72E-13	268	Cr_DMini_3841G09.ab1	CUST_16995_PI416193500	NA	NA	NA	Fungus
25383	36	2	8	0	17.629	4.14	5.62E-13	1.96E-10	269	Cr_DMidi_9601C10.ab1	CUST_16304_PI416193500	256729249	EEU42603.1	hypothetical protein NECHADRAFT_84030 [Nectria haematococca mpVI 77-13-4]	Fungus
38572	2085	4	1215	2	556.997	9.122	3.16E-08	1.28E-06	270	craniferina_c3178	CUST_702_PI416193496	NA	NA	NA	Fungus
17717	2	77	0	8	-42.274	-5.402	1.39E-09	1.07E-07	271	craniferina_c13322	CUST_12637_PI416193500	NA	NA	NA	Fungus
23572	4	108	2	10	-33.23	-5.054	4.36E-10	4.14E-08	272	craniferina_c852	CUST_1539_PI416193500	NA	NA	NA	Fungus
22365	15669	862	2797	154	18.175	4.184	2.25E-12	5.73E-10	273	craniferina_c21972	CUST_14586_PI416193496	154280985	XP_001541305.1	conserved hypothetical protein [Ajellomyces capsulatus NAm1] 	Fungus
18616	1562	66	738	21	22.696	4.504	4.72E-11	6.94E-09	274	craniferina_c5892	CUST_7936_PI416193500	145245219	XP_001394877.1	hypothetical protein An11g09190 [Aspergillus niger] 	Fungus
5739	35246	529	12714	265	68.913	6.107	6.20E-09	3.56E-07	275	craniferina_lrc18532	CUST_11308_PI416193496	NA	NA	NA	Fungus
2578	2435	74	1632	26	29.621	4.889	3.02E-10	3.12E-08	276	craniferina_c22360	CUST_14956_PI416193496	NA	NA	NA	Algae
30200	176	6	12	5	33.592	5.07	6.54E-10	5.79E-08	277	craniferina_c26227	CUST_18598_PI416193496	261198004	XP_002625404.1	peroxisomal membrane protein [Ajellomyces dermatitidis SLH14081] 	Fungus
24921	6375	70	1343	25	92.732	6.535	1.22E-08	6.20E-07	278	craniferina_lrc1133	CUST_2031_PI416193500	240107817	EER25996.1	kinase domain containing protein [Coccidioides posadasii C735 delta SOWgp]	Fungus
7913	166	6	10	7	43.083	5.429	2.05E-09	1.47E-07	279	craniferina_c6897	CUST_2471_PI416193496	46110609	XP_382362.1	hypothetical protein FG02186.1 [Gibberella zeae PH-1]	Fungus
21853	828	2	546	0	366.072	8.516	3.59E-08	1.43E-06	280	craniferina_c11529	CUST_11934_PI416193500	NA	NA	NA	Fungus
42920	2872	3	2017	1	645.73	9.335	3.98E-08	1.54E-06	281	craniferina_c938	CUST_1691_PI416193500	154322405	XP_001560517.1	hypothetical protein BC1G_00545 [Botryotinia fuckeliana B05.10] 	Fungus
12048	62	4	6	1	17.615	4.139	2.41E-12	5.98E-10	282	craniferina_c22842	CUST_14831_PI416193500	NA	NA	NA	Algae
25124	4	223	2	34	-59.122	-5.886	5.48E-09	3.24E-07	283	craniferina_c19503	CUST_12232_PI416193496	NA	NA	NA	Fungus
45036	3	51	0	6	-19.362	-4.275	2.04E-11	3.43E-09	284	craniferina_c4250	CUST_1127_PI416193496	189204592	XP_001938631.1	acetyl-hydrolase [Pyrenophora tritici-repentis Pt-1C-BFP] 	Fungus
13545	2	33	0	2	-16.102	-4.009	1.09E-12	3.39E-10	285	craniferina_c10672	CUST_11439_PI416193500	39971523	XP_367152.1	hypothetical protein MGG_07077 [Magnaporthe oryzae 70-15] 	Fungus
40989	410	11423	89	1140	-28.203	-4.818	3.61E-10	3.58E-08	286	craniferina_c27279	CUST_19610_PI416193496	NA	NA	NA	Fungus
22686	942	37	367	13	25.414	4.668	2.29E-10	2.49E-08	287	craniferina_c10077	CUST_4530_PI416193496	NA	NA	NA	Algae
19058	9181	104	2023	58	95.355	6.575	1.50E-08	7.29E-07	288	craniferina_c9115	CUST_3841_PI416193496	154309312	XP_001553990.1	predicted protein [Botryotinia fuckeliana B05.10] 	Fungus
13295	19	371	10	33	-21.205	-4.406	6.61E-11	9.13E-09	289	craniferina_c19441	CUST_12173_PI416193496	NA	NA	NA	Fungus
12367	2	29	0	13	-14.398	-3.848	6.90E-14	3.60E-11	290	craniferina_c13970	CUST_12813_PI416193500	115396050	XP_001213664.1	predicted protein [Aspergillus terreus NIH2624] 	Algae
26915	20	379	12	35	-21.408	-4.42	8.81E-11	1.17E-08	291	craniferina_c16455	CUST_9574_PI416193496	159127587	EDP52702.1	conserved hypothetical protein [Aspergillus fumigatus A1163]	Fungus
10103	2563	131	244	36	19.937	4.317	4.82E-11	7.05E-09	292	craniferina_c7492	CUST_9292_PI416193500	255930345	XP_002556732.1	Pc06g01250 [Penicillium chrysogenum Wisconsin 54-1255] 	Fungus
14710	22	4253	16	170	-224.024	-7.808	3.56E-08	1.42E-06	293	craniferina_c1846	CUST_3151_PI416193500	NA	NA	NA	Fungus
30041	3915	55	4033	37	52.706	5.72	5.28E-09	3.14E-07	294	craniferina_c4812	CUST_6815_PI416193500	NA	NA	NA	Fungus
42827	4	103	2	10	-30.071	-4.91	8.02E-10	6.87E-08	295	craniferina_c14866	CUST_13121_PI416193500	226288499	EEH44011.1	26S protease regulatory subunit 8 [Paracoccidioides brasiliensis Pb18]	Algae
36238	13	569	5	132	-44.534	-5.477	3.85E-09	2.45E-07	296	craniferina_c19810	CUST_12525_PI416193496	NA	NA	NA	Algae
14883	1518	40	821	10	35.507	5.15	1.86E-09	1.35E-07	297	craniferina_c16876	CUST_13917_PI416193500	NA	NA	NA	Algae
3068	711	40	71	6	17.668	4.143	1.31E-11	2.35E-09	298	craniferina_c4137	CUST_6099_PI416193500	NA	NA	NA	Fungus
44023	73	4	15	1	20.101	4.329	8.75E-11	1.17E-08	299	Cr_DMini_2305D08.ab1	CUST_16766_PI416193500	256732247	EEU45596.1	hypothetical protein NECHADRAFT_80657 [Nectria haematococca mpVI 77-13-4]	Algae
27556	555	39	78	9	14.481	3.856	4.78E-13	1.70E-10	300	Cr_WMidi_7777H08.ab1	CUST_18560_PI416193500	116057937	CAL54140.1	Histones H3 and H4 (ISS) [Ostreococcus tauri]	Fungus
30494	9043	269	7512	170	30.641	4.937	1.03E-09	8.43E-08	301	craniferina_c8565	CUST_3473_PI416193496	NA	NA	NA	Fungus
18098	114	2	119	0	37.509	5.229	2.58E-09	1.77E-07	302	craniferina_c10817	CUST_5050_PI416193496	NA	NA	NA	Fungus
14537	111	2	72	1	39.113	5.29	3.39E-09	2.23E-07	303	craniferina_c10575	CUST_11380_PI416193500	NA	NA	NA	Algae
41033	88	1217	9	129	-13.805	-3.787	2.27E-13	9.24E-11	304	craniferina_c4405	CUST_6404_PI416193500	256731918	EEU45267.1	hypothetical protein NECHADRAFT_41149 [Nectria haematococca mpVI 77-13-4]	Fungus
10365	1009	72	175	22	14.427	3.851	1.21E-12	3.63E-10	305	craniferina_c4716	CUST_6704_PI416193500	67522511	XP_659316.1	hypothetical protein AN1712.2 [Aspergillus nidulans FGSC A4] 	Algae
6381	138	2	84	0	54.521	5.769	8.37E-09	4.54E-07	306	craniferina_c19826	CUST_12539_PI416193496	NA	NA	NA	Fungus
11354	6352	66	1336	43	107.919	6.754	2.44E-08	1.05E-06	307	craniferina_c6341	CUST_8354_PI416193500	121709313	XP_001272382.1	conserved hypothetical protein [Aspergillus clavatus NRRL 1] 	Algae
6716	2	31	0	10	-13.36	-3.74	1.44E-13	6.53E-11	308	craniferina_c12362	CUST_6184_PI416193496	NA	NA	NA	Fungus
33084	2069	8	754	10	408.205	8.673	5.33E-08	1.91E-06	309	craniferina_c24706	CUST_17158_PI416193496	115432974	XP_001216624.1	conserved hypothetical protein [Aspergillus terreus NIH2624] 	Fungus
17529	159	2	90	0	77.634	6.279	1.71E-08	8.04E-07	310	craniferina_c974	CUST_1755_PI416193500	NA	NA	NA	Fungus
39372	1699	25	1783	17	49.132	5.619	6.44E-09	3.65E-07	311	craniferina_c24716	CUST_17168_PI416193496	NA	NA	NA	Fungus
2389	9008	346	3840	171	26.719	4.74	8.11E-10	6.91E-08	312	craniferina_lrc468	CUST_871_PI416193500	154301996	XP_001551409.1	hypothetical protein BC1G_10235 [Botryotinia fuckeliana B05.10] 	Algae
14650	28	930	6	86	-33.454	-5.064	2.36E-09	1.66E-07	313	craniferina_c6646	CUST_8662_PI416193500	NA	NA	NA	Fungus
26382	5266	149	2529	89	36.6	5.194	3.44E-09	2.25E-07	314	Cr_DMini_3841F05.ab1	CUST_16968_PI416193500	NA	NA	NA	Algae
15428	6789	217	3884	176	33.583	5.07	2.47E-09	1.72E-07	315	craniferina_lrc916	CUST_1652_PI416193500	NA	NA	NA	Fungus
27462	6877	108	1383	81	74.778	6.225	1.77E-08	8.23E-07	316	BTK05729007(c)SJ1(t)Dry_0.5-1kb_1441-1536_D9(p)T3(s)090205SJ1SEQ1.068.ab1	CUST_15577_PI416193500	156043191	XP_001588152.1	hypothetical protein SS1G_10598 [Sclerotinia sclerotiorum 1980] 	NA
34824	84	4	1	4	25.768	4.688	8.13E-10	6.92E-08	317	craniferina_c16798	CUST_9838_PI416193496	189195914	XP_001934295.1	NADH oxidase [Pyrenophora tritici-repentis Pt-1C-BFP] 	Fungus
11217	422	19	67	4	22.735	4.507	4.37E-10	4.14E-08	318	craniferina_c24659	CUST_17117_PI416193496	NA	NA	NA	Fungus
39148	75	4636	70	909	-83.102	-6.377	2.13E-08	9.48E-07	319	Cr_Mini_01C08.ab1	CUST_17892_PI416193500	189202640	XP_001937656.1	siroheme synthase [Pyrenophora tritici-repentis Pt-1C-BFP] 	Fungus
1901	6592	110	5579	63	52.878	5.725	9.86E-09	5.19E-07	320	craniferina_lrc173	CUST_328_PI416193500	189190250	XP_001931464.1	zinc finger protein OZF [Pyrenophora tritici-repentis Pt-1C-BFP] 	Algae
1818	227	18	40	2	12.582	3.653	1.41E-13	6.47E-11	321	craniferina_c14515	CUST_13007_PI416193500	NA	NA	NA	Fungus
24065	62	3	23	2	20.769	4.376	3.13E-10	3.22E-08	322	craniferina_c5973	CUST_8005_PI416193500	NA	NA	NA	Algae
38272	27540	1262	1514	103	21.845	4.449	4.34E-10	4.14E-08	323	Cr_DMini_2305A01.ab1	CUST_16702_PI416193500	169763250	XP_001727525.1	hypothetical protein [Aspergillus oryzae RIB40] 	Fungus
4717	7114	96	1456	55	80.763	6.336	2.21E-08	9.74E-07	324	craniferina_c4026	CUST_5985_PI416193500	NA	NA	NA	Fungus
43216	67	5	14	1	13.535	3.759	1.51E-12	4.18E-10	325	craniferina_c13682	CUST_7303_PI416193496	116194356	XP_001222990.1	hypothetical protein CHGG_03776 [Chaetomium globosum CBS 148.51] 	Fungus
18739	22	444	14	106	-22.782	-4.51	6.35E-10	5.71E-08	326	craniferina_c4017	CUST_5972_PI416193500	119192604	XP_001246908.1	hypothetical protein CIMG_00679 [Coccidioides immitis RS]	Fungus
19735	244	16	48	3	15.221	3.928	1.22E-11	2.22E-09	327	craniferina_c9636	CUST_4215_PI416193496	258571635	XP_002544621.1	hypothetical protein UREG_04138 [Uncinocarpus reesii 1704] 	Fungus
819	12080	82	7614	24	122.025	6.931	3.47E-08	1.39E-06	328	craniferina_c6114	CUST_8153_PI416193500	NA	NA	NA	Algae
34661	36	2	5	0	17.95	4.166	1.22E-10	1.51E-08	329	craniferina_c17848	CUST_14302_PI416193500	NA	NA	NA	Algae
2632	513	21	160	24	37.353	5.223	4.34E-09	2.66E-07	330	craniferina_c14170	CUST_12896_PI416193500	NA	NA	NA	Fungus
44189	3	96	1	13	-33.614	-5.071	3.45E-09	2.25E-07	331	craniferina_c22950	CUST_15505_PI416193496	145228709	XP_001388663.1	hypothetical protein An01g02250 [Aspergillus niger] 	Fungus
42967	66	3	31	1	18.197	4.186	1.48E-10	1.75E-08	332	craniferina_c18392	CUST_11174_PI416193496	240277063	EER40573.1	HLA class III protein Dom3z [Ajellomyces capsulatus H143]	Algae
16289	11	705	15	43	-153.394	-7.261	4.49E-08	1.69E-06	333	craniferina_c15596	CUST_8892_PI416193496	169610125	XP_001798481.1	hypothetical protein SNOG_08156 [Phaeosphaeria nodorum SN15] 	Fungus
29826	688	6	320	6	171.78	7.424	4.97E-08	1.82E-06	334	craniferina_c5090	CUST_7108_PI416193500	NA	NA	NA	Fungus
32155	46108	948	10478	508	52.063	5.702	1.30E-08	6.53E-07	335	craniferina_lrc590	CUST_1086_PI416193500	154291075	XP_001546124.1	hypothetical protein BC1G_15425 [Botryotinia fuckeliana B05.10] 	Fungus
21399	6	108	0	31	-18.01	-4.171	2.13E-10	2.36E-08	336	craniferina_c1147	CUST_2048_PI416193500	154299202	XP_001550021.1	hypothetical protein BC1G_11779 [Botryotinia fuckeliana B05.10] 	Fungus
19516	2	32	0	11	-17.266	-4.11	1.38E-10	1.65E-08	337	craniferina_c13970	CUST_12814_PI416193500	115396050	XP_001213664.1	predicted protein [Aspergillus terreus NIH2624] 	Algae
9618	8	123	3	17	-16.119	-4.011	9.37E-11	1.24E-08	338	craniferina_c2190	CUST_3658_PI416193500	255950188	XP_002565861.1	Pc22g19580 [Penicillium chrysogenum Wisconsin 54-1255] 	Fungus
35843	4	294	4	7	-89.808	-6.489	2.98E-08	1.22E-06	339	craniferina_c3841	CUST_952_PI416193496	NA	NA	NA	Fungus
36107	4770	138	2433	76	34.874	5.124	4.83E-09	2.91E-07	340	Cr_DMini_3841F05.ab1	CUST_16967_PI416193500	NA	NA	NA	Algae
43224	126	6	30	2	21.807	4.447	7.79E-10	6.69E-08	341	Cr_DMidi_6817F05.ab1	CUST_16047_PI416193500	242818275	XP_002487084.1	conserved hypothetical protein [Talaromyces stipitatus ATCC 10500] 	Algae
18190	32983	1061	5347	212	31.242	4.965	3.77E-09	2.42E-07	342	craniferina_lrc84	CUST_159_PI416193500	258570293	XP_002543950.1	predicted protein [Uncinocarpus reesii 1704] 	Fungus
15700	1541	20	1580	17	68.886	6.106	2.22E-08	9.75E-07	343	craniferina_c14369	CUST_7877_PI416193496	NA	NA	NA	Fungus
24420	40643	3415	1032	481	11.975	3.582	3.18E-13	1.22E-10	344	Cr_Mini_01B03.ab1	CUST_17859_PI416193500	NA	NA	NA	Algae
4580	86	3298	57	153	-43.935	-5.457	1.01E-08	5.29E-07	345	craniferina_c9936	CUST_10994_PI416193500	156060651	XP_001596248.1	hypothetical protein SS1G_02468 [Sclerotinia sclerotiorum 1980] 	Fungus
37605	368	21	106	10	18.991	4.247	3.85E-10	3.76E-08	346	craniferina_c20652	CUST_13327_PI416193496	NA	NA	NA	Fungus
21488	8069	102	202	55	86.422	6.433	3.11E-08	1.27E-06	347	craniferina_c14242	CUST_12920_PI416193500	226292293	EEH47713.1	conserved hypothetical protein [Paracoccidioides brasiliensis Pb18]	Algae
38369	15548	113	3755	71	152.331	7.251	5.25E-08	1.89E-06	348	craniferina_c3576	CUST_5443_PI416193500	121703862	XP_001270195.1	short-chain dehydrogenase [Aspergillus clavatus NRRL 1] 	Fungus
38212	4191	248	860	40	16.784	4.069	1.60E-10	1.86E-08	349	craniferina_c4778	CUST_6778_PI416193500	240105948	EER24141.1	"mRNA capping enzyme alpha subunit, putative [Coccidioides posadasii C735 delta SOWgp]"	Fungus
25394	123	4	27	3	32.94	5.042	4.78E-09	2.88E-07	350	craniferina_c20132	CUST_12835_PI416193496	NA	NA	NA	Fungus
34864	22	820	12	39	-41.176	-5.364	1.01E-08	5.28E-07	351	craniferina_c26568	CUST_18926_PI416193496	225561670	EEH09950.1	translocation elongation factor [Ajellomyces capsulatus G186AR]	Fungus
15524	1432	24	1250	10	48.849	5.61	1.40E-08	6.88E-07	352	craniferina_c4009	CUST_5957_PI416193500	154310582	XP_001554622.1	hypothetical protein BC1G_06765 [Botryotinia fuckeliana B05.10] 	Fungus
15106	4745	22	3005	7	178.142	7.477	6.16E-08	2.13E-06	353	craniferina_c7331	CUST_9156_PI416193500	221126627	XP_002156063.1	PREDICTED: similar to MAEBL [Hydra magnipapillata]	Fungus
21925	36	816	8	131	-22.82	-4.512	1.50E-09	1.14E-07	354	craniferina_c17627	CUST_10491_PI416193496	NA	NA	NA	Algae
26908	3	60	1	10	-21.591	-4.432	1.14E-09	9.22E-08	355	craniferina_c25114	CUST_17538_PI416193496	NA	NA	NA	Fungus
15875	33	2	7	1	14.131	3.821	3.89E-11	6.01E-09	356	Cr_DMidi_9601C10.ab1	CUST_16305_PI416193500	256729249	EEU42603.1	hypothetical protein NECHADRAFT_84030 [Nectria haematococca mpVI 77-13-4]	Fungus
12165	46	2	23	0	21.821	4.448	1.42E-09	1.09E-07	357	craniferina_c24008	CUST_16505_PI416193496	NA	NA	NA	Fungus
4758	247	12	44	12	28.795	4.848	4.21E-09	2.62E-07	358	craniferina_c8406	CUST_10048_PI416193500	261193745	XP_002623278.1	hypothetical protein BDBG_06717 [Ajellomyces dermatitidis SLH14081] 	Algae
18544	719	2	808	0	227.921	7.832	7.83E-08	2.57E-06	359	craniferina_c8792	CUST_10340_PI416193500	NA	NA	NA	Fungus
35946	19	218	2	49	-11.592	-3.535	1.39E-12	3.96E-10	360	craniferina_c23718	CUST_16231_PI416193496	NA	NA	NA	Algae
25777	208	9	41	7	32.541	5.024	6.24E-09	3.56E-07	361	craniferina_c11575	CUST_11967_PI416193500	46127357	XP_388232.1	hypothetical protein FG08056.1 [Gibberella zeae PH-1]	Fungus
17873	41578	3672	3639	528	11.37	3.507	6.77E-13	2.24E-10	362	Cr_Mini_01B03.ab1	CUST_17858_PI416193500	NA	NA	NA	Algae
12129	3241	45	3511	39	55.06	5.783	2.17E-08	9.63E-07	363	craniferina_c13369	CUST_7035_PI416193496	NA	NA	NA	Fungus
24713	51	4	6	3	17.797	4.154	4.96E-10	4.60E-08	364	craniferina_c23816	CUST_16322_PI416193496	240107045	EER25232.1	hypothetical protein CPC735_018360 [Coccidioides posadasii C735 delta SOWgp]	Algae
9510	1884	8	1589	7	226.854	7.826	8.11E-08	2.64E-06	365	craniferina_c7331	CUST_9155_PI416193500	221126627	XP_002156063.1	PREDICTED: similar to MAEBL [Hydra magnipapillata]	Fungus
13959	1353	95	286	23	14.296	3.838	9.63E-11	1.26E-08	366	Cr_WMini_4129F05.ab1	CUST_19805_PI416193500	58260270	XP_567545.1	DNA binding protein [Cryptococcus neoformans var. neoformans JEC21] 	Algae
21205	24	2	3	0	13.307	3.734	3.11E-11	4.92E-09	367	craniferina_c22064	CUST_14674_PI416193496	NA	NA	NA	Fungus
1900	292	13	74	5	22.831	4.513	2.39E-09	1.68E-07	368	craniferina_lrc1463	CUST_2573_PI416193500	156061295	XP_001596570.1	hypothetical protein SS1G_02790 [Sclerotinia sclerotiorum 1980] 	Fungus
25116	311	3	183	2	100.177	6.646	4.77E-08	1.76E-06	369	Cr_DMini_865G12.ab1	CUST_17655_PI416193500	240109978	EER28147.1	hypothetical protein CPC735_034830 [Coccidioides posadasii C735 delta SOWgp]	Algae
38769	207	4	149	2	42.262	5.401	1.54E-08	7.44E-07	370	craniferina_lrc234	CUST_444_PI416193500	170579899	XP_001895031.1	hypothetical protein Bm1_17870 [Brugia malayi] 	Algae
13566	23	2	2	0	12.015	3.587	5.47E-12	1.15E-09	371	craniferina_c8235	CUST_9909_PI416193500	189210952	XP_001941807.1	oligosaccharide translocation protein RFT1 [Pyrenophora tritici-repentis Pt-1C-BFP] 	Algae
42273	7	182	3	53	-25.471	-4.671	3.66E-09	2.36E-07	372	Cr_Midi_01A02.ab1	CUST_17677_PI416193500	295667347	XP_002794223.1	40S ribosomal protein S4 [Paracoccidioides brasiliensis Pb01] 	Algae
32463	957	52	183	17	18.853	4.237	9.44E-10	7.79E-08	373	craniferina_c682	CUST_1241_PI416193500	NA	NA	NA	Fungus
43300	109	9272	64	448	-101.451	-6.665	4.98E-08	1.82E-06	374	craniferina_c6675	CUST_2330_PI416193496	291187734	EFE43106.1	hypothetical protein TRV_02111 [Trichophyton verrucosum HKI 0517]	Fungus
2727	33363	2332	12445	168	13.534	3.759	5.73E-11	8.17E-09	375	craniferina_c20794	CUST_13465_PI416193496	NA	NA	NA	Fungus
24640	36198	2517	1768	154	14.386	3.847	1.30E-10	1.59E-08	376	Cr_DMini_2305A01.ab1	CUST_16703_PI416193500	169763250	XP_001727525.1	hypothetical protein [Aspergillus oryzae RIB40] 	Fungus
16911	7490	99	233	60	84.697	6.404	4.39E-08	1.66E-06	377	craniferina_c14242	CUST_12919_PI416193500	226292293	EEH47713.1	conserved hypothetical protein [Paracoccidioides brasiliensis Pb18]	Algae
43398	81	7	7	3	13.412	3.745	5.82E-11	8.26E-09	378	Cr_DMini_865B11.ab1	CUST_17560_PI416193500	289619651	CBI53934.1	unnamed protein product [Sordaria macrospora]	Fungus
15863	957	17	976	6	38.496	5.267	1.38E-08	6.82E-07	379	craniferina_c10380	CUST_4742_PI416193496	NA	NA	NA	Fungus
31991	100	1093	11	110	-10.971	-3.456	1.22E-12	3.64E-10	380	craniferina_c4405	CUST_6403_PI416193500	256731918	EEU45267.1	hypothetical protein NECHADRAFT_41149 [Nectria haematococca mpVI 77-13-4]	Fungus
22547	94	3419	57	486	-40.504	-5.34	1.68E-08	7.95E-07	381	craniferina_c9936	CUST_10993_PI416193500	156060651	XP_001596248.1	hypothetical protein SS1G_02468 [Sclerotinia sclerotiorum 1980] 	Fungus
11234	11	349	7	37	-34.513	-5.109	1.17E-08	6.05E-07	382	craniferina_c6741	CUST_2372_PI416193496	NA	NA	NA	Fungus
13879	338	25	82	4	13.574	3.763	1.08E-10	1.38E-08	383	craniferina_c19496	CUST_12225_PI416193496	189204522	XP_001938596.1	conserved hypothetical protein [Pyrenophora tritici-repentis Pt-1C-BFP] 	Fungus
6363	71	4	12	1	16.731	4.064	5.79E-10	5.23E-08	384	craniferina_c18734	CUST_11498_PI416193496	NA	NA	NA	Fungus
16003	283	7	100	8	71.345	6.157	4.12E-08	1.58E-06	385	craniferina_c2513	CUST_4112_PI416193500	NA	NA	NA	Algae
6281	30822	346	12860	206	93.663	6.549	5.21E-08	1.88E-06	386	craniferina_lrc251	CUST_477_PI416193500	156048136	XP_001590035.1	hypothetical protein SS1G_08799 [Sclerotinia sclerotiorum 1980] 	Fungus
18392	2	46	0	11	-24.878	-4.637	4.31E-09	2.65E-07	387	craniferina_c25482	CUST_17889_PI416193496	115390338	XP_001212674.1	conserved hypothetical protein [Aspergillus terreus NIH2624] 	Algae
39864	9	1454	1	108	-170.028	-7.41	8.28E-08	2.68E-06	388	craniferina_c18554	CUST_11330_PI416193496	NA	NA	NA	Fungus
35768	235	4	139	3	65.714	6.038	3.68E-08	1.45E-06	389	craniferina_c19394	CUST_14488_PI416193500	NA	NA	NA	Algae
32060	56	2	52	0	19.065	4.253	1.56E-09	1.18E-07	390	craniferina_c14572	CUST_8049_PI416193496	169625083	XP_001805946.1	hypothetical protein SNOG_15808 [Phaeosphaeria nodorum SN15] 	Fungus
40257	27	2	7	0	10.637	3.411	6.91E-13	2.25E-10	391	craniferina_c4413	CUST_6412_PI416193500	256723338	EEU36715.1	hypothetical protein NECHADRAFT_51785 [Nectria haematococca mpVI 77-13-4]	Fungus
24519	8	100	3	7	-12.475	-3.641	4.08E-11	6.23E-09	392	craniferina_c5879	CUST_7920_PI416193500	291175568	EFE31373.1	hypothetical protein ARB_01769 [Arthroderma benhamiae CBS 112371]	Fungus
33165	29	3	8	0	10.725	3.423	1.29E-12	3.78E-10	393	craniferina_c4413	CUST_6411_PI416193500	256723338	EEU36715.1	hypothetical protein NECHADRAFT_51785 [Nectria haematococca mpVI 77-13-4]	Fungus
27419	223	9	14	12	52.478	5.714	2.77E-08	1.16E-06	394	craniferina_c6882	CUST_8832_PI416193500	NA	NA	NA	Fungus
11189	22	2	2	0	11.188	3.484	4.87E-12	1.04E-09	395	craniferina_c8413	CUST_3383_PI416193496	NA	NA	NA	Fungus
36846	9647	933	2908	77	10.076	3.333	1.56E-13	6.83E-11	396	craniferina_lrc398	CUST_748_PI416193500	67541498	XP_664523.1	hypothetical protein AN6919.2 [Aspergillus nidulans FGSC A4] 	Fungus
13862	16730	610	9152	51	23.671	4.565	4.81E-09	2.90E-07	397	craniferina_c3086	CUST_4839_PI416193500	261195412	XP_002624110.1	RSC complex subunit [Ajellomyces dermatitidis SLH14081] 	Algae
19987	10	159	7	51	-17.947	-4.166	1.46E-09	1.12E-07	398	craniferina_c11057	CUST_5216_PI416193496	NA	NA	NA	Fungus
14168	2136	119	480	37	18.34	4.197	1.76E-09	1.30E-07	399	craniferina_c682	CUST_1242_PI416193500	NA	NA	NA	Fungus
38139	23	2	3	0	10.956	3.454	4.96E-12	1.05E-09	400	craniferina_c8235	CUST_9910_PI416193500	189210952	XP_001941807.1	oligosaccharide translocation protein RFT1 [Pyrenophora tritici-repentis Pt-1C-BFP] 	Algae
38596	658	50	96	14	13.3	3.733	1.43E-10	1.70E-08	401	craniferina_c3580	CUST_5451_PI416193500	115399860	XP_001215519.1	hypothetical protein ATEG_06341 [Aspergillus terreus NIH2624] 	Fungus
24204	722	11	683	14	85.728	6.422	5.74E-08	2.03E-06	402	craniferina_c12544	CUST_6339_PI416193496	212532971	XP_002146642.1	"cytochrome P450, putative [Penicillium marneffei ATCC 18224] "	Fungus
4438	5	107	2	16	-25.568	-4.676	6.52E-09	3.68E-07	403	craniferina_c852	CUST_1540_PI416193500	NA	NA	NA	Fungus
37543	39444	3789	3376	547	10.454	3.386	2.06E-12	5.36E-10	404	craniferina_lrc1285	CUST_2264_PI416193500	242774074	XP_002478369.1	xylitol dehydrogenase XdhB [Talaromyces stipitatus ATCC 10500] 	Algae
17829	25	2	3	1	11.121	3.475	1.13E-11	2.08E-09	405	craniferina_c20769	CUST_13440_PI416193496	NA	NA	NA	Fungus
23758	284	2	40	1	132.739	7.052	8.49E-08	2.73E-06	406	craniferina_c2494	CUST_4091_PI416193500	NA	NA	NA	Fungus
39882	509	4	633	1	71.304	6.156	5.19E-08	1.88E-06	407	craniferina_lrc1083	CUST_1945_PI416193500	NA	NA	NA	Algae
29544	1373	102	355	24	13.412	3.745	2.47E-10	2.66E-08	408	Cr_WMini_4129F05.ab1	CUST_19804_PI416193500	58260270	XP_567545.1	DNA binding protein [Cryptococcus neoformans var. neoformans JEC21] 	Algae
23819	1802	13	1850	2	93.86	6.552	6.54E-08	2.23E-06	409	craniferina_lrc427	CUST_799_PI416193500	NA	NA	NA	Fungus
23282	247	17	10	14	18.52	4.211	2.70E-09	1.85E-07	410	craniferina_c6882	CUST_8831_PI416193500	NA	NA	NA	Fungus
22747	1662	102	548	16	15.842	3.986	1.04E-09	8.44E-08	411	craniferina_c27130	CUST_19470_PI416193496	NA	NA	NA	Fungus
4749	298	31	30	2	9.596	3.262	1.62E-13	7.03E-11	412	craniferina_c15627	CUST_8917_PI416193496	NA	NA	NA	Fungus
7424	67	856	38	101	-14.172	-3.825	4.63E-10	4.36E-08	413	craniferina_c15140	CUST_8522_PI416193496	169616316	XP_001801573.1	hypothetical protein SNOG_11329 [Phaeosphaeria nodorum SN15] 	Fungus
41317	477	34	143	10	13.867	3.794	3.87E-10	3.76E-08	414	craniferina_c16887	CUST_9910_PI416193496	NA	NA	NA	Fungus
12651	36	373	6	22	-10.42	-3.381	4.66E-12	1.00E-09	415	craniferina_c18021	CUST_10833_PI416193496	NA	NA	NA	Fungus
23218	50	3	6	2	18.436	4.204	3.20E-09	2.13E-07	416	craniferina_c24707	CUST_17159_PI416193496	NA	NA	NA	Fungus
11421	20	2	4	0	10.561	3.401	9.33E-12	1.78E-09	417	craniferina_c5962	CUST_1962_PI416193496	46138677	XP_391029.1	hypothetical protein FG10853.1 [Gibberella zeae PH-1]	Fungus
25208	42	2	8	0	21.145	4.402	4.94E-09	2.96E-07	418	craniferina_c26215	CUST_18586_PI416193496	154319698	XP_001559166.1	hypothetical protein BC1G_02330 [Botryotinia fuckeliana B05.10] 	Algae
36983	95	7	19	4	15.073	3.914	9.07E-10	7.54E-08	419	craniferina_c7438	CUST_9241_PI416193500	169625148	XP_001805978.1	hypothetical protein SNOG_15843 [Phaeosphaeria nodorum SN15] 	Fungus
24489	13697	107	8603	35	107.086	6.743	8.61E-08	2.76E-06	420	craniferina_c6114	CUST_8154_PI416193500	NA	NA	NA	Algae
2584	78	1354	39	303	-18.643	-4.221	3.89E-09	2.47E-07	421	Cr_DMini_865H02.ab1	CUST_17659_PI416193500	NA	NA	NA	Fungus
31550	163	6	20	7	38.568	5.269	2.65E-08	1.12E-06	422	craniferina_c26254	CUST_18624_PI416193496	NA	NA	NA	Fungus
37980	17970	1637	5609	151	10.678	3.417	2.05E-11	3.44E-09	423	craniferina_c2803	CUST_4473_PI416193500	156055716	XP_001593782.1	hypothetical protein SS1G_05210 [Sclerotinia sclerotiorum 1980] 	Fungus
16269	95	6089	19	775	-64.731	-6.016	5.67E-08	2.01E-06	424	craniferina_c5152	CUST_1568_PI416193496	NA	NA	NA	Fungus
12622	2	17	0	3	-8.715	-3.124	7.15E-17	1.32E-13	425	craniferina_c5587	CUST_1778_PI416193496	NA	NA	NA	Fungus
35477	655	7	432	4	87.043	6.444	7.68E-08	2.53E-06	426	craniferina_c7759	CUST_3000_PI416193496	225554345	EEH02644.1	conserved hypothetical protein [Ajellomyces capsulatus G186AR]	Fungus
28477	1332	7	206	5	223.319	7.803	1.43E-07	4.07E-06	427	craniferina_c3486	CUST_5337_PI416193500	169768460	XP_001818700.1	hypothetical protein [Aspergillus oryzae RIB40] 	Algae
19057	1055	76	367	4	13.288	3.732	4.74E-10	4.43E-08	428	craniferina_lrc697	CUST_1268_PI416193500	NA	NA	NA	Fungus
43080	3721	342	199	73	11.047	3.466	6.32E-11	8.78E-09	429	craniferina_c2851	CUST_4531_PI416193500	212533499	XP_002146906.1	"ubiquitin-protein ligase Sel1/Ubx2, putative [Penicillium marneffei ATCC 18224] "	Fungus
4456	26251	201	6672	137	147.277	7.202	1.18E-07	3.51E-06	430	craniferina_c3576	CUST_5444_PI416193500	121703862	XP_001270195.1	short-chain dehydrogenase [Aspergillus clavatus NRRL 1] 	Fungus
29776	48	2	10	0	23.038	4.526	1.04E-08	5.45E-07	431	craniferina_c7655	CUST_9437_PI416193500	70982310	XP_746683.1	mitochondrial molecular chaperone (Atp12) [Aspergillus fumigatus Af293] 	Fungus
37844	210	6	28	2	35.054	5.132	2.66E-08	1.13E-06	432	craniferina_c15389	CUST_8723_PI416193496	238575939	XP_002387851.1	hypothetical protein MPER_13204 [Moniliophthora perniciosa FA553] 	Fungus
18138	518	13	406	14	59.328	5.891	5.98E-08	2.09E-06	433	craniferina_c1088	CUST_1954_PI416193500	NA	NA	NA	Fungus
44	35	3	3	1	12.134	3.601	3.25E-10	3.31E-08	434	craniferina_c14778	CUST_8224_PI416193496	NA	NA	NA	Fungus
10654	691	12605	569	1871	-22.638	-4.501	1.09E-08	5.67E-07	435	craniferina_c17155	CUST_10115_PI416193496	145235509	XP_001390403.1	hypothetical protein An03g05220 [Aspergillus niger] 	Fungus
820	1017	19	1089	9	35.819	5.163	2.99E-08	1.23E-06	436	craniferina_c12814	CUST_12488_PI416193500	NA	NA	NA	Fungus
10689	7	171	5	16	-28.975	-4.857	1.90E-08	8.69E-07	437	craniferina_c12029	CUST_12188_PI416193500	156061597	XP_001596721.1	hypothetical protein SS1G_02944 [Sclerotinia sclerotiorum 1980] 	Fungus
2943	183	17	58	3	10.46	3.387	5.00E-11	7.27E-09	438	craniferina_c15441	CUST_13328_PI416193500	239607697	EEQ84684.1	G2-specific protein kinase NimA [Ajellomyces dermatitidis ER-3]	Algae
30297	502	32	109	13	16.091	4.008	2.89E-09	1.94E-07	439	craniferina_c25610	CUST_18008_PI416193496	NA	NA	NA	Fungus
27410	2	23	0	2	-12.919	-3.691	7.15E-10	6.24E-08	440	craniferina_c27470	CUST_19794_PI416193496	NA	NA	NA	Fungus
39716	7196	149	7315	120	39.683	5.31	3.98E-08	1.54E-06	441	craniferina_c21426	CUST_14064_PI416193496	NA	NA	NA	Fungus
8053	667	74	97	6	8.946	3.161	5.24E-13	1.84E-10	442	Cr_WMidi_7777H08.ab1	CUST_18561_PI416193500	116057937	CAL54140.1	Histones H3 and H4 (ISS) [Ostreococcus tauri]	Fungus
1573	193	16	23	6	12.29	3.619	5.27E-10	4.84E-08	443	craniferina_c17980	CUST_10795_PI416193496	NA	NA	NA	Fungus
10953	4208	247	659	60	17.256	4.109	4.48E-09	2.74E-07	444	craniferina_c12591	CUST_6382_PI416193496	169603417	XP_001795130.1	hypothetical protein SNOG_04718 [Phaeosphaeria nodorum SN15] 	Fungus
32307	10	131	2	29	-12.709	-3.668	7.43E-10	6.43E-08	445	craniferina_c16427	CUST_9552_PI416193496	159029209	CAO87569.1	aldH [Microcystis aeruginosa PCC 7806]	Fungus
18227	298	2	183	0	148.008	7.21	1.47E-07	4.15E-06	446	craniferina_c974	CUST_1756_PI416193500	NA	NA	NA	Fungus
27373	4	45	1	19	-13.072	-3.708	1.04E-09	8.47E-08	447	craniferina_lrc279	CUST_524_PI416193500	NA	NA	NA	Fungus
34820	4	42	1	4	-10.457	-3.386	1.03E-10	1.32E-08	448	craniferina_c8271	CUST_3303_PI416193496	NA	NA	NA	Fungus
14026	84	1299	27	465	-15.322	-3.938	3.26E-09	2.15E-07	449	craniferina_lrc1331	CUST_2351_PI416193500	169602024	XP_001794434.1	hypothetical protein SNOG_03889 [Phaeosphaeria nodorum SN15] 	Fungus
20571	796	70	205	11	11.247	3.491	2.77E-10	2.91E-08	450	craniferina_c11420	CUST_11880_PI416193500	154292076	XP_001546615.1	hypothetical protein BC1G_14847 [Botryotinia fuckeliana B05.10] 	Fungus
30949	9	136	7	17	-18.68	-4.223	8.09E-09	4.43E-07	451	craniferina_c10672	CUST_11440_PI416193500	39971523	XP_367152.1	hypothetical protein MGG_07077 [Magnaporthe oryzae 70-15] 	Fungus
29098	182	13	47	6	14.642	3.872	3.04E-09	2.03E-07	452	craniferina_c1345	CUST_2369_PI416193500	261191689	XP_002622252.1	conserved hypothetical protein [Ajellomyces dermatitidis SLH14081] 	Fungus
12899	39	585	9	17	-15.417	-3.946	4.23E-09	2.62E-07	453	craniferina_c26081	CUST_18461_PI416193496	NA	NA	NA	Fungus
15287	27	2	3	0	12.514	3.645	1.28E-09	1.01E-07	454	craniferina_c18261	CUST_11052_PI416193496	242771661	XP_002477888.1	conserved hypothetical protein [Talaromyces stipitatus ATCC 10500] 	Fungus
32715	532	18	109	27	88.711	6.471	1.17E-07	3.50E-06	455	craniferina_c27424	CUST_19748_PI416193496	NA	NA	NA	Algae
44602	1248	32	816	8	31.76	4.989	3.45E-08	1.38E-06	456	craniferina_c7080	CUST_8975_PI416193500	182678569	YP_001832715.1	type I phosphodiesterase/nucleotide pyrophosphatase [Beijerinckia indica subsp. indica ATCC 9039] 	Fungus
5524	83	1262	20	425	-14.949	-3.902	3.82E-09	2.44E-07	457	craniferina_lrc1331	CUST_2352_PI416193500	169602024	XP_001794434.1	hypothetical protein SNOG_03889 [Phaeosphaeria nodorum SN15] 	Fungus
23482	4	165	2	73	-46.296	-5.533	6.10E-08	2.12E-06	458	craniferina_c9680	CUST_4244_PI416193496	67527903	XP_661802.1	hypothetical protein AN4198.2 [Aspergillus nidulans FGSC A4] 	Fungus
26949	2762	238	386	37	11.635	3.54	7.21E-10	6.28E-08	459	craniferina_c7492	CUST_9291_PI416193500	255930345	XP_002556732.1	Pc06g01250 [Penicillium chrysogenum Wisconsin 54-1255] 	Fungus
15329	785	13	351	15	100.388	6.649	1.34E-07	3.88E-06	460	craniferina_c13297	CUST_6974_PI416193496	NA	NA	NA	Fungus
7397	25	502	5	126	-20.187	-4.335	1.41E-08	6.91E-07	461	craniferina_c26578	CUST_18936_PI416193496	NA	NA	NA	Fungus
2675	1010	88	124	36	12.16	3.604	1.29E-09	1.02E-07	462	craniferina_c10448	CUST_4791_PI416193496	115491817	XP_001210536.1	conserved hypothetical protein [Aspergillus terreus NIH2624] 	Algae
8865	816	74	206	11	10.916	3.448	4.25E-10	4.07E-08	463	craniferina_c11420	CUST_11879_PI416193500	154292076	XP_001546615.1	hypothetical protein BC1G_14847 [Botryotinia fuckeliana B05.10] 	Fungus
25438	420	42	18	5	9.996	3.321	1.73E-10	2.00E-08	464	craniferina_c6304	CUST_2140_PI416193496	NA	NA	NA	Fungus
19410	351	9	106	12	80.061	6.323	1.27E-07	3.72E-06	465	craniferina_c16881	CUST_13919_PI416193500	189193223	XP_001932950.1	conserved hypothetical protein [Pyrenophora tritici-repentis Pt-1C-BFP] 	Fungus
33012	172	19	31	3	9.116	3.188	1.79E-11	3.04E-09	466	craniferina_c23812	CUST_16321_PI416193496	NA	NA	NA	Algae
13562	8	1344	3	203	-184.756	-7.529	2.18E-07	5.66E-06	467	craniferina_c4201	CUST_1110_PI416193496	NA	NA	NA	Fungus
33768	208	14	99	5	13.939	3.801	3.84E-09	2.45E-07	468	craniferina_c17663	CUST_10519_PI416193496	171689444	XP_001909662.1	hypothetical protein [Podospora anserina S mat+] 	Fungus
13570	43150	956	11466	500	47.936	5.583	7.18E-08	2.39E-06	469	craniferina_lrc18	CUST_35_PI416193500	255955135	XP_002568320.1	Pc21g12940 [Penicillium chrysogenum Wisconsin 54-1255] 	Fungus
5786	211	1844	60	77	-8.944	-3.161	1.24E-11	2.24E-09	470	craniferina_c16900	CUST_13926_PI416193500	156056723	XP_001594285.1	hypothetical protein SS1G_04092 [Sclerotinia sclerotiorum 1980] 	Algae
6722	250	2188	67	120	-8.93	-3.159	1.13E-11	2.09E-09	471	craniferina_c16900	CUST_13925_PI416193500	156056723	XP_001594285.1	hypothetical protein SS1G_04092 [Sclerotinia sclerotiorum 1980] 	Algae
31824	14074	1568	566	50	8.973	3.166	1.45E-11	2.55E-09	472	craniferina_c10705	CUST_4974_PI416193496	NA	NA	NA	Fungus
35225	777	64	255	9	11.728	3.552	1.31E-09	1.03E-07	473	craniferina_lrc697	CUST_1267_PI416193500	NA	NA	NA	Fungus
28254	3182	5	2260	4	500.666	8.968	2.78E-07	6.79E-06	474	craniferina_c4005	CUST_5952_PI416193500	258575227	XP_002541795.1	hypothetical protein UREG_01311 [Uncinocarpus reesii 1704] 	Fungus
8210	266	4	258	4	56.635	5.824	9.25E-08	2.90E-06	475	craniferina_c17510	CUST_10392_PI416193496	NA	NA	NA	Fungus
20323	123	12	24	5	10.934	3.451	6.95E-10	6.10E-08	476	craniferina_c11542	CUST_5563_PI416193496	NA	NA	NA	Algae
31074	155	14	22	2	10.857	3.441	6.44E-10	5.72E-08	477	craniferina_c15308	CUST_13281_PI416193500	261357393	EEY19821.1	conserved hypothetical protein [Verticillium albo-atrum VaMs.102]	Fungus
8159	126	7	81	4	17.99	4.169	1.35E-08	6.73E-07	478	craniferina_c11112	CUST_5260_PI416193496	NA	NA	NA	Fungus
33060	17	1751	7	217	-107.69	-6.751	1.68E-07	4.60E-06	479	craniferina_c2288	CUST_3793_PI416193500	156049487	XP_001590710.1	hypothetical protein SS1G_08450 [Sclerotinia sclerotiorum 1980] 	Fungus
11779	3310	391	760	42	8.355	3.063	2.97E-12	7.17E-10	480	craniferina_c18688	CUST_11456_PI416193496	NA	NA	NA	Fungus
31284	37	2	18	0	14.743	3.882	5.92E-09	3.42E-07	481	Cr_DMidi_6817F05.ab1	CUST_16046_PI416193500	242818275	XP_002487084.1	conserved hypothetical protein [Talaromyces stipitatus ATCC 10500] 	Algae
4522	59	4	11	3	17.417	4.122	1.22E-08	6.20E-07	482	craniferina_c6278	CUST_8303_PI416193500	119478877	XP_001259472.1	XPG I-region protein [Neosartorya fischeri NRRL 181] 	Fungus
7761	141	4	140	4	32.158	5.007	4.70E-08	1.75E-06	483	craniferina_c20341	CUST_13033_PI416193496	NA	NA	NA	Fungus
16132	1281	11	307	11	151.369	7.242	2.19E-07	5.68E-06	484	craniferina_c6341	CUST_8353_PI416193500	121709313	XP_001272382.1	conserved hypothetical protein [Aspergillus clavatus NRRL 1] 	Algae
4128	141	14	7	7	10.948	3.453	8.43E-10	7.10E-08	485	craniferina_c27703	CUST_20011_PI416193496	NA	NA	NA	Fungus
32051	53	4	17	3	15.146	3.921	6.93E-09	3.88E-07	486	craniferina_c2059	CUST_321_PI416193496	259481856	CBF75768.1	TPA: TPR domain protein (AFU_orthologue; AFUA_3G01710) [Aspergillus nidulans FGSC A4]	Fungus
12916	12796	95	1985	57	149.161	7.221	2.20E-07	5.69E-06	487	craniferina_c4242	CUST_6232_PI416193500	145258469	XP_001402060.1	hypothetical protein An04g06990 [Aspergillus niger] 	Fungus
42072	432	3377	65	279	-7.859	-2.974	1.71E-13	7.28E-11	488	Cr_DMidi_7585F02.ab1	CUST_16193_PI416193500	NA	NA	NA	Fungus
30664	1893	17	375	10	120.014	6.907	1.92E-07	5.14E-06	489	craniferina_c13379	CUST_7043_PI416193496	NA	NA	NA	Fungus
43301	10825	98	2070	76	132.534	7.05	2.08E-07	5.47E-06	490	craniferina_c2494	CUST_4092_PI416193500	NA	NA	NA	Fungus
34049	2869	199	1354	16	13.417	3.746	4.31E-09	2.65E-07	491	craniferina_c16876	CUST_13918_PI416193500	NA	NA	NA	Algae
2594	118	10	17	0	12.088	3.595	2.40E-09	1.68E-07	492	craniferina_lrc1027	CUST_1849_PI416193500	296805497	XP_002843573.1	conserved hypothetical protein [Arthroderma otae CBS 113480] 	Fungus
17114	1122	19	1161	13	45.224	5.499	8.16E-08	2.64E-06	493	craniferina_lrc1076	CUST_1932_PI416193500	67902630	XP_681571.1	hypothetical protein AN8302.2 [Aspergillus nidulans FGSC A4] 	Fungus
14891	18459	1995	5274	179	9.044	3.177	5.26E-11	7.58E-09	494	craniferina_c2803	CUST_4474_PI416193500	156055716	XP_001593782.1	hypothetical protein SS1G_05210 [Sclerotinia sclerotiorum 1980] 	Fungus
4639	613	4	316	3	166.272	7.377	2.43E-07	6.12E-06	495	craniferina_lrc13530	CUST_7172_PI416193496	50312707	XP_453836.1	unnamed protein product [Kluyveromyces lactis]	Fungus
1112	226	9	82	7	30.145	4.914	4.84E-08	1.78E-06	496	craniferina_c2513	CUST_4111_PI416193500	NA	NA	NA	Algae
19385	156	1670	88	232	-11.68	-3.546	2.07E-09	1.48E-07	497	craniferina_c11128	CUST_5271_PI416193496	NA	NA	NA	Fungus
19298	69	1096	44	209	-18.068	-4.175	1.74E-08	8.15E-07	498	Cr_DMini_865H02.ab1	CUST_17658_PI416193500	NA	NA	NA	Fungus
37698	618	5010	192	545	-8.311	-3.055	7.82E-12	1.55E-09	499	craniferina_c21419	CUST_14679_PI416193500	67903822	XP_682167.1	hypothetical protein AN8898.2 [Aspergillus nidulans FGSC A4] 	Fungus
41034	521	59	16	11	8.932	3.159	5.38E-11	7.69E-09	500	craniferina_c3118	CUST_4885_PI416193500	240111157	EER29310.1	C2H2 type zinc finger containing protein [Coccidioides posadasii C735 delta SOWgp]	Fungus
12606	66	6	19	1	11.088	3.471	1.39E-09	1.07E-07	501	craniferina_c11779	CUST_5729_PI416193496	225556076	EEH04366.1	conserved hypothetical protein [Ajellomyces capsulatus G186AR]	Fungus
9767	44	2	15	0	16.931	4.082	1.38E-08	6.84E-07	502	craniferina_c19739	CUST_12456_PI416193496	NA	NA	NA	Algae
7609	163	7	81	5	28.415	4.829	4.48E-08	1.68E-06	503	craniferina_c5133	CUST_1560_PI416193496	NA	NA	NA	Algae
18938	138	15	28	3	9.171	3.197	1.20E-10	1.49E-08	504	craniferina_c13097	CUST_6793_PI416193496	NA	NA	NA	Fungus
8518	2	22	0	8	-10.655	-3.413	9.56E-10	7.84E-08	505	craniferina_c21812	CUST_14436_PI416193496	NA	NA	NA	Algae
37224	437	3379	71	158	-7.806	-2.965	6.55E-13	2.22E-10	506	Cr_DMidi_7585F02.ab1	CUST_16194_PI416193500	NA	NA	NA	Fungus
11174	89	9	38	1	9.376	3.229	2.10E-10	2.34E-08	507	craniferina_c4491	CUST_1244_PI416193496	NA	NA	NA	Algae
4855	52	411	9	29	-7.921	-2.986	1.60E-12	4.35E-10	508	craniferina_c5062	CUST_7087_PI416193500	212534950	XP_002147631.1	"proteasome component Pre6, putative [Penicillium marneffei ATCC 18224] "	Fungus
41697	8	79	2	5	-9.899	-3.307	5.00E-10	4.63E-08	509	craniferina_lrc24773	CUST_17219_PI416193496	NA	NA	NA	Fungus
30236	60	2	52	0	21.02	4.394	2.71E-08	1.14E-06	510	craniferina_c21458	CUST_14096_PI416193496	240108502	EER26676.1	Inhibitor of Apoptosis domain containing protein [Coccidioides posadasii C735 delta SOWgp]	Fungus
22722	137	15	34	3	9.373	3.228	2.61E-10	2.79E-08	511	craniferina_c8756	CUST_10315_PI416193500	261194545	XP_002623677.1	predicted protein [Ajellomyces dermatitidis SLH14081] 	Fungus
4420	1251	80	203	26	16.22	4.02	1.53E-08	7.40E-07	512	craniferina_c18710	CUST_11477_PI416193496	NA	NA	NA	Fungus
2102	553	14	516	13	38.767	5.277	7.96E-08	2.60E-06	513	craniferina_c14058	CUST_12847_PI416193500	169625083	XP_001805946.1	hypothetical protein SNOG_15808 [Phaeosphaeria nodorum SN15] 	Fungus
3290	46	519	6	125	-11.13	-3.476	2.09E-09	1.49E-07	514	craniferina_c13539	CUST_12695_PI416193500	46127293	XP_388200.1	hypothetical protein FG08024.1 [Gibberella zeae PH-1]	Fungus
17378	133	4	31	4	43.154	5.431	9.50E-08	2.96E-06	515	craniferina_c21412	CUST_14052_PI416193496	255944215	XP_002562875.1	Pc20g03230 [Penicillium chrysogenum Wisconsin 54-1255] 	Fungus
22071	19715	1543	1653	11	12.745	3.672	5.50E-09	3.24E-07	516	craniferina_c15273	CUST_8627_PI416193496	NA	NA	NA	Fungus
37275	6776	24	4333	14	263.568	8.042	3.35E-07	7.84E-06	517	craniferina_c10900	CUST_11579_PI416193500	240109555	EER27724.1	hypothetical protein CPC735_030600 [Coccidioides posadasii C735 delta SOWgp]	Fungus
44102	26	206	2	9	-7.772	-2.958	1.93E-12	5.04E-10	518	craniferina_c25774	CUST_18162_PI416193496	296421455	XP_002840280.1	hypothetical protein [Tuber melanosporum Mel28] 	Algae
4725	47	2	41	0	16.969	4.085	1.82E-08	8.42E-07	519	craniferina_c6497	CUST_2240_PI416193496	NA	NA	NA	Algae
7798	6	81	2	8	-14.707	-3.878	1.22E-08	6.20E-07	520	craniferina_lrc801	CUST_1449_PI416193500	256728173	EEU41530.1	hypothetical protein NECHADRAFT_87703 [Nectria haematococca mpVI 77-13-4]	Fungus
13771	1084	11119	845	788	-12.473	-3.641	5.28E-09	3.14E-07	521	craniferina_c10133	CUST_11127_PI416193500	189199502	XP_001936088.1	triosephosphate isomerase [Pyrenophora tritici-repentis Pt-1C-BFP] 	Fungus
33480	23	2	10	0	10.558	3.4	1.62E-09	1.21E-07	522	craniferina_c9304	CUST_10661_PI416193500	261199039	XP_002625921.1	presequence translocated-associated motor subunit pam17 [Ajellomyces dermatitidis SLH14081] 	Algae
27143	18	186	7	43	-10.835	-3.438	2.05E-09	1.47E-07	523	craniferina_lrc14227	CUST_7760_PI416193496	2851426	P00798.2	PENP_PENJARecName: Full=Penicillopepsin; AltName: Full=Peptidase A 	Algae
20393	116	4	35	3	32.074	5.003	6.50E-08	2.21E-06	524	craniferina_c19727	CUST_12444_PI416193496	NA	NA	NA	Fungus
5170	18	244	11	34	-16.103	-4.009	1.75E-08	8.19E-07	525	craniferina_c8363	CUST_3356_PI416193496	170032024	XP_001843883.1	conserved hypothetical protein [Culex quinquefasciatus] 	Fungus
12877	1035	83	642	7	11.207	3.486	3.18E-09	2.12E-07	526	craniferina_c3185	CUST_4962_PI416193500	189209245	XP_001940955.1	metacaspase [Pyrenophora tritici-repentis Pt-1C-BFP] 	Algae
12938	3017	60	777	40	56.47	5.819	1.42E-07	4.06E-06	527	craniferina_c15490	CUST_8805_PI416193496	67516689	XP_658230.1	hypothetical protein AN0626.2 [Aspergillus nidulans FGSC A4] 	Fungus
20482	2	14	0	1	-7.171	-2.842	6.17E-15	5.03E-12	528	craniferina_c26308	CUST_18672_PI416193496	116195158	XP_001223391.1	hypothetical protein CHGG_04177 [Chaetomium globosum CBS 148.51] 	Fungus
31536	17665	288	1939	92	63.019	5.978	1.61E-07	4.45E-06	529	craniferina_c10138	CUST_11132_PI416193500	189194569	XP_001933623.1	26S proteasome non-ATPase regulatory subunit 13 [Pyrenophora tritici-repentis Pt-1C-BFP] 	Algae
14412	41	2	33	0	16.97	4.085	2.10E-08	9.40E-07	530	craniferina_c26107	CUST_18486_PI416193496	NA	NA	NA	Fungus
20585	694	4919	60	164	-7.108	-2.829	3.66E-15	3.73E-12	531	craniferina_c21419	CUST_14680_PI416193500	67903822	XP_682167.1	hypothetical protein AN8898.2 [Aspergillus nidulans FGSC A4] 	Fungus
15969	38	4	2	3	11.371	3.507	4.24E-09	2.62E-07	532	craniferina_c19537	CUST_12262_PI416193496	NA	NA	NA	Fungus
42890	28	3	5	1	8.985	3.168	3.36E-10	3.38E-08	533	craniferina_c24653	CUST_17111_PI416193496	NA	NA	NA	Fungus
45024	2060	156	327	49	13.519	3.757	1.18E-08	6.08E-07	534	craniferina_c7973	CUST_9692_PI416193500	226286603	EEH42116.1	DNA repair protein RAD16 [Paracoccidioides brasiliensis Pb18]	Fungus
37683	34685	97	26347	43	265.843	8.054	3.85E-07	8.69E-06	535	craniferina_c907	CUST_1639_PI416193500	256727500	EEU40860.1	hypothetical protein NECHADRAFT_58149 [Nectria haematococca mpVI 77-13-4]	Fungus
6689	67	3973	41	821	-66.395	-6.053	1.87E-07	5.02E-06	536	craniferina_lrc426	CUST_798_PI416193500	212530462	XP_002145388.1	"pyruvate formate lyase activating enzyme, putative [Penicillium marneffei ATCC 18224] "	Algae
37643	10	177	4	49	-19.295	-4.27	3.61E-08	1.43E-06	537	craniferina_c1147	CUST_2047_PI416193500	154299202	XP_001550021.1	hypothetical protein BC1G_11779 [Botryotinia fuckeliana B05.10] 	Fungus
11298	31	1104	19	126	-42.008	-5.393	1.17E-07	3.50E-06	538	craniferina_lrc63	CUST_119_PI416193500	225562852	EEH11131.1	conserved hypothetical protein [Ajellomyces capsulatus G186AR]	Fungus
8673	20992	2580	5156	554	8.107	3.019	5.96E-11	8.41E-09	539	craniferina_c1838	CUST_3136_PI416193500	226287879	EEH43392.1	ubiquitin conjugation factor E4 [Paracoccidioides brasiliensis Pb18]	Fungus
37578	91	918	28	178	-10.272	-3.361	2.16E-09	1.54E-07	540	craniferina_c22043	CUST_14653_PI416193496	291181536	EFE37300.1	NACHT and WD domain protein [Trichophyton verrucosum HKI 0517]	Fungus
11526	7	160	6	58	-29.017	-4.859	6.78E-08	2.29E-06	541	craniferina_lrc26435	CUST_15181_PI416193500	NA	NA	NA	Fungus
27095	41	370	7	38	-9.172	-3.197	5.52E-10	5.05E-08	542	craniferina_c12837	CUST_6578_PI416193496	240106939	EER25126.1	hypothetical protein CPC735_017280 [Coccidioides posadasii C735 delta SOWgp]	Fungus
22334	1993	15	1239	9	128.611	7.007	2.93E-07	7.05E-06	543	craniferina_c4027	CUST_1032_PI416193496	NA	NA	NA	Fungus
20036	1162	73	85	22	16.384	4.034	2.42E-08	1.05E-06	544	craniferina_c4617	CUST_1310_PI416193496	145231184	XP_001389856.1	hypothetical protein An01g14680 [Aspergillus niger] 	Fungus
9035	14767	1858	2306	48	7.884	2.979	2.74E-11	4.40E-09	545	craniferina_c6251	CUST_8277_PI416193500	189197201	XP_001934938.1	conserved hypothetical protein [Pyrenophora tritici-repentis Pt-1C-BFP] 	Algae
13310	337	40	51	13	8.739	3.128	3.19E-10	3.27E-08	546	craniferina_c11283	CUST_11794_PI416193500	226289351	EEH44863.1	conserved hypothetical protein [Paracoccidioides brasiliensis Pb18]	Algae
3657	195	1717	113	56	-9.833	-3.298	1.57E-09	1.18E-07	547	craniferina_c17204	CUST_14070_PI416193500	171694896	XP_001912372.1	hypothetical protein [Podospora anserina S mat+] 	Fungus
29290	4954	517	952	48	9.487	3.246	1.17E-09	9.41E-08	548	craniferina_c8824	CUST_10364_PI416193500	67518043	XP_658792.1	hypothetical protein AN1188.2 [Aspergillus nidulans FGSC A4] 	Fungus
27049	146	18	7	3	7.975	2.995	7.73E-11	1.06E-08	549	craniferina_c18947	CUST_14452_PI416193500	115399528	XP_001215353.1	conserved hypothetical protein [Aspergillus terreus NIH2624] 	Fungus
35461	20	3	5	1	7.265	2.861	1.81E-12	4.75E-10	550	craniferina_c14278	CUST_7798_PI416193496	119189175	XP_001245194.1	conserved hypothetical protein [Coccidioides immitis RS]	Fungus
4342	3	441	1	14	-172.907	-7.434	3.75E-07	8.54E-06	551	craniferina_c19586	CUST_12309_PI416193496	NA	NA	NA	Fungus
26035	340	25	69	8	13.821	3.789	1.70E-08	8.02E-07	552	craniferina_c18525	CUST_11301_PI416193496	NA	NA	NA	Fungus
19777	40	4	2	3	12.889	3.688	1.36E-08	6.76E-07	553	craniferina_c2119	CUST_3561_PI416193500	242819377	XP_002487306.1	"membrane protein TMS1, putative [Talaromyces stipitatus ATCC 10500] "	Algae
18303	14634	1855	1293	264	7.921	2.986	8.54E-11	1.14E-08	554	craniferina_c6054	CUST_8087_PI416193500	154310337	XP_001554500.1	hypothetical protein BC1G_07088 [Botryotinia fuckeliana B05.10] 	Algae
11650	27	2	5	0	13.029	3.704	1.40E-08	6.90E-07	555	Cr_DMidi_7585B08.ab1	CUST_16130_PI416193500	169599655	XP_001793250.1	hypothetical protein SNOG_02651 [Phaeosphaeria nodorum SN15] 	Fungus
24608	4	32	1	3	-8.891	-3.152	6.41E-10	5.71E-08	556	craniferina_c14866	CUST_13122_PI416193500	226288499	EEH44011.1	26S protease regulatory subunit 8 [Paracoccidioides brasiliensis Pb18]	Algae
13078	7	67	2	4	-10.443	-3.384	3.95E-09	2.49E-07	557	craniferina_c14354	CUST_7863_PI416193496	NA	NA	NA	Fungus
920	138	1362	31	437	-9.693	-3.277	2.09E-09	1.49E-07	558	craniferina_c16186	CUST_9360_PI416193496	115400902	XP_001216039.1	30 kDa heat shock protein [Aspergillus terreus NIH2624] 	Fungus
19741	529	9000	605	2185	-28.299	-4.823	8.16E-08	2.64E-06	559	craniferina_c8398	CUST_10036_PI416193500	119500778	XP_001267146.1	hypothetical protein NFIA_107410 [Neosartorya fischeri NRRL 181] 	Fungus
27740	6628	103	2076	69	71.63	6.162	2.44E-07	6.14E-06	560	craniferina_c4026	CUST_5986_PI416193500	NA	NA	NA	Fungus
12740	674	33	158	13	21.481	4.425	5.47E-08	1.95E-06	561	craniferina_lrc1463	CUST_2574_PI416193500	156061295	XP_001596570.1	hypothetical protein SS1G_02790 [Sclerotinia sclerotiorum 1980] 	Fungus
21348	22	2	13	0	10.243	3.357	3.78E-09	2.42E-07	562	craniferina_c9304	CUST_10662_PI416193500	261199039	XP_002625921.1	presequence translocated-associated motor subunit pam17 [Ajellomyces dermatitidis SLH14081] 	Algae
20242	713	35	171	6	20.027	4.324	5.02E-08	1.83E-06	563	Cr_DMini_865B01.ab1	CUST_17540_PI416193500	189206027	XP_001939348.1	conserved hypothetical protein [Pyrenophora tritici-repentis Pt-1C-BFP] 	Algae
36668	90	9	15	3	10.419	3.381	4.23E-09	2.62E-07	564	craniferina_lrc830	CUST_1503_PI416193500	169613074	XP_001799954.1	hypothetical protein SNOG_09667 [Phaeosphaeria nodorum SN15] 	Fungus
9369	78	576	22	73	-7.554	-2.917	2.32E-11	3.82E-09	565	craniferina_c20635	CUST_13310_PI416193496	169775089	XP_001822012.1	hypothetical protein [Aspergillus oryzae RIB40] 	Fungus
10892	4032	519	641	89	7.774	2.959	6.41E-11	8.88E-09	566	craniferina_c20095	CUST_12798_PI416193496	NA	NA	NA	Fungus
40025	75	2	63	0	24.721	4.628	7.11E-08	2.38E-06	567	craniferina_c15066	CUST_13181_PI416193500	NA	NA	NA	Fungus
12378	81	4818	48	922	-65.371	-6.031	2.33E-07	5.96E-06	568	craniferina_lrc426	CUST_797_PI416193500	212530462	XP_002145388.1	"pyruvate formate lyase activating enzyme, putative [Penicillium marneffei ATCC 18224] "	Algae
36420	29	2	11	0	12.754	3.673	1.52E-08	7.38E-07	569	craniferina_c7467	CUST_9262_PI416193500	156051848	XP_001591885.1	hypothetical protein SS1G_07331 [Sclerotinia sclerotiorum 1980] 	Fungus
15835	3151	2	2357	0	1052.887	10.04	5.30E-07	1.10E-05	570	Cr_DMidi_5473G02.ab1	CUST_15897_PI416193500	NA	NA	NA	Fungus
23451	177	10	142	2	14.449	3.853	2.62E-08	1.11E-06	571	craniferina_c11724	CUST_12054_PI416193500	145257313	XP_001401684.1	hypothetical protein An04g03170 [Aspergillus niger] 	Fungus
6673	1997	13375	227	490	-6.726	-2.75	3.15E-14	1.81E-11	572	craniferina_lrc633	CUST_1156_PI416193500	154273933	XP_001537818.1	sorting nexin-3 [Ajellomyces capsulatus NAm1] 	Fungus
19411	24	1212	11	146	-53.869	-5.751	2.15E-07	5.60E-06	573	craniferina_c4422	CUST_6425_PI416193500	NA	NA	NA	Fungus
1114	1212	171	141	34	7.171	2.842	7.05E-12	1.44E-09	574	Cr_DMidi_5281B10.ab1	CUST_15659_PI416193500	169599515	XP_001793180.1	hypothetical protein SNOG_02577 [Phaeosphaeria nodorum SN15] 	Algae
6852	381	54	76	10	7.029	2.813	2.15E-12	5.51E-10	575	craniferina_c5755	CUST_7794_PI416193500	169596731	XP_001791789.1	hypothetical protein SNOG_01134 [Phaeosphaeria nodorum SN15] 	Fungus
28391	28	2	20	0	11.232	3.49	9.27E-09	4.93E-07	576	craniferina_c5632	CUST_1802_PI416193496	NA	NA	NA	Fungus
29902	50	595	11	92	-12.099	-3.597	1.45E-08	7.06E-07	577	craniferina_c4936	CUST_1463_PI416193496	256727312	EEU40672.1	predicted protein [Nectria haematococca mpVI 77-13-4]	Fungus
2798	3772	60	398	36	69.654	6.122	2.67E-07	6.56E-06	578	craniferina_c18668	CUST_11436_PI416193496	212531447	XP_002145880.1	"3-dehydroshikimate dehydratase, putative [Penicillium marneffei ATCC 18224] "	Fungus
24278	8901	89	936	66	118.051	6.883	3.71E-07	8.48E-06	579	craniferina_c4830	CUST_6836_PI416193500	291178758	EFE34546.1	conserved hypothetical protein [Arthroderma benhamiae CBS 112371]	Fungus
35644	3081	163	583	58	19.383	4.277	5.88E-08	2.07E-06	580	Cr_WMidi_9601D04.ab1	CUST_18927_PI416193500	189207801	XP_001940234.1	alcohol dehydrogenase [Pyrenophora tritici-repentis Pt-1C-BFP] 	Fungus
6937	298	18	27	7	18.244	4.189	5.06E-08	1.84E-06	581	craniferina_c24812	CUST_17257_PI416193496	NA	NA	NA	Fungus
2575	350	10	188	0	32.121	5.005	1.21E-07	3.58E-06	582	craniferina_c23835	CUST_16341_PI416193496	NA	NA	NA	Fungus
28583	111	14	30	1	7.753	2.955	1.42E-10	1.69E-08	583	craniferina_c21914	CUST_14532_PI416193496	NA	NA	NA	Algae
40067	107	6	14	3	21.579	4.432	6.61E-08	2.24E-06	584	craniferina_c27672	CUST_15238_PI416193500	NA	NA	NA	Fungus
4178	93	5	40	4	24.172	4.595	8.39E-08	2.70E-06	585	craniferina_c15148	CUST_8528_PI416193496	212531293	XP_002145803.1	NACHT domain protein [Penicillium marneffei ATCC 18224] 	Fungus
25857	892	8051	237	2041	-9.057	-3.179	1.68E-09	1.25E-07	586	craniferina_c2809	CUST_568_PI416193496	156044865	XP_001588988.1	hypothetical protein SS1G_09621 [Sclerotinia sclerotiorum 1980] 	Fungus
27396	2	73	0	71	-29.059	-4.861	1.05E-07	3.19E-06	587	craniferina_c11126	CUST_11698_PI416193500	NA	NA	NA	Fungus
41271	1301	30	886	4	32.864	5.038	1.29E-07	3.76E-06	588	craniferina_c7080	CUST_8976_PI416193500	182678569	YP_001832715.1	type I phosphodiesterase/nucleotide pyrophosphatase [Beijerinckia indica subsp. indica ATCC 9039] 	Fungus
16055	3460	269	1032	30	12.536	3.648	1.89E-08	8.67E-07	589	craniferina_c10968	CUST_5151_PI416193496	NA	NA	NA	Fungus
6365	55	5	32	3	10.691	3.418	8.44E-09	4.57E-07	590	craniferina_c3251	CUST_5044_PI416193500	171681309	XP_001905598.1	hypothetical protein [Podospora anserina S mat+] 	Fungus
32791	162	10	18	7	22.861	4.515	8.46E-08	2.72E-06	591	craniferina_c15308	CUST_13282_PI416193500	261357393	EEY19821.1	conserved hypothetical protein [Verticillium albo-atrum VaMs.102]	Fungus
18534	1216	118	218	19	10.331	3.369	7.42E-09	4.12E-07	592	craniferina_c3184	CUST_4960_PI416193500	NA	NA	NA	Fungus
29880	104	11	3	3	9.487	3.246	3.93E-09	2.48E-07	593	craniferina_c8020	CUST_3153_PI416193496	NA	NA	NA	Algae
26703	103	9	3	6	14.687	3.876	3.48E-08	1.39E-06	594	craniferina_c24213	CUST_16699_PI416193496	NA	NA	NA	Algae
42075	5	70	1	7	-13.208	-3.723	2.48E-08	1.07E-06	595	craniferina_c12165	CUST_6031_PI416193496	NA	NA	NA	Fungus
37040	168	5	176	4	30.44	4.928	1.30E-07	3.79E-06	596	craniferina_c19205	CUST_11945_PI416193496	NA	NA	NA	Fungus
4732	83	2	65	0	29.193	4.868	1.21E-07	3.58E-06	597	craniferina_c20141	CUST_12843_PI416193496	NA	NA	NA	Fungus
25103	47	3	37	1	16.102	4.009	4.58E-08	1.71E-06	598	craniferina_c15984	CUST_9202_PI416193496	NA	NA	NA	Algae
30921	1072	109	97	15	9.839	3.299	5.82E-09	3.38E-07	599	craniferina_c4137	CUST_6100_PI416193500	NA	NA	NA	Fungus
23560	6957	1073	1335	14	6.405	2.679	8.35E-15	6.37E-12	600	craniferina_c3335	CUST_5152_PI416193500	NA	NA	NA	Fungus
21217	57	2	28	0	30.029	4.908	1.31E-07	3.81E-06	601	craniferina_c11883	CUST_12130_PI416193500	189192418	XP_001932548.1	alpha-glucosidase [Pyrenophora tritici-repentis Pt-1C-BFP] 	Algae
25075	140	18	20	6	7.969	2.994	5.70E-10	5.17E-08	602	craniferina_c18947	CUST_14451_PI416193500	115399528	XP_001215353.1	conserved hypothetical protein [Aspergillus terreus NIH2624] 	Fungus
4743	8	160	6	38	-26.71	-4.739	1.17E-07	3.48E-06	603	craniferina_c18569	CUST_11344_PI416193496	NA	NA	NA	Fungus
21868	381	48	48	13	8.167	3.03	8.56E-10	7.17E-08	604	craniferina_c25278	CUST_17697_PI416193496	NA	NA	NA	Fungus
30825	2	20	0	5	-10.368	-3.374	9.55E-09	5.04E-07	605	craniferina_c18950	CUST_11704_PI416193496	NA	NA	NA	Algae
4726	492	3998	93	743	-8.141	-3.025	8.82E-10	7.35E-08	606	craniferina_c4419	CUST_6422_PI416193500	115433354	XP_001216814.1	hypothetical protein ATEG_08193 [Aspergillus terreus NIH2624] 	Fungus
26253	32	226	4	18	-7.115	-2.831	4.38E-11	6.53E-09	607	craniferina_c11773	CUST_5726_PI416193496	NA	NA	NA	Fungus
19048	78	3	9	2	28.514	4.834	1.32E-07	3.82E-06	608	Cr_DMini_865B11.ab1	CUST_17561_PI416193500	289619651	CBI53934.1	unnamed protein product [Sordaria macrospora]	Fungus
31351	104	14	19	3	7.277	2.863	1.35E-10	1.63E-08	609	craniferina_c7438	CUST_9242_PI416193500	169625148	XP_001805978.1	hypothetical protein SNOG_15843 [Phaeosphaeria nodorum SN15] 	Fungus
24023	674	44031	136	5231	-65.809	-6.04	3.26E-07	7.67E-06	610	craniferina_c3825	CUST_5763_PI416193500	154302066	XP_001551444.1	hypothetical protein BC1G_10270 [Botryotinia fuckeliana B05.10] 	Fungus
8287	17726	310	2178	127	59.981	5.906	3.06E-07	7.29E-06	611	craniferina_c10138	CUST_11131_PI416193500	189194569	XP_001933623.1	26S proteasome non-ATPase regulatory subunit 13 [Pyrenophora tritici-repentis Pt-1C-BFP] 	Algae
41759	5	49	1	8	-8.934	-3.159	3.41E-09	2.24E-07	612	craniferina_c9944	CUST_10999_PI416193500	NA	NA	NA	Fungus
35406	89	7	22	4	14.505	3.858	4.28E-08	1.63E-06	613	craniferina_c19405	CUST_12141_PI416193496	NA	NA	NA	Fungus
4121	3	68	1	9	-26.468	-4.726	1.27E-07	3.72E-06	614	craniferina_lrc801	CUST_1450_PI416193500	256728173	EEU41530.1	hypothetical protein NECHADRAFT_87703 [Nectria haematococca mpVI 77-13-4]	Fungus
38087	467	7	493	4	52.201	5.706	2.74E-07	6.71E-06	615	craniferina_c25515	CUST_17920_PI416193496	NA	NA	NA	Fungus
10019	86	6	36	3	17.125	4.098	6.22E-08	2.15E-06	616	craniferina_c1608	CUST_212_PI416193496	261355507	EEY17935.1	homocitrate synthase [Verticillium albo-atrum VaMs.102]	Fungus
2703	1537	21	951	20	81.717	6.353	4.04E-07	9.04E-06	617	craniferina_c25521	CUST_17925_PI416193496	NA	NA	NA	Fungus
10745	39	317	17	27	-8.68	-3.118	3.21E-09	2.13E-07	618	craniferina_c25837	CUST_18222_PI416193496	NA	NA	NA	Fungus
40187	40	3	9	2	12.475	3.641	2.95E-08	1.22E-06	619	Cr_WMini_769C03.ab1	CUST_19969_PI416193500	212535852	XP_002148082.1	"PaaI_thioesterase family protein, putative [Penicillium marneffei ATCC 18224] "	Fungus
26146	1119	138	175	12	8.065	3.012	1.50E-09	1.14E-07	620	craniferina_c20443	CUST_13132_PI416193496	259487230	CBF85739.1	"TPA: flavin-binding monooxygenase, putative (AFU_orthologue; AFUA_2G17490) [Aspergillus nidulans FGSC A4]"	Fungus
22518	8920	581	7620	93	12.315	3.622	2.95E-08	1.22E-06	621	craniferina_c6095	CUST_8129_PI416193500	156048935	XP_001590434.1	hypothetical protein SS1G_08174 [Sclerotinia sclerotiorum 1980] 	Fungus
2326	50	381	3	88	-7.446	-2.896	3.69E-10	3.64E-08	622	craniferina_c4106	CUST_6063_PI416193500	NA	NA	NA	Fungus
28827	136	7	44	9	30.152	4.914	1.73E-07	4.71E-06	623	craniferina_c11883	CUST_12129_PI416193500	189192418	XP_001932548.1	alpha-glucosidase [Pyrenophora tritici-repentis Pt-1C-BFP] 	Algae
35223	52	381	2	89	-7.142	-2.836	1.74E-10	2.00E-08	624	craniferina_c4106	CUST_6064_PI416193500	NA	NA	NA	Fungus
43547	729	12	887	8	38.691	5.274	2.40E-07	6.06E-06	625	craniferina_c4812	CUST_6816_PI416193500	NA	NA	NA	Fungus
25051	338	47	50	13	7.339	2.876	4.22E-10	4.05E-08	626	craniferina_c11283	CUST_11793_PI416193500	226289351	EEH44863.1	conserved hypothetical protein [Paracoccidioides brasiliensis Pb18]	Algae
21210	20835	522	3718	92	39.892	5.318	2.61E-07	6.47E-06	627	craniferina_lrc321	CUST_607_PI416193500	169779411	XP_001824170.1	hypothetical protein [Aspergillus oryzae RIB40] 	Fungus
26854	105	765	10	193	-7.132	-2.834	2.16E-10	2.38E-08	628	craniferina_c13332	CUST_12639_PI416193500	156039205	XP_001586710.1	conserved hypothetical protein [Sclerotinia sclerotiorum 1980] 	Fungus
29476	30	274	19	20	-10.246	-3.357	1.70E-08	8.02E-07	629	craniferina_c12718	CUST_6484_PI416193496	NA	NA	NA	Algae
4992	174	1768	73	279	-10.791	-3.432	2.18E-08	9.64E-07	630	craniferina_c4183	CUST_6156_PI416193500	296808695	XP_002844686.1	conserved hypothetical protein [Arthroderma otae CBS 113480] 	Fungus
31168	1789	2	1270	0	721.262	9.494	7.73E-07	1.46E-05	631	craniferina_c25097	CUST_17523_PI416193496	NA	NA	NA	Fungus
25413	2	38	0	11	-19.444	-4.281	1.10E-07	3.33E-06	632	craniferina_c22383	CUST_14977_PI416193496	238492569	XP_002377521.1	conserved hypothetical protein [Aspergillus flavus NRRL3357] 	Algae
2796	63	821	21	213	-13.148	-3.717	4.65E-08	1.73E-06	633	craniferina_c13446	CUST_7103_PI416193496	189195052	XP_001933864.1	eukaryotic translation initiation factor 6 [Pyrenophora tritici-repentis Pt-1C-BFP] 	Algae
19091	3139	25	2138	19	114.673	6.841	5.61E-07	1.15E-05	634	craniferina_c2295	CUST_3803_PI416193500	189205525	XP_001939097.1	CaaX farnesyltransferase alpha subunit [Pyrenophora tritici-repentis Pt-1C-BFP] 	Fungus
4736	409	3581	298	521	-10.273	-3.361	1.94E-08	8.80E-07	635	craniferina_c6832	CUST_2431_PI416193496	169616316	XP_001801573.1	hypothetical protein SNOG_11329 [Phaeosphaeria nodorum SN15] 	Fungus
24793	67	7	15	2	10.16	3.345	1.87E-08	8.61E-07	636	craniferina_c6034	CUST_8069_PI416193500	85119219	XP_965595.1	hypothetical protein NCU02913 [Neurospora crassa OR74A] 	Algae
10743	52	4	15	3	15.604	3.964	7.33E-08	2.43E-06	637	craniferina_c7467	CUST_9261_PI416193500	156051848	XP_001591885.1	hypothetical protein SS1G_07331 [Sclerotinia sclerotiorum 1980] 	Fungus
42867	1766	203	202	99	9.326	3.221	1.18E-08	6.08E-07	638	craniferina_c1836	CUST_3132_PI416193500	121703948	XP_001270238.1	"acetylglutamate kinase, putative [Aspergillus clavatus NRRL 1] "	Fungus
10533	944	5	575	5	204.848	7.678	7.26E-07	1.40E-05	639	craniferina_c11529	CUST_11933_PI416193500	NA	NA	NA	Fungus
5828	5248	64	3563	15	64.913	6.02	4.39E-07	9.64E-06	640	craniferina_c2870	CUST_4556_PI416193500	156055652	XP_001593750.1	conserved hypothetical protein [Sclerotinia sclerotiorum 1980] 	Fungus
30556	70	471	23	76	-6.904	-2.787	1.72E-10	2.00E-08	641	craniferina_c18163	CUST_10960_PI416193496	NA	NA	NA	Fungus
4276	33	271	13	19	-8.662	-3.115	6.30E-09	3.59E-07	642	craniferina_c7659	CUST_2937_PI416193496	NA	NA	NA	Fungus
31911	232	38	16	3	6.131	2.616	1.17E-12	3.59E-10	643	craniferina_c12432	CUST_6242_PI416193496	NA	NA	NA	Fungus
43254	2361	14522	177	1068	-6.151	-2.621	1.35E-12	3.91E-10	644	craniferina_c16978	CUST_9978_PI416193496	NA	NA	NA	Fungus
29940	30	396	6	88	-13.372	-3.741	5.56E-08	1.98E-06	645	craniferina_c18871	CUST_11629_PI416193496	242813903	XP_002486261.1	"short-chain dehydrogenase/reductase family protein, putative [Talaromyces stipitatus ATCC 10500] "	Fungus
6522	44	366	31	35	-9.518	-3.251	1.54E-08	7.44E-07	646	craniferina_c20018	CUST_12724_PI416193496	NA	NA	NA	Algae
280	27305	3928	509	259	6.961	2.799	2.76E-10	2.91E-08	647	craniferina_c3703	CUST_5592_PI416193500	169597365	XP_001792106.1	hypothetical protein SNOG_01468 [Phaeosphaeria nodorum SN15] 	Fungus
37554	6044	175	3626	86	32.707	5.032	2.46E-07	6.17E-06	648	craniferina_c8644	CUST_10229_PI416193500	295665236	XP_002793169.1	conserved hypothetical protein [Paracoccidioides brasiliensis Pb01] 	Fungus
22171	213	1522	36	326	-7.107	-2.829	4.36E-10	4.14E-08	649	craniferina_c26639	CUST_18994_PI416193496	240111283	EER29436.1	hypothetical protein CPC735_071180 [Coccidioides posadasii C735 delta SOWgp]	Fungus
406	178	23	40	12	8.209	3.037	4.83E-09	2.91E-07	650	craniferina_c15441	CUST_13327_PI416193500	239607697	EEQ84684.1	G2-specific protein kinase NimA [Ajellomyces dermatitidis ER-3]	Algae
28161	50	2	11	0	24.622	4.622	1.85E-07	4.98E-06	651	craniferina_c15853	CUST_9098_PI416193496	238500305	XP_002381387.1	"ankyrin repeat-containing protein, putative [Aspergillus flavus NRRL3357] "	Algae
6800	4	41	1	13	-9.881	-3.305	2.00E-08	9.00E-07	652	craniferina_c9182	CUST_10580_PI416193500	145254537	XP_001398657.1	hypothetical protein An18g01980 [Aspergillus niger] 	Fungus
43319	309	3	203	1	83.059	6.376	5.36E-07	1.11E-05	653	craniferina_c14799	CUST_8244_PI416193496	NA	NA	NA	Fungus
15796	225	24	49	9	9.732	3.283	1.93E-08	8.79E-07	654	craniferina_c26986	CUST_19332_PI416193496	291185523	EFE40999.1	hypothetical protein TRV_04291 [Trichophyton verrucosum HKI 0517]	Fungus
1226	5	42	3	9	-8.699	-3.121	8.73E-09	4.71E-07	655	craniferina_c14416	CUST_7918_PI416193496	NA	NA	NA	Algae
34082	73	573	48	145	-8.773	-3.133	9.35E-09	4.96E-07	656	craniferina_c9419	CUST_10722_PI416193500	296803759	XP_002842732.1	predicted protein [Arthroderma otae CBS 113480] 	Fungus
21038	30839	4323	8269	199	6.957	2.798	3.49E-10	3.49E-08	657	craniferina_c949	CUST_1712_PI416193500	119174190	XP_001239456.1	hypothetical protein CIMG_09077 [Coccidioides immitis RS]	Fungus
30831	14	125	6	27	-8.946	-3.161	1.21E-08	6.19E-07	658	craniferina_c18643	CUST_14421_PI416193500	NA	NA	NA	Fungus
21973	3265	202	449	48	16.43	4.038	1.00E-07	3.09E-06	659	craniferina_c8824	CUST_10363_PI416193500	67518043	XP_658792.1	hypothetical protein AN1188.2 [Aspergillus nidulans FGSC A4] 	Fungus
24690	16	109	4	11	-6.747	-2.754	2.02E-10	2.26E-08	660	craniferina_c25333	CUST_17749_PI416193496	NA	NA	NA	Fungus
8350	236	35	47	3	6.664	2.736	1.49E-10	1.76E-08	661	craniferina_c5798	CUST_1878_PI416193496	70996622	XP_753066.1	conserved hypothetical protein [Aspergillus fumigatus Af293] 	Fungus
44911	98	7	74	1	12.416	3.634	5.45E-08	1.95E-06	662	craniferina_c21627	CUST_14262_PI416193496	NA	NA	NA	Algae
34280	43	5	15	2	9.495	3.247	1.88E-08	8.63E-07	663	craniferina_c1953	CUST_3320_PI416193500	NA	NA	NA	Algae
1960	371	6	250	0	44.809	5.486	3.78E-07	8.60E-06	664	craniferina_c12765	CUST_6523_PI416193496	NA	NA	NA	Fungus
23189	18	2	12	0	8.368	3.065	7.82E-09	4.32E-07	665	craniferina_c4308	CUST_1158_PI416193496	NA	NA	NA	Algae
24293	4	60	3	18	-19.757	-4.304	1.49E-07	4.22E-06	666	craniferina_c7473	CUST_2834_PI416193496	212545564	XP_002152936.1	"short-chain dehydrogenase, putative [Penicillium marneffei ATCC 18224] "	Fungus
3930	40595	6475	4586	870	6.281	2.651	1.89E-11	3.21E-09	667	craniferina_lrc393	CUST_740_PI416193500	169607589	XP_001797214.1	hypothetical protein SNOG_06853 [Phaeosphaeria nodorum SN15] 	Fungus
34828	2	34	0	6	-16.916	-4.08	1.11E-07	3.34E-06	668	craniferina_c13856	CUST_7453_PI416193496	NA	NA	NA	Fungus
42207	1409	187	283	25	7.469	2.901	2.15E-09	1.53E-07	669	craniferina_c26269	CUST_18636_PI416193496	NA	NA	NA	Fungus
13856	5750	46341	3541	10071	-9.199	-3.201	1.70E-08	8.03E-07	670	craniferina_c16026	CUST_9231_PI416193496	289616232	CBI57028.1	unnamed protein product [Sordaria macrospora]	Fungus
23319	34	1127	56	83	-164.081	-7.358	7.77E-07	1.46E-05	671	craniferina_c16638	CUST_13803_PI416193500	119194461	XP_001247834.1	conserved hypothetical protein [Coccidioides immitis RS]	Fungus
21584	726	8466	447	1986	-13.447	-3.749	7.25E-08	2.41E-06	672	craniferina_c19393	CUST_12130_PI416193496	NA	NA	NA	Fungus
40337	24	2	7	0	9.314	3.219	1.90E-08	8.68E-07	673	Cr_WMini_769C03.ab1	CUST_19968_PI416193500	212535852	XP_002148082.1	"PaaI_thioesterase family protein, putative [Penicillium marneffei ATCC 18224] "	Fungus
5820	11	72	1	12	-6.495	-2.699	1.32E-10	1.60E-08	674	craniferina_c12068	CUST_5960_PI416193496	NA	NA	NA	Fungus
12981	16488	135521	13442	10404	-10.228	-3.354	3.04E-08	1.24E-06	675	craniferina_c1665	CUST_229_PI416193496	22326612	NP_196132.2	SNF2 domain-containing protein / helicase domain-containing protein / RING finger domain-containing protein [Arabidopsis thaliana] 	Fungus
33996	268	32	24	7	8.536	3.094	1.15E-08	5.97E-07	676	craniferina_c18660	CUST_11428_PI416193496	NA	NA	NA	Fungus
16199	2828	2	2020	0	1040.22	10.023	1.01E-06	1.78E-05	677	craniferina_c2332	CUST_3859_PI416193500	159131548	EDP56661.1	"Golgi membrane protein (Coy1), putative [Aspergillus fumigatus A1163]"	Fungus
8583	1512	202	100	55	7.638	2.933	3.67E-09	2.36E-07	678	craniferina_c28241	CUST_15351_PI416193500	242788071	XP_002481148.1	metallopeptidase MepB [Talaromyces stipitatus ATCC 10500] 	Fungus
34843	1257	8	981	6	141.821	7.148	7.63E-07	1.44E-05	679	craniferina_lrc259	CUST_491_PI416193500	238495508	XP_002378990.1	"non-classical export protein Nce102, putative [Aspergillus flavus NRRL3357] "	Fungus
4722	897	65	125	26	14.65	3.873	9.64E-08	3.00E-06	680	craniferina_c3580	CUST_5452_PI416193500	115399860	XP_001215519.1	hypothetical protein ATEG_06341 [Aspergillus terreus NIH2624] 	Fungus
21845	181	12	47	12	22.36	4.483	2.11E-07	5.52E-06	681	craniferina_c22827	CUST_15391_PI416193496	NA	NA	NA	Fungus
26062	27	3	2	1	9.295	3.216	2.17E-08	9.63E-07	682	craniferina_c14951	CUST_8368_PI416193496	171690828	XP_001910339.1	hypothetical protein [Podospora anserina S mat+] 	Fungus
8726	465	68	48	21	7.034	2.814	1.31E-09	1.03E-07	683	craniferina_c8406	CUST_10047_PI416193500	261193745	XP_002623278.1	hypothetical protein BDBG_06717 [Ajellomyces dermatitidis SLH14081] 	Algae
9973	545	2	374	0	229.065	7.84	9.35E-07	1.68E-05	684	craniferina_c22014	CUST_14626_PI416193496	NA	NA	NA	Fungus
41398	3	26	0	7	-9.107	-3.187	1.95E-08	8.84E-07	685	craniferina_c9162	CUST_10564_PI416193500	212536630	XP_002148471.1	"nuclease PA3, putative [Penicillium marneffei ATCC 18224] "	Algae
25275	2	35	1	3	-14.589	-3.867	1.04E-07	3.18E-06	686	craniferina_c27095	CUST_19437_PI416193496	238497055	XP_002379763.1	"short-chain dehydrogenase, putative [Aspergillus flavus NRRL3357] "	Algae
15693	101	9	53	3	10.104	3.337	3.75E-08	1.47E-06	687	craniferina_c15874	CUST_9117_PI416193496	261192194	XP_002622504.1	dynamin GTPase [Ajellomyces dermatitidis SLH14081] 	Algae
10307	857	35	891	24	19.465	4.283	1.90E-07	5.09E-06	688	Cr_DMidi_5281D11.ab1	CUST_15705_PI416193500	291175554	EFE31359.1	hypothetical protein ARB_01754 [Arthroderma benhamiae CBS 112371] 	Fungus
5824	483	12	450	13	47.365	5.566	4.76E-07	1.02E-05	689	craniferina_c26436	CUST_18796_PI416193496	NA	NA	NA	Fungus
3502	2	30	0	9	-13.664	-3.772	9.46E-08	2.95E-06	690	craniferina_c26248	CUST_18618_PI416193496	NA	NA	NA	Fungus
44411	511	13	392	14	48.751	5.607	4.89E-07	1.04E-05	691	craniferina_c3702	CUST_5590_PI416193500	296414989	XP_002837176.1	hypothetical protein [Tuber melanosporum Mel28] 	Fungus
10857	619	5	305	2	134.351	7.07	8.26E-07	1.53E-05	692	Cr_DMini_1249G08.ab1	CUST_16677_PI416193500	NA	NA	NA	Algae
28629	14	84	4	15	-6.041	-2.595	2.67E-11	4.35E-09	693	craniferina_c10030	CUST_11057_PI416193500	119479129	XP_001259593.1	"small nuclear ribonucleoprotein U2, A [Neosartorya fischeri NRRL 181] "	Fungus
44154	526	78	23	29	7.021	2.812	1.67E-09	1.24E-07	694	craniferina_c3118	CUST_4886_PI416193500	240111157	EER29310.1	C2H2 type zinc finger containing protein [Coccidioides posadasii C735 delta SOWgp]	Fungus
28619	941	6607	525	486	-7.697	-2.944	5.80E-09	3.37E-07	695	craniferina_c9593	CUST_10808_PI416193500	154321153	XP_001559892.1	hypothetical protein BC1G_01451 [Botryotinia fuckeliana B05.10] 	Fungus
44099	40	4	16	1	11.014	3.461	5.61E-08	2.00E-06	696	craniferina_c8756	CUST_10316_PI416193500	261194545	XP_002623677.1	predicted protein [Ajellomyces dermatitidis SLH14081] 	Fungus
43755	27	3	9	1	8.096	3.017	1.21E-08	6.18E-07	697	craniferina_c21681	CUST_14315_PI416193496	NA	NA	NA	Fungus
28752	447	71	80	26	6.521	2.705	4.23E-10	4.05E-08	698	craniferina_c7020	CUST_8925_PI416193500	240110036	EER28205.1	Nup133 nucleoporin family protein [Coccidioides posadasii C735 delta SOWgp]	Fungus
6031	2199	4	1622	1	419.165	8.711	1.09E-06	1.89E-05	699	craniferina_c5612	CUST_7639_PI416193500	212526374	XP_002143344.1	"beta-glucosidase, putative [Penicillium marneffei ATCC 18224] "	Fungus
29633	87	532	12	39	-6.153	-2.621	9.02E-11	1.20E-08	700	craniferina_c8116	CUST_9829_PI416193500	156039575	XP_001586895.1	hypothetical protein SS1G_11924 [Sclerotinia sclerotiorum 1980] 	Fungus
4652	26	3	13	0	9.319	3.22	2.94E-08	1.22E-06	701	craniferina_c16892	CUST_9913_PI416193496	154310196	XP_001554430.1	hypothetical protein BC1G_07018 [Botryotinia fuckeliana B05.10] 	Algae
6870	735	14	848	5	31.663	4.985	3.59E-07	8.25E-06	702	craniferina_c9930	CUST_4432_PI416193496	46108772	XP_381444.1	hypothetical protein FG01268.1 [Gibberella zeae PH-1]	Fungus
18589	8	90	2	36	-11.49	-3.522	6.73E-08	2.27E-06	703	craniferina_c13985	CUST_7563_PI416193496	NA	NA	NA	Algae
4968	150	2	18	0	66.471	6.055	6.55E-07	1.30E-05	704	craniferina_c22611	CUST_15186_PI416193496	171679856	XP_001904874.1	hypothetical protein [Podospora anserina S mat+] 	Algae
19006	69	5	15	3	16.245	4.022	1.57E-07	4.38E-06	705	craniferina_c16563	CUST_9660_PI416193496	NA	NA	NA	Fungus
34112	229	7	139	4	35.19	5.137	4.14E-07	9.21E-06	706	craniferina_c19394	CUST_14487_PI416193500	NA	NA	NA	Algae
12757	1538	210	89	51	7.48	2.903	5.59E-09	3.27E-07	707	craniferina_c28241	CUST_15352_PI416193500	242788071	XP_002481148.1	metallopeptidase MepB [Talaromyces stipitatus ATCC 10500] 	Fungus
35256	839	22	954	20	29.698	4.892	3.46E-07	8.03E-06	708	craniferina_c1571	CUST_2735_PI416193500	39949148	XP_363166.1	hypothetical protein MGG_08750 [Magnaporthe oryzae 70-15] 	Algae
33207	13896	135830	13132	8279	-13.323	-3.736	1.03E-07	3.16E-06	709	Cr_DMini_1249H09.ab1	CUST_16698_PI416193500	NA	NA	NA	Algae
12397	4	111	3	47	-34.436	-5.106	4.07E-07	9.09E-06	710	craniferina_c23326	CUST_15865_PI416193496	NA	NA	NA	Algae
33129	1216	165	228	51	7.495	2.906	6.17E-09	3.55E-07	711	craniferina_lrc490	CUST_34_PI416193496	226442996	NP_001140008.1	C30D10.14 [Salmo salar] 	Fungus
35189	366018	16823	9635	5110	22.499	4.492	2.62E-07	6.50E-06	712	craniferina_lrc93	CUST_177_PI416193500	212546929	XP_002153618.1	conserved hypothetical protein [Penicillium marneffei ATCC 18224] 	Fungus
15872	82	494	17	17	-6.083	-2.605	1.01E-10	1.31E-08	713	craniferina_c8116	CUST_9830_PI416193500	156039575	XP_001586895.1	hypothetical protein SS1G_11924 [Sclerotinia sclerotiorum 1980] 	Fungus
3940	4169	347	2153	56	10.983	3.457	6.35E-08	2.18E-06	714	craniferina_c5634	CUST_7659_PI416193500	NA	NA	NA	Fungus
19767	72	2	40	0	34.737	5.118	4.19E-07	9.29E-06	715	craniferina_c21542	CUST_14683_PI416193500	39971019	XP_366900.1	hypothetical protein MGG_02976 [Magnaporthe oryzae 70-15] 	Fungus
1934	62	6	27	4	9.848	3.3	4.46E-08	1.67E-06	716	craniferina_c11896	CUST_5822_PI416193496	NA	NA	NA	Algae
29229	8	55	1	18	-7.109	-2.83	3.47E-09	2.25E-07	717	craniferina_c20680	CUST_13355_PI416193496	NA	NA	NA	Fungus
18988	247	1724	31	456	-6.841	-2.774	2.04E-09	1.47E-07	718	craniferina_c13332	CUST_12640_PI416193500	156039205	XP_001586710.1	conserved hypothetical protein [Sclerotinia sclerotiorum 1980] 	Fungus
21616	207	2865	153	586	-16.148	-4.013	1.79E-07	4.87E-06	719	craniferina_c4140	CUST_6103_PI416193500	NA	NA	NA	Fungus
5467	77	10	25	1	7.125	2.833	4.06E-09	2.54E-07	720	craniferina_c26820	CUST_19173_PI416193496	NA	NA	NA	Fungus
13063	98	954	12	335	-9.276	-3.214	3.65E-08	1.44E-06	721	craniferina_c18961	CUST_11712_PI416193496	NA	NA	NA	Fungus
25230	79	5	58	4	18.916	4.242	2.33E-07	5.96E-06	722	craniferina_c21893	CUST_14512_PI416193496	145602215	XP_359683.2	hypothetical protein [Magnaporthe oryzae 70-15] 	Algae
26704	123	19	18	3	6.605	2.724	1.26E-09	9.99E-08	723	craniferina_c14011	CUST_7586_PI416193496	NA	NA	NA	Algae
28209	61	9	2	1	6.86	2.778	2.47E-09	1.72E-07	724	craniferina_c21586	CUST_14222_PI416193496	NA	NA	NA	Fungus
19965	577	48	160	10	12.007	3.586	9.41E-08	2.94E-06	725	craniferina_c18860	CUST_11618_PI416193496	NA	NA	NA	Algae
41264	2	78	0	10	-33.551	-5.068	4.49E-07	9.82E-06	726	craniferina_c10465	CUST_4802_PI416193496	159125706	EDP50823.1	NACHT domain protein [Aspergillus fumigatus A1163]	Fungus
25507	6439	980	3049	69	6.14	2.618	2.77E-10	2.91E-08	727	craniferina_c1036	CUST_1866_PI416193500	119495541	XP_001264553.1	37S ribosomal protein Mrp17 [Neosartorya fischeri NRRL 181] 	Fungus
41610	38	260	4	76	-6.636	-2.73	1.51E-09	1.15E-07	728	craniferina_c5026	CUST_1507_PI416193496	NA	NA	NA	Fungus
32635	1125	167	103	22	6.757	2.756	2.26E-09	1.60E-07	729	craniferina_c1741	CUST_2994_PI416193500	255947558	XP_002564546.1	Pc22g05110 [Penicillium chrysogenum Wisconsin 54-1255] 	Fungus
19179	839	117	141	23	7.217	2.851	6.04E-09	3.48E-07	730	craniferina_c19132	CUST_11876_PI416193496	240109886	EER28055.1	Sulfate transporter family protein [Coccidioides posadasii C735 delta SOWgp]	Fungus
32351	4	372	1	38	-91.006	-6.508	8.43E-07	1.55E-05	731	craniferina_c4217	CUST_6197_PI416193500	242802784	XP_002484042.1	"mitochondrial intermembrane space translocase subunit Tim10, putative [Talaromyces stipitatus ATCC 10500] "	Fungus
26047	47	5	9	3	10.317	3.367	6.25E-08	2.16E-06	732	craniferina_c4181	CUST_1103_PI416193496	189190192	XP_001931435.1	cation diffusion facilitator 10 [Pyrenophora tritici-repentis Pt-1C-BFP] 	Fungus
989	106	716	4	17	-6.741	-2.753	2.24E-09	1.58E-07	733	craniferina_c17464	CUST_10357_PI416193496	NA	NA	NA	Algae
23872	604	6	280	4	120.853	6.917	9.69E-07	1.73E-05	734	Cr_DMini_1249G08.ab1	CUST_16676_PI416193500	NA	NA	NA	Algae
30329	26870	347	10966	178	78.026	6.286	8.14E-07	1.52E-05	735	craniferina_c3292	CUST_5090_PI416193500	154310686	XP_001554674.1	hypothetical protein BC1G_06817 [Botryotinia fuckeliana B05.10] 	Fungus
30669	79	11	1	2	7.328	2.873	8.83E-09	4.75E-07	736	craniferina_c24012	CUST_16509_PI416193496	NA	NA	NA	Fungus
11480	21	3	5	1	8.124	3.022	2.13E-08	9.51E-07	737	craniferina_c27211	CUST_19549_PI416193496	169617988	XP_001802408.1	hypothetical protein SNOG_12178 [Phaeosphaeria nodorum SN15] 	Fungus
27719	158	14	9	4	11.751	3.555	1.03E-07	3.16E-06	738	craniferina_c15716	CUST_8986_PI416193496	67528310	XP_661957.1	hypothetical protein AN4353.2 [Aspergillus nidulans FGSC A4] 	Fungus
28274	170	16	19	8	11.303	3.499	9.20E-08	2.90E-06	739	craniferina_c27390	CUST_19716_PI416193496	NA	NA	NA	Fungus
35798	159	18	10	10	10.008	3.323	6.16E-08	2.13E-06	740	craniferina_c23357	CUST_15894_PI416193496	NA	NA	NA	Fungus
23202	1568	45	182	19	36.709	5.198	5.20E-07	1.09E-05	741	craniferina_c13291	CUST_6968_PI416193496	NA	NA	NA	Algae
41588	137	1252	28	263	-9.136	-3.191	4.35E-08	1.65E-06	742	craniferina_c2937	CUST_4637_PI416193500	NA	NA	NA	Fungus
18603	66	359	1	36	-5.462	-2.449	4.47E-13	1.66E-10	743	craniferina_c14294	CUST_12945_PI416193500	169777229	XP_001823080.1	hypothetical protein [Aspergillus oryzae RIB40] 	Fungus
36436	210	12	116	3	15.219	3.928	1.92E-07	5.13E-06	744	craniferina_lrc976	CUST_1758_PI416193500	121702655	XP_001269592.1	conserved hypothetical protein [Aspergillus clavatus NRRL 1] 	Fungus
39452	15	113	5	33	-7.634	-2.933	1.54E-08	7.42E-07	745	craniferina_c18643	CUST_14422_PI416193500	NA	NA	NA	Fungus
13195	20	2	3	0	9.971	3.318	6.48E-08	2.21E-06	746	craniferina_c24550	CUST_17015_PI416193496	NA	NA	NA	Fungus
31812	13	99	2	4	-7.59	-2.924	1.46E-08	7.10E-07	747	craniferina_c12467	CUST_6275_PI416193496	NA	NA	NA	Fungus
15973	344	24511	137	1026	-75.21	-6.233	8.57E-07	1.57E-05	748	craniferina_lrc56	CUST_105_PI416193500	261193224	XP_002623018.1	hypothetical protein BDBG_06198 [Ajellomyces dermatitidis SLH14081] 	Fungus
13437	1554	43	931	3	30.606	4.936	4.75E-07	1.02E-05	749	craniferina_c1297	CUST_2288_PI416193500	168704634	ZP_02736911.1	hypothetical protein GobsU_34175 [Gemmata obscuriglobus UQM 2246]	Fungus
603	869	22	962	19	29.759	4.895	4.67E-07	1.01E-05	750	craniferina_c1571	CUST_2736_PI416193500	39949148	XP_363166.1	hypothetical protein MGG_08750 [Magnaporthe oryzae 70-15] 	Algae
20862	6	56	3	16	-9.537	-3.254	5.94E-08	2.08E-06	751	craniferina_c18974	CUST_11724_PI416193496	NA	NA	NA	Fungus
33961	743	89	155	51	9.234	3.207	5.00E-08	1.83E-06	752	craniferina_c17610	CUST_10478_PI416193496	NA	NA	NA	Fungus
36313	218	37	12	9	5.995	2.584	3.27E-10	3.32E-08	753	craniferina_c26993	CUST_19339_PI416193496	291179205	EFE34992.1	conserved hypothetical protein [Arthroderma benhamiae CBS 112371]	Fungus
5249	124	8	44	8	23.3	4.542	3.79E-07	8.61E-06	754	craniferina_c4487	CUST_1241_PI416193496	145614909	XP_364800.2	hypothetical protein MGG_09645 [Magnaporthe oryzae 70-15] 	Fungus
34182	29	3	8	1	8.701	3.121	3.98E-08	1.54E-06	755	craniferina_c23909	CUST_16411_PI416193496	NA	NA	NA	Fungus
30798	495	4	541	3	99.122	6.631	1.00E-06	1.77E-05	756	craniferina_c12310	CUST_6144_PI416193496	NA	NA	NA	Fungus
37015	101	11	19	5	10.526	3.396	8.86E-08	2.82E-06	757	craniferina_c10615	CUST_4905_PI416193496	169617596	XP_001802212.1	hypothetical protein SNOG_11981 [Phaeosphaeria nodorum SN15] 	Fungus
23996	256	6	252	4	35.282	5.141	5.58E-07	1.15E-05	758	craniferina_c7452	CUST_9252_PI416193500	296416940	XP_002838127.1	hypothetical protein [Tuber melanosporum Mel28] 	Fungus
19019	15782	266	1050	182	68.486	6.098	8.53E-07	1.57E-05	759	craniferina_c3292	CUST_5089_PI416193500	154310686	XP_001554674.1	hypothetical protein BC1G_06817 [Botryotinia fuckeliana B05.10] 	Fungus
21135	7468	1397	1034	48	5.313	2.409	2.15E-14	1.31E-11	760	craniferina_c3335	CUST_5151_PI416193500	NA	NA	NA	Fungus
20572	5049	803	430	184	6.399	2.678	1.92E-09	1.39E-07	761	craniferina_c3850	CUST_5786_PI416193500	67904134	XP_682323.1	hypothetical protein AN9054.2 [Aspergillus nidulans FGSC A4] 	Algae
30856	88	10	25	3	9.118	3.189	5.11E-08	1.85E-06	762	craniferina_c26068	CUST_18448_PI416193496	NA	NA	NA	Fungus
27296	2238	370	167	64	6.092	2.607	6.61E-10	5.85E-08	763	craniferina_c3999	CUST_5946_PI416193500	NA	NA	NA	Fungus
21118	95	17	18	2	5.538	2.469	1.18E-11	2.15E-09	764	craniferina_c22900	CUST_15461_PI416193496	NA	NA	NA	Fungus
25399	945	112	174	19	8.445	3.078	3.72E-08	1.46E-06	765	craniferina_c3184	CUST_4959_PI416193500	NA	NA	NA	Fungus
8639	341	35	113	12	9.732	3.283	6.99E-08	2.35E-06	766	craniferina_c11210	CUST_5332_PI416193496	115386600	XP_001209841.1	hypothetical protein ATEG_07155 [Aspergillus terreus NIH2624] 	Fungus
26127	2	21	1	7	-8.547	-3.095	3.98E-08	1.54E-06	767	craniferina_c28087	CUST_20342_PI416193496	NA	NA	NA	Fungus
15311	137	797	51	121	-6.044	-2.595	6.39E-10	5.71E-08	768	craniferina_c26013	CUST_18394_PI416193496	156045703	XP_001589407.1	hypothetical protein SS1G_10046 [Sclerotinia sclerotiorum 1980] 	Algae
7216	55	6	19	3	9.063	3.18	5.16E-08	1.87E-06	769	craniferina_c15131	CUST_8517_PI416193496	NA	NA	NA	Fungus
4603	12	68	1	3	-5.718	-2.515	1.41E-10	1.69E-08	770	craniferina_c11262	CUST_11781_PI416193500	NA	NA	NA	Fungus
31478	2	29	0	10	-12.807	-3.679	1.64E-07	4.52E-06	771	craniferina_c9162	CUST_10563_PI416193500	212536630	XP_002148471.1	"nuclease PA3, putative [Penicillium marneffei ATCC 18224] "	Algae
17729	40	220	8	2	-5.608	-2.488	5.93E-11	8.39E-09	772	craniferina_c5062	CUST_7088_PI416193500	212534950	XP_002147631.1	"proteasome component Pre6, putative [Penicillium marneffei ATCC 18224] "	Fungus
31455	129	22	32	6	5.866	2.552	3.31E-10	3.35E-08	773	craniferina_c829	CUST_78_PI416193496	NA	NA	NA	Fungus
7823	43	232	6	10	-5.392	-2.431	1.66E-12	4.42E-10	774	craniferina_c23620	CUST_16138_PI416193496	242781522	XP_002479817.1	"chitin biosynthesis protein (Chs5), putative [Talaromyces stipitatus ATCC 10500] "	Fungus
11036	137	819	23	34	-6.038	-2.594	7.49E-10	6.47E-08	775	craniferina_c4102	CUST_1070_PI416193496	156052557	XP_001592205.1	hypothetical protein SS1G_06444 [Sclerotinia sclerotiorum 1980] 	Fungus
18614	98	5	27	6	26.074	4.705	4.75E-07	1.02E-05	776	craniferina_c7693	CUST_9455_PI416193500	156051650	XP_001591786.1	predicted protein [Sclerotinia sclerotiorum 1980] 	Fungus
7490	4	46	2	11	-13.543	-3.76	1.96E-07	5.21E-06	777	craniferina_c10610	CUST_11407_PI416193500	212541795	XP_002151052.1	hypothetical protein PMAA_039190 [Penicillium marneffei ATCC 18224] 	Algae
32796	49	3	23	2	14.927	3.9	2.34E-07	5.96E-06	778	Cr_DMidi_7585E05.ab1	CUST_16184_PI416193500	126140618	ABN79922.1	glucose oxidase [Penicillium expansum]	Fungus
34644	1129	185	175	55	6.271	2.649	1.90E-09	1.38E-07	779	craniferina_c6511	CUST_8526_PI416193500	145239577	XP_001392435.1	hypothetical protein An08g03180 [Aspergillus niger] 	Fungus
40151	35258	553	7807	329	69.855	6.126	9.57E-07	1.71E-05	780	Cr_DMini_3841G01.ab1	CUST_16979_PI416193500	189210531	XP_001941597.1	integral membrane protein [Pyrenophora tritici-repentis Pt-1C-BFP] 	Fungus
30873	1265	12918	1335	1636	-16.115	-4.01	2.66E-07	6.56E-06	781	craniferina_c4683	CUST_6679_PI416193500	261202944	XP_002628686.1	conserved hypothetical protein [Ajellomyces dermatitidis SLH14081] 	Fungus
2969	84	12	25	5	7.188	2.846	1.43E-08	7.01E-07	782	craniferina_c2745	CUST_546_PI416193496	115401750	XP_001216463.1	predicted protein [Aspergillus terreus NIH2624] 	Algae
42432	3367	6	2504	1	387.634	8.599	1.63E-06	2.58E-05	783	Cr_DMidi_5473G02.ab1	CUST_15896_PI416193500	NA	NA	NA	Fungus
40206	35566	98	26498	31	263.674	8.043	1.56E-06	2.49E-05	784	craniferina_c907	CUST_1640_PI416193500	256727500	EEU40860.1	hypothetical protein NECHADRAFT_58149 [Nectria haematococca mpVI 77-13-4]	Fungus
12500	34	253	5	40	-7.41	-2.89	1.98E-08	8.92E-07	785	craniferina_c25210	CUST_17632_PI416193496	296827558	XP_002851188.1	Znf1p [Arthroderma otae CBS 113480] 	Fungus
38515	79	579	51	182	-8.072	-3.013	3.69E-08	1.45E-06	786	craniferina_c9419	CUST_10721_PI416193500	296803759	XP_002842732.1	predicted protein [Arthroderma otae CBS 113480] 	Fungus
5024	87	592	9	15	-6.797	-2.765	7.84E-09	4.32E-07	787	craniferina_c11632	CUST_12005_PI416193500	154300946	XP_001550887.1	hypothetical protein BC1G_10611 [Botryotinia fuckeliana B05.10] 	Algae
22957	29	204	2	42	-6.87	-2.78	8.91E-09	4.78E-07	788	craniferina_c7033	CUST_2561_PI416193496	154278423	XP_001540025.1	predicted protein [Ajellomyces capsulatus NAm1] 	Fungus
32691	18	2	2	0	8.536	3.094	5.04E-08	1.84E-06	789	craniferina_c11045	CUST_5207_PI416193496	NA	NA	NA	Fungus
44560	430	74	67	32	6.154	2.622	1.76E-09	1.30E-07	790	craniferina_c7020	CUST_8926_PI416193500	240110036	EER28205.1	Nup133 nucleoporin family protein [Coccidioides posadasii C735 delta SOWgp]	Fungus
12545	151	2	6	1	67.656	6.08	9.90E-07	1.76E-05	791	craniferina_c25106	CUST_17531_PI416193496	NA	NA	NA	Algae
7681	314	15	266	4	16.15	4.014	2.98E-07	7.14E-06	792	craniferina_c13033	CUST_12564_PI416193500	154290722	XP_001545952.1	hypothetical protein BC1G_15280 [Botryotinia fuckeliana B05.10] 	Fungus
32854	917	126	236	38	7.311	2.87	2.00E-08	9.01E-07	793	craniferina_c12054	CUST_5949_PI416193496	NA	NA	NA	Fungus
12881	65	5	24	3	14.281	3.836	2.50E-07	6.27E-06	794	craniferina_c12884	CUST_6619_PI416193496	NA	NA	NA	Fungus
1977	6300	1015	3057	79	5.795	2.535	5.67E-10	5.16E-08	795	craniferina_c1036	CUST_1865_PI416193500	119495541	XP_001264553.1	37S ribosomal protein Mrp17 [Neosartorya fischeri NRRL 181] 	Fungus
6239	13	2	3	0	6.193	2.631	2.53E-09	1.74E-07	796	BTK05730010(c)SJ1(t)Dry_0.5-1kb_1441-1536_E12(p)T3(s)090205SJ1SEQ1.093.ab1	CUST_15609_PI416193500	NA	NA	NA	NA
33117	11	2	1	0	5.541	2.47	1.12E-10	1.42E-08	797	craniferina_c26108	CUST_18487_PI416193496	154290540	XP_001545863.1	hypothetical protein BC1G_15614 [Botryotinia fuckeliana B05.10] 	Fungus
19441	17	3	1	1	6.212	2.635	2.77E-09	1.89E-07	798	craniferina_c20280	CUST_12976_PI416193496	NA	NA	NA	Fungus
33753	142	6	90	5	26.141	4.708	5.32E-07	1.11E-05	799	craniferina_c2316	CUST_3832_PI416193500	239612734	EEQ89721.1	DUF1014 domain-containing protein [Ajellomyces dermatitidis ER-3]	Fungus
12838	55	363	18	72	-6.763	-2.758	9.79E-09	5.16E-07	800	craniferina_c28148	CUST_20384_PI416193496	194226396	XP_001489679.2	"PREDICTED: ankyrin 1, erythrocytic [Equus caballus]"	Fungus
7379	50	297	3	27	-5.909	-2.563	1.16E-09	9.31E-08	801	craniferina_c10585	CUST_11388_PI416193500	156048378	XP_001590156.1	hypothetical protein SS1G_08920 [Sclerotinia sclerotiorum 1980] 	Fungus
3330	33	220	8	32	-6.719	-2.748	9.22E-09	4.92E-07	802	craniferina_c5525	CUST_7564_PI416193500	256725321	EEU38685.1	hypothetical protein NECHADRAFT_45867 [Nectria haematococca mpVI 77-13-4]	Fungus
2975	407	11	448	8	27.763	4.795	5.94E-07	1.21E-05	803	craniferina_c19298	CUST_12037_PI416193496	NA	NA	NA	Fungus
18940	89	580	27	80	-6.691	-2.742	9.25E-09	4.93E-07	804	craniferina_c10483	CUST_11325_PI416193500	238496775	XP_002379623.1	"GATA transcription factor (AreB), putative [Aspergillus flavus NRRL3357] "	Fungus
15427	1564	10	450	5	163.018	7.349	1.54E-06	2.47E-05	805	craniferina_c6674	CUST_8683_PI416193500	73671136	YP_307151.1	hypothetical protein Mbar_A3708 [Methanosarcina barkeri str. Fusaro] 	Fungus
39180	98	6	51	3	16.095	4.009	3.27E-07	7.67E-06	806	craniferina_c16025	CUST_13564_PI416193500	NA	NA	NA	Algae
29893	249	34	76	10	7.35	2.878	2.59E-08	1.10E-06	807	craniferina_c6702	CUST_2343_PI416193496	296817431	XP_002849052.1	hscarg protein [Arthroderma otae CBS 113480] 	Fungus
24568	7	48	3	5	-7.886	-2.979	4.15E-08	1.59E-06	808	craniferina_c12880	CUST_6616_PI416193496	NA	NA	NA	Algae
12770	87	562	23	81	-6.591	-2.721	8.19E-09	4.46E-07	809	craniferina_c10483	CUST_11326_PI416193500	238496775	XP_002379623.1	"GATA transcription factor (AreB), putative [Aspergillus flavus NRRL3357] "	Fungus
30642	758	111	66	26	6.913	2.789	1.46E-08	7.12E-07	810	craniferina_c20487	CUST_13175_PI416193496	NA	NA	NA	Fungus
36863	64	2	22	0	29.557	4.885	6.36E-07	1.27E-05	811	craniferina_c17333	CUST_14129_PI416193500	NA	NA	NA	Fungus
39072	15	2	4	0	6.538	2.709	8.10E-09	4.43E-07	812	craniferina_c23953	CUST_16452_PI416193496	154272652	XP_001537178.1	hypothetical protein HCAG_07487 [Ajellomyces capsulatus NAm1] 	Algae
27826	330	2	355	0	105.103	6.716	1.36E-06	2.24E-05	813	craniferina_c10053	CUST_11074_PI416193500	145259288	XP_001402323.1	hypothetical protein An04g09670 [Aspergillus niger] 	Algae
29023	4938	71247	2663	10828	-15.936	-3.994	3.39E-07	7.92E-06	814	craniferina_c1699	CUST_2930_PI416193500	256728173	EEU41530.1	hypothetical protein NECHADRAFT_87703 [Nectria haematococca mpVI 77-13-4]	Algae
26292	1028	72	279	25	14.626	3.87	2.91E-07	7.03E-06	815	craniferina_c19544	CUST_12269_PI416193496	NA	NA	NA	Fungus
14636	297	1720	152	41	-6.276	-2.65	4.34E-09	2.66E-07	816	craniferina_c17204	CUST_14069_PI416193500	171694896	XP_001912372.1	hypothetical protein [Podospora anserina S mat+] 	Fungus
11822	2	12	0	4	-5.767	-2.528	8.78E-10	7.34E-08	817	craniferina_c15589	CUST_8886_PI416193496	NA	NA	NA	Fungus
3244	53	307	18	21	-6.048	-2.596	2.84E-09	1.92E-07	818	craniferina_c9090	CUST_3825_PI416193496	NA	NA	NA	Fungus
34509	4733	275	2355	37	15.894	3.99	3.50E-07	8.11E-06	819	craniferina_c3128	CUST_4901_PI416193500	256729916	EEU43269.1	predicted protein [Nectria haematococca mpVI 77-13-4]	Fungus
14094	1150	6700	552	361	-6.238	-2.641	4.67E-09	2.83E-07	820	craniferina_c9593	CUST_10807_PI416193500	154321153	XP_001559892.1	hypothetical protein BC1G_01451 [Botryotinia fuckeliana B05.10] 	Fungus
5639	46	2	33	0	17.74	4.149	4.09E-07	9.12E-06	821	craniferina_c27617	CUST_19933_PI416193496	NA	NA	NA	Fungus
34224	10817	485	3419	67	21.66	4.437	5.14E-07	1.08E-05	822	craniferina_c2769	CUST_4433_PI416193500	NA	NA	NA	Fungus
9654	195	24	57	7	8.159	3.028	5.80E-08	2.05E-06	823	craniferina_c4450	CUST_1223_PI416193496	NA	NA	NA	Fungus
10535	34	2	23	0	11.876	3.57	2.14E-07	5.58E-06	824	craniferina_c10453	CUST_11312_PI416193500	115396404	XP_001213841.1	conserved hypothetical protein [Aspergillus terreus NIH2624] 	Fungus
37846	17	98	7	14	-6.009	-2.587	2.81E-09	1.91E-07	825	craniferina_c16590	CUST_9683_PI416193496	NA	NA	NA	Fungus
9201	6	39	1	8	-6.54	-2.709	1.11E-08	5.76E-07	826	craniferina_c8941	CUST_3722_PI416193496	NA	NA	NA	Fungus
25185	26	2	12	0	11.434	3.515	2.03E-07	5.36E-06	827	craniferina_c9082	CUST_10520_PI416193500	169624774	XP_001805792.1	hypothetical protein SNOG_15648 [Phaeosphaeria nodorum SN15] 	Fungus
36344	28	221	7	46	-7.814	-2.966	4.72E-08	1.75E-06	828	craniferina_lrc5573	CUST_1771_PI416193496	NA	NA	NA	Fungus
17539	94	11	12	3	8.789	3.136	8.46E-08	2.72E-06	829	craniferina_c7639	CUST_9424_PI416193500	242762237	XP_002340335.1	"phenylalanine ammonia-lyase, putative [Talaromyces stipitatus ATCC 10500] "	Fungus
22982	24	215	13	36	-9.435	-3.238	1.13E-07	3.40E-06	830	craniferina_c23969	CUST_16467_PI416193496	NA	NA	NA	Fungus
24351	1278	232	288	45	5.493	2.458	2.31E-10	2.52E-08	831	Cr_DMidi_9697D02.ab1	CUST_16456_PI416193500	154309459	XP_001554063.1	hypothetical protein BC1G_07200 [Botryotinia fuckeliana B05.10] 	Fungus
6540	130	18	24	7	7.698	2.944	4.41E-08	1.66E-06	832	craniferina_lrc830	CUST_1504_PI416193500	169613074	XP_001799954.1	hypothetical protein SNOG_09667 [Phaeosphaeria nodorum SN15] 	Fungus
37861	217	3056	185	283	-17.686	-4.145	4.32E-07	9.50E-06	833	craniferina_c4140	CUST_6104_PI416193500	NA	NA	NA	Fungus
14833	135	862	17	148	-6.364	-2.67	8.14E-09	4.45E-07	834	craniferina_c4647	CUST_1326_PI416193496	154281085	XP_001541355.1	predicted protein [Ajellomyces capsulatus NAm1] 	Fungus
32380	76	13	11	4	5.825	2.542	1.72E-09	1.27E-07	835	craniferina_c14891	CUST_8315_PI416193496	NA	NA	NA	Fungus
5484	40	5	10	2	9.47	3.243	1.17E-07	3.48E-06	836	craniferina_c14712	CUST_8162_PI416193496	NA	NA	NA	Algae
31347	143	794	15	159	-5.508	-2.461	3.00E-10	3.11E-08	837	craniferina_c4949	CUST_6955_PI416193500	156045703	XP_001589407.1	hypothetical protein SS1G_10046 [Sclerotinia sclerotiorum 1980] 	Fungus
8785	27	311	32	42	-17.749	-4.15	4.43E-07	9.72E-06	838	craniferina_c16019	CUST_13557_PI416193500	240280141	EER43645.1	glycosyltransferase [Ajellomyces capsulatus H143]	Fungus
31242	21617	3891	2724	649	5.579	2.48	5.22E-10	4.82E-08	839	craniferina_c1838	CUST_3135_PI416193500	226287879	EEH43392.1	ubiquitin conjugation factor E4 [Paracoccidioides brasiliensis Pb18]	Fungus
24308	48	2	27	0	21.143	4.402	5.30E-07	1.10E-05	840	craniferina_c12411	CUST_6224_PI416193496	NA	NA	NA	Algae
35601	19	149	5	58	-7.536	-2.914	4.18E-08	1.59E-06	841	craniferina_c25404	CUST_17817_PI416193496	238495432	XP_002378952.1	"NUDIX family hydrolase, putative [Aspergillus flavus NRRL3357] "	Fungus
37458	10	75	4	7	-8.04	-3.007	6.07E-08	2.11E-06	842	craniferina_c12471	CUST_6277_PI416193496	296827914	XP_002851245.1	myo-inositol transporter Itr1 [Arthroderma otae CBS 113480] 	Fungus
41117	13089	442	1393	97	29.938	4.904	7.26E-07	1.40E-05	843	craniferina_c949	CUST_1711_PI416193500	119174190	XP_001239456.1	hypothetical protein CIMG_09077 [Coccidioides immitis RS]	Fungus
21732	79	489	17	38	-6.313	-2.658	8.27E-09	4.49E-07	844	craniferina_c17716	CUST_10562_PI416193496	NA	NA	NA	Fungus
44236	508	4028	454	684	-10.325	-3.368	1.62E-07	4.47E-06	845	craniferina_c8398	CUST_10035_PI416193500	119500778	XP_001267146.1	hypothetical protein NFIA_107410 [Neosartorya fischeri NRRL 181] 	Fungus
9630	342	54	133	8	6.139	2.618	5.38E-09	3.19E-07	846	craniferina_c14063	CUST_12852_PI416193500	39968601	XP_365691.1	hypothetical protein MGG_02393 [Magnaporthe oryzae 70-15] 	Fungus
41782	425	25	198	7	15.807	3.982	4.03E-07	9.02E-06	847	craniferina_c15446	CUST_8768_PI416193496	NA	NA	NA	Fungus
22785	50	476	29	32	-10.683	-3.417	1.91E-07	5.12E-06	848	craniferina_c27584	CUST_19902_PI416193496	NA	NA	NA	Fungus
4849	201	2	138	0	69.707	6.123	1.33E-06	2.20E-05	849	craniferina_c21193	CUST_13845_PI416193496	NA	NA	NA	Fungus
33579	911	149	79	22	6.144	2.619	5.96E-09	3.44E-07	850	craniferina_c9236	CUST_3926_PI416193496	242762237	XP_002340335.1	"phenylalanine ammonia-lyase, putative [Talaromyces stipitatus ATCC 10500] "	Fungus
16273	187	1155	92	152	-6.627	-2.728	1.64E-08	7.83E-07	851	craniferina_c17839	CUST_10670_PI416193496	240280578	EER44082.1	iron-sulfur cluster transporter atm1 [Ajellomyces capsulatus H143]	Fungus
4531	23	2	12	0	10.116	3.339	1.62E-07	4.48E-06	852	craniferina_c19092	CUST_11837_PI416193496	NA	NA	NA	Fungus
24166	189	25	53	2	7.479	2.903	4.41E-08	1.66E-06	853	craniferina_c13554	CUST_7192_PI416193496	NA	NA	NA	Algae
3249	45802	170	32805	50	204.338	7.675	2.03E-06	3.07E-05	854	Cr_DMini_4897C02.ab1	CUST_17227_PI416193500	229846682	ZP_04466789.1	hypothetical protein CGSHi7P49H1_01623 [Haemophilus influenzae 7P49H1] 	Algae
5698	219	1428	89	191	-6.946	-2.796	2.49E-08	1.07E-06	855	craniferina_c6312	CUST_2145_PI416193496	NA	NA	NA	Fungus
33287	42003	173	29273	62	190.554	7.574	2.03E-06	3.07E-05	856	Cr_DMini_4897C02.ab1	CUST_17226_PI416193500	229846682	ZP_04466789.1	hypothetical protein CGSHi7P49H1_01623 [Haemophilus influenzae 7P49H1] 	Algae
24800	3371	407	839	51	8.167	3.03	7.66E-08	2.53E-06	857	craniferina_c3457	CUST_5285_PI416193500	145258566	XP_001402098.1	hypothetical protein An04g07370 [Aspergillus niger] 	Algae
25835	59	334	23	48	-5.897	-2.56	3.92E-09	2.48E-07	858	craniferina_c9587	CUST_10806_PI416193500	189195574	XP_001934125.1	conserved hypothetical protein [Pyrenophora tritici-repentis Pt-1C-BFP] 	Fungus
6726	14	74	2	6	-5.19	-2.376	2.21E-11	3.66E-09	859	craniferina_c10030	CUST_11058_PI416193500	119479129	XP_001259593.1	"small nuclear ribonucleoprotein U2, A [Neosartorya fischeri NRRL 181] "	Fungus
15911	17	2	10	0	8.343	3.061	8.71E-08	2.78E-06	860	craniferina_c3394	CUST_5215_PI416193500	46110669	XP_382392.1	hypothetical protein FG02216.1 [Gibberella zeae PH-1]	Fungus
19024	29	3	2	2	10.484	3.39	2.04E-07	5.37E-06	861	craniferina_c16746	CUST_13856_PI416193500	NA	NA	NA	Algae
10967	4862	6	3475	3	718.811	9.489	2.43E-06	3.51E-05	862	craniferina_c1708	CUST_236_PI416193496	NA	NA	NA	Fungus
13869	285	46	22	11	6.253	2.645	1.06E-08	5.51E-07	863	craniferina_c10301	CUST_11217_PI416193500	296816807	XP_002848740.1	conserved hypothetical protein [Arthroderma otae CBS 113480] 	Fungus
10413	48793	8834	7232	1626	5.541	2.47	9.53E-10	7.83E-08	864	craniferina_c1066	CUST_1914_PI416193500	154291795	XP_001546477.1	hypothetical protein BC1G_14974 [Botryotinia fuckeliana B05.10] 	Algae
30815	43509	8337	8836	748	5.16	2.367	1.61E-11	2.80E-09	865	craniferina_lrc28264	CUST_15358_PI416193500	289619013	CBI54281.1	unnamed protein product [Sordaria macrospora]	Fungus
31479	255	9	263	8	26.608	4.734	7.53E-07	1.44E-05	866	craniferina_c18827	CUST_11588_PI416193496	NA	NA	NA	Fungus
10951	545	5	409	3	91.073	6.509	1.62E-06	2.57E-05	867	craniferina_c9376	CUST_4022_PI416193496	294461566	ADE76344.1	unknown [Picea sitchensis]	Algae
1514	9	68	1	16	-7.83	-2.969	6.65E-08	2.25E-06	868	craniferina_c4911	CUST_1450_PI416193496	NA	NA	NA	Fungus
21072	1416	54726	405	6327	-39.511	-5.304	1.03E-06	1.81E-05	869	craniferina_c3825	CUST_5764_PI416193500	154302066	XP_001551444.1	hypothetical protein BC1G_10270 [Botryotinia fuckeliana B05.10] 	Fungus
34867	1786	3	1235	0	513.167	9.003	2.45E-06	3.53E-05	870	craniferina_c4005	CUST_5951_PI416193500	258575227	XP_002541795.1	hypothetical protein UREG_01311 [Uncinocarpus reesii 1704] 	Fungus
3126	3401	18682	580	2200	-5.52	-2.465	9.52E-10	7.83E-08	871	craniferina_c3414	CUST_5238_PI416193500	242799252	XP_002483340.1	short chain dehydrogenase family protein [Talaromyces stipitatus ATCC 10500] 	Fungus
9463	130	758	94	56	-6.829	-2.772	2.72E-08	1.14E-06	872	craniferina_c18235	CUST_11027_PI416193496	NA	NA	NA	Fungus
6334	562	71	338	19	7.178	2.844	4.28E-08	1.63E-06	873	Cr_DMini_673A04.ab1	CUST_17367_PI416193500	NA	NA	NA	Fungus
9824	1090	124	261	12	8.666	3.115	1.13E-07	3.41E-06	874	craniferina_c25835	CUST_18220_PI416193496	NA	NA	NA	Fungus
39809	679	97	170	22	6.949	2.797	3.36E-08	1.35E-06	875	craniferina_lrc526	CUST_981_PI416193500	NA	NA	NA	Fungus
42651	2005	18064	2120	2403	-13.992	-3.806	4.13E-07	9.20E-06	876	craniferina_c4683	CUST_6680_PI416193500	261202944	XP_002628686.1	conserved hypothetical protein [Ajellomyces dermatitidis SLH14081] 	Fungus
12891	1082	9593	512	319	-9.725	-3.282	1.86E-07	5.00E-06	877	craniferina_c22550	CUST_15131_PI416193496	156063970	XP_001597907.1	hypothetical protein SS1G_02103 [Sclerotinia sclerotiorum 1980] 	Algae
22730	25	2	14	0	11.76	3.556	2.98E-07	7.14E-06	878	craniferina_c25726	CUST_18117_PI416193496	NA	NA	NA	Algae
37367	26	138	4	13	-5.417	-2.437	6.39E-10	5.71E-08	879	craniferina_c22972	CUST_14852_PI416193500	NA	NA	NA	Fungus
1914	110	576	9	65	-5.208	-2.381	1.17E-10	1.46E-08	880	craniferina_c24196	CUST_16685_PI416193496	NA	NA	NA	Fungus
6657	30852	4591	15507	210	6.211	2.635	1.36E-08	6.76E-07	881	craniferina_lrc306	CUST_578_PI416193500	258577023	XP_002542693.1	60S ribosomal protein L7 [Uncinocarpus reesii 1704] 	Fungus
33935	5648	39854	976	9979	-6.979	-2.803	3.76E-08	1.47E-06	882	Cr_DMini_673H09.ab1	CUST_17513_PI416193500	46107560	XP_380839.1	hypothetical protein FG00663.1 [Gibberella zeae PH-1]	Fungus
17562	279	2099	23	230	-7.51	-2.909	6.28E-08	2.16E-06	883	craniferina_c22025	CUST_14637_PI416193496	NA	NA	NA	Fungus
8911	116	1095	20	54	-9.519	-3.251	1.83E-07	4.95E-06	884	Cr_DMini_673D05.ab1	CUST_17437_PI416193500	NA	NA	NA	Fungus
1140	47	272	3	61	-5.679	-2.506	3.44E-09	2.25E-07	885	craniferina_lrc28393	CUST_20582_PI416193496	189204556	XP_001938613.1	conserved hypothetical protein [Pyrenophora tritici-repentis Pt-1C-BFP] 	Fungus
866	54	9	4	4	6.222	2.637	1.42E-08	6.96E-07	886	craniferina_c6552	CUST_8580_PI416193500	169785981	XP_001827451.1	hypothetical protein [Aspergillus oryzae RIB40] 	Fungus
28704	201	13	70	1	14.953	3.902	4.72E-07	1.02E-05	887	craniferina_c21286	CUST_13935_PI416193496	NA	NA	NA	Fungus
21003	1434	36	1553	11	25.9	4.695	8.10E-07	1.51E-05	888	craniferina_c5980	CUST_8011_PI416193500	169601680	XP_001794262.1	hypothetical protein SNOG_03711 [Phaeosphaeria nodorum SN15] 	Fungus
6708	39	257	16	55	-6.886	-2.784	3.62E-08	1.43E-06	889	craniferina_c25428	CUST_17840_PI416193496	NA	NA	NA	Algae
32306	132	760	68	61	-6.209	-2.634	1.48E-08	7.20E-07	890	craniferina_c14676	CUST_13064_PI416193500	154300290	XP_001550561.1	hypothetical protein BC1G_11334 [Botryotinia fuckeliana B05.10] 	Fungus
5612	4529	41932	4059	3931	-11.928	-3.576	3.41E-07	7.94E-06	891	craniferina_c4331	CUST_6318_PI416193500	169597227	XP_001792037.1	hypothetical protein SNOG_01397 [Phaeosphaeria nodorum SN15] 	Fungus
23471	19	99	3	15	-5.108	-2.353	4.30E-11	6.47E-09	892	craniferina_c22130	CUST_14737_PI416193496	NA	NA	NA	Fungus
15365	3618	16	2367	8	188.314	7.557	2.39E-06	3.48E-05	893	craniferina_c1603	CUST_2788_PI416193500	115389994	XP_001212502.1	conserved hypothetical protein [Aspergillus terreus NIH2624] 	Fungus
6760	68	6	8	4	12.769	3.675	3.82E-07	8.64E-06	894	craniferina_c22842	CUST_14832_PI416193500	NA	NA	NA	Algae
7440	477	2	308	0	192.221	7.587	2.42E-06	3.51E-05	895	craniferina_c24398	CUST_16872_PI416193496	NA	NA	NA	Algae
15768	39278	7801	3540	373	5.024	2.329	1.01E-11	1.90E-09	896	craniferina_lrc516	CUST_961_PI416193500	156058015	XP_001594931.1	conserved hypothetical protein [Sclerotinia sclerotiorum 1980] 	Fungus
33348	3	24	2	7	-8.585	-3.102	1.35E-07	3.90E-06	897	craniferina_c9562	CUST_4164_PI416193496	NA	NA	NA	Fungus
17840	6114	220	3645	71	25.366	4.665	8.40E-07	1.55E-05	898	craniferina_c8644	CUST_10230_PI416193500	295665236	XP_002793169.1	conserved hypothetical protein [Paracoccidioides brasiliensis Pb01] 	Fungus
25236	29772	5124	7955	356	5.663	2.502	4.23E-09	2.62E-07	899	craniferina_lrc76	CUST_143_PI416193500	240107335	EER25520.1	"Elongation factor 3 , putative [Coccidioides posadasii C735 delta SOWgp]"	Fungus
40265	46	6	10	5	9.048	3.178	1.66E-07	4.55E-06	900	craniferina_c12788	CUST_6542_PI416193496	NA	NA	NA	Algae
36364	6	60	4	4	-12.561	-3.651	4.10E-07	9.14E-06	901	craniferina_c3756	CUST_5673_PI416193500	46105200	XP_380404.1	hypothetical protein FG00228.1 [Gibberella zeae PH-1]	Fungus
5862	599	113	41	18	5.355	2.421	8.15E-10	6.92E-08	902	craniferina_c26350	CUST_18714_PI416193496	NA	NA	NA	Algae
30046	273	44	55	4	6.074	2.603	1.55E-08	7.45E-07	903	craniferina_c10301	CUST_11218_PI416193500	296816807	XP_002848740.1	conserved hypothetical protein [Arthroderma otae CBS 113480] 	Fungus
31901	580	20	610	12	21.529	4.428	7.69E-07	1.45E-05	904	craniferina_c20342	CUST_13034_PI416193496	NA	NA	NA	Fungus
4092	4	50	1	16	-13.18	-3.72	4.51E-07	9.83E-06	905	craniferina_c20555	CUST_13236_PI416193496	NA	NA	NA	Fungus
35391	24	2	13	0	8.567	3.099	1.52E-07	4.27E-06	906	craniferina_c17103	CUST_10073_PI416193496	NA	NA	NA	Algae
30756	131	968	121	114	-9.701	-3.278	2.36E-07	5.99E-06	907	craniferina_c10858	CUST_11544_PI416193500	145256805	XP_001401521.1	hypothetical protein An04g01540 [Aspergillus niger] 	Algae
17152	351	2158	129	335	-6.369	-2.671	2.63E-08	1.12E-06	908	craniferina_c1518	CUST_2656_PI416193500	85083550	XP_957143.1	hypothetical protein NCU06503 [Neurospora crassa OR74A] 	Fungus
19348	115	7	59	5	19.085	4.254	7.46E-07	1.43E-05	909	craniferina_c7583	CUST_9357_PI416193500	46117406	XP_384721.1	hypothetical protein FG04545.1 [Gibberella zeae PH-1]	Fungus
41572	26	222	18	15	-10.143	-3.342	2.80E-07	6.83E-06	910	craniferina_lrc272	CUST_511_PI416193500	119481647	XP_001260852.1	benzoate 4-monooxygenase cytochrome P450 [Neosartorya fischeri NRRL 181] 	Algae
37630	357	18	320	1	14.909	3.898	5.56E-07	1.14E-05	911	craniferina_lrc231	CUST_437_PI416193500	169610273	XP_001798555.1	hypothetical protein SNOG_08233 [Phaeosphaeria nodorum SN15] 	Fungus
4428	87	571	41	109	-7.01	-2.809	5.90E-08	2.07E-06	912	craniferina_c5410	CUST_1690_PI416193496	169626309	XP_001806555.1	hypothetical protein SNOG_16439 [Phaeosphaeria nodorum SN15] 	Fungus
22954	14	99	6	22	-7.254	-2.859	7.72E-08	2.54E-06	913	craniferina_c2190	CUST_3657_PI416193500	255950188	XP_002565861.1	Pc22g19580 [Penicillium chrysogenum Wisconsin 54-1255] 	Fungus
30249	11	86	3	22	-7.919	-2.985	1.20E-07	3.55E-06	914	craniferina_c17790	CUST_10628_PI416193496	NA	NA	NA	Fungus
9915	2	14	1	2	-5.975	-2.579	1.60E-08	7.63E-07	915	craniferina_c13074	CUST_12574_PI416193500	145259279	XP_001402321.1	hypothetical protein An04g09650 [Aspergillus niger] 	Algae
26541	43	231	4	55	-5.326	-2.413	1.24E-09	9.86E-08	916	craniferina_c24191	CUST_16680_PI416193496	NA	NA	NA	Algae
18828	199	1112	74	90	-5.806	-2.538	1.15E-08	5.97E-07	917	craniferina_c18265	CUST_11056_PI416193496	169623068	XP_001804942.1	hypothetical protein SNOG_14760 [Phaeosphaeria nodorum SN15] 	Fungus
16085	501	2770	310	137	-6.223	-2.638	2.44E-08	1.05E-06	918	craniferina_c11750	CUST_5708_PI416193496	NA	NA	NA	Fungus
39969	31	4	14	1	7.967	2.994	1.29E-07	3.76E-06	919	craniferina_c12901	CUST_6634_PI416193496	NA	NA	NA	Algae
5255	6132	111	1554	41	55.998	5.807	1.73E-06	2.72E-05	920	craniferina_lrc189	CUST_355_PI416193500	169597099	XP_001791973.1	hypothetical protein SNOG_01331 [Phaeosphaeria nodorum SN15] 	Fungus
12760	148	23	5	4	6.533	2.708	3.97E-08	1.54E-06	921	craniferina_c19653	CUST_12372_PI416193496	NA	NA	NA	Fungus
6098	217	33	17	8	6.576	2.717	4.00E-08	1.54E-06	922	craniferina_c5037	CUST_7053_PI416193500	238498684	XP_002380577.1	conserved hypothetical protein [Aspergillus flavus NRRL3357] 	Fungus
24965	654	123	46	53	5.663	2.502	7.68E-09	4.25E-07	923	Cr_DMidi_7585B01.ab1	CUST_16116_PI416193500	258564116	XP_002582803.1	predicted protein [Uncinocarpus reesii 1704] 	Fungus
25409	827	8362	20	1523	-9.993	-3.321	2.92E-07	7.03E-06	924	craniferina_c10396	CUST_4752_PI416193496	NA	NA	NA	Fungus
14475	186	1076	30	129	-5.822	-2.542	1.34E-08	6.67E-07	925	craniferina_lrc2501	CUST_4104_PI416193500	242784354	XP_002480370.1	"cell wall protein, putative [Talaromyces stipitatus ATCC 10500] "	Fungus
31476	64	11	9	4	6.268	2.648	2.81E-08	1.17E-06	926	craniferina_c8988	CUST_3755_PI416193496	NA	NA	NA	Fungus
5233	14	3	3	1	5.627	2.492	6.80E-09	3.82E-07	927	craniferina_c10927	CUST_5124_PI416193496	169621568	XP_001804194.1	hypothetical protein SNOG_13994 [Phaeosphaeria nodorum SN15] 	Algae
35821	19	100	2	12	-5.272	-2.398	1.06E-09	8.56E-08	928	craniferina_c20716	CUST_13390_PI416193496	NA	NA	NA	Fungus
5785	4858	66996	2764	11878	-15.406	-3.945	6.47E-07	1.29E-05	929	craniferina_c1699	CUST_2929_PI416193500	256728173	EEU41530.1	hypothetical protein NECHADRAFT_87703 [Nectria haematococca mpVI 77-13-4]	Algae
28363	16711	3140	1374	318	5.327	2.413	1.57E-09	1.18E-07	930	craniferina_c6054	CUST_8088_PI416193500	154310337	XP_001554500.1	hypothetical protein BC1G_07088 [Botryotinia fuckeliana B05.10] 	Algae
28352	1380	5	850	4	280.878	8.134	3.01E-06	4.14E-05	931	craniferina_c23000	CUST_15550_PI416193496	NA	NA	NA	Fungus
41075	12	68	1	6	-5.61	-2.488	7.11E-09	3.97E-07	932	craniferina_c4545	CUST_6543_PI416193500	169609615	XP_001798226.1	hypothetical protein SNOG_07900 [Phaeosphaeria nodorum SN15] 	Fungus
44949	172	14	141	2	9.795	3.292	2.86E-07	6.94E-06	933	craniferina_c11724	CUST_12053_PI416193500	145257313	XP_001401684.1	hypothetical protein An04g03170 [Aspergillus niger] 	Fungus
16435	72	387	16	70	-5.419	-2.438	3.09E-09	2.06E-07	934	craniferina_c4861	CUST_6863_PI416193500	258574381	XP_002541372.1	predicted protein [Uncinocarpus reesii 1704] 	Fungus
40480	1277	120	665	5	9.33	3.222	2.50E-07	6.27E-06	935	craniferina_c9241	CUST_3929_PI416193496	NA	NA	NA	Fungus
39487	52	2	14	0	21.991	4.459	9.19E-07	1.66E-05	936	craniferina_c17333	CUST_14130_PI416193500	NA	NA	NA	Fungus
32213	12	64	5	5	-5.902	-2.561	1.71E-08	8.03E-07	937	craniferina_c21211	CUST_13863_PI416193496	239613151	EEQ90138.1	conserved hypothetical protein [Ajellomyces dermatitidis ER-3]	Fungus
38938	4718	39514	4078	4277	-10.565	-3.401	3.58E-07	8.23E-06	938	craniferina_c4331	CUST_6317_PI416193500	169597227	XP_001792037.1	hypothetical protein SNOG_01397 [Phaeosphaeria nodorum SN15] 	Fungus
44649	73344	10266	22237	1483	6.994	2.806	6.70E-08	2.27E-06	939	Cr_WMini_1633D06.ab1	CUST_19164_PI416193500	NA	NA	NA	Fungus
11852	46	241	8	61	-5.184	-2.374	7.05E-10	6.18E-08	940	craniferina_c4064	CUST_6025_PI416193500	156036000	XP_001586111.1	conserved hypothetical protein [Sclerotinia sclerotiorum 1980] 	Algae
27473	457	9	90	7	69.795	6.125	2.09E-06	3.14E-05	941	BTK05730005(c)SJ1(t)Dry_0.5-1kb_1441-1536_C11(p)T3(s)090205SJ1SEQ1.083.ab1	CUST_15598_PI416193500	145237006	XP_001391150.1	hypothetical protein An07g00570 [Aspergillus niger] 	NA
6790	80	476	12	70	-5.932	-2.569	1.90E-08	8.69E-07	942	craniferina_c27168	CUST_19507_PI416193496	NA	NA	NA	Fungus
32798	8771	1734	2653	133	4.928	2.301	3.47E-11	5.38E-09	943	craniferina_lrc322	CUST_610_PI416193500	119190031	XP_001245622.1	hypothetical protein CIMG_05063 [Coccidioides immitis RS] 	Algae
39045	1508	43	935	7	29.376	4.877	1.22E-06	2.06E-05	944	craniferina_c1297	CUST_2287_PI416193500	168704634	ZP_02736911.1	hypothetical protein GobsU_34175 [Gemmata obscuriglobus UQM 2246]	Fungus
7236	38	2	13	0	17.936	4.165	8.05E-07	1.51E-05	945	craniferina_c1379	CUST_2428_PI416193500	240104875	EER23070.1	"FK506-binding protein 2 precursor/ peptidyl-prolyl cis-trans isomerase, putative [Coccidioides posadasii C735 delta SOWgp]"	Fungus
39302	226	26	53	1	8.711	3.123	2.25E-07	5.78E-06	946	craniferina_c4200	CUST_6177_PI416193500	189203763	XP_001938217.1	predicted protein [Pyrenophora tritici-repentis Pt-1C-BFP] 	Fungus
31145	249	32	6	10	8.11	3.02	1.73E-07	4.71E-06	947	craniferina_c8115	CUST_3198_PI416193496	240278523	EER42029.1	conserved hypothetical protein [Ajellomyces capsulatus H143]	Fungus
10454	446	87	22	15	5.19	2.376	1.20E-09	9.63E-08	948	craniferina_c9897	CUST_4409_PI416193496	NA	NA	NA	Fungus
24033	19723	3825	2800	421	5.141	2.362	7.38E-10	6.40E-08	949	Cr_DMini_4609G11.ab1	CUST_17159_PI416193500	189198740	XP_001935707.1	dienelactone hydrolase family protein [Pyrenophora tritici-repentis Pt-1C-BFP] 	Fungus
292	965	6863	383	1026	-7.41	-2.889	1.17E-07	3.50E-06	950	craniferina_c3671	CUST_889_PI416193496	85111496	XP_963964.1	hypothetical protein NCU00844 [Neurospora crassa OR74A] 	Algae
29947	54	297	9	53	-5.468	-2.451	5.92E-09	3.42E-07	951	craniferina_c22914	CUST_15471_PI416193496	NA	NA	NA	Fungus
14035	179	4	13	4	57.028	5.834	2.06E-06	3.10E-05	952	craniferina_c12683	CUST_6454_PI416193496	NA	NA	NA	Fungus
41472	36	5	16	2	7.37	2.882	1.22E-07	3.60E-06	953	craniferina_c12330	CUST_6157_PI416193496	NA	NA	NA	Fungus
6910	52	8	15	4	7.778	2.959	1.59E-07	4.41E-06	954	craniferina_c20175	CUST_12877_PI416193496	123507472	XP_001329422.1	ankyrin repeat protein [Trichomonas vaginalis G3] 	Algae
21632	1420	15140	1400	1551	-15.049	-3.912	7.26E-07	1.40E-05	955	craniferina_lrc1263	CUST_2231_PI416193500	189199018	XP_001935846.1	conserved hypothetical protein [Pyrenophora tritici-repentis Pt-1C-BFP] 	Fungus
41631	73	375	19	51	-5.253	-2.393	2.50E-09	1.73E-07	956	craniferina_c13334	CUST_7003_PI416193496	NA	NA	NA	Fungus
9868	340	58	135	6	5.56	2.475	1.18E-08	6.06E-07	957	craniferina_c14063	CUST_12851_PI416193500	39968601	XP_365691.1	hypothetical protein MGG_02393 [Magnaporthe oryzae 70-15] 	Fungus
11835	191	27	23	1	7.031	2.814	9.28E-08	2.92E-06	958	craniferina_c15546	CUST_8849_PI416193496	296416566	XP_002837947.1	hypothetical protein [Tuber melanosporum Mel28] 	Algae
38581	449	2342	198	215	-5.596	-2.484	1.29E-08	6.49E-07	959	craniferina_c16173	CUST_9350_PI416193496	46111137	XP_382626.1	hypothetical protein FG02450.1 [Gibberella zeae PH-1]	Fungus
42144	73	401	27	34	-5.715	-2.515	1.82E-08	8.42E-07	960	craniferina_c10617	CUST_4907_PI416193496	NA	NA	NA	Fungus
36168	14	74	4	4	-5.246	-2.391	2.48E-09	1.72E-07	961	craniferina_c22707	CUST_15276_PI416193496	NA	NA	NA	Algae
30354	249	45	32	7	5.495	2.458	8.65E-09	4.67E-07	962	craniferina_c9789	CUST_4324_PI416193496	NA	NA	NA	Fungus
30747	13	76	1	19	-5.781	-2.531	2.04E-08	9.15E-07	963	craniferina_c7395	CUST_2787_PI416193496	261353850	EEY16278.1	conserved hypothetical protein [Verticillium albo-atrum VaMs.102]	Algae
38776	24	254	27	43	-17.098	-4.096	8.40E-07	1.55E-05	964	craniferina_c16019	CUST_13558_PI416193500	240280141	EER43645.1	glycosyltransferase [Ajellomyces capsulatus H143]	Fungus
2034	31	310	32	46	-16.701	-4.062	8.25E-07	1.53E-05	965	craniferina_c11127	CUST_11700_PI416193500	159125980	EDP51096.1	farnesyl-pyrophosphate synthetase [Aspergillus fumigatus A1163]	Fungus
29430	3	91	1	10	-35.381	-5.145	1.59E-06	2.53E-05	966	craniferina_c18124	CUST_10928_PI416193496	NA	NA	NA	Fungus
20338	715	99	96	19	7.246	2.857	1.21E-07	3.57E-06	967	craniferina_c9738	CUST_4286_PI416193496	261196047	XP_002624427.1	GTP-binding protein LepA [Ajellomyces dermatitidis SLH14081] 	Fungus
5593	300	15	272	4	15.041	3.911	7.56E-07	1.44E-05	968	craniferina_c13033	CUST_12563_PI416193500	154290722	XP_001545952.1	hypothetical protein BC1G_15280 [Botryotinia fuckeliana B05.10] 	Fungus
14269	5968	6	4320	4	760.844	9.571	3.84E-06	4.98E-05	969	Cr_WMidi_9601A06.ab1	CUST_18874_PI416193500	NA	NA	NA	Fungus
2307	371	2114	139	282	-5.918	-2.565	3.09E-08	1.26E-06	970	craniferina_c1518	CUST_2655_PI416193500	85083550	XP_957143.1	hypothetical protein NCU06503 [Neurospora crassa OR74A] 	Fungus
20595	310	30	178	6	9.055	3.179	3.02E-07	7.20E-06	971	craniferina_c5671	CUST_7706_PI416193500	NA	NA	NA	Algae
3579	207	1100	13	86	-5.321	-2.412	4.69E-09	2.84E-07	972	craniferina_c26954	CUST_19302_PI416193496	156048408	XP_001590171.1	hypothetical protein SS1G_08935 [Sclerotinia sclerotiorum 1980] 	Fungus
43347	151400	32753	777	3518	4.64	2.214	2.06E-13	8.49E-11	973	Cr_WMidi_7201D02.ab1	CUST_18351_PI416193500	NA	NA	NA	Fungus
11256	79	4	67	3	20.696	4.371	1.11E-06	1.92E-05	974	craniferina_c15066	CUST_13182_PI416193500	NA	NA	NA	Fungus
21212	668	102	169	24	6.505	2.702	6.81E-08	2.29E-06	975	craniferina_c5392	CUST_1678_PI416193496	NA	NA	NA	Fungus
35574	23	617	17	98	-34.41	-5.105	1.73E-06	2.72E-05	976	craniferina_c11143	CUST_5282_PI416193496	NA	NA	NA	Algae
40267	256	2330	135	688	-10.085	-3.334	4.50E-07	9.83E-06	977	craniferina_c27020	CUST_19366_PI416193496	NA	NA	NA	Fungus
32833	19433	3859	3036	585	5.031	2.331	8.50E-10	7.14E-08	978	Cr_DMini_4609G11.ab1	CUST_17160_PI416193500	189198740	XP_001935707.1	dienelactone hydrolase family protein [Pyrenophora tritici-repentis Pt-1C-BFP] 	Fungus
18049	16	128	6	30	-8.36	-3.063	2.65E-07	6.53E-06	979	craniferina_c13757	CUST_7369_PI416193496	NA	NA	NA	Fungus
6891	10	50	2	5	-5.051	-2.336	1.19E-09	9.56E-08	980	craniferina_c22972	CUST_14851_PI416193500	NA	NA	NA	Fungus
40970	6552	39295	1665	6761	-6.074	-2.603	4.41E-08	1.66E-06	981	craniferina_c3155	CUST_4933_PI416193500	115491995	XP_001210625.1	conserved hypothetical protein [Aspergillus terreus NIH2624] 	Fungus
10635	242	2	173	0	91.777	6.52	2.85E-06	3.97E-05	982	craniferina_c19744	CUST_12461_PI416193496	242768664	XP_002341615.1	"alcohol dehydrogenase, putative [Talaromyces stipitatus ATCC 10500] "	Fungus
15226	2	130	0	48	-66.078	-6.046	2.54E-06	3.64E-05	983	craniferina_c12446	CUST_12366_PI416193500	NA	NA	NA	Fungus
8652	18736	2892	4743	423	6.375	2.672	6.36E-08	2.18E-06	984	craniferina_c2769	CUST_4434_PI416193500	NA	NA	NA	Fungus
32637	267	43	40	1	6.217	2.636	5.41E-08	1.94E-06	985	craniferina_c7011	CUST_2547_PI416193496	NA	NA	NA	Algae
36660	513	99	81	18	5.212	2.382	3.97E-09	2.49E-07	986	craniferina_c2093	CUST_3528_PI416193500	NA	NA	NA	Algae
40781	152	1056	26	230	-6.921	-2.791	1.12E-07	3.36E-06	987	craniferina_c26644	CUST_18999_PI416193496	240110370	EER28529.1	"GNAT family acetyltransferase, putative [Coccidioides posadasii C735 delta SOWgp]"	Fungus
19116	193	910	14	134	-4.679	-2.226	4.38E-12	9.68E-10	988	craniferina_c22467	CUST_14783_PI416193500	169615387	XP_001801109.1	hypothetical protein SNOG_10851 [Phaeosphaeria nodorum SN15] 	Fungus
34242	6	97	6	8	-21.176	-4.404	1.21E-06	2.05E-05	989	craniferina_c15012	CUST_8420_PI416193496	NA	NA	NA	Algae
29835	1418	19869	285	4994	-13.911	-3.798	7.93E-07	1.49E-05	990	Cr_DMini_673H09.ab1	CUST_17512_PI416193500	46107560	XP_380839.1	hypothetical protein FG00663.1 [Gibberella zeae PH-1]	Fungus
7937	414	77	140	7	5.164	2.368	3.45E-09	2.25E-07	991	craniferina_c7180	CUST_9042_PI416193500	156043455	XP_001588284.1	hypothetical protein SS1G_10731 [Sclerotinia sclerotiorum 1980] 	Fungus
9332	9	99	7	23	-12.219	-3.611	6.87E-07	1.34E-05	992	craniferina_c3459	CUST_5289_PI416193500	119185280	XP_001243448.1	hypothetical protein CIMG_07344 [Coccidioides immitis RS]	Fungus
45113	1957	10651	331	1009	-5.48	-2.454	1.55E-08	7.45E-07	993	craniferina_c23522	CUST_16046_PI416193496	NA	NA	NA	Fungus
5488	74	8	11	6	11.3	3.498	6.18E-07	1.25E-05	994	craniferina_c25148	CUST_17570_PI416193496	154295211	XP_001548042.1	hypothetical protein BC1G_13419 [Botryotinia fuckeliana B05.10] 	Fungus
43998	3347	71	109	55	56.857	5.829	2.52E-06	3.62E-05	995	craniferina_c8259	CUST_3296_PI416193496	NA	NA	NA	Fungus
28202	4	33	2	6	-9.581	-3.26	4.54E-07	9.88E-06	996	craniferina_c27227	CUST_15207_PI416193500	NA	NA	NA	Fungus
35401	988	8170	592	968	-9.328	-3.222	4.18E-07	9.28E-06	997	craniferina_c4183	CUST_6155_PI416193500	296808695	XP_002844686.1	conserved hypothetical protein [Arthroderma otae CBS 113480] 	Fungus
17815	925	11	721	16	166.808	7.382	3.69E-06	4.83E-05	998	craniferina_c16493	CUST_9605_PI416193496	NA	NA	NA	Fungus
33354	159	21	68	2	7.041	2.816	1.46E-07	4.14E-06	999	craniferina_c14677	CUST_8133_PI416193496	169602931	XP_001794887.1	hypothetical protein SNOG_04470 [Phaeosphaeria nodorum SN15] 	Fungus
11938	20	109	4	18	-5.387	-2.429	1.36E-08	6.76E-07	1000	craniferina_lrc28407	CUST_20596_PI416193496	NA	NA	NA	Fungus
25781	154	8	66	11	33.679	5.074	1.97E-06	3.00E-05	1001	craniferina_c7763	CUST_9514_PI416193500	256723250	EEU36627.1	hypothetical protein NECHADRAFT_51890 [Nectria haematococca mpVI 77-13-4]	Fungus
1843	153	1092	23	423	-6.871	-2.781	1.32E-07	3.84E-06	1002	craniferina_lrc27738	CUST_20044_PI416193496	104303708	ABF66639.1	ubiquitin [Rana nigromaculata]	Fungus
16892	28	253	13	31	-9.518	-3.251	4.82E-07	1.03E-05	1003	craniferina_c20593	CUST_13271_PI416193496	NA	NA	NA	Fungus
36311	4	29	2	2	-7.391	-2.886	2.12E-07	5.54E-06	1004	craniferina_c9307	CUST_10665_PI416193500	169781478	XP_001825202.1	hypothetical protein [Aspergillus oryzae RIB40] 	Algae
28514	1549	49	1091	38	32.666	5.03	1.95E-06	2.98E-05	1005	craniferina_c11527	CUST_11929_PI416193500	116203745	XP_001227683.1	hypothetical protein CHGG_09756 [Chaetomium globosum CBS 148.51] 	Fungus
16354	45	2	32	0	18.101	4.178	1.21E-06	2.05E-05	1006	craniferina_c3024	CUST_4754_PI416193500	NA	NA	NA	Fungus
22212	2608	7	1751	5	361.69	8.499	4.44E-06	5.58E-05	1007	craniferina_c16617	CUST_13795_PI416193500	291182911	EFE38558.1	hypothetical protein TRV_06752 [Trichophyton verrucosum HKI 0517]	Fungus
13035	49	251	5	26	-5.14	-2.362	4.95E-09	2.96E-07	1008	craniferina_c4768	CUST_1385_PI416193496	NA	NA	NA	Fungus
36789	72	659	12	37	-9.297	-3.217	4.67E-07	1.01E-05	1009	craniferina_c8267	CUST_9928_PI416193500	296418517	XP_002838877.1	hypothetical protein [Tuber melanosporum Mel28] 	Fungus
667	446	76	117	15	5.796	2.535	4.82E-08	1.78E-06	1010	craniferina_c7295	CUST_9139_PI416193500	121700641	XP_001268585.1	"sphinganine hydroxylase Sur2, putative [Aspergillus clavatus NRRL 1] "	Fungus
22088	978	188	340	22	5.013	2.326	2.96E-09	1.99E-07	1011	craniferina_c22211	CUST_14815_PI416193496	NA	NA	NA	Algae
36418	289	43	68	5	6.687	2.741	1.30E-07	3.79E-06	1012	craniferina_lrc526	CUST_982_PI416193500	NA	NA	NA	Fungus
29747	188	23	54	13	9.326	3.221	4.95E-07	1.05E-05	1013	craniferina_c1345	CUST_2370_PI416193500	261191689	XP_002622252.1	conserved hypothetical protein [Ajellomyces dermatitidis SLH14081] 	Fungus
15269	163	23	68	5	6.567	2.715	1.25E-07	3.68E-06	1014	craniferina_c2151	CUST_3604_PI416193500	NA	NA	NA	Algae
12286	199	950	21	123	-4.776	-2.256	3.26E-10	3.31E-08	1015	craniferina_c23676	CUST_16191_PI416193496	242791672	XP_002481805.1	conserved hypothetical protein [Talaromyces stipitatus ATCC 10500] 	Algae
33042	3	26	1	6	-8.52	-3.091	3.98E-07	8.92E-06	1016	craniferina_c14425	CUST_7926_PI416193496	NA	NA	NA	Fungus
19796	4300	11	2847	5	331.69	8.374	4.72E-06	5.82E-05	1017	craniferina_lrc994	CUST_1789_PI416193500	119183063	XP_001242607.1	hypothetical protein CIMG_06503 [Coccidioides immitis RS] 	Fungus
4345	888	162	60	15	5.483	2.455	2.74E-08	1.15E-06	1018	craniferina_c23688	CUST_16202_PI416193496	238500826	XP_002381647.1	"alcohol dehydrogenase, putative [Aspergillus flavus NRRL3357] "	Fungus
28927	3953	836	237	53	4.728	2.241	2.47E-10	2.66E-08	1019	craniferina_c3999	CUST_5945_PI416193500	NA	NA	NA	Fungus
10527	12	2	3	0	4.989	2.319	3.33E-09	2.19E-07	1020	craniferina_c8157	CUST_9860_PI416193500	261358958	EEY21386.1	conserved hypothetical protein [Verticillium albo-atrum VaMs.102]	Fungus
29352	3910	6	2711	3	580.362	9.181	4.92E-06	6.01E-05	1021	craniferina_c2651	CUST_4281_PI416193500	156045211	XP_001589161.1	hypothetical protein SS1G_09794 [Sclerotinia sclerotiorum 1980] 	Fungus
13250	2	61	1	27	-23.434	-4.551	1.78E-06	2.78E-05	1022	craniferina_c12947	CUST_6668_PI416193496	NA	NA	NA	Fungus
34819	69	2	31	0	29.607	4.888	2.06E-06	3.09E-05	1023	craniferina_c4305	CUST_6296_PI416193500	296805351	XP_002843500.1	conserved hypothetical protein [Arthroderma otae CBS 113480] 	Algae
32558	43	5	28	3	8.004	3.001	3.56E-07	8.21E-06	1024	craniferina_c19948	CUST_12655_PI416193496	156040341	XP_001587157.1	hypothetical protein SS1G_12187 [Sclerotinia sclerotiorum 1980] 	Fungus
17342	320	44	181	7	6.476	2.695	1.27E-07	3.72E-06	1025	craniferina_c985	CUST_1774_PI416193500	NA	NA	NA	Fungus
41078	122	20	24	5	6.002	2.585	7.51E-08	2.48E-06	1026	craniferina_c27157	CUST_19497_PI416193496	296810574	XP_002845625.1	WD repeat protein [Arthroderma otae CBS 113480] 	Fungus
650	42	225	4	10	-5.307	-2.408	1.79E-08	8.31E-07	1027	craniferina_c20704	CUST_13378_PI416193496	NA	NA	NA	Algae
38809	56	325	15	85	-5.785	-2.532	5.93E-08	2.08E-06	1028	craniferina_c12749	CUST_6509_PI416193496	169614039	XP_001800436.1	hypothetical protein SNOG_10154 [Phaeosphaeria nodorum SN15] 	Fungus
25952	172	9210	287	1275	-410.503	-8.681	4.96E-06	6.04E-05	1029	craniferina_c6169	CUST_8197_PI416193500	145252774	XP_001397900.1	hypothetical protein An16g05920 [Aspergillus niger] 	Fungus
3053	25	5	3	1	5.494	2.458	3.18E-08	1.29E-06	1030	craniferina_c22621	CUST_15195_PI416193496	10798449	CAC12802.1	glucose oxidase [Aspergillus niger]	Algae
19407	347	66	22	6	5.249	2.392	1.56E-08	7.48E-07	1031	craniferina_c5037	CUST_7054_PI416193500	238498684	XP_002380577.1	conserved hypothetical protein [Aspergillus flavus NRRL3357] 	Fungus
43586	2	11	0	1	-4.617	-2.207	6.22E-11	8.68E-09	1032	craniferina_c18338	CUST_11122_PI416193496	NA	NA	NA	Fungus
35078	477	77	66	19	6.333	2.663	1.18E-07	3.51E-06	1033	craniferina_c18884	CUST_14445_PI416193500	159129016	EDP54130.1	WD repeat protein [Aspergillus fumigatus A1163]	Algae
22755	18	2	8	0	9.366	3.227	5.62E-07	1.15E-05	1034	craniferina_c14720	CUST_8170_PI416193496	NA	NA	NA	Fungus
41361	33	160	21	17	-5.449	-2.446	2.91E-08	1.21E-06	1035	craniferina_c12617	CUST_12414_PI416193500	NA	NA	NA	Fungus
13927	263	51	43	9	5.134	2.36	9.47E-09	5.01E-07	1036	craniferina_c16644	CUST_9726_PI416193496	197107828	ACH42500.1	RAS small monomeric GTPase [Penicillium marneffei]	Fungus
16681	5054	495	2221	28	9.557	3.257	6.11E-07	1.23E-05	1037	craniferina_c3128	CUST_4902_PI416193500	256729916	EEU43269.1	predicted protein [Nectria haematococca mpVI 77-13-4]	Fungus
10267	440	5	60	6	113.916	6.832	4.05E-06	5.19E-05	1038	craniferina_c17689	CUST_10542_PI416193496	NA	NA	NA	Algae
8334	1192	195	266	34	6.065	2.601	8.88E-08	2.82E-06	1039	craniferina_c7916	CUST_3091_PI416193496	296414714	XP_002837042.1	hypothetical protein [Tuber melanosporum Mel28] 	Fungus
26502	77982	15065	10802	1645	5.166	2.369	1.25E-08	6.35E-07	1040	Cr_WMini_1633D06.ab1	CUST_19165_PI416193500	NA	NA	NA	Fungus
31054	37	5	9	3	7.957	2.992	3.76E-07	8.56E-06	1041	craniferina_c21098	CUST_13757_PI416193496	NA	NA	NA	Algae
2453	139	773	78	78	-6.084	-2.605	9.33E-08	2.93E-06	1042	craniferina_c14676	CUST_13063_PI416193500	154300290	XP_001550561.1	hypothetical protein BC1G_11334 [Botryotinia fuckeliana B05.10] 	Fungus
16023	195	1234	35	374	-6.223	-2.638	1.11E-07	3.34E-06	1043	craniferina_lrc1178	CUST_130_PI416193496	NA	NA	NA	Fungus
25130	2063	224	156	77	9.606	3.264	6.40E-07	1.28E-05	1044	craniferina_c2798	CUST_4469_PI416193500	189188444	XP_001930561.1	predicted protein [Pyrenophora tritici-repentis Pt-1C-BFP] 	Algae
36040	3793	6	2595	3	495.107	8.952	5.23E-06	6.30E-05	1045	craniferina_c2651	CUST_4282_PI416193500	156045211	XP_001589161.1	hypothetical protein SS1G_09794 [Sclerotinia sclerotiorum 1980] 	Fungus
37389	267	11657	51	725	-44.176	-5.465	2.84E-06	3.96E-05	1046	craniferina_c8751	CUST_3592_PI416193496	156063412	XP_001597628.1	hypothetical protein SS1G_01824 [Sclerotinia sclerotiorum 1980] 	Algae
16720	37	249	6	43	-6.776	-2.76	1.85E-07	4.98E-06	1047	craniferina_c25791	CUST_18178_PI416193496	NA	NA	NA	Fungus
3389	237	1292	38	180	-5.46	-2.449	3.31E-08	1.34E-06	1048	craniferina_c2439	CUST_432_PI416193496	212532747	XP_002146530.1	"MFS allantoate transporter, putative [Penicillium marneffei ATCC 18224] "	Fungus
8049	43	315	10	32	-7.399	-2.887	2.93E-07	7.05E-06	1049	craniferina_c5884	CUST_7927_PI416193500	NA	NA	NA	Fungus
19692	321	34	162	11	8.54	3.094	4.82E-07	1.03E-05	1050	craniferina_c3516	CUST_5376_PI416193500	NA	NA	NA	Algae
15118	37	5	12	4	7.741	2.953	3.50E-07	8.11E-06	1051	craniferina_c19311	CUST_12050_PI416193496	NA	NA	NA	Fungus
7325	26	221	7	49	-8.701	-3.121	5.05E-07	1.07E-05	1052	craniferina_c23660	CUST_16176_PI416193496	156034607	XP_001585722.1	hypothetical protein SS1G_13238 [Sclerotinia sclerotiorum 1980] 	Fungus
1561	34	248	36	25	-10.493	-3.391	7.62E-07	1.44E-05	1053	craniferina_c26603	CUST_18959_PI416193496	145247738	XP_001396118.1	hypothetical protein An12g10720 [Aspergillus niger] 	Fungus
39230	35	185	25	22	-6.152	-2.621	1.10E-07	3.33E-06	1054	craniferina_c7256	CUST_2697_PI416193496	145234364	XP_001400553.1	hypothetical protein An02g14220 [Aspergillus niger] 	Fungus
29724	131	2	97	0	49.256	5.622	3.08E-06	4.21E-05	1055	craniferina_c16154	CUST_9334_PI416193496	119488608	XP_001262754.1	hypothetical protein NFIA_113880 [Neosartorya fischeri NRRL 181] 	Algae
23391	35	167	19	18	-5.265	-2.396	2.17E-08	9.63E-07	1056	craniferina_c12617	CUST_12413_PI416193500	NA	NA	NA	Fungus
6815	701	2	492	0	246.251	7.944	5.15E-06	6.22E-05	1057	craniferina_c6135	CUST_8161_PI416193500	296424544	XP_002841808.1	hypothetical protein [Tuber melanosporum Mel28] 	Algae
16890	12696	947	5179	79	12.507	3.645	1.03E-06	1.81E-05	1058	craniferina_c1577	CUST_2744_PI416193500	123411364	XP_001303873.1	ankyrin repeat protein [Trichomonas vaginalis G3] 	Algae
17445	2430	8	1676	11	448.675	8.81	5.38E-06	6.43E-05	1059	craniferina_c1115	CUST_2000_PI416193500	NA	NA	NA	Algae
41216	9896	1460	5786	415	6.294	2.654	1.36E-07	3.92E-06	1060	craniferina_lrc916	CUST_1651_PI416193500	NA	NA	NA	Fungus
35542	3	34	1	6	-10.955	-3.453	8.42E-07	1.55E-05	1061	craniferina_c5058	CUST_7081_PI416193500	239613033	EEQ90020.1	oxidoreductase [Ajellomyces dermatitidis ER-3]	Algae
27132	512	3	366	1	116.141	6.86	4.39E-06	5.52E-05	1062	Cr_DMini_3841A09.ab1	CUST_16870_PI416193500	NA	NA	NA	Algae
16594	208	9	191	2	17.506	4.13	1.50E-06	2.41E-05	1063	craniferina_c19181	CUST_11921_PI416193496	242809823	XP_002485453.1	integral membrane protein [Talaromyces stipitatus ATCC 10500] 	Fungus
24698	38175	2361	26926	549	14.122	3.82	1.22E-06	2.07E-05	1064	craniferina_c1250	CUST_2212_PI416193500	238499607	XP_002381038.1	"MFS monocarboxylate transporter, putative [Aspergillus flavus NRRL3357] "	Fungus
10034	18	93	3	37	-5.119	-2.356	1.39E-08	6.86E-07	1065	craniferina_c19065	CUST_11810_PI416193496	NA	NA	NA	Fungus
41309	35	163	13	11	-4.801	-2.263	1.73E-09	1.28E-07	1066	craniferina_c9587	CUST_10805_PI416193500	189195574	XP_001934125.1	conserved hypothetical protein [Pyrenophora tritici-repentis Pt-1C-BFP] 	Fungus
26732	156	12	83	4	11.629	3.54	9.63E-07	1.72E-05	1067	craniferina_lrc976	CUST_1757_PI416193500	121702655	XP_001269592.1	conserved hypothetical protein [Aspergillus clavatus NRRL 1] 	Fungus
13453	39	211	6	33	-5.354	-2.421	3.04E-08	1.24E-06	1068	craniferina_lrc27535	CUST_19859_PI416193496	NA	NA	NA	Fungus
30021	2	142	1	33	-60.738	-5.925	3.60E-06	4.74E-05	1069	craniferina_c10032	CUST_4498_PI416193496	NA	NA	NA	Fungus
6062	310	11325	81	671	-37.36	-5.223	2.83E-06	3.95E-05	1070	craniferina_c7341	CUST_9167_PI416193500	256723009	EEU36388.1	hypothetical protein NECHADRAFT_86959 [Nectria haematococca mpVI 77-13-4]	Algae
11689	255	52	17	4	4.873	2.285	3.92E-09	2.48E-07	1071	craniferina_c7544	CUST_9327_PI416193500	NA	NA	NA	Fungus
17154	674	137	20	18	4.93	2.302	5.53E-09	3.25E-07	1072	craniferina_c12236	CUST_6087_PI416193496	NA	NA	NA	Fungus
7955	96	463	19	83	-4.839	-2.275	3.21E-09	2.13E-07	1073	craniferina_c2863	CUST_590_PI416193496	NA	NA	NA	Fungus
18839	3195	529	1746	11	5.524	2.466	5.14E-08	1.86E-06	1074	Cr_WMidi_8257A10.ab1	CUST_18578_PI416193500	242767690	XP_002341418.1	GTP-binding protein YchF [Talaromyces stipitatus ATCC 10500] 	Fungus
42198	161	28	68	7	5.474	2.453	4.59E-08	1.71E-06	1075	craniferina_c22309	CUST_14758_PI416193500	NA	NA	NA	Fungus
38557	108	17	4	6	6.759	2.757	2.27E-07	5.83E-06	1076	craniferina_c14218	CUST_7753_PI416193496	261361253	EEY23681.1	conserved hypothetical protein [Verticillium albo-atrum VaMs.102]	Fungus
2700	3996	184	2431	73	20.307	4.344	1.93E-06	2.96E-05	1077	craniferina_c8316	CUST_9964_PI416193500	NA	NA	NA	Algae
5300	5181	12	3657	2	332.962	8.379	5.53E-06	6.56E-05	1078	craniferina_c5612	CUST_7640_PI416193500	212526374	XP_002143344.1	"beta-glucosidase, putative [Penicillium marneffei ATCC 18224] "	Fungus
26694	36	208	5	102	-5.397	-2.432	3.84E-08	1.50E-06	1079	craniferina_c10412	CUST_4763_PI416193496	156060367	XP_001596106.1	hypothetical protein SS1G_02322 [Sclerotinia sclerotiorum 1980] 	Fungus
21179	208	18	32	5	11.975	3.582	1.05E-06	1.83E-05	1080	craniferina_c25870	CUST_18253_PI416193496	289619345	CBI53628.1	unnamed protein product [Sordaria macrospora]	Fungus
1562	227	34	67	4	6.468	2.693	1.83E-07	4.95E-06	1081	craniferina_c7049	CUST_2572_PI416193496	189192278	XP_001932478.1	conserved hypothetical protein [Pyrenophora tritici-repentis Pt-1C-BFP] 	Fungus
5065	234	2	158	0	87.613	6.453	4.26E-06	5.40E-05	1082	craniferina_c12842	CUST_12498_PI416193500	NA	NA	NA	Algae
36099	28	220	8	33	-7.861	-2.975	4.47E-07	9.79E-06	1083	craniferina_c21775	CUST_14400_PI416193496	NA	NA	NA	Fungus
10938	36	2	14	1	15.034	3.91	1.42E-06	2.32E-05	1084	craniferina_c18318	CUST_11105_PI416193496	NA	NA	NA	Fungus
26443	119	14	34	1	8.186	3.033	5.02E-07	1.06E-05	1085	craniferina_c14565	CUST_8043_PI416193496	NA	NA	NA	Fungus
42753	98	465	10	65	-4.721	-2.239	1.24E-09	9.88E-08	1086	craniferina_c26239	CUST_18609_PI416193496	NA	NA	NA	Fungus
39922	223	37	51	17	6.47	2.694	1.90E-07	5.08E-06	1087	craniferina_c21976	CUST_14590_PI416193496	NA	NA	NA	Algae
27707	374	53	239	9	6.186	2.629	1.41E-07	4.02E-06	1088	Cr_DMini_673A04.ab1	CUST_17366_PI416193500	NA	NA	NA	Fungus
8795	1299	7112	447	1204	-5.665	-2.502	7.78E-08	2.56E-06	1089	craniferina_c13885	CUST_7482_PI416193496	NA	NA	NA	Algae
23479	210	36	64	8	5.816	2.54	9.86E-08	3.05E-06	1090	craniferina_c7583	CUST_9358_PI416193500	46117406	XP_384721.1	hypothetical protein FG04545.1 [Gibberella zeae PH-1]	Fungus
28936	208	1137	39	127	-5.519	-2.464	6.01E-08	2.10E-06	1091	craniferina_lrc2501	CUST_4103_PI416193500	242784354	XP_002480370.1	"cell wall protein, putative [Talaromyces stipitatus ATCC 10500] "	Fungus
24856	33493	5810	7506	140	5.659	2.5	7.93E-08	2.59E-06	1092	craniferina_lrc187	CUST_351_PI416193500	156056565	XP_001594206.1	60S ribosomal protein L21 [Sclerotinia sclerotiorum 1980] 	Fungus
21408	13616	59401	1995	4886	-4.383	-2.132	6.20E-12	1.29E-09	1093	craniferina_lrc301	CUST_567_PI416193500	115395952	XP_001213615.1	conserved hypothetical protein [Aspergillus terreus NIH2624] 	Fungus
43830	129	1171	31	52	-9.204	-3.202	7.14E-07	1.38E-05	1094	Cr_DMini_673D05.ab1	CUST_17436_PI416193500	NA	NA	NA	Fungus
38063	34	7	3	1	4.861	2.281	5.48E-09	3.24E-07	1095	craniferina_c11680	CUST_12031_PI416193500	115943141	XP_800520.2	"PREDICTED: hypothetical protein, partial [Strongylocentrotus purpuratus] "	Fungus
32135	403	74	61	1	5.426	2.44	5.11E-08	1.85E-06	1096	craniferina_c12886	CUST_6621_PI416193496	242769032	XP_002341687.1	sulfate transporter family protein [Talaromyces stipitatus ATCC 10500] 	Algae
32052	56	272	7	71	-4.797	-2.262	3.61E-09	2.34E-07	1097	craniferina_c5461	CUST_7488_PI416193500	115389408	XP_001212209.1	predicted protein [Aspergillus terreus NIH2624] 	Fungus
3887	828	97	67	46	9.073	3.182	7.05E-07	1.37E-05	1098	craniferina_c5451	CUST_1710_PI416193496	242801524	XP_002483785.1	conserved hypothetical protein [Talaromyces stipitatus ATCC 10500] 	Algae
13990	887	17	153	13	64.318	6.007	4.11E-06	5.25E-05	1099	craniferina_c9192	CUST_3898_PI416193496	NA	NA	NA	Fungus
15750	2	47	0	2	-23.181	-4.535	2.37E-06	3.45E-05	1100	craniferina_c2071	CUST_3493_PI416193500	NA	NA	NA	Fungus
23682	780	109	509	15	6.283	2.651	1.84E-07	4.97E-06	1101	craniferina_c14941	CUST_13140_PI416193500	145228991	XP_001388804.1	D-xylose reductase xyrA-Aspergillus niger 	Fungus
9052	20220	3415	5439	1320	6.043	2.595	1.44E-07	4.10E-06	1102	craniferina_lrc747	CUST_1357_PI416193500	169617397	XP_001802113.1	hypothetical protein SNOG_11876 [Phaeosphaeria nodorum SN15] 	Fungus
20469	16	2	12	0	7.128	2.834	3.46E-07	8.03E-06	1103	craniferina_c14736	CUST_13077_PI416193500	159125535	EDP50652.1	"thioredoxin reductase Trr1/Trr2, putative [Aspergillus fumigatus A1163]"	Fungus
33716	307	1424	122	132	-4.858	-2.28	6.19E-09	3.56E-07	1104	craniferina_c3297	CUST_5097_PI416193500	261190558	XP_002621688.1	conserved hypothetical protein [Ajellomyces dermatitidis SLH14081] 	Fungus
20121	39207	6762	8526	189	5.699	2.511	9.70E-08	3.01E-06	1105	craniferina_lrc187	CUST_352_PI416193500	156056565	XP_001594206.1	60S ribosomal protein L21 [Sclerotinia sclerotiorum 1980] 	Fungus
17919	2871	16495	1687	780	-6.466	-2.693	2.29E-07	5.87E-06	1106	craniferina_c942	CUST_1698_PI416193500	154297211	XP_001549033.1	NADH-cytochrome b5 reductase [Botryotinia fuckeliana B05.10] 	Algae
7947	59	275	17	25	-4.84	-2.275	6.20E-09	3.56E-07	1107	craniferina_c16740	CUST_9797_PI416193496	289613564	CBI59494.1	unnamed protein product [Sordaria macrospora]	Fungus
31258	41	183	4	18	-4.466	-2.159	1.21E-10	1.50E-08	1108	craniferina_c11555	CUST_5569_PI416193496	NA	NA	NA	Fungus
44049	416	93	28	15	4.494	2.168	1.99E-10	2.25E-08	1109	craniferina_c1490	CUST_2617_PI416193500	258565757	XP_002583623.1	conserved hypothetical protein [Uncinocarpus reesii 1704] 	Fungus
27084	3977	933	224	114	4.278	2.097	4.79E-13	1.70E-10	1110	craniferina_c2116	CUST_3558_PI416193500	NA	NA	NA	Fungus
43745	25	4	8	2	6.118	2.613	1.70E-07	4.67E-06	1111	craniferina_c23861	CUST_16366_PI416193496	NA	NA	NA	Fungus
4734	92	922	81	120	-12.747	-3.672	1.36E-06	2.24E-05	1112	craniferina_c2368	CUST_409_PI416193496	NA	NA	NA	Fungus
8214	193	35	9	5	5.602	2.486	8.68E-08	2.77E-06	1113	craniferina_c5158	CUST_7170_PI416193500	189211901	XP_001942278.1	ribosomal DNA transcription factor Rrn3 [Pyrenophora tritici-repentis Pt-1C-BFP] 	Fungus
1392	181	859	46	32	-4.831	-2.272	6.41E-09	3.65E-07	1114	craniferina_c14080	CUST_7640_PI416193496	NA	NA	NA	Fungus
17080	387	32212	667	4650	-1911.959	-10.901	6.58E-06	7.46E-05	1115	craniferina_c6169	CUST_8198_PI416193500	145252774	XP_001397900.1	hypothetical protein An16g05920 [Aspergillus niger] 	Fungus
20714	2079	428	354	40	4.833	2.273	6.92E-09	3.88E-07	1116	craniferina_c16027	CUST_9232_PI416193496	115401750	XP_001216463.1	predicted protein [Aspergillus terreus NIH2624] 	Fungus
23415	3603	9	2621	12	622.99	9.283	6.42E-06	7.31E-05	1117	craniferina_c2345	CUST_3879_PI416193500	169785447	XP_001827184.1	hypothetical protein [Aspergillus oryzae RIB40] 	Algae
9327	30	188	10	21	-6.417	-2.682	2.35E-07	5.98E-06	1118	craniferina_c16337	CUST_9484_PI416193496	NA	NA	NA	Fungus
19118	223	38	22	6	5.962	2.576	1.52E-07	4.27E-06	1119	craniferina_c5158	CUST_7169_PI416193500	189211901	XP_001942278.1	ribosomal DNA transcription factor Rrn3 [Pyrenophora tritici-repentis Pt-1C-BFP] 	Fungus
17959	27	2	29	0	10.334	3.369	9.96E-07	1.76E-05	1120	craniferina_c9042	CUST_10492_PI416193500	NA	NA	NA	Fungus
3069	126	649	11	79	-5.133	-2.36	2.94E-08	1.22E-06	1121	craniferina_c12641	CUST_6417_PI416193496	NA	NA	NA	Fungus
20055	403	85	117	16	4.651	2.218	1.84E-09	1.34E-07	1122	craniferina_c9287	CUST_3961_PI416193496	115398403	XP_001214793.1	conserved hypothetical protein [Aspergillus terreus NIH2624] 	Fungus
7675	348	76	37	11	4.586	2.197	9.08E-10	7.54E-08	1123	craniferina_c27282	CUST_19613_PI416193496	159483207	XP_001699652.1	hypothetical protein CHLREDRAFT_186726 [Chlamydomonas reinhardtii] 	Algae
14244	970	38	1072	35	20.723	4.373	2.35E-06	3.42E-05	1124	Cr_DMidi_5281D11.ab1	CUST_15704_PI416193500	291175554	EFE31359.1	hypothetical protein ARB_01754 [Arthroderma benhamiae CBS 112371] 	Fungus
40606	79	368	26	26	-4.855	-2.28	9.16E-09	4.91E-07	1125	craniferina_lrc28352	CUST_15384_PI416193500	46137139	XP_390261.1	hypothetical protein FG10085.1 [Gibberella zeae PH-1]	Fungus
42231	33	143	3	9	-4.375	-2.129	4.00E-11	6.12E-09	1126	craniferina_c12847	CUST_12501_PI416193500	NA	NA	NA	Algae
6894	119	2	79	0	45.742	5.515	3.86E-06	5.00E-05	1127	craniferina_lrc1027	CUST_1850_PI416193500	296805497	XP_002843573.1	conserved hypothetical protein [Arthroderma otae CBS 113480] 	Fungus
9530	203	883	12	124	-4.315	-2.109	9.13E-12	1.76E-09	1128	craniferina_c22467	CUST_14784_PI416193500	169615387	XP_001801109.1	hypothetical protein SNOG_10851 [Phaeosphaeria nodorum SN15] 	Fungus
31204	8428	39	5985	9	159.586	7.318	5.78E-06	6.76E-05	1129	craniferina_c995	CUST_1791_PI416193500	189199146	XP_001935910.1	40S ribosomal protein S6-B [Pyrenophora tritici-repentis Pt-1C-BFP] 	Algae
32269	48522	10295	2233	2768	4.816	2.268	7.21E-09	4.01E-07	1130	craniferina_lrc200	CUST_378_PI416193500	169603405	XP_001795124.1	hypothetical protein SNOG_04712 [Phaeosphaeria nodorum SN15] 	Fungus
4561	9	48	2	16	-5.054	-2.338	2.56E-08	1.09E-06	1131	craniferina_c9582	CUST_10801_PI416193500	145601482	XP_366128.2	hypothetical protein MGG_14227 [Magnaporthe oryzae 70-15] 	Fungus
10184	26	118	1	12	-4.603	-2.203	1.50E-09	1.14E-07	1132	craniferina_c8930	CUST_3713_PI416193496	NA	NA	NA	Fungus
12665	59	6	45	3	8.303	3.054	6.94E-07	1.35E-05	1133	craniferina_c22544	CUST_15125_PI416193496	NA	NA	NA	Fungus
36991	438	4135	232	2561	-9.159	-3.195	8.28E-07	1.53E-05	1134	craniferina_lrc28414	CUST_20603_PI416193496	NA	NA	NA	Fungus
31414	163	842	30	205	-5.124	-2.357	3.30E-08	1.33E-06	1135	craniferina_c16743	CUST_9799_PI416193496	NA	NA	NA	Fungus
25167	33	152	11	19	-4.819	-2.269	8.26E-09	4.49E-07	1136	craniferina_c18116	CUST_10921_PI416193496	169614654	XP_001800743.1	hypothetical protein SNOG_10473 [Phaeosphaeria nodorum SN15] 	Fungus
22389	62	8	26	2	7.405	2.888	4.94E-07	1.05E-05	1137	craniferina_c5132	CUST_7141_PI416193500	52346198	NP_001005141.1	MGC89913 protein [Xenopus (Silurana) tropicalis] 	Fungus
9501	38	339	43	46	-14.333	-3.841	1.78E-06	2.78E-05	1138	craniferina_c2535	CUST_4133_PI416193500	154295508	XP_001548189.1	hypothetical protein BC1G_13379 [Botryotinia fuckeliana B05.10] 	Fungus
27793	133	720	26	148	-5.402	-2.434	6.75E-08	2.28E-06	1139	craniferina_c7235	CUST_2688_PI416193496	212532843	XP_002146578.1	"terminal deoxynucleotidyl transferase, putative [Penicillium marneffei ATCC 18224] "	Algae
14632	71	367	5	62	-5.098	-2.35	3.11E-08	1.27E-06	1140	craniferina_c22918	CUST_15474_PI416193496	NA	NA	NA	Fungus
5692	96	429	16	59	-4.496	-2.169	4.80E-10	4.48E-08	1141	craniferina_c1334	CUST_2354_PI416193500	121710144	XP_001272688.1	conserved hypothetical protein [Aspergillus clavatus NRRL 1] 	Algae
20488	44	198	9	4	-4.551	-2.186	1.08E-09	8.75E-08	1142	craniferina_c10036	CUST_4501_PI416193496	NA	NA	NA	Algae
16960	1402	13195	389	1331	-9.62	-3.266	9.86E-07	1.75E-05	1143	craniferina_c15920	CUST_13508_PI416193500	NA	NA	NA	Algae
28253	168	817	20	167	-4.828	-2.271	1.10E-08	5.69E-07	1144	craniferina_c4949	CUST_6956_PI416193500	156045703	XP_001589407.1	hypothetical protein SS1G_10046 [Sclerotinia sclerotiorum 1980] 	Fungus
44503	39	186	7	8	-4.822	-2.27	1.04E-08	5.43E-07	1145	craniferina_c21229	CUST_13881_PI416193496	NA	NA	NA	Algae
25402	19	3	2	2	6.7	2.744	3.40E-07	7.94E-06	1146	craniferina_c11307	CUST_11807_PI416193500	189199888	XP_001936281.1	thioredoxin [Pyrenophora tritici-repentis Pt-1C-BFP] 	Algae
34498	14	96	1	21	-6.611	-2.725	3.20E-07	7.55E-06	1147	craniferina_c16806	CUST_9844_PI416193496	169615665	XP_001801248.1	hypothetical protein SNOG_10993 [Phaeosphaeria nodorum SN15] 	Fungus
31777	65	4	34	4	18.091	4.177	2.31E-06	3.38E-05	1148	craniferina_c24425	CUST_16896_PI416193496	NA	NA	NA	Fungus
23662	15	2	1	0	8.353	3.062	7.39E-07	1.42E-05	1149	craniferina_c19998	CUST_12704_PI416193496	NA	NA	NA	Fungus
16004	44	4	9	3	13.934	3.801	1.80E-06	2.80E-05	1150	craniferina_c17003	CUST_9999_PI416193496	NA	NA	NA	Fungus
29570	831	137	495	14	5.462	2.449	8.57E-08	2.75E-06	1151	craniferina_lrc322	CUST_609_PI416193500	119190031	XP_001245622.1	hypothetical protein CIMG_05063 [Coccidioides immitis RS] 	Algae
13385	198	10	179	3	15.289	3.934	1.99E-06	3.01E-05	1152	craniferina_c7452	CUST_9251_PI416193500	296416940	XP_002838127.1	hypothetical protein [Tuber melanosporum Mel28] 	Fungus
24851	350	2	227	0	146.896	7.199	5.99E-06	6.95E-05	1153	craniferina_c11597	CUST_11983_PI416193500	NA	NA	NA	Algae
23743	24	2	3	0	11.568	3.532	1.41E-06	2.31E-05	1154	craniferina_c23800	CUST_16310_PI416193496	NA	NA	NA	Fungus
11837	223	1019	90	73	-4.877	-2.286	1.58E-08	7.55E-07	1155	craniferina_c21093	CUST_13752_PI416193496	NA	NA	NA	Fungus
25389	11	2	3	0	5.504	2.46	9.80E-08	3.04E-06	1156	craniferina_c9820	CUST_4350_PI416193496	NA	NA	NA	Algae
8680	1111	2	778	0	347.976	8.443	6.94E-06	7.78E-05	1157	Cr_WMidi_6241H04.ab1	CUST_18286_PI416193500	NA	NA	NA	Fungus
7082	3	39	1	5	-12.122	-3.6	1.48E-06	2.39E-05	1158	craniferina_c21015	CUST_13674_PI416193496	NA	NA	NA	Fungus
44809	4	18	1	1	-4.738	-2.244	6.44E-09	3.65E-07	1159	craniferina_c25504	CUST_17911_PI416193496	NA	NA	NA	Fungus
28048	7137	30468	2356	3356	-4.399	-2.137	2.23E-10	2.45E-08	1160	Cr_DMini_2305D06.ab1	CUST_16763_PI416193500	119467760	XP_001257686.1	"proteasome component Pre5, putative [Neosartorya fischeri NRRL 181] "	Fungus
7013	21	3	8	3	6.708	2.746	3.58E-07	8.23E-06	1161	craniferina_c25526	CUST_17930_PI416193496	169622230	XP_001804524.1	hypothetical protein SNOG_14332 [Phaeosphaeria nodorum SN15] 	Fungus
24134	132	18	62	10	7.698	2.944	6.07E-07	1.23E-05	1162	craniferina_c24583	CUST_17044_PI416193496	NA	NA	NA	Fungus
2338	97	12	28	1	7.853	2.973	6.56E-07	1.30E-05	1163	craniferina_c15214	CUST_8581_PI416193496	242760174	XP_002339935.1	"zinc finger protein, putative [Talaromyces stipitatus ATCC 10500] "	Fungus
28206	809	7	870	4	95.563	6.578	5.53E-06	6.55E-05	1164	craniferina_c16086	CUST_9280_PI416193496	NA	NA	NA	Fungus
30667	15	2	3	0	7.641	2.934	6.08E-07	1.23E-05	1165	craniferina_c14889	CUST_8313_PI416193496	NA	NA	NA	Fungus
29546	971	185	190	21	5.2	2.379	5.45E-08	1.95E-06	1166	craniferina_c22573	CUST_15152_PI416193496	242817079	XP_002486880.1	conserved hypothetical protein [Talaromyces stipitatus ATCC 10500] 	Algae
11530	95	444	17	52	-4.683	-2.228	5.32E-09	3.16E-07	1167	craniferina_c5423	CUST_7452_PI416193500	261355200	EEY17628.1	acetyl-CoA acetyltransferase [Verticillium albo-atrum VaMs.102]	Algae
33279	593	3275	98	799	-5.47	-2.452	9.94E-08	3.08E-06	1168	craniferina_lrc17590	CUST_10463_PI416193496	238504822	XP_002383640.1	conserved hypothetical protein [Aspergillus flavus NRRL3357] 	Fungus
43504	37	186	3	23	-4.99	-2.319	2.87E-08	1.19E-06	1169	craniferina_c16316	CUST_9464_PI416193496	169618211	XP_001802519.1	hypothetical protein SNOG_12295 [Phaeosphaeria nodorum SN15] 	Fungus
44486	41	8	8	4	5.69	2.508	1.53E-07	4.28E-06	1170	craniferina_c5724	CUST_7754_PI416193500	NA	NA	NA	Fungus
5542	24	164	3	42	-6.739	-2.753	3.98E-07	8.92E-06	1171	craniferina_c27780	CUST_20082_PI416193496	NA	NA	NA	Fungus
26157	51	249	9	79	-4.829	-2.272	1.56E-08	7.48E-07	1172	craniferina_c13372	CUST_7037_PI416193496	NA	NA	NA	Fungus
23653	138	951	133	234	-9.256	-3.21	9.97E-07	1.76E-05	1173	craniferina_c10858	CUST_11543_PI416193500	145256805	XP_001401521.1	hypothetical protein An04g01540 [Aspergillus niger] 	Algae
23671	4	53	3	12	-18.126	-4.18	2.55E-06	3.65E-05	1174	craniferina_c19444	CUST_12176_PI416193496	NA	NA	NA	Fungus
15855	188	32	72	5	5.594	2.484	1.34E-07	3.88E-06	1175	craniferina_c19184	CUST_11924_PI416193496	38326687	AAR17472.1	catalase [Cochliobolus heterostrophus]	Algae
27805	4527	971	1011	203	4.649	2.217	4.86E-09	2.91E-07	1176	craniferina_c3668	CUST_5557_PI416193500	242780226	XP_002479551.1	DnaJ domain protein [Talaromyces stipitatus ATCC 10500] 	Fungus
26824	319	2	247	0	120.704	6.915	6.14E-06	7.07E-05	1177	craniferina_c11225	CUST_11755_PI416193500	NA	NA	NA	Algae
34406	31202	3479	4416	948	9.114	3.188	9.92E-07	1.76E-05	1178	Cr_DMidi_9601D05.ab1	CUST_16314_PI416193500	295671647	XP_002796370.1	cytochrome P450 52A3 [Paracoccidioides brasiliensis Pb01] 	Fungus
18514	3	26	1	15	-8.431	-3.076	8.42E-07	1.55E-05	1179	craniferina_c16780	CUST_13873_PI416193500	169624582	XP_001805696.1	hypothetical protein SNOG_20176 [Phaeosphaeria nodorum SN15] 	Fungus
28646	94	416	15	87	-4.384	-2.132	3.69E-10	3.64E-08	1180	craniferina_c10712	CUST_4979_PI416193496	NA	NA	NA	Algae
21754	227	3966	305	73	-35.352	-5.144	4.06E-06	5.21E-05	1181	craniferina_c12636	CUST_6412_PI416193496	156056136	XP_001593992.1	hypothetical protein SS1G_05420 [Sclerotinia sclerotiorum 1980] 	Fungus
1820	388	2118	48	274	-5.451	-2.446	1.10E-07	3.33E-06	1182	craniferina_c2705	CUST_532_PI416193496	67517696	XP_658634.1	hypothetical protein AN1030.2 [Aspergillus nidulans FGSC A4] 	Fungus
24976	463	77	65	11	6.039	2.594	2.57E-07	6.42E-06	1183	craniferina_c9242	CUST_3930_PI416193496	238483529	XP_002373003.1	RNA polymerase I specific transcription initiation factor RRN3 [Aspergillus flavus NRRL3357] 	Fungus
10946	30	131	2	5	-4.382	-2.131	3.90E-10	3.78E-08	1184	craniferina_c21421	CUST_14681_PI416193500	189188114	XP_001930396.1	integral membrane protein [Pyrenophora tritici-repentis Pt-1C-BFP] 	Fungus
39608	82	12	35	7	7.173	2.843	5.55E-07	1.14E-05	1185	craniferina_c8023	CUST_9734_PI416193500	255956281	XP_002568893.1	Pc21g19020 [Penicillium chrysogenum Wisconsin 54-1255] 	Fungus
33367	821	119	243	32	6.89	2.784	4.77E-07	1.02E-05	1186	craniferina_c2377	CUST_3931_PI416193500	119501018	XP_001267266.1	"translation initiation factor EF-2 gamma subunit, putative [Neosartorya fischeri NRRL 181] "	Algae
3953	377	53	21	20	7.493	2.905	6.57E-07	1.30E-05	1187	craniferina_c20104	CUST_12807_PI416193496	NA	NA	NA	Fungus
35160	301	4175	284	466	-18.5	-4.209	2.78E-06	3.90E-05	1188	craniferina_c8019	CUST_3152_PI416193496	NA	NA	NA	Algae
10918	646	5921	258	1623	-9.583	-3.26	1.20E-06	2.04E-05	1189	craniferina_c1306	CUST_2303_PI416193500	240111026	EER29179.1	"Elongation factor 2, putative [Coccidioides posadasii C735 delta SOWgp]"	Fungus
4280	2915	693	392	79	4.2	2.07	1.14E-11	2.09E-09	1190	craniferina_c3880	CUST_968_PI416193496	256724147	EEU37519.1	hypothetical protein NECHADRAFT_64388 [Nectria haematococca mpVI 77-13-4]	Algae
26401	1387	12674	393	1370	-9.345	-3.224	1.15E-06	1.98E-05	1191	craniferina_c15920	CUST_13507_PI416193500	NA	NA	NA	Algae
40833	10	45	3	5	-4.729	-2.241	1.29E-08	6.49E-07	1192	craniferina_c7680	CUST_2953_PI416193496	156059168	XP_001595507.1	hypothetical protein SS1G_03596 [Sclerotinia sclerotiorum 1980] 	Fungus
32296	573	2447	98	85	-4.31	-2.108	2.07E-10	2.32E-08	1193	craniferina_lrc14404	CUST_12974_PI416193500	156059880	XP_001595863.1	hypothetical protein SS1G_03953 [Sclerotinia sclerotiorum 1980] 	Fungus
21618	49	229	5	39	-4.691	-2.23	9.61E-09	5.07E-07	1194	craniferina_c26364	CUST_18728_PI416193496	261353617	EEY16045.1	Znf1p [Verticillium albo-atrum VaMs.102]	Fungus
43583	20	4	3	1	4.855	2.279	2.28E-08	9.97E-07	1195	craniferina_c13000	CUST_6712_PI416193496	NA	NA	NA	Fungus
26140	269	1509	178	283	-6.347	-2.666	3.71E-07	8.47E-06	1196	craniferina_c18720	CUST_11484_PI416193496	145608794	XP_369855.2	hypothetical protein MGG_06370 [Magnaporthe oryzae 70-15] 	Fungus
15016	74	444	19	66	-6.074	-2.603	2.88E-07	6.96E-06	1197	craniferina_c3353	CUST_5174_PI416193500	154314702	XP_001556675.1	hypothetical protein BC1G_04060 [Botryotinia fuckeliana B05.10] 	Fungus
43337	836	108	283	27	7.61	2.928	7.17E-07	1.39E-05	1198	craniferina_c4803	CUST_6808_PI416193500	225681865	EEH20149.1	predicted protein [Paracoccidioides brasiliensis Pb03]	Fungus
25207	1306	39	858	8	26.468	4.726	3.57E-06	4.71E-05	1199	craniferina_c17076	CUST_10054_PI416193496	119488608	XP_001262754.1	hypothetical protein NFIA_113880 [Neosartorya fischeri NRRL 181] 	Fungus
24972	50	2	36	1	18.197	4.186	2.83E-06	3.95E-05	1200	craniferina_c10455	CUST_4795_PI416193496	NA	NA	NA	Fungus
33294	254	36	36	10	7.146	2.837	6.02E-07	1.22E-05	1201	craniferina_c16986	CUST_9984_PI416193496	NA	NA	NA	Fungus
34493	1292	109	668	53	11.718	3.551	1.81E-06	2.81E-05	1202	craniferina_c4213	CUST_6194_PI416193500	189204436	XP_001938553.1	hypothetical protein PTRG_08221 [Pyrenophora tritici-repentis Pt-1C-BFP] 	Fungus
27241	404	37	269	11	9.944	3.314	1.37E-06	2.26E-05	1203	craniferina_c12549	CUST_6344_PI416193496	NA	NA	NA	Algae
35168	43	202	8	41	-4.713	-2.237	1.36E-08	6.76E-07	1204	craniferina_c7768	CUST_3005_PI416193496	154280198	XP_001540912.1	F-actin capping protein beta subunit [Ajellomyces capsulatus NAm1] 	Fungus
28811	37	201	8	89	-5.197	-2.378	8.01E-08	2.61E-06	1205	craniferina_c24697	CUST_17151_PI416193496	NA	NA	NA	Fungus
36121	448	3	237	2	126.153	6.979	6.92E-06	7.76E-05	1206	craniferina_c16548	CUST_9649_PI416193496	259485917	CBF83347.1	"TPA: mitochondrial chaperone BCS1, putative (AFU_orthologue; AFUA_3G13000) [Aspergillus nidulans FGSC A4]"	Fungus
10749	261	10369	52	626	-40.203	-5.329	4.72E-06	5.83E-05	1207	craniferina_c7341	CUST_9168_PI416193500	256723009	EEU36388.1	hypothetical protein NECHADRAFT_86959 [Nectria haematococca mpVI 77-13-4]	Algae
39800	4471	1010	622	247	4.481	2.164	2.53E-09	1.74E-07	1208	craniferina_c7924	CUST_3097_PI416193496	NA	NA	NA	Fungus
22815	544	121	123	5	4.419	2.144	1.40E-09	1.08E-07	1209	craniferina_c20917	CUST_13581_PI416193496	NA	NA	NA	Fungus
29161	10	51	2	6	-5.186	-2.375	7.84E-08	2.57E-06	1210	craniferina_c26705	CUST_19059_PI416193496	NA	NA	NA	Fungus
43178	5647	25	3989	17	195.89	7.614	7.67E-06	8.40E-05	1211	Cr_WMini_2881B09.ab1	CUST_19396_PI416193500	NA	NA	NA	Algae
6045	31	142	2	13	-4.507	-2.172	3.44E-09	2.25E-07	1212	craniferina_c3177	CUST_701_PI416193496	NA	NA	NA	Fungus
27242	1192	3	701	3	348.333	8.444	8.15E-06	8.79E-05	1213	Cr_DMini_4897C03.ab1	CUST_17229_PI416193500	31415494	AAP44986.1	LacZalpha [Shuttle vector pNG168]	Algae
39134	281	1432	8	259	-5.05	-2.336	5.41E-08	1.94E-06	1214	craniferina_c11684	CUST_5659_PI416193496	NA	NA	NA	Fungus
39833	675	136	218	32	4.898	2.292	3.38E-08	1.35E-06	1215	craniferina_c6631	CUST_8644_PI416193500	NA	NA	NA	Fungus
23306	226	54	39	3	4.173	2.061	1.67E-11	2.88E-09	1216	craniferina_c4910	CUST_6917_PI416193500	255940104	XP_002560821.1	Pc16g04700 [Penicillium chrysogenum Wisconsin 54-1255] 	Fungus
39510	677	3587	215	421	-5.441	-2.444	1.39E-07	3.97E-06	1217	craniferina_lrc28286	CUST_20491_PI416193496	NA	NA	NA	Fungus
32589	4	43	3	24	-12.978	-3.698	2.14E-06	3.19E-05	1218	craniferina_c1851	CUST_3161_PI416193500	NA	NA	NA	Fungus
24879	2233	284	957	79	7.463	2.9	7.32E-07	1.41E-05	1219	craniferina_c7973	CUST_9691_PI416193500	226286603	EEH42116.1	DNA repair protein RAD16 [Paracoccidioides brasiliensis Pb18]	Fungus
1317	56	1199	92	59	-123.44	-6.948	7.08E-06	7.91E-05	1220	craniferina_c16638	CUST_13804_PI416193500	119194461	XP_001247834.1	conserved hypothetical protein [Coccidioides immitis RS]	Fungus
16850	2791	298	1208	107	9.052	3.178	1.17E-06	2.00E-05	1221	craniferina_c4754	CUST_6742_PI416193500	NA	NA	NA	Fungus
1823	85	689	79	66	-11.2	-3.485	1.80E-06	2.80E-05	1222	craniferina_lrc26847	CUST_19198_PI416193496	NA	NA	NA	Algae
30534	495	49	322	3	8.488	3.085	1.03E-06	1.81E-05	1223	craniferina_c26058	CUST_18438_PI416193496	NA	NA	NA	Fungus
13123	28065	95	18986	28	230.85	7.851	8.03E-06	8.69E-05	1224	craniferina_lrc116	CUST_221_PI416193500	164655656	XP_001728957.1	hypothetical protein MGL_3951 [Malassezia globosa CBS 7966] 	Fungus
16341	1087	5856	159	452	-5.415	-2.437	1.44E-07	4.09E-06	1225	craniferina_c10751	CUST_11480_PI416193500	NA	NA	NA	Fungus
3746	396	61	103	4	6.311	2.658	4.22E-07	9.35E-06	1226	craniferina_c24610	CUST_17071_PI416193496	NA	NA	NA	Fungus
33046	166	739	39	67	-4.528	-2.179	4.94E-09	2.96E-07	1227	craniferina_c19574	CUST_12297_PI416193496	NA	NA	NA	Fungus
27659	98	2	72	0	36.734	5.199	4.78E-06	5.87E-05	1228	craniferina_c22353	CUST_14763_PI416193500	256726104	EEU39466.1	predicted protein [Nectria haematococca mpVI 77-13-4]	Fungus
23243	470	3986	402	419	-10.645	-3.412	1.77E-06	2.77E-05	1229	craniferina_c4286	CUST_6279_PI416193500	189198059	XP_001935367.1	predicted protein [Pyrenophora tritici-repentis Pt-1C-BFP] 	Fungus
8178	6360	1403	1495	67	4.446	2.152	3.02E-09	2.02E-07	1230	craniferina_c1527	CUST_2670_PI416193500	145252168	XP_001397597.1	hypothetical protein An16g02850 [Aspergillus niger] 	Algae
8453	339	1723	39	379	-5.018	-2.327	6.11E-08	2.12E-06	1231	craniferina_lrc28252	CUST_20459_PI416193496	NA	NA	NA	Fungus
12395	39	191	8	40	-4.839	-2.275	3.55E-08	1.42E-06	1232	craniferina_c2034	CUST_314_PI416193496	240106137	EER24330.1	Major Facilitator Superfamily protein [Coccidioides posadasii C735 delta SOWgp]	Fungus
28848	65	298	16	81	-4.534	-2.181	6.21E-09	3.56E-07	1233	craniferina_c6696	CUST_2338_PI416193496	NA	NA	NA	Fungus
6780	553	66	233	14	7.96	2.993	9.60E-07	1.72E-05	1234	craniferina_c4803	CUST_6807_PI416193500	225681865	EEH20149.1	predicted protein [Paracoccidioides brasiliensis Pb03]	Fungus
8009	3998	26	2654	15	132.404	7.049	7.63E-06	8.37E-05	1235	craniferina_c16617	CUST_13796_PI416193500	291182911	EFE38558.1	hypothetical protein TRV_06752 [Trichophyton verrucosum HKI 0517]	Fungus
7862	761	84	468	12	7.702	2.945	8.63E-07	1.58E-05	1236	craniferina_c5671	CUST_7705_PI416193500	NA	NA	NA	Algae
10941	1611	10888	1715	245	-10.254	-3.358	1.76E-06	2.75E-05	1237	craniferina_c26420	CUST_18781_PI416193496	NA	NA	NA	Fungus
25789	1050	4643	197	375	-4.468	-2.16	4.69E-09	2.84E-07	1238	craniferina_c23439	CUST_15967_PI416193496	NA	NA	NA	Fungus
45203	43	237	21	16	-5.905	-2.562	3.44E-07	7.99E-06	1239	craniferina_c7465	CUST_2833_PI416193496	121705014	XP_001270770.1	C6 zinc finger domain protein [Aspergillus clavatus NRRL 1] 	Fungus
32728	634	151	56	47	4.335	2.116	1.37E-09	1.06E-07	1240	Cr_WMidi_8257F02.ab1	CUST_18673_PI416193500	50555389	XP_505103.1	YALI0F07018p [Yarrowia lipolytica] 	Algae
4156	332	19	105	7	17.322	4.115	3.18E-06	4.31E-05	1241	craniferina_c18518	CUST_11294_PI416193496	NA	NA	NA	Fungus
20311	81	405	22	82	-5.062	-2.34	7.96E-08	2.60E-06	1242	craniferina_c11004	CUST_5175_PI416193496	NA	NA	NA	Fungus
31686	60	8	33	8	10.436	3.383	1.87E-06	2.89E-05	1243	craniferina_c3251	CUST_5043_PI416193500	171681309	XP_001905598.1	hypothetical protein [Podospora anserina S mat+] 	Fungus
10820	190	861	17	146	-4.504	-2.171	6.51E-09	3.68E-07	1244	craniferina_lrc28326	CUST_20522_PI416193496	NA	NA	NA	Fungus
1231	242	56	5	10	4.355	2.123	1.69E-09	1.25E-07	1245	craniferina_c15771	CUST_9031_PI416193496	156043623	XP_001588368.1	hypothetical protein SS1G_10815 [Sclerotinia sclerotiorum 1980] 	Fungus
19997	2764	518	494	116	5.364	2.423	1.54E-07	4.29E-06	1246	craniferina_c1282	CUST_2259_PI416193500	NA	NA	NA	Fungus
25410	2766	14	2042	8	160.474	7.326	8.28E-06	8.90E-05	1247	craniferina_c9626	CUST_4207_PI416193496	NA	NA	NA	Fungus
25453	27	343	19	84	-14.286	-3.837	2.77E-06	3.89E-05	1248	craniferina_c24233	CUST_16716_PI416193496	NA	NA	NA	Fungus
10600	87	2	63	0	35.361	5.144	5.08E-06	6.17E-05	1249	craniferina_c1208	CUST_136_PI416193496	46139865	XP_391623.1	hypothetical protein FG11447.1 [Gibberella zeae PH-1]	Algae
16165	171	35	24	13	5.154	2.366	1.03E-07	3.16E-06	1250	craniferina_c15238	CUST_13250_PI416193500	145249738	XP_001401208.1	hypothetical protein An14g05850 [Aspergillus niger] 	Algae
29770	219	1089	35	15	-5.016	-2.327	7.19E-08	2.39E-06	1251	craniferina_c20400	CUST_13090_PI416193496	NA	NA	NA	Fungus
10137	488	91	70	34	5.62	2.491	2.55E-07	6.38E-06	1252	craniferina_c19379	CUST_12116_PI416193496	NA	NA	NA	Fungus
12073	6	29	2	5	-5.191	-2.376	1.17E-07	3.48E-06	1253	craniferina_c745	CUST_1354_PI416193500	189201485	XP_001937079.1	conserved hypothetical protein [Pyrenophora tritici-repentis Pt-1C-BFP] 	Fungus
41973	5265	18	3631	10	247.421	7.951	8.92E-06	9.41E-05	1254	Cr_WMini_2881B09.ab1	CUST_19397_PI416193500	NA	NA	NA	Algae
4060	158	31	13	9	5.179	2.373	1.14E-07	3.41E-06	1255	craniferina_c28162	CUST_20395_PI416193496	NA	NA	NA	Algae
3078	131	625	26	39	-4.824	-2.27	4.05E-08	1.56E-06	1256	craniferina_c16220	CUST_9386_PI416193496	NA	NA	NA	Algae
8537	525	2452	34	345	-4.644	-2.215	1.83E-08	8.47E-07	1257	craniferina_c2612	CUST_494_PI416193496	189210150	XP_001941407.1	phospholipase/Carboxylesterase superfamily protein [Pyrenophora tritici-repentis Pt-1C-BFP] 	Fungus
33122	6113	703	1271	283	9.088	3.184	1.43E-06	2.32E-05	1258	craniferina_lrc25829	CUST_18215_PI416193496	70995988	XP_752749.1	histone H3 [Aspergillus fumigatus Af293] 	Fungus
36297	748	43	473	6	14.081	3.816	2.81E-06	3.93E-05	1259	craniferina_c2968	CUST_4686_PI416193500	169599817	XP_001793331.1	hypothetical protein SNOG_02734 [Phaeosphaeria nodorum SN15] 	Fungus
14329	323	1746	92	547	-5.384	-2.429	1.81E-07	4.91E-06	1260	craniferina_c28159	CUST_20392_PI416193496	258569507	XP_002543557.1	conserved hypothetical protein [Uncinocarpus reesii 1704] 	Algae
12636	683	76	545	6	7.331	2.874	8.54E-07	1.57E-05	1261	craniferina_c4972	CUST_1478_PI416193496	NA	NA	NA	Fungus
10114	3	12	1	2	-4.478	-2.163	6.63E-09	3.73E-07	1262	craniferina_lrc272	CUST_512_PI416193500	119481647	XP_001260852.1	benzoate 4-monooxygenase cytochrome P450 [Neosartorya fischeri NRRL 181] 	Algae
40849	44	192	5	33	-4.296	-2.103	1.33E-09	1.05E-07	1263	craniferina_c2806	CUST_4478_PI416193500	225679739	EEH18023.1	E3 ubiquitin-protein ligase NEDD4 [Paracoccidioides brasiliensis Pb03] 	Fungus
15261	266	1351	42	184	-5.089	-2.347	9.47E-08	2.95E-06	1264	craniferina_c13046	CUST_6752_PI416193496	NA	NA	NA	Algae
19349	2748	501	340	44	5.47	2.451	2.17E-07	5.63E-06	1265	craniferina_c5661	CUST_7692_PI416193500	195504340	XP_002099036.1	GE10695 [Drosophila yakuba] 	Fungus
24378	9453	1323	3505	249	6.913	2.789	7.15E-07	1.38E-05	1266	craniferina_c8594	CUST_10200_PI416193500	296804506	XP_002843105.1	conserved hypothetical protein [Arthroderma otae CBS 113480] 	Fungus
25984	43491	8969	6009	602	4.827	2.271	4.62E-08	1.72E-06	1267	craniferina_c1347	CUST_2373_PI416193500	156056444	XP_001594146.1	hypothetical protein SS1G_05576 [Sclerotinia sclerotiorum 1980] 	Fungus
6524	518	2333	20	91	-4.505	-2.172	9.45E-09	5.01E-07	1268	craniferina_c27626	CUST_19942_PI416193496	NA	NA	NA	Fungus
23957	75	379	9	87	-4.994	-2.32	7.88E-08	2.58E-06	1269	craniferina_c4730	CUST_1371_PI416193496	NA	NA	NA	Fungus
3455	7152	1714	1050	110	4.147	2.052	1.58E-10	1.85E-08	1270	craniferina_c19462	CUST_14500_PI416193500	145238146	XP_001391720.1	hypothetical protein An07g06430 [Aspergillus niger] 	Fungus
24577	2	24	1	18	-8.943	-3.161	1.46E-06	2.36E-05	1271	craniferina_c21847	CUST_14468_PI416193496	NA	NA	NA	Fungus
35927	58	235	2	23	-4.02	-2.007	3.35E-12	7.85E-10	1272	craniferina_c2806	CUST_4477_PI416193500	225679739	EEH18023.1	E3 ubiquitin-protein ligase NEDD4 [Paracoccidioides brasiliensis Pb03] 	Fungus
2448	3429	84489	3604	10340	-36.521	-5.191	5.41E-06	6.45E-05	1273	craniferina_c10422	CUST_4771_PI416193496	NA	NA	NA	Fungus
43833	4497	832	1806	103	5.075	2.343	1.01E-07	3.10E-06	1274	craniferina_c14664	CUST_13059_PI416193500	NA	NA	NA	Fungus
10908	249	1136	28	186	-4.541	-2.183	1.37E-08	6.76E-07	1275	craniferina_c18839	CUST_11600_PI416193496	NA	NA	NA	Fungus
16899	53	249	7	50	-4.686	-2.228	2.79E-08	1.17E-06	1276	craniferina_c9704	CUST_4260_PI416193496	NA	NA	NA	Fungus
43505	67	313	23	66	-4.793	-2.261	4.35E-08	1.65E-06	1277	craniferina_c8584	CUST_10192_PI416193500	169603403	XP_001795123.1	hypothetical protein SNOG_04711 [Phaeosphaeria nodorum SN15] 	Algae
35741	2	19	1	4	-7.988	-2.998	1.19E-06	2.02E-05	1278	craniferina_c5879	CUST_7919_PI416193500	291175568	EFE31373.1	hypothetical protein ARB_01769 [Arthroderma benhamiae CBS 112371]	Fungus
16812	1674	9	958	1	155.118	7.277	8.82E-06	9.34E-05	1279	craniferina_c13284	CUST_6961_PI416193496	NA	NA	NA	Fungus
10236	206	49	36	3	4.175	2.062	3.45E-10	3.47E-08	1280	craniferina_c23248	CUST_15790_PI416193496	154320412	XP_001559522.1	hypothetical protein BC1G_01678 [Botryotinia fuckeliana B05.10] 	Fungus
41028	16855	831	11289	119	15.772	3.979	3.33E-06	4.47E-05	1281	craniferina_c8635	CUST_10226_PI416193500	242768440	XP_002341569.1	"heat shock protein/chaperonin HSP78, putative [Talaromyces stipitatus ATCC 10500] "	Fungus
41166	354	68	75	24	5.308	2.408	1.80E-07	4.87E-06	1282	craniferina_c7295	CUST_9140_PI416193500	121700641	XP_001268585.1	"sphinganine hydroxylase Sur2, putative [Aspergillus clavatus NRRL 1] "	Fungus
28415	2567	490	800	118	5.17	2.37	1.34E-07	3.88E-06	1283	craniferina_c13166	CUST_6857_PI416193496	NA	NA	NA	Algae
26283	298	1325	132	85	-4.719	-2.238	3.36E-08	1.35E-06	1284	craniferina_c3297	CUST_5098_PI416193500	261190558	XP_002621688.1	conserved hypothetical protein [Ajellomyces dermatitidis SLH14081] 	Fungus
9196	417	27	105	5	15.313	3.937	3.26E-06	4.40E-05	1285	craniferina_c22404	CUST_14997_PI416193496	NA	NA	NA	Fungus
30306	97	2	16	0	50.699	5.664	6.33E-06	7.24E-05	1286	craniferina_c24197	CUST_16686_PI416193496	154278104	XP_001539875.1	predicted protein [Ajellomyces capsulatus NAm1] 	Fungus
2177	115	539	22	58	-4.711	-2.236	3.29E-08	1.33E-06	1287	craniferina_lrc13621	CUST_7249_PI416193496	NA	NA	NA	Algae
37113	45	1975	8	241	-44.328	-5.47	6.05E-06	7.00E-05	1288	craniferina_c17774	CUST_10615_PI416193496	NA	NA	NA	Fungus
3219	135	6	145	3	13.899	3.797	2.98E-06	4.10E-05	1289	craniferina_c18262	CUST_11053_PI416193496	240108704	EER26878.1	Cytochrome P450 family protein [Coccidioides posadasii C735 delta SOWgp]	Fungus
29065	3	109	1	14	-43.982	-5.459	6.07E-06	7.02E-05	1290	craniferina_c26332	CUST_18696_PI416193496	NA	NA	NA	Fungus
14490	16	3	3	1	5.541	2.47	2.81E-07	6.83E-06	1291	craniferina_c863	CUST_1557_PI416193500	121712568	XP_001273895.1	aspartokinase [Aspergillus clavatus NRRL 1] 	Fungus
40215	18	99	7	34	-5.693	-2.509	3.50E-07	8.11E-06	1292	craniferina_c4622	CUST_1312_PI416193496	256729992	EEU43344.1	hypothetical protein NECHADRAFT_82537 [Nectria haematococca mpVI 77-13-4]	Algae
5480	41	171	1	29	-4.186	-2.065	5.63E-10	5.13E-08	1293	craniferina_c9860	CUST_4380_PI416193496	189204950	XP_001938810.1	riboflavin synthase alpha chain [Pyrenophora tritici-repentis Pt-1C-BFP] 	Fungus
41200	103	18	23	6	5.914	2.564	4.43E-07	9.71E-06	1294	craniferina_c12442	CUST_12364_PI416193500	154315196	XP_001556921.1	hypothetical protein BC1G_04637 [Botryotinia fuckeliana B05.10] 	Fungus
28106	172	29	72	3	5.501	2.46	2.65E-07	6.53E-06	1295	craniferina_c11557	CUST_5571_PI416193496	NA	NA	NA	Fungus
26168	86684	1754	15326	848	52.572	5.716	6.61E-06	7.48E-05	1296	craniferina_lrc18	CUST_36_PI416193500	255955135	XP_002568320.1	Pc21g12940 [Penicillium chrysogenum Wisconsin 54-1255] 	Fungus
1899	2	17	0	9	-7.143	-2.837	8.95E-07	1.63E-05	1297	Cr_Mini_01B01.ab1	CUST_17855_PI416193500	NA	NA	NA	Fungus
15690	4710	867	1914	85	5.078	2.344	1.20E-07	3.55E-06	1298	craniferina_c14664	CUST_13060_PI416193500	NA	NA	NA	Fungus
11116	2	98	0	8	-42.654	-5.415	6.12E-06	7.05E-05	1299	craniferina_c9660	CUST_4228_PI416193496	NA	NA	NA	Fungus
13660	50	4	32	3	12.594	3.655	2.83E-06	3.95E-05	1300	craniferina_c15597	CUST_13383_PI416193500	119487667	XP_001262565.1	hypothetical protein NFIA_031010 [Neosartorya fischeri NRRL 181] 	Fungus
44391	611	72	72	33	8.963	3.164	1.66E-06	2.62E-05	1301	craniferina_c27234	CUST_19568_PI416193496	239615219	EEQ92206.1	acetoacetyl-CoA reductase [Ajellomyces dermatitidis ER-3]	Fungus
1809	83	497	24	74	-6.096	-2.608	5.18E-07	1.09E-05	1302	craniferina_c3353	CUST_5173_PI416193500	154314702	XP_001556675.1	hypothetical protein BC1G_04060 [Botryotinia fuckeliana B05.10] 	Fungus
12390	6	29	2	7	-4.64	-2.214	2.79E-08	1.17E-06	1303	craniferina_c24427	CUST_15007_PI416193500	NA	NA	NA	Algae
30343	300470	23007	7447	5934	13.39	3.743	3.02E-06	4.15E-05	1304	craniferina_lrc28198	CUST_15323_PI416193500	171690566	XP_001910208.1	hypothetical protein [Podospora anserina S mat+] 	Algae
13880	190	930	74	47	-5.178	-2.372	1.58E-07	4.40E-06	1305	craniferina_c24815	CUST_17260_PI416193496	154303908	XP_001552360.1	hypothetical protein BC1G_08838 [Botryotinia fuckeliana B05.10] 	Fungus
2894	2	13	0	8	-4.753	-2.249	4.66E-08	1.73E-06	1306	Cr_WMidi_8257F08.ab1	CUST_18684_PI416193500	259489603	CBF90011.1	"TPA: oxidoreductase, 2OG-Fe(II) oxygenase family, putative (AFU_orthologue; AFUA_5G11160) [Aspergillus nidulans FGSC A4]"	Fungus
37256	90	12	29	2	7.193	2.847	9.59E-07	1.72E-05	1307	Cr_DMidi_9601G01.ab1	CUST_16358_PI416193500	255955015	XP_002568260.1	Pc21g12290 [Penicillium chrysogenum Wisconsin 54-1255] 	Algae
22807	179	34	59	9	5.197	2.378	1.72E-07	4.69E-06	1308	craniferina_c9763	CUST_10909_PI416193500	189208001	XP_001940334.1	DNA repair protein rad5 [Pyrenophora tritici-repentis Pt-1C-BFP] 	Algae
5045	2	18	0	7	-7.835	-2.97	1.23E-06	2.08E-05	1309	craniferina_c2296	CUST_394_PI416193496	240277062	EER40572.1	tRNA isopentenyltransferase [Ajellomyces capsulatus H143]	Algae
2238	54	259	10	23	-4.873	-2.285	7.47E-08	2.47E-06	1310	craniferina_c23562	CUST_16084_PI416193496	67522921	XP_659521.1	hypothetical protein AN1917.2 [Aspergillus nidulans FGSC A4] 	Fungus
39955	416	68	219	6	5.557	2.474	3.24E-07	7.63E-06	1311	craniferina_c17268	CUST_14102_PI416193500	156053229	XP_001592541.1	DNA repair protein rhp51 [Sclerotinia sclerotiorum 1980] 	Fungus
24742	6490	34	4330	7	147.364	7.203	9.36E-06	9.75E-05	1312	craniferina_c17753	CUST_10595_PI416193496	116202091	XP_001226857.1	conserved hypothetical protein [Chaetomium globosum CBS 148.51] 	Fungus
34423	1168	250	10	27	4.698	2.232	4.18E-08	1.59E-06	1313	craniferina_c1741	CUST_2993_PI416193500	255947558	XP_002564546.1	Pc22g05110 [Penicillium chrysogenum Wisconsin 54-1255] 	Fungus
37310	55	9	15	3	6.258	2.646	6.25E-07	1.25E-05	1314	craniferina_c9631	CUST_4210_PI416193496	NA	NA	NA	Algae
15587	241	54	14	16	4.634	2.212	3.13E-08	1.27E-06	1315	craniferina_c7544	CUST_9328_PI416193500	NA	NA	NA	Fungus
23707	119	23	32	4	5.149	2.364	1.59E-07	4.41E-06	1316	craniferina_c12442	CUST_12363_PI416193500	154315196	XP_001556921.1	hypothetical protein BC1G_04637 [Botryotinia fuckeliana B05.10] 	Fungus
38503	35	145	6	15	-4.228	-2.08	1.84E-09	1.34E-07	1317	craniferina_c12847	CUST_12502_PI416193500	NA	NA	NA	Algae
15243	369	54	115	22	7.029	2.813	9.30E-07	1.68E-05	1318	craniferina_c10096	CUST_4546_PI416193496	NA	NA	NA	Fungus
30243	33563	116	23263	54	233.325	7.866	1.04E-05	0.000105385	1319	craniferina_lrc116	CUST_222_PI416193500	164655656	XP_001728957.1	hypothetical protein MGL_3951 [Malassezia globosa CBS 7966] 	Fungus
2252	917	7084	1015	947	-11.669	-3.545	2.77E-06	3.89E-05	1320	craniferina_c6229	CUST_8249_PI416193500	169600467	XP_001793656.1	hypothetical protein SNOG_03069 [Phaeosphaeria nodorum SN15] 	Fungus
32203	13467	3437	158	378	3.934	1.976	1.44E-12	4.04E-10	1321	craniferina_c3517	CUST_828_PI416193496	291180721	EFE36505.1	hypothetical protein ARB_04026 [Arthroderma benhamiae CBS 112371]	Fungus
27728	26914	6639	4749	1020	4.043	2.015	1.07E-10	1.37E-08	1322	craniferina_lrc590	CUST_1085_PI416193500	154291075	XP_001546124.1	hypothetical protein BC1G_15425 [Botryotinia fuckeliana B05.10] 	Fungus
45004	185	6	130	2	23.115	4.531	4.94E-06	6.03E-05	1323	craniferina_c18587	CUST_11361_PI416193496	NA	NA	NA	Fungus
43798	138	611	13	35	-4.424	-2.145	1.28E-08	6.46E-07	1324	craniferina_c2455	CUST_4040_PI416193500	225561281	EEH09562.1	DUF500 domain-containing protein [Ajellomyces capsulatus G186AR]	Fungus
43847	246	3612	393	154	-58.922	-5.881	7.59E-06	8.33E-05	1325	craniferina_c21900	CUST_14519_PI416193496	NA	NA	NA	Fungus
13887	436	100	72	17	4.369	2.127	8.02E-09	4.40E-07	1326	craniferina_c16237	CUST_13644_PI416193500	121703493	XP_001270011.1	conserved hypothetical protein [Aspergillus clavatus NRRL 1] 	Fungus
15818	50	2	32	0	21.935	4.455	4.79E-06	5.88E-05	1327	craniferina_c19827	CUST_12540_PI416193496	NA	NA	NA	Fungus
19332	3032	636	162	141	4.849	2.278	8.01E-08	2.61E-06	1328	craniferina_c2851	CUST_4532_PI416193500	212533499	XP_002146906.1	"ubiquitin-protein ligase Sel1/Ubx2, putative [Penicillium marneffei ATCC 18224] "	Fungus
27543	999	101	782	15	8.268	3.048	1.58E-06	2.51E-05	1329	craniferina_c14967	CUST_13146_PI416193500	212543889	XP_002152099.1	"MFS monosaccharide transporter, putative [Penicillium marneffei ATCC 18224] "	Algae
1825	36	5	8	3	8.18	3.032	1.52E-06	2.44E-05	1330	craniferina_c20070	CUST_12775_PI416193496	NA	NA	NA	Algae
28094	25	104	4	11	-4.203	-2.071	1.93E-09	1.39E-07	1331	craniferina_c12482	CUST_6286_PI416193496	169625435	XP_001806121.1	hypothetical protein SNOG_15990 [Phaeosphaeria nodorum SN15] 	Fungus
15326	76	15	15	6	5.118	2.356	1.65E-07	4.54E-06	1332	craniferina_c27075	CUST_19419_PI416193496	121714847	XP_001275033.1	hypothetical protein ACLA_043250 [Aspergillus clavatus NRRL 1] 	Fungus
33704	210	5	139	2	34.958	5.128	6.13E-06	7.06E-05	1333	craniferina_c19825	CUST_12538_PI416193496	NA	NA	NA	Fungus
35865	152	17	88	7	8.136	3.024	1.52E-06	2.44E-05	1334	craniferina_c11238	CUST_5347_PI416193496	NA	NA	NA	Fungus
23982	15923	881	10551	133	14.397	3.848	3.66E-06	4.80E-05	1335	craniferina_c8635	CUST_10225_PI416193500	242768440	XP_002341569.1	"heat shock protein/chaperonin HSP78, putative [Talaromyces stipitatus ATCC 10500] "	Fungus
35791	93	402	30	38	-4.46	-2.157	1.84E-08	8.50E-07	1336	craniferina_c15394	CUST_13310_PI416193500	169603159	XP_001795001.1	hypothetical protein SNOG_04588 [Phaeosphaeria nodorum SN15] 	Fungus
4288	440	97	50	9	4.524	2.178	2.57E-08	1.10E-06	1337	craniferina_c2386	CUST_3943_PI416193500	189199994	XP_001936334.1	homeoprotein [Pyrenophora tritici-repentis Pt-1C-BFP] 	Algae
24455	90	401	11	42	-4.448	-2.153	1.77E-08	8.24E-07	1338	craniferina_lrc101	CUST_194_PI416193500	238496737	XP_002379604.1	conserved hypothetical protein [Aspergillus flavus NRRL3357] 	Fungus
4389	156	9	145	12	22.119	4.467	5.13E-06	6.20E-05	1339	Cr_DMidi_9601A06.ab1	CUST_16259_PI416193500	296804984	XP_002843319.1	conserved hypothetical protein [Arthroderma otae CBS 113480] 	Algae
9213	772	134	120	13	5.731	2.519	4.93E-07	1.05E-05	1340	craniferina_c1380	CUST_2430_PI416193500	NA	NA	NA	Fungus
3039	30	7	2	2	4.776	2.256	7.04E-08	2.36E-06	1341	craniferina_c19736	CUST_12453_PI416193496	296818459	XP_002849566.1	integral membrane protein [Arthroderma otae CBS 113480] 	Fungus
35850	226	52	25	10	4.394	2.136	1.39E-08	6.86E-07	1342	craniferina_c11486	CUST_5527_PI416193496	NA	NA	NA	Fungus
14152	61	8	26	2	6.908	2.788	9.81E-07	1.75E-05	1343	Cr_DMidi_9601C04.ab1	CUST_16293_PI416193500	NA	NA	NA	Algae
35142	461	69	16	23	6.918	2.79	9.95E-07	1.76E-05	1344	craniferina_c11081	CUST_11686_PI416193500	156054276	XP_001593064.1	hypothetical protein SS1G_05986 [Sclerotinia sclerotiorum 1980] 	Fungus
10040	83	434	22	82	-5.312	-2.409	2.72E-07	6.66E-06	1345	craniferina_c25051	CUST_17478_PI416193496	NA	NA	NA	Fungus
11778	121	26	25	7	4.787	2.259	7.73E-08	2.54E-06	1346	craniferina_c25486	CUST_17893_PI416193496	19850241	AAL99608.1	AF348412_1cytosolic aldehyde dehydrogenase RF2C [Zea mays] 	Fungus
21263	58	9	13	5	7.214	2.851	1.18E-06	2.02E-05	1347	craniferina_c18063	CUST_14341_PI416193500	242778294	XP_002479209.1	"lipin Smp2, putative [Talaromyces stipitatus ATCC 10500] "	Fungus
20707	169	29	48	3	5.783	2.532	5.18E-07	1.09E-05	1348	craniferina_c26076	CUST_18456_PI416193496	46126715	XP_387911.1	hypothetical protein FG07735.1 [Gibberella zeae PH-1]	Fungus
37840	75	467	34	22	-6.569	-2.716	8.46E-07	1.56E-05	1349	craniferina_c7103	CUST_2607_PI416193496	NA	NA	NA	Fungus
9073	27	123	9	31	-4.683	-2.227	5.54E-08	1.97E-06	1350	craniferina_c15988	CUST_9206_PI416193496	NA	NA	NA	Fungus
7841	24	106	11	3	-4.761	-2.251	7.07E-08	2.37E-06	1351	craniferina_c14948	CUST_8365_PI416193496	NA	NA	NA	Fungus
12189	1110	20	1188	11	38.999	5.285	6.90E-06	7.75E-05	1352	craniferina_c4870	CUST_1432_PI416193496	NA	NA	NA	Fungus
12974	7745	30665	2424	3651	-4.064	-2.023	4.53E-10	4.28E-08	1353	Cr_DMini_2305D06.ab1	CUST_16762_PI416193500	119467760	XP_001257686.1	"proteasome component Pre5, putative [Neosartorya fischeri NRRL 181] "	Fungus
28785	2197	94	2387	88	19.046	4.251	4.78E-06	5.87E-05	1354	craniferina_c20162	CUST_12864_PI416193496	NA	NA	NA	Fungus
14012	213	29	107	6	6.606	2.724	8.71E-07	1.59E-05	1355	craniferina_c12055	CUST_12195_PI416193500	238486578	XP_002374527.1	"cytosine deaminase, putative [Aspergillus flavus NRRL3357] "	Fungus
7567	39	176	7	44	-4.4	-2.138	1.66E-08	7.88E-07	1356	craniferina_c22855	CUST_15417_PI416193496	240106137	EER24330.1	Major Facilitator Superfamily protein [Coccidioides posadasii C735 delta SOWgp]	Fungus
36829	21860	5227	3504	294	4.149	2.053	1.65E-09	1.23E-07	1357	craniferina_c1021	CUST_1837_PI416193500	169608588	XP_001797713.1	hypothetical protein SNOG_07375 [Phaeosphaeria nodorum SN15] 	Algae
39593	8678	38981	3726	1589	-4.747	-2.247	7.07E-08	2.37E-06	1358	craniferina_c17924	CUST_14319_PI416193500	NA	NA	NA	Fungus
22122	51	264	10	64	-5.193	-2.377	2.38E-07	6.01E-06	1359	craniferina_c2597	CUST_4218_PI416193500	189197635	XP_001935155.1	NADP-dependent leukotriene B4 12-hydroxydehydrogenase [Pyrenophora tritici-repentis Pt-1C-BFP] 	Fungus
27950	88	3734	51	406	-49.861	-5.64	7.80E-06	8.51E-05	1360	craniferina_c8195	CUST_9881_PI416193500	258570335	XP_002543971.1	hypothetical protein UREG_03488 [Uncinocarpus reesii 1704] 	Fungus
38573	70	305	18	44	-4.446	-2.153	2.01E-08	9.01E-07	1361	craniferina_c9569	CUST_4169_PI416193496	255936803	XP_002559428.1	Pc13g10060 [Penicillium chrysogenum Wisconsin 54-1255] 	Fungus
38683	4	30	0	11	-7.361	-2.88	1.31E-06	2.18E-05	1362	craniferina_c19495	CUST_12224_PI416193496	NA	NA	NA	Algae
40852	5	45	2	21	-8.786	-3.135	2.05E-06	3.09E-05	1363	craniferina_lrc12756	CUST_12464_PI416193500	295646697	ADG23099.1	molecular chaperone [Rhizoplaca chrysoleuca]	Fungus
35134	358	43	186	13	7.521	2.911	1.40E-06	2.30E-05	1364	craniferina_c3516	CUST_5375_PI416193500	NA	NA	NA	Algae
38352	137	35	20	3	3.947	1.981	4.22E-11	6.39E-09	1365	craniferina_c18590	CUST_11364_PI416193496	NA	NA	NA	Algae
13404	91	13	38	7	8.005	3.001	1.74E-06	2.73E-05	1366	craniferina_c8023	CUST_9733_PI416193500	255956281	XP_002568893.1	Pc21g19020 [Penicillium chrysogenum Wisconsin 54-1255] 	Fungus
22779	1919	300	1401	40	5.479	2.454	3.94E-07	8.87E-06	1367	craniferina_c7826	CUST_3043_PI416193496	NA	NA	NA	Fungus
12973	66	8	8	5	11.064	3.468	3.03E-06	4.15E-05	1368	craniferina_c6278	CUST_8304_PI416193500	119478877	XP_001259472.1	XPG I-region protein [Neosartorya fischeri NRRL 181] 	Fungus
43979	12284	2518	2129	69	4.83	2.272	1.05E-07	3.19E-06	1369	craniferina_c15360	CUST_8704_PI416193496	NA	NA	NA	Fungus
43623	894	144	281	38	6.163	2.624	7.54E-07	1.44E-05	1370	craniferina_c6571	CUST_2271_PI416193496	159127563	EDP52678.1	"calcium-translocating P-type ATPase(PMCA-type),putative [Aspergillus fumigatus A1163]"	Fungus
16695	1346	7981	1032	1638	-7.25	-2.858	1.32E-06	2.20E-05	1371	craniferina_c15422	CUST_8749_PI416193496	291183726	EFE39325.1	hypothetical protein TRV_05995 [Trichophyton verrucosum HKI 0517]	Fungus
41773	898	6778	1009	996	-11.532	-3.528	3.29E-06	4.43E-05	1372	craniferina_c6229	CUST_8250_PI416193500	169600467	XP_001793656.1	hypothetical protein SNOG_03069 [Phaeosphaeria nodorum SN15] 	Fungus
13253	6	28	1	1	-4.848	-2.277	1.15E-07	3.46E-06	1373	craniferina_c745	CUST_1353_PI416193500	189201485	XP_001937079.1	conserved hypothetical protein [Pyrenophora tritici-repentis Pt-1C-BFP] 	Fungus
40695	93	382	12	45	-4.102	-2.036	1.57E-09	1.18E-07	1374	craniferina_c1334	CUST_2353_PI416193500	121710144	XP_001272688.1	conserved hypothetical protein [Aspergillus clavatus NRRL 1] 	Algae
12452	984	213	86	35	4.644	2.215	5.94E-08	2.08E-06	1375	craniferina_c9770	CUST_4312_PI416193496	154311744	XP_001555201.1	hypothetical protein BC1G_06331 [Botryotinia fuckeliana B05.10] 	Fungus
44084	1710	31	1550	30	57.086	5.835	8.68E-06	9.23E-05	1376	craniferina_c27082	CUST_19426_PI416193496	NA	NA	NA	Fungus
29538	42206	8916	3601	887	4.738	2.244	8.38E-08	2.70E-06	1377	craniferina_lrc1218	CUST_137_PI416193496	NA	NA	NA	Fungus
2915	678	138	75	26	4.951	2.308	1.58E-07	4.39E-06	1378	craniferina_c7901	CUST_9627_PI416193500	258577913	XP_002543138.1	predicted protein [Uncinocarpus reesii 1704] 	Fungus
15679	682	2972	203	476	-4.468	-2.16	3.01E-08	1.23E-06	1379	craniferina_c18818	CUST_11579_PI416193496	212537039	XP_002148675.1	conserved hypothetical protein [Penicillium marneffei ATCC 18224] 	Algae
38747	486	75	38	26	6.752	2.755	1.06E-06	1.86E-05	1380	craniferina_c11702	CUST_12042_PI416193500	240107431	EER25616.1	Plus-3 domain containing protein [Coccidioides posadasii C735 delta SOWgp]	Fungus
10198	11	50	3	3	-4.757	-2.25	9.00E-08	2.85E-06	1381	craniferina_c12541	CUST_6336_PI416193496	NA	NA	NA	Fungus
13097	34	208	17	58	-6.506	-2.702	9.55E-07	1.71E-05	1382	craniferina_c28175	CUST_20405_PI416193496	NA	NA	NA	Fungus
44265	7768	151	5271	28	38.928	5.283	7.60E-06	8.34E-05	1383	craniferina_c2295	CUST_3804_PI416193500	189205525	XP_001939097.1	CaaX farnesyltransferase alpha subunit [Pyrenophora tritici-repentis Pt-1C-BFP] 	Fungus
38549	108	469	18	101	-4.295	-2.103	1.27E-08	6.44E-07	1384	craniferina_c13645	CUST_7270_PI416193496	NA	NA	NA	Fungus
8010	26	109	7	16	-4.336	-2.117	1.61E-08	7.66E-07	1385	craniferina_c20801	CUST_13472_PI416193496	NA	NA	NA	Fungus
14935	338	2383	361	231	-10.634	-3.411	3.11E-06	4.25E-05	1386	craniferina_c10648	CUST_4931_PI416193496	NA	NA	NA	Fungus
27517	95	2	62	0	39.192	5.292	7.71E-06	8.43E-05	1387	craniferina_c21340	CUST_13985_PI416193496	NA	NA	NA	Algae
34650	470	2	335	0	157.689	7.301	1.18E-05	0.000116878	1388	craniferina_c5742	CUST_7781_PI416193500	NA	NA	NA	Fungus
6968	28022	296	41004	135	40.31	5.333	7.89E-06	8.57E-05	1389	Cr_DMini_865F10.ab1	CUST_17632_PI416193500	298411600	EFI28689.1	hypothetical protein CC1G_13715 [Coprinopsis cinerea okayama7130]	Algae
1291	45	253	12	95	-5.503	-2.46	4.76E-07	1.02E-05	1390	craniferina_lrc28262	CUST_20468_PI416193496	NA	NA	NA	Fungus
32333	8	38	2	12	-4.821	-2.269	1.26E-07	3.72E-06	1391	craniferina_c18560	CUST_11336_PI416193496	242801340	XP_002483743.1	conserved hypothetical protein [Talaromyces stipitatus ATCC 10500] 	Algae
41726	503	9	679	9	42.875	5.422	8.12E-06	8.76E-05	1392	craniferina_lrc1083	CUST_1946_PI416193500	NA	NA	NA	Algae
21194	987	176	94	46	5.723	2.517	6.29E-07	1.26E-05	1393	craniferina_c27407	CUST_19732_PI416193496	115398041	XP_001214612.1	clathrin heavy chain 1 [Aspergillus terreus NIH2624] 	Fungus
4147	1763	13	515	10	178.604	7.481	1.23E-05	0.000120572	1394	craniferina_c10806	CUST_11515_PI416193500	291185823	EFE41286.1	hypothetical protein TRV_03993 [Trichophyton verrucosum HKI 0517]	Fungus
40117	47	330	49	34	-9.819	-3.296	2.84E-06	3.96E-05	1395	craniferina_c8815	CUST_3632_PI416193496	NA	NA	NA	Algae
18173	177	2	100	0	80.205	6.326	1.01E-05	0.000102822	1396	craniferina_c1676	CUST_2893_PI416193500	NA	NA	NA	Algae
1806	21764	5696	565	792	3.844	1.942	4.55E-12	9.82E-10	1397	craniferina_lrc1310	CUST_2312_PI416193500	289621712	CBI51623.1	unnamed protein product [Sordaria macrospora]	Fungus
40784	5	28	3	5	-6.903	-2.787	1.23E-06	2.07E-05	1398	craniferina_c26409	CUST_18771_PI416193496	NA	NA	NA	Fungus
28674	1537	30	844	25	56.085	5.81	9.02E-06	9.48E-05	1399	craniferina_c13052	CUST_6758_PI416193496	NA	NA	NA	Algae
39196	679	138	79	26	4.971	2.313	1.95E-07	5.18E-06	1400	craniferina_c7901	CUST_9628_PI416193500	258577913	XP_002543138.1	predicted protein [Uncinocarpus reesii 1704] 	Fungus
22220	15	72	2	9	-4.782	-2.258	1.16E-07	3.48E-06	1401	craniferina_c4545	CUST_6544_PI416193500	169609615	XP_001798226.1	hypothetical protein SNOG_07900 [Phaeosphaeria nodorum SN15] 	Fungus
22196	55	306	17	91	-5.527	-2.466	5.17E-07	1.09E-05	1402	craniferina_c26072	CUST_18452_PI416193496	NA	NA	NA	Fungus
5175	162749	41023	36418	4128	3.909	1.967	1.15E-10	1.45E-08	1403	Cr_DMini_4897H08.ab1	CUST_17353_PI416193500	238505620	XP_002384026.1	conserved hypothetical protein [Aspergillus flavus NRRL3357] 	Fungus
11553	72	2	90	0	16.296	4.026	4.99E-06	6.07E-05	1404	Cr_WMini_4129E01.ab1	CUST_19792_PI416193500	154299972	XP_001550403.1	hypothetical protein BC1G_11175 [Botryotinia fuckeliana B05.10] 	Fungus
30575	37	161	11	35	-4.375	-2.129	2.49E-08	1.07E-06	1405	craniferina_c14398	CUST_7901_PI416193496	NA	NA	NA	Fungus
34065	46	188	5	29	-4.052	-2.019	1.54E-09	1.17E-07	1406	craniferina_c7984	CUST_3133_PI416193496	156031225	XP_001584937.1	hypothetical protein SS1G_14034 [Sclerotinia sclerotiorum 1980] 	Fungus
18878	22	2	9	0	10.799	3.433	3.37E-06	4.51E-05	1407	craniferina_c23928	CUST_16428_PI416193496	NA	NA	NA	Fungus
38329	63	13	7	1	4.821	2.269	1.35E-07	3.89E-06	1408	craniferina_c14258	CUST_7782_PI416193496	NA	NA	NA	Algae
16042	408	81	34	31	5.358	2.422	4.17E-07	9.25E-06	1409	craniferina_c10195	CUST_4615_PI416193496	169607705	XP_001797272.1	hypothetical protein SNOG_06911 [Phaeosphaeria nodorum SN15] 	Fungus
35176	185	1025	32	197	-5.529	-2.467	5.33E-07	1.11E-05	1410	craniferina_lrc135	CUST_259_PI416193500	226295108	EEH50528.1	conserved hypothetical protein [Paracoccidioides brasiliensis Pb18]	Fungus
3420	7853	1947	1298	54	3.994	1.998	6.86E-10	6.04E-08	1411	craniferina_c3472	CUST_5312_PI416193500	296419891	XP_002839525.1	hypothetical protein [Tuber melanosporum Mel28] 	Algae
41955	787	161	58	37	4.979	2.316	2.17E-07	5.63E-06	1412	craniferina_lrc3501	CUST_819_PI416193496	NA	NA	NA	Fungus
8700	505	79	267	13	5.676	2.505	6.44E-07	1.28E-05	1413	craniferina_c27288	CUST_19619_PI416193496	NA	NA	NA	Algae
44991	326	71	56	18	4.668	2.223	8.83E-08	2.81E-06	1414	craniferina_c16237	CUST_13643_PI416193500	121703493	XP_001270011.1	conserved hypothetical protein [Aspergillus clavatus NRRL 1] 	Fungus
40471	20	97	9	15	-5.151	-2.365	3.08E-07	7.32E-06	1415	craniferina_c5536	CUST_1746_PI416193496	NA	NA	NA	Fungus
36912	17	91	7	11	-5.784	-2.532	7.16E-07	1.39E-05	1416	craniferina_c6182	CUST_2073_PI416193496	145231136	XP_001389832.1	hypothetical protein An01g14420 [Aspergillus niger] 	Algae
13906	844	17	562	1	38.359	5.261	8.12E-06	8.76E-05	1417	craniferina_c15119	CUST_8507_PI416193496	NA	NA	NA	Fungus
11362	11450	20	8448	4	388.704	8.603	1.41E-05	0.000133712	1418	Cr_WMidi_9601A06.ab1	CUST_18875_PI416193500	NA	NA	NA	Fungus
4455	387	77	6	11	5.08	2.345	2.76E-07	6.74E-06	1419	craniferina_c12257	CUST_12288_PI416193500	261351735	EEY14163.1	osmosensing histidine protein kinase SLN1 [Verticillium albo-atrum VaMs.102]	Algae
12952	33	2	9	0	16.125	4.011	5.17E-06	6.24E-05	1420	craniferina_c19358	CUST_12095_PI416193496	116206266	XP_001228942.1	hypothetical protein CHGG_02426 [Chaetomium globosum CBS 148.51] 	Fungus
41616	27	6	2	2	4.616	2.207	7.78E-08	2.56E-06	1421	craniferina_c27254	CUST_19588_PI416193496	NA	NA	NA	Algae
20502	313	40	58	5	7.727	2.95	1.95E-06	2.98E-05	1422	craniferina_c11702	CUST_12041_PI416193500	240107431	EER25616.1	Plus-3 domain containing protein [Coccidioides posadasii C735 delta SOWgp]	Fungus
29678	73636	1222	43465	231	50.639	5.662	9.20E-06	9.62E-05	1423	craniferina_c9694	CUST_4253_PI416193496	NA	NA	NA	Fungus
36281	241	45	43	6	5.337	2.416	4.46E-07	9.77E-06	1424	craniferina_c19169	CUST_11909_PI416193496	NA	NA	NA	Fungus
3509	211	920	21	171	-4.32	-2.111	2.33E-08	1.01E-06	1425	craniferina_c3896	CUST_5839_PI416193500	225557570	EEH05856.1	vacuolar ATP synthase subunit B [Ajellomyces capsulatus G186AR]	Fungus
30927	929	77	696	26	10.415	3.381	3.40E-06	4.54E-05	1426	craniferina_c15310	CUST_8656_PI416193496	NA	NA	NA	Fungus
26315	21	100	3	10	-4.833	-2.273	1.64E-07	4.52E-06	1427	craniferina_c9944	CUST_11000_PI416193500	NA	NA	NA	Fungus
15747	1913	7	1401	2	217.504	7.765	1.38E-05	0.0001319	1428	craniferina_c6494	CUST_8507_PI416193500	261204864	XP_002627169.1	mitosis protein dim1 [Ajellomyces dermatitidis SLH14081] 	Fungus
37618	77	16	8	2	4.671	2.224	1.01E-07	3.10E-06	1429	craniferina_c21648	CUST_14283_PI416193496	NA	NA	NA	Fungus
15013	60	2	22	0	28.092	4.812	7.31E-06	8.11E-05	1430	craniferina_c4767	CUST_1384_PI416193496	189210591	XP_001941627.1	hypothetical protein PTRG_11296 [Pyrenophora tritici-repentis Pt-1C-BFP] 	Fungus
43404	3834	761	215	110	5.07	2.342	2.96E-07	7.10E-06	1431	craniferina_c24534	CUST_16999_PI416193496	121707787	XP_001271941.1	"conserved membrane protein, putative [Aspergillus clavatus NRRL 1] "	Fungus
19982	1766	385	528	68	4.505	2.172	5.94E-08	2.08E-06	1432	craniferina_lrc6787	CUST_8770_PI416193500	NA	NA	NA	Fungus
27310	285	1661	75	466	-5.812	-2.539	7.69E-07	1.45E-05	1433	craniferina_c10492	CUST_4824_PI416193496	NA	NA	NA	Fungus
26886	3877	13	2631	1	232.16	7.859	1.41E-05	0.000134347	1434	craniferina_c8594	CUST_10199_PI416193500	296804506	XP_002843105.1	conserved hypothetical protein [Arthroderma otae CBS 113480] 	Fungus
14661	411	82	8	16	5.1	2.351	3.23E-07	7.61E-06	1435	craniferina_c12257	CUST_12287_PI416193500	261351735	EEY14163.1	osmosensing histidine protein kinase SLN1 [Verticillium albo-atrum VaMs.102]	Algae
43133	738	139	70	43	5.495	2.458	5.84E-07	1.19E-05	1436	craniferina_c1513	CUST_2648_PI416193500	240281741	EER45244.1	QDE2 protein [Ajellomyces capsulatus H143]	Fungus
13586	24	142	18	42	-7.065	-2.821	1.59E-06	2.52E-05	1437	craniferina_c11127	CUST_11699_PI416193500	159125980	EDP51096.1	farnesyl-pyrophosphate synthetase [Aspergillus fumigatus A1163]	Fungus
5325	12285	123011	7478	17870	-11.12	-3.475	3.92E-06	5.06E-05	1438	craniferina_c10129	CUST_11125_PI416193500	289620433	CBI53006.1	unnamed protein product [Sordaria macrospora]	Fungus
18078	94	366	12	43	-3.89	-1.96	2.53E-10	2.72E-08	1439	craniferina_c5563	CUST_1764_PI416193496	169622483	XP_001804650.1	hypothetical protein SNOG_14466 [Phaeosphaeria nodorum SN15] 	Fungus
21927	15	67	6	17	-4.51	-2.173	6.31E-08	2.17E-06	1440	craniferina_c14480	CUST_7971_PI416193496	NA	NA	NA	Fungus
17687	291	58	40	12	5.058	2.339	3.08E-07	7.32E-06	1441	craniferina_c10123	CUST_11121_PI416193500	119183740	XP_001242868.1	hypothetical protein CIMG_06764 [Coccidioides immitis RS]	Fungus
5357	170	810	28	88	-4.793	-2.261	1.64E-07	4.52E-06	1442	craniferina_c5070	CUST_1523_PI416193496	238487094	XP_002374785.1	electron transfer flavoprotein-ubiquinone oxidoreductase [Aspergillus flavus NRRL3357] 	Fungus
25949	590	34	533	11	13.557	3.761	4.84E-06	5.92E-05	1443	craniferina_c11566	CUST_11965_PI416193500	296818393	XP_002849533.1	phoma betae P450 monooxygenase No.2 [Arthroderma otae CBS 113480] 	Algae
11172	99	2227	25	362	-22.771	-4.509	6.91E-06	7.76E-05	1444	craniferina_c20992	CUST_13653_PI416193496	NA	NA	NA	Fungus
14969	728	182	8	32	4.048	2.017	3.67E-09	2.36E-07	1445	craniferina_c10851	CUST_5077_PI416193496	156058294	XP_001595070.1	hypothetical protein SS1G_03158 [Sclerotinia sclerotiorum 1980] 	Fungus
39615	6090	85	6689	70	54.123	5.758	9.99E-06	0.000102257	1446	craniferina_c5731	CUST_7766_PI416193500	115401744	XP_001216460.1	hypothetical protein ATEG_07839 [Aspergillus terreus NIH2624] 	Fungus
28575	25915	96	16830	46	229.446	7.842	1.47E-05	0.000138264	1447	craniferina_c5269	CUST_7278_PI416193500	NA	NA	NA	Fungus
9626	379	64	24	27	6.272	2.649	1.12E-06	1.94E-05	1448	craniferina_c25170	CUST_17592_PI416193496	189211321	XP_001941991.1	adenylate cyclase [Pyrenophora tritici-repentis Pt-1C-BFP] 	Fungus
44389	20	101	4	27	-5.122	-2.357	3.60E-07	8.26E-06	1449	craniferina_c18316	CUST_11103_PI416193496	NA	NA	NA	Algae
20821	108	516	46	115	-4.992	-2.32	2.81E-07	6.84E-06	1450	craniferina_c2162	CUST_352_PI416193496	169598134	XP_001792490.1	hypothetical protein SNOG_01866 [Phaeosphaeria nodorum SN15] 	Fungus
30005	22	145	9	52	-6.62	-2.727	1.37E-06	2.25E-05	1451	craniferina_c16073	CUST_9268_PI416193496	NA	NA	NA	Algae
5635	167	38	31	14	4.51	2.173	6.96E-08	2.34E-06	1452	craniferina_c10526	CUST_11347_PI416193500	71001674	XP_755518.1	conserved hypothetical protein [Aspergillus fumigatus Af293] 	Fungus
30853	187	927	13	223	-4.87	-2.284	2.21E-07	5.71E-06	1453	craniferina_c15630	CUST_8920_PI416193496	39973179	XP_367980.1	conserved hypothetical protein [Magnaporthe oryzae 70-15] 	Algae
16947	639	122	207	22	5.094	2.349	3.56E-07	8.21E-06	1454	craniferina_c17320	CUST_10238_PI416193496	226510305	NP_001141837.1	hypothetical protein LOC100273979 [Zea mays] 	Algae
15059	2685	578	291	153	4.752	2.248	1.54E-07	4.29E-06	1455	craniferina_c8203	CUST_9886_PI416193500	NA	NA	NA	Algae
12328	197	41	14	9	4.861	2.281	2.18E-07	5.67E-06	1456	craniferina_c6093	CUST_2028_PI416193496	255938754	XP_002560147.1	Pc14g01530 [Penicillium chrysogenum Wisconsin 54-1255] 	Fungus
36648	47826	11851	7269	1694	4.03	2.011	3.47E-09	2.25E-07	1457	craniferina_c1066	CUST_1913_PI416193500	154291795	XP_001546477.1	hypothetical protein BC1G_14974 [Botryotinia fuckeliana B05.10] 	Algae
30067	2	25	0	5	-12.104	-3.597	4.54E-06	5.66E-05	1458	craniferina_c2713	CUST_534_PI416193496	NA	NA	NA	Fungus
2014	3902	28352	1044	4434	-7.371	-2.882	2.00E-06	3.03E-05	1459	craniferina_c3155	CUST_4934_PI416193500	115491995	XP_001210625.1	conserved hypothetical protein [Aspergillus terreus NIH2624] 	Fungus
36376	117	469	29	48	-4.098	-2.035	7.82E-09	4.32E-07	1460	craniferina_c12436	CUST_6246_PI416193496	NA	NA	NA	Fungus
20554	192	831	34	92	-4.363	-2.125	4.09E-08	1.57E-06	1461	craniferina_c24421	CUST_16892_PI416193496	NA	NA	NA	Fungus
4386	33	142	4	18	-4.254	-2.089	2.26E-08	9.86E-07	1462	craniferina_c16417	CUST_13715_PI416193500	NA	NA	NA	Fungus
42600	108	462	13	43	-4.28	-2.098	2.72E-08	1.14E-06	1463	craniferina_c23476	CUST_16002_PI416193496	240274095	EER37613.1	NIF domain-containing protein [Ajellomyces capsulatus H143]	Fungus
7613	34	152	6	17	-4.481	-2.164	6.61E-08	2.24E-06	1464	craniferina_c16417	CUST_13716_PI416193500	NA	NA	NA	Fungus
15265	39	161	14	8	-4.343	-2.119	3.94E-08	1.53E-06	1465	craniferina_c25163	CUST_17585_PI416193496	NA	NA	NA	Algae
17698	54	2	59	1	14.861	3.893	5.50E-06	6.53E-05	1466	craniferina_c13496	CUST_7144_PI416193496	242794709	XP_002482430.1	60S ribosomal protein L23 [Talaromyces stipitatus ATCC 10500] 	Algae
3530	430	74	226	6	5.259	2.395	4.92E-07	1.05E-05	1467	craniferina_c17268	CUST_14101_PI416193500	156053229	XP_001592541.1	DNA repair protein rhp51 [Sclerotinia sclerotiorum 1980] 	Fungus
11280	13924	135118	8503	17533	-10.807	-3.434	4.14E-06	5.28E-05	1468	craniferina_c10129	CUST_11126_PI416193500	289620433	CBI53006.1	unnamed protein product [Sordaria macrospora]	Fungus
32309	383	87	112	15	4.338	2.117	3.97E-08	1.54E-06	1469	craniferina_c8715	CUST_10282_PI416193500	115491973	XP_001210614.1	conserved hypothetical protein [Aspergillus terreus NIH2624] 	Fungus
5278	2542	42	2775	36	47.211	5.561	1.01E-05	0.000102813	1470	craniferina_c2527	CUST_4121_PI416193500	258571499	XP_002544553.1	"NADH dehydrogenase (quinone), G subunit [Uncinocarpus reesii 1704] "	Fungus
12371	135	557	19	47	-4.136	-2.048	1.29E-08	6.49E-07	1471	craniferina_c5423	CUST_7451_PI416193500	261355200	EEY17628.1	acetyl-CoA acetyltransferase [Verticillium albo-atrum VaMs.102]	Algae
37559	651	3	244	1	232.507	7.861	1.59E-05	0.000148071	1472	craniferina_c20244	CUST_14564_PI416193500	NA	NA	NA	Fungus
25204	47	301	3	15	-6.463	-2.692	1.41E-06	2.31E-05	1473	craniferina_c18996	CUST_11746_PI416193496	NA	NA	NA	Algae
15803	164	1976	83	770	-12.994	-3.7	5.15E-06	6.22E-05	1474	craniferina_c3309	CUST_5109_PI416193500	256728173	EEU41530.1	hypothetical protein NECHADRAFT_87703 [Nectria haematococca mpVI 77-13-4]	Fungus
31992	191	26	51	1	7.123	2.832	1.96E-06	2.99E-05	1475	craniferina_c2674	CUST_4309_PI416193500	240107896	EER26070.1	hypothetical protein CPC735_002370 [Coccidioides posadasii C735 delta SOWgp]	Fungus
28465	17	2	9	0	7.922	2.986	2.61E-06	3.72E-05	1476	craniferina_c14736	CUST_13078_PI416193500	159125535	EDP50652.1	"thioredoxin reductase Trr1/Trr2, putative [Aspergillus fumigatus A1163]"	Fungus
23083	2412	82	2532	51	21.091	4.399	7.20E-06	8.00E-05	1477	craniferina_c5980	CUST_8012_PI416193500	169601680	XP_001794262.1	hypothetical protein SNOG_03711 [Phaeosphaeria nodorum SN15] 	Fungus
43896	18	86	12	5	-5.87	-2.553	9.74E-07	1.73E-05	1478	craniferina_c16335	CUST_9482_PI416193496	296808257	XP_002844467.1	conserved hypothetical protein [Arthroderma otae CBS 113480] 	Fungus
29386	117	11	52	1	9.504	3.249	3.65E-06	4.79E-05	1479	craniferina_lrc605	CUST_1108_PI416193500	238505620	XP_002384026.1	conserved hypothetical protein [Aspergillus flavus NRRL3357] 	Fungus
8715	76	301	13	25	-3.971	-1.99	2.86E-09	1.93E-07	1480	craniferina_c4486	CUST_1240_PI416193496	189192490	XP_001932584.1	vesicle-fusing ATPase [Pyrenophora tritici-repentis Pt-1C-BFP] 	Fungus
40029	13	3	1	0	5.098	2.35	4.28E-07	9.44E-06	1481	craniferina_c16814	CUST_9850_PI416193496	291188355	EFE43694.1	hypothetical protein TRV_01503 [Trichophyton verrucosum HKI 0517]	Fungus
11483	157	932	22	364	-5.684	-2.507	8.72E-07	1.59E-05	1482	craniferina_lrc16709	CUST_9772_PI416193496	79677339	CAI77901.1	polyubiquitine protein [Collozoum inerme]	Fungus
37268	556	5802	289	165	-11.382	-3.509	4.67E-06	5.78E-05	1483	craniferina_lrc293	CUST_551_PI416193500	255940382	XP_002560960.1	Pc16g06240 [Penicillium chrysogenum Wisconsin 54-1255] 	Fungus
42742	155	5	103	4	30.035	4.909	8.89E-06	9.38E-05	1484	craniferina_c6676	CUST_8686_PI416193500	NA	NA	NA	Fungus
19202	1386	337	174	78	4.175	2.062	2.25E-08	9.86E-07	1485	craniferina_c8732	CUST_3582_PI416193496	291184234	EFE39786.1	"C2H2 finger domain protein, putative [Trichophyton verrucosum HKI 0517]"	Fungus
14564	266	28	104	38	18.03	4.172	6.95E-06	7.78E-05	1486	Cr_DMidi_5473A11.ab1	CUST_15796_PI416193500	NA	NA	NA	Algae
32986	1136	73	1030	19	11.785	3.559	4.98E-06	6.06E-05	1487	craniferina_c6046	CUST_2003_PI416193496	296818393	XP_002849533.1	phoma betae P450 monooxygenase No.2 [Arthroderma otae CBS 113480] 	Fungus
30920	8696	59	6188	1	104.238	6.704	1.41E-05	0.000134347	1488	craniferina_c995	CUST_1792_PI416193500	189199146	XP_001935910.1	40S ribosomal protein S6-B [Pyrenophora tritici-repentis Pt-1C-BFP] 	Algae
22694	107	6	109	7	19.317	4.272	7.38E-06	8.17E-05	1489	craniferina_c17978	CUST_10794_PI416193496	NA	NA	NA	Fungus
9030	3388	653	368	199	5.352	2.42	6.54E-07	1.30E-05	1490	craniferina_c2798	CUST_4470_PI416193500	189188444	XP_001930561.1	predicted protein [Pyrenophora tritici-repentis Pt-1C-BFP] 	Algae
21458	63	269	7	29	-4.291	-2.101	4.40E-08	1.66E-06	1491	craniferina_c27354	CUST_19685_PI416193496	NA	NA	NA	Algae
9056	13	2	9	0	5.553	2.473	8.23E-07	1.53E-05	1492	craniferina_c5500	CUST_7539_PI416193500	242803381	XP_002484162.1	TOR signaling pathway phosphatase SitA [Talaromyces stipitatus ATCC 10500] 	Fungus
38979	6345	80	3734	24	68.399	6.096	1.29E-05	0.000125184	1493	Cr_DMini_4897D04.ab1	CUST_17255_PI416193500	189195376	XP_001934026.1	GTPase-activating protein GYP7 [Pyrenophora tritici-repentis Pt-1C-BFP] 	Fungus
19916	114	25	15	3	4.519	2.176	1.05E-07	3.19E-06	1494	craniferina_c25478	CUST_17886_PI416193496	121712886	XP_001274054.1	"NADPH-dependent FMN/FAD containing oxidoreductase, putative [Aspergillus clavatus NRRL 1] "	Fungus
24055	11	43	4	7	-4.174	-2.061	2.39E-08	1.04E-06	1495	craniferina_c25464	CUST_17873_PI416193496	NA	NA	NA	Algae
3549	345	84	84	12	4.053	2.019	1.04E-08	5.43E-07	1496	craniferina_c13624	CUST_7252_PI416193496	226289042	EEH44554.1	conserved hypothetical protein [Paracoccidioides brasiliensis Pb18]	Fungus
44521	5668	1485	518	54	3.807	1.929	2.65E-10	2.81E-08	1497	craniferina_c1527	CUST_2669_PI416193500	145252168	XP_001397597.1	hypothetical protein An16g02850 [Aspergillus niger] 	Algae
2110	3	12	1	1	-4.197	-2.069	2.79E-08	1.17E-06	1498	craniferina_c4552	CUST_1276_PI416193496	NA	NA	NA	Fungus
18427	10	2	2	0	5.379	2.427	6.93E-07	1.35E-05	1499	craniferina_c7712	CUST_9480_PI416193500	119182137	XP_001242218.1	hypothetical protein CIMG_06114 [Coccidioides immitis RS]	Fungus
40220	31192	328	45859	113	38.824	5.279	1.03E-05	0.000104516	1500	Cr_DMini_865F10.ab1	CUST_17633_PI416193500	298411600	EFI28689.1	hypothetical protein CC1G_13715 [Coprinopsis cinerea okayama7130]	Algae
30454	211	49	36	13	4.359	2.124	6.01E-08	2.10E-06	1501	craniferina_c12399	CUST_6213_PI416193496	NA	NA	NA	Algae
10791	15619	162	11347	53	76.401	6.256	1.36E-05	0.000130409	1502	craniferina_lrc47	CUST_90_PI416193500	156043865	XP_001588489.1	predicted protein [Sclerotinia sclerotiorum 1980] 	Fungus
32999	60	243	1	47	-3.992	-1.997	5.57E-09	3.27E-07	1503	craniferina_c5461	CUST_7487_PI416193500	115389408	XP_001212209.1	predicted protein [Aspergillus terreus NIH2624] 	Fungus
30435	79	301	17	16	-3.847	-1.944	7.31E-10	6.35E-08	1504	craniferina_c3260	CUST_733_PI416193496	NA	NA	NA	Fungus
30639	50	6	23	5	9.986	3.32	4.30E-06	5.44E-05	1505	craniferina_c22580	CUST_15157_PI416193496	NA	NA	NA	Fungus
24516	167	3	188	1	40.82	5.351	1.09E-05	0.000109733	1506	craniferina_c23413	CUST_15945_PI416193496	296011672	ADG65527.1	cytochrome oxidase subunit 1 [Philodina sp. PhaS1]	Fungus
15970	8935	1112	7652	98	6.403	2.679	1.57E-06	2.50E-05	1507	craniferina_c6095	CUST_8130_PI416193500	156048935	XP_001590434.1	hypothetical protein SS1G_08174 [Sclerotinia sclerotiorum 1980] 	Fungus
6775	57	2275	9	549	-39.492	-5.303	1.08E-05	0.000109115	1508	craniferina_c19349	CUST_12086_PI416193496	115397885	XP_001214534.1	conserved hypothetical protein [Aspergillus terreus NIH2624] 	Algae
11219	70	265	7	23	-3.805	-1.928	3.52E-10	3.51E-08	1509	craniferina_c1144	CUST_122_PI416193496	115437818	XP_001217907.1	hypothetical protein ATEG_09285 [Aspergillus terreus NIH2624] 	Fungus
33397	20	75	1	9	-3.764	-1.912	1.74E-10	2.00E-08	1510	craniferina_c17429	CUST_10327_PI416193496	NA	NA	NA	Fungus
14742	27	5	2	3	6.469	2.693	1.72E-06	2.71E-05	1511	craniferina_c16746	CUST_13855_PI416193500	NA	NA	NA	Algae
3194	50	224	24	19	-4.775	-2.255	2.60E-07	6.47E-06	1512	craniferina_c25516	CUST_17921_PI416193496	NA	NA	NA	Fungus
31885	58	342	9	73	-5.815	-2.54	1.13E-06	1.95E-05	1513	craniferina_c4639	CUST_6631_PI416193500	NA	NA	NA	Fungus
3611	25	5	5	4	6.231	2.64	1.47E-06	2.38E-05	1514	craniferina_c14861	CUST_8290_PI416193496	67904692	XP_682602.1	hypothetical protein AN9333.2 [Aspergillus nidulans FGSC A4] 	Fungus
23697	1781	2	1442	1	562.516	9.136	1.87E-05	0.000167184	1515	craniferina_c13687	CUST_12739_PI416193500	116200362	XP_001225993.1	hypothetical protein CHGG_10726 [Chaetomium globosum CBS 148.51] 	Fungus
7403	10	45	3	15	-4.343	-2.119	6.39E-08	2.18E-06	1516	craniferina_c28123	CUST_20367_PI416193496	NA	NA	NA	Fungus
26643	422	70	67	15	6.097	2.608	1.40E-06	2.29E-05	1517	craniferina_c1380	CUST_2429_PI416193500	NA	NA	NA	Fungus
4339	126	23	19	10	5.967	2.577	1.29E-06	2.15E-05	1518	craniferina_c20322	CUST_13015_PI416193496	NA	NA	NA	Fungus
2994	134	495	14	82	-3.675	-1.878	7.16E-12	1.46E-09	1519	craniferina_lrc212	CUST_399_PI416193500	119188149	XP_001244681.1	conserved hypothetical protein [Coccidioides immitis RS] 	Algae
10323	21	2	4	0	10.514	3.394	4.76E-06	5.86E-05	1520	craniferina_c26221	CUST_18592_PI416193496	169618527	XP_001802677.1	hypothetical protein SNOG_12454 [Phaeosphaeria nodorum SN15] 	Fungus
35472	57	5	8	4	14.995	3.906	6.56E-06	7.44E-05	1521	craniferina_c9445	CUST_10742_PI416193500	169783914	XP_001826419.1	hypothetical protein [Aspergillus oryzae RIB40] 	Algae
17535	277	2	193	0	118.124	6.884	1.59E-05	0.000148071	1522	Cr_DMini_4897D11.ab1	CUST_17269_PI416193500	38385703	AAR19394.1	modified lacZ [Cloning vector pTA6]	Fungus
23172	5516	1458	605	13	3.767	1.914	2.77E-10	2.91E-08	1523	craniferina_c4178	CUST_6151_PI416193500	145255661	XP_001399036.1	hypothetical protein An18g05850 [Aspergillus niger] 	Fungus
17610	3	20	1	3	-6.289	-2.653	1.59E-06	2.52E-05	1524	craniferina_c23517	CUST_16042_PI416193496	NA	NA	NA	Fungus
71	56	286	7	30	-5.158	-2.367	5.79E-07	1.18E-05	1525	craniferina_c4469	CUST_6466_PI416193500	169621444	XP_001804132.1	hypothetical protein SNOG_13932 [Phaeosphaeria nodorum SN15] 	Fungus
27534	29099	495	12183	287	61.676	5.947	1.34E-05	0.000129567	1526	craniferina_c13050	CUST_6756_PI416193496	NA	NA	NA	Fungus
40535	290	49	149	3	5.252	2.393	6.84E-07	1.34E-05	1527	craniferina_c16658	CUST_9736_PI416193496	NA	NA	NA	Fungus
10399	46	6	27	4	8.357	3.063	3.44E-06	4.57E-05	1528	craniferina_c20505	CUST_13190_PI416193496	NA	NA	NA	Fungus
18700	12	61	6	2	-5.896	-2.56	1.29E-06	2.15E-05	1529	craniferina_c21527	CUST_14165_PI416193496	169601376	XP_001794110.1	hypothetical protein SNOG_03552 [Phaeosphaeria nodorum SN15] 	Fungus
12017	9	2	2	0	4.644	2.215	2.10E-07	5.51E-06	1530	craniferina_c21102	CUST_13761_PI416193496	NA	NA	NA	Algae
8336	28525	134	17166	55	184.443	7.527	1.79E-05	0.000161467	1531	craniferina_c21883	CUST_14718_PI416193500	NA	NA	NA	Fungus
19969	102	382	18	7	-3.774	-1.916	4.18E-10	4.04E-08	1532	craniferina_c8584	CUST_10191_PI416193500	169603403	XP_001795123.1	hypothetical protein SNOG_04711 [Phaeosphaeria nodorum SN15] 	Algae
40951	2841	12157	1224	1149	-4.522	-2.177	1.44E-07	4.10E-06	1533	craniferina_c27190	CUST_19529_PI416193496	189211111	XP_001941886.1	haloacid dehalogenase [Pyrenophora tritici-repentis Pt-1C-BFP] 	Algae
8568	141	552	13	50	-3.92	-1.971	4.49E-09	2.74E-07	1534	craniferina_c17375	CUST_10286_PI416193496	NA	NA	NA	Fungus
35991	187	895	51	130	-4.893	-2.291	3.98E-07	8.92E-06	1535	craniferina_c14136	CUST_7684_PI416193496	NA	NA	NA	Fungus
22692	335	46	102	15	7.359	2.879	2.75E-06	3.87E-05	1536	craniferina_c1723	CUST_2964_PI416193500	156063190	XP_001597517.1	hypothetical protein SS1G_01711 [Sclerotinia sclerotiorum 1980] 	Fungus
28006	145	27	38	16	5.831	2.544	1.26E-06	2.11E-05	1537	craniferina_c7693	CUST_9456_PI416193500	156051650	XP_001591786.1	predicted protein [Sclerotinia sclerotiorum 1980] 	Fungus
21909	49	7	7	10	12.24	3.614	5.84E-06	6.82E-05	1538	craniferina_c22788	CUST_15354_PI416193496	NA	NA	NA	Fungus
29394	570	22	539	22	26.609	4.734	9.58E-06	9.92E-05	1539	craniferina_c14058	CUST_12848_PI416193500	169625083	XP_001805946.1	hypothetical protein SNOG_15808 [Phaeosphaeria nodorum SN15] 	Fungus
42054	32	128	6	2	-4.044	-2.016	1.75E-08	8.19E-07	1540	craniferina_c26148	CUST_18523_PI416193496	154276352	XP_001539021.1	mitochondrial chaperone BCS1 [Ajellomyces capsulatus NAm1] 	Fungus
35514	566	5916	340	16	-11.784	-3.559	5.64E-06	6.64E-05	1541	craniferina_lrc293	CUST_552_PI416193500	255940382	XP_002560960.1	Pc16g06240 [Penicillium chrysogenum Wisconsin 54-1255] 	Fungus
21939	613	121	93	40	5.216	2.383	6.95E-07	1.36E-05	1542	craniferina_c9303	CUST_10659_PI416193500	258570899	XP_002544253.1	conserved hypothetical protein [Uncinocarpus reesii 1704] 	Fungus
45152	28	107	8	10	-3.97	-1.989	8.41E-09	4.56E-07	1543	craniferina_c5982	CUST_1974_PI416193496	NA	NA	NA	Fungus
35842	189	39	44	5	4.772	2.255	2.99E-07	7.16E-06	1544	craniferina_c14961	CUST_8377_PI416193496	119491241	XP_001263209.1	"sensor histidine kinase/response regulator, putative [Neosartorya fischeri NRRL 181] "	Fungus
2499	223	47	1	13	4.862	2.281	3.81E-07	8.63E-06	1545	craniferina_c27917	CUST_20202_PI416193496	115399906	XP_001215542.1	ribose-phosphate pyrophosphokinase 1 [Aspergillus terreus NIH2624] 	Fungus
38580	350	67	117	16	5.147	2.364	6.30E-07	1.26E-05	1546	Cr_DMini_1249F12.ab1	CUST_16664_PI416193500	296813649	XP_002847162.1	oxidoreductase [Arthroderma otae CBS 113480] 	Algae
7859	33	550	15	108	-17.936	-4.165	7.93E-06	8.61E-05	1547	craniferina_c25812	CUST_18198_PI416193496	NA	NA	NA	Algae
11501	21	2	13	1	8.169	3.03	3.48E-06	4.60E-05	1548	craniferina_c13425	CUST_7085_PI416193496	NA	NA	NA	Fungus
12046	2	54	0	8	-27.253	-4.768	9.92E-06	0.00010183	1549	craniferina_lrc1567	CUST_2728_PI416193500	NA	NA	NA	Algae
72	542	34	307	20	16.049	4.004	7.51E-06	8.26E-05	1550	craniferina_c8316	CUST_9963_PI416193500	NA	NA	NA	Algae
33664	20	4	7	2	5.675	2.505	1.18E-06	2.01E-05	1551	craniferina_c17096	CUST_10068_PI416193496	NA	NA	NA	Fungus
44397	38	155	7	17	-4.109	-2.039	2.95E-08	1.22E-06	1552	craniferina_c12685	CUST_6456_PI416193496	212534752	XP_002147532.1	"C6 transcription factor, putative [Penicillium marneffei ATCC 18224] "	Fungus
44107	56	210	6	32	-3.727	-1.898	2.85E-10	2.98E-08	1553	craniferina_c9187	CUST_10582_PI416193500	NA	NA	NA	Fungus
25472	41	172	4	61	-3.994	-1.998	1.29E-08	6.50E-07	1554	craniferina_c4064	CUST_6026_PI416193500	156036000	XP_001586111.1	conserved hypothetical protein [Sclerotinia sclerotiorum 1980] 	Algae
40083	35	2	14	0	13.747	3.781	6.65E-06	7.52E-05	1555	craniferina_c18147	CUST_10946_PI416193496	NA	NA	NA	Fungus
43114	62	252	8	6	-4.068	-2.024	2.41E-08	1.05E-06	1556	craniferina_c1672	CUST_2886_PI416193500	240276841	EER40352.1	U1 snRNP-associated protein Usp107 [Ajellomyces capsulatus H143]	Fungus
10707	30	7	5	2	4.593	2.2	2.08E-07	5.46E-06	1557	craniferina_c11862	CUST_5792_PI416193496	NA	NA	NA	Algae
9009	380	54	51	8	6.999	2.807	2.48E-06	3.57E-05	1558	craniferina_c17387	CUST_14148_PI416193500	239606882	EEQ83869.1	acetolactate synthase [Ajellomyces dermatitidis ER-3]	Fungus
39401	15	3	4	2	4.885	2.288	4.26E-07	9.43E-06	1559	craniferina_c14763	CUST_8210_PI416193496	NA	NA	NA	Fungus
16190	291	1112	19	38	-3.825	-1.935	1.65E-09	1.23E-07	1560	craniferina_c16725	CUST_9785_PI416193496	NA	NA	NA	Fungus
9953	361	54	60	10	6.643	2.732	2.15E-06	3.20E-05	1561	craniferina_c4136	CUST_1085_PI416193496	119500332	XP_001266923.1	"xanthine dehydrogenase HxA, putative [Neosartorya fischeri NRRL 181] "	Fungus
26830	13	206	3	17	-15.948	-3.995	7.64E-06	8.38E-05	1562	craniferina_c9379	CUST_10703_PI416193500	242779723	XP_002479446.1	conserved hypothetical protein [Talaromyces stipitatus ATCC 10500] 	Fungus
44917	454	88	106	21	5.167	2.369	6.87E-07	1.34E-05	1563	craniferina_c7655	CUST_9438_PI416193500	70982310	XP_746683.1	mitochondrial molecular chaperone (Atp12) [Aspergillus fumigatus Af293] 	Fungus
35827	102	16	10	5	6.733	2.751	2.26E-06	3.32E-05	1564	craniferina_c22988	CUST_15540_PI416193496	291183859	EFE39454.1	hypothetical protein TRV_05851 [Trichophyton verrucosum HKI 0517]	Algae
33748	83	337	27	17	-4.192	-2.068	5.02E-08	1.83E-06	1565	craniferina_c7028	CUST_8935_PI416193500	NA	NA	NA	Fungus
7503	238	1018	29	156	-4.264	-2.092	6.60E-08	2.24E-06	1566	craniferina_lrc26791	CUST_19145_PI416193496	NA	NA	NA	Fungus
28424	317	4	327	4	64.061	6.001	1.47E-05	0.000138628	1567	craniferina_c10053	CUST_11073_PI416193500	145259288	XP_001402323.1	hypothetical protein An04g09670 [Aspergillus niger] 	Algae
13210	733	171	223	26	4.214	2.075	5.65E-08	2.01E-06	1568	craniferina_c8715	CUST_10281_PI416193500	115491973	XP_001210614.1	conserved hypothetical protein [Aspergillus terreus NIH2624] 	Fungus
42562	54	242	8	64	-4.394	-2.136	1.14E-07	3.42E-06	1569	craniferina_c14593	CUST_13036_PI416193500	261356350	EEY18778.1	serine/threonine-protein kinase psk1 [Verticillium albo-atrum VaMs.102]	Fungus
17231	59	248	6	51	-4.163	-2.058	4.34E-08	1.65E-06	1570	craniferina_c14581	CUST_8055_PI416193496	NA	NA	NA	Fungus
40262	167	668	18	120	-3.967	-1.988	1.22E-08	6.20E-07	1571	craniferina_c4217	CUST_6198_PI416193500	242802784	XP_002484042.1	"mitochondrial intermembrane space translocase subunit Tim10, putative [Talaromyces stipitatus ATCC 10500] "	Fungus
9279	69	10	20	4	6.996	2.806	2.60E-06	3.71E-05	1572	craniferina_c12349	CUST_12333_PI416193500	240104706	EER22902.1	hypothetical protein CPC735_022010 [Coccidioides posadasii C735 delta SOWgp]	Algae
14746	473	65	27	19	7.464	2.9	3.05E-06	4.17E-05	1573	craniferina_c24251	CUST_16732_PI416193496	119480925	XP_001260491.1	"carbamoyl-phosphate synthase, large subunit [Neosartorya fischeri NRRL 181] "	Fungus
32678	790	150	343	36	4.984	2.317	5.29E-07	1.10E-05	1574	craniferina_c9767	CUST_4309_PI416193496	NA	NA	NA	Fungus
11732	161	671	14	69	-4.154	-2.055	4.37E-08	1.65E-06	1575	craniferina_c18875	CUST_11633_PI416193496	NA	NA	NA	Fungus
27403	81	394	63	21	-5.9	-2.561	1.48E-06	2.38E-05	1576	craniferina_c13111	CUST_6807_PI416193496	NA	NA	NA	Fungus
22048	41	174	10	6	-4.297	-2.103	8.28E-08	2.68E-06	1577	craniferina_c4595	CUST_6596_PI416193500	70994004	XP_751849.1	conserved hypothetical protein [Aspergillus fumigatus Af293] 	Algae
36681	6374	11	4784	13	706.017	9.464	2.14E-05	0.000185722	1578	craniferina_c7218	CUST_9076_PI416193500	NA	NA	NA	Fungus
8097	805	99	59	24	8.248	3.044	3.85E-06	4.98E-05	1579	craniferina_c9256	CUST_10630_PI416193500	189196742	XP_001934709.1	hypothetical protein PTRG_04376 [Pyrenophora tritici-repentis Pt-1C-BFP] 	Fungus
3271	55	238	10	56	-4.311	-2.108	9.11E-08	2.88E-06	1580	craniferina_c14593	CUST_13035_PI416193500	261356350	EEY18778.1	serine/threonine-protein kinase psk1 [Verticillium albo-atrum VaMs.102]	Fungus
14156	22	88	2	12	-4.03	-2.011	2.15E-08	9.55E-07	1581	craniferina_c9216	CUST_10600_PI416193500	NA	NA	NA	Fungus
12763	74	325	33	48	-4.613	-2.206	2.38E-07	6.01E-06	1582	craniferina_c11510	CUST_11920_PI416193500	259480184	CBF71083.1	TPA: conserved hypothetical protein [Aspergillus nidulans FGSC A4]	Fungus
21037	395	1898	61	367	-4.781	-2.257	3.71E-07	8.47E-06	1583	craniferina_lrc28306	CUST_20508_PI416193496	NA	NA	NA	Fungus
13785	207	33	17	7	6.398	2.678	2.08E-06	3.13E-05	1584	craniferina_c3398	CUST_5219_PI416193500	240274168	EER37686.1	guanylate kinase [Ajellomyces capsulatus H143]	Fungus
7196	713	116	211	21	6.028	2.592	1.67E-06	2.64E-05	1585	craniferina_c1700	CUST_2932_PI416193500	255954859	XP_002568182.1	Pc21g11510 [Penicillium chrysogenum Wisconsin 54-1255] 	Fungus
1246	62	260	7	40	-4.168	-2.059	4.97E-08	1.82E-06	1586	craniferina_c18000	CUST_10814_PI416193496	NA	NA	NA	Fungus
35165	202	795	21	109	-3.925	-1.973	9.21E-09	4.92E-07	1587	craniferina_c8462	CUST_3414_PI416193496	NA	NA	NA	Fungus
41306	34	137	8	18	-4.11	-2.039	3.83E-08	1.49E-06	1588	craniferina_c24111	CUST_16603_PI416193496	NA	NA	NA	Fungus
43406	167	22	51	5	7.526	2.912	3.23E-06	4.37E-05	1589	craniferina_c2033	CUST_313_PI416193496	NA	NA	NA	Fungus
19433	115	520	10	48	-4.53	-2.18	1.99E-07	5.27E-06	1590	craniferina_c12618	CUST_6401_PI416193496	256725549	EEU38911.1	hypothetical protein NECHADRAFT_100804 [Nectria haematococca mpVI 77-13-4]	Fungus
34836	2	48	0	22	-23.516	-4.556	9.96E-06	0.000102124	1591	craniferina_c9478	CUST_4100_PI416193496	261194056	XP_002623433.1	lipase/esterase [Ajellomyces dermatitidis SLH14081] 	Algae
22771	66	288	13	86	-4.28	-2.098	8.31E-08	2.68E-06	1592	craniferina_c5135	CUST_7143_PI416193500	189189300	XP_001930989.1	vacuolar ATP synthase subunit C [Pyrenophora tritici-repentis Pt-1C-BFP] 	Fungus
37709	77	309	11	56	-4.006	-2.002	1.94E-08	8.80E-07	1593	craniferina_lrc4558	CUST_1278_PI416193496	NA	NA	NA	Fungus
6283	23	94	4	8	-4.092	-2.033	3.72E-08	1.46E-06	1594	craniferina_c9216	CUST_10599_PI416193500	NA	NA	NA	Fungus
43677	808	20	471	3	35.051	5.131	1.23E-05	0.000120516	1595	Cr_WMidi_7201A02.ab1	CUST_18305_PI416193500	560556	AAB31223.1	influenza virus hemagglutinin 5 epitope tag [synthetic construct]	Algae
3088	20	110	2	25	-5.512	-2.463	1.16E-06	1.98E-05	1596	craniferina_lrc14281	CUST_7801_PI416193496	296423295	XP_002841190.1	hypothetical protein [Tuber melanosporum Mel28] 	Fungus
36799	26263	99	17391	49	225.663	7.818	2.09E-05	0.000182441	1597	craniferina_c5269	CUST_7277_PI416193500	NA	NA	NA	Fungus
22701	75	13	21	2	5.898	2.56	1.65E-06	2.61E-05	1598	craniferina_c12349	CUST_12334_PI416193500	240104706	EER22902.1	hypothetical protein CPC735_022010 [Coccidioides posadasii C735 delta SOWgp]	Algae
27591	2348	39	2617	14	39.301	5.296	1.33E-05	0.000128632	1599	craniferina_lrc28418	CUST_20607_PI416193496	NA	NA	NA	Fungus
32099	171	791	11	162	-4.56	-2.189	2.38E-07	6.01E-06	1600	craniferina_lrc21987	CUST_14600_PI416193496	NA	NA	NA	Fungus
946	181	31	46	10	5.945	2.572	1.74E-06	2.73E-05	1601	craniferina_c11036	CUST_5200_PI416193496	123979398	ABM81524.1	RNA polymerase II second largest subunit [Cladonia stipitata]	Fungus
36319	71	308	20	67	-4.401	-2.138	1.46E-07	4.13E-06	1602	craniferina_c8263	CUST_9921_PI416193500	257056684	YP_003134516.1	glycine/sarcosine N-methyltransferase [Saccharomonospora viridis DSM 43017] 	Fungus
17099	35	147	7	27	-4.214	-2.075	7.14E-08	2.38E-06	1603	craniferina_c4668	CUST_6666_PI416193500	240108176	EER26350.1	hypothetical protein CPC735_005220 [Coccidioides posadasii C735 delta SOWgp]	Fungus
42650	236	32	35	9	7.589	2.924	3.41E-06	4.54E-05	1604	craniferina_c4528	CUST_6527_PI416193500	291181761	EFE37504.1	hypothetical protein TRV_07845 [Trichophyton verrucosum HKI 0517]	Algae
27630	14	74	1	11	-5.48	-2.454	1.14E-06	1.97E-05	1605	craniferina_c17467	CUST_10359_PI416193496	296825410	XP_002850811.1	spindle assembly checkpoint kinase [Arthroderma otae CBS 113480] 	Algae
35953	102	389	14	40	-3.829	-1.937	3.93E-09	2.48E-07	1606	craniferina_c8149	CUST_9851_PI416193500	67902758	XP_681635.1	hypothetical protein AN8366.2 [Aspergillus nidulans FGSC A4] 	Fungus
44106	2210	399	504	114	5.578	2.48	1.27E-06	2.13E-05	1607	craniferina_c5141	CUST_7151_PI416193500	154319097	XP_001558866.1	hypothetical protein BC1G_02500 [Botryotinia fuckeliana B05.10] 	Fungus
21847	178	1104	192	135	-9.261	-3.211	4.93E-06	6.01E-05	1608	craniferina_c15774	CUST_9034_PI416193496	NA	NA	NA	Algae
43856	25299	131	15173	63	170.72	7.415	2.03E-05	0.000178793	1609	craniferina_c21883	CUST_14717_PI416193500	NA	NA	NA	Fungus
7096	30	6	4	3	4.976	2.315	6.03E-07	1.22E-05	1610	craniferina_c5235	CUST_1611_PI416193496	NA	NA	NA	Fungus
30594	3	22	2	5	-7.256	-2.859	3.19E-06	4.32E-05	1611	craniferina_c26857	CUST_19208_PI416193496	242816345	XP_002486758.1	"efflux pump antibiotic resistance protein, putative [Talaromyces stipitatus ATCC 10500] "	Algae
24749	63	238	3	20	-3.757	-1.91	1.51E-09	1.15E-07	1612	craniferina_c26354	CUST_18718_PI416193496	71002180	XP_755771.1	prenyl cysteine carboxyl methyltransferase [Aspergillus fumigatus Af293] 	Algae
42797	546	2459	101	417	-4.51	-2.173	2.16E-07	5.62E-06	1613	craniferina_c19363	CUST_12100_PI416193496	NA	NA	NA	Fungus
32226	33	132	19	21	-4.396	-2.136	1.50E-07	4.23E-06	1614	craniferina_c4997	CUST_7010_PI416193500	189195234	XP_001933955.1	Na(+)/H(+) antiporter 2 [Pyrenophora tritici-repentis Pt-1C-BFP] 	Fungus
29012	6533	74	4009	18	73.835	6.206	1.69E-05	0.000155159	1615	Cr_DMini_4897D04.ab1	CUST_17254_PI416193500	189195376	XP_001934026.1	GTPase-activating protein GYP7 [Pyrenophora tritici-repentis Pt-1C-BFP] 	Fungus
32719	119	23	51	5	4.959	2.31	5.98E-07	1.21E-05	1616	craniferina_c20776	CUST_13447_PI416193496	169599046	XP_001792946.1	hypothetical protein SNOG_02336 [Phaeosphaeria nodorum SN15] 	Fungus
43991	82	17	11	0	4.775	2.255	4.18E-07	9.28E-06	1617	craniferina_c7228	CUST_9081_PI416193500	154302115	XP_001551468.1	hypothetical protein BC1G_09738 [Botryotinia fuckeliana B05.10] 	Fungus
22151	137	22	21	4	6.139	2.618	1.99E-06	3.01E-05	1618	craniferina_lrc15042	CUST_13170_PI416193500	291186913	EFE42322.1	hypothetical protein TRV_02927 [Trichophyton verrucosum HKI 0517]	Fungus
44648	229	45	70	8	4.977	2.315	6.25E-07	1.25E-05	1619	craniferina_c21713	CUST_14343_PI416193496	NA	NA	NA	Fungus
25827	19	208	9	40	-11.83	-3.564	6.69E-06	7.55E-05	1620	craniferina_c13952	CUST_12810_PI416193500	148909228	ABR17714.1	unknown [Picea sitchensis]	Algae
31182	119	498	11	88	-4.151	-2.053	5.84E-08	2.06E-06	1621	craniferina_c10802	CUST_5040_PI416193496	NA	NA	NA	Fungus
24240	11	51	4	1	-4.714	-2.237	3.76E-07	8.56E-06	1622	craniferina_c10341	CUST_4716_PI416193496	NA	NA	NA	Fungus
40843	114	609	31	168	-5.336	-2.416	1.00E-06	1.77E-05	1623	craniferina_c25055	CUST_17482_PI416193496	NA	NA	NA	Fungus
26467	223	35	64	9	6.291	2.653	2.20E-06	3.26E-05	1624	craniferina_c18596	CUST_11370_PI416193496	226287500	EEH43013.1	conserved hypothetical protein [Paracoccidioides brasiliensis Pb18]	Fungus
44275	16	4	1	1	4.628	2.21	3.04E-07	7.26E-06	1625	craniferina_c7146	CUST_9020_PI416193500	239612898	EEQ89885.1	U3 small nucleolar RNA associated protein [Ajellomyces dermatitidis ER-3]	Fungus
35232	37	2	18	0	15.223	3.928	8.31E-06	8.92E-05	1626	craniferina_c1379	CUST_2427_PI416193500	240104875	EER23070.1	"FK506-binding protein 2 precursor/ peptidyl-prolyl cis-trans isomerase, putative [Coccidioides posadasii C735 delta SOWgp]"	Fungus
14831	514	87	122	22	5.932	2.569	1.83E-06	2.84E-05	1627	craniferina_c7053	CUST_8954_PI416193500	169616854	XP_001801842.1	hypothetical protein SNOG_11603 [Phaeosphaeria nodorum SN15] 	Fungus
4960	943	178	27	17	5.313	2.409	9.93E-07	1.76E-05	1628	craniferina_c6212	CUST_8232_PI416193500	NA	NA	NA	Fungus
2687	5	30	1	1	-6.512	-2.703	2.48E-06	3.57E-05	1629	craniferina_c27227	CUST_15208_PI416193500	NA	NA	NA	Fungus
42932	25	121	12	23	-5.074	-2.343	7.52E-07	1.44E-05	1630	craniferina_c14870	CUST_8296_PI416193496	145250335	XP_001396681.1	hypothetical protein An15g01410 [Aspergillus niger] 	Algae
11433	435	93	59	19	4.715	2.237	3.86E-07	8.72E-06	1631	craniferina_c9303	CUST_10660_PI416193500	258570899	XP_002544253.1	conserved hypothetical protein [Uncinocarpus reesii 1704] 	Fungus
14587	601	133	21	32	4.613	2.206	2.99E-07	7.15E-06	1632	craniferina_c18825	CUST_11586_PI416193496	239607823	EEQ84810.1	oligosaccharyl transferase STT3 subunit [Ajellomyces dermatitidis ER-3]	Fungus
41642	80	19	7	3	4.192	2.068	7.79E-08	2.56E-06	1633	craniferina_c15415	CUST_8744_PI416193496	NA	NA	NA	Algae
32568	6361	96	6918	79	49.659	5.634	1.54E-05	0.000143976	1634	craniferina_c5731	CUST_7765_PI416193500	115401744	XP_001216460.1	hypothetical protein ATEG_07839 [Aspergillus terreus NIH2624] 	Fungus
18931	173920	12872	18694	3767	13.914	3.798	8.06E-06	8.71E-05	1635	craniferina_lrc28198	CUST_15324_PI416193500	171690566	XP_001910208.1	hypothetical protein [Podospora anserina S mat+] 	Algae
13671	20782	114	13669	51	150.091	7.23	2.09E-05	0.000182755	1636	Cr_DMini_2305B06.ab1	CUST_16724_PI416193500	NA	NA	NA	Algae
32202	39	335	42	122	-12.699	-3.667	7.57E-06	8.32E-05	1637	craniferina_c6948	CUST_8875_PI416193500	NA	NA	NA	Fungus
23649	374	75	17	23	5.123	2.357	8.28E-07	1.53E-05	1638	craniferina_c16549	CUST_13770_PI416193500	31414576	BAC77268.1	UsoAp [Emericella nidulans]	Fungus
6873	22	3	4	1	8.368	3.065	4.70E-06	5.81E-05	1639	craniferina_c19837	CUST_12550_PI416193496	NA	NA	NA	Fungus
20124	408	8938	698	2114	-287.175	-8.166	2.33E-05	0.000198308	1640	craniferina_c2016	CUST_3413_PI416193500	NA	NA	NA	Algae
45072	10998	2223	1260	547	5.019	2.327	7.53E-07	1.44E-05	1641	Cr_WMidi_8257E02.ab1	CUST_18649_PI416193500	240275362	EER38876.1	conserved hypothetical protein [Ajellomyces capsulatus H143]	Algae
12387	89	19	19	3	4.6	2.202	3.30E-07	7.75E-06	1642	craniferina_c23487	CUST_16013_PI416193496	38567011	CAE76310.1	conserved hypothetical protein [Neurospora crassa]	Fungus
3841	552	2	308	0	194.089	7.601	2.24E-05	0.000192926	1643	BTK05730008(c)SJ1(t)Dry_0.5-1kb_1441-1536_D12(p)T3(s)090205SJ1SEQ1.092.ab1	CUST_15604_PI416193500	189201289	XP_001936981.1	conserved hypothetical protein [Pyrenophora tritici-repentis Pt-1C-BFP] 	NA
857	89	359	15	82	-4.015	-2.005	3.67E-08	1.45E-06	1644	craniferina_c12262	CUST_6110_PI416193496	NA	NA	NA	Fungus
15297	10	52	9	5	-6.437	-2.686	2.62E-06	3.73E-05	1645	craniferina_lrc400	CUST_25_PI416193496	NA	NA	NA	Fungus
11105	315	4	365	4	58.139	5.861	1.73E-05	0.000157571	1646	craniferina_c11053	CUST_5214_PI416193496	154275976	XP_001538833.1	hypothetical protein HCAG_06438 [Ajellomyces capsulatus NAm1] 	Fungus
29521	289	79	31	4	3.624	1.858	2.35E-10	2.55E-08	1647	craniferina_c26508	CUST_18866_PI416193496	296818153	XP_002849413.1	malic acid transport protein [Arthroderma otae CBS 113480] 	Fungus
25570	50	7	8	4	9.11	3.187	5.38E-06	6.43E-05	1648	craniferina_c20945	CUST_13609_PI416193496	NA	NA	NA	Fungus
32086	186	38	111	4	4.43	2.147	2.19E-07	5.69E-06	1649	craniferina_c25966	CUST_18347_PI416193496	NA	NA	NA	Fungus
18537	14679	3771	3779	508	3.831	1.938	8.63E-09	4.67E-07	1650	craniferina_c13034	CUST_12565_PI416193500	NA	NA	NA	Fungus
36493	27	103	3	7	-3.756	-1.909	3.62E-09	2.34E-07	1651	craniferina_c2677	CUST_521_PI416193496	NA	NA	NA	Algae
21497	9	2	2	0	4.113	2.04	6.48E-08	2.21E-06	1652	craniferina_c16518	CUST_9626_PI416193496	NA	NA	NA	Fungus
30308	24609	434	18392	31	41.576	5.378	1.53E-05	0.000143211	1653	craniferina_c1696	CUST_2924_PI416193500	NA	NA	NA	Algae
8809	289	60	35	15	4.926	2.301	6.84E-07	1.34E-05	1654	craniferina_c16581	CUST_9675_PI416193496	71001128	XP_755245.1	phenylalanine ammonia-lyase [Aspergillus fumigatus Af293] 	Algae
7575	80	4	40	2	19.138	4.258	1.06E-05	0.000107618	1655	Cr_DMini_2305A04.ab1	CUST_16706_PI416193500	240106935	EER25122.1	"WD domain, G-beta repeat containing protein [Coccidioides posadasii C735 delta SOWgp]"	Fungus
31426	100701	28525	5544	4056	3.552	1.829	1.78E-11	3.04E-09	1656	BTK05728004(c)SJ1(t)Dry_0.5-1kb_1441-1536_B8(p)T3(s)090205SJ1SEQ1.058.ab1	CUST_15540_PI416193500	NA	NA	NA	NA
37592	87154	21725	10698	2041	4.004	2.002	3.97E-08	1.54E-06	1657	Cr_WMini_1825A03.ab1	CUST_19240_PI416193500	NA	NA	NA	Algae
18829	822	145	179	42	5.737	2.52	1.89E-06	2.91E-05	1658	craniferina_c4501	CUST_6498_PI416193500	189202640	XP_001937656.1	siroheme synthase [Pyrenophora tritici-repentis Pt-1C-BFP] 	Fungus
10608	147	28	48	11	5.488	2.456	1.45E-06	2.35E-05	1659	craniferina_c9923	CUST_10986_PI416193500	189189132	XP_001930905.1	conserved hypothetical protein [Pyrenophora tritici-repentis Pt-1C-BFP] 	Fungus
9349	154	32	3	8	4.865	2.282	6.49E-07	1.29E-05	1660	craniferina_c9690	CUST_10875_PI416193500	225558883	EEH07166.1	conserved hypothetical protein [Ajellomyces capsulatus G186AR]	Algae
41613	382	82	62	21	4.744	2.246	5.00E-07	1.06E-05	1661	craniferina_c12731	CUST_12452_PI416193500	238485752	XP_002374114.1	class I alpha-mannosidase [Aspergillus flavus NRRL3357] 	Algae
11930	5834	1155	764	264	5.112	2.354	9.18E-07	1.66E-05	1662	craniferina_lrc8595	CUST_10202_PI416193500	189196154	XP_001934415.1	NADP-specific glutamate dehydrogenase [Pyrenophora tritici-repentis Pt-1C-BFP] 	Fungus
37545	13448	3743	649	278	3.597	1.847	1.76E-10	2.02E-08	1663	craniferina_c3820	CUST_5759_PI416193500	296417426	XP_002838359.1	hypothetical protein [Tuber melanosporum Mel28] 	Algae
19	37	137	2	23	-3.72	-1.895	2.87E-09	1.93E-07	1664	craniferina_c11228	CUST_11762_PI416193500	242762034	XP_002340297.1	CRAL/TRIO domain protein [Talaromyces stipitatus ATCC 10500] 	Algae
15811	62	248	4	68	-3.879	-1.956	1.75E-08	8.19E-07	1665	craniferina_c24948	CUST_17387_PI416193496	212535582	XP_002147947.1	"alcohol dehydrogenase, putative [Penicillium marneffei ATCC 18224] "	Fungus
29996	87	434	21	131	-4.948	-2.307	7.35E-07	1.41E-05	1666	craniferina_c15091	CUST_8486_PI416193496	291178559	EFE34348.1	hypothetical protein ARB_06748 [Arthroderma benhamiae CBS 112371]	Fungus
44853	25	111	4	17	-4.375	-2.129	2.04E-07	5.38E-06	1667	craniferina_c12290	CUST_6128_PI416193496	240107793	EER25972.1	hypothetical protein CPC735_044160 [Coccidioides posadasii C735 delta SOWgp]	Fungus
37007	68	251	3	21	-3.7	-1.888	1.84E-09	1.34E-07	1668	craniferina_c20051	CUST_12756_PI416193496	NA	NA	NA	Fungus
18219	64	271	16	30	-4.272	-2.095	1.37E-07	3.94E-06	1669	craniferina_c4134	CUST_6095_PI416193500	156037870	XP_001586662.1	hypothetical protein SS1G_12649 [Sclerotinia sclerotiorum 1980] 	Fungus
7121	76	14	12	1	5.471	2.452	1.43E-06	2.33E-05	1670	craniferina_c7639	CUST_9423_PI416193500	242762237	XP_002340335.1	"phenylalanine ammonia-lyase, putative [Talaromyces stipitatus ATCC 10500] "	Fungus
11550	155	30	11	10	5.411	2.436	1.36E-06	2.24E-05	1671	craniferina_c5685	CUST_7720_PI416193500	242791643	XP_002481799.1	"sulfite oxidase, putative [Talaromyces stipitatus ATCC 10500] "	Fungus
16870	48	754	22	75	-17.148	-4.1	9.98E-06	0.000102224	1672	craniferina_c21492	CUST_14130_PI416193496	46126459	XP_387783.1	hypothetical protein FG07607.1 [Gibberella zeae PH-1]	Fungus
27452	11	52	3	16	-4.556	-2.188	3.44E-07	7.99E-06	1673	craniferina_lrc26415	CUST_18776_PI416193496	NA	NA	NA	Fungus
16394	5619	1370	784	235	4.112	2.04	7.42E-08	2.46E-06	1674	craniferina_c7890	CUST_9616_PI416193500	115391433	XP_001213221.1	hypothetical protein ATEG_04043 [Aspergillus terreus NIH2624] 	Fungus
4124	205	867	29	142	-4.215	-2.076	1.18E-07	3.51E-06	1675	craniferina_c3896	CUST_5840_PI416193500	225557570	EEH05856.1	vacuolar ATP synthase subunit B [Ajellomyces capsulatus G186AR]	Fungus
32760	610	2682	99	522	-4.378	-2.13	2.12E-07	5.55E-06	1676	craniferina_lrc22136	CUST_14743_PI416193496	162312337	NP_596846.2	inorganic phosphate transporter (predicted) [Schizosaccharomyces pombe] 	Fungus
29800	2062	9104	845	484	-4.651	-2.218	4.32E-07	9.51E-06	1677	craniferina_lrc99	CUST_189_PI416193500	258575595	XP_002541979.1	40S ribosomal protein S15 [Uncinocarpus reesii 1704] 	Fungus
30113	268	7	51	8	63.008	5.977	1.85E-05	0.000165966	1678	BTK05730005(c)SJ1(t)Dry_0.5-1kb_1441-1536_C11(p)T3(s)090205SJ1SEQ1.083.ab1	CUST_15599_PI416193500	145237006	XP_001391150.1	hypothetical protein An07g00570 [Aspergillus niger] 	NA
34551	16	64	8	14	-4.342	-2.118	1.85E-07	4.98E-06	1679	craniferina_c22349	CUST_14946_PI416193496	NA	NA	NA	Algae
7249	327	79	90	5	4.017	2.006	4.79E-08	1.77E-06	1680	craniferina_c10824	CUST_5057_PI416193496	156055582	XP_001593715.1	predicted protein [Sclerotinia sclerotiorum 1980] 	Fungus
36679	35	124	3	6	-3.543	-1.825	2.70E-11	4.35E-09	1681	craniferina_c10044	CUST_4507_PI416193496	NA	NA	NA	Fungus
14832	153	6	193	7	23.404	4.549	1.24E-05	0.000121535	1682	craniferina_lrc479	CUST_892_PI416193500	239751592	XP_002347924.1	PREDICTED: hypothetical protein XP_002347924 [Homo sapiens]	Fungus
15508	10	2	3	0	5.383	2.429	1.35E-06	2.24E-05	1683	craniferina_c21279	CUST_13928_PI416193496	169609498	XP_001798168.1	hypothetical protein SNOG_07841 [Phaeosphaeria nodorum SN15] 	Fungus
20923	4720	61	5263	49	56.296	5.815	1.80E-05	0.000162082	1684	craniferina_c1214	CUST_2155_PI416193500	156053868	XP_001592860.1	hypothetical protein SS1G_05782 [Sclerotinia sclerotiorum 1980] 	Fungus
42813	3	19	1	10	-6.932	-2.793	3.44E-06	4.57E-05	1685	Cr_WMini_4225D08.ab1	CUST_19882_PI416193500	NA	NA	NA	Algae
35756	23615	431	17978	30	40.188	5.329	1.62E-05	0.000149931	1686	craniferina_c1696	CUST_2923_PI416193500	NA	NA	NA	Algae
34119	284	2	187	0	105.987	6.728	2.15E-05	0.000186306	1687	craniferina_c7920	CUST_3095_PI416193496	145255248	XP_001398905.1	hypothetical protein An18g04450 [Aspergillus niger] 	Algae
29990	65	17	12	2	3.78	1.918	7.66E-09	4.25E-07	1688	craniferina_c9231	CUST_3922_PI416193496	171695394	XP_001912621.1	hypothetical protein [Podospora anserina S mat+] 	Fungus
23348	79	383	17	118	-4.804	-2.264	6.21E-07	1.25E-05	1689	craniferina_lrc28333	CUST_20527_PI416193496	154294960	XP_001547918.1	hypothetical protein BC1G_13346 [Botryotinia fuckeliana B05.10] 	Algae
3479	59	8	16	3	7.045	2.817	3.71E-06	4.85E-05	1690	craniferina_c10018	CUST_4490_PI416193496	NA	NA	NA	Fungus
14712	373	1308	63	74	-3.533	-1.821	2.98E-11	4.76E-09	1691	craniferina_c25013	CUST_17446_PI416193496	225678240	EEH16524.1	conserved hypothetical protein [Paracoccidioides brasiliensis Pb03]	Fungus
31173	104	22	28	0	4.565	2.191	3.87E-07	8.74E-06	1692	craniferina_c22104	CUST_14714_PI416193496	NA	NA	NA	Fungus
30070	18	84	9	15	-5.041	-2.334	9.12E-07	1.65E-05	1693	craniferina_c12083	CUST_12212_PI416193500	259483749	CBF79395.1	TPA: heterogeneous nuclear ribonucleoprotein HRP1 (AFU_orthologue; AFUA_2G06090) [Aspergillus nidulans FGSC A4]	Algae
43631	59	244	11	28	-4.158	-2.056	1.03E-07	3.17E-06	1694	craniferina_c18866	CUST_11624_PI416193496	NA	NA	NA	Fungus
43569	752	128	87	8	5.862	2.551	2.20E-06	3.25E-05	1695	craniferina_c1241	CUST_142_PI416193496	242794727	XP_002482434.1	"peptide chain release factor eRF/aRF, subunit 1 [Talaromyces stipitatus ATCC 10500] "	Algae
32836	188	991	35	146	-5.288	-2.403	1.28E-06	2.15E-05	1696	craniferina_c25874	CUST_18257_PI416193496	145240645	XP_001392969.1	hypothetical protein An08g08560 [Aspergillus niger] 	Algae
5953	1980	25	1228	4	63.512	5.989	1.93E-05	0.00017188	1697	craniferina_c19937	CUST_12645_PI416193496	NA	NA	NA	Algae
34171	350	3	221	1	110.203	6.784	2.22E-05	0.000191388	1698	Cr_DMini_3841A09.ab1	CUST_16869_PI416193500	NA	NA	NA	Algae
14579	237	54	25	12	4.402	2.138	2.61E-07	6.47E-06	1699	craniferina_c23632	CUST_16149_PI416193496	NA	NA	NA	Fungus
44183	64	325	10	47	-5.121	-2.356	1.03E-06	1.81E-05	1700	craniferina_c3409	CUST_5232_PI416193500	37787190	AAO60167.1	syctalone dehydratase I [Ceratocystis resinifera]	Fungus
18552	17	2	10	0	8.234	3.042	5.27E-06	6.33E-05	1701	craniferina_c7027	CUST_8934_PI416193500	261360533	EEY22961.1	translocation protein sec72 [Verticillium albo-atrum VaMs.102]	Fungus
3157	14	64	2	14	-4.554	-2.187	3.88E-07	8.74E-06	1702	craniferina_c3387	CUST_5209_PI416193500	154315976	XP_001557310.1	hypothetical protein BC1G_04560 [Botryotinia fuckeliana B05.10] 	Fungus
15836	175	770	21	156	-4.356	-2.123	2.25E-07	5.79E-06	1703	craniferina_lrc6752	CUST_2377_PI416193496	NA	NA	NA	Fungus
12977	1086	128	678	23	7.648	2.935	4.62E-06	5.73E-05	1704	craniferina_c8681	CUST_3549_PI416193496	226286835	EEH42348.1	pyruvate dehydrogenase kinase [Paracoccidioides brasiliensis Pb18]	Fungus
31256	179	784	23	166	-4.35	-2.121	2.23E-07	5.75E-06	1705	craniferina_lrc12787	CUST_6541_PI416193496	NA	NA	NA	Fungus
9232	37	319	40	98	-13.376	-3.742	9.11E-06	9.55E-05	1706	craniferina_c6948	CUST_8876_PI416193500	NA	NA	NA	Fungus
10256	128	502	20	88	-3.903	-1.965	2.80E-08	1.17E-06	1707	craniferina_c22620	CUST_15194_PI416193496	NA	NA	NA	Algae
38307	318	1271	68	167	-4.042	-2.015	6.47E-08	2.21E-06	1708	craniferina_c22964	CUST_15518_PI416193496	289614718	CBI58555.1	unnamed protein product [Sordaria macrospora]	Fungus
43361	24	100	6	16	-4.225	-2.079	1.50E-07	4.23E-06	1709	craniferina_c14261	CUST_7785_PI416193496	159476198	XP_001696198.1	hypothetical protein CHLREDRAFT_167047 [Chlamydomonas reinhardtii] 	Algae
41877	377	88	73	10	4.254	2.089	1.64E-07	4.52E-06	1710	craniferina_c1356	CUST_2385_PI416193500	154291438	XP_001546302.1	L-arabinitol 4-dehydrogenase [Botryotinia fuckeliana B05.10] 	Fungus
2527	86	320	12	43	-3.721	-1.896	5.49E-09	3.24E-07	1711	craniferina_c6582	CUST_2278_PI416193496	261195839	XP_002624323.1	conserved hypothetical protein [Ajellomyces dermatitidis SLH14081] 	Fungus
23852	102	430	23	74	-4.264	-2.092	1.78E-07	4.83E-06	1712	craniferina_c14544	CUST_13020_PI416193500	189189738	XP_001931208.1	conserved hypothetical protein [Pyrenophora tritici-repentis Pt-1C-BFP] 	Algae
38271	31	4	12	1	7.248	2.858	4.30E-06	5.44E-05	1713	craniferina_c20446	CUST_13135_PI416193496	NA	NA	NA	Fungus
40954	996	106	524	46	9.154	3.194	6.20E-06	7.13E-05	1714	craniferina_c4213	CUST_6193_PI416193500	189204436	XP_001938553.1	hypothetical protein PTRG_08221 [Pyrenophora tritici-repentis Pt-1C-BFP] 	Fungus
651	24	128	20	33	-6.458	-2.691	3.17E-06	4.30E-05	1715	craniferina_c9746	CUST_4293_PI416193496	119481749	XP_001260903.1	hypothetical protein NFIA_089630 [Neosartorya fischeri NRRL 181] 	Fungus
26177	18	2	12	1	6.514	2.704	3.29E-06	4.43E-05	1716	craniferina_c8479	CUST_10104_PI416193500	NA	NA	NA	Fungus
15918	76	465	37	122	-6.445	-2.688	3.17E-06	4.30E-05	1717	craniferina_c9515	CUST_4129_PI416193496	NA	NA	NA	Fungus
1201	69	302	8	20	-4.41	-2.141	2.92E-07	7.03E-06	1718	craniferina_c19612	CUST_12334_PI416193496	NA	NA	NA	Fungus
30680	3702	850	1149	294	4.434	2.149	3.03E-07	7.22E-06	1719	craniferina_c21735	CUST_14363_PI416193496	145245794	XP_001395155.1	hypothetical protein An12g00670 [Aspergillus niger] 	Fungus
23562	63	269	20	61	-4.342	-2.118	2.35E-07	5.97E-06	1720	craniferina_lrc7303	CUST_2730_PI416193496	NA	NA	NA	Algae
34594	26	215	35	32	-16.995	-4.087	1.12E-05	0.000111807	1721	craniferina_c27762	CUST_20066_PI416193496	NA	NA	NA	Fungus
33965	409	49	193	13	7.774	2.959	4.98E-06	6.06E-05	1722	craniferina_c6416	CUST_2205_PI416193496	258573305	XP_002540834.1	sulfite reductase beta subunit [Uncinocarpus reesii 1704] 	Fungus
20538	20291	124	13137	56	137.067	7.099	2.46E-05	0.000207015	1723	Cr_DMini_2305B06.ab1	CUST_16725_PI416193500	NA	NA	NA	Algae
29388	49	8	8	4	6.114	2.612	2.80E-06	3.92E-05	1724	craniferina_c14334	CUST_12955_PI416193500	115383790	XP_001208442.1	predicted protein [Aspergillus terreus NIH2624] 	Fungus
24572	58	227	9	56	-3.825	-1.935	1.90E-08	8.68E-07	1725	craniferina_c19729	CUST_12446_PI416193496	NA	NA	NA	Fungus
34927	415	78	109	9	5.217	2.383	1.33E-06	2.21E-05	1726	craniferina_c7897	CUST_9622_PI416193500	NA	NA	NA	Fungus
4633	271	67	14	4	4.043	2.015	7.84E-08	2.57E-06	1727	craniferina_c16421	CUST_13717_PI416193500	226289774	EEH45258.1	phosphatase [Paracoccidioides brasiliensis Pb18]	Fungus
8506	38	174	10	17	-4.639	-2.214	5.20E-07	1.09E-05	1728	craniferina_c8083	CUST_9785_PI416193500	154304994	XP_001552900.1	hypothetical protein BC1G_08587 [Botryotinia fuckeliana B05.10] 	Fungus
36753	46	8	13	1	5.877	2.555	2.47E-06	3.56E-05	1729	craniferina_c9206	CUST_10596_PI416193500	NA	NA	NA	Fungus
5383	1555	356	265	78	4.406	2.139	3.06E-07	7.29E-06	1730	craniferina_c10229	CUST_11175_PI416193500	6015106	P78575.1	ERG24_ASCIMRecName: Full=Delta(14)-sterol reductase; AltName: Full=C-14 sterol reductase; AltName: Full=Sterol C14-reductase 	Fungus
8881	316	2966	171	1124	-10.123	-3.34	7.48E-06	8.24E-05	1731	craniferina_c12646	CUST_6420_PI416193496	NA	NA	NA	Fungus
25613	50	207	6	29	-4.157	-2.056	1.31E-07	3.81E-06	1732	craniferina_c3440	CUST_5268_PI416193500	156051084	XP_001591503.1	hypothetical protein SS1G_06949 [Sclerotinia sclerotiorum 1980] 	Fungus
35002	34	138	9	26	-4.067	-2.024	9.18E-08	2.90E-06	1733	craniferina_c7736	CUST_2985_PI416193496	NA	NA	NA	Fungus
10698	414	93	34	28	4.546	2.185	4.50E-07	9.83E-06	1734	craniferina_c10445	CUST_4788_PI416193496	NA	NA	NA	Fungus
13218	43	338	24	47	-8.595	-3.103	6.01E-06	6.97E-05	1735	craniferina_c3472	CUST_5311_PI416193500	296419891	XP_002839525.1	hypothetical protein [Tuber melanosporum Mel28] 	Algae
24324	36	131	4	10	-3.644	-1.866	2.47E-09	1.72E-07	1736	craniferina_c14852	CUST_13116_PI416193500	255954487	XP_002567996.1	Pc21g09590 [Penicillium chrysogenum Wisconsin 54-1255] 	Fungus
25269	154	794	72	230	-5.439	-2.443	1.76E-06	2.76E-05	1737	craniferina_c1203	CUST_135_PI416193496	NA	NA	NA	Fungus
21062	14	54	1	6	-3.876	-1.955	3.15E-08	1.28E-06	1738	craniferina_c5061	CUST_7085_PI416193500	119482810	XP_001261433.1	"polysaccharide export protein (CAP59), putative [Neosartorya fischeri NRRL 181] "	Fungus
23441	105	415	9	61	-3.941	-1.979	4.66E-08	1.73E-06	1739	craniferina_c8151	CUST_3222_PI416193496	238486938	XP_002374707.1	"dynactin Arp1 p62 subunit RO2, putative [Aspergillus flavus NRRL3357] "	Fungus
10611	566	99	113	32	5.892	2.559	2.61E-06	3.72E-05	1740	craniferina_c8132	CUST_9838_PI416193500	226294584	EEH50004.1	conserved hypothetical protein [Paracoccidioides brasiliensis Pb18]	Fungus
35119	91	361	21	34	-4.01	-2.004	7.11E-08	2.38E-06	1741	craniferina_c16761	CUST_9811_PI416193496	189205164	XP_001938917.1	microsomal signal peptidase 18 kDa subunit [Pyrenophora tritici-repentis Pt-1C-BFP] 	Fungus
17074	1224	4510	363	531	-3.77	-1.914	1.42E-08	6.97E-07	1742	craniferina_c1771	CUST_3044_PI416193500	296416578	XP_002837952.1	hypothetical protein [Tuber melanosporum Mel28] 	Algae
25264	293	1772	320	237	-9.577	-3.26	7.21E-06	8.01E-05	1743	craniferina_c2540	CUST_471_PI416193496	NA	NA	NA	Algae
36287	38	189	5	27	-4.964	-2.311	9.58E-07	1.71E-05	1744	craniferina_c15545	CUST_8848_PI416193496	NA	NA	NA	Fungus
8081	125	461	41	7	-3.812	-1.931	1.97E-08	8.90E-07	1745	craniferina_c15394	CUST_13309_PI416193500	169603159	XP_001795001.1	hypothetical protein SNOG_04588 [Phaeosphaeria nodorum SN15] 	Fungus
11176	187	728	18	40	-3.905	-1.965	4.15E-08	1.59E-06	1746	craniferina_c8152	CUST_9853_PI416193500	NA	NA	NA	Fungus
30675	2613	12113	1604	1887	-5.172	-2.371	1.34E-06	2.21E-05	1747	craniferina_c1492	CUST_2620_PI416193500	169768966	XP_001818953.1	hypothetical protein [Aspergillus oryzae RIB40] 	Algae
19951	210	807	50	94	-3.909	-1.967	4.53E-08	1.70E-06	1748	craniferina_c26746	CUST_19100_PI416193496	NA	NA	NA	Algae
27394	39	237	10	54	-6.2	-2.632	3.11E-06	4.24E-05	1749	craniferina_c5525	CUST_7563_PI416193500	256725321	EEU38685.1	hypothetical protein NECHADRAFT_45867 [Nectria haematococca mpVI 77-13-4]	Fungus
8488	21	212	16	48	-13.818	-3.789	1.03E-05	0.000104827	1750	craniferina_c14139	CUST_7687_PI416193496	NA	NA	NA	Fungus
25440	1078	3997	362	314	-3.832	-1.938	2.56E-08	1.09E-06	1751	Cr_Midi_01A06.ab1	CUST_17684_PI416193500	NA	NA	NA	Algae
42530	92899	23435	11504	2483	3.959	1.985	5.89E-08	2.07E-06	1752	Cr_WMini_1825A03.ab1	CUST_19241_PI416193500	NA	NA	NA	Algae
33041	151	700	23	122	-4.615	-2.206	5.44E-07	1.13E-05	1753	craniferina_c3536	CUST_835_PI416193496	NA	NA	NA	Fungus
30473	536	24	150	3	21.651	4.436	1.40E-05	0.000132978	1754	craniferina_c25661	CUST_18054_PI416193496	NA	NA	NA	Fungus
7515	1561	278	514	37	5.44	2.444	1.92E-06	2.95E-05	1755	craniferina_c12973	CUST_6689_PI416193496	261357484	EEY19912.1	ARP2/3 actin-organizing complex subunit Sop2 [Verticillium albo-atrum VaMs.102]	Fungus
21203	394	56	58	4	7.035	2.815	4.46E-06	5.59E-05	1756	craniferina_c17387	CUST_14147_PI416193500	239606882	EEQ83869.1	acetolactate synthase [Ajellomyces dermatitidis ER-3]	Fungus
38669	68	11	39	3	5.587	2.482	2.20E-06	3.25E-05	1757	craniferina_c4373	CUST_1185_PI416193496	NA	NA	NA	Algae
19895	251	43	84	10	5.775	2.53	2.56E-06	3.67E-05	1758	craniferina_c6739	CUST_8732_PI416193500	225554480	EEH02778.1	serine/threonine-protein kinase ppk18 [Ajellomyces capsulatus G186AR]	Fungus
14106	59	212	5	36	-3.544	-1.825	3.86E-10	3.76E-08	1759	craniferina_c9187	CUST_10581_PI416193500	NA	NA	NA	Fungus
30919	23	112	8	16	-4.956	-2.309	1.01E-06	1.78E-05	1760	craniferina_c1172	CUST_127_PI416193496	NA	NA	NA	Algae
1051	2058	433	754	27	4.504	2.171	4.56E-07	9.90E-06	1761	craniferina_lrc11067	CUST_11675_PI416193500	170115639	XP_001889013.1	MFS inorganic phosphate transporter [Laccaria bicolor S238N-H82] 	Algae
25424	898	7764	989	883	-14.024	-3.81	1.09E-05	0.000109572	1762	craniferina_c12017	CUST_5917_PI416193496	NA	NA	NA	Fungus
15299	12	2	4	0	5.391	2.431	1.87E-06	2.88E-05	1763	BTK05730010(c)SJ1(t)Dry_0.5-1kb_1441-1536_E12(p)T3(s)090205SJ1SEQ1.093.ab1	CUST_15608_PI416193500	NA	NA	NA	NA
19605	2	8	0	3	-4.304	-2.106	2.71E-07	6.65E-06	1764	craniferina_lrc12756	CUST_12463_PI416193500	295646697	ADG23099.1	molecular chaperone [Rhizoplaca chrysoleuca]	Fungus
36153	451	104	177	44	4.389	2.134	3.56E-07	8.21E-06	1765	craniferina_c3189	CUST_706_PI416193496	NA	NA	NA	Fungus
9182	48	217	16	57	-4.562	-2.19	5.32E-07	1.11E-05	1766	craniferina_c13129	CUST_6823_PI416193496	121711201	XP_001273216.1	phosphatidylinositol 4-kinase [Aspergillus clavatus NRRL 1] 	Fungus
19418	62	263	12	46	-4.237	-2.083	2.23E-07	5.75E-06	1767	craniferina_c15185	CUST_8558_PI416193496	156048184	XP_001590059.1	hypothetical protein SS1G_08823 [Sclerotinia sclerotiorum 1980] 	Fungus
18372	237	53	21	14	4.575	2.194	5.42E-07	1.12E-05	1768	craniferina_c8459	CUST_10090_PI416193500	225560309	EEH08591.1	U4/U6 small nuclear ribonucleoprotein Prp3 [Ajellomyces capsulatus G186AR]	Fungus
33796	129	620	30	37	-4.879	-2.287	9.52E-07	1.71E-05	1769	craniferina_c2263	CUST_3758_PI416193500	NA	NA	NA	Algae
40895	88	373	13	76	-4.237	-2.083	2.27E-07	5.83E-06	1770	craniferina_lrc9210	CUST_3909_PI416193496	NA	NA	NA	Fungus
3099	59	429	19	120	-7.316	-2.871	5.06E-06	6.14E-05	1771	craniferina_c14173	CUST_7714_PI416193496	NA	NA	NA	Fungus
42418	3376	200	3467	30	11.12	3.475	9.02E-06	9.48E-05	1772	craniferina_lrc231	CUST_438_PI416193500	169610273	XP_001798555.1	hypothetical protein SNOG_08233 [Phaeosphaeria nodorum SN15] 	Fungus
25006	3943	172	891	61	23.46	4.552	1.53E-05	0.000143147	1773	craniferina_c14843	CUST_8277_PI416193496	NA	NA	NA	Fungus
6941	47	188	9	31	-4.003	-2.001	8.62E-08	2.76E-06	1774	craniferina_c19851	CUST_12561_PI416193496	NA	NA	NA	Fungus
14612	87	322	14	29	-3.715	-1.893	1.29E-08	6.49E-07	1775	craniferina_c25946	CUST_18328_PI416193496	226459869	EEH57164.1	predicted protein [Micromonas pusilla CCMP1545]	Algae
35072	258	1007	47	189	-3.903	-1.965	5.08E-08	1.85E-06	1776	craniferina_lrc940	CUST_1696_PI416193500	145243268	XP_001394170.1	hypothetical protein An11g01660 [Aspergillus niger] 	Algae
9942	242	1020	36	176	-4.211	-2.074	2.20E-07	5.69E-06	1777	craniferina_lrc5460	CUST_1715_PI416193496	NA	NA	NA	Fungus
43494	85739	21997	10590	1902	3.888	1.959	4.83E-08	1.78E-06	1778	Cr_DMini_4897E12.ab1	CUST_17292_PI416193500	NA	NA	NA	Fungus
28013	46	4	9	4	14.938	3.901	1.16E-05	0.00011482	1779	craniferina_c9666	CUST_10859_PI416193500	NA	NA	NA	Fungus
44305	580	3840	536	368	-8.653	-3.113	6.84E-06	7.70E-05	1780	craniferina_c4286	CUST_6280_PI416193500	189198059	XP_001935367.1	predicted protein [Pyrenophora tritici-repentis Pt-1C-BFP] 	Fungus
26026	172	719	19	99	-4.179	-2.063	2.02E-07	5.34E-06	1781	craniferina_c26123	CUST_18500_PI416193496	NA	NA	NA	Fungus
5046	7943	47	5774	4	120.265	6.91	2.69E-05	0.000222359	1782	craniferina_lrc705	CUST_1282_PI416193500	169623843	XP_001805328.1	hypothetical protein SNOG_15165 [Phaeosphaeria nodorum SN15] 	Fungus
7092	123	601	53	43	-5.198	-2.378	1.60E-06	2.54E-05	1783	craniferina_c8759	CUST_10319_PI416193500	NA	NA	NA	Fungus
10053	153	661	11	129	-4.28	-2.097	2.80E-07	6.83E-06	1784	craniferina_c4866	CUST_6869_PI416193500	121699588	XP_001268070.1	"GPI transamidase component Gpi16, putative [Aspergillus clavatus NRRL 1] "	Fungus
31672	816	5722	194	839	-7.104	-2.829	4.83E-06	5.91E-05	1785	Cr_WMini_769C09.ab1	CUST_19981_PI416193500	240274280	EER37797.1	conserved hypothetical protein [Ajellomyces capsulatus H143]	Fungus
6957	34	5	4	4	7.899	2.982	5.98E-06	6.94E-05	1786	craniferina_c25095	CUST_17521_PI416193496	NA	NA	NA	Fungus
3731	847	113	91	24	7.62	2.93	5.57E-06	6.58E-05	1787	craniferina_c9256	CUST_10629_PI416193500	189196742	XP_001934709.1	hypothetical protein PTRG_04376 [Pyrenophora tritici-repentis Pt-1C-BFP] 	Fungus
19598	127	522	36	20	-4.209	-2.073	2.34E-07	5.97E-06	1788	craniferina_c16074	CUST_13583_PI416193500	NA	NA	NA	Fungus
22882	29	2	19	0	13.362	3.74	1.11E-05	0.000111486	1789	craniferina_c24506	CUST_16973_PI416193496	NA	NA	NA	Fungus
18052	214	29	64	6	7.26	2.86	5.26E-06	6.33E-05	1790	craniferina_c16520	CUST_9628_PI416193496	239606434	EEQ83421.1	translational activator [Ajellomyces dermatitidis ER-3]	Fungus
36148	251	65	14	5	3.863	1.95	4.73E-08	1.75E-06	1791	craniferina_c16421	CUST_13718_PI416193500	226289774	EEH45258.1	phosphatase [Paracoccidioides brasiliensis Pb18]	Fungus
34279	26	102	5	21	-3.88	-1.956	5.26E-08	1.89E-06	1792	craniferina_c18300	CUST_11089_PI416193496	115398145	XP_001214664.1	conserved hypothetical protein [Aspergillus terreus NIH2624] 	Fungus
17107	2013	428	733	35	4.465	2.159	4.85E-07	1.04E-05	1793	craniferina_lrc11067	CUST_11676_PI416193500	170115639	XP_001889013.1	MFS inorganic phosphate transporter [Laccaria bicolor S238N-H82] 	Algae
8609	61	224	12	16	-3.721	-1.896	1.76E-08	8.20E-07	1794	craniferina_c14183	CUST_7724_PI416193496	154297084	XP_001548970.1	hypothetical protein BC1G_12201 [Botryotinia fuckeliana B05.10] 	Algae
3824	116	19	9	5	6.126	2.615	3.44E-06	4.57E-05	1795	craniferina_c24439	CUST_15009_PI416193500	296815096	XP_002847885.1	conserved hypothetical protein [Arthroderma otae CBS 113480] 	Algae
27293	53	213	15	19	-4.074	-2.026	1.49E-07	4.21E-06	1796	craniferina_c15040	CUST_8445_PI416193496	169600691	XP_001793768.1	hypothetical protein SNOG_03189 [Phaeosphaeria nodorum SN15] 	Fungus
20764	95	14	17	5	7.023	2.812	4.89E-06	5.98E-05	1797	craniferina_c10747	CUST_5005_PI416193496	154320169	XP_001559401.1	hypothetical protein BC1G_02065 [Botryotinia fuckeliana B05.10] 	Fungus
15562	5484	19221	431	62	-3.512	-1.812	4.95E-10	4.60E-08	1798	craniferina_c4826	CUST_6830_PI416193500	119193374	XP_001247293.1	hypothetical protein CIMG_01064 [Coccidioides immitis RS] 	Fungus
21007	171	29	88	3	5.504	2.46	2.37E-06	3.45E-05	1799	craniferina_c21407	CUST_14048_PI416193496	NA	NA	NA	Fungus
28733	69	15	2	4	4.772	2.255	8.75E-07	1.60E-05	1800	craniferina_c27455	CUST_19779_PI416193496	255937445	XP_002559749.1	Pc13g13350 [Penicillium chrysogenum Wisconsin 54-1255] 	Algae
3297	583	122	66	22	4.82	2.269	9.72E-07	1.73E-05	1801	craniferina_c16549	CUST_13769_PI416193500	31414576	BAC77268.1	UsoAp [Emericella nidulans]	Fungus
29526	389	65	77	10	5.971	2.578	3.31E-06	4.46E-05	1802	craniferina_c7557	CUST_2885_PI416193496	261358958	EEY21386.1	conserved hypothetical protein [Verticillium albo-atrum VaMs.102]	Algae
12262	252	61	21	22	4.297	2.103	3.32E-07	7.78E-06	1803	craniferina_c8108	CUST_9817_PI416193500	119472655	XP_001258394.1	"stress response regulator/HFS transcription factor, putative [Neosartorya fischeri NRRL 181] "	Fungus
30561	92	447	38	146	-5.056	-2.338	1.42E-06	2.32E-05	1804	craniferina_c18194	CUST_10988_PI416193496	256721804	EEU35198.1	hypothetical protein NECHADRAFT_97586 [Nectria haematococca mpVI 77-13-4]	Fungus
29711	38	139	9	16	-3.703	-1.889	1.58E-08	7.57E-07	1805	craniferina_c21420	CUST_14059_PI416193496	NA	NA	NA	Algae
37656	953	167	109	45	5.837	2.545	3.08E-06	4.21E-05	1806	craniferina_c6048	CUST_2005_PI416193496	212541376	XP_002150843.1	"carbamoyl-phosphate synthase, large subunit [Penicillium marneffei ATCC 18224] "	Fungus
24087	422	2238	106	808	-5.194	-2.377	1.79E-06	2.79E-05	1807	craniferina_c17367	CUST_10279_PI416193496	119497459	XP_001265488.1	"oxidoreductase CipA, putative [Neosartorya fischeri NRRL 181] "	Fungus
12797	588	158	95	22	3.707	1.89	1.71E-08	8.03E-07	1808	craniferina_c10242	CUST_11188_PI416193500	NA	NA	NA	Algae
32289	7996	1731	1966	79	4.53	2.18	6.00E-07	1.22E-05	1809	craniferina_c5231	CUST_1609_PI416193496	169622972	XP_001804894.1	hypothetical protein SNOG_14712 [Phaeosphaeria nodorum SN15] 	Fungus
5770	92	8	57	7	12.398	3.632	1.11E-05	0.000111307	1810	craniferina_c10980	CUST_5160_PI416193496	NA	NA	NA	Fungus
16178	15	69	10	4	-5.53	-2.467	2.54E-06	3.64E-05	1811	craniferina_c13312	CUST_12633_PI416193500	225558992	EEH07275.1	methylmalonate-semialdehyde dehydrogenase [Ajellomyces capsulatus G186AR]	Fungus
33167	46	702	29	207	-17.847	-4.158	1.42E-05	0.000134908	1812	craniferina_c1453	CUST_2556_PI416193500	NA	NA	NA	Fungus
12178	2994	589	348	161	5.182	2.374	1.80E-06	2.80E-05	1813	craniferina_c25721	CUST_18112_PI416193496	296411008	XP_002835227.1	hypothetical protein [Tuber melanosporum Mel28] 	Fungus
2213	422	3	450	0	90.243	6.496	2.72E-05	0.000224615	1814	craniferina_c25604	CUST_18002_PI416193496	NA	NA	NA	Fungus
35546	138	557	19	77	-4.034	-2.012	1.37E-07	3.94E-06	1815	craniferina_c14790	CUST_8235_PI416193496	295663040	XP_002792073.1	AP-1 complex subunit sigma-1 [Paracoccidioides brasiliensis Pb01] 	Fungus
39798	321	4	256	1	59.005	5.883	2.43E-05	0.000205538	1816	craniferina_c11225	CUST_11756_PI416193500	NA	NA	NA	Algae
43825	705	13	634	12	55.106	5.784	2.39E-05	0.00020262	1817	craniferina_c21833	CUST_14713_PI416193500	238501934	XP_002382201.1	"small nucleolar ribonucleoprotein complex subunit, putative [Aspergillus flavus NRRL3357] "	Fungus
8001	51	185	10	19	-3.694	-1.885	1.68E-08	7.95E-07	1818	craniferina_c17845	CUST_10676_PI416193496	NA	NA	NA	Fungus
22690	418	96	57	25	4.463	2.158	5.35E-07	1.11E-05	1819	craniferina_c12731	CUST_12451_PI416193500	238485752	XP_002374114.1	class I alpha-mannosidase [Aspergillus flavus NRRL3357] 	Algae
27843	903	3963	707	727	-5.275	-2.399	2.03E-06	3.07E-05	1820	craniferina_c5326	CUST_7343_PI416193500	154309360	XP_001554014.1	hypothetical protein BC1G_07574 [Botryotinia fuckeliana B05.10] 	Algae
3070	7324	1656	969	155	4.411	2.141	4.95E-07	1.05E-05	1821	craniferina_c2730	CUST_538_PI416193496	156062442	XP_001597143.1	hypothetical protein SS1G_01337 [Sclerotinia sclerotiorum 1980] 	Fungus
7993	21	81	3	11	-3.948	-1.981	9.23E-08	2.90E-06	1822	craniferina_c11879	CUST_5808_PI416193496	NA	NA	NA	Fungus
24668	11	2	4	0	5.386	2.429	2.26E-06	3.32E-05	1823	craniferina_c6406	CUST_8412_PI416193500	171690994	XP_001910422.1	hypothetical protein [Podospora anserina S mat+] 	Fungus
1976	189	30	98	1	5.504	2.46	2.60E-06	3.71E-05	1824	craniferina_c12055	CUST_12196_PI416193500	238486578	XP_002374527.1	"cytosine deaminase, putative [Aspergillus flavus NRRL3357] "	Fungus
21021	912	166	291	19	5.283	2.401	2.09E-06	3.14E-05	1825	craniferina_c2377	CUST_3932_PI416193500	119501018	XP_001267266.1	"translation initiation factor EF-2 gamma subunit, putative [Neosartorya fischeri NRRL 181] "	Algae
15778	1777	313	845	17	5.294	2.404	2.11E-06	3.16E-05	1826	craniferina_c9643	CUST_10842_PI416193500	189196668	XP_001934672.1	WD repeat containing protein pop3 [Pyrenophora tritici-repentis Pt-1C-BFP] 	Fungus
6013	4993	18	3569	9	240.578	7.91	3.33E-05	0.000263263	1827	Cr_DMini_1249H08.ab1	CUST_16697_PI416193500	NA	NA	NA	Fungus
10489	122	27	39	10	4.704	2.234	8.75E-07	1.60E-05	1828	craniferina_c9763	CUST_10910_PI416193500	189208001	XP_001940334.1	DNA repair protein rad5 [Pyrenophora tritici-repentis Pt-1C-BFP] 	Algae
26873	109086	32291	3428	3839	3.394	1.763	8.52E-12	1.65E-09	1829	BTK05728004(c)SJ1(t)Dry_0.5-1kb_1441-1536_B8(p)T3(s)090205SJ1SEQ1.058.ab1	CUST_15539_PI416193500	NA	NA	NA	NA
26717	239	47	21	9	5.154	2.366	1.82E-06	2.82E-05	1830	craniferina_c13833	CUST_7433_PI416193496	156050017	XP_001590970.1	hypothetical protein SS1G_07594 [Sclerotinia sclerotiorum 1980] 	Fungus
28873	33	2	41	0	9.936	3.313	9.21E-06	9.63E-05	1831	Cr_WMidi_7201F11.ab1	CUST_18402_PI416193500	NA	NA	NA	Fungus
14541	1272	4598	391	449	-3.71	-1.891	2.20E-08	9.70E-07	1832	Cr_Midi_01A06.ab1	CUST_17685_PI416193500	NA	NA	NA	Algae
37286	57	8	7	6	8.698	3.121	7.83E-06	8.54E-05	1833	craniferina_c9143	CUST_10558_PI416193500	NA	NA	NA	Fungus
34762	13	2	3	0	6.146	2.62	3.90E-06	5.04E-05	1834	craniferina_c14192	CUST_12904_PI416193500	NA	NA	NA	Fungus
36282	228	849	20	63	-3.725	-1.897	2.60E-08	1.11E-06	1835	craniferina_c14855	CUST_8285_PI416193496	145613694	XP_001413098.1	hypothetical protein MGG_11211 [Magnaporthe oryzae 70-15] 	Fungus
27692	1198	7	703	5	186.179	7.541	3.24E-05	0.000257631	1836	Cr_DMini_4897C03.ab1	CUST_17228_PI416193500	31415494	AAP44986.1	LacZalpha [Shuttle vector pNG168]	Algae
33419	86963	23053	6319	1687	3.773	1.916	3.74E-08	1.47E-06	1837	Cr_DMini_865C01.ab1	CUST_17564_PI416193500	NA	NA	NA	Algae
19463	176	38	5	8	4.763	2.252	9.89E-07	1.76E-05	1838	craniferina_c9690	CUST_10876_PI416193500	225558883	EEH07166.1	conserved hypothetical protein [Ajellomyces capsulatus G186AR]	Algae
3258	35	140	4	14	-4.002	-2.001	1.35E-07	3.89E-06	1839	craniferina_c4668	CUST_6665_PI416193500	240108176	EER26350.1	hypothetical protein CPC735_005220 [Coccidioides posadasii C735 delta SOWgp]	Fungus
32601	2176	9880	900	686	-4.783	-2.258	1.04E-06	1.82E-05	1840	craniferina_lrc99	CUST_190_PI416193500	258575595	XP_002541979.1	40S ribosomal protein S15 [Uncinocarpus reesii 1704] 	Fungus
3623	3369	959	638	63	3.472	1.796	4.73E-10	4.43E-08	1841	craniferina_c4778	CUST_6777_PI416193500	240105948	EER24141.1	"mRNA capping enzyme alpha subunit, putative [Coccidioides posadasii C735 delta SOWgp]"	Fungus
24569	109	29	11	7	3.851	1.945	6.15E-08	2.13E-06	1842	craniferina_c13363	CUST_7030_PI416193496	154315156	XP_001556901.1	hypothetical protein BC1G_04617 [Botryotinia fuckeliana B05.10] 	Fungus
40669	12	51	2	4	-4.124	-2.044	2.36E-07	5.99E-06	1843	Cr_WMini_3841D05.ab1	CUST_19644_PI416193500	NA	NA	NA	Fungus
41079	157	615	21	161	-3.861	-1.949	6.71E-08	2.27E-06	1844	craniferina_c5415	CUST_7442_PI416193500	171682394	XP_001906140.1	hypothetical protein [Podospora anserina S mat+] 	Fungus
9110	32	7	2	4	4.819	2.269	1.15E-06	1.98E-05	1845	craniferina_c11680	CUST_12032_PI416193500	115943141	XP_800520.2	"PREDICTED: hypothetical protein, partial [Strongylocentrotus purpuratus] "	Fungus
30738	2	8	0	4	-4.143	-2.051	2.51E-07	6.28E-06	1846	craniferina_c15982	CUST_9200_PI416193496	121705574	XP_001271050.1	conserved hypothetical protein [Aspergillus clavatus NRRL 1] 	Fungus
37820	2500	482	637	139	5.19	2.376	2.01E-06	3.04E-05	1847	craniferina_c5141	CUST_7152_PI416193500	154319097	XP_001558866.1	hypothetical protein BC1G_02500 [Botryotinia fuckeliana B05.10] 	Fungus
18254	86	677	4	79	-7.872	-2.977	6.98E-06	7.81E-05	1848	craniferina_c3624	CUST_5507_PI416193500	225554763	EEH03058.1	medium-chain fatty acid ethyl ester synthase/esterase [Ajellomyces capsulatus G186AR]	Fungus
13883	888	185	93	40	4.843	2.276	1.22E-06	2.07E-05	1849	craniferina_c1864	CUST_3183_PI416193500	189204436	XP_001938553.1	hypothetical protein PTRG_08221 [Pyrenophora tritici-repentis Pt-1C-BFP] 	Algae
36045	186	1650	103	610	-9.66	-3.272	9.39E-06	9.77E-05	1850	craniferina_c3309	CUST_5110_PI416193500	256728173	EEU41530.1	hypothetical protein NECHADRAFT_87703 [Nectria haematococca mpVI 77-13-4]	Fungus
5403	575	2	250	0	233.738	7.869	3.49E-05	0.000273265	1851	craniferina_c20244	CUST_14563_PI416193500	NA	NA	NA	Fungus
44158	55	10	11	4	5.591	2.483	3.02E-06	4.15E-05	1852	craniferina_c23124	CUST_15671_PI416193496	169598158	XP_001792502.1	hypothetical protein SNOG_01878 [Phaeosphaeria nodorum SN15] 	Algae
26510	42	5	37	3	7.873	2.977	7.16E-06	7.98E-05	1853	craniferina_c27886	CUST_20177_PI416193496	226287725	EEH43238.1	GPI ethanolamine phosphate transferase [Paracoccidioides brasiliensis Pb18]	Fungus
14340	29	227	22	52	-9.19	-3.2	8.85E-06	9.35E-05	1854	craniferina_c14239	CUST_7771_PI416193496	NA	NA	NA	Fungus
587	378	91	68	12	4.129	2.046	2.60E-07	6.47E-06	1855	craniferina_c1356	CUST_2386_PI416193500	154291438	XP_001546302.1	L-arabinitol 4-dehydrogenase [Botryotinia fuckeliana B05.10] 	Fungus
21697	157	579	27	72	-3.7	-1.887	2.50E-08	1.08E-06	1856	craniferina_c8152	CUST_9854_PI416193500	NA	NA	NA	Fungus
23801	150	558	22	116	-3.692	-1.885	2.31E-08	1.01E-06	1857	craniferina_c5415	CUST_7441_PI416193500	171682394	XP_001906140.1	hypothetical protein [Podospora anserina S mat+] 	Fungus
23718	8228	1932	1057	152	4.245	2.086	3.72E-07	8.48E-06	1858	craniferina_c16443	CUST_9566_PI416193496	NA	NA	NA	Fungus
16138	116922	34552	14388	3733	3.38	1.757	1.10E-11	2.05E-09	1859	Cr_WMidi_7201D02.ab1	CUST_18350_PI416193500	NA	NA	NA	Fungus
42118	94	25	13	10	3.984	1.994	1.45E-07	4.11E-06	1860	craniferina_c27448	CUST_19772_PI416193496	NA	NA	NA	Algae
7670	103	439	36	18	-4.406	-2.139	5.87E-07	1.20E-05	1861	craniferina_c8202	CUST_3257_PI416193496	NA	NA	NA	Algae
23650	50209	14551	8908	2204	3.442	1.783	3.83E-10	3.75E-08	1862	craniferina_c12733	CUST_6497_PI416193496	212532785	XP_002146549.1	"DNA directed RNA polymerase II 15 kDa subunit, putative [Penicillium marneffei ATCC 18224] "	Fungus
19015	140	601	102	91	-4.994	-2.32	1.66E-06	2.62E-05	1863	craniferina_c20195	CUST_12896_PI416193496	NA	NA	NA	Algae
10469	596	98	153	28	6.169	2.625	4.38E-06	5.51E-05	1864	craniferina_c7053	CUST_8953_PI416193500	169616854	XP_001801842.1	hypothetical protein SNOG_11603 [Phaeosphaeria nodorum SN15] 	Fungus
7746	21436	5374	1041	485	3.997	1.999	1.61E-07	4.45E-06	1865	craniferina_lrc503	CUST_937_PI416193500	261195114	XP_002623961.1	cytosolic large ribosomal subunit protein L30 [Ajellomyces dermatitidis SLH14081] 	Fungus
20327	160	30	65	12	5.279	2.4	2.39E-06	3.48E-05	1866	craniferina_c3774	CUST_5697_PI416193500	242783118	XP_002480135.1	"vacuolar segregation protein (Pep7), putative [Talaromyces stipitatus ATCC 10500] "	Fungus
12217	85	978	9	85	-11.555	-3.53	1.19E-05	0.00011759	1867	craniferina_c8267	CUST_9927_PI416193500	296418517	XP_002838877.1	hypothetical protein [Tuber melanosporum Mel28] 	Fungus
13670	1299	4482	93	408	-3.446	-1.785	5.20E-10	4.81E-08	1868	craniferina_c10751	CUST_11479_PI416193500	NA	NA	NA	Fungus
38246	88	350	13	100	-3.872	-1.953	9.13E-08	2.89E-06	1869	craniferina_c3558	CUST_5426_PI416193500	255956339	XP_002568922.1	Pc21g19310 [Penicillium chrysogenum Wisconsin 54-1255] 	Fungus
14361	110	26	16	5	4.311	2.108	4.84E-07	1.04E-05	1870	craniferina_c16106	CUST_9297_PI416193496	169779948	XP_001824438.1	hypothetical protein [Aspergillus oryzae RIB40] 	Fungus
26676	89	338	12	103	-3.695	-1.885	2.88E-08	1.20E-06	1871	craniferina_c3982	CUST_1018_PI416193496	NA	NA	NA	Algae
30036	85	350	6	38	-4.102	-2.036	2.64E-07	6.52E-06	1872	craniferina_c10007	CUST_4485_PI416193496	171692235	XP_001911042.1	hypothetical protein [Podospora anserina S mat+] 	Algae
13821	2355	468	814	54	4.834	2.273	1.33E-06	2.21E-05	1873	craniferina_c7943	CUST_9666_PI416193500	116204493	XP_001228057.1	hypothetical protein CHGG_10130 [Chaetomium globosum CBS 148.51] 	Fungus
13169	11	2	5	0	4.938	2.304	1.55E-06	2.47E-05	1874	craniferina_c22583	CUST_14803_PI416193500	NA	NA	NA	Algae
35802	92	23	14	4	4.016	2.006	1.88E-07	5.04E-06	1875	craniferina_c22381	CUST_14975_PI416193496	156061725	XP_001596785.1	hypothetical protein SS1G_03008 [Sclerotinia sclerotiorum 1980] 	Fungus
11992	7367	29399	4035	2141	-4.364	-2.126	5.44E-07	1.13E-05	1876	craniferina_c5852	CUST_1901_PI416193496	NA	NA	NA	Algae
2693	140	7	12	3	23.065	4.528	1.91E-05	0.00017013	1877	craniferina_c7057	CUST_2576_PI416193496	NA	NA	NA	Fungus
11050	60	4	5	2	17.682	4.144	1.66E-05	0.000152755	1878	craniferina_c9296	CUST_10649_PI416193500	296411044	XP_002835245.1	hypothetical protein [Tuber melanosporum Mel28] 	Fungus
19945	163	559	23	30	-3.443	-1.784	5.57E-10	5.09E-08	1879	craniferina_c6267	CUST_2120_PI416193496	169617986	XP_001802407.1	hypothetical protein SNOG_12177 [Phaeosphaeria nodorum SN15] 	Fungus
45015	3101	712	553	11	4.31	2.108	4.93E-07	1.05E-05	1880	craniferina_c5661	CUST_7691_PI416193500	195504340	XP_002099036.1	GE10695 [Drosophila yakuba] 	Fungus
24688	18	64	2	11	-3.473	-1.796	1.37E-09	1.06E-07	1881	craniferina_c18220	CUST_11013_PI416193496	291181590	EFE37351.1	hypothetical protein TRV_08000 [Trichophyton verrucosum HKI 0517]	Algae
30572	38	4	24	2	9.565	3.258	9.88E-06	0.000101541	1882	craniferina_c10296	CUST_4686_PI416193496	NA	NA	NA	Algae
41199	27	186	21	37	-8.423	-3.074	8.40E-06	9.00E-05	1883	craniferina_c27026	CUST_19372_PI416193496	154273136	XP_001537420.1	predicted protein [Ajellomyces capsulatus NAm1] 	Fungus
16081	1159	6	109	4	232.776	7.863	3.69E-05	0.000285317	1884	craniferina_c2823	CUST_4503_PI416193500	258575603	XP_002541983.1	predicted protein [Uncinocarpus reesii 1704] 	Fungus
22521	704	135	87	63	5.627	2.492	3.38E-06	4.53E-05	1885	craniferina_lrc563	CUST_1042_PI416193500	67516261	XP_658016.1	hypothetical protein AN0412.2 [Aspergillus nidulans FGSC A4] 	Fungus
4212	38	131	4	6	-3.45	-1.787	8.31E-10	7.02E-08	1886	craniferina_c18004	CUST_14335_PI416193500	NA	NA	NA	Fungus
11069	10	2	1	0	5.409	2.435	2.82E-06	3.94E-05	1887	craniferina_c20072	CUST_12777_PI416193496	119500118	XP_001266816.1	WD repeat-containing protein [Neosartorya fischeri NRRL 181] 	Fungus
9956	81	2	58	0	30.909	4.95	2.19E-05	0.000189057	1888	craniferina_c18905	CUST_11661_PI416193496	NA	NA	NA	Fungus
3180	44	152	3	8	-3.46	-1.791	1.21E-09	9.68E-08	1889	craniferina_c3870	CUST_5810_PI416193500	145238204	XP_001391749.1	hypothetical protein An07g06720 [Aspergillus niger] 	Fungus
3716	131	513	11	98	-3.88	-1.956	1.04E-07	3.18E-06	1890	craniferina_c8653	CUST_3531_PI416193496	NA	NA	NA	Fungus
22772	6	42	2	15	-6.778	-2.761	5.62E-06	6.62E-05	1891	craniferina_lrc5824	CUST_7875_PI416193500	119497923	XP_001265719.1	terpene synthase metal binding domain protein [Neosartorya fischeri NRRL 181] 	Algae
37439	1390	148	152	63	9.866	3.303	1.05E-05	0.000106334	1892	craniferina_c17965	CUST_10783_PI416193496	NA	NA	NA	Fungus
35051	260	992	40	159	-3.811	-1.93	7.07E-08	2.37E-06	1893	craniferina_lrc940	CUST_1695_PI416193500	145243268	XP_001394170.1	hypothetical protein An11g01660 [Aspergillus niger] 	Algae
37648	17	3	2	1	6.524	2.706	5.33E-06	6.38E-05	1894	craniferina_c7172	CUST_9035_PI416193500	NA	NA	NA	Fungus
17805	81	2	112	0	21.144	4.402	1.88E-05	0.000167626	1895	craniferina_c6379	CUST_8388_PI416193500	NA	NA	NA	Fungus
11607	1130	310	35	79	3.729	1.899	4.81E-08	1.77E-06	1896	craniferina_c27646	CUST_19960_PI416193496	85079014	XP_956273.1	hypothetical protein NCU01651 [Neurospora crassa OR74A] 	Fungus
8015	97	13	6	2	7.719	2.948	7.56E-06	8.32E-05	1897	craniferina_c9252	CUST_3936_PI416193496	156030822	XP_001584737.1	hypothetical protein SS1G_14350 [Sclerotinia sclerotiorum 1980] 	Fungus
6993	239	912	53	97	-3.87	-1.952	1.07E-07	3.24E-06	1898	craniferina_lrc2251	CUST_381_PI416193496	240273513	EER37033.1	translation initiation factor eIF3 [Ajellomyces capsulatus H143]	Fungus
10534	153	37	38	10	4.199	2.07	4.07E-07	9.08E-06	1899	craniferina_lrc563	CUST_1041_PI416193500	67516261	XP_658016.1	hypothetical protein AN0412.2 [Aspergillus nidulans FGSC A4] 	Fungus
15632	180	821	46	126	-4.635	-2.213	1.01E-06	1.78E-05	1900	craniferina_c2935	CUST_618_PI416193496	NA	NA	NA	Algae
41549	412	1776	64	553	-4.216	-2.076	4.41E-07	9.67E-06	1901	craniferina_c1921	CUST_3270_PI416193500	189193585	XP_001933131.1	C2 domain containing protein [Pyrenophora tritici-repentis Pt-1C-BFP] 	Fungus
27279	9377	33414	703	1890	-3.566	-1.834	1.16E-08	5.97E-07	1902	craniferina_c18424	CUST_11204_PI416193496	NA	NA	NA	Fungus
29895	103	15	19	23	19.247	4.267	1.86E-05	0.000166825	1903	craniferina_c5850	CUST_1899_PI416193496	NA	NA	NA	Fungus
35643	458	92	65	18	5.004	2.323	1.97E-06	3.00E-05	1904	craniferina_c1864	CUST_3184_PI416193500	189204436	XP_001938553.1	hypothetical protein PTRG_08221 [Pyrenophora tritici-repentis Pt-1C-BFP] 	Algae
43462	239	40	109	8	5.694	2.509	3.83E-06	4.97E-05	1905	craniferina_c28022	CUST_20289_PI416193496	NA	NA	NA	Algae
13366	32	165	15	11	-5.416	-2.437	3.03E-06	4.16E-05	1906	craniferina_c1489	CUST_2616_PI416193500	28949921	CAD70907.1	conserved hypothetical protein [Neurospora crassa]	Fungus
14385	565	106	97	58	5.834	2.544	4.20E-06	5.34E-05	1907	craniferina_c12188	CUST_12262_PI416193500	NA	NA	NA	Fungus
44270	381	103	43	10	3.711	1.892	4.76E-08	1.76E-06	1908	craniferina_c2093	CUST_3527_PI416193500	NA	NA	NA	Algae
13113	82	292	15	22	-3.598	-1.847	1.75E-08	8.19E-07	1909	craniferina_c1651	CUST_2854_PI416193500	255930289	XP_002556704.1	Pc06g00950 [Penicillium chrysogenum Wisconsin 54-1255] 	Fungus
9876	16468	3083	6021	438	5.164	2.369	2.42E-06	3.50E-05	1910	craniferina_lrc10634	CUST_4920_PI416193496	169599318	XP_001793082.1	hypothetical protein SNOG_02476 [Phaeosphaeria nodorum SN15] 	Fungus
14408	499	115	57	41	4.526	2.178	8.61E-07	1.58E-05	1911	craniferina_c23796	CUST_14927_PI416193500	154319572	XP_001559103.1	hypothetical protein BC1G_02267 [Botryotinia fuckeliana B05.10] 	Fungus
16009	46	8	14	6	7.604	2.927	7.77E-06	8.49E-05	1912	craniferina_lrc412	CUST_769_PI416193500	225679509	EEH17793.1	conserved hypothetical protein [Paracoccidioides brasiliensis Pb03]	Fungus
26992	6125	1389	1706	106	4.315	2.109	6.00E-07	1.22E-05	1913	craniferina_c23253	CUST_15795_PI416193496	NA	NA	NA	Fungus
29300	938	224	69	37	4.222	2.078	4.82E-07	1.03E-05	1914	Cr_DMini_673G12.ab1	CUST_17497_PI416193500	239611126	EEQ88113.1	cross-pathway control protein A [Ajellomyces dermatitidis ER-3]	Fungus
10895	3	12	1	1	-5.064	-2.34	2.19E-06	3.24E-05	1915	craniferina_c9589	CUST_4183_PI416193496	NA	NA	NA	Fungus
26464	19	3	2	2	6.816	2.769	6.18E-06	7.11E-05	1916	craniferina_c2846	CUST_583_PI416193496	121707984	XP_001271995.1	conserved hypothetical protein [Aspergillus clavatus NRRL 1] 	Algae
4520	161	681	30	88	-4.249	-2.087	5.07E-07	1.07E-05	1917	craniferina_lrc3201	CUST_708_PI416193496	NA	NA	NA	Fungus
40512	29	153	9	57	-5.262	-2.396	2.79E-06	3.91E-05	1918	craniferina_c19445	CUST_12177_PI416193496	NA	NA	NA	Fungus
9781	51	174	6	26	-3.434	-1.78	1.37E-09	1.06E-07	1919	craniferina_c7461	CUST_9257_PI416193500	156060639	XP_001596242.1	predicted protein [Sclerotinia sclerotiorum 1980] 	Fungus
44906	23	78	2	10	-3.392	-1.762	3.61E-10	3.58E-08	1920	craniferina_c6478	CUST_2233_PI416193496	NA	NA	NA	Fungus
39334	12	52	5	7	-4.765	-2.252	1.45E-06	2.35E-05	1921	craniferina_c17921	CUST_10743_PI416193496	NA	NA	NA	Fungus
39094	87940	23933	5943	1822	3.676	1.878	4.25E-08	1.62E-06	1922	Cr_WMini_3841E01.ab1	CUST_19660_PI416193500	NA	NA	NA	Fungus
652	146	501	18	54	-3.452	-1.787	2.71E-09	1.85E-07	1923	craniferina_c24880	CUST_17323_PI416193496	NA	NA	NA	Fungus
5912	65	13	12	4	5.091	2.348	2.41E-06	3.50E-05	1924	craniferina_c11199	CUST_5324_PI416193496	189194279	XP_001933478.1	Zn(II)2Cys6 cluster transcripitional activator [Pyrenophora tritici-repentis Pt-1C-BFP] 	Algae
22846	80	19	22	3	4.164	2.058	4.29E-07	9.45E-06	1925	craniferina_c4954	CUST_1473_PI416193496	240110264	EER28423.1	"Transcription initiation factor IIF, beta subunit family protein [Coccidioides posadasii C735 delta SOWgp]"	Fungus
10822	85	420	10	91	-4.917	-2.298	1.95E-06	2.98E-05	1926	Cr_WMini_1633B11.ab1	CUST_19143_PI416193500	NA	NA	NA	Fungus
24708	138	640	28	24	-4.693	-2.231	1.33E-06	2.20E-05	1927	craniferina_c2263	CUST_3757_PI416193500	NA	NA	NA	Algae
34697	11	3	3	0	4.343	2.119	6.86E-07	1.34E-05	1928	craniferina_c16182	CUST_9357_PI416193496	189193525	XP_001933101.1	inorganic phosphate transporter 1-4 /Pi cotransporter [Pyrenophora tritici-repentis Pt-1C-BFP] 	Algae
5950	3128	13686	1788	226	-5.005	-2.323	2.18E-06	3.23E-05	1929	craniferina_c6886	CUST_8835_PI416193500	154317996	XP_001558317.1	hypothetical protein BC1G_02981 [Botryotinia fuckeliana B05.10] 	Fungus
30369	84	15	7	7	5.955	2.574	4.79E-06	5.88E-05	1930	Cr_DMidi_9601G01.ab1	CUST_16359_PI416193500	255955015	XP_002568260.1	Pc21g12290 [Penicillium chrysogenum Wisconsin 54-1255] 	Algae
31840	3	40	1	14	-15.648	-3.968	1.78E-05	0.000161154	1931	craniferina_c13058	CUST_6763_PI416193496	145245427	XP_001394981.1	hypothetical protein An11g10240 [Aspergillus niger] 	Fungus
39206	32	116	4	8	-3.623	-1.857	2.95E-08	1.22E-06	1932	craniferina_c21421	CUST_14682_PI416193500	189188114	XP_001930396.1	integral membrane protein [Pyrenophora tritici-repentis Pt-1C-BFP] 	Fungus
8797	8	64	4	4	-8.453	-3.079	9.64E-06	9.95E-05	1933	craniferina_c9635	CUST_4214_PI416193496	NA	NA	NA	Fungus
38069	36	10	2	2	3.811	1.93	1.04E-07	3.18E-06	1934	craniferina_c5598	CUST_1783_PI416193496	296814696	XP_002847685.1	polyketide synthase [Arthroderma otae CBS 113480] 	Fungus
44508	95558	27236	6226	2119	3.511	1.812	8.19E-09	4.46E-07	1935	craniferina_c1883	CUST_3212_PI416193500	189204264	XP_001938467.1	conserved hypothetical protein [Pyrenophora tritici-repentis Pt-1C-BFP] 	Fungus
41503	267	20	128	8	12.817	3.68	1.56E-05	0.000145408	1936	craniferina_c24005	CUST_16502_PI416193496	256723374	EEU36751.1	hypothetical protein NECHADRAFT_86604 [Nectria haematococca mpVI 77-13-4]	Fungus
31864	190	18	184	1	7.714	2.947	8.49E-06	9.07E-05	1937	Cr_DMidi_5473C12.ab1	CUST_15834_PI416193500	NA	NA	NA	Algae
1756	4	35	1	4	-8.717	-3.124	1.03E-05	0.000104512	1938	craniferina_c5058	CUST_7082_PI416193500	239613033	EEQ90020.1	oxidoreductase [Ajellomyces dermatitidis ER-3]	Algae
30144	102	18	52	2	4.981	2.316	2.17E-06	3.22E-05	1939	craniferina_c22373	CUST_14968_PI416193496	NA	NA	NA	Algae
40835	43	147	6	7	-3.433	-1.78	2.18E-09	1.55E-07	1940	craniferina_c8075	CUST_3185_PI416193496	289613384	CBI59637.1	unnamed protein product [Sordaria macrospora]	Fungus
24644	18	81	3	12	-4.649	-2.217	1.26E-06	2.11E-05	1941	craniferina_c27302	CUST_19633_PI416193496	296822220	XP_002850249.1	copper-sulfate regulated protein 1 [Arthroderma otae CBS 113480] 	Fungus
17848	190	786	26	149	-4.115	-2.041	4.13E-07	9.20E-06	1942	craniferina_lrc2006	CUST_306_PI416193496	NA	NA	NA	Fungus
8658	894	110	703	16	6.797	2.765	6.61E-06	7.48E-05	1943	craniferina_c14967	CUST_13145_PI416193500	212543889	XP_002152099.1	"MFS monosaccharide transporter, putative [Penicillium marneffei ATCC 18224] "	Algae
34508	3374	716	951	170	4.682	2.227	1.36E-06	2.25E-05	1944	craniferina_c9045	CUST_3795_PI416193496	258576829	XP_002542596.1	hypothetical protein UREG_02112 [Uncinocarpus reesii 1704] 	Algae
35916	360	94	45	17	3.852	1.946	1.37E-07	3.94E-06	1945	craniferina_c12347	CUST_12332_PI416193500	295661021	XP_002791066.1	ATP-dependent RNA helicase DBP7 [Paracoccidioides brasiliensis Pb01] 	Fungus
1521	116	449	5	20	-3.862	-1.949	1.45E-07	4.12E-06	1946	craniferina_c2150	CUST_349_PI416193496	NA	NA	NA	Fungus
41025	112	838	15	14	-7.532	-2.913	8.35E-06	8.96E-05	1947	craniferina_c19671	CUST_12389_PI416193496	NA	NA	NA	Fungus
7566	32	108	3	11	-3.338	-1.739	7.95E-11	1.08E-08	1948	craniferina_c19239	CUST_11979_PI416193496	NA	NA	NA	Fungus
34794	5811	37	834	32	202.581	7.662	4.23E-05	0.00031884	1949	craniferina_c24852	CUST_17296_PI416193496	NA	NA	NA	Fungus
22035	43	256	39	77	-8.284	-3.05	9.72E-06	0.000100192	1950	craniferina_c20932	CUST_13596_PI416193496	NA	NA	NA	Fungus
18015	166	642	85	77	-4.173	-2.061	4.89E-07	1.04E-05	1951	craniferina_lrc461	CUST_857_PI416193500	189191746	XP_001932212.1	woronin body major protein [Pyrenophora tritici-repentis Pt-1C-BFP] 	Fungus
19479	677	15	439	6	36.868	5.204	2.76E-05	0.000227498	1952	craniferina_c3642	CUST_873_PI416193496	256782577	ZP_05521040.1	3-oxoacyl-[acyl-carrier-protein] reductase [Streptomyces hygroscopicus ATCC 53653]	Fungus
15302	631	178	74	27	3.557	1.831	1.84E-08	8.48E-07	1953	Cr_DMidi_9601F05.ab1	CUST_16344_PI416193500	242790689	XP_002481603.1	"phosphatidylinositol 3,5-bisphosphate-binding protein, putative [Talaromyces stipitatus ATCC 10500] "	Fungus
42771	26	97	1	11	-3.79	-1.922	1.07E-07	3.24E-06	1954	craniferina_c19725	CUST_12442_PI416193496	189193719	XP_001933198.1	DNA mismatch repair protein MSH3 [Pyrenophora tritici-repentis Pt-1C-BFP] 	Fungus
14626	1262	6	876	1	147.506	7.205	4.06E-05	0.000308727	1955	Cr_WMidi_6241H04.ab1	CUST_18287_PI416193500	NA	NA	NA	Fungus
41625	407	38	192	4	9.984	3.32	1.29E-05	0.000125533	1956	craniferina_c22509	CUST_15091_PI416193496	259488199	CBF87466.1	"TPA: short-chain dehydrogenase/reductase, putative (AFU_orthologue; AFUA_3G02370) [Aspergillus nidulans FGSC A4]"	Fungus
2204	479	9	582	5	33.61	5.071	2.70E-05	0.000223473	1957	craniferina_c8792	CUST_10339_PI416193500	NA	NA	NA	Fungus
5886	5414	1195	445	232	4.578	2.195	1.19E-06	2.03E-05	1958	craniferina_lrc8595	CUST_10201_PI416193500	189196154	XP_001934415.1	NADP-specific glutamate dehydrogenase [Pyrenophora tritici-repentis Pt-1C-BFP] 	Fungus
15392	12841	3889	738	378	3.309	1.726	1.31E-11	2.35E-09	1959	craniferina_c2916	CUST_4611_PI416193500	NA	NA	NA	Algae
19758	397	1417	162	150	-3.746	-1.905	8.95E-08	2.84E-06	1960	craniferina_c14433	CUST_12982_PI416193500	145238430	XP_001391862.1	hypothetical protein An07g07870 [Aspergillus niger] 	Fungus
30948	28	107	3	14	-3.837	-1.94	1.40E-07	4.01E-06	1961	craniferina_c7128	CUST_9005_PI416193500	156059550	XP_001595698.1	vacuolar ATP synthase catalytic subunit A [Sclerotinia sclerotiorum 1980] 	Fungus
24941	83	5	88	3	11.849	3.567	1.54E-05	0.000143799	1962	craniferina_c15927	CUST_13516_PI416193500	242794237	XP_002482329.1	actin family protein [Talaromyces stipitatus ATCC 10500] 	Fungus
1050	313	2132	250	341	-8.196	-3.035	9.92E-06	0.00010183	1963	craniferina_c24283	CUST_16762_PI416193496	154319608	XP_001559121.1	hypothetical protein BC1G_02285 [Botryotinia fuckeliana B05.10] 	Algae
38782	33	3	13	1	9.593	3.262	1.24E-05	0.000121386	1964	craniferina_c1528	CUST_2671_PI416193500	242796079	XP_002482724.1	"cytochrome C1/Cyt1, putative [Talaromyces stipitatus ATCC 10500] "	Fungus
44247	774	182	23	31	4.277	2.096	6.74E-07	1.33E-05	1965	craniferina_c6333	CUST_2158_PI416193496	169617165	XP_001801997.1	hypothetical protein SNOG_11759 [Phaeosphaeria nodorum SN15] 	Fungus
3670	41	185	17	34	-4.8	-2.263	1.83E-06	2.83E-05	1966	craniferina_c8542	CUST_10166_PI416193500	NA	NA	NA	Fungus
27426	97	3	67	2	28.692	4.843	2.54E-05	0.0002124	1967	Cr_DMini_4609C07.ab1	CUST_17075_PI416193500	154305303	XP_001553054.1	hypothetical protein BC1G_08946 [Botryotinia fuckeliana B05.10] 	Fungus
9041	5806	876	4794	127	5.318	2.411	3.39E-06	4.53E-05	1968	craniferina_c4364	CUST_1183_PI416193496	NA	NA	NA	Algae
14535	462	115	40	30	4.123	2.044	4.64E-07	1.00E-05	1969	craniferina_c6015	CUST_1990_PI416193496	NA	NA	NA	Fungus
29623	38	133	11	9	-3.562	-1.833	2.22E-08	9.75E-07	1970	craniferina_c3540	CUST_5404_PI416193500	NA	NA	NA	Fungus
29275	345	79	118	17	4.249	2.087	6.40E-07	1.28E-05	1971	Cr_DMini_1249F12.ab1	CUST_16665_PI416193500	296813649	XP_002847162.1	oxidoreductase [Arthroderma otae CBS 113480] 	Algae
27833	172	726	30	16	-4.254	-2.089	6.50E-07	1.29E-05	1972	craniferina_c7729	CUST_2980_PI416193496	NA	NA	NA	Fungus
4483	592	144	5	41	4.235	2.082	6.30E-07	1.26E-05	1973	craniferina_c3676	CUST_5565_PI416193500	212532495	XP_002146404.1	"cell-cycle checkpoint protein kinase, putative [Penicillium marneffei ATCC 18224] "	Fungus
42973	32	5	5	2	7.18	2.844	8.10E-06	8.75E-05	1974	craniferina_c26045	CUST_18426_PI416193496	169611424	XP_001799130.1	hypothetical protein SNOG_08825 [Phaeosphaeria nodorum SN15] 	Algae
4840	69	903	84	88	-23.213	-4.537	2.39E-05	0.000202981	1975	craniferina_c21461	CUST_14099_PI416193496	115390038	XP_001212524.1	"3,4-dihydroxy-2-butanone 4-phosphate synthase [Aspergillus terreus NIH2624] "	Algae
25568	342	41	67	20	9.085	3.184	1.16E-05	0.00011482	1976	craniferina_c22478	CUST_14786_PI416193500	586209	P38078.1	VATA_CANTRRecName: Full=V-type proton ATPase catalytic subunit A; Short=V-ATPase subunit A; AltName: Full=Vacuolar proton pump subunit A; Contains: RecName: Full=Endonuclease PI-CtrI; AltName: Full=VMA1-derived endonuclease; Short=VDE; AltName: Full=Ctr VMA intein 	Fungus
16924	85	657	47	27	-8.478	-3.084	1.07E-05	0.000108564	1977	craniferina_c14721	CUST_8171_PI416193496	25808964	AAN74531.1	glutamate 1-semialdehyde aminotransferase [Polytomella sp. Pringsheim 198.80]	Algae
1268	183	724	67	159	-4.053	-2.019	3.91E-07	8.80E-06	1978	Cr_DMidi_9697C10.ab1	CUST_16451_PI416193500	156060981	XP_001596413.1	hypothetical protein SS1G_02633 [Sclerotinia sclerotiorum 1980] 	Fungus
37574	1350	278	406	88	4.894	2.291	2.18E-06	3.23E-05	1979	craniferina_c8353	CUST_9999_PI416193500	NA	NA	NA	Fungus
14148	59	330	9	85	-5.454	-2.447	3.94E-06	5.08E-05	1980	craniferina_c4639	CUST_6632_PI416193500	NA	NA	NA	Fungus
41258	508	100	83	20	5.085	2.346	2.81E-06	3.93E-05	1981	craniferina_c8132	CUST_9837_PI416193500	226294584	EEH50004.1	conserved hypothetical protein [Paracoccidioides brasiliensis Pb18]	Fungus
37026	13	75	8	19	-6.647	-2.733	7.02E-06	7.86E-05	1982	craniferina_c14145	CUST_12886_PI416193500	NA	NA	NA	Fungus
37126	1082	3761	341	336	-3.575	-1.838	2.96E-08	1.22E-06	1983	craniferina_c1771	CUST_3043_PI416193500	296416578	XP_002837952.1	hypothetical protein [Tuber melanosporum Mel28] 	Algae
28941	13	78	2	53	-5.126	-2.358	2.95E-06	4.07E-05	1984	craniferina_c11365	CUST_5438_PI416193496	NA	NA	NA	Fungus
39956	36	134	15	2	-3.985	-1.995	3.19E-07	7.54E-06	1985	craniferina_c24854	CUST_17298_PI416193496	145247999	XP_001396248.1	hypothetical protein An13g01090 [Aspergillus niger] 	Fungus
41365	633	119	131	40	5.468	2.451	4.12E-06	5.26E-05	1986	craniferina_c1051	CUST_1892_PI416193500	225555291	EEH03583.1	conserved hypothetical protein [Ajellomyces capsulatus G186AR]	Fungus
39913	360	73	57	27	5.171	2.37	3.15E-06	4.28E-05	1987	craniferina_c20630	CUST_13305_PI416193496	NA	NA	NA	Fungus
15439	21448	6277	1266	696	3.427	1.777	3.97E-09	2.49E-07	1988	craniferina_c1890	CUST_3224_PI416193500	NA	NA	NA	Fungus
10651	22	82	12	10	-4.191	-2.067	6.18E-07	1.25E-05	1989	craniferina_c12083	CUST_12211_PI416193500	259483749	CBF79395.1	TPA: heterogeneous nuclear ribonucleoprotein HRP1 (AFU_orthologue; AFUA_2G06090) [Aspergillus nidulans FGSC A4]	Algae
28935	246	1197	59	90	-4.961	-2.311	2.45E-06	3.54E-05	1990	craniferina_c16446	CUST_9569_PI416193496	NA	NA	NA	Fungus
30470	80	14	27	1	5.386	2.429	3.83E-06	4.97E-05	1991	craniferina_c7937	CUST_3104_PI416193496	154322252	XP_001560441.1	hypothetical protein BC1G_01273 [Botryotinia fuckeliana B05.10] 	Fungus
26348	37410	9238	4019	1513	4.069	2.025	4.50E-07	9.83E-06	1992	Cr_DMini_865B12.ab1	CUST_17563_PI416193500	156058700	XP_001595273.1	hypothetical protein SS1G_03362 [Sclerotinia sclerotiorum 1980] 	Fungus
14936	68	15	18	3	4.651	2.218	1.52E-06	2.44E-05	1993	craniferina_c20136	CUST_14555_PI416193500	171677161	XP_001903532.1	hypothetical protein [Podospora anserina S mat+] 	Fungus
37863	84	19	8	3	4.47	2.16	1.11E-06	1.92E-05	1994	craniferina_c5439	CUST_7470_PI416193500	289620646	CBI52777.1	unnamed protein product [Sordaria macrospora]	Fungus
4184	248	7	236	8	42.101	5.396	3.18E-05	0.000254354	1995	craniferina_c8475	CUST_10100_PI416193500	NA	NA	NA	Fungus
18736	82	18	12	5	4.572	2.193	1.37E-06	2.25E-05	1996	craniferina_c7228	CUST_9082_PI416193500	154302115	XP_001551468.1	hypothetical protein BC1G_09738 [Botryotinia fuckeliana B05.10] 	Fungus
37677	6833	5	5192	2	1099.998	10.103	4.94E-05	0.000359273	1997	craniferina_c3722	CUST_5622_PI416193500	169622603	XP_001804710.1	hypothetical protein SNOG_14526 [Phaeosphaeria nodorum SN15] 	Fungus
37538	817	29	462	6	24.468	4.613	2.58E-05	0.000215653	1998	Cr_WMidi_7201A02.ab1	CUST_18304_PI416193500	560556	AAB31223.1	influenza virus hemagglutinin 5 epitope tag [synthetic construct]	Algae
4332	96	19	23	6	5.067	2.341	2.91E-06	4.03E-05	1999	craniferina_c4228	CUST_1120_PI416193496	212532845	XP_002146579.1	"phospholipid-transporting ATPase, putative [Penicillium marneffei ATCC 18224] "	Fungus
37465	298	60	99	15	4.832	2.273	2.16E-06	3.21E-05	2000	craniferina_c23336	CUST_15875_PI416193496	NA	NA	NA	Fungus
45001	80166	21417	3637	2963	3.764	1.912	1.31E-07	3.80E-06	2001	craniferina_lrc28372	CUST_20562_PI416193496	169604434	XP_001795638.1	hypothetical protein SNOG_05230 [Phaeosphaeria nodorum SN15] 	Algae
35398	2142	479	291	109	4.528	2.179	1.28E-06	2.14E-05	2002	craniferina_c1509	CUST_2642_PI416193500	145255686	XP_001399047.1	hypothetical protein An18g05960 [Aspergillus niger] 	Fungus
28154	83	14	47	3	5.055	2.338	2.91E-06	4.03E-05	2003	craniferina_c8450	CUST_10081_PI416193500	46124913	XP_387010.1	hypothetical protein FG06834.1 [Gibberella zeae PH-1]	Algae
13239	309	1280	45	175	-4.15	-2.053	5.84E-07	1.19E-05	2004	craniferina_lrc14305	CUST_7821_PI416193496	NA	NA	NA	Fungus
27352	170	13	45	5	13.274	3.731	1.84E-05	0.000164839	2005	craniferina_c12806	CUST_12481_PI416193500	67540548	XP_664048.1	hypothetical protein AN6444.2 [Aspergillus nidulans FGSC A4] 	Fungus
29712	94	312	4	22	-3.327	-1.734	2.95E-10	3.07E-08	2006	craniferina_c6158	CUST_8187_PI416193500	295674861	XP_002797976.1	conserved hypothetical protein [Paracoccidioides brasiliensis Pb01] 	Algae
10961	127	798	16	73	-6.321	-2.66	6.76E-06	7.63E-05	2007	craniferina_c3624	CUST_5508_PI416193500	225554763	EEH03058.1	medium-chain fatty acid ethyl ester synthase/esterase [Ajellomyces capsulatus G186AR]	Fungus
13311	13	3	3	1	5.168	2.37	3.34E-06	4.48E-05	2008	craniferina_c12790	CUST_6544_PI416193496	NA	NA	NA	Fungus
32111	238	42	72	9	5.629	2.493	4.93E-06	6.02E-05	2009	craniferina_c6739	CUST_8731_PI416193500	225554480	EEH02778.1	serine/threonine-protein kinase ppk18 [Ajellomyces capsulatus G186AR]	Fungus
9341	1072	3962	157	561	-3.694	-1.885	8.98E-08	2.85E-06	2010	craniferina_lrc16214	CUST_13636_PI416193500	212546515	XP_002153411.1	"coactivator bridging factor 1 (Mbf1), putative [Penicillium marneffei ATCC 18224] "	Fungus
40054	458	7	326	4	56.814	5.828	3.57E-05	0.000278193	2011	Cr_DMini_4897D07.ab1	CUST_17260_PI416193500	NA	NA	NA	Algae
19896	519	9	520	9	55.835	5.803	3.55E-05	0.000276822	2012	craniferina_c22916	CUST_14844_PI416193500	256730012	EEU43364.1	hypothetical protein NECHADRAFT_82569 [Nectria haematococca mpVI 77-13-4]	Fungus
40810	202	745	68	84	-3.844	-1.943	2.10E-07	5.51E-06	2013	craniferina_c2087	CUST_3519_PI416193500	189199124	XP_001935899.1	translation initiation factor eIF4B [Pyrenophora tritici-repentis Pt-1C-BFP] 	Fungus
30275	1235	289	303	49	4.228	2.08	7.46E-07	1.43E-05	2014	craniferina_c4108	CUST_6067_PI416193500	145239759	XP_001392526.1	hypothetical protein An08g04100 [Aspergillus niger] 	Fungus
5039	329	71	124	13	4.46	2.157	1.19E-06	2.02E-05	2015	craniferina_c10456	CUST_4796_PI416193496	256731918	EEU45267.1	hypothetical protein NECHADRAFT_41149 [Nectria haematococca mpVI 77-13-4]	Fungus
21947	125	624	52	95	-5.262	-2.396	3.78E-06	4.92E-05	2016	craniferina_c8759	CUST_10320_PI416193500	NA	NA	NA	Fungus
26221	323	67	64	23	5.038	2.333	2.97E-06	4.09E-05	2017	craniferina_c7037	CUST_8942_PI416193500	171688390	XP_001909135.1	hypothetical protein [Podospora anserina S mat+] 	Algae
25044	165	537	29	52	-3.283	-1.715	6.04E-11	8.49E-09	2018	craniferina_c26011	CUST_18392_PI416193496	254459547	ZP_05072963.1	conserved hypothetical protein [Rhodobacterales bacterium HTCC2083] 	Fungus
13135	33	7	6	2	4.919	2.298	2.66E-06	3.77E-05	2019	craniferina_c27301	CUST_19632_PI416193496	240104764	EER22959.1	SAM domain family protein [Coccidioides posadasii C735 delta SOWgp]	Fungus
32452	205	830	54	145	-4.087	-2.031	5.55E-07	1.14E-05	2020	craniferina_c24785	CUST_17231_PI416193496	NA	NA	NA	Algae
27555	44	275	16	26	-6.518	-2.704	7.65E-06	8.39E-05	2021	craniferina_c13070	CUST_6773_PI416193496	256728869	EEU42224.1	predicted protein [Nectria haematococca mpVI 77-13-4]	Fungus
38884	506	124	50	37	4.181	2.064	7.13E-07	1.38E-05	2022	craniferina_c23796	CUST_14928_PI416193500	154319572	XP_001559103.1	hypothetical protein BC1G_02267 [Botryotinia fuckeliana B05.10] 	Fungus
2987	628	2	681	0	131.515	7.039	4.52E-05	0.000335077	2023	Cr_WMini_769B01.ab1	CUST_19949_PI416193500	NA	NA	NA	Fungus
4523	6896	2031	1153	60	3.363	1.75	1.97E-09	1.42E-07	2024	craniferina_c19462	CUST_14499_PI416193500	145238146	XP_001391720.1	hypothetical protein An07g06430 [Aspergillus niger] 	Fungus
30770	187	3	124	2	49.84	5.639	3.61E-05	0.00028039	2025	craniferina_c20138	CUST_12840_PI416193496	NA	NA	NA	Fungus
4848	145	563	23	58	-3.908	-1.966	3.13E-07	7.42E-06	2026	craniferina_c21726	CUST_14354_PI416193496	NA	NA	NA	Algae
16476	93	359	6	54	-3.834	-1.939	2.29E-07	5.88E-06	2027	craniferina_c23584	CUST_16104_PI416193496	NA	NA	NA	Algae
17230	53	12	3	5	4.9	2.293	2.74E-06	3.85E-05	2028	craniferina_c7621	CUST_9399_PI416193500	156043343	XP_001588228.1	hypothetical protein SS1G_10675 [Sclerotinia sclerotiorum 1980] 	Algae
41689	18	3	6	1	5.251	2.393	3.97E-06	5.11E-05	2029	craniferina_lrc15042	CUST_13169_PI416193500	291186913	EFE42322.1	hypothetical protein TRV_02927 [Trichophyton verrucosum HKI 0517]	Fungus
6728	86	14	48	4	5.586	2.482	5.24E-06	6.31E-05	2030	craniferina_c8450	CUST_10082_PI416193500	46124913	XP_387010.1	hypothetical protein FG06834.1 [Gibberella zeae PH-1]	Algae
13056	892	162	270	32	5.376	2.427	4.46E-06	5.59E-05	2031	craniferina_c1700	CUST_2931_PI416193500	255954859	XP_002568182.1	Pc21g11510 [Penicillium chrysogenum Wisconsin 54-1255] 	Fungus
22656	21	130	26	21	-10.953	-3.453	1.75E-05	0.000159219	2032	craniferina_c2716	CUST_535_PI416193496	NA	NA	NA	Algae
14276	207	51	27	7	4.036	2.013	5.12E-07	1.08E-05	2033	craniferina_c2280	CUST_3784_PI416193500	119175345	XP_001239916.1	hypothetical protein CIMG_09537 [Coccidioides immitis RS]	Fungus
26857	1478	188	171	13	7.824	2.968	1.13E-05	0.000112742	2034	craniferina_c18918	CUST_11674_PI416193496	NA	NA	NA	Fungus
18560	1649	3	1274	1	400.779	8.647	5.31E-05	0.000380138	2035	craniferina_c25471	CUST_17880_PI416193496	293329707	BAJ04363.1	cytochrome P450 monooxygenase [Aspergillus oryzae]	Fungus
26536	80	267	7	11	-3.323	-1.733	8.28E-10	7.01E-08	2036	craniferina_c12891	CUST_6624_PI416193496	NA	NA	NA	Algae
22567	747	2831	89	357	-3.788	-1.921	2.13E-07	5.55E-06	2037	craniferina_c3485	CUST_5335_PI416193500	240108426	EER26600.1	hypothetical protein CPC735_007730 [Coccidioides posadasii C735 delta SOWgp]	Fungus
21485	186	802	75	127	-4.494	-2.168	1.47E-06	2.38E-05	2038	craniferina_c6455	CUST_2221_PI416193496	121700617	XP_001268573.1	"Sin3-associated polypeptide Sap18, putative [Aspergillus clavatus NRRL 1] "	Fungus
37748	409	1747	69	511	-4.197	-2.069	8.03E-07	1.50E-05	2039	craniferina_c1921	CUST_3269_PI416193500	189193585	XP_001933131.1	C2 domain containing protein [Pyrenophora tritici-repentis Pt-1C-BFP] 	Fungus
40347	46	5	5	3	9.284	3.215	1.47E-05	0.000138868	2040	craniferina_c4563	CUST_1281_PI416193496	291278266	ADD91592.1	L-amino acid oxidase [Hypocrea lixii]	Fungus
30384	198	54	32	10	3.7	1.888	1.32E-07	3.84E-06	2041	Cr_DMidi_9601B08.ab1	CUST_16279_PI416193500	46123981	XP_386544.1	hypothetical protein FG06368.1 [Gibberella zeae PH-1]	Algae
7030	391	86	31	14	4.594	2.2	1.84E-06	2.84E-05	2042	craniferina_c3559	CUST_5427_PI416193500	145257753	XP_001401841.1	hypothetical protein An04g04750 [Aspergillus niger] 	Algae
13232	4	17	1	1	-4.603	-2.203	1.91E-06	2.94E-05	2043	Cr_DMidi_7585A06.ab1	CUST_16102_PI416193500	242809614	XP_002485407.1	conserved hypothetical protein [Talaromyces stipitatus ATCC 10500] 	Fungus
3916	349	45	60	16	8.006	3.001	1.23E-05	0.000120646	2044	craniferina_c22478	CUST_14785_PI416193500	586209	P38078.1	VATA_CANTRRecName: Full=V-type proton ATPase catalytic subunit A; Short=V-ATPase subunit A; AltName: Full=Vacuolar proton pump subunit A; Contains: RecName: Full=Endonuclease PI-CtrI; AltName: Full=VMA1-derived endonuclease; Short=VDE; AltName: Full=Ctr VMA intein 	Fungus
19773	93	898	43	53	-10.256	-3.358	1.71E-05	0.00015652	2045	craniferina_c15072	CUST_8469_PI416193496	NA	NA	NA	Fungus
10929	206	991	21	162	-4.799	-2.263	2.58E-06	3.68E-05	2046	craniferina_c11385	CUST_11854_PI416193500	145603278	XP_369312.2	hypothetical protein MGG_06152 [Magnaporthe oryzae 70-15] 	Fungus
28096	593	2434	104	502	-4.085	-2.03	6.68E-07	1.32E-05	2047	craniferina_c16111	CUST_9301_PI416193496	226287230	EEH42743.1	hypothetical protein PADG_07563 [Paracoccidioides brasiliensis Pb18]	Fungus
25793	4	191	2	56	-45.541	-5.509	3.79E-05	0.000291859	2048	craniferina_c16215	CUST_13638_PI416193500	242801985	XP_002483884.1	"WD-repeat protein, putative [Talaromyces stipitatus ATCC 10500] "	Fungus
24987	4	58	3	17	-17.126	-4.098	2.49E-05	0.000209469	2049	craniferina_c25165	CUST_17587_PI416193496	72013326	XP_783374.1	PREDICTED: hypothetical protein [Strongylocentrotus purpuratus] 	Fungus
25873	7	39	8	8	-7.862	-2.975	1.21E-05	0.000118924	2050	craniferina_c9415	CUST_4053_PI416193496	NA	NA	NA	Fungus
41934	430	1399	59	54	-3.268	-1.708	2.18E-10	2.40E-08	2051	craniferina_c13115	CUST_6811_PI416193496	170742652	YP_001771307.1	GCN5-related N-acetyltransferase [Methylobacterium sp. 4-46] 	Fungus
18082	22	112	8	36	-5.177	-2.372	4.14E-06	5.28E-05	2052	craniferina_c19949	CUST_12656_PI416193496	732623	CAA39367.1	n-alkane inducible cytochrome P-450 [Candida maltosa]	Fungus
31063	41	401	29	21	-12.882	-3.687	2.11E-05	0.00018424	2053	craniferina_c22427	CUST_15016_PI416193496	NA	NA	NA	Fungus
10914	51	176	6	21	-3.431	-1.779	1.65E-08	7.86E-07	2054	craniferina_c4469	CUST_6465_PI416193500	169621444	XP_001804132.1	hypothetical protein SNOG_13932 [Phaeosphaeria nodorum SN15] 	Fungus
23882	238	852	32	97	-3.589	-1.844	7.47E-08	2.47E-06	2055	craniferina_c14333	CUST_7845_PI416193496	240109197	EER27366.1	"Ferrochelatase, mitochondrial precursor , putative [Coccidioides posadasii C735 delta SOWgp]"	Fungus
39024	63	10	37	4	5.641	2.496	5.86E-06	6.83E-05	2056	craniferina_c21646	CUST_14281_PI416193496	NA	NA	NA	Fungus
20940	142	33	19	5	4.284	2.099	1.05E-06	1.84E-05	2057	craniferina_c18090	CUST_10897_PI416193496	189201197	XP_001936935.1	conserved hypothetical protein [Pyrenophora tritici-repentis Pt-1C-BFP] 	Fungus
6538	2027	10913	719	651	-5.633	-2.494	5.85E-06	6.82E-05	2058	craniferina_c11440	CUST_5490_PI416193496	NA	NA	NA	Fungus
6176	1000	21	95	20	65.392	6.031	4.33E-05	0.000324502	2059	craniferina_c3288	CUST_5086_PI416193500	189198059	XP_001935367.1	predicted protein [Pyrenophora tritici-repentis Pt-1C-BFP] 	Fungus
35581	442	1538	170	186	-3.624	-1.858	9.37E-08	2.93E-06	2060	craniferina_c14433	CUST_12981_PI416193500	145238430	XP_001391862.1	hypothetical protein An07g07870 [Aspergillus niger] 	Fungus
3995	3655	870	1423	155	3.996	1.999	5.22E-07	1.09E-05	2061	Cr_WMidi_8257F06.ab1	CUST_18680_PI416193500	156057219	XP_001594533.1	hypothetical protein SS1G_04340 [Sclerotinia sclerotiorum 1980] 	Algae
2702	5	28	3	7	-6.031	-2.592	7.22E-06	8.01E-05	2062	craniferina_c16442	CUST_9565_PI416193496	170940116	CAP65342.1	unnamed protein product [Podospora anserina S mat+]	Fungus
32323	2	7	0	0	-3.553	-1.829	5.93E-08	2.08E-06	2063	craniferina_c23734	CUST_16247_PI416193496	145538604	XP_001455002.1	hypothetical protein [Paramecium tetraurelia strain d4-2] 	Fungus
27284	882	196	167	13	4.452	2.155	1.50E-06	2.40E-05	2064	craniferina_c1282	CUST_2260_PI416193500	NA	NA	NA	Fungus
35955	238	60	64	13	3.926	1.973	4.33E-07	9.52E-06	2065	craniferina_c9117	CUST_10543_PI416193500	189205857	XP_001939263.1	hypothetical protein PTRG_08931 [Pyrenophora tritici-repentis Pt-1C-BFP] 	Fungus
27645	24	6	6	1	3.809	1.929	2.68E-07	6.60E-06	2066	craniferina_c7713	CUST_2970_PI416193496	156058708	XP_001595277.1	hypothetical protein SS1G_03366 [Sclerotinia sclerotiorum 1980] 	Fungus
42225	389	81	102	25	4.863	2.282	3.02E-06	4.15E-05	2067	craniferina_c12188	CUST_12261_PI416193500	NA	NA	NA	Fungus
27272	4	49	4	15	-15.492	-3.953	2.45E-05	0.000206905	2068	craniferina_c2820	CUST_4497_PI416193500	296817229	XP_002848951.1	mitochondrial chaperone BCS1 [Arthroderma otae CBS 113480] 	Fungus
2985	115	518	21	170	-4.393	-2.135	1.39E-06	2.28E-05	2069	craniferina_lrc388	CUST_730_PI416193500	NA	NA	NA	Fungus
13042	30	4	10	2	7.55	2.917	1.18E-05	0.000116451	2070	craniferina_c14254	CUST_7778_PI416193496	NA	NA	NA	Fungus
11308	2355	566	693	50	4.037	2.013	6.31E-07	1.26E-05	2071	craniferina_c14901	CUST_8324_PI416193496	156039930	XP_001587072.1	hypothetical protein SS1G_12101 [Sclerotinia sclerotiorum 1980] 	Fungus
19679	113	863	33	135	-7.819	-2.967	1.26E-05	0.000123359	2072	craniferina_c11412	CUST_5468_PI416193496	NA	NA	NA	Fungus
16159	359	18	400	16	15.34	3.939	2.47E-05	0.000207682	2073	Cr_DMidi_9697G02.ab1	CUST_16513_PI416193500	NA	NA	NA	Fungus
29467	292	1007	30	114	-3.448	-1.786	2.54E-08	1.09E-06	2074	craniferina_c7021	CUST_2555_PI416193496	NA	NA	NA	Fungus
30788	413	1559	16	108	-3.766	-1.913	2.38E-07	6.02E-06	2075	craniferina_c11546	CUST_5565_PI416193496	NA	NA	NA	Fungus
18676	52	260	18	40	-5.138	-2.361	4.21E-06	5.34E-05	2076	craniferina_c4626	CUST_1313_PI416193496	NA	NA	NA	Algae
8831	93	23	9	10	4.405	2.139	1.47E-06	2.37E-05	2077	craniferina_c18388	CUST_11171_PI416193496	NA	NA	NA	Fungus
26945	577	2244	102	564	-3.849	-1.944	3.42E-07	7.96E-06	2078	craniferina_c13686	CUST_12738_PI416193500	145233705	XP_001400225.1	hypothetical protein An02g10960 [Aspergillus niger] 	Algae
39003	4863	16	3375	12	283.303	8.146	5.65E-05	0.000399058	2079	Cr_DMini_1249H08.ab1	CUST_16696_PI416193500	NA	NA	NA	Fungus
832	201	32	29	13	6.615	2.726	9.20E-06	9.62E-05	2080	craniferina_c21103	CUST_14642_PI416193500	170574269	XP_001892739.1	"Zinc finger, C2H2 type family protein [Brugia malayi] "	Fungus
13099	107	374	16	45	-3.522	-1.816	5.36E-08	1.92E-06	2081	craniferina_lrc4091	CUST_1064_PI416193496	NA	NA	NA	Fungus
38211	107	418	26	71	-3.963	-1.987	5.19E-07	1.09E-05	2082	craniferina_c14544	CUST_13019_PI416193500	189189738	XP_001931208.1	conserved hypothetical protein [Pyrenophora tritici-repentis Pt-1C-BFP] 	Algae
27328	34972	10347	6061	613	3.347	1.743	4.62E-09	2.81E-07	2083	craniferina_lrc552	CUST_1025_PI416193500	189204426	XP_001938548.1	tyrosine-protein phosphatase non-receptor type 6 [Pyrenophora tritici-repentis Pt-1C-BFP] 	Fungus
27268	272	65	27	17	4.276	2.096	1.15E-06	1.97E-05	2084	craniferina_c1854	CUST_3168_PI416193500	115442802	XP_001218208.1	conserved hypothetical protein [Aspergillus terreus NIH2624] 	Fungus
4098	239	66	41	5	3.616	1.854	1.08E-07	3.28E-06	2085	craniferina_c26683	CUST_19037_PI416193496	154310536	XP_001554599.1	hypothetical protein BC1G_06742 [Botryotinia fuckeliana B05.10] 	Algae
11346	11	40	4	7	-3.947	-1.981	4.98E-07	1.06E-05	2086	craniferina_c24427	CUST_15008_PI416193500	NA	NA	NA	Algae
19517	2929	162	3001	27	11.883	3.571	2.12E-05	0.000184814	2087	Cr_DMini_673A09.ab1	CUST_17372_PI416193500	154290652	XP_001545918.1	predicted protein [Botryotinia fuckeliana B05.10] 	Fungus
36990	129	468	30	101	-3.621	-1.857	1.14E-07	3.41E-06	2088	craniferina_c2620	CUST_4245_PI416193500	169609336	XP_001798087.1	hypothetical protein SNOG_07757 [Phaeosphaeria nodorum SN15] 	Fungus
20102	162	28	43	2	5.574	2.479	6.07E-06	7.01E-05	2089	craniferina_c12091	CUST_5976_PI416193496	156065601	XP_001598722.1	hypothetical protein SS1G_00811 [Sclerotinia sclerotiorum 1980] 	Fungus
10309	68	234	19	14	-3.54	-1.824	6.29E-08	2.16E-06	2090	craniferina_c24416	CUST_16887_PI416193496	NA	NA	NA	Fungus
29778	23	5	5	3	4.894	2.291	3.35E-06	4.49E-05	2091	craniferina_c3434	CUST_5257_PI416193500	115385374	XP_001209234.1	helicase swr1 [Aspergillus terreus NIH2624] 	Fungus
39536	822	231	38	41	3.602	1.849	1.04E-07	3.18E-06	2092	craniferina_c28092	CUST_15293_PI416193500	119192668	XP_001246940.1	hypothetical protein CIMG_00711 [Coccidioides immitis RS]	Fungus
8697	233	52	49	10	4.45	2.154	1.73E-06	2.71E-05	2093	craniferina_c18884	CUST_14446_PI416193500	159129016	EDP54130.1	WD repeat protein [Aspergillus fumigatus A1163]	Algae
25766	794	70	116	8	11.318	3.501	2.06E-05	0.000180776	2094	craniferina_c3486	CUST_5338_PI416193500	169768460	XP_001818700.1	hypothetical protein [Aspergillus oryzae RIB40] 	Algae
11418	6308	1450	1432	52	4.271	2.094	1.17E-06	1.99E-05	2095	craniferina_c19593	CUST_12316_PI416193496	NA	NA	NA	Fungus
37051	2483	24	2235	9	74.082	6.211	4.75E-05	0.000349085	2096	craniferina_c23538	CUST_14905_PI416193500	NA	NA	NA	Algae
32571	48	8	14	4	6.444	2.688	9.06E-06	9.52E-05	2097	craniferina_c24650	CUST_17108_PI416193496	NA	NA	NA	Fungus
5685	60	3	9	1	18.054	4.174	2.83E-05	0.000231659	2098	craniferina_c9296	CUST_10650_PI416193500	296411044	XP_002835245.1	hypothetical protein [Tuber melanosporum Mel28] 	Fungus
41174	91	369	20	17	-4.095	-2.034	8.03E-07	1.50E-05	2099	craniferina_c27370	CUST_19701_PI416193496	39974789	XP_368785.1	hypothetical protein MGG_00459 [Magnaporthe oryzae 70-15] 	Fungus
30632	95	419	37	33	-4.627	-2.21	2.32E-06	3.39E-05	2100	craniferina_c19766	CUST_12482_PI416193496	NA	NA	NA	Algae
43767	98	23	14	5	4.371	2.128	1.46E-06	2.36E-05	2101	craniferina_c11629	CUST_12001_PI416193500	239607181	EEQ84168.1	conserved hypothetical protein [Ajellomyces dermatitidis ER-3]	Fungus
18467	559	45	111	5	12.228	3.612	2.20E-05	0.000190215	2102	craniferina_c19859	CUST_12569_PI416193496	NA	NA	NA	Fungus
27257	150	496	9	61	-3.302	-1.723	1.86E-09	1.35E-07	2103	craniferina_c7626	CUST_9407_PI416193500	226290152	EEH45636.1	NMDA receptor-regulated protein [Paracoccidioides brasiliensis Pb18]	Fungus
1491	693	100	384	19	6.033	2.593	7.87E-06	8.56E-05	2104	craniferina_c15770	CUST_9030_PI416193496	169779629	XP_001824279.1	hypothetical protein [Aspergillus oryzae RIB40] 	Fungus
31696	563	134	141	44	4.274	2.096	1.20E-06	2.03E-05	2105	BTK05197012(c)SJ1(t)dry_1-3kb_6817-6912_D3(p)T3(s)080606SJSEQ2.020.ab1	CUST_15448_PI416193500	NA	NA	NA	NA
5434	137510	4137	119638	2829	28.772	4.847	3.48E-05	0.000272279	2106	Cr_DMini_3841D12.ab1	CUST_16936_PI416193500	NA	NA	NA	Algae
24875	12	2	6	0	5.494	2.458	5.90E-06	6.87E-05	2107	craniferina_c11625	CUST_5619_PI416193496	NA	NA	NA	Algae
11282	13187	4156	333	65	3.173	1.666	3.79E-12	8.70E-10	2108	craniferina_c17694	CUST_14260_PI416193500	189192807	XP_001932742.1	conserved hypothetical protein [Pyrenophora tritici-repentis Pt-1C-BFP] 	Fungus
4724	67	270	23	66	-4.115	-2.041	8.52E-07	1.57E-05	2109	craniferina_c5680	CUST_7716_PI416193500	NA	NA	NA	Fungus
9502	520	131	86	42	4.081	2.029	8.07E-07	1.51E-05	2110	BTK05197012(c)SJ1(t)dry_1-3kb_6817-6912_D3(p)T3(s)080606SJSEQ2.020.ab1	CUST_15447_PI416193500	NA	NA	NA	NA
17914	204	23	131	2	7.272	2.862	1.21E-05	0.000118924	2111	craniferina_c2732	CUST_4385_PI416193500	156060003	XP_001595924.1	hypothetical protein SS1G_02138 [Sclerotinia sclerotiorum 1980] 	Fungus
36867	289	2094	179	601	-7.932	-2.988	1.40E-05	0.000133195	2112	craniferina_c25145	CUST_17567_PI416193496	NA	NA	NA	Fungus
41097	14	3	2	1	5	2.322	4.01E-06	5.15E-05	2113	craniferina_c5145	CUST_1566_PI416193496	NA	NA	NA	Algae
42897	15479	4367	1738	642	3.556	1.83	8.57E-08	2.75E-06	2114	craniferina_c2453	CUST_4035_PI416193500	NA	NA	NA	Algae
3782	85	348	60	6	-4.768	-2.253	2.97E-06	4.09E-05	2115	craniferina_c25052	CUST_17479_PI416193496	NA	NA	NA	Fungus
13051	91	365	16	59	-4.015	-2.005	7.00E-07	1.36E-05	2116	craniferina_lrc3431	CUST_802_PI416193496	NA	NA	NA	Fungus
31968	48	673	35	227	-18.021	-4.172	2.94E-05	0.000238955	2117	craniferina_c1453	CUST_2555_PI416193500	NA	NA	NA	Fungus
15143	21	2	14	0	9.847	3.3	1.87E-05	0.000167207	2118	craniferina_c10057	CUST_4515_PI416193496	NA	NA	NA	Fungus
4458	304	33	286	12	7.096	2.827	1.14E-05	0.00011364	2119	craniferina_c20873	CUST_13542_PI416193496	67526471	XP_661297.1	hypothetical protein AN3693.2 [Aspergillus nidulans FGSC A4] 	Fungus
1251	35	120	6	25	-3.369	-1.752	1.23E-08	6.25E-07	2120	craniferina_c9182	CUST_10579_PI416193500	145254537	XP_001398657.1	hypothetical protein An18g01980 [Aspergillus niger] 	Fungus
19062	1247	10524	1011	2449	-10.253	-3.358	1.96E-05	0.00017381	2121	craniferina_c7753	CUST_9506_PI416193500	121714058	XP_001274640.1	"vacuolar protein sorting vps16, putative [Aspergillus clavatus NRRL 1] "	Fungus
42406	235	59	39	10	3.977	1.992	6.40E-07	1.28E-05	2122	craniferina_c5623	CUST_1796_PI416193496	NA	NA	NA	Fungus
1301	186	693	74	153	-3.843	-1.942	4.01E-07	9.00E-06	2123	Cr_DMidi_9697C10.ab1	CUST_16450_PI416193500	156060981	XP_001596413.1	hypothetical protein SS1G_02633 [Sclerotinia sclerotiorum 1980] 	Fungus
8514	108	25	19	8	4.443	2.151	1.85E-06	2.86E-05	2124	craniferina_c14875	CUST_8300_PI416193496	225684758	EEH23042.1	pre-rRNA processing protein Tsr1 [Paracoccidioides brasiliensis Pb03]	Fungus
6355	129	505	16	104	-3.872	-1.953	4.58E-07	9.93E-06	2125	craniferina_lrc12216	CUST_6073_PI416193496	NA	NA	NA	Fungus
19196	152	33	56	6	4.393	2.135	1.70E-06	2.68E-05	2126	craniferina_c24662	CUST_17119_PI416193496	NA	NA	NA	Fungus
26512	492	127	134	34	3.892	1.96	4.90E-07	1.05E-05	2127	craniferina_c10309	CUST_4694_PI416193496	NA	NA	NA	Algae
15921	357	95	9	7	3.756	1.909	2.90E-07	7.01E-06	2128	Cr_DMidi_9601H03.ab1	CUST_16380_PI416193500	NA	NA	NA	Fungus
22480	279	84	58	3	3.272	1.71	1.46E-09	1.12E-07	2129	craniferina_c18723	CUST_11487_PI416193496	NA	NA	NA	Fungus
27314	883	3334	140	732	-3.748	-1.906	2.85E-07	6.91E-06	2130	craniferina_c26721	CUST_19075_PI416193496	171694776	XP_001912312.1	hypothetical protein [Podospora anserina S mat+] 	Algae
42954	284	63	73	12	4.484	2.165	2.02E-06	3.06E-05	2131	craniferina_c913	CUST_89_PI416193496	NA	NA	NA	Fungus
6375	156	26	16	11	6.287	2.652	9.14E-06	9.58E-05	2132	craniferina_c28097	CUST_20347_PI416193496	154317992	XP_001558315.1	hypothetical protein BC1G_02979 [Botryotinia fuckeliana B05.10] 	Fungus
17167	1142	66	238	32	18.263	4.191	3.03E-05	0.000244075	2133	craniferina_lrc61	CUST_116_PI416193500	46137139	XP_390261.1	hypothetical protein FG10085.1 [Gibberella zeae PH-1]	Algae
27774	62	13	12	5	5.063	2.34	4.47E-06	5.60E-05	2134	craniferina_c6946	CUST_2506_PI416193496	NA	NA	NA	Algae
19371	128	484	19	45	-3.793	-1.923	3.54E-07	8.18E-06	2135	craniferina_c16074	CUST_13584_PI416193500	NA	NA	NA	Fungus
13811	167	570	9	98	-3.382	-1.758	1.79E-08	8.31E-07	2136	craniferina_c4231	CUST_6218_PI416193500	NA	NA	NA	Fungus
5870	564	150	141	24	3.71	1.891	2.51E-07	6.28E-06	2137	Cr_DMidi_5281F11.ab1	CUST_15751_PI416193500	154302012	XP_001551417.1	hypothetical protein BC1G_10243 [Botryotinia fuckeliana B05.10] 	Fungus
41746	29	99	4	4	-3.41	-1.77	2.61E-08	1.11E-06	2138	craniferina_c10585	CUST_11387_PI416193500	156048378	XP_001590156.1	hypothetical protein SS1G_08920 [Sclerotinia sclerotiorum 1980] 	Fungus
11915	57	7	35	1	7.375	2.883	1.33E-05	0.000128402	2139	craniferina_c23567	CUST_16089_PI416193496	NA	NA	NA	Fungus
1344	3	22	1	3	-7.221	-2.852	1.27E-05	0.000123642	2140	craniferina_c28152	CUST_20388_PI416193496	NA	NA	NA	Algae
39427	12	2	3	0	5.28	2.401	5.51E-06	6.54E-05	2141	craniferina_c15020	CUST_8426_PI416193496	NA	NA	NA	Fungus
25520	72	270	14	39	-3.801	-1.927	3.78E-07	8.59E-06	2142	craniferina_c2005	CUST_3399_PI416193500	156040641	XP_001587307.1	hypothetical protein SS1G_12337 [Sclerotinia sclerotiorum 1980] 	Fungus
44427	214	40	14	17	5.698	2.51	7.47E-06	8.23E-05	2143	craniferina_c3398	CUST_5220_PI416193500	240274168	EER37686.1	guanylate kinase [Ajellomyces capsulatus H143]	Fungus
41968	133	34	5	7	3.918	1.97	5.77E-07	1.18E-05	2144	craniferina_c25288	CUST_17706_PI416193496	159124088	EDP49206.1	"Rho GTPase activator (Bem3), putative [Aspergillus fumigatus A1163]"	Fungus
5327	185	620	17	56	-3.358	-1.747	1.32E-08	6.59E-07	2145	craniferina_c4240	CUST_6228_PI416193500	NA	NA	NA	Algae
27223	483	111	132	46	4.466	2.159	2.07E-06	3.11E-05	2146	Cr_DMini_865G07.ab1	CUST_17646_PI416193500	154294733	XP_001547806.1	predicted protein [Botryotinia fuckeliana B05.10] 	Fungus
31574	51	196	14	51	-3.822	-1.935	4.19E-07	9.29E-06	2147	craniferina_c18357	CUST_11140_PI416193496	291183595	EFE39199.1	hypothetical protein TRV_06111 [Trichophyton verrucosum HKI 0517]	Fungus
19871	228	59	19	4	3.84	1.941	4.52E-07	9.84E-06	2148	craniferina_c1765	CUST_3033_PI416193500	NA	NA	NA	Fungus
38492	3	25	1	9	-7.938	-2.989	1.52E-05	0.000142558	2149	craniferina_c9188	CUST_3894_PI416193496	148261864	YP_001235991.1	NADH:flavin oxidoreductase/NADH oxidase [Acidiphilium cryptum JF-5] 	Algae
17287	191	37	80	12	4.93	2.302	4.07E-06	5.22E-05	2150	craniferina_c16557	CUST_9656_PI416193496	240274198	EER37716.1	conserved hypothetical protein [Ajellomyces capsulatus H143]	Fungus
13809	2037	457	208	62	4.468	2.16	2.13E-06	3.19E-05	2151	craniferina_c9208	CUST_3907_PI416193496	291185089	EFE40583.1	hypothetical protein TRV_04632 [Trichophyton verrucosum HKI 0517]	Fungus
36595	1685	430	33	97	3.977	1.992	7.17E-07	1.39E-05	2152	Cr_DMini_673G12.ab1	CUST_17496_PI416193500	239611126	EEQ88113.1	cross-pathway control protein A [Ajellomyces dermatitidis ER-3]	Fungus
3548	837	3091	147	447	-3.705	-1.889	2.64E-07	6.53E-06	2153	craniferina_c27506	CUST_19830_PI416193496	255938722	XP_002560131.1	Pc14g01370 [Penicillium chrysogenum Wisconsin 54-1255] 	Fungus
31081	340	1858	364	252	-8.367	-3.065	1.67E-05	0.000153563	2154	craniferina_c11072	CUST_11678_PI416193500	NA	NA	NA	Fungus
23280	743	184	96	34	4.066	2.023	9.02E-07	1.64E-05	2155	craniferina_c14168	CUST_7710_PI416193496	296416979	XP_002838145.1	hypothetical protein [Tuber melanosporum Mel28] 	Fungus
4387	154	5	87	3	33.573	5.069	4.09E-05	0.000310299	2156	craniferina_c1676	CUST_2894_PI416193500	NA	NA	NA	Algae
45176	142	38	13	6	3.796	1.924	3.95E-07	8.88E-06	2157	craniferina_lrc781	CUST_75_PI416193496	261200707	XP_002626754.1	DUF1168 domain-containing protein [Ajellomyces dermatitidis SLH14081] 	Fungus
13630	9871	294	9703	184	26.002	4.701	3.69E-05	0.000285317	2158	craniferina_c5577	CUST_7605_PI416193500	145250143	XP_001396585.1	hypothetical protein An15g00460 [Aspergillus niger] 	Fungus
8660	129	473	8	87	-3.621	-1.856	1.71E-07	4.68E-06	2159	craniferina_c23494	CUST_16020_PI416193496	NA	NA	NA	Fungus
41743	50	194	9	10	-3.909	-1.967	6.05E-07	1.23E-05	2160	craniferina_c20127	CUST_12830_PI416193496	NA	NA	NA	Fungus
3795	2	8	0	1	-3.531	-1.82	9.22E-08	2.90E-06	2161	craniferina_c9325	CUST_3984_PI416193496	154302185	XP_001551503.1	hypothetical protein BC1G_09773 [Botryotinia fuckeliana B05.10] 	Fungus
16035	101	18	28	4	5.627	2.492	7.42E-06	8.19E-05	2162	craniferina_c1499	CUST_2628_PI416193500	189198393	XP_001935534.1	conserved hypothetical protein [Pyrenophora tritici-repentis Pt-1C-BFP] 	Fungus
35304	17060	4869	3126	330	3.467	1.794	6.00E-08	2.10E-06	2163	craniferina_c8400	CUST_10037_PI416193500	258577547	XP_002542955.1	aminopeptidase 2 [Uncinocarpus reesii 1704] 	Fungus
7781	146	566	22	34	-3.888	-1.959	5.68E-07	1.17E-05	2164	craniferina_c24945	CUST_17384_PI416193496	NA	NA	NA	Fungus
9893	167	680	64	116	-4.273	-2.095	1.48E-06	2.38E-05	2165	craniferina_c15623	CUST_8914_PI416193496	NA	NA	NA	Fungus
22084	1330	37	549	3	33.771	5.078	4.25E-05	0.0003202	2166	Cr_WMini_3841G05.ab1	CUST_19711_PI416193500	256723250	EEU36627.1	hypothetical protein NECHADRAFT_51890 [Nectria haematococca mpVI 77-13-4]	Algae
10574	13178	4196	432	250	3.143	1.652	6.65E-12	1.37E-09	2167	craniferina_c17694	CUST_14259_PI416193500	189192807	XP_001932742.1	conserved hypothetical protein [Pyrenophora tritici-repentis Pt-1C-BFP] 	Fungus
23210	12094	1646	7716	118	5.962	2.576	8.87E-06	9.37E-05	2168	craniferina_c8713	CUST_10279_PI416193500	156062866	XP_001597355.1	hypothetical protein SS1G_01549 [Sclerotinia sclerotiorum 1980] 	Algae
29504	1022	3442	84	355	-3.363	-1.75	1.90E-08	8.68E-07	2169	craniferina_c25493	CUST_17900_PI416193496	NA	NA	NA	Algae
43082	389	3	265	1	96.671	6.595	5.59E-05	0.000395889	2170	craniferina_c13259	CUST_6941_PI416193496	149635397	XP_001508362.1	"PREDICTED: similar to acidic (leucine-rich) nuclear phosphoprotein 32 family, member B, partial [Ornithorhynchus anatinus]"	Algae
31702	97	26	6	12	3.921	1.971	6.62E-07	1.31E-05	2171	craniferina_c4040	CUST_1037_PI416193496	NA	NA	NA	Fungus
36161	4	65	3	11	-20.727	-4.373	3.46E-05	0.000270987	2172	craniferina_c17769	CUST_10610_PI416193496	NA	NA	NA	Fungus
37032	292	68	18	3	4.291	2.101	1.61E-06	2.56E-05	2173	craniferina_c12566	CUST_6358_PI416193496	289620653	CBI52784.1	unnamed protein product [Sordaria macrospora]	Fungus
19915	9	2	2	1	3.996	1.999	8.01E-07	1.50E-05	2174	craniferina_c18846	CUST_11606_PI416193496	NA	NA	NA	Fungus
16177	62	2	70	0	19.55	4.289	3.42E-05	0.000268546	2175	craniferina_c23956	CUST_16455_PI416193496	NA	NA	NA	Algae
9486	706	189	92	20	3.73	1.899	3.46E-07	8.03E-06	2176	craniferina_c2386	CUST_3944_PI416193500	189199994	XP_001936334.1	homeoprotein [Pyrenophora tritici-repentis Pt-1C-BFP] 	Algae
23324	1525	379	251	99	4.081	2.029	1.03E-06	1.81E-05	2177	craniferina_c6664	CUST_8676_PI416193500	156036026	XP_001586124.1	hypothetical protein SS1G_12699 [Sclerotinia sclerotiorum 1980] 	Fungus
22966	23	98	9	15	-4.527	-2.179	2.53E-06	3.63E-05	2178	craniferina_c2376	CUST_411_PI416193496	115388495	XP_001211753.1	conserved hypothetical protein [Aspergillus terreus NIH2624] 	Algae
41030	52	186	13	28	-3.668	-1.875	2.50E-07	6.27E-06	2179	craniferina_c12461	CUST_6269_PI416193496	NA	NA	NA	Fungus
44442	3	14	1	1	-5.233	-2.388	5.77E-06	6.75E-05	2180	craniferina_c4599	CUST_1297_PI416193496	NA	NA	NA	Fungus
14606	59	203	18	33	-3.56	-1.832	1.33E-07	3.85E-06	2181	craniferina_c23932	CUST_16432_PI416193496	256731027	EEU44377.1	predicted protein [Nectria haematococca mpVI 77-13-4]	Fungus
22049	2498	8	1784	6	313.97	8.294	6.55E-05	0.000446838	2182	craniferina_c14707	CUST_13074_PI416193500	189202820	XP_001937746.1	phosphatidylinositol-4-phosphate 5-kinase fab1 (PtdIns(4)P-5-kinase) [Pyrenophora tritici-repentis Pt-1C-BFP] 	Fungus
8043	62	530	53	71	-10.899	-3.446	2.36E-05	0.000200675	2183	craniferina_c1284	CUST_153_PI416193496	NA	NA	NA	Algae
8344	81	381	6	111	-4.566	-2.191	2.79E-06	3.91E-05	2184	craniferina_c7502	CUST_2850_PI416193496	NA	NA	NA	Algae
23551	104	366	30	13	-3.624	-1.857	2.12E-07	5.53E-06	2185	craniferina_c12039	CUST_5935_PI416193496	NA	NA	NA	Algae
22891	17	3	8	1	6.707	2.746	1.20E-05	0.000118097	2186	craniferina_c25531	CUST_17935_PI416193496	258591528	CBE67829.1	conserved protein of unknown function [NC10 bacterium Dutch sediment]	Fungus
36696	4	23	2	3	-6.61	-2.725	1.15E-05	0.000114528	2187	craniferina_c14598	CUST_8068_PI416193496	170049776	XP_001870921.1	"fructose-1,6-bisphosphatase 1 [Culex quinquefasciatus] "	Algae1
41844	2609	25	2356	5	69.071	6.11	5.41E-05	0.000385977	2188	craniferina_c23538	CUST_14906_PI416193500	NA	NA	NA	Algae
13230	332	9	242	12	61.515	5.943	5.28E-05	0.000378833	2189	Cr_DMini_4897D07.ab1	CUST_17261_PI416193500	NA	NA	NA	Algae
30237	5432	1509	164	267	3.637	1.863	2.34E-07	5.96E-06	2190	Cr_DMidi_5473G06.ab1	CUST_15905_PI416193500	169785981	XP_001827451.1	hypothetical protein [Aspergillus oryzae RIB40] 	Algae
12885	633	2553	70	471	-4.009	-2.003	8.84E-07	1.61E-05	2191	craniferina_lrc4577	CUST_1288_PI416193496	NA	NA	NA	Algae
26169	210	30	87	9	6.642	2.732	1.18E-05	0.000116883	2192	craniferina_c24632	CUST_17091_PI416193496	NA	NA	NA	Algae
42412	127	8	127	2	11.546	3.529	2.54E-05	0.000212738	2193	craniferina_c26960	CUST_19308_PI416193496	67538220	XP_662884.1	hypothetical protein AN5280.2 [Aspergillus nidulans FGSC A4] 	Fungus
40874	204	17	181	10	10.393	3.378	2.29E-05	0.000195842	2194	craniferina_c3623	CUST_868_PI416193496	226295236	EEH50656.1	conserved hypothetical protein [Paracoccidioides brasiliensis Pb18]	Fungus
7129	192	41	35	9	4.737	2.244	3.57E-06	4.71E-05	2195	craniferina_c14555	CUST_8034_PI416193496	50552758	XP_503789.1	YALI0E10637p [Yarrowia lipolytica] 	Fungus
38241	11	50	9	10	-5.484	-2.455	7.34E-06	8.13E-05	2196	craniferina_c4729	CUST_6714_PI416193500	NA	NA	NA	Fungus
43297	34	144	10	27	-4.338	-2.117	1.95E-06	2.98E-05	2197	craniferina_c15836	CUST_9083_PI416193496	NA	NA	NA	Fungus
11472	255	10	77	14	46.834	5.549	4.91E-05	0.000358113	2198	craniferina_c13929	CUST_7517_PI416193496	NA	NA	NA	Fungus
18457	136	569	17	133	-4.143	-2.051	1.24E-06	2.09E-05	2199	craniferina_c5299	CUST_7311_PI416193500	169612650	XP_001799742.1	hypothetical protein SNOG_09449 [Phaeosphaeria nodorum SN15] 	Fungus
29573	78	21	24	2	3.643	1.865	2.48E-07	6.23E-06	2200	craniferina_c18127	CUST_10931_PI416193496	240274343	EER37860.1	DNA-directed RNA polymerase III largest subunit [Ajellomyces capsulatus H143]	Fungus
19594	9	65	2	13	-6.806	-2.767	1.27E-05	0.000123981	2201	craniferina_c13024	CUST_6732_PI416193496	NA	NA	NA	Fungus
6207	79	282	8	24	-3.6	-1.848	1.99E-07	5.29E-06	2202	craniferina_c10967	CUST_5150_PI416193496	NA	NA	NA	Fungus
32095	27	92	2	9	-3.369	-1.752	2.71E-08	1.14E-06	2203	craniferina_c12197	CUST_6057_PI416193496	NA	NA	NA	Fungus
14375	2925	173	2994	11	11.117	3.475	2.51E-05	0.000210578	2204	Cr_DMini_673A09.ab1	CUST_17373_PI416193500	154290652	XP_001545918.1	predicted protein [Botryotinia fuckeliana B05.10] 	Fungus
31062	1712	187	380	117	10.242	3.356	2.32E-05	0.000198056	2205	craniferina_c16145	CUST_9327_PI416193496	NA	NA	NA	Fungus
29529	70	237	7	22	-3.382	-1.758	3.57E-08	1.42E-06	2206	craniferina_c9094	CUST_3827_PI416193496	NA	NA	NA	Fungus
4510	117	22	7	13	6.158	2.623	1.04E-05	0.000106057	2207	craniferina_c5860	CUST_1907_PI416193496	154302316	XP_001551568.1	hypothetical protein BC1G_09942 [Botryotinia fuckeliana B05.10] 	Algae
3800	33	119	5	15	-3.589	-1.844	2.02E-07	5.33E-06	2208	craniferina_c9822	CUST_4352_PI416193496	NA	NA	NA	Fungus
29616	88	329	7	102	-3.648	-1.867	2.76E-07	6.74E-06	2209	craniferina_c14220	CUST_7755_PI416193496	NA	NA	NA	Fungus
4687	266	997	78	239	-3.781	-1.919	4.86E-07	1.04E-05	2210	craniferina_c13686	CUST_12737_PI416193500	145233705	XP_001400225.1	hypothetical protein An02g10960 [Aspergillus niger] 	Algae
3026	184	612	56	52	-3.423	-1.775	5.80E-08	2.05E-06	2211	craniferina_c10738	CUST_4997_PI416193496	NA	NA	NA	Fungus
18742	145	33	32	9	4.492	2.167	2.70E-06	3.81E-05	2212	craniferina_c3454	CUST_811_PI416193496	212526474	XP_002143394.1	"COPII vesicle coat protein Sec16, putative [Penicillium marneffei ATCC 18224] "	Fungus
32799	177	53	7	13	3.416	1.772	5.37E-08	1.92E-06	2213	craniferina_c8880	CUST_10395_PI416193500	156054404	XP_001593128.1	hypothetical protein SS1G_06050 [Sclerotinia sclerotiorum 1980] 	Fungus
20370	230	909	27	147	-3.941	-1.979	7.87E-07	1.48E-05	2214	craniferina_c28053	CUST_20316_PI416193496	291183873	EFE39468.1	"MFS multidrug transporter, putative [Trichophyton verrucosum HKI 0517]"	Fungus
42392	326	88	19	30	3.829	1.937	5.77E-07	1.18E-05	2215	Cr_DMidi_6817C07.ab1	CUST_15987_PI416193500	154310457	XP_001554560.1	hypothetical protein BC1G_07149 [Botryotinia fuckeliana B05.10] 	Fungus
40006	33	7	6	4	5.702	2.512	8.89E-06	9.38E-05	2216	craniferina_c26763	CUST_19117_PI416193496	145228521	XP_001388569.1	hypothetical protein An01g01290 [Aspergillus niger] 	Fungus
6108	83	289	16	51	-3.508	-1.811	1.21E-07	3.58E-06	2217	craniferina_c27988	CUST_20260_PI416193496	NA	NA	NA	Algae
9827	73	23	11	2	3.216	1.685	1.52E-09	1.16E-07	2218	craniferina_lrc794	CUST_1438_PI416193500	261205296	XP_002627385.1	phosphoserine phosphatase [Ajellomyces dermatitidis SLH14081] 	Fungus
14713	621	183	87	25	3.401	1.766	5.02E-08	1.83E-06	2219	Cr_DMidi_9601F05.ab1	CUST_16345_PI416193500	242790689	XP_002481603.1	"phosphatidylinositol 3,5-bisphosphate-binding protein, putative [Talaromyces stipitatus ATCC 10500] "	Fungus
24980	275	59	68	12	4.626	2.21	3.33E-06	4.47E-05	2220	craniferina_c8840	CUST_10373_PI416193500	296416097	XP_002837717.1	hypothetical protein [Tuber melanosporum Mel28] 	Fungus
36255	139473	4380	106189	3070	29.648	4.89	4.42E-05	0.000329253	2221	Cr_DMini_3841D12.ab1	CUST_16935_PI416193500	NA	NA	NA	Algae
28478	247	47	22	5	5.237	2.389	6.49E-06	7.38E-05	2222	craniferina_c20404	CUST_14582_PI416193500	212543375	XP_002151842.1	"SNF2 family helicase/ATPase, putative [Penicillium marneffei ATCC 18224] "	Fungus
45125	107	360	9	49	-3.358	-1.748	2.91E-08	1.21E-06	2223	craniferina_c7342	CUST_9170_PI416193500	261202042	XP_002628235.1	vacuolar ATPase proteolipid subunit C [Ajellomyces dermatitidis SLH14081] 	Fungus
32220	1453	12	1087	6	91.504	6.516	6.06E-05	0.000421597	2224	craniferina_c15400	CUST_8732_PI416193496	46111571	XP_382843.1	hypothetical protein FG02667.1 [Gibberella zeae PH-1]	Algae
14598	13	2	6	1	5.461	2.449	7.68E-06	8.41E-05	2225	craniferina_c28083	CUST_20339_PI416193496	NA	NA	NA	Fungus
39185	27	3	10	1	9.518	3.251	2.25E-05	0.00019335	2226	craniferina_c11416	CUST_5471_PI416193496	145246718	XP_001395608.1	hypothetical protein An12g05390 [Aspergillus niger] 	Fungus
24682	22	3	8	2	7.742	2.953	1.73E-05	0.000157735	2227	craniferina_c8622	CUST_3513_PI416193496	NA	NA	NA	Fungus
12035	42	142	10	8	-3.447	-1.785	7.99E-08	2.60E-06	2228	craniferina_c7104	CUST_8988_PI416193500	NA	NA	NA	Fungus
19812	2	81	0	33	-40.358	-5.335	5.02E-05	0.000364199	2229	craniferina_c24518	CUST_16984_PI416193496	NA	NA	NA	Fungus
30713	266	58	51	15	4.646	2.216	3.46E-06	4.58E-05	2230	craniferina_c8840	CUST_10374_PI416193500	296416097	XP_002837717.1	hypothetical protein [Tuber melanosporum Mel28] 	Fungus
23731	609	147	114	2	4.097	2.035	1.30E-06	2.16E-05	2231	craniferina_c13851	CUST_7449_PI416193496	NA	NA	NA	Fungus
9285	244	780	47	27	-3.239	-1.696	4.04E-09	2.53E-07	2232	craniferina_lrc944	CUST_1702_PI416193500	242768414	XP_002341564.1	"cell wall biogenesis protein phosphatase Ssd1, putative [Talaromyces stipitatus ATCC 10500] "	Fungus
41584	39	193	16	19	-5.298	-2.405	6.95E-06	7.78E-05	2233	craniferina_c2087	CUST_3520_PI416193500	189199124	XP_001935899.1	translation initiation factor eIF4B [Pyrenophora tritici-repentis Pt-1C-BFP] 	Fungus
41827	151	4	22	2	36.289	5.181	4.88E-05	0.000356359	2234	craniferina_c17434	CUST_10332_PI416193496	NA	NA	NA	Algae
25605	438	102	74	34	4.406	2.139	2.53E-06	3.63E-05	2235	craniferina_lrc497	CUST_926_PI416193500	NA	NA	NA	Fungus
16649	337	1108	32	20	-3.299	-1.722	1.37E-08	6.76E-07	2236	craniferina_c18358	CUST_11141_PI416193496	171681694	XP_001905790.1	hypothetical protein [Podospora anserina S mat+] 	Fungus
37710	101	406	16	85	-4.021	-2.008	1.07E-06	1.86E-05	2237	craniferina_c1368	CUST_2409_PI416193500	296423437	XP_002841260.1	hypothetical protein [Tuber melanosporum Mel28] 	Fungus
12398	3362	784	1254	57	4.056	2.02	1.20E-06	2.03E-05	2238	craniferina_c2136	CUST_3584_PI416193500	261191157	XP_002621987.1	posttranscriptional regulation nuclease [Ajellomyces dermatitidis SLH14081] 	Fungus
3233	84565	24132	15336	2212	3.475	1.797	1.08E-07	3.27E-06	2239	Cr_DMini_4897E12.ab1	CUST_17293_PI416193500	NA	NA	NA	Fungus
19145	460	101	191	12	4.302	2.105	2.12E-06	3.18E-05	2240	craniferina_c23419	CUST_14893_PI416193500	NA	NA	NA	Fungus
32186	22	80	7	17	-3.624	-1.858	2.78E-07	6.79E-06	2241	craniferina_c28078	CUST_20334_PI416193496	NA	NA	NA	Fungus
33839	8773	43438	7953	4563	-6.435	-2.686	1.23E-05	0.000120805	2242	craniferina_c6400	CUST_2197_PI416193496	NA	NA	NA	Fungus
7311	125	37	33	4	3.281	1.714	1.10E-08	5.69E-07	2243	craniferina_c8105	CUST_9811_PI416193500	NA	NA	NA	Fungus
27397	70	2	41	1	26.849	4.747	4.41E-05	0.000328951	2244	Cr_WMidi_9889F06.ab1	CUST_19060_PI416193500	NA	NA	NA	Algae
16103	18	65	2	9	-3.548	-1.827	1.80E-07	4.89E-06	2245	craniferina_c1650	CUST_2851_PI416193500	NA	NA	NA	Algae
34302	212	685	32	58	-3.248	-1.7	5.59E-09	3.27E-07	2246	craniferina_c16207	CUST_13631_PI416193500	156036484	XP_001586353.1	hypothetical protein SS1G_12931 [Sclerotinia sclerotiorum 1980] 	Algae
40864	27	4	8	2	7.326	2.873	1.64E-05	0.000150785	2247	craniferina_c15863	CUST_9107_PI416193496	189190306	XP_001931492.1	endothelin-converting enzyme 1 [Pyrenophora tritici-repentis Pt-1C-BFP] 	Fungus
1897	27	97	4	16	-3.594	-1.846	2.45E-07	6.16E-06	2248	craniferina_c20415	CUST_13104_PI416193496	NA	NA	NA	Fungus
13315	61	16	7	2	3.884	1.958	7.59E-07	1.44E-05	2249	craniferina_c23870	CUST_16375_PI416193496	NA	NA	NA	Fungus
15417	89	391	13	102	-4.346	-2.12	2.28E-06	3.35E-05	2250	Cr_WMini_1633B11.ab1	CUST_19142_PI416193500	NA	NA	NA	Fungus
14486	39	133	15	4	-3.684	-1.881	3.80E-07	8.61E-06	2251	craniferina_c3540	CUST_5403_PI416193500	NA	NA	NA	Fungus
7647	633	148	108	50	4.415	2.143	2.66E-06	3.77E-05	2252	craniferina_c7406	CUST_9216_PI416193500	255949538	XP_002565536.1	Pc22g16200 [Penicillium chrysogenum Wisconsin 54-1255] 	Fungus
3092	96	391	21	36	-4.121	-2.043	1.45E-06	2.35E-05	2253	craniferina_c4681	CUST_1340_PI416193496	NA	NA	NA	Algae
14379	36	125	7	30	-3.453	-1.788	9.52E-08	2.96E-06	2254	craniferina_c24040	CUST_16536_PI416193496	NA	NA	NA	Fungus
16116	501	121	80	25	4.176	2.062	1.68E-06	2.65E-05	2255	craniferina_c16938	CUST_9948_PI416193496	260794579	XP_002592286.1	hypothetical protein BRAFLDRAFT_119633 [Branchiostoma floridae] 	Algae
25483	80443	24020	8890	2664	3.349	1.744	3.33E-08	1.34E-06	2256	Cr_DMini_865C01.ab1	CUST_17565_PI416193500	NA	NA	NA	Algae
8606	46	5	21	5	11.551	3.53	2.84E-05	0.000232165	2257	Cr_DMidi_7585E05.ab1	CUST_16183_PI416193500	126140618	ABN79922.1	glucose oxidase [Penicillium expansum]	Fungus
23626	467	1843	249	226	-4.282	-2.098	2.10E-06	3.16E-05	2258	craniferina_lrc28308	CUST_15365_PI416193500	119473226	XP_001258539.1	CFEM domain protein [Neosartorya fischeri NRRL 181] 	Algae
22871	23	84	9	16	-3.835	-1.939	6.75E-07	1.33E-05	2259	craniferina_c19755	CUST_12471_PI416193496	NA	NA	NA	Fungus
42232	91	295	6	41	-3.241	-1.696	5.56E-09	3.27E-07	2260	craniferina_c6158	CUST_8188_PI416193500	295674861	XP_002797976.1	conserved hypothetical protein [Paracoccidioides brasiliensis Pb01] 	Algae
38105	43	186	12	11	-4.403	-2.138	2.64E-06	3.75E-05	2261	craniferina_c4109	CUST_1073_PI416193496	NA	NA	NA	Fungus
35971	311	84	17	5	3.716	1.894	4.63E-07	1.00E-05	2262	craniferina_c17439	CUST_10337_PI416193496	242799084	XP_002483303.1	"oligosaccharyl transferase subunit (Stt3), putative [Talaromyces stipitatus ATCC 10500] "	Algae
4009	37	8	11	4	4.838	2.275	4.76E-06	5.86E-05	2263	craniferina_c7681	CUST_2954_PI416193496	NA	NA	NA	Algae
35539	313	1048	57	70	-3.373	-1.754	4.57E-08	1.71E-06	2264	craniferina_c4458	CUST_1228_PI416193496	NA	NA	NA	Fungus
43062	494	2105	108	651	-4.193	-2.068	1.79E-06	2.78E-05	2265	craniferina_c18355	CUST_11138_PI416193496	169600443	XP_001793644.1	hypothetical protein SNOG_03055 [Phaeosphaeria nodorum SN15] 	Fungus
31433	87	318	27	57	-3.718	-1.895	4.72E-07	1.02E-05	2266	craniferina_c663	CUST_1206_PI416193500	240108692	EER26866.1	"CDP-diacylglycerol--inositol 3-phosphatidyltransferase, putative [Coccidioides posadasii C735 delta SOWgp]"	Fungus
33451	6250	513	882	119	12.317	3.623	3.01E-05	0.000242956	2267	craniferina_c19955	CUST_12662_PI416193496	NA	NA	NA	Fungus
14768	656	3246	146	1278	-4.787	-2.259	4.51E-06	5.63E-05	2268	craniferina_lrc24185	CUST_16674_PI416193496	NA	NA	NA	Fungus
11751	268	1181	81	101	-4.558	-2.188	3.34E-06	4.48E-05	2269	craniferina_c28245	CUST_20452_PI416193496	119493112	XP_001263792.1	hypothetical protein NFIA_070660 [Neosartorya fischeri NRRL 181] 	Fungus
6400	132	544	12	131	-4.064	-2.023	1.32E-06	2.19E-05	2270	craniferina_lrc136	CUST_262_PI416193500	169607641	XP_001797240.1	hypothetical protein SNOG_06879 [Phaeosphaeria nodorum SN15] 	Fungus
42389	23496	77059	5352	5905	-3.327	-1.734	2.52E-08	1.08E-06	2271	craniferina_lrc264	CUST_15_PI416193496	156046687	XP_001589722.1	predicted protein [Sclerotinia sclerotiorum 1980] 	Fungus
42420	420	102	150	28	4.057	2.02	1.29E-06	2.15E-05	2272	craniferina_c10801	CUST_5039_PI416193496	261201113	XP_002626957.1	branchpoint-bridging protein [Ajellomyces dermatitidis SLH14081] 	Fungus
11578	207	782	19	214	-3.71	-1.892	4.63E-07	1.00E-05	2273	craniferina_c981	CUST_1768_PI416193500	NA	NA	NA	Fungus
24544	538	3	335	2	163.13	7.35	7.04E-05	0.00047324	2274	craniferina_c7697	CUST_9460_PI416193500	212537875	XP_002149093.1	"citrate synthase (Cit1), putative [Penicillium marneffei ATCC 18224] "	Fungus
42050	70	20	16	2	3.396	1.764	6.37E-08	2.18E-06	2275	craniferina_c2949	CUST_4651_PI416193500	189193525	XP_001933101.1	inorganic phosphate transporter 1-4 /Pi cotransporter [Pyrenophora tritici-repentis Pt-1C-BFP] 	Fungus
41897	123	536	44	45	-4.515	-2.175	3.23E-06	4.37E-05	2276	craniferina_c7403	CUST_9213_PI416193500	159486879	XP_001701464.1	"ribosomal protein S30, component of cytosolic 80S ribosome and 40S small subunit [Chlamydomonas reinhardtii] "	Algae
2717	16	63	4	9	-3.942	-1.979	9.61E-07	1.72E-05	2277	craniferina_c3387	CUST_5210_PI416193500	154315976	XP_001557310.1	hypothetical protein BC1G_04560 [Botryotinia fuckeliana B05.10] 	Fungus
19677	26	87	7	6	-3.465	-1.793	1.23E-07	3.64E-06	2278	craniferina_c4468	CUST_1234_PI416193496	NA	NA	NA	Fungus
16125	1056	246	234	77	4.354	2.122	2.49E-06	3.58E-05	2279	craniferina_c7406	CUST_9215_PI416193500	255949538	XP_002565536.1	Pc22g16200 [Penicillium chrysogenum Wisconsin 54-1255] 	Fungus
26556	123	565	13	84	-4.594	-2.2	3.64E-06	4.79E-05	2280	craniferina_c11385	CUST_11853_PI416193500	145603278	XP_369312.2	hypothetical protein MGG_06152 [Magnaporthe oryzae 70-15] 	Fungus
36402	704	2496	199	642	-3.555	-1.83	2.24E-07	5.78E-06	2281	craniferina_c8865	CUST_3672_PI416193496	255945111	XP_002563323.1	Pc20g08000 [Penicillium chrysogenum Wisconsin 54-1255] 	Fungus
40820	18	60	3	6	-3.283	-1.715	1.67E-08	7.93E-07	2282	craniferina_c3170	CUST_4944_PI416193500	NA	NA	NA	Fungus
26916	107	381	28	75	-3.605	-1.85	2.97E-07	7.12E-06	2283	craniferina_c5308	CUST_7319_PI416193500	NA	NA	NA	Fungus
17670	85	22	18	1	3.727	1.898	5.30E-07	1.10E-05	2284	craniferina_c24424	CUST_16895_PI416193496	NA	NA	NA	Fungus
44919	60	190	3	30	-3.16	-1.66	8.41E-10	7.10E-08	2285	craniferina_c4231	CUST_6217_PI416193500	NA	NA	NA	Fungus
633	792	174	101	42	4.632	2.212	3.87E-06	5.01E-05	2286	craniferina_c5806	CUST_7846_PI416193500	119484262	XP_001262034.1	RING finger protein [Neosartorya fischeri NRRL 181] 	Fungus
39518	6	21	1	1	-3.885	-1.958	8.48E-07	1.56E-05	2287	craniferina_lrc16407	CUST_9537_PI416193496	154291943	XP_001546550.1	hypothetical protein BC1G_14274 [Botryotinia fuckeliana B05.10] 	Fungus
35813	224	50	45	8	4.466	2.159	3.08E-06	4.21E-05	2288	craniferina_lrc737	CUST_1337_PI416193500	156065825	XP_001598834.1	hypothetical protein SS1G_00923 [Sclerotinia sclerotiorum 1980] 	Fungus
41369	106	506	34	86	-4.91	-2.296	5.47E-06	6.50E-05	2289	craniferina_c14045	CUST_7613_PI416193496	NA	NA	NA	Algae
22914	22	125	9	6	-6.023	-2.591	1.15E-05	0.000113954	2290	craniferina_c24370	CUST_16845_PI416193496	NA	NA	NA	Fungus
39763	55	203	4	64	-3.587	-1.843	2.83E-07	6.88E-06	2291	craniferina_c15055	CUST_8456_PI416193496	NA	NA	NA	Fungus
33647	40	145	3	42	-3.587	-1.843	2.85E-07	6.91E-06	2292	craniferina_c8436	CUST_10071_PI416193500	225678829	EEH17113.1	conserved hypothetical protein [Paracoccidioides brasiliensis Pb03]	Fungus
7139	114	438	19	43	-3.855	-1.947	7.90E-07	1.48E-05	2293	craniferina_c3493	CUST_5347_PI416193500	168052297	XP_001778587.1	predicted protein [Physcomitrella patens subsp. patens] 	Algae
10405	157	560	10	101	-3.532	-1.82	2.05E-07	5.39E-06	2294	craniferina_c6210	CUST_2093_PI416193496	NA	NA	NA	Fungus
13234	12	47	2	8	-3.909	-1.967	9.43E-07	1.70E-05	2295	craniferina_c27573	CUST_15234_PI416193500	261361435	EEY23863.1	deoxyribodipyrimidine photo-lyase [Verticillium albo-atrum VaMs.102]	Fungus
44495	267	68	12	17	4	2	1.20E-06	2.03E-05	2296	craniferina_c12611	CUST_6396_PI416193496	261357498	EEY19926.1	conserved hypothetical protein [Verticillium albo-atrum VaMs.102]	Fungus
10017	255	33	73	16	8.255	3.045	2.14E-05	0.00018565	2297	craniferina_c11269	CUST_11788_PI416193500	256730479	EEU43830.1	hypothetical protein NECHADRAFT_74036 [Nectria haematococca mpVI 77-13-4]	Fungus
45080	386	109	80	9	3.497	1.806	1.64E-07	4.52E-06	2298	craniferina_c2648	CUST_4278_PI416193500	240107631	EER25810.1	Heterokaryon incompatibility Het-C family protein [Coccidioides posadasii C735 delta SOWgp]	Algae
39519	36208	8242	1645	2209	4.49	2.167	3.33E-06	4.47E-05	2299	craniferina_lrc18023	CUST_10835_PI416193496	32400969	AAP80690.1	polyubiquitin [Griffithsia japonica]	Fungus
19893	265	48	100	13	5.409	2.435	8.53E-06	9.11E-05	2300	craniferina_c12123	CUST_12236_PI416193500	NA	NA	NA	Fungus
35779	139	516	16	83	-3.704	-1.889	4.99E-07	1.06E-05	2301	craniferina_c24116	CUST_16608_PI416193496	NA	NA	NA	Fungus
3089	3329	782	355	42	4.244	2.086	2.17E-06	3.22E-05	2302	craniferina_c11753	CUST_5710_PI416193496	NA	NA	NA	Algae
2734	131	599	21	138	-4.535	-2.181	3.52E-06	4.65E-05	2303	craniferina_c23824	CUST_16330_PI416193496	156042960	XP_001588037.1	hypothetical protein SS1G_11279 [Sclerotinia sclerotiorum 1980] 	Fungus
42741	18	5	2	2	4.007	2.003	1.25E-06	2.10E-05	2304	craniferina_c25309	CUST_17726_PI416193496	156048222	XP_001590078.1	hypothetical protein SS1G_08842 [Sclerotinia sclerotiorum 1980] 	Algae
4546	141	23	53	10	6.291	2.653	1.34E-05	0.00012935	2305	craniferina_c2671	CUST_4305_PI416193500	189199344	XP_001936009.1	"fumarate hydratase, mitochondrial precursor [Pyrenophora tritici-repentis Pt-1C-BFP] "	Algae
41155	242	69	34	13	3.544	1.825	2.34E-07	5.96E-06	2306	craniferina_c27308	CUST_19639_PI416193496	291182925	EFE38572.1	hypothetical protein TRV_06766 [Trichophyton verrucosum HKI 0517]	Fungus
6252	6320	342	2490	44	17.457	4.126	4.02E-05	0.000305974	2307	craniferina_c1577	CUST_2743_PI416193500	123411364	XP_001303873.1	ankyrin repeat protein [Trichomonas vaginalis G3] 	Algae
34073	94	370	10	28	-3.944	-1.98	1.06E-06	1.86E-05	2308	craniferina_c11569	CUST_5579_PI416193496	154294013	XP_001547450.1	hypothetical protein BC1G_14040 [Botryotinia fuckeliana B05.10] 	Fungus
28392	6965	1368	1847	371	5.107	2.352	6.84E-06	7.71E-05	2309	craniferina_lrc15160	CUST_8538_PI416193496	46122393	XP_385750.1	hypothetical protein FG05574.1 [Gibberella zeae PH-1]	Fungus
25161	65	218	7	35	-3.321	-1.731	3.25E-08	1.32E-06	2310	craniferina_c8149	CUST_9852_PI416193500	67902758	XP_681635.1	hypothetical protein AN8366.2 [Aspergillus nidulans FGSC A4] 	Fungus
22661	8381	40841	7469	4505	-6.283	-2.651	1.34E-05	0.000129479	2311	craniferina_c25391	CUST_17804_PI416193496	159124256	EDP49374.1	"ABC transporter, putative [Aspergillus fumigatus A1163]"	Fungus
18272	21	4	3	4	6.061	2.599	1.22E-05	0.000119685	2312	craniferina_c6230	CUST_2103_PI416193496	NA	NA	NA	Fungus
37955	353	97	27	31	3.743	1.904	6.18E-07	1.25E-05	2313	craniferina_c12347	CUST_12331_PI416193500	295661021	XP_002791066.1	ATP-dependent RNA helicase DBP7 [Paracoccidioides brasiliensis Pb01] 	Fungus
40168	1002	249	236	63	4.036	2.013	1.41E-06	2.31E-05	2314	craniferina_c4108	CUST_6068_PI416193500	145239759	XP_001392526.1	hypothetical protein An08g04100 [Aspergillus niger] 	Fungus
15454	190	662	50	26	-3.578	-1.839	2.94E-07	7.07E-06	2315	craniferina_c12710	CUST_12447_PI416193500	169626323	XP_001806562.1	hypothetical protein SNOG_16446 [Phaeosphaeria nodorum SN15] 	Fungus
29957	30	109	6	26	-3.562	-1.833	2.70E-07	6.63E-06	2316	craniferina_c17238	CUST_14087_PI416193500	NA	NA	NA	Fungus
16490	72	15	33	4	4.737	2.244	4.75E-06	5.85E-05	2317	craniferina_c11124	CUST_11693_PI416193500	261353283	EEY15711.1	receptor-interacting serine/threonine-protein kinase [Verticillium albo-atrum VaMs.102]	Algae
41052	215	52	22	10	4.152	2.054	1.92E-06	2.95E-05	2318	craniferina_c26238	CUST_18608_PI416193496	38707444	BAD04045.1	adenylate cyclase [Colletotrichum lagenarium]	Fungus
19351	215	792	37	41	-3.707	-1.89	5.37E-07	1.11E-05	2319	craniferina_c3233	CUST_720_PI416193496	NA	NA	NA	Fungus
7328	99	19	11	5	5.261	2.395	7.95E-06	8.62E-05	2320	craniferina_c9502	CUST_10761_PI416193500	255945407	XP_002563471.1	Pc20g09770 [Penicillium chrysogenum Wisconsin 54-1255] 	Algae
28229	58	255	32	52	-4.792	-2.261	5.10E-06	6.18E-05	2321	craniferina_c16418	CUST_9545_PI416193496	83646549	YP_434984.1	nicotinamidase-like amidase [Hahella chejuensis KCTC 2396] 	Fungus
21265	205	3	161	1	59.566	5.896	6.24E-05	0.000430425	2322	craniferina_c12251	CUST_6100_PI416193496	NA	NA	NA	Fungus
10122	13	68	5	15	-5.338	-2.416	8.40E-06	9.00E-05	2323	craniferina_c2797	CUST_4467_PI416193500	67540486	XP_664017.1	hypothetical protein AN6413.2 [Aspergillus nidulans FGSC A4] 	Algae
19181	17	4	2	3	6.027	2.591	1.23E-05	0.000120607	2324	craniferina_c22197	CUST_14801_PI416193496	NA	NA	NA	Fungus
19991	97	15	65	2	5.643	2.497	1.03E-05	0.000105033	2325	craniferina_c24157	CUST_14967_PI416193500	NA	NA	NA	Fungus
35755	274	926	38	123	-3.382	-1.758	7.37E-08	2.45E-06	2326	craniferina_c5202	CUST_7222_PI416193500	NA	NA	NA	Fungus
9825	445	1699	230	184	-4.121	-2.043	1.86E-06	2.88E-05	2327	craniferina_lrc28308	CUST_15366_PI416193500	119473226	XP_001258539.1	CFEM domain protein [Neosartorya fischeri NRRL 181] 	Algae
2516	107	9	25	2	11.569	3.532	3.20E-05	0.000254984	2328	craniferina_c12806	CUST_12482_PI416193500	67540548	XP_664048.1	hypothetical protein AN6444.2 [Aspergillus nidulans FGSC A4] 	Fungus
21557	77	5	82	3	11.358	3.506	3.16E-05	0.000252897	2329	craniferina_c8424	CUST_3393_PI416193496	NA	NA	NA	Fungus
33237	37	140	3	18	-3.726	-1.898	6.24E-07	1.25E-05	2330	craniferina_c2772	CUST_4437_PI416193500	238493899	XP_002378186.1	"cystathionine beta-synthase, putative [Aspergillus flavus NRRL3357] "	Fungus
17482	16	3	5	2	5.896	2.56	1.19E-05	0.000117547	2331	craniferina_c5109	CUST_1545_PI416193496	NA	NA	NA	Fungus
17005	10	40	2	12	-4.158	-2.056	1.99E-06	3.01E-05	2332	craniferina_c27915	CUST_15258_PI416193500	NA	NA	NA	Fungus
21992	43	191	2	30	-4.448	-2.153	3.33E-06	4.47E-05	2333	craniferina_c24806	CUST_17251_PI416193496	NA	NA	NA	Fungus
36477	186	601	37	51	-3.26	-1.705	1.79E-08	8.32E-07	2334	craniferina_c16207	CUST_13632_PI416193500	156036484	XP_001586353.1	hypothetical protein SS1G_12931 [Sclerotinia sclerotiorum 1980] 	Algae
18352	13	2	4	0	6.44	2.687	1.46E-05	0.00013801	2335	craniferina_c21374	CUST_14017_PI416193496	NA	NA	NA	Fungus
22244	773	2761	101	580	-3.542	-1.824	2.61E-07	6.47E-06	2336	craniferina_c22549	CUST_15130_PI416193496	156049899	XP_001590911.1	hypothetical protein SS1G_07534 [Sclerotinia sclerotiorum 1980] 	Fungus
37567	149	505	8	32	-3.38	-1.757	7.53E-08	2.49E-06	2337	craniferina_c28379	CUST_20569_PI416193496	NA	NA	NA	Algae
29619	1420	412	163	53	3.451	1.787	1.53E-07	4.28E-06	2338	craniferina_c12459	CUST_6267_PI416193496	225561859	EEH10139.1	hemolysin-III family protein [Ajellomyces capsulatus G186AR]	Algae
39092	1571	16	284	7	103.529	6.694	7.12E-05	0.000477435	2339	craniferina_c3858	CUST_958_PI416193496	296418171	XP_002838715.1	hypothetical protein [Tuber melanosporum Mel28] 	Fungus
45196	10	40	3	10	-3.949	-1.982	1.20E-06	2.03E-05	2340	craniferina_c18087	CUST_10894_PI416193496	NA	NA	NA	Fungus
38194	247	1174	87	79	-4.925	-2.3	6.07E-06	7.02E-05	2341	craniferina_c11755	CUST_12073_PI416193500	902584	AAC49013.1	polyubiquitin containing 7 ubiquitin monomers [Zea mays]	Algae
32119	269	17	159	6	15.106	3.917	3.94E-05	0.000301686	2342	craniferina_c5557	CUST_1759_PI416193496	NA	NA	NA	Fungus
28964	20532	1792	16827	251	9.383	3.23	2.71E-05	0.000223969	2343	Cr_DMini_4897E08.ab1	CUST_17287_PI416193500	238505620	XP_002384026.1	conserved hypothetical protein [Aspergillus flavus NRRL3357] 	Fungus
1329	90	21	32	5	4.278	2.097	2.63E-06	3.74E-05	2344	craniferina_c27023	CUST_19369_PI416193496	189205358	XP_001939014.1	vacuolar protein sorting-associated protein 35 [Pyrenophora tritici-repentis Pt-1C-BFP] 	Fungus
45195	206	1123	58	64	-5.603	-2.486	1.05E-05	0.00010661	2345	craniferina_c9377	CUST_4023_PI416193496	NA	NA	NA	Fungus
39565	8226	39349	7235	4317	-6.118	-2.613	1.36E-05	0.000130495	2346	craniferina_c19150	CUST_11894_PI416193496	NA	NA	NA	Fungus
29140	185	729	16	223	-3.834	-1.939	8.84E-07	1.61E-05	2347	craniferina_c25414	CUST_17826_PI416193496	NA	NA	NA	Fungus
20069	97	15	81	8	5.649	2.498	1.11E-05	0.000111178	2348	craniferina_c2218	CUST_3699_PI416193500	169770695	XP_001819817.1	hypothetical protein [Aspergillus oryzae RIB40] 	Fungus
1184	181	597	6	50	-3.3	-1.722	3.66E-08	1.44E-06	2349	craniferina_c4572	CUST_1286_PI416193496	NA	NA	NA	Algae
17755	107	375	28	62	-3.546	-1.826	2.96E-07	7.10E-06	2350	craniferina_c663	CUST_1205_PI416193500	240108692	EER26866.1	"CDP-diacylglycerol--inositol 3-phosphatidyltransferase, putative [Coccidioides posadasii C735 delta SOWgp]"	Fungus
35532	149	40	17	7	3.781	1.919	7.81E-07	1.47E-05	2351	craniferina_c7614	CUST_9387_PI416193500	NA	NA	NA	Fungus
34575	128	27	1	10	5.008	2.324	6.98E-06	7.81E-05	2352	craniferina_c5358	CUST_7383_PI416193500	121713206	XP_001274214.1	RNA binding protein [Aspergillus clavatus NRRL 1] 	Algae
19512	24803	7382	4043	371	3.331	1.736	5.22E-08	1.88E-06	2353	craniferina_lrc658	CUST_1196_PI416193500	239611517	EEQ88504.1	morphogenesis protein [Ajellomyces dermatitidis ER-3]	Fungus
38043	4783	475	598	48	10.045	3.328	2.98E-05	0.000241342	2354	craniferina_c4763	CUST_6757_PI416193500	295674427	XP_002797759.1	conserved hypothetical protein [Paracoccidioides brasiliensis Pb01] 	Fungus
13515	346	51	97	20	6.903	2.787	1.77E-05	0.000160826	2355	craniferina_c1723	CUST_2963_PI416193500	156063190	XP_001597517.1	hypothetical protein SS1G_01711 [Sclerotinia sclerotiorum 1980] 	Fungus
24581	188	42	17	12	4.546	2.184	4.20E-06	5.34E-05	2356	craniferina_c9502	CUST_10762_PI416193500	255945407	XP_002563471.1	Pc20g09770 [Penicillium chrysogenum Wisconsin 54-1255] 	Algae
12314	104	358	27	67	-3.49	-1.803	2.27E-07	5.84E-06	2357	craniferina_c5308	CUST_7320_PI416193500	NA	NA	NA	Fungus
13455	498	135	31	24	3.714	1.893	6.77E-07	1.33E-05	2358	craniferina_c12231	CUST_12277_PI416193500	212544510	XP_002152409.1	annexin ANXC4 [Penicillium marneffei ATCC 18224] 	Fungus
32904	46	2	7	0	19.17	4.261	4.62E-05	0.000340803	2359	craniferina_c6084	CUST_8119_PI416193500	115398095	XP_001214639.1	conserved hypothetical protein [Aspergillus terreus NIH2624] 	Fungus
19294	28	145	6	31	-5.25	-2.392	8.70E-06	9.24E-05	2360	craniferina_c26474	CUST_18833_PI416193496	154295233	XP_001548053.1	hypothetical protein BC1G_13430 [Botryotinia fuckeliana B05.10] 	Fungus
39590	65	214	9	40	-3.27	-1.709	2.85E-08	1.19E-06	2361	craniferina_c4602	CUST_6601_PI416193500	NA	NA	NA	Fungus
18857	426	1486	50	328	-3.447	-1.786	1.82E-07	4.91E-06	2362	craniferina_c4460	CUST_6457_PI416193500	119499147	XP_001266331.1	"aldehyde reductase (GliO), putative [Neosartorya fischeri NRRL 181] "	Algae
14221	37	11	1	3	3.355	1.746	7.56E-08	2.49E-06	2363	craniferina_c15827	CUST_9076_PI416193496	166537	AAA32709.1	trpC protein [Aspergillus niger]	Fungus
35116	19	80	2	6	-4.178	-2.063	2.38E-06	3.47E-05	2364	craniferina_c2103	CUST_332_PI416193496	NA	NA	NA	Fungus
4493	17	3	8	1	4.787	2.259	5.64E-06	6.63E-05	2365	craniferina_c17715	CUST_10561_PI416193496	116204699	XP_001228160.1	hypothetical protein CHGG_10233 [Chaetomium globosum CBS 148.51] 	Fungus
37905	20	104	2	34	-5.002	-2.323	7.19E-06	8.00E-05	2366	craniferina_c27968	CUST_15267_PI416193500	NA	NA	NA	Fungus
6547	167	863	45	114	-5.271	-2.398	8.93E-06	9.41E-05	2367	craniferina_c2005	CUST_3400_PI416193500	156040641	XP_001587307.1	hypothetical protein SS1G_12337 [Sclerotinia sclerotiorum 1980] 	Fungus
38871	49	3	53	1	10.003	3.322	3.07E-05	0.0002472	2368	craniferina_c18119	CUST_10924_PI416193496	NA	NA	NA	Fungus
44932	17	83	14	15	-6.435	-2.686	1.61E-05	0.000149212	2369	craniferina_c1885	CUST_278_PI416193496	NA	NA	NA	Fungus
896	157	636	34	153	-4.035	-2.013	1.75E-06	2.74E-05	2370	craniferina_lrc9387	CUST_4031_PI416193496	NA	NA	NA	Fungus
44413	262	61	15	29	4.586	2.197	4.55E-06	5.67E-05	2371	craniferina_c8459	CUST_10089_PI416193500	225560309	EEH08591.1	U4/U6 small nuclear ribonucleoprotein Prp3 [Ajellomyces capsulatus G186AR]	Fungus
15995	204	40	70	10	4.978	2.316	7.09E-06	7.92E-05	2372	craniferina_c6973	CUST_2524_PI416193496	NA	NA	NA	Fungus
19909	322	1167	74	171	-3.663	-1.873	5.65E-07	1.16E-05	2373	craniferina_c27160	CUST_19500_PI416193496	NA	NA	NA	Algae
16590	352	89	38	21	4.027	2.01	1.74E-06	2.73E-05	2374	craniferina_c9072	CUST_3814_PI416193496	154302967	XP_001551892.1	centromere/microtubule binding protein CBF5 [Botryotinia fuckeliana B05.10] 	Algae
23544	620	104	416	6	5.196	2.377	8.66E-06	9.21E-05	2375	craniferina_c18742	CUST_11506_PI416193496	NA	NA	NA	Fungus
32726	181	16	199	5	8.008	3.001	2.39E-05	0.000202673	2376	Cr_WMini_769A07.ab1	CUST_19936_PI416193500	261358384	EEY20812.1	conserved hypothetical protein [Verticillium albo-atrum VaMs.102]	Fungus
39285	2004	66	1399	1	22.348	4.482	5.05E-05	0.000365741	2377	craniferina_c1511	CUST_2643_PI416193500	156055774	XP_001593811.1	hypothetical protein SS1G_05239 [Sclerotinia sclerotiorum 1980] 	Fungus
10686	58	196	3	26	-3.378	-1.756	1.01E-07	3.10E-06	2378	craniferina_c20117	CUST_12820_PI416193496	NA	NA	NA	Algae
26064	47	15	5	1	3.069	1.618	1.95E-10	2.21E-08	2379	craniferina_c25920	CUST_18302_PI416193496	NA	NA	NA	Fungus
32977	446	65	199	14	6.456	2.691	1.64E-05	0.000151181	2380	craniferina_c12726	CUST_6491_PI416193496	NA	NA	NA	Algae
29472	219	827	32	222	-3.718	-1.895	7.26E-07	1.40E-05	2381	craniferina_c981	CUST_1767_PI416193500	NA	NA	NA	Fungus
38240	12	48	1	9	-4.026	-2.009	1.77E-06	2.77E-05	2382	craniferina_c8950	CUST_10437_PI416193500	169610607	XP_001798722.1	hypothetical protein SNOG_08409 [Phaeosphaeria nodorum SN15] 	Algae
16197	38	130	8	29	-3.396	-1.764	1.29E-07	3.76E-06	2383	craniferina_c5721	CUST_1844_PI416193496	296808497	XP_002844587.1	glutaminyl-tRNA synthetase [Arthroderma otae CBS 113480] 	Algae
16726	4	19	1	2	-5.342	-2.417	9.56E-06	9.90E-05	2384	craniferina_c6450	CUST_8457_PI416193500	242774511	XP_002478455.1	conserved hypothetical protein [Talaromyces stipitatus ATCC 10500] 	Algae
27956	845	158	45	47	5.539	2.47	1.12E-05	0.000111989	2385	craniferina_c11241	CUST_5350_PI416193496	189192132	XP_001932405.1	autoinducer 2 sensor kinase/phosphatase luxQ [Pyrenophora tritici-repentis Pt-1C-BFP] 	Algae
19147	2690	706	983	111	3.649	1.867	5.71E-07	1.17E-05	2386	craniferina_c17085	CUST_14022_PI416193500	189202718	XP_001937695.1	phytoene dehydrogenase [Pyrenophora tritici-repentis Pt-1C-BFP] 	Fungus
26176	446	84	21	36	5.704	2.512	1.24E-05	0.000121641	2387	craniferina_c11762	CUST_5717_PI416193496	226289774	EEH45258.1	phosphatase [Paracoccidioides brasiliensis Pb18]	Fungus
28393	95	19	12	2	5.071	2.342	7.97E-06	8.65E-05	2388	craniferina_c7549	CUST_2881_PI416193496	156057609	XP_001594728.1	hypothetical protein SS1G_04536 [Sclerotinia sclerotiorum 1980] 	Fungus
14396	1361	5	1106	5	283.075	8.145	8.90E-05	0.000570427	2389	craniferina_c13687	CUST_12740_PI416193500	116200362	XP_001225993.1	hypothetical protein CHGG_10726 [Chaetomium globosum CBS 148.51] 	Fungus
34850	292	69	30	31	4.455	2.156	3.96E-06	5.10E-05	2390	craniferina_c21140	CUST_13794_PI416193496	240106604	EER24792.1	hypothetical protein CPC735_001370 [Coccidioides posadasii C735 delta SOWgp]	Fungus
5401	123	568	42	44	-4.782	-2.258	5.91E-06	6.88E-05	2391	craniferina_c3503	CUST_5363_PI416193500	159478523	XP_001697352.1	ferredoxin-nadp reductase [Chlamydomonas reinhardtii] 	Algae
24574	3527	923	1355	145	3.645	1.866	5.76E-07	1.18E-05	2392	Cr_WMidi_8257F06.ab1	CUST_18681_PI416193500	156057219	XP_001594533.1	hypothetical protein SS1G_04340 [Sclerotinia sclerotiorum 1980] 	Algae
13022	892	216	115	43	4.153	2.054	2.41E-06	3.50E-05	2393	craniferina_c3212	CUST_5006_PI416193500	256734349	EEU47695.1	predicted protein [Nectria haematococca mpVI 77-13-4]	Fungus
3188	180	646	36	144	-3.565	-1.834	4.06E-07	9.08E-06	2394	craniferina_c4809	CUST_6811_PI416193500	189206027	XP_001939348.1	conserved hypothetical protein [Pyrenophora tritici-repentis Pt-1C-BFP] 	Algae
28461	27	108	9	37	-4.032	-2.011	1.89E-06	2.91E-05	2395	craniferina_c12652	CUST_12434_PI416193500	256729926	EEU43279.1	hypothetical protein NECHADRAFT_47268 [Nectria haematococca mpVI 77-13-4]	Fungus
14030	9	252	4	12	-29.285	-4.872	5.68E-05	0.000400624	2396	craniferina_c9379	CUST_10704_PI416193500	242779723	XP_002479446.1	conserved hypothetical protein [Talaromyces stipitatus ATCC 10500] 	Fungus
31314	1284	11068	693	517	-9.482	-3.245	3.04E-05	0.00024481	2397	craniferina_c4980	CUST_6996_PI416193500	189193831	XP_001933254.1	autophagy protein 5 [Pyrenophora tritici-repentis Pt-1C-BFP] 	Fungus
24041	694	181	76	50	3.898	1.963	1.30E-06	2.17E-05	2398	craniferina_c12231	CUST_12278_PI416193500	212544510	XP_002152409.1	annexin ANXC4 [Penicillium marneffei ATCC 18224] 	Fungus
21188	51	11	4	8	5.375	2.426	1.01E-05	0.000102822	2399	craniferina_c19943	CUST_12650_PI416193496	256727883	EEU41242.1	hypothetical protein NECHADRAFT_46180 [Nectria haematococca mpVI 77-13-4]	Algae
5090	675	18	424	3	29.739	4.894	5.74E-05	0.000403876	2400	craniferina_c10165	CUST_4588_PI416193496	159474584	XP_001695405.1	ethanolamine kinase [Chlamydomonas reinhardtii] 	Algae
13647	1405	315	307	69	4.449	2.153	4.07E-06	5.21E-05	2401	craniferina_c8138	CUST_3213_PI416193496	115388857	XP_001211934.1	conserved hypothetical protein [Aspergillus terreus NIH2624] 	Fungus
11863	27	200	43	41	-30.074	-4.91	5.82E-05	0.000407916	2402	craniferina_c18781	CUST_11544_PI416193496	NA	NA	NA	Fungus
19495	39	8	10	2	4.902	2.293	7.10E-06	7.93E-05	2403	craniferina_c11715	CUST_5684_PI416193496	NA	NA	NA	Fungus
39779	56	205	11	12	-3.697	-1.886	7.24E-07	1.40E-05	2404	craniferina_c3519	CUST_5380_PI416193500	240106537	EER24725.1	"proteasome component, putative [Coccidioides posadasii C735 delta SOWgp]"	Fungus
28406	95	335	6	80	-3.46	-1.791	2.43E-07	6.12E-06	2405	craniferina_c13550	CUST_7190_PI416193496	NA	NA	NA	Fungus
4586	966	19	123	18	68.629	6.101	7.37E-05	0.000490348	2406	craniferina_c3288	CUST_5085_PI416193500	189198059	XP_001935367.1	predicted protein [Pyrenophora tritici-repentis Pt-1C-BFP] 	Fungus
34992	53	13	8	6	4.218	2.077	2.88E-06	4.00E-05	2407	craniferina_c27122	CUST_19462_PI416193496	226292468	EEH47888.1	RhoGAP domain-containing protein [Paracoccidioides brasiliensis Pb18]	Fungus
34726	2747	893	402	100	3.067	1.617	3.74E-10	3.67E-08	2408	craniferina_c1677	CUST_230_PI416193496	NA	NA	NA	Algae
27429	5593	935	2236	361	5.891	2.559	1.41E-05	0.000134012	2409	craniferina_c4754	CUST_6741_PI416193500	NA	NA	NA	Fungus
37431	81	259	6	28	-3.207	-1.681	1.68E-08	7.95E-07	2410	craniferina_c4107	CUST_6065_PI416193500	295663669	XP_002792387.1	conserved hypothetical protein [Paracoccidioides brasiliensis Pb01] 	Fungus
18176	68	231	14	31	-3.433	-1.779	2.08E-07	5.47E-06	2411	craniferina_c8560	CUST_3468_PI416193496	258574441	XP_002541402.1	fimbrin [Uncinocarpus reesii 1704] 	Fungus
16463	1063	3572	263	146	-3.431	-1.779	2.06E-07	5.43E-06	2412	craniferina_c12560	CUST_6352_PI416193496	NA	NA	NA	Algae
35729	19741	5956	2938	210	3.293	1.719	5.26E-08	1.89E-06	2413	craniferina_c1939	CUST_3295_PI416193500	239613428	EEQ90415.1	GTP-binding protein YchF [Ajellomyces dermatitidis ER-3]	Fungus
19562	306	79	24	33	4.097	2.035	2.33E-06	3.41E-05	2414	craniferina_c23044	CUST_15593_PI416193496	189189344	XP_001931011.1	serine/threonine-protein kinase cot-1 [Pyrenophora tritici-repentis Pt-1C-BFP] 	Algae
17977	60	17	10	5	3.62	1.856	5.64E-07	1.16E-05	2415	craniferina_c12946	CUST_6667_PI416193496	NA	NA	NA	Fungus
38820	240	884	42	156	-3.69	-1.884	7.32E-07	1.41E-05	2416	craniferina_c3169	CUST_4941_PI416193500	242822809	XP_002487963.1	"t-complex protein 1, delta subunit, putative [Talaromyces stipitatus ATCC 10500] "	Fungus
35705	449	120	123	23	3.694	1.885	7.49E-07	1.43E-05	2417	craniferina_c12483	CUST_12374_PI416193500	67526617	XP_661370.1	hypothetical protein AN3766.2 [Aspergillus nidulans FGSC A4] 	Fungus
38754	26	101	10	27	-3.972	-1.99	1.74E-06	2.73E-05	2418	craniferina_c3244	CUST_5036_PI416193500	169606904	XP_001796872.1	hypothetical protein SNOG_06502 [Phaeosphaeria nodorum SN15] 	Fungus
42852	183910	60796	7691	4526	3.029	1.599	3.33E-11	5.19E-09	2419	Cr_DMini_673H08.ab1	CUST_17510_PI416193500	NA	NA	NA	Algae
18854	14	60	3	7	-4.317	-2.11	3.45E-06	4.58E-05	2420	craniferina_c10152	CUST_4578_PI416193496	295661500	XP_002791305.1	conserved hypothetical protein [Paracoccidioides brasiliensis Pb01] 	Algae
35336	13	62	8	12	-5.191	-2.376	9.39E-06	9.77E-05	2421	craniferina_c6705	CUST_2346_PI416193496	NA	NA	NA	Fungus
30542	313	55	93	17	5.721	2.516	1.36E-05	0.000130698	2422	craniferina_c13247	CUST_6931_PI416193496	156060425	XP_001596135.1	hypothetical protein SS1G_02351 [Sclerotinia sclerotiorum 1980] 	Fungus
25993	19	94	4	54	-4.419	-2.144	4.14E-06	5.28E-05	2423	craniferina_c27911	CUST_20199_PI416193496	121710874	XP_001273053.1	tryptophanyl-tRNA synthetase [Aspergillus clavatus NRRL 1] 	Fungus
24618	53	178	9	46	-3.344	-1.742	9.44E-08	2.95E-06	2424	craniferina_c3137	CUST_4910_PI416193500	189198237	XP_001935456.1	siroheme synthase [Pyrenophora tritici-repentis Pt-1C-BFP] 	Fungus
10465	300	1202	87	114	-4.096	-2.034	2.39E-06	3.48E-05	2425	craniferina_c2885	CUST_4575_PI416193500	168007899	XP_001756645.1	predicted protein [Physcomitrella patens subsp. patens] 	Algae
42095	82	8	81	5	7.85	2.973	2.52E-05	0.000211231	2426	craniferina_c15927	CUST_13515_PI416193500	242794237	XP_002482329.1	actin family protein [Talaromyces stipitatus ATCC 10500] 	Fungus
7695	893	219	180	66	4.152	2.054	2.66E-06	3.77E-05	2427	craniferina_c8353	CUST_10000_PI416193500	NA	NA	NA	Fungus
32928	119	413	29	69	-3.505	-1.809	3.45E-07	8.02E-06	2428	craniferina_c4974	CUST_6988_PI416193500	238505842	XP_002384123.1	"phytoene dehydrogenase, putative [Aspergillus flavus NRRL3357] "	Algae
41615	23	7	0	2	3.499	1.807	3.40E-07	7.94E-06	2429	craniferina_c26884	CUST_19232_PI416193496	NA	NA	NA	Fungus
3534	28	113	9	6	-4.118	-2.042	2.54E-06	3.64E-05	2430	craniferina_c12023	CUST_5922_PI416193496	NA	NA	NA	Fungus
1541	22	83	13	23	-4.051	-2.018	2.17E-06	3.22E-05	2431	craniferina_c25322	CUST_17738_PI416193496	NA	NA	NA	Algae
673	837	254	69	40	3.314	1.728	7.23E-08	2.41E-06	2432	craniferina_c28092	CUST_15294_PI416193500	119192668	XP_001246940.1	hypothetical protein CIMG_00711 [Coccidioides immitis RS]	Fungus
28705	4	37	4	26	-9.552	-3.256	3.28E-05	0.000260182	2433	craniferina_c1851	CUST_3162_PI416193500	NA	NA	NA	Fungus
10048	243	16	235	2	10.655	3.414	3.63E-05	0.000281809	2434	craniferina_c21393	CUST_14036_PI416193496	NA	NA	NA	Fungus
8707	13	45	8	6	-3.737	-1.902	9.25E-07	1.67E-05	2435	craniferina_c6581	CUST_8604_PI416193500	NA	NA	NA	Fungus
25158	1900	8	1340	6	188.05	7.555	9.25E-05	0.000588262	2436	craniferina_lrc386	CUST_725_PI416193500	295674241	XP_002797666.1	hypothetical protein PAAG_00205 [Paracoccidioides brasiliensis Pb01] 	Fungus
3948	5921	14	4335	10	339.055	8.405	9.68E-05	0.000609655	2437	craniferina_lrc705	CUST_1281_PI416193500	169623843	XP_001805328.1	hypothetical protein SNOG_15165 [Phaeosphaeria nodorum SN15] 	Fungus
187	282	9	226	4	22.69	4.504	5.55E-05	0.000393679	2438	craniferina_c19724	CUST_12441_PI416193496	NA	NA	NA	Algae
39074	298	69	33	28	4.536	2.181	4.97E-06	6.05E-05	2439	craniferina_c3559	CUST_5428_PI416193500	145257753	XP_001401841.1	hypothetical protein An04g04750 [Aspergillus niger] 	Algae
19326	3007	182	3300	71	10.464	3.387	3.58E-05	0.000278235	2440	craniferina_c1413	CUST_2485_PI416193500	169617550	XP_001802189.1	hypothetical protein SNOG_11957 [Phaeosphaeria nodorum SN15] 	Fungus
13848	210	35	89	12	5.946	2.572	1.54E-05	0.000144149	2441	craniferina_c27466	CUST_19790_PI416193496	240106815	EER25002.1	"Dynein heavy chain, cytosolic , putative [Coccidioides posadasii C735 delta SOWgp]"	Fungus
3410	1373	21751	1621	3737	-27.141	-4.762	5.90E-05	0.000412558	2442	Cr_DMini_673F02.ab1	CUST_17463_PI416193500	11345300	AAG34660.1	AF295432_1prepropenicillopepsin-JT3 [Penicillium janthinellum]	Algae
29814	18	90	14	18	-5.894	-2.559	1.52E-05	0.000142152	2443	craniferina_c14836	CUST_8271_PI416193496	119497269	XP_001265395.1	"MFS sugar transporter, putative [Neosartorya fischeri NRRL 181] "	Fungus
9419	374	93	125	35	4.01	2.004	2.04E-06	3.08E-05	2444	craniferina_c10243	CUST_4645_PI416193496	242761725	XP_002340236.1	"sodium/hydrogen antiporter, putative [Talaromyces stipitatus ATCC 10500] "	Algae
27152	88	23	12	3	3.755	1.909	9.82E-07	1.75E-05	2445	craniferina_c20842	CUST_13512_PI416193496	NA	NA	NA	Algae
6010	243	4	194	2	53.507	5.742	7.28E-05	0.000485686	2446	Cr_DMini_4897A09.ab1	CUST_17194_PI416193500	NA	NA	NA	Algae
44327	169671	56055	3790	9423	3.057	1.612	4.42E-10	4.18E-08	2447	Cr_WMidi_7201F10.ab1	CUST_18401_PI416193500	NA	NA	NA	Algae
31877	158	585	28	135	-3.683	-1.881	7.84E-07	1.47E-05	2448	craniferina_c3169	CUST_4942_PI416193500	242822809	XP_002487963.1	"t-complex protein 1, delta subunit, putative [Talaromyces stipitatus ATCC 10500] "	Fungus
534	1987	398	187	107	5.098	2.35	9.16E-06	9.60E-05	2449	craniferina_c3732	CUST_5635_PI416193500	189206994	XP_001939831.1	conserved hypothetical protein [Pyrenophora tritici-repentis Pt-1C-BFP] 	Fungus
21323	680	179	7	51	3.905	1.965	1.57E-06	2.51E-05	2450	craniferina_lrc17288	CUST_10215_PI416193496	256727722	EEU41082.1	hypothetical protein NECHADRAFT_33921 [Nectria haematococca mpVI 77-13-4]	Fungus
20793	617	78	525	13	6.321	2.66	1.83E-05	0.000164501	2451	craniferina_c23930	CUST_16430_PI416193496	NA	NA	NA	Fungus
12997	37	123	6	8	-3.323	-1.733	9.37E-08	2.93E-06	2452	craniferina_c8612	CUST_3505_PI416193496	289613448	CBI59592.1	unnamed protein product [Sordaria macrospora]	Fungus
1594	73	264	11	64	-3.566	-1.834	5.22E-07	1.09E-05	2453	craniferina_c4840	CUST_1416_PI416193496	NA	NA	NA	Fungus
10794	3890	1031	938	80	3.706	1.89	8.90E-07	1.62E-05	2454	craniferina_c6668	CUST_2325_PI416193496	NA	NA	NA	Fungus
12105	84	495	63	45	-7.026	-2.813	2.23E-05	0.000191627	2455	craniferina_c13165	CUST_6856_PI416193496	NA	NA	NA	Fungus
7525	543	115	60	24	4.76	2.251	6.72E-06	7.58E-05	2456	craniferina_c11393	CUST_11860_PI416193500	169621462	XP_001804141.1	hypothetical protein SNOG_13941 [Phaeosphaeria nodorum SN15] 	Fungus
35771	2106	558	91	110	3.817	1.932	1.26E-06	2.11E-05	2457	craniferina_c10600	CUST_4895_PI416193496	258573805	XP_002541084.1	predicted protein [Uncinocarpus reesii 1704] 	Algae
8129	107	28	1	6	3.897	1.962	1.62E-06	2.57E-05	2458	craniferina_c14661	CUST_8120_PI416193496	NA	NA	NA	Fungus
18061	166	35	20	10	4.817	2.268	7.32E-06	8.11E-05	2459	craniferina_c8097	CUST_3195_PI416193496	NA	NA	NA	Algae
8230	115	5	80	3	17.809	4.155	5.28E-05	0.00037905	2460	craniferina_c3296	CUST_5096_PI416193500	240274280	EER37797.1	conserved hypothetical protein [Ajellomyces capsulatus H143]	Fungus
7877	492	8277	586	698	-29.134	-4.865	6.27E-05	0.000431838	2461	craniferina_lrc11090	CUST_11688_PI416193500	238483841	XP_002373159.1	conserved hypothetical protein [Aspergillus flavus NRRL3357] 	Algae
17809	141	34	23	10	4.262	2.092	3.60E-06	4.74E-05	2462	craniferina_c1227	CUST_140_PI416193496	NA	NA	NA	Fungus
21525	983	218	161	32	4.497	2.169	5.13E-06	6.21E-05	2463	craniferina_c14280	CUST_7800_PI416193496	169598668	XP_001792757.1	hypothetical protein SNOG_02139 [Phaeosphaeria nodorum SN15] 	Fungus
25260	1765	6700	222	1465	-3.761	-1.911	1.12E-06	1.94E-05	2464	craniferina_lrc16652	CUST_13807_PI416193500	NA	NA	NA	Fungus
37990	7	37	3	16	-5.144	-2.363	9.94E-06	0.000102023	2465	craniferina_c9582	CUST_10802_PI416193500	145601482	XP_366128.2	hypothetical protein MGG_14227 [Magnaporthe oryzae 70-15] 	Fungus
28370	2409	20	623	9	123.638	6.95	9.12E-05	0.000581338	2466	craniferina_c2823	CUST_4504_PI416193500	258575603	XP_002541983.1	predicted protein [Uncinocarpus reesii 1704] 	Fungus
17758	553	1925	71	434	-3.443	-1.784	2.98E-07	7.14E-06	2467	craniferina_lrc15376	CUST_8714_PI416193496	NA	NA	NA	Algae
19795	57	199	8	25	-3.48	-1.799	3.76E-07	8.56E-06	2468	craniferina_c2547	CUST_4148_PI416193500	NA	NA	NA	Algae
3234	129	521	27	76	-4.059	-2.021	2.57E-06	3.67E-05	2469	craniferina_c20361	CUST_13052_PI416193496	212529964	XP_002145139.1	sorting nexin Mvp1 [Penicillium marneffei ATCC 18224] 	Algae
26665	34	142	3	21	-4.152	-2.054	3.02E-06	4.15E-05	2470	craniferina_c11061	CUST_5220_PI416193496	189201225	XP_001936949.1	conserved hypothetical protein [Pyrenophora tritici-repentis Pt-1C-BFP] 	Algae
18241	92	314	27	16	-3.497	-1.806	4.16E-07	9.25E-06	2471	craniferina_c2062	CUST_3482_PI416193500	156037538	XP_001586496.1	hypothetical protein SS1G_12483 [Sclerotinia sclerotiorum 1980] 	Algae
45112	1155	3781	70	482	-3.259	-1.705	5.95E-08	2.08E-06	2472	craniferina_lrc28417	CUST_20606_PI416193496	NA	NA	NA	Fungus
31234	37	2	27	0	12.972	3.697	4.52E-05	0.000334715	2473	craniferina_c3024	CUST_4753_PI416193500	NA	NA	NA	Fungus
27764	3388	864	901	117	3.861	1.949	1.53E-06	2.45E-05	2474	craniferina_c25982	CUST_18363_PI416193496	NA	NA	NA	Fungus
4050	42	134	4	9	-3.173	-1.666	1.98E-08	8.93E-07	2475	craniferina_c18004	CUST_14336_PI416193500	NA	NA	NA	Fungus
18184	37	172	6	6	-4.727	-2.241	6.89E-06	7.75E-05	2476	craniferina_c1576	CUST_2741_PI416193500	NA	NA	NA	Fungus
8299	311	59	55	23	5.446	2.445	1.30E-05	0.000126567	2477	craniferina_c4173	CUST_6144_PI416193500	67524559	XP_660341.1	hypothetical protein AN2737.2 [Aspergillus nidulans FGSC A4] 	Fungus
16543	56	257	11	85	-4.45	-2.154	4.95E-06	6.03E-05	2478	craniferina_lrc28323	CUST_20520_PI416193496	NA	NA	NA	Algae
24882	1019	3890	609	545	-4.333	-2.115	4.21E-06	5.34E-05	2479	Cr_WMidi_5761E04.ab1	CUST_18085_PI416193500	171687751	XP_001908816.1	hypothetical protein [Podospora anserina S mat+] 	Fungus
17738	7478	27943	3936	2171	-4.055	-2.02	2.63E-06	3.74E-05	2480	craniferina_c9388	CUST_10708_PI416193500	156047537	XP_001589787.1	hypothetical protein SS1G_09509 [Sclerotinia sclerotiorum 1980] 	Algae
19565	134	31	39	12	4.466	2.159	5.10E-06	6.18E-05	2481	craniferina_c13455	CUST_7112_PI416193496	NA	NA	NA	Fungus
31533	74	17	3	7	4.745	2.246	7.12E-06	7.95E-05	2482	craniferina_c27126	CUST_19466_PI416193496	156059770	XP_001595808.1	hypothetical protein SS1G_03898 [Sclerotinia sclerotiorum 1980] 	Fungus
33244	361	71	191	15	4.545	2.184	5.59E-06	6.59E-05	2483	craniferina_c2870	CUST_4555_PI416193500	156055652	XP_001593750.1	conserved hypothetical protein [Sclerotinia sclerotiorum 1980] 	Fungus
5056	44	7	20	5	6.655	2.734	2.13E-05	0.000185539	2484	craniferina_c18171	CUST_10967_PI416193496	NA	NA	NA	Fungus
37175	22	67	1	4	-3.108	-1.636	5.66E-09	3.29E-07	2485	craniferina_c12735	CUST_6498_PI416193496	NA	NA	NA	Fungus
39115	69	227	14	13	-3.338	-1.739	1.39E-07	3.97E-06	2486	craniferina_c1576	CUST_2742_PI416193500	NA	NA	NA	Fungus
35102	39	125	1	14	-3.203	-1.68	3.28E-08	1.33E-06	2487	craniferina_c6008	CUST_1987_PI416193496	240106585	EER24773.1	"26S proteasome regulatory ATPase subunit, putative [Coccidioides posadasii C735 delta SOWgp]"	Fungus
33771	41	165	5	15	-4.054	-2.02	2.70E-06	3.81E-05	2488	craniferina_c21398	CUST_14041_PI416193496	NA	NA	NA	Fungus
28742	83	318	17	51	-3.836	-1.94	1.49E-06	2.40E-05	2489	craniferina_c8765	CUST_3602_PI416193496	NA	NA	NA	Algae
34782	257	821	31	66	-3.208	-1.682	3.73E-08	1.46E-06	2490	craniferina_c9765	CUST_4307_PI416193496	NA	NA	NA	Fungus
25756	147	489	38	77	-3.379	-1.757	2.16E-07	5.62E-06	2491	craniferina_c2106	CUST_334_PI416193496	NA	NA	NA	Fungus
26224	2224	153	897	21	13.686	3.775	4.90E-05	0.000357225	2492	craniferina_c8350	CUST_9998_PI416193500	238497151	XP_002379811.1	hypothetical protein AFLA_137990 [Aspergillus flavus NRRL3357] 	Algae
16390	142	29	2	10	5.065	2.341	9.96E-06	0.000102082	2493	craniferina_c5358	CUST_7384_PI416193500	121713206	XP_001274214.1	RNA binding protein [Aspergillus clavatus NRRL 1] 	Algae
42188	40	158	7	64	-3.8	-1.926	1.38E-06	2.27E-05	2494	Cr_DMidi_6817C08.ab1	CUST_15989_PI416193500	NA	NA	NA	Algae
36905	475	3	526	1	74.306	6.215	8.72E-05	0.000561199	2495	Cr_WMini_769B01.ab1	CUST_19948_PI416193500	NA	NA	NA	Fungus
5364	313	29	303	17	8.771	3.133	3.37E-05	0.00026563	2496	craniferina_c11566	CUST_11966_PI416193500	296818393	XP_002849533.1	phoma betae P450 monooxygenase No.2 [Arthroderma otae CBS 113480] 	Algae
24665	45	178	17	10	-4.175	-2.062	3.44E-06	4.57E-05	2497	craniferina_c8506	CUST_3441_PI416193496	NA	NA	NA	Algae
641	12	46	4	17	-3.841	-1.941	1.59E-06	2.53E-05	2498	craniferina_c17466	CUST_14180_PI416193500	159126888	EDP52004.1	"ubiquitin ligase subunit CulD, putative [Aspergillus fumigatus A1163]"	Fungus
39640	41	185	17	56	-4.621	-2.208	6.38E-06	7.28E-05	2499	craniferina_c9350	CUST_4005_PI416193496	NA	NA	NA	Fungus
31982	73	19	14	4	3.88	1.956	1.89E-06	2.91E-05	2500	craniferina_c26560	CUST_18918_PI416193496	291180382	EFE36167.1	hypothetical protein ARB_05105 [Arthroderma benhamiae CBS 112371]	Algae
6526	157	42	13	8	3.786	1.921	1.41E-06	2.31E-05	2501	craniferina_c7614	CUST_9388_PI416193500	NA	NA	NA	Fungus
32020	1324	189	917	32	5.638	2.495	1.59E-05	0.000147413	2502	craniferina_c22209	CUST_14813_PI416193496	240106056	EER24249.1	Sugar transporter family protein [Coccidioides posadasii C735 delta SOWgp]	Fungus
3208	38	134	20	16	-3.819	-1.933	1.54E-06	2.46E-05	2503	craniferina_c18662	CUST_11430_PI416193496	NA	NA	NA	Fungus
37053	33	6	11	6	7.967	2.994	3.08E-05	0.000247822	2504	craniferina_c21649	CUST_14284_PI416193496	NA	NA	NA	Fungus
31660	715	180	41	48	4.067	2.024	2.92E-06	4.04E-05	2505	craniferina_c14092	CUST_7651_PI416193496	259489534	CBF89884.1	TPA: PDI related protein A (Eurofung) [Aspergillus nidulans FGSC A4]	Fungus
42305	52	337	15	105	-6.51	-2.703	2.18E-05	0.000188428	2506	craniferina_c8619	CUST_3510_PI416193496	NA	NA	NA	Fungus
110	95	356	16	55	-3.765	-1.913	1.35E-06	2.24E-05	2507	craniferina_c7112	CUST_8994_PI416193500	189201902	XP_001937287.1	conserved hypothetical protein [Pyrenophora tritici-repentis Pt-1C-BFP] 	Fungus
12515	71	224	6	33	-3.159	-1.659	2.29E-08	9.98E-07	2508	craniferina_c5841	CUST_1891_PI416193496	NA	NA	NA	Fungus
29924	2254	2	1667	0	716.746	9.485	0.000112453	0.000686989	2509	craniferina_c3722	CUST_5621_PI416193500	169622603	XP_001804710.1	hypothetical protein SNOG_14526 [Phaeosphaeria nodorum SN15] 	Fungus
20330	142663	48128	9268	4581	2.969	1.57	1.71E-11	2.93E-09	2510	BTK05729010(c)SJ1(t)Dry_0.5-1kb_1441-1536_E10(p)T3(s)090205SJ1SEQ1.077.ab1	CUST_15579_PI416193500	NA	NA	NA	NA
20162	162	14	47	5	11.71	3.55	4.54E-05	0.000336288	2511	craniferina_c6502	CUST_8514_PI416193500	242801340	XP_002483743.1	conserved hypothetical protein [Talaromyces stipitatus ATCC 10500] 	Fungus
6695	223	12	50	5	19.219	4.264	5.95E-05	0.00041534	2512	craniferina_c11198	CUST_5323_PI416193496	169610900	XP_001798868.1	hypothetical protein SNOG_08558 [Phaeosphaeria nodorum SN15] 	Fungus
23392	25	89	3	19	-3.571	-1.836	7.01E-07	1.36E-05	2513	craniferina_lrc10549	CUST_4866_PI416193496	18405196	NP_564675.1	UBQ12 (UBIQUITIN 12); protein binding [Arabidopsis thaliana]	Algae
36869	528	1936	124	95	-3.731	-1.9	1.24E-06	2.09E-05	2514	craniferina_c19611	CUST_12333_PI416193496	NA	NA	NA	Fungus
22411	120	390	12	58	-3.235	-1.694	6.37E-08	2.18E-06	2515	craniferina_c21684	CUST_14318_PI416193496	NA	NA	NA	Fungus
18263	68	275	27	47	-4.198	-2.07	3.82E-06	4.97E-05	2516	craniferina_c2116	CUST_3557_PI416193500	NA	NA	NA	Fungus
23127	843	157	245	43	5.399	2.433	1.38E-05	0.000131674	2517	craniferina_c12606	CUST_6393_PI416193496	242785622	XP_002480633.1	"Hsp70 chaperone (BiP), putative [Talaromyces stipitatus ATCC 10500] "	Fungus
1139	118	25	41	8	4.814	2.267	8.38E-06	8.99E-05	2518	craniferina_c9923	CUST_10985_PI416193500	189189132	XP_001930905.1	conserved hypothetical protein [Pyrenophora tritici-repentis Pt-1C-BFP] 	Fungus
26733	10	32	1	1	-3.31	-1.727	1.33E-07	3.85E-06	2519	craniferina_c12962	CUST_6679_PI416193496	NA	NA	NA	Algae
11551	55	208	6	68	-3.64	-1.864	9.12E-07	1.65E-05	2520	craniferina_c23032	CUST_15581_PI416193496	296425791	XP_002842422.1	hypothetical protein [Tuber melanosporum Mel28] 	Fungus
31088	275	89	27	25	3.148	1.654	2.19E-08	9.67E-07	2521	craniferina_c1138	CUST_118_PI416193496	242816761	XP_002486811.1	"kinesin, putative [Talaromyces stipitatus ATCC 10500] "	Fungus
35105	447	11	245	1	37.427	5.226	7.49E-05	0.000496257	2522	craniferina_c18798	CUST_11559_PI416193496	255944449	XP_002562992.1	Pc20g04460 [Penicillium chrysogenum Wisconsin 54-1255] 	Algae
8732	292	68	101	20	4.252	2.088	4.23E-06	5.36E-05	2523	craniferina_c27553	CUST_19875_PI416193496	240275961	EER39474.1	pyrroline-5-carboxylate reductase [Ajellomyces capsulatus H143]	Fungus
39932	1516	47	722	6	30.006	4.907	7.04E-05	0.000473308	2524	Cr_WMini_3841G05.ab1	CUST_19710_PI416193500	256723250	EEU36627.1	hypothetical protein NECHADRAFT_51890 [Nectria haematococca mpVI 77-13-4]	Algae
6838	838	194	86	44	4.389	2.134	5.20E-06	6.26E-05	2525	craniferina_c5806	CUST_7845_PI416193500	119484262	XP_001262034.1	RING finger protein [Neosartorya fischeri NRRL 181] 	Fungus
24054	492	1677	78	363	-3.391	-1.762	2.85E-07	6.92E-06	2526	craniferina_lrc28183	CUST_20411_PI416193496	169603405	XP_001795124.1	hypothetical protein SNOG_04712 [Phaeosphaeria nodorum SN15] 	Fungus
32384	78215	24135	13569	2005	3.216	1.685	5.64E-08	2.00E-06	2527	Cr_WMini_3841E01.ab1	CUST_19661_PI416193500	NA	NA	NA	Fungus
20857	41	135	7	10	-3.296	-1.721	1.28E-07	3.74E-06	2528	craniferina_c4142	CUST_1088_PI416193496	212526910	XP_002143612.1	"riboflavin synthase, alpha subunit [Penicillium marneffei ATCC 18224] "	Fungus
20090	46	146	7	24	-3.183	-1.67	4.10E-08	1.57E-06	2529	craniferina_c7461	CUST_9258_PI416193500	156060639	XP_001596242.1	predicted protein [Sclerotinia sclerotiorum 1980] 	Fungus
24866	113	347	14	20	-3.093	-1.629	9.28E-09	4.93E-07	2530	craniferina_c3886	CUST_5827_PI416193500	145242174	XP_001393733.1	hypothetical protein An09g04170 [Aspergillus niger] 	Fungus
23183	11	39	3	3	-3.749	-1.907	1.42E-06	2.32E-05	2531	craniferina_c23220	CUST_15763_PI416193496	NA	NA	NA	Fungus
29456	201	694	38	1	-3.497	-1.806	5.49E-07	1.13E-05	2532	craniferina_c12710	CUST_12448_PI416193500	169626323	XP_001806562.1	hypothetical protein SNOG_16446 [Phaeosphaeria nodorum SN15] 	Fungus
24004	13	2	2	0	6.909	2.789	2.56E-05	0.000214287	2533	craniferina_lrc1026	CUST_1847_PI416193500	212532303	XP_002146308.1	"Ras GTPase Rab11, putative [Penicillium marneffei ATCC 18224] "	Fungus
21025	7721	1271	6420	247	4.964	2.312	9.95E-06	0.000102074	2534	craniferina_c5389	CUST_7424_PI416193500	115388461	XP_001211736.1	conserved hypothetical protein [Aspergillus terreus NIH2624] 	Fungus
8796	39	185	19	18	-5.128	-2.359	1.17E-05	0.000116235	2535	craniferina_c1489	CUST_2615_PI416193500	28949921	CAD70907.1	conserved hypothetical protein [Neurospora crassa]	Fungus
[truncated: 6,388,431 more chars]
