# Supplementary material for: Whole transcriptome characterization of the effects of dehydration and rehydration on Cladonia rangiferina, the grey reindeer lichen
Source: BMC Genomics. 2013 Dec 10;14:870. doi: 10.1186/1471-2164-14-870 (PMC3878897; doi:10.1186/1471-2164-14-870)
Supplement: Additional file 12 — The full DE transcript list for comparison W30m vs. Wet. [file 1471-2164-14-870-S12.xls]

Feature identifier	Mean expression level for the specified sample group	Mean expression level for the specified sample group	Standard deviation (of the expression) for the specified sample group	Standard deviation (of the expression) for the specified sample group	Expression ratio (fold-change) between the compared sample groups	Expression ratio (fold-change) between the compared sample groups on the 2-logarithmics scale	T-test p-value for the comparison between the sample groups	FDR-adjusted p-value for the comparison between the sample groups	Average ranking value based on both p-value and fold-change; value 1 is the strongest DE feature						
ID	mean_W30m	mean_Wet	sd_W30m	sd_Wet	FC	logFC	P.Value	adj.P.Val	avgRank	SystematicName	ProbeName	GI	Other	Description	Symbiont classification
17306	2	4420	0	3071	-2052.208	-11.003	4.57E-17	1.65E-12	1	craniferina_c2605	CUST_4225_PI416193500	156030677	XP_001584665.1	hypothetical protein SS1G_14434 [Sclerotinia sclerotiorum 1980] 	Fungus
40839	2	4056	0	2820	-1577.823	-10.624	8.09E-17	1.65E-12	2	craniferina_c2605	CUST_4226_PI416193500	156030677	XP_001584665.1	hypothetical protein SS1G_14434 [Sclerotinia sclerotiorum 1980] 	Fungus
15237	2	9925	0	7011	-4070.559	-11.991	4.24E-12	1.23E-08	3	craniferina_lrc818	CUST_1482_PI416193500	189197939	XP_001935307.1	nitrite reductase [Pyrenophora tritici-repentis Pt-1C-BFP] 	Fungus
9591	2	6990	0	4835	-2780.434	-11.441	5.68E-12	1.45E-08	4	craniferina_lrc818	CUST_1481_PI416193500	189197939	XP_001935307.1	nitrite reductase [Pyrenophora tritici-repentis Pt-1C-BFP] 	Fungus
27322	2	1395	0	1033	-573.562	-9.164	3.83E-15	5.21E-11	5	craniferina_c1757	CUST_3021_PI416193500	189189766	XP_001931222.1	conserved hypothetical protein [Pyrenophora tritici-repentis Pt-1C-BFP] 	Fungus
16737	2	4238	0	3242	-1759.337	-10.781	4.07E-11	7.67E-08	6	craniferina_c8951	CUST_10440_PI416193500	154322401	XP_001560515.1	hypothetical protein BC1G_00543 [Botryotinia fuckeliana B05.10] 	Fungus
40647	2	3882	0	2779	-1312.839	-10.358	7.65E-11	1.30E-07	7	craniferina_c8951	CUST_10439_PI416193500	154322401	XP_001560515.1	hypothetical protein BC1G_00543 [Botryotinia fuckeliana B05.10] 	Fungus
27055	5	4634	1	3251	-772.253	-9.593	1.70E-10	2.39E-07	8	craniferina_lrc344	CUST_652_PI416193500	119191840	XP_001246526.1	hypothetical protein CIMG_00297 [Coccidioides immitis RS]	Fungus
16462	5	5785	4	3901	-1307.166	-10.352	3.17E-10	4.03E-07	9	craniferina_lrc423	CUST_791_PI416193500	258564060	XP_002582775.1	30 kDa heat shock protein [Uncinocarpus reesii 1704] 	Fungus
13298	5	4617	0	3266	-726.269	-9.504	4.55E-10	5.14E-07	10	craniferina_lrc423	CUST_792_PI416193500	258564060	XP_002582775.1	30 kDa heat shock protein [Uncinocarpus reesii 1704] 	Fungus
38504	2	1839	1	1379	-626.878	-9.292	4.92E-10	5.27E-07	11	Cr_Midi_01G04.ab1	CUST_17810_PI416193500	NA	NA	NA	Algae
43014	3	1974	1	1490	-590.779	-9.206	4.66E-10	5.14E-07	12	BTK04449014(c)SJ1(t)1-3kb_G1_0.125x(p)T3(s)070611SJ1SEQ1.031.ab1	CUST_15413_PI416193500	NA	NA	NA	Fungus
29716	2	1683	1	1159	-671.423	-9.391	5.71E-10	5.82E-07	13	craniferina_c19267	CUST_12006_PI416193496	238493877	XP_002378175.1	conserved hypothetical protein [Aspergillus flavus NRRL3357] 	Algae
10201	4	1170	1	820	-227.305	-7.828	2.40E-12	7.51E-09	14	craniferina_c1757	CUST_3022_PI416193500	189189766	XP_001931222.1	conserved hypothetical protein [Pyrenophora tritici-repentis Pt-1C-BFP] 	Fungus
35875	2	363	0	227	-139.797	-7.127	9.81E-15	6.66E-11	15	craniferina_c4171	CUST_1098_PI416193496	NA	NA	NA	Algae
37737	2	314	0	193	-129.439	-7.016	7.42E-15	6.66E-11	16	craniferina_c22257	CUST_14861_PI416193496	NA	NA	NA	Fungus
39801	2	365	0	254	-130.576	-7.029	2.37E-14	1.21E-10	17	craniferina_c5311	CUST_7326_PI416193500	296821528	XP_002850145.1	conserved hypothetical protein [Arthroderma otae CBS 113480] 	Fungus
25668	2	400	0	258	-171.681	-7.424	5.93E-10	5.89E-07	18	Cr_DMini_4609D02.ab1	CUST_17090_PI416193500	169594952	XP_001790900.1	hypothetical protein SNOG_00207 [Phaeosphaeria nodorum SN15] 	Fungus
12937	4	1701	3	1227	-412.477	-8.688	1.02E-08	4.70E-06	19	Cr_Midi_01G04.ab1	CUST_17811_PI416193500	NA	NA	NA	Algae
13262	5	1790	2	1315	-323.352	-8.337	1.04E-08	4.70E-06	20	BTK04449014(c)SJ1(t)1-3kb_G1_0.125x(p)T3(s)070611SJ1SEQ1.031.ab1	CUST_15414_PI416193500	NA	NA	NA	Fungus
24946	2	229	0	175	-105.048	-6.715	3.80E-14	1.41E-10	21	craniferina_c18879	CUST_11637_PI416193496	NA	NA	NA	Fungus
35121	2	258	0	176	-102.206	-6.675	3.16E-14	1.29E-10	22	craniferina_c5311	CUST_7325_PI416193500	296821528	XP_002850145.1	conserved hypothetical protein [Arthroderma otae CBS 113480] 	Fungus
41041	2	219	0	142	-89.27	-6.48	1.70E-14	9.89E-11	23	craniferina_c14476	CUST_12995_PI416193500	169610125	XP_001798481.1	hypothetical protein SNOG_08156 [Phaeosphaeria nodorum SN15] 	Fungus
819	12080	57	7614	23	180.802	7.498	1.06E-08	4.73E-06	24	craniferina_c6114	CUST_8153_PI416193500	NA	NA	NA	Algae
7570	2	202	0	136	-83.371	-6.381	2.96E-14	1.29E-10	25	craniferina_c14476	CUST_12996_PI416193500	169610125	XP_001798481.1	hypothetical protein SNOG_08156 [Phaeosphaeria nodorum SN15] 	Fungus
2502	2	193	0	120	-76.934	-6.266	8.97E-15	6.66E-11	26	craniferina_c7051	CUST_8951_PI416193500	70986068	XP_748534.1	ion channel [Aspergillus fumigatus Af293] 	Fungus
12557	2	187	0	131	-78.672	-6.298	1.09E-13	3.70E-10	27	craniferina_c7051	CUST_8952_PI416193500	70986068	XP_748534.1	ion channel [Aspergillus fumigatus Af293] 	Fungus
24489	13697	71	8603	31	166.971	7.383	2.24E-08	7.80E-06	28	craniferina_c6114	CUST_8154_PI416193500	NA	NA	NA	Algae
220	2	158	0	91	-56.975	-5.832	4.14E-11	7.67E-08	29	craniferina_c14156	CUST_7700_PI416193496	NA	NA	NA	Fungus
8000	3	524	0	399	-168.332	-7.395	3.12E-08	9.40E-06	30	craniferina_c10780	CUST_5025_PI416193496	NA	NA	NA	Fungus
16013	4	253	1	187	-46.621	-5.543	2.17E-11	4.66E-08	31	craniferina_c14710	CUST_13075_PI416193500	116180328	XP_001220013.1	hypothetical protein CHGG_00792 [Chaetomium globosum CBS 148.51] 	Fungus
39882	509	3	633	0	106.484	6.734	1.35E-08	5.49E-06	32	craniferina_lrc1083	CUST_1945_PI416193500	NA	NA	NA	Algae
3200	62	2779	20	495	-46.399	-5.536	1.90E-10	2.58E-07	33	craniferina_c11660	CUST_5644_PI416193496	242777917	XP_002479130.1	"heat shock protein Hsp98/Hsp104/ClpA, putative [Talaromyces stipitatus ATCC 10500] "	Fungus
32470	2	393	0	266	-162.723	-7.346	5.71E-08	1.44E-05	34	Cr_DMini_4609D02.ab1	CUST_17089_PI416193500	169594952	XP_001790900.1	hypothetical protein SNOG_00207 [Phaeosphaeria nodorum SN15] 	Fungus
17529	159	2	90	0	78.828	6.301	1.62E-08	6.30E-06	35	craniferina_c974	CUST_1755_PI416193500	NA	NA	NA	Fungus
29951	270	10652	71	605	-40.426	-5.337	3.60E-10	4.44E-07	36	craniferina_c1167	CUST_2084_PI416193500	226454301	EEH51607.1	predicted protein [Micromonas pusilla CCMP1545]	Algae
4980	190	3	83	1	56.634	5.824	6.58E-09	3.53E-06	37	craniferina_c7455	CUST_2825_PI416193496	NA	NA	NA	Fungus
20824	409	4	178	2	95.774	6.582	2.56E-08	8.38E-06	38	craniferina_c2172	CUST_3633_PI416193500	NA	NA	NA	Algae
10110	212	6	50	4	39.68	5.31	3.92E-10	4.70E-07	39	craniferina_c2242	CUST_3729_PI416193500	242788460	XP_002481223.1	conserved hypothetical protein [Talaromyces stipitatus ATCC 10500] 	Fungus
6117	309	10963	61	589	-35.917	-5.167	6.94E-12	1.66E-08	40	craniferina_c1167	CUST_2083_PI416193500	226454301	EEH51607.1	predicted protein [Micromonas pusilla CCMP1545]	Algae
20393	116	2	35	1	50.833	5.668	9.99E-09	4.70E-06	41	craniferina_c19727	CUST_12444_PI416193496	NA	NA	NA	Fungus
23080	51	2307	46	359	-59.422	-5.893	1.78E-08	6.78E-06	42	craniferina_c27529	CUST_19853_PI416193496	258563126	XP_002582308.1	heat shock protein HSP98 [Uncinocarpus reesii 1704] 	Fungus
20280	223	13651	154	1515	-71.015	-6.15	2.46E-08	8.30E-06	43	craniferina_c17198	CUST_10147_PI416193496	NA	NA	NA	Fungus
25152	9	480	6	349	-57.938	-5.856	2.39E-08	8.13E-06	44	craniferina_lrc783	CUST_1415_PI416193500	121704832	XP_001270679.1	"siroheme synthase, putative [Aspergillus clavatus NRRL 1] "	Fungus
9510	1884	8	1589	2	172.51	7.431	1.72E-07	2.99E-05	45	craniferina_c7331	CUST_9155_PI416193500	221126627	XP_002156063.1	PREDICTED: similar to MAEBL [Hydra magnipapillata]	Fungus
23320	62	2	15	1	25.963	4.698	1.27E-11	2.87E-08	46	craniferina_c19453	CUST_12184_PI416193496	212545564	XP_002152936.1	"short-chain dehydrogenase, putative [Penicillium marneffei ATCC 18224] "	Fungus
43677	808	7	471	6	140.49	7.134	1.50E-07	2.72E-05	47	Cr_WMidi_7201A02.ab1	CUST_18305_PI416193500	560556	AAB31223.1	influenza virus hemagglutinin 5 epitope tag [synthetic construct]	Algae
44023	73	3	15	1	25.082	4.649	2.71E-11	5.52E-08	48	Cr_DMini_2305D08.ab1	CUST_16766_PI416193500	256732247	EEU45596.1	hypothetical protein NECHADRAFT_80657 [Nectria haematococca mpVI 77-13-4]	Algae
1900	292	12	74	6	28.061	4.81	8.71E-10	8.07E-07	49	craniferina_lrc1463	CUST_2573_PI416193500	156061295	XP_001596570.1	hypothetical protein SS1G_02790 [Sclerotinia sclerotiorum 1980] 	Fungus
2703	1537	11	951	2	116.773	6.868	1.33E-07	2.57E-05	50	craniferina_c25521	CUST_17925_PI416193496	NA	NA	NA	Fungus
1779	261	13312	120	3755	-53.086	-5.73	3.40E-08	9.91E-06	51	craniferina_c7402	CUST_2793_PI416193496	255953615	XP_002567560.1	Pc21g05140 [Penicillium chrysogenum Wisconsin 54-1255] 	Algae
19091	3139	15	2138	6	161.115	7.332	2.12E-07	3.40E-05	52	craniferina_c2295	CUST_3803_PI416193500	189205525	XP_001939097.1	CaaX farnesyltransferase alpha subunit [Pyrenophora tritici-repentis Pt-1C-BFP] 	Fungus
5828	5248	43	3563	11	95.949	6.584	1.23E-07	2.46E-05	53	craniferina_c2870	CUST_4556_PI416193500	156055652	XP_001593750.1	conserved hypothetical protein [Sclerotinia sclerotiorum 1980] 	Fungus
18227	298	2	183	0	135.909	7.086	1.88E-07	3.14E-05	54	craniferina_c974	CUST_1756_PI416193500	NA	NA	NA	Fungus
39456	178	5047	104	237	-31.623	-4.983	8.92E-09	4.33E-06	55	craniferina_c22899	CUST_15460_PI416193496	NA	NA	NA	Fungus
31664	89	3290	18	608	-36.859	-5.204	1.83E-08	6.84E-06	56	craniferina_c8976	CUST_3745_PI416193496	NA	NA	NA	Fungus
12373	9	162	8	16	-22.912	-4.518	5.70E-10	5.82E-07	57	craniferina_c9819	CUST_4349_PI416193496	256726300	EEU39662.1	hypothetical protein NECHADRAFT_43968 [Nectria haematococca mpVI 77-13-4]	Fungus
36897	5	122	2	80	-24.074	-4.589	1.74E-09	1.39E-06	58	craniferina_c24029	CUST_16525_PI416193496	NA	NA	NA	Fungus
10953	4208	203	659	97	22.23	4.474	1.18E-09	9.79E-07	59	craniferina_c12591	CUST_6382_PI416193496	169603417	XP_001795130.1	hypothetical protein SNOG_04718 [Phaeosphaeria nodorum SN15] 	Fungus
14252	570	3	386	1	147.101	7.201	2.98E-07	4.23E-05	60	craniferina_c25487	CUST_17894_PI416193496	NA	NA	NA	Fungus
43319	309	2	203	0	110.083	6.782	2.25E-07	3.54E-05	61	craniferina_c14799	CUST_8244_PI416193496	NA	NA	NA	Fungus
29776	48	2	10	0	24.14	4.593	8.32E-09	4.14E-06	62	craniferina_c7655	CUST_9437_PI416193500	70982310	XP_746683.1	mitochondrial molecular chaperone (Atp12) [Aspergillus fumigatus Af293] 	Fungus
15106	4745	36	3005	7	108.545	6.762	2.63E-07	3.92E-05	63	craniferina_c7331	CUST_9156_PI416193500	221126627	XP_002156063.1	PREDICTED: similar to MAEBL [Hydra magnipapillata]	Fungus
11217	422	22	67	5	19.37	4.276	1.01E-09	8.97E-07	64	craniferina_c24659	CUST_17117_PI416193496	NA	NA	NA	Fungus
31168	1789	2	1270	0	729.068	9.51	7.56E-07	7.94E-05	65	craniferina_c25097	CUST_17523_PI416193496	NA	NA	NA	Fungus
30297	502	27	109	11	19.082	4.254	1.13E-09	9.79E-07	66	craniferina_c25610	CUST_18008_PI416193496	NA	NA	NA	Fungus
6031	2199	3	1622	2	500.039	8.966	7.36E-07	7.77E-05	67	craniferina_c5612	CUST_7639_PI416193500	212526374	XP_002143344.1	"beta-glucosidase, putative [Penicillium marneffei ATCC 18224] "	Fungus
12740	674	28	158	13	25.9	4.695	2.26E-08	7.80E-06	68	craniferina_lrc1463	CUST_2574_PI416193500	156061295	XP_001596570.1	hypothetical protein SS1G_02790 [Sclerotinia sclerotiorum 1980] 	Fungus
6262	48	1337	17	244	-28.551	-4.835	3.35E-08	9.83E-06	69	craniferina_c15809	CUST_13465_PI416193500	121700947	XP_001268738.1	"heat shock protein Hsp98/Hsp104/ClpA, putative [Aspergillus clavatus NRRL 1] "	Fungus
40542	26	686	9	96	-27.691	-4.791	2.96E-08	9.14E-06	70	craniferina_c15809	CUST_13466_PI416193500	121700947	XP_001268738.1	"heat shock protein Hsp98/Hsp104/ClpA, putative [Aspergillus clavatus NRRL 1] "	Fungus
20333	47	920	12	264	-19.419	-4.279	7.94E-09	4.02E-06	71	craniferina_c11973	CUST_5884_PI416193496	169606530	XP_001796685.1	hypothetical protein SNOG_06308 [Phaeosphaeria nodorum SN15] 	Fungus
4471	53	850	17	158	-16.517	-4.046	8.66E-10	8.07E-07	72	craniferina_c22585	CUST_15161_PI416193496	8918240	BAA97566.1	hsp70 [Blastocystis hominis]	Algae
31550	163	6	20	3	30.802	4.945	6.80E-08	1.61E-05	73	craniferina_c26254	CUST_18624_PI416193496	NA	NA	NA	Fungus
11237	11401	69	7567	27	133.962	7.066	5.09E-07	6.21E-05	74	craniferina_c2046	CUST_3457_PI416193500	119188903	XP_001245058.1	hypothetical protein CIMG_04499 [Coccidioides immitis RS] 	Fungus
3408	45	699	9	142	-15.587	-3.962	2.09E-10	2.74E-07	75	craniferina_c26129	CUST_18506_PI416193496	283857951	ADB45854.1	chaperonin [Breviata anathema]	Fungus
3774	3414	29	2293	18	102.767	6.683	4.00E-07	5.28E-05	76	craniferina_c16901	CUST_9921_PI416193496	NA	NA	NA	Fungus
35644	3081	144	583	68	22.921	4.519	2.59E-08	8.38E-06	77	Cr_WMidi_9601D04.ab1	CUST_18927_PI416193500	189207801	XP_001940234.1	alcohol dehydrogenase [Pyrenophora tritici-repentis Pt-1C-BFP] 	Fungus
42432	3367	6	2504	4	472.288	8.884	1.05E-06	0.000100221	78	Cr_DMidi_5473G02.ab1	CUST_15896_PI416193500	NA	NA	NA	Fungus
12453	4454	102261	1193	7849	-23.48	-4.553	3.89E-08	1.10E-05	79	craniferina_c28416	CUST_20605_PI416193496	NA	NA	NA	Algae
9246	307	12	66	4	26.542	4.73	6.61E-08	1.59E-05	80	Cr_DMidi_6817F10.ab1	CUST_16056_PI416193500	NA	NA	NA	Fungus
34409	123	1653	44	145	-13.975	-3.805	5.91E-11	1.05E-07	81	craniferina_c25220	CUST_17642_PI416193496	NA	NA	NA	Fungus
9973	545	2	374	0	225.281	7.816	9.75E-07	9.60E-05	82	craniferina_c22014	CUST_14626_PI416193496	NA	NA	NA	Fungus
37538	817	9	462	1	81.076	6.341	4.26E-07	5.43E-05	83	Cr_WMidi_7201A02.ab1	CUST_18304_PI416193500	560556	AAB31223.1	influenza virus hemagglutinin 5 epitope tag [synthetic construct]	Algae
40206	35566	121	26498	88	296.292	8.211	1.18E-06	0.000109394	84	craniferina_c907	CUST_1640_PI416193500	256727500	EEU40860.1	hypothetical protein NECHADRAFT_58149 [Nectria haematococca mpVI 77-13-4]	Fungus
26219	11509	76	7704	35	123.977	6.954	6.89E-07	7.47E-05	85	craniferina_c2046	CUST_3458_PI416193500	119188903	XP_001245058.1	hypothetical protein CIMG_04499 [Coccidioides immitis RS] 	Fungus
1350	1407	28205	213	3668	-20.1	-4.329	4.15E-08	1.15E-05	86	Cr_WMini_4225E04.ab1	CUST_19890_PI416193500	NA	NA	NA	Fungus
11543	424	5787	113	794	-13.86	-3.793	9.16E-10	8.30E-07	87	craniferina_c14172	CUST_7713_PI416193496	159481478	XP_001698806.1	"ClpB chaperone, Hsp100 family [Chlamydomonas reinhardtii] "	Algae
11459	219	10	33	3	21.866	4.451	5.96E-08	1.49E-05	88	craniferina_c3103	CUST_4861_PI416193500	119187073	XP_001244143.1	conserved hypothetical protein [Coccidioides immitis RS] 	Fungus
19943	745	9960	163	2123	-13.371	-3.741	8.44E-10	8.07E-07	89	craniferina_c10683	CUST_4954_PI416193496	762844	AAB42159.1	Hsc70 [Solanum lycopersicum]	Algae
13879	338	27	82	7	12.777	3.675	1.59E-10	2.31E-07	90	craniferina_c19496	CUST_12225_PI416193496	189204522	XP_001938596.1	conserved hypothetical protein [Pyrenophora tritici-repentis Pt-1C-BFP] 	Fungus
40187	40	3	9	1	14.954	3.902	1.03E-08	4.70E-06	91	Cr_WMini_769C03.ab1	CUST_19969_PI416193500	212535852	XP_002148082.1	"PaaI_thioesterase family protein, putative [Penicillium marneffei ATCC 18224] "	Fungus
39613	270	3152	116	307	-12.332	-3.624	1.42E-10	2.15E-07	92	craniferina_c10605	CUST_11403_PI416193500	119188829	XP_001245021.1	conserved hypothetical protein [Coccidioides immitis RS]	Fungus
3583	1246	23977	240	3375	-19.383	-4.277	6.13E-08	1.51E-05	93	Cr_WMini_4225E04.ab1	CUST_19891_PI416193500	NA	NA	NA	Fungus
34563	795	13178	228	547	-16.995	-4.087	2.87E-08	8.98E-06	94	craniferina_c23664	CUST_16180_PI416193496	171677286	XP_001903594.1	hypothetical protein [Podospora anserina S mat+] 	Algae
32425	1542	26	1012	7	46.267	5.532	4.21E-07	5.41E-05	95	craniferina_c6743	CUST_8734_PI416193500	169594716	XP_001790782.1	hypothetical protein SNOG_00086 [Phaeosphaeria nodorum SN15] 	Algae
37069	50	605	9	103	-12.033	-3.589	1.02E-10	1.66E-07	96	craniferina_c7640	CUST_2925_PI416193496	154302177	XP_001551499.1	hypothetical protein BC1G_09769 [Botryotinia fuckeliana B05.10] 	Fungus
42920	2872	14	2017	1	156.455	7.29	1.33E-06	0.000116677	97	craniferina_c938	CUST_1691_PI416193500	154322405	XP_001560517.1	hypothetical protein BC1G_00545 [Botryotinia fuckeliana B05.10] 	Fungus
11189	22	2	2	0	10.993	3.459	5.51E-12	1.45E-08	98	craniferina_c8413	CUST_3383_PI416193496	NA	NA	NA	Fungus
15365	3618	14	2367	8	220.357	7.784	1.62E-06	0.000133116	99	craniferina_c1603	CUST_2788_PI416193500	115389994	XP_001212502.1	conserved hypothetical protein [Aspergillus terreus NIH2624] 	Fungus
21481	523	29	296	1	15.284	3.934	4.09E-08	1.14E-05	100	Cr_WMidi_5761D06.ab1	CUST_18066_PI416193500	NA	NA	NA	Fungus
573	1445	26	967	9	43.785	5.452	5.67E-07	6.59E-05	101	craniferina_c6743	CUST_8733_PI416193500	169594716	XP_001790782.1	hypothetical protein SNOG_00086 [Phaeosphaeria nodorum SN15] 	Algae
15835	3151	5	2357	4	537.518	9.07	2.10E-06	0.000157583	102	Cr_DMidi_5473G02.ab1	CUST_15897_PI416193500	NA	NA	NA	Fungus
34843	1257	8	981	2	119.622	6.902	1.23E-06	0.000111411	103	craniferina_lrc259	CUST_491_PI416193500	238495508	XP_002378990.1	"non-classical export protein Nce102, putative [Aspergillus flavus NRRL3357] "	Fungus
24908	284	3014	95	263	-10.938	-3.451	1.10E-10	1.73E-07	104	craniferina_c10605	CUST_11404_PI416193500	119188829	XP_001245021.1	conserved hypothetical protein [Coccidioides immitis RS]	Fungus
7094	370	13	74	9	35.885	5.165	4.81E-07	5.94E-05	105	Cr_DMidi_6817F10.ab1	CUST_16057_PI416193500	NA	NA	NA	Fungus
21161	35	415	2	164	-11.1	-3.473	1.66E-09	1.35E-06	106	craniferina_c24656	CUST_17114_PI416193496	NA	NA	NA	Fungus
12251	8884	123	6711	34	55.152	5.785	8.25E-07	8.45E-05	107	craniferina_c5212	CUST_7229_PI416193500	259485972	CBF83444.1	"TPA: vesicle coat complex COPII, subunit Sec24 family protein, putative (Eurofung) [Aspergillus nidulans FGSC A4]"	Fungus
31204	8428	26	5985	9	243.696	7.929	2.05E-06	0.000154886	108	craniferina_c995	CUST_1791_PI416193500	189199146	XP_001935910.1	40S ribosomal protein S6-B [Pyrenophora tritici-repentis Pt-1C-BFP] 	Algae
35756	23615	192	17978	44	91.843	6.521	1.23E-06	0.000111411	109	craniferina_c1696	CUST_2923_PI416193500	NA	NA	NA	Algae
30308	24609	197	18392	46	93.431	6.546	1.24E-06	0.000111985	110	craniferina_c1696	CUST_2924_PI416193500	NA	NA	NA	Algae
6050	2850	28947	1734	4183	-11.278	-3.495	5.84E-09	3.36E-06	111	Cr_WMidi_8257C05.ab1	CUST_18614_PI416193500	212534612	XP_002147462.1	conserved hypothetical protein [Penicillium marneffei ATCC 18224] 	Algae
8584	137	2	86	0	49.178	5.62	8.05E-07	8.28E-05	112	craniferina_c18779	CUST_11542_PI416193496	NA	NA	NA	Fungus
6928	622	27	408	3	18.365	4.199	1.67E-07	2.92E-05	113	Cr_WMidi_5761D06.ab1	CUST_18067_PI416193500	NA	NA	NA	Fungus
44917	454	41	106	6	10.905	3.447	2.69E-09	1.85E-06	114	craniferina_c7655	CUST_9438_PI416193500	70982310	XP_746683.1	mitochondrial molecular chaperone (Atp12) [Aspergillus fumigatus Af293] 	Fungus
35181	52	570	7	115	-10.961	-3.454	2.72E-09	1.85E-06	115	craniferina_c15881	CUST_9122_PI416193496	NA	NA	NA	Fungus
42742	155	2	103	0	56.095	5.81	9.92E-07	9.71E-05	116	craniferina_c6676	CUST_8686_PI416193500	NA	NA	NA	Fungus
34867	1786	3	1235	1	509.721	8.994	2.48E-06	0.000174306	117	craniferina_c4005	CUST_5951_PI416193500	258575227	XP_002541795.1	hypothetical protein UREG_01311 [Uncinocarpus reesii 1704] 	Fungus
26894	2	124	0	72	-59.878	-5.904	1.05E-06	0.000100221	118	craniferina_c7999	CUST_9713_PI416193500	NA	NA	NA	Fungus
41726	503	4	679	3	77.38	6.274	1.22E-06	0.000111258	119	craniferina_lrc1083	CUST_1946_PI416193500	NA	NA	NA	Algae
29678	73636	690	43465	268	93.826	6.552	1.40E-06	0.000120945	120	craniferina_c9694	CUST_4253_PI416193496	NA	NA	NA	Fungus
305	920	10540	146	1110	-11.514	-3.525	1.52E-08	6.07E-06	121	craniferina_lrc7282	CUST_2714_PI416193496	32400969	AAP80690.1	polyubiquitin [Griffithsia japonica]	Fungus
43039	12975	187310	5817	10029	-15.341	-3.939	1.23E-07	2.46E-05	122	craniferina_c6941	CUST_8872_PI416193500	119186351	XP_001243782.1	hypothetical protein CIMG_03223 [Coccidioides immitis RS]	Fungus
39303	60	974	6	418	-15.063	-3.913	1.16E-07	2.36E-05	123	craniferina_c7821	CUST_3041_PI416193496	NA	NA	NA	Fungus
37844	210	11	28	4	20.489	4.357	2.89E-07	4.15E-05	124	craniferina_c15389	CUST_8723_PI416193496	238575939	XP_002387851.1	hypothetical protein MPER_13204 [Moniliophthora perniciosa FA553] 	Fungus
43209	13318	197113	6215	11550	-15.861	-3.987	1.57E-07	2.81E-05	125	craniferina_c6941	CUST_8871_PI416193500	119186351	XP_001243782.1	hypothetical protein CIMG_03223 [Coccidioides immitis RS]	Fungus
4849	201	2	138	0	70.081	6.131	1.31E-06	0.000115502	126	craniferina_c21193	CUST_13845_PI416193496	NA	NA	NA	Fungus
20242	713	56	171	40	15.902	3.991	1.61E-07	2.84E-05	127	Cr_DMini_865B01.ab1	CUST_17540_PI416193500	189206027	XP_001939348.1	conserved hypothetical protein [Pyrenophora tritici-repentis Pt-1C-BFP] 	Algae
37683	34685	171	26347	9	140.086	7.13	2.03E-06	0.000154062	128	craniferina_c907	CUST_1639_PI416193500	256727500	EEU40860.1	hypothetical protein NECHADRAFT_58149 [Nectria haematococca mpVI 77-13-4]	Fungus
42806	25	246	13	44	-10.377	-3.375	2.96E-09	1.90E-06	129	craniferina_c18574	CUST_11349_PI416193496	NA	NA	NA	Fungus
34442	3	48	2	43	-13.3	-3.733	6.85E-08	1.61E-05	130	craniferina_c8294	CUST_3318_PI416193496	239611140	EEQ88127.1	DNA binding protein SART-1 [Ajellomyces dermatitidis ER-3]	Fungus
40337	24	2	7	0	10.635	3.411	7.87E-09	4.02E-06	131	Cr_WMini_769C03.ab1	CUST_19968_PI416193500	212535852	XP_002148082.1	"PaaI_thioesterase family protein, putative [Penicillium marneffei ATCC 18224] "	Fungus
14626	1262	2	876	0	489.134	8.934	2.91E-06	0.000193658	132	Cr_WMidi_6241H04.ab1	CUST_18287_PI416193500	NA	NA	NA	Fungus
5312	17080	255	11071	22	53.394	5.739	1.24E-06	0.000112212	133	craniferina_c4977	CUST_6991_PI416193500	154303349	XP_001552082.1	hypothetical protein BC1G_09423 [Botryotinia fuckeliana B05.10] 	Fungus
14563	343	3234	161	281	-10.084	-3.334	3.91E-09	2.41E-06	134	craniferina_lrc651	CUST_1186_PI416193500	119482916	XP_001261486.1	mitochondrial intermembrane space protein Mia40 [Neosartorya fischeri NRRL 181] 	Fungus
23022	16	675	7	107	-44.595	-5.479	1.16E-06	0.000107636	135	craniferina_c4244	CUST_1125_PI416193496	NA	NA	NA	Algae
19796	4300	9	2847	4	411.48	8.685	2.95E-06	0.000195211	136	craniferina_lrc994	CUST_1789_PI416193500	119183063	XP_001242607.1	hypothetical protein CIMG_06503 [Coccidioides immitis RS] 	Fungus
35233	3005	28813	1803	4353	-10.611	-3.407	1.27E-08	5.30E-06	137	Cr_WMidi_8257C05.ab1	CUST_18615_PI416193500	212534612	XP_002147462.1	conserved hypothetical protein [Penicillium marneffei ATCC 18224] 	Algae
27975	135	9759	160	8481	-85.512	-6.418	2.00E-06	0.000152837	138	craniferina_lrc28327	CUST_20523_PI416193496	13359451	BAB33421.1	putative senescence-associated protein [Pisum sativum]	Fungus
8009	3998	17	2654	8	193.73	7.598	2.93E-06	0.000194241	139	craniferina_c16617	CUST_13796_PI416193500	291182911	EFE38558.1	hypothetical protein TRV_06752 [Trichophyton verrucosum HKI 0517]	Fungus
32396	288	2939	39	657	-10.126	-3.34	2.02E-08	7.28E-06	140	craniferina_c23114	CUST_15661_PI416193496	NA	NA	NA	Fungus
5057	111	3	61	1	37.737	5.238	1.26E-06	0.000112797	141	craniferina_c1093	CUST_1964_PI416193500	145496860	XP_001434420.1	hypothetical protein [Paramecium tetraurelia strain d4-2] 	Fungus
44358	2	22	0	5	-9.352	-3.225	4.41E-09	2.68E-06	142	Cr_WMini_3841D08.ab1	CUST_19651_PI416193500	170084891	XP_001873669.1	predicted protein [Laccaria bicolor S238N-H82] 	Fungus
40054	458	3	326	0	144.801	7.178	2.75E-06	0.000185885	143	Cr_DMini_4897D07.ab1	CUST_17260_PI416193500	NA	NA	NA	Algae
38228	201	5011	94	1244	-26.159	-4.709	9.24E-07	9.18E-05	144	craniferina_c25323	CUST_17739_PI416193496	225434986	XP_002284017.1	PREDICTED: similar to HSC70-1 (heat shock cognate 70 kDa protein 1); ATP binding isoform 2 [Vitis vinifera]	Algae
10530	135	1433	23	118	-10.723	-3.423	4.47E-08	1.20E-05	145	craniferina_c21445	CUST_14083_PI416193496	262106597	EEY64649.1	heat shock protein 101 [Phytophthora infestans T30-4]	Algae
39018	3	35	0	30	-10.588	-3.404	4.72E-08	1.24E-05	146	craniferina_c15865	CUST_9109_PI416193496	NA	NA	NA	Fungus
16812	1674	6	958	2	226.901	7.826	3.51E-06	0.000215484	147	craniferina_c13284	CUST_6961_PI416193496	NA	NA	NA	Fungus
35477	655	14	432	1	37.108	5.214	1.50E-06	0.000126847	148	craniferina_c7759	CUST_3000_PI416193496	225554345	EEH02644.1	conserved hypothetical protein [Ajellomyces capsulatus G186AR]	Fungus
34819	69	2	31	0	32.588	5.026	1.42E-06	0.00012174	149	craniferina_c4305	CUST_6296_PI416193500	296805351	XP_002843500.1	conserved hypothetical protein [Arthroderma otae CBS 113480] 	Algae
16199	2828	5	2020	4	503.193	8.975	4.34E-06	0.000248603	150	craniferina_c2332	CUST_3859_PI416193500	159131548	EDP56661.1	"Golgi membrane protein (Coy1), putative [Aspergillus fumigatus A1163]"	Fungus
36169	392	7341	432	4859	-25.149	-4.652	1.22E-06	0.000111204	151	craniferina_c1142	CUST_2041_PI416193500	NA	NA	NA	Fungus
10951	545	5	409	1	77.815	6.282	2.59E-06	0.00017853	152	craniferina_c9376	CUST_4022_PI416193496	294461566	ADE76344.1	unknown [Picea sitchensis]	Algae
39334	12	97	5	10	-8.903	-3.154	1.14E-08	4.97E-06	153	craniferina_c17921	CUST_10743_PI416193496	NA	NA	NA	Fungus
14537	111	6	72	2	14.19	3.827	4.15E-07	5.39E-05	154	craniferina_c10575	CUST_11380_PI416193500	NA	NA	NA	Algae
10635	242	2	173	0	90.567	6.501	2.97E-06	0.000196051	155	craniferina_c19744	CUST_12461_PI416193496	242768664	XP_002341615.1	"alcohol dehydrogenase, putative [Talaromyces stipitatus ATCC 10500] "	Fungus
28874	441	4	300	3	97.4	6.606	3.06E-06	0.000199401	156	craniferina_c4893	CUST_6899_PI416193500	298405993	EAU80975.2	hypothetical protein CC1G_03151 [Coprinopsis cinerea okayama7130]	Algae
29354	809	6	618	3	105.026	6.715	3.19E-06	0.000203484	157	craniferina_c23213	CUST_15758_PI416193496	239614442	EEQ91429.1	conserved hypothetical protein [Ajellomyces dermatitidis ER-3]	Fungus
17914	204	13	131	3	13.296	3.733	3.66E-07	4.91E-05	158	craniferina_c2732	CUST_4385_PI416193500	156060003	XP_001595924.1	hypothetical protein SS1G_02138 [Sclerotinia sclerotiorum 1980] 	Fungus
23202	1568	60	182	27	27.78	4.796	1.56E-06	0.000130408	159	craniferina_c13291	CUST_6968_PI416193496	NA	NA	NA	Algae
6968	28022	214	41004	94	56.558	5.822	2.57E-06	0.000178051	160	Cr_DMini_865F10.ab1	CUST_17632_PI416193500	298411600	EFI28689.1	hypothetical protein CC1G_13715 [Coprinopsis cinerea okayama7130]	Algae
33287	42003	232	29273	104	148.572	7.215	3.84E-06	0.000228969	161	Cr_DMini_4897C02.ab1	CUST_17226_PI416193500	229846682	ZP_04466789.1	hypothetical protein CGSHi7P49H1_01623 [Haemophilus influenzae 7P49H1] 	Algae
23339	35	4	9	2	9.062	3.18	2.59E-08	8.38E-06	162	craniferina_c14700	CUST_8152_PI416193496	NA	NA	NA	Algae
3249	45802	236	32805	107	156.29	7.288	3.99E-06	0.000236661	163	Cr_DMini_4897C02.ab1	CUST_17227_PI416193500	229846682	ZP_04466789.1	hypothetical protein CGSHi7P49H1_01623 [Haemophilus influenzae 7P49H1] 	Algae
43178	5647	19	3989	11	243.037	7.925	4.62E-06	0.000259513	164	Cr_WMini_2881B09.ab1	CUST_19396_PI416193500	NA	NA	NA	Algae
13866	279	2868	109	475	-10.667	-3.415	1.49E-07	2.72E-05	165	craniferina_c6354	CUST_2170_PI416193496	NA	NA	NA	Fungus
17445	2430	5	1676	3	455.663	8.832	5.21E-06	0.0002814	166	craniferina_c1115	CUST_2000_PI416193500	NA	NA	NA	Algae
37855	6	174	7	200	-25.011	-4.644	1.56E-06	0.000130408	167	craniferina_c20420	CUST_13109_PI416193496	NA	NA	NA	Fungus
45010	82	648	22	145	-7.943	-2.99	6.57E-09	3.53E-06	168	craniferina_c3962	CUST_5901_PI416193500	291183758	EFE39356.1	hypothetical protein TRV_05949 [Trichophyton verrucosum HKI 0517]	Fungus
30260	1489	15227	828	2139	-11.176	-3.482	2.63E-07	3.92E-05	169	Cr_DMini_1249D12.ab1	CUST_16620_PI416193500	NA	NA	NA	Fungus
12165	46	5	23	2	9.839	3.299	1.33E-07	2.57E-05	170	craniferina_c24008	CUST_16505_PI416193496	NA	NA	NA	Fungus
14514	1994	19099	899	2416	-10.177	-3.347	1.59E-07	2.83E-05	171	Cr_DMini_1249D12.ab1	CUST_16621_PI416193500	NA	NA	NA	Fungus
43237	5	65	2	34	-11.423	-3.514	3.33E-07	4.63E-05	172	craniferina_c27150	CUST_19490_PI416193496	NA	NA	NA	Algae
31434	550	5440	4	950	-9.793	-3.292	1.46E-07	2.71E-05	173	craniferina_lrc124	CUST_238_PI416193500	240279680	EER43185.1	ATP-dependent molecular chaperone HSC82 [Ajellomyces capsulatus H143]	Fungus
40220	31192	237	45859	101	55.788	5.802	3.10E-06	0.000200179	174	Cr_DMini_865F10.ab1	CUST_17633_PI416193500	298411600	EFI28689.1	hypothetical protein CC1G_13715 [Coprinopsis cinerea okayama7130]	Algae
22127	34	1326	5	342	-38.26	-5.258	2.54E-06	0.000177387	175	craniferina_c8326	CUST_3335_PI416193496	NA	NA	NA	Algae
40266	236	3	169	1	52.327	5.709	3.07E-06	0.000199401	176	craniferina_c24267	CUST_16747_PI416193496	169604302	XP_001795572.1	hypothetical protein SNOG_05162 [Phaeosphaeria nodorum SN15] 	Fungus
25913	16019	551	11351	77	22.184	4.471	1.60E-06	0.00013231	177	craniferina_c13720	CUST_7336_PI416193496	119188903	XP_001245058.1	hypothetical protein CIMG_04499 [Coccidioides immitis RS] 	Fungus
13906	844	13	562	3	51.232	5.679	3.07E-06	0.000199401	178	craniferina_c15119	CUST_8507_PI416193496	NA	NA	NA	Fungus
30920	8696	40	6188	12	157.526	7.299	4.90E-06	0.000270466	179	craniferina_c995	CUST_1792_PI416193500	189199146	XP_001935910.1	40S ribosomal protein S6-B [Pyrenophora tritici-repentis Pt-1C-BFP] 	Algae
36353	473	4	323	2	105.054	6.715	4.25E-06	0.00024605	180	craniferina_c4893	CUST_6900_PI416193500	298405993	EAU80975.2	hypothetical protein CC1G_03151 [Coprinopsis cinerea okayama7130]	Algae
37051	2483	10	2235	2	173.656	7.44	5.43E-06	0.000288629	181	craniferina_c23538	CUST_14905_PI416193500	NA	NA	NA	Algae
35788	38	302	8	61	-8.002	-3	2.28E-08	7.80E-06	182	craniferina_c3269	CUST_5063_PI416193500	240276106	EER39618.1	heat shock protein [Ajellomyces capsulatus H143]	Fungus
32519	64	2	76	0	20.25	4.34	1.96E-06	0.000151329	183	craniferina_c12872	CUST_6608_PI416193496	NA	NA	NA	Fungus
34216	387	3660	172	1415	-9.538	-3.254	2.25E-07	3.54E-05	184	craniferina_c25638	CUST_18032_PI416193496	242760842	XP_002340070.1	"polyketide synthase, putative [Talaromyces stipitatus ATCC 10500] "	Fungus
36121	448	3	237	1	137.103	7.099	5.58E-06	0.000293057	185	craniferina_c16548	CUST_9649_PI416193496	259485917	CBF83347.1	"TPA: mitochondrial chaperone BCS1, putative (AFU_orthologue; AFUA_3G13000) [Aspergillus nidulans FGSC A4]"	Fungus
28352	1380	6	850	0	203.492	7.669	6.41E-06	0.000318165	186	craniferina_c23000	CUST_15550_PI416193496	NA	NA	NA	Fungus
13123	28065	90	18986	32	248.386	7.956	6.79E-06	0.00032968	187	craniferina_lrc116	CUST_221_PI416193500	164655656	XP_001728957.1	hypothetical protein MGL_3951 [Malassezia globosa CBS 7966] 	Fungus
12960	1779	29	2246	16	39.398	5.3	3.47E-06	0.000213985	188	craniferina_c2212	CUST_3690_PI416193500	159126026	EDP51142.1	nitrogen metabolite repression regulator NmrA [Aspergillus fumigatus A1163]	Fungus
10967	4862	9	3475	2	416.912	8.704	7.36E-06	0.000347831	189	craniferina_c1708	CUST_236_PI416193496	NA	NA	NA	Fungus
32053	15	110	3	23	-7.586	-2.923	3.56E-08	1.02E-05	190	craniferina_c10778	CUST_5024_PI416193496	119176049	XP_001240156.1	hypothetical protein CIMG_09777 [Coccidioides immitis RS]	Fungus
30243	33563	98	23263	40	275.493	8.106	7.14E-06	0.00033951	191	craniferina_lrc116	CUST_222_PI416193500	164655656	XP_001728957.1	hypothetical protein MGL_3951 [Malassezia globosa CBS 7966] 	Fungus
7609	163	2143	81	376	-14.039	-3.811	1.28E-06	0.000114219	192	craniferina_c5133	CUST_1560_PI416193496	NA	NA	NA	Algae
39072	15	2	4	0	6.915	2.79	5.14E-09	3.04E-06	193	craniferina_c23953	CUST_16452_PI416193496	154272652	XP_001537178.1	hypothetical protein HCAG_07487 [Ajellomyces capsulatus NAm1] 	Algae
13230	332	2	242	0	138.677	7.116	6.15E-06	0.000311679	194	Cr_DMini_4897D07.ab1	CUST_17261_PI416193500	NA	NA	NA	Algae
2029	423	31	225	7	12.457	3.639	1.03E-06	9.97E-05	195	Cr_DMini_1249E07.ab1	CUST_16632_PI416193500	NA	NA	NA	Algae
8680	1111	3	778	1	335.167	8.389	7.52E-06	0.000352118	196	Cr_WMidi_6241H04.ab1	CUST_18286_PI416193500	NA	NA	NA	Fungus
3981	34	358	1	230	-8.98	-3.167	2.28E-07	3.55E-05	197	craniferina_lrc677	CUST_1233_PI416193500	119474181	XP_001258966.1	hypothetical protein NFIA_004250 [Neosartorya fischeri NRRL 181] 	Fungus
26824	319	2	247	0	121.519	6.925	6.03E-06	0.000308166	198	craniferina_c11225	CUST_11755_PI416193500	NA	NA	NA	Algae
30813	1044	10045	60	2350	-9.463	-3.242	3.34E-07	4.63E-05	199	craniferina_c10329	CUST_4709_PI416193496	159476666	XP_001696432.1	heat shock protein 70B [Chlamydomonas reinhardtii] 	Algae
6344	1161	9233	600	1421	-8.566	-3.099	1.74E-07	2.99E-05	200	craniferina_c25215	CUST_17637_PI416193496	NA	NA	NA	Fungus
41699	91	698	20	202	-7.56	-2.918	4.51E-08	1.20E-05	201	craniferina_c3962	CUST_5902_PI416193500	291183758	EFE39356.1	hypothetical protein TRV_05949 [Trichophyton verrucosum HKI 0517]	Fungus
1960	371	11	250	1	26.079	4.705	3.02E-06	0.000198014	202	craniferina_c12765	CUST_6523_PI416193496	NA	NA	NA	Fungus
26074	1178	53	654	4	19.444	4.281	2.39E-06	0.00017108	203	Cr_WMidi_9601B08.ab1	CUST_18898_PI416193500	NA	NA	NA	Fungus
41472	36	4	16	1	7.74	2.952	8.56E-08	1.90E-05	204	craniferina_c12330	CUST_6157_PI416193496	NA	NA	NA	Fungus
44265	7768	129	5271	11	45.323	5.502	4.54E-06	0.000256577	205	craniferina_c2295	CUST_3804_PI416193500	189205525	XP_001939097.1	CaaX farnesyltransferase alpha subunit [Pyrenophora tritici-repentis Pt-1C-BFP] 	Fungus
41973	5265	19	3631	13	262.682	8.037	7.80E-06	0.000361271	206	Cr_WMini_2881B09.ab1	CUST_19397_PI416193500	NA	NA	NA	Algae
16102	3521	167	2163	6	17.522	4.131	2.18E-06	0.000160657	207	craniferina_c11988	CUST_5894_PI416193496	NA	NA	NA	Fungus
44123	3017	25044	459	2252	-8.346	-3.061	1.80E-07	3.06E-05	208	craniferina_c5523	CUST_7559_PI416193500	240280867	EER44371.1	TPR domain-containing protein [Ajellomyces capsulatus H143]	Fungus
15404	2039	14597	1046	3700	-7.615	-2.929	8.25E-08	1.84E-05	209	craniferina_c17398	CUST_10303_PI416193496	NA	NA	NA	Fungus
17698	54	2	59	0	17.766	4.151	2.40E-06	0.000171311	210	craniferina_c13496	CUST_7144_PI416193496	242794709	XP_002482430.1	60S ribosomal protein L23 [Talaromyces stipitatus ATCC 10500] 	Algae
2693	140	4	12	2	34.71	5.117	4.19E-06	0.000244372	211	craniferina_c7057	CUST_2576_PI416193496	NA	NA	NA	Fungus
20831	374	5	251	5	73.18	6.193	5.78E-06	0.000298527	212	craniferina_c2688	CUST_4329_PI416193500	169613667	XP_001800250.1	hypothetical protein SNOG_09966 [Phaeosphaeria nodorum SN15] 	Fungus
27659	98	2	72	0	37.589	5.232	4.40E-06	0.000251408	213	craniferina_c22353	CUST_14763_PI416193500	256726104	EEU39466.1	predicted protein [Nectria haematococca mpVI 77-13-4]	Fungus
22672	798	46	471	9	14.517	3.86	1.95E-06	0.000151329	214	craniferina_c24212	CUST_16698_PI416193496	NA	NA	NA	Fungus
5300	5181	15	3657	6	271.693	8.086	8.66E-06	0.000385602	215	craniferina_c5612	CUST_7640_PI416193500	212526374	XP_002143344.1	"beta-glucosidase, putative [Penicillium marneffei ATCC 18224] "	Fungus
33244	361	42	191	2	7.513	2.909	1.12E-07	2.30E-05	216	craniferina_c2870	CUST_4555_PI416193500	156055652	XP_001593750.1	conserved hypothetical protein [Sclerotinia sclerotiorum 1980] 	Fungus
27271	538	6378	109	913	-11.948	-3.579	1.36E-06	0.000118426	217	craniferina_c22445	CUST_15032_PI416193496	NA	NA	NA	Fungus
39645	21	216	7	58	-10.188	-3.349	7.94E-07	8.19E-05	218	craniferina_c21443	CUST_14081_PI416193496	NA	NA	NA	Algae
17959	27	2	29	0	10.471	3.388	9.23E-07	9.18E-05	219	craniferina_c9042	CUST_10492_PI416193500	NA	NA	NA	Fungus
36297	748	41	473	13	14.85	3.892	2.16E-06	0.00015983	220	craniferina_c2968	CUST_4686_PI416193500	169599817	XP_001793331.1	hypothetical protein SNOG_02734 [Phaeosphaeria nodorum SN15] 	Fungus
21473	450	3714	11	386	-8.228	-3.041	2.89E-07	4.15E-05	221	craniferina_lrc124	CUST_237_PI416193500	240279680	EER43185.1	ATP-dependent molecular chaperone HSC82 [Ajellomyces capsulatus H143]	Fungus
34650	470	2	335	0	178.331	7.478	8.79E-06	0.000389823	222	craniferina_c5742	CUST_7781_PI416193500	NA	NA	NA	Fungus
40432	407	29	219	6	12.654	3.662	1.90E-06	0.000148523	223	Cr_DMini_1249E07.ab1	CUST_16633_PI416193500	NA	NA	NA	Algae
38206	62	386	9	64	-6.171	-2.626	4.09E-10	4.76E-07	224	craniferina_c9356	CUST_10692_PI416193500	291178372	EFE34162.1	hypothetical protein ARB_07113 [Arthroderma benhamiae CBS 112371]	Fungus
10600	87	2	63	0	35.088	5.133	5.23E-06	0.000281414	225	craniferina_c1208	CUST_136_PI416193496	46139865	XP_391623.1	hypothetical protein FG11447.1 [Gibberella zeae PH-1]	Algae
28575	25915	81	16830	33	272.261	8.089	1.00E-05	0.000424659	226	craniferina_c5269	CUST_7278_PI416193500	NA	NA	NA	Fungus
22700	14	195	1	128	-11.5	-3.524	1.65E-06	0.000134848	227	craniferina_lrc677	CUST_1234_PI416193500	119474181	XP_001258966.1	hypothetical protein NFIA_004250 [Neosartorya fischeri NRRL 181] 	Fungus
10751	365	6674	358	2308	-24.371	-4.607	4.31E-06	0.000247361	228	craniferina_c7417	CUST_2801_PI416193496	255936117	XP_002559085.1	Pc13g06510 [Penicillium chrysogenum Wisconsin 54-1255] 	Fungus
13172	93	842	28	71	-9.344	-3.224	7.64E-07	7.94E-05	229	craniferina_c2178	CUST_3646_PI416193500	119473056	XP_001258482.1	"ubiquitin-like protein DskB, putative [Neosartorya fischeri NRRL 181] "	Algae
14269	5968	11	4320	7	450.229	8.815	1.08E-05	0.000444299	230	Cr_WMidi_9601A06.ab1	CUST_18874_PI416193500	NA	NA	NA	Fungus
39929	18807	652	12198	106	23.485	4.554	4.58E-06	0.000258257	231	craniferina_c4977	CUST_6992_PI416193500	154303349	XP_001552082.1	hypothetical protein BC1G_09423 [Botryotinia fuckeliana B05.10] 	Fungus
20225	39	288	10	68	-7.408	-2.889	2.30E-07	3.57E-05	232	craniferina_c23516	CUST_16041_PI416193496	NA	NA	NA	Fungus
21367	83	1478	122	1114	-41.456	-5.373	6.37E-06	0.000317946	233	Cr_DMidi_5281B05.ab1	CUST_15651_PI416193500	255079190	XP_002503175.1	predicted protein [Micromonas sp. RCC299] 	Algae
15693	101	12	53	1	7.55	2.917	2.66E-07	3.92E-05	234	craniferina_c15874	CUST_9117_PI416193496	261192194	XP_002622504.1	dynamin GTPase [Ajellomyces dermatitidis SLH14081] 	Algae
36003	89	580	16	34	-6.588	-2.72	5.08E-08	1.30E-05	235	craniferina_c7948	CUST_3110_PI416193496	NA	NA	NA	Fungus
36051	261	40	73	6	6.369	2.671	2.14E-08	7.57E-06	236	Cr_DMini_1249A07.ab1	CUST_16551_PI416193500	169597663	XP_001792255.1	hypothetical protein SNOG_01620 [Phaeosphaeria nodorum SN15] 	Fungus
25293	111	2	67	1	43.867	5.455	6.70E-06	0.000327268	237	craniferina_c1093	CUST_1963_PI416193500	145496860	XP_001434420.1	hypothetical protein [Paramecium tetraurelia strain d4-2] 	Fungus
28847	39	300	10	50	-7.796	-2.963	4.08E-07	5.33E-05	238	craniferina_c3269	CUST_5064_PI416193500	240276106	EER39618.1	heat shock protein [Ajellomyces capsulatus H143]	Fungus
32551	404	3045	334	1302	-8.858	-3.147	7.48E-07	7.88E-05	239	craniferina_c24319	CUST_16798_PI416193496	NA	NA	NA	Fungus
30023	5199	31666	2289	5892	-6.388	-2.675	2.73E-08	8.69E-06	240	craniferina_c7202	CUST_9058_PI416193500	146324729	XP_747212.2	transcriptional regulator PacG/VIB-1 [Aspergillus fumigatus Af293] 	Fungus
39798	321	3	256	0	85.231	6.413	8.56E-06	0.000384057	241	craniferina_c11225	CUST_11756_PI416193500	NA	NA	NA	Algae
38849	13593	701	8226	328	17.308	4.113	3.63E-06	0.000220827	242	craniferina_lrc485	CUST_904_PI416193500	291189787	EFE45055.1	hypothetical protein TRV_00154 [Trichophyton verrucosum HKI 0517]	Fungus
28667	93	1253	88	661	-17.345	-4.116	3.71E-06	0.000223953	243	craniferina_c15528	CUST_13365_PI416193500	119485506	XP_001262187.1	"amino acid permease, putative [Neosartorya fischeri NRRL 181] "	Fungus
24742	6490	36	4330	12	143.165	7.162	1.01E-05	0.000424843	244	craniferina_c17753	CUST_10595_PI416193496	116202091	XP_001226857.1	conserved hypothetical protein [Chaetomium globosum CBS 148.51] 	Fungus
11362	11450	21	8448	11	424.292	8.729	1.18E-05	0.000464485	245	Cr_WMidi_9601A06.ab1	CUST_18875_PI416193500	NA	NA	NA	Fungus
25410	2766	15	2042	5	145.048	7.18	1.06E-05	0.000440741	246	craniferina_c9626	CUST_4207_PI416193496	NA	NA	NA	Fungus
11553	72	2	90	0	17.079	4.094	4.03E-06	0.000237597	247	Cr_WMini_4129E01.ab1	CUST_19792_PI416193500	154299972	XP_001550403.1	hypothetical protein BC1G_11175 [Botryotinia fuckeliana B05.10] 	Fungus
19479	677	10	439	4	54.35	5.764	8.04E-06	0.000369095	248	craniferina_c3642	CUST_873_PI416193496	256782577	ZP_05521040.1	3-oxoacyl-[acyl-carrier-protein] reductase [Streptomyces hygroscopicus ATCC 53653]	Fungus
1055	423	2494	102	317	-5.974	-2.579	2.71E-09	1.85E-06	249	craniferina_c6137	CUST_8164_PI416193500	159130825	EDP55938.1	DnaJ domain protein [Aspergillus fumigatus A1163]	Algae
33765	4	30	2	10	-8	-3	6.13E-07	6.95E-05	250	craniferina_c21362	CUST_14006_PI416193496	NA	NA	NA	Fungus
36984	2088	13224	358	3825	-6.235	-2.64	2.86E-08	8.98E-06	251	craniferina_c19107	CUST_14471_PI416193500	NA	NA	NA	Algae
17713	34	1357	26	935	-41.215	-5.365	7.39E-06	0.00034878	252	craniferina_c26407	CUST_18769_PI416193496	NA	NA	NA	Fungus
29114	133	12	73	6	10.331	3.369	1.84E-06	0.000146257	253	craniferina_c5665	CUST_7697_PI416193500	156051216	XP_001591569.1	hypothetical protein SS1G_07015 [Sclerotinia sclerotiorum 1980] 	Fungus
9239	6	297	6	263	-47.658	-5.575	8.14E-06	0.00037201	254	craniferina_c15457	CUST_8779_PI416193496	NA	NA	NA	Fungus
9379	40	236	2	44	-5.848	-2.548	2.43E-09	1.80E-06	255	craniferina_c9356	CUST_10691_PI416193500	291178372	EFE34162.1	hypothetical protein ARB_07113 [Arthroderma benhamiae CBS 112371]	Fungus
28681	2209	14202	336	4056	-6.321	-2.66	4.54E-08	1.20E-05	256	craniferina_c19107	CUST_14472_PI416193500	NA	NA	NA	Algae
10856	62	373	12	74	-5.976	-2.579	7.83E-09	4.02E-06	257	craniferina_c10716	CUST_11460_PI416193500	NA	NA	NA	Fungus
44636	57	545	14	180	-9.379	-3.229	1.42E-06	0.00012174	258	craniferina_c5223	CUST_7239_PI416193500	46109000	XP_381558.1	hypothetical protein FG01382.1 [Gibberella zeae PH-1]	Fungus
1715	15	121	2	43	-7.759	-2.956	6.43E-07	7.19E-05	259	craniferina_c18777	CUST_14434_PI416193500	NA	NA	NA	Fungus
42340	1909	11765	1403	1704	-7.373	-2.882	4.29E-07	5.44E-05	260	craniferina_c5736	CUST_7773_PI416193500	156032864	XP_001585269.1	hypothetical protein SS1G_13838 [Sclerotinia sclerotiorum 1980] 	Fungus
29132	18	137	17	37	-9.8	-3.293	1.77E-06	0.000142196	261	craniferina_c20216	CUST_12916_PI416193496	NA	NA	NA	Algae
28416	1814	91	1151	13	15.851	3.986	4.25E-06	0.00024605	262	craniferina_c17831	CUST_14295_PI416193500	149913902	ZP_01902434.1	"nitrile hydratase, alpha subunit [Roseobacter sp. AzwK-3b] "	Algae
32726	181	10	199	0	11.889	3.572	2.74E-06	0.000185885	263	Cr_WMini_769A07.ab1	CUST_19936_PI416193500	261358384	EEY20812.1	conserved hypothetical protein [Verticillium albo-atrum VaMs.102]	Fungus
8336	28525	115	17166	48	217.326	7.764	1.23E-05	0.000477121	264	craniferina_c21883	CUST_14718_PI416193500	NA	NA	NA	Fungus
42271	6811	54	4850	32	104.167	6.703	1.06E-05	0.000440383	265	craniferina_c2345	CUST_3880_PI416193500	169785447	XP_001827184.1	hypothetical protein [Aspergillus oryzae RIB40] 	Algae
37039	678	24	522	12	25.205	4.656	6.34E-06	0.000317946	266	craniferina_c24536	CUST_17001_PI416193496	NA	NA	NA	Algae
25400	244	31	136	4	6.85	2.776	2.80E-07	4.10E-05	267	craniferina_c2732	CUST_4386_PI416193500	156060003	XP_001595924.1	hypothetical protein SS1G_02138 [Sclerotinia sclerotiorum 1980] 	Fungus
23415	3603	7	2621	3	429.789	8.747	1.34E-05	0.000499695	268	craniferina_c2345	CUST_3879_PI416193500	169785447	XP_001827184.1	hypothetical protein [Aspergillus oryzae RIB40] 	Algae
43856	25299	107	15173	44	209.085	7.708	1.28E-05	0.00048649	269	craniferina_c21883	CUST_14717_PI416193500	NA	NA	NA	Fungus
9748	6945	1088	3683	194	5.929	2.568	1.59E-08	6.27E-06	270	craniferina_lrc150	CUST_6_PI416193496	256732698	EEU46046.1	predicted protein [Nectria haematococca mpVI 77-13-4]	Fungus
10252	123	824	26	65	-6.78	-2.761	2.65E-07	3.92E-05	271	craniferina_c13900	CUST_7494_PI416193496	289622537	CBI50806.1	unnamed protein product [Sordaria macrospora]	Fungus
10028	13	108	6	26	-8.526	-3.092	1.23E-06	0.000111794	272	craniferina_lrc3310	CUST_5112_PI416193500	NA	NA	NA	Algae
20195	28371	170000	3685	10475	-6.018	-2.589	3.09E-08	9.40E-06	273	craniferina_c24108	CUST_16600_PI416193496	NA	NA	NA	Fungus
33325	1542	78	941	7	16.062	4.006	4.86E-06	0.000268713	274	craniferina_c17831	CUST_14296_PI416193500	149913902	ZP_01902434.1	"nitrile hydratase, alpha subunit [Roseobacter sp. AzwK-3b] "	Algae
837	833	4	589	1	175.191	7.453	1.27E-05	0.00048649	275	craniferina_c26115	CUST_18493_PI416193496	NA	NA	NA	Fungus
4767	19	3	7	1	7.406	2.889	6.48E-07	7.20E-05	276	craniferina_c25585	CUST_17983_PI416193496	NA	NA	NA	Fungus
33753	142	7	90	1	15.771	3.979	5.01E-06	0.000273987	277	craniferina_c2316	CUST_3832_PI416193500	239612734	EEQ89721.1	DUF1014 domain-containing protein [Ajellomyces dermatitidis ER-3]	Fungus
28926	2174	12169	524	358	-5.708	-2.513	5.99E-09	3.39E-06	278	craniferina_c23143	CUST_15688_PI416193496	NA	NA	NA	Algae
7440	477	4	308	1	104.075	6.701	1.17E-05	0.000462282	279	craniferina_c24398	CUST_16872_PI416193496	NA	NA	NA	Algae
10540	72	3	46	1	23.105	4.53	6.85E-06	0.000331274	280	craniferina_c24375	CUST_16850_PI416193496	NA	NA	NA	Fungus
13647	1405	8971	307	1532	-6.431	-2.685	2.02E-07	3.29E-05	281	craniferina_c8138	CUST_3213_PI416193496	115388857	XP_001211934.1	conserved hypothetical protein [Aspergillus terreus NIH2624] 	Fungus
35225	777	124	255	33	6.183	2.628	1.27E-07	2.50E-05	282	craniferina_lrc697	CUST_1267_PI416193500	NA	NA	NA	Fungus
43917	214	1482	81	723	-6.662	-2.736	3.37E-07	4.64E-05	283	craniferina_c15528	CUST_13366_PI416193500	119485506	XP_001262187.1	"amino acid permease, putative [Neosartorya fischeri NRRL 181] "	Fungus
36799	26263	84	17391	38	267.529	8.064	1.44E-05	0.000523705	284	craniferina_c5269	CUST_7277_PI416193500	NA	NA	NA	Fungus
13760	341	1991	49	332	-5.827	-2.543	2.69E-08	8.63E-06	285	craniferina_c21992	CUST_14605_PI416193496	NA	NA	NA	Fungus
36507	1955	13833	482	2360	-7.164	-2.841	6.74E-07	7.37E-05	286	craniferina_lrc1375	CUST_165_PI416193496	295659116	XP_002790117.1	hsp70-like protein [Paracoccidioides brasiliensis Pb01] 	Fungus
31903	11936	127245	4342	4805	-11.131	-3.476	3.31E-06	0.00020861	287	craniferina_c8148	CUST_9850_PI416193500	NA	NA	NA	Algae
21824	105	15	40	4	6.916	2.79	5.61E-07	6.57E-05	288	craniferina_lrc3308	CUST_753_PI416193496	156058678	XP_001595262.1	60S ribosomal protein L32 [Sclerotinia sclerotiorum 1980] 	Fungus
5953	1980	22	1228	8	76.35	6.255	1.15E-05	0.000456579	289	craniferina_c19937	CUST_12645_PI416193496	NA	NA	NA	Algae
37208	1867	10342	1262	1233	-6.403	-2.679	2.47E-07	3.75E-05	290	craniferina_c5736	CUST_7774_PI416193500	156032864	XP_001585269.1	hypothetical protein SS1G_13838 [Sclerotinia sclerotiorum 1980] 	Fungus
19934	147	844	28	114	-5.757	-2.525	2.56E-08	8.38E-06	291	craniferina_lrc887	CUST_1603_PI416193500	291183758	EFE39356.1	hypothetical protein TRV_05949 [Trichophyton verrucosum HKI 0517]	Fungus
16451	178	1729	48	360	-9.815	-3.295	2.62E-06	0.00017991	292	craniferina_lrc3131	CUST_679_PI416193496	NA	NA	NA	Fungus
43451	22	3	2	1	7.061	2.82	6.71E-07	7.37E-05	293	craniferina_c17397	CUST_10302_PI416193496	NA	NA	NA	Algae
31849	5393	49161	1073	5773	-9.198	-3.201	2.28E-06	0.000165045	294	craniferina_c5523	CUST_7560_PI416193500	240280867	EER44371.1	TPR domain-containing protein [Ajellomyces capsulatus H143]	Fungus
27156	22	130	4	27	-5.861	-2.551	6.35E-08	1.56E-05	295	craniferina_c11714	CUST_12048_PI416193500	255948498	XP_002565016.1	acid phosphatase phoG-Penicillium chrysogenum [Penicillium chrysogenum Wisconsin 54-1255] 	Fungus
11036	137	727	23	47	-5.356	-2.421	2.23E-09	1.72E-06	296	craniferina_c4102	CUST_1070_PI416193496	156052557	XP_001592205.1	hypothetical protein SS1G_06444 [Sclerotinia sclerotiorum 1980] 	Fungus
15198	28	269	21	165	-10.038	-3.327	3.15E-06	0.000202583	297	craniferina_c25990	CUST_18371_PI416193496	159462906	XP_001689683.1	predicted protein [Chlamydomonas reinhardtii] 	Algae
41844	2609	14	2356	2	116.8	6.868	1.38E-05	0.000511093	298	craniferina_c23538	CUST_14906_PI416193500	NA	NA	NA	Algae
22418	23	137	10	36	-6.016	-2.589	1.46E-07	2.71E-05	299	craniferina_c1752	CUST_3013_PI416193500	239613981	EEQ90968.1	ATP-dependent RNA helicase DBP4 [Ajellomyces dermatitidis ER-3]	Fungus
6815	701	3	492	0	157.041	7.295	1.48E-05	0.000531575	300	craniferina_c6135	CUST_8161_PI416193500	296424544	XP_002841808.1	hypothetical protein [Tuber melanosporum Mel28] 	Algae
30770	187	2	124	0	71.366	6.157	1.27E-05	0.00048649	301	craniferina_c20138	CUST_12840_PI416193496	NA	NA	NA	Fungus
3841	552	2	308	0	224.728	7.812	1.62E-05	0.000562164	302	BTK05730008(c)SJ1(t)Dry_0.5-1kb_1441-1536_D12(p)T3(s)090205SJ1SEQ1.092.ab1	CUST_15604_PI416193500	189201289	XP_001936981.1	conserved hypothetical protein [Pyrenophora tritici-repentis Pt-1C-BFP] 	NA
34171	350	2	221	0	130.403	7.027	1.46E-05	0.000525388	303	Cr_DMini_3841A09.ab1	CUST_16869_PI416193500	NA	NA	NA	Algae
19937	488	3917	503	150	-12.076	-3.594	5.06E-06	0.00027593	304	craniferina_c26566	CUST_18924_PI416193496	NA	NA	NA	Fungus
37106	101	1023	28	317	-10	-3.322	3.43E-06	0.000213116	305	craniferina_c5223	CUST_7240_PI416193500	46109000	XP_381558.1	hypothetical protein FG01382.1 [Gibberella zeae PH-1]	Fungus
13671	20782	100	13669	36	168.825	7.399	1.59E-05	0.00055406	306	Cr_DMini_2305B06.ab1	CUST_16724_PI416193500	NA	NA	NA	Algae
6558	5660	582	3689	127	8.315	3.056	2.11E-06	0.000157583	307	Cr_DMini_3841H01.ab1	CUST_17003_PI416193500	71018401	XP_759431.1	hypothetical protein UM03284.1 [Ustilago maydis 521] 	Fungus
23116	5	26	1	5	-5.817	-2.54	1.12E-07	2.30E-05	308	craniferina_c9841	CUST_10944_PI416193500	212538733	XP_002149522.1	conserved hypothetical protein [Penicillium marneffei ATCC 18224] 	Fungus
35660	59	548	61	351	-11.69	-3.547	4.98E-06	0.000273012	309	craniferina_c14042	CUST_12841_PI416193500	6850900	CAB71063.1	copia-type polyprotein [Arabidopsis thaliana]	Fungus
33262	229	1248	131	100	-5.999	-2.585	1.86E-07	3.12E-05	310	craniferina_c19596	CUST_12319_PI416193496	NA	NA	NA	Fungus
32381	247	1374	39	106	-5.59	-2.483	5.62E-08	1.43E-05	311	craniferina_lrc887	CUST_1604_PI416193500	291183758	EFE39356.1	hypothetical protein TRV_05949 [Trichophyton verrucosum HKI 0517]	Fungus
20538	20291	104	13137	40	161.843	7.338	1.65E-05	0.000569999	312	Cr_DMini_2305B06.ab1	CUST_16725_PI416193500	NA	NA	NA	Algae
13273	121	698	21	113	-5.8	-2.536	1.39E-07	2.64E-05	313	craniferina_c27631	CUST_15236_PI416193500	189200012	XP_001936343.1	replication factor C subunit 1 [Pyrenophora tritici-repentis Pt-1C-BFP] 	Fungus
36040	3793	11	2595	6	270.81	8.081	1.85E-05	0.000610502	314	craniferina_c2651	CUST_4282_PI416193500	156045211	XP_001589161.1	hypothetical protein SS1G_09794 [Sclerotinia sclerotiorum 1980] 	Fungus
6013	4993	13	3569	4	314.861	8.299	1.90E-05	0.000622771	315	Cr_DMini_1249H08.ab1	CUST_16697_PI416193500	NA	NA	NA	Fungus
32884	2468	55	1469	8	37.584	5.232	1.22E-05	0.000476208	316	Cr_DMini_673H05.ab1	CUST_17505_PI416193500	145234833	XP_001390065.1	hypothetical protein An03g01630 [Aspergillus niger] 	Fungus
33768	208	30	99	6	6.414	2.681	6.59E-07	7.30E-05	317	craniferina_c17663	CUST_10519_PI416193496	171689444	XP_001909662.1	hypothetical protein [Podospora anserina S mat+] 	Fungus
21840	3	23	3	2	-7.885	-2.979	2.18E-06	0.000160693	318	craniferina_c2415	CUST_3984_PI416193500	67904612	XP_682562.1	hypothetical protein AN9293.2 [Aspergillus nidulans FGSC A4] 	Algae
29352	3910	10	2711	3	299.972	8.229	1.90E-05	0.00062333	319	craniferina_c2651	CUST_4281_PI416193500	156045211	XP_001589161.1	hypothetical protein SS1G_09794 [Sclerotinia sclerotiorum 1980] 	Fungus
44738	756	4998	248	1506	-6.611	-2.725	8.83E-07	8.86E-05	320	craniferina_c15409	CUST_8741_PI416193496	NA	NA	NA	Fungus
9806	2	79	0	69	-31.665	-4.985	1.16E-05	0.000461036	321	craniferina_c17653	CUST_10509_PI416193496	242788525	XP_002481236.1	"transposable element tc1 transposase, putative [Talaromyces stipitatus ATCC 10500] "	Algae
29724	131	3	97	2	33.255	5.055	1.18E-05	0.000464851	322	craniferina_c16154	CUST_9334_PI416193496	119488608	XP_001262754.1	hypothetical protein NFIA_113880 [Neosartorya fischeri NRRL 181] 	Algae
6695	223	9	50	6	30.079	4.911	1.14E-05	0.000455824	323	craniferina_c11198	CUST_5323_PI416193496	169610900	XP_001798868.1	hypothetical protein SNOG_08558 [Phaeosphaeria nodorum SN15] 	Fungus
22212	2608	11	1751	5	191.486	7.581	1.83E-05	0.000607836	324	craniferina_c16617	CUST_13795_PI416193500	291182911	EFE38558.1	hypothetical protein TRV_06752 [Trichophyton verrucosum HKI 0517]	Fungus
24308	48	4	27	4	12.544	3.649	6.38E-06	0.000317946	325	craniferina_c12411	CUST_6224_PI416193496	NA	NA	NA	Algae
19107	484	25	327	3	14.934	3.901	7.72E-06	0.000358797	326	craniferina_c21084	CUST_13743_PI416193496	NA	NA	NA	Fungus
26236	1670	8413	398	771	-5.115	-2.355	5.86E-09	3.36E-06	327	craniferina_c20174	CUST_12876_PI416193496	226429774	ACO55135.1	heat shock protein 90 [Toxocara cati]	Fungus
27077	416	3175	81	546	-7.647	-2.935	2.30E-06	0.000166087	328	craniferina_c4718	CUST_6705_PI416193500	NA	NA	NA	Fungus
6566	226	10	157	3	18.085	4.177	9.85E-06	0.000420788	329	craniferina_c5991	CUST_1979_PI416193496	115390002	XP_001212506.1	predicted protein [Aspergillus terreus NIH2624] 	Fungus
37258	11556	802	5238	228	13.668	3.773	8.00E-06	0.000368587	330	Cr_DMini_2305F12.ab1	CUST_16816_PI416193500	238505620	XP_002384026.1	conserved hypothetical protein [Aspergillus flavus NRRL3357] 	Fungus
17167	1142	54	238	30	23.38	4.547	1.14E-05	0.000455824	331	craniferina_lrc61	CUST_116_PI416193500	46137139	XP_390261.1	hypothetical protein FG10085.1 [Gibberella zeae PH-1]	Algae
10794	3890	755	938	203	5.195	2.377	3.34E-08	9.83E-06	332	craniferina_c6668	CUST_2325_PI416193496	NA	NA	NA	Fungus
1255	1648	153	1026	40	9.186	3.199	4.28E-06	0.000247009	333	Cr_WMidi_8257E06.ab1	CUST_18657_PI416193500	189188210	XP_001930444.1	phytanoyl-CoA dioxygenase family protein [Pyrenophora tritici-repentis Pt-1C-BFP] 	Fungus
37512	76	2	47	0	28.717	4.844	1.29E-05	0.000488802	334	craniferina_c3296	CUST_5095_PI416193500	240274280	EER37797.1	conserved hypothetical protein [Ajellomyces capsulatus H143]	Fungus
40341	39	2	32	0	14.675	3.875	8.97E-06	0.000395659	335	craniferina_c23565	CUST_16087_PI416193496	NA	NA	NA	Fungus
13504	1107	8002	162	2945	-6.984	-2.804	1.98E-06	0.000152146	336	craniferina_c2584	CUST_482_PI416193496	296412210	XP_002835818.1	hypothetical protein [Tuber melanosporum Mel28] 	Fungus
187	282	6	226	2	33.678	5.074	1.38E-05	0.000511344	337	craniferina_c19724	CUST_12441_PI416193496	NA	NA	NA	Algae
8341	803	4017	102	727	-4.98	-2.316	6.57E-09	3.53E-06	338	craniferina_c5472	CUST_7502_PI416193500	258570247	XP_002543927.1	predicted protein [Uncinocarpus reesii 1704] 	Fungus
31549	166	858	106	155	-5.817	-2.54	4.50E-07	5.59E-05	339	craniferina_c23356	CUST_15893_PI416193496	NA	NA	NA	Fungus
16494	70	558	69	341	-9.795	-3.292	5.63E-06	0.000294071	340	craniferina_c14042	CUST_12842_PI416193500	6850900	CAB71063.1	copia-type polyprotein [Arabidopsis thaliana]	Fungus
19177	4	25	2	2	-6.136	-2.617	8.79E-07	8.86E-05	341	craniferina_c26205	CUST_18576_PI416193496	169606362	XP_001796601.1	hypothetical protein SNOG_06218 [Phaeosphaeria nodorum SN15] 	Fungus
5212	1022	205	203	75	5.116	2.355	4.27E-08	1.17E-05	342	Cr_DMidi_7585F05.ab1	CUST_16200_PI416193500	154314066	XP_001556358.1	hypothetical protein BC1G_04976 [Botryotinia fuckeliana B05.10] 	Fungus
27132	512	6	366	2	69.953	6.128	1.78E-05	0.000598003	343	Cr_DMini_3841A09.ab1	CUST_16870_PI416193500	NA	NA	NA	Algae
10791	15619	175	11347	37	69.332	6.115	1.78E-05	0.000598003	344	craniferina_lrc47	CUST_90_PI416193500	156043865	XP_001588489.1	predicted protein [Sclerotinia sclerotiorum 1980] 	Fungus
43327	95	715	7	75	-7.477	-2.903	2.98E-06	0.000196409	345	craniferina_lrc692	CUST_1260_PI416193500	145230043	XP_001389330.1	hypothetical protein An01g09090 [Aspergillus niger] 	Fungus
6175	230	44	46	14	5.379	2.427	1.81E-07	3.07E-05	346	craniferina_c18915	CUST_11671_PI416193496	169599424	XP_001793135.1	hypothetical protein SNOG_02533 [Phaeosphaeria nodorum SN15] 	Fungus
41893	5240	631	3303	115	7.152	2.838	2.60E-06	0.000178818	347	craniferina_lrc14363	CUST_7871_PI416193496	NA	NA	NA	Fungus
37440	262	2	191	0	89.196	6.479	1.94E-05	0.000629626	348	craniferina_c5742	CUST_7782_PI416193500	NA	NA	NA	Fungus
33833	142	3	104	1	36.672	5.197	1.55E-05	0.000545423	349	craniferina_lrc199	CUST_376_PI416193500	119478875	XP_001259471.1	"disulfide isomerase (TigA), putative [Neosartorya fischeri NRRL 181] "	Fungus
22946	199	1160	70	259	-6.021	-2.59	9.60E-07	9.49E-05	350	craniferina_c23229	CUST_15771_PI416193496	NA	NA	NA	Algae
1183	374	2325	127	511	-6.346	-2.666	1.44E-06	0.000122483	351	craniferina_c5775	CUST_1868_PI416193496	NA	NA	NA	Fungus
32604	12130	130548	4604	4717	-11.284	-3.496	8.29E-06	0.000375543	352	craniferina_c8148	CUST_9849_PI416193500	NA	NA	NA	Algae
19057	1055	190	367	54	5.433	2.442	2.97E-07	4.23E-05	353	craniferina_lrc697	CUST_1268_PI416193500	NA	NA	NA	Fungus
16354	45	3	32	1	11.929	3.576	9.09E-06	0.000398893	354	craniferina_c3024	CUST_4754_PI416193500	NA	NA	NA	Fungus
13851	9784	441	7157	90	17.026	4.09	1.24E-05	0.00047893	355	craniferina_c5212	CUST_7230_PI416193500	259485972	CBF83444.1	"TPA: vesicle coat complex COPII, subunit Sec24 family protein, putative (Eurofung) [Aspergillus nidulans FGSC A4]"	Fungus
17280	1270	6699	73	703	-5.261	-2.395	2.15E-07	3.42E-05	356	craniferina_c11338	CUST_5418_PI416193496	115402045	XP_001217099.1	conserved hypothetical protein [Aspergillus terreus NIH2624] 	Fungus
32117	670	3	411	1	179.771	7.49	2.62E-05	0.000772019	357	craniferina_c12249	CUST_6098_PI416193496	NA	NA	NA	Fungus
14396	1361	2	1106	0	514.698	9.008	2.87E-05	0.000818849	358	craniferina_c13687	CUST_12740_PI416193500	116200362	XP_001225993.1	hypothetical protein CHGG_10726 [Chaetomium globosum CBS 148.51] 	Fungus
2440	115	13	65	4	7.922	2.986	4.68E-06	0.000261392	359	craniferina_c5665	CUST_7698_PI416193500	156051216	XP_001591569.1	hypothetical protein SS1G_07015 [Sclerotinia sclerotiorum 1980] 	Fungus
17860	1430	7742	100	1729	-5.335	-2.416	3.31E-07	4.63E-05	360	craniferina_c27257	CUST_19591_PI416193496	NA	NA	NA	Fungus
23697	1781	3	1442	3	447.461	8.806	2.89E-05	0.00082262	361	craniferina_c13687	CUST_12739_PI416193500	116200362	XP_001225993.1	hypothetical protein CHGG_10726 [Chaetomium globosum CBS 148.51] 	Fungus
21601	21	134	12	44	-7.086	-2.825	3.38E-06	0.000210969	362	craniferina_c1752	CUST_3014_PI416193500	239613981	EEQ90968.1	ATP-dependent RNA helicase DBP4 [Ajellomyces dermatitidis ER-3]	Fungus
31233	116	549	28	105	-4.768	-2.253	1.01E-08	4.70E-06	363	craniferina_c10785	CUST_11505_PI416193500	119194607	XP_001247907.1	hypothetical protein CIMG_01678 [Coccidioides immitis RS]	Algae
2878	947	62	516	20	13.596	3.765	1.14E-05	0.000454892	364	Cr_DMini_1249A03.ab1	CUST_16545_PI416193500	16944624	CAD11394.1	probable U6 SNRNA-ASSOCIATED SM-LIKE PROTEIN LSM5 [Neurospora crassa]	Fungus
25081	405	2092	100	541	-5.132	-2.359	2.06E-07	3.33E-05	365	craniferina_c12824	CUST_6567_PI416193496	NA	NA	NA	Fungus
3479	59	9	16	4	7.067	2.821	3.63E-06	0.000221065	366	craniferina_c10018	CUST_4490_PI416193496	NA	NA	NA	Fungus
5479	141	688	10	83	-4.846	-2.277	4.41E-08	1.20E-05	367	craniferina_c24371	CUST_16846_PI416193496	225557727	EEH06012.1	conserved hypothetical protein [Ajellomyces capsulatus G186AR]	Fungus
35105	447	8	245	4	56.727	5.826	2.17E-05	0.000677709	368	craniferina_c18798	CUST_11559_PI416193496	255944449	XP_002562992.1	Pc20g04460 [Penicillium chrysogenum Wisconsin 54-1255] 	Algae
10277	278	7	192	4	31.837	4.993	1.85E-05	0.000611523	369	craniferina_lrc8932	CUST_10429_PI416193500	NA	NA	NA	Fungus
26099	77	591	22	129	-7.743	-2.953	5.22E-06	0.0002814	370	craniferina_c17195	CUST_14067_PI416193500	258572850	XP_002545187.1	conserved hypothetical protein [Uncinocarpus reesii 1704] 	Algae
43082	389	2	265	0	131.402	7.038	2.66E-05	0.00077883	371	craniferina_c13259	CUST_6941_PI416193496	149635397	XP_001508362.1	"PREDICTED: similar to acidic (leucine-rich) nuclear phosphoprotein 32 family, member B, partial [Ornithorhynchus anatinus]"	Algae
14386	13046	1084	7881	295	11.006	3.46	1.00E-05	0.000424695	372	Cr_DMini_3841B11.ab1	CUST_16895_PI416193500	238505620	XP_002384026.1	conserved hypothetical protein [Aspergillus flavus NRRL3357] 	Algae
14154	2930	14501	430	4459	-4.819	-2.269	4.78E-08	1.24E-05	373	craniferina_c23931	CUST_16431_PI416193496	NA	NA	NA	Fungus
36124	3	86	1	63	-24.401	-4.609	1.73E-05	0.000586936	374	craniferina_c5854	CUST_1902_PI416193496	NA	NA	NA	Fungus
40975	13	554	12	312	-48.915	-5.612	2.19E-05	0.000681421	375	craniferina_lrc633	CUST_1155_PI416193500	154273933	XP_001537818.1	sorting nexin-3 [Ajellomyces capsulatus NAm1] 	Fungus
35557	231	39	76	9	5.711	2.514	1.14E-06	0.000106637	376	craniferina_c9530	CUST_10776_PI416193500	156064387	XP_001598115.1	hypothetical protein SS1G_00201 [Sclerotinia sclerotiorum 1980] 	Fungus
28873	33	2	41	0	9.982	3.319	8.98E-06	0.00039574	377	Cr_WMidi_7201F11.ab1	CUST_18402_PI416193500	NA	NA	NA	Fungus
7724	335	3652	118	912	-11.18	-3.483	1.07E-05	0.000442807	378	craniferina_c2606	CUST_4228_PI416193500	242823609	XP_002488093.1	"Hsp70 nucleotide exchange factor (Fes1), putative [Talaromyces stipitatus ATCC 10500] "	Fungus
17107	2013	395	733	130	4.985	2.318	1.78E-07	3.05E-05	379	craniferina_lrc11067	CUST_11676_PI416193500	170115639	XP_001889013.1	MFS inorganic phosphate transporter [Laccaria bicolor S238N-H82] 	Algae
32220	1453	8	1087	3	126.481	6.983	2.75E-05	0.000795588	380	craniferina_c15400	CUST_8732_PI416193496	46111571	XP_382843.1	hypothetical protein FG02667.1 [Gibberella zeae PH-1]	Algae
18560	1649	2	1274	1	524.064	9.034	3.22E-05	0.000873753	381	craniferina_c25471	CUST_17880_PI416193496	293329707	BAJ04363.1	cytochrome P450 monooxygenase [Aspergillus oryzae]	Fungus
44067	59	436	22	91	-7.639	-2.933	5.56E-06	0.000292791	382	craniferina_c23440	CUST_15968_PI416193496	119469232	XP_001257918.1	calpain-like protein [Neosartorya fischeri NRRL 181] 	Algae
19092	179	24	100	3	6.612	2.725	3.45E-06	0.000213985	383	craniferina_c16025	CUST_13563_PI416193500	NA	NA	NA	Algae
40809	1688	9581	541	1269	-5.83	-2.543	1.62E-06	0.000133161	384	Cr_WMidi_8257B03.ab1	CUST_18589_PI416193500	171678007	XP_001903954.1	hypothetical protein [Podospora anserina S mat+] 	Fungus
15680	15450	1321	8685	362	10.822	3.436	1.08E-05	0.000442807	385	Cr_DMini_3841B11.ab1	CUST_16896_PI416193500	238505620	XP_002384026.1	conserved hypothetical protein [Aspergillus flavus NRRL3357] 	Algae
5090	675	14	424	2	39.923	5.319	2.20E-05	0.000683812	386	craniferina_c10165	CUST_4588_PI416193496	159474584	XP_001695405.1	ethanolamine kinase [Chlamydomonas reinhardtii] 	Algae
14919	20	120	22	37	-8.768	-3.132	7.58E-06	0.000353799	387	craniferina_c23161	CUST_15706_PI416193496	NA	NA	NA	Fungus
42434	4057	196	2659	37	16.454	4.04	1.53E-05	0.000542942	388	craniferina_c9292	CUST_3965_PI416193496	295664292	XP_002792698.1	"hydroxyquinol 1,2-dioxygenase [Paracoccidioides brasiliensis Pb01] "	Fungus
19584	32	2	20	1	11.695	3.548	1.20E-05	0.000470551	389	craniferina_c1610	CUST_213_PI416193496	169597877	XP_001792362.1	hypothetical protein SNOG_01730 [Phaeosphaeria nodorum SN15] 	Fungus
17810	192	987	68	355	-5.062	-2.34	3.43E-07	4.67E-05	390	craniferina_c1211	CUST_2150_PI416193500	NA	NA	NA	Fungus
28185	942	45	1032	10	13.494	3.754	1.37E-05	0.000507788	391	craniferina_c9297	CUST_10651_PI416193500	256723746	EEU37120.1	hypothetical protein NECHADRAFT_97324 [Nectria haematococca mpVI 77-13-4]	Fungus
38472	2	12	0	5	-5.344	-2.418	7.64E-07	7.94E-05	392	craniferina_c2056	CUST_320_PI416193496	NA	NA	NA	Algae
15220	598	97	289	15	5.603	2.486	1.31E-06	0.000115502	393	craniferina_c6388	CUST_2189_PI416193496	119490949	XP_001263135.1	"Rho-like small GTPase, putative [Neosartorya fischeri NRRL 181] "	Fungus
1051	2058	411	754	138	4.908	2.295	2.08E-07	3.36E-05	394	craniferina_lrc11067	CUST_11675_PI416193500	170115639	XP_001889013.1	MFS inorganic phosphate transporter [Laccaria bicolor S238N-H82] 	Algae
9956	81	2	58	0	30.851	4.947	2.20E-05	0.000683812	395	craniferina_c18905	CUST_11661_PI416193496	NA	NA	NA	Fungus
37132	211	5	136	4	43.024	5.427	2.52E-05	0.000750654	396	craniferina_c26734	CUST_19088_PI416193496	NA	NA	NA	Fungus
5895	158	12	130	3	9.535	3.253	1.01E-05	0.000425136	397	craniferina_c13860	CUST_7457_PI416193496	NA	NA	NA	Fungus
15747	1913	9	1401	1	150.313	7.232	3.20E-05	0.000870854	398	craniferina_c6494	CUST_8507_PI416193500	261204864	XP_002627169.1	mitosis protein dim1 [Ajellomyces dermatitidis SLH14081] 	Fungus
24668	11	2	4	0	5.615	2.489	1.63E-06	0.000134003	399	craniferina_c6406	CUST_8412_PI416193500	171690994	XP_001910422.1	hypothetical protein [Podospora anserina S mat+] 	Fungus
10373	85	2	54	1	29.587	4.887	2.27E-05	0.000699003	400	craniferina_c14610	CUST_8079_PI416193496	258574285	XP_002541324.1	predicted protein [Uncinocarpus reesii 1704] 	Fungus
21478	3932	222	2439	27	14.367	3.845	1.57E-05	0.000552128	401	craniferina_lrc92	CUST_175_PI416193500	171688578	XP_001909229.1	hypothetical protein [Podospora anserina S mat+] 	Algae
17317	91	12	26	3	7.444	2.896	6.60E-06	0.00032469	402	craniferina_lrc19412	CUST_12148_PI416193496	156065583	XP_001598713.1	40S ribosomal protein S3aE [Sclerotinia sclerotiorum 1980] 	Fungus
21265	205	2	161	0	78.173	6.289	3.00E-05	0.000842316	403	craniferina_c12251	CUST_6100_PI416193496	NA	NA	NA	Fungus
39003	4863	11	3375	2	347.915	8.443	3.77E-05	0.000976182	404	Cr_DMini_1249H08.ab1	CUST_16696_PI416193500	NA	NA	NA	Fungus
15251	211	1019	44	221	-4.818	-2.268	2.39E-07	3.68E-05	405	craniferina_c1183	CUST_2103_PI416193500	295674787	XP_002797939.1	DnaJ domain protein Psi [Paracoccidioides brasiliensis Pb01] 	Fungus
5125	67	363	11	98	-5.373	-2.426	1.31E-06	0.000115502	406	craniferina_c9074	CUST_10512_PI416193500	115443032	XP_001218323.1	conserved hypothetical protein [Aspergillus terreus NIH2624] 	Algae
27104	15242	1518	6951	24	9.148	3.193	1.03E-05	0.000432346	407	craniferina_c1622	CUST_2812_PI416193500	145231624	XP_001399288.1	hypothetical protein An02g01480 [Aspergillus niger] 	Fungus
39180	98	10	51	3	8.622	3.108	9.53E-06	0.000412071	408	craniferina_c16025	CUST_13564_PI416193500	NA	NA	NA	Algae
37283	5886	74	4142	29	61.475	5.942	2.94E-05	0.000830859	409	Cr_DMidi_7585F05.ab1	CUST_16199_PI416193500	154314066	XP_001556358.1	hypothetical protein BC1G_04976 [Botryotinia fuckeliana B05.10] 	Fungus
13502	5	26	1	16	-4.863	-2.282	3.12E-07	4.39E-05	410	craniferina_c1525	CUST_2666_PI416193500	NA	NA	NA	Fungus
34152	11705	69815	1683	4359	-5.999	-2.585	2.86E-06	0.00019066	411	craniferina_c2326	CUST_3849_PI416193500	70995456	XP_752483.1	heat shock protein/chaperonin HSP78 [Aspergillus fumigatus Af293] 	Fungus
6486	71	355	26	44	-5.215	-2.383	1.13E-06	0.000106008	412	craniferina_c25029	CUST_17461_PI416193496	NA	NA	NA	Fungus
15065	17	2	10	0	8.182	3.033	9.03E-06	0.000397437	413	craniferina_c19489	CUST_12218_PI416193496	115433911	XP_001217610.1	conserved hypothetical protein [Aspergillus terreus NIH2624] 	Fungus
12290	164	1229	49	250	-7.602	-2.926	7.81E-06	0.00036131	414	craniferina_c4718	CUST_6706_PI416193500	NA	NA	NA	Fungus
25207	1306	59	858	3	17.38	4.119	1.97E-05	0.000638163	415	craniferina_c17076	CUST_10054_PI416193496	119488608	XP_001262754.1	hypothetical protein NFIA_113880 [Neosartorya fischeri NRRL 181] 	Fungus
39844	1649	134	907	48	11.645	3.542	1.47E-05	0.000527316	416	Cr_WMini_769D01.ab1	CUST_19989_PI416193500	NA	NA	NA	Fungus
28005	293	31	61	19	10.963	3.455	1.40E-05	0.000514704	417	craniferina_c1839	CUST_3138_PI416193500	NA	NA	NA	Fungus
24649	35	161	15	19	-4.849	-2.278	4.30E-07	5.44E-05	418	craniferina_c18263	CUST_11054_PI416193496	NA	NA	NA	Fungus
18483	708	3192	176	613	-4.552	-2.187	7.05E-08	1.64E-05	419	craniferina_c27219	CUST_19557_PI416193496	159468684	XP_001692504.1	chaperonin 60B2 [Chlamydomonas reinhardtii] 	Algae
44991	326	1496	56	288	-4.582	-2.196	1.05E-07	2.20E-05	420	craniferina_c16237	CUST_13643_PI416193500	121703493	XP_001270011.1	conserved hypothetical protein [Aspergillus clavatus NRRL 1] 	Fungus
44866	54	2	37	0	18.329	4.196	2.17E-05	0.000677709	421	craniferina_c3791	CUST_5722_PI416193500	169606103	XP_001796472.1	hypothetical protein SNOG_06085 [Phaeosphaeria nodorum SN15] 	Algae
19541	109	521	28	118	-4.79	-2.26	3.80E-07	5.06E-05	422	craniferina_c11201	CUST_5326_PI416193496	219881900	ACL52165.1	cold response protein 2 [Metarhizium anisopliae]	Fungus
5731	3511	284	2024	132	11.108	3.473	1.51E-05	0.000539288	423	craniferina_c15382	CUST_8718_PI416193496	NA	NA	NA	Fungus
29087	698	57	355	7	10.815	3.435	1.46E-05	0.000526114	424	craniferina_c23076	CUST_15625_PI416193496	NA	NA	NA	Fungus
10994	35	2	18	0	15.632	3.966	2.05E-05	0.000654785	425	craniferina_c17324	CUST_10242_PI416193496	NA	NA	NA	Algae
17764	162	31	59	5	5.06	2.339	1.13E-06	0.000106374	426	Cr_DMidi_6817F09.ab1	CUST_16055_PI416193500	296809900	XP_002845288.1	conserved hypothetical protein [Arthroderma otae CBS 113480] 	Fungus
39867	34	147	3	21	-4.287	-2.1	1.34E-08	5.49E-06	427	craniferina_c8508	CUST_10125_PI416193500	226287879	EEH43392.1	ubiquitin conjugation factor E4 [Paracoccidioides brasiliensis Pb18]	Algae
7672	26	121	20	10	-5.55	-2.472	2.52E-06	0.000176207	428	craniferina_c17226	CUST_14080_PI416193500	119174022	XP_001239372.1	hypothetical protein CIMG_08993 [Coccidioides immitis RS]	Fungus
17915	3	21	1	4	-6.44	-2.687	5.72E-06	0.00029581	429	craniferina_c20012	CUST_12718_PI416193496	NA	NA	NA	Algae
7407	122	512	29	33	-4.268	-2.094	1.22E-08	5.29E-06	430	craniferina_c23267	CUST_15808_PI416193496	156057101	XP_001594474.1	hypothetical protein SS1G_04281 [Sclerotinia sclerotiorum 1980] 	Fungus
15260	46	216	9	21	-4.785	-2.259	4.54E-07	5.63E-05	431	craniferina_c7842	CUST_9577_PI416193500	164429408	XP_001728535.1	hypothetical protein NCU10270 [Neurospora crassa OR74A] 	Algae
42033	421	3	291	1	126.807	6.986	3.88E-05	0.00099084	432	craniferina_c5197	CUST_1588_PI416193496	NA	NA	NA	Algae
17001	11636	67239	1149	8175	-5.768	-2.528	3.28E-06	0.000207024	433	craniferina_c2326	CUST_3850_PI416193500	70995456	XP_752483.1	heat shock protein/chaperonin HSP78 [Aspergillus fumigatus Af293] 	Fungus
35707	15	80	3	27	-5.269	-2.397	1.94E-06	0.000151258	434	craniferina_c25423	CUST_17835_PI416193496	121710010	XP_001272621.1	"alpha/beta hydrolase, putative [Aspergillus clavatus NRRL 1] "	Algae
20539	3	15	1	8	-5.875	-2.555	3.99E-06	0.000236661	435	craniferina_c18908	CUST_11664_PI416193496	147903669	NP_001083165.1	hypothetical protein LOC398780 [Xenopus laevis] 	Fungus
44278	3	18	1	12	-5.983	-2.581	4.31E-06	0.000247361	436	Cr_WMini_4225B03.ab1	CUST_19855_PI416193500	NA	NA	NA	Fungus
36211	269	18	63	7	15.765	3.979	2.27E-05	0.000699003	437	Cr_Mini_01C05.ab1	CUST_17887_PI416193500	NA	NA	NA	Algae
14481	1266	5460	191	974	-4.301	-2.105	3.89E-08	1.10E-05	438	craniferina_c5472	CUST_7501_PI416193500	258570247	XP_002543927.1	predicted protein [Uncinocarpus reesii 1704] 	Fungus
6010	243	3	194	1	68.704	6.102	3.67E-05	0.000957299	439	Cr_DMini_4897A09.ab1	CUST_17194_PI416193500	NA	NA	NA	Algae
23478	628	2909	138	666	-4.617	-2.207	3.33E-07	4.63E-05	440	craniferina_c7787	CUST_3020_PI416193496	NA	NA	NA	Fungus
1863	18	3	8	0	5.894	2.559	4.50E-06	0.000255606	441	craniferina_lrc728	CUST_1319_PI416193500	NA	NA	NA	Fungus
45079	5292	139	4024	36	32.303	5.014	3.17E-05	0.00086797	442	Cr_DMini_2305F12.ab1	CUST_16817_PI416193500	238505620	XP_002384026.1	conserved hypothetical protein [Aspergillus flavus NRRL3357] 	Fungus
29164	85	469	3	232	-5.065	-2.341	1.80E-06	0.000144012	443	craniferina_c16131	CUST_9315_PI416193496	46102762	XP_380236.1	hypothetical protein FG00060.1 [Gibberella zeae PH-1]	Fungus
28534	22	3	13	1	6.84	2.774	8.59E-06	0.000384057	444	craniferina_c15644	CUST_8933_PI416193496	NA	NA	NA	Fungus
15456	1746	147	978	50	11.142	3.478	1.88E-05	0.000618088	445	Cr_WMini_769D01.ab1	CUST_19988_PI416193500	NA	NA	NA	Fungus
39183	67	276	9	13	-4.162	-2.057	1.27E-08	5.30E-06	446	craniferina_c8508	CUST_10126_PI416193500	226287879	EEH43392.1	ubiquitin conjugation factor E4 [Paracoccidioides brasiliensis Pb18]	Algae
33339	70	345	9	89	-4.843	-2.276	1.21E-06	0.000110963	447	craniferina_c9074	CUST_10511_PI416193500	115443032	XP_001218323.1	conserved hypothetical protein [Aspergillus terreus NIH2624] 	Algae
17535	277	3	193	2	81.299	6.345	4.15E-05	0.001036885	448	Cr_DMini_4897D11.ab1	CUST_17269_PI416193500	38385703	AAR19394.1	modified lacZ [Cloning vector pTA6]	Fungus
26915	20	93	12	38	-4.959	-2.31	1.57E-06	0.000130609	449	craniferina_c16455	CUST_9574_PI416193496	159127587	EDP52702.1	conserved hypothetical protein [Aspergillus fumigatus A1163]	Fungus
36681	6374	12	4784	7	440.762	8.784	5.06E-05	0.001176507	450	craniferina_c7218	CUST_9076_PI416193500	NA	NA	NA	Fungus
12536	5275	22883	1396	4564	-4.38	-2.131	1.50E-07	2.72E-05	451	craniferina_c7202	CUST_9057_PI416193500	146324729	XP_747212.2	transcriptional regulator PacG/VIB-1 [Aspergillus fumigatus Af293] 	Fungus
28890	126	572	34	137	-4.577	-2.194	3.87E-07	5.12E-05	452	craniferina_c10785	CUST_11506_PI416193500	119194607	XP_001247907.1	hypothetical protein CIMG_01678 [Coccidioides immitis RS]	Algae
3277	50	250	9	91	-4.792	-2.261	1.04E-06	9.98E-05	453	craniferina_c27551	CUST_19873_PI416193496	159124251	EDP49369.1	calpain-like protein [Aspergillus fumigatus A1163]	Fungus
40045	28	4	11	2	7.435	2.894	1.14E-05	0.000454892	454	craniferina_c15880	CUST_9121_PI416193496	NA	NA	NA	Algae
30307	42	7	17	2	5.616	2.49	4.15E-06	0.000242574	455	craniferina_c11635	CUST_5624_PI416193496	189204964	XP_001938817.1	major royal jelly protein [Pyrenophora tritici-repentis Pt-1C-BFP] 	Fungus
29157	430	1774	70	75	-4.16	-2.057	1.94E-08	7.13E-06	456	craniferina_c6490	CUST_8502_PI416193500	NA	NA	NA	Fungus
39357	1662	310	814	28	4.881	2.287	1.42E-06	0.00012174	457	craniferina_c17116	CUST_10082_PI416193496	NA	NA	NA	Fungus
42243	430	1776	53	134	-4.146	-2.052	1.60E-08	6.27E-06	458	craniferina_c6490	CUST_8501_PI416193500	NA	NA	NA	Fungus
4674	1627	6755	262	455	-4.18	-2.064	3.22E-08	9.56E-06	459	craniferina_c18157	CUST_14364_PI416193500	85118482	XP_965453.1	hypothetical protein NCU02680 [Neurospora crassa OR74A] 	Algae
32000	20	101	3	15	-4.938	-2.304	1.72E-06	0.000138924	460	craniferina_c25217	CUST_17639_PI416193496	169603654	XP_001795248.1	hypothetical protein SNOG_04835 [Phaeosphaeria nodorum SN15] 	Fungus
32549	2	15	1	8	-5.708	-2.513	4.67E-06	0.000261206	461	craniferina_c18417	CUST_11198_PI416193496	157110110	XP_001650957.1	septin [Aedes aegypti] 	Fungus
24294	12259	58739	1325	2250	-4.807	-2.265	1.26E-06	0.000112797	462	Cr_WMidi_9889F01.ab1	CUST_19051_PI416193500	164425738	XP_955944.2	hypothetical protein NCU04553 [Neurospora crassa OR74A] 	Fungus
34494	119	588	35	176	-4.911	-2.296	1.79E-06	0.000143448	463	craniferina_c15917	CUST_9152_PI416193496	119509203	ZP_01628353.1	ATPase [Nodularia spumigena CCY9414] 	Algae
5065	234	5	158	2	41.438	5.373	3.95E-05	0.001002541	464	craniferina_c12842	CUST_12498_PI416193500	NA	NA	NA	Algae
14597	6	39	5	9	-8.13	-3.023	1.42E-05	0.000520004	465	craniferina_c25807	CUST_18193_PI416193496	258564538	XP_002583014.1	predicted protein [Uncinocarpus reesii 1704] 	Algae
22872	75	320	24	39	-4.444	-2.152	3.10E-07	4.39E-05	466	craniferina_c9705	CUST_4261_PI416193496	238011786	ACR36928.1	unknown [Zea mays]	Algae
33281	1409	8564	444	2372	-6.12	-2.614	7.07E-06	0.000337759	467	craniferina_c1589	CUST_2761_PI416193500	240107418	EER25603.1	"41 kDa peptidyl-prolyl cis-trans isomerase , putative [Coccidioides posadasii C735 delta SOWgp]"	Fungus
31349	245	54	9	9	4.592	2.199	6.22E-07	7.03E-05	468	craniferina_c24522	CUST_16988_PI416193496	67517547	XP_658594.1	hypothetical protein AN0990.2 [Aspergillus nidulans FGSC A4] 	Fungus
23904	2	10	0	4	-5.035	-2.332	2.32E-06	0.000167119	469	craniferina_c6265	CUST_2119_PI416193496	NA	NA	NA	Fungus
14678	111	732	58	210	-6.924	-2.792	1.11E-05	0.000451347	470	craniferina_c5714	CUST_1838_PI416193496	NA	NA	NA	Fungus
40818	57	230	1	20	-4.006	-2.002	1.94E-09	1.52E-06	471	craniferina_c7261	CUST_2700_PI416193496	242823693	XP_002488110.1	conserved hypothetical protein [Talaromyces stipitatus ATCC 10500] 	Fungus
28905	44	190	14	13	-4.497	-2.169	4.96E-07	6.10E-05	472	craniferina_c13526	CUST_7170_PI416193496	296417623	XP_002838452.1	hypothetical protein [Tuber melanosporum Mel28] 	Fungus
7616	353	12	220	5	28.01	4.808	3.72E-05	0.000963887	473	craniferina_c23884	CUST_16388_PI416193496	46117848	XP_384838.1	hypothetical protein FG04662.1 [Gibberella zeae PH-1]	Algae
9696	560	125	76	24	4.505	2.172	5.45E-07	6.44E-05	474	craniferina_lrc225	CUST_425_PI416193500	242812643	XP_002486000.1	conserved hypothetical protein [Talaromyces stipitatus ATCC 10500] 	Fungus
23779	27	3	25	3	7.489	2.905	1.31E-05	0.00049335	475	craniferina_c9507	CUST_4123_PI416193496	NA	NA	NA	Fungus
45007	12627	1183	8410	289	9.501	3.248	1.88E-05	0.000618088	476	Cr_WMini_769E01.ab1	CUST_20005_PI416193500	NA	NA	NA	Fungus
6208	122	3	78	1	36.58	5.193	3.97E-05	0.001003852	477	craniferina_c12582	CUST_6374_PI416193496	NA	NA	NA	Fungus
9869	11691	1071	7922	250	9.605	3.264	1.93E-05	0.000628935	478	Cr_WMini_769E01.ab1	CUST_20004_PI416193500	NA	NA	NA	Fungus
10060	2	11	0	3	-5.249	-2.392	3.62E-06	0.000220827	479	craniferina_c24959	CUST_17398_PI416193496	NA	NA	NA	Fungus
36488	160	1827	37	572	-11.284	-3.496	2.37E-05	0.000718383	480	craniferina_c22027	CUST_14638_PI416193496	NA	NA	NA	Algae
30469	1744	7246	318	295	-4.199	-2.07	1.39E-07	2.64E-05	481	craniferina_c18157	CUST_14363_PI416193500	85118482	XP_965453.1	hypothetical protein NCU02680 [Neurospora crassa OR74A] 	Algae
41590	3	16	0	1	-5.29	-2.403	3.82E-06	0.000228166	482	craniferina_c23007	CUST_15557_PI416193496	NA	NA	NA	Algae
28660	86	441	70	119	-6.342	-2.665	9.21E-06	0.00040279	483	craniferina_c8371	CUST_10018_PI416193500	NA	NA	NA	Fungus
4614	97	585	81	204	-7.374	-2.882	1.34E-05	0.000499695	484	craniferina_c13776	CUST_7385_PI416193496	NA	NA	NA	Fungus
6894	119	4	79	2	24.041	4.587	3.66E-05	0.000954637	485	craniferina_lrc1027	CUST_1850_PI416193500	296805497	XP_002843573.1	conserved hypothetical protein [Arthroderma otae CBS 113480] 	Fungus
21622	105	598	98	167	-7.654	-2.936	1.45E-05	0.00052465	486	craniferina_c8371	CUST_10017_PI416193500	NA	NA	NA	Fungus
4566	8	33	3	8	-4.159	-2.056	1.02E-07	2.17E-05	487	craniferina_c20641	CUST_13316_PI416193496	156039205	XP_001586710.1	conserved hypothetical protein [Sclerotinia sclerotiorum 1980] 	Fungus
22845	31	2	19	1	10.666	3.415	2.29E-05	0.000701503	488	craniferina_c8707	CUST_3567_PI416193496	NA	NA	NA	Fungus
27158	122	5	138	2	15.156	3.922	3.11E-05	0.000861644	489	Cr_WMini_4129E01.ab1	CUST_19793_PI416193500	154299972	XP_001550403.1	hypothetical protein BC1G_11175 [Botryotinia fuckeliana B05.10] 	Fungus
9330	33	160	4	51	-4.698	-2.232	1.45E-06	0.000122726	490	craniferina_c3882	CUST_5821_PI416193500	226293829	EEH49249.1	conserved hypothetical protein [Paracoccidioides brasiliensis Pb18]	Fungus
30416	55	586	60	389	-13.775	-3.784	2.96E-05	0.000834792	491	Cr_Mini_01C08.ab1	CUST_17893_PI416193500	189202640	XP_001937656.1	siroheme synthase [Pyrenophora tritici-repentis Pt-1C-BFP] 	Fungus
32904	46	2	7	0	20.46	4.355	3.60E-05	0.00094453	492	craniferina_c6084	CUST_8119_PI416193500	115398095	XP_001214639.1	conserved hypothetical protein [Aspergillus terreus NIH2624] 	Fungus
14989	1474	7128	296	393	-4.893	-2.291	2.48E-06	0.000174258	493	craniferina_lrc25737	CUST_18128_PI416193496	NA	NA	NA	Fungus
41344	2889	11379	900	2077	-4.021	-2.008	3.14E-08	9.40E-06	494	craniferina_lrc1502	CUST_187_PI416193496	154323079	XP_001560854.1	hypothetical protein BC1G_00882 [Botryotinia fuckeliana B05.10] 	Fungus
37294	94	397	27	74	-4.262	-2.091	3.37E-07	4.64E-05	495	craniferina_c25240	CUST_17661_PI416193496	154279620	XP_001540623.1	splicing factor U2AF 35 kDa subunit [Ajellomyces capsulatus NAm1] 	Fungus
15362	557	3065	189	377	-5.725	-2.517	6.71E-06	0.000327268	496	craniferina_c8255	CUST_9920_PI416193500	159487533	XP_001701777.1	"ClpB chaperone, Hsp100 family [Chlamydomonas reinhardtii] "	Algae
30551	2	12	0	8	-4.983	-2.317	3.08E-06	0.000200168	497	craniferina_c20908	CUST_13573_PI416193496	NA	NA	NA	Fungus
42496	558	2970	192	407	-5.544	-2.471	6.06E-06	0.000308166	498	craniferina_c8255	CUST_9919_PI416193500	159487533	XP_001701777.1	"ClpB chaperone, Hsp100 family [Chlamydomonas reinhardtii] "	Algae
29802	122	571	19	221	-4.506	-2.172	8.95E-07	8.96E-05	499	craniferina_c27631	CUST_15235_PI416193500	189200012	XP_001936343.1	replication factor C subunit 1 [Pyrenophora tritici-repentis Pt-1C-BFP] 	Fungus
24875	12	2	6	0	5.5	2.459	5.84E-06	0.000300759	500	craniferina_c11625	CUST_5619_PI416193496	NA	NA	NA	Algae
32273	63	4	35	3	15.464	3.951	3.23E-05	0.000874365	501	craniferina_c6184	CUST_2075_PI416193496	290974566	XP_002670016.1	predicted protein [Naegleria gruberi] 	Algae
31904	15619	71864	1274	4451	-4.605	-2.203	1.26E-06	0.000112797	502	Cr_WMidi_9889F01.ab1	CUST_19050_PI416193500	164425738	XP_955944.2	hypothetical protein NCU04553 [Neurospora crassa OR74A] 	Fungus
18980	112	496	24	51	-4.475	-2.162	8.73E-07	8.85E-05	503	craniferina_c25868	CUST_18251_PI416193496	295673879	XP_002797485.1	ubiquitin carboxyl-terminal hydrolase [Paracoccidioides brasiliensis Pb01] 	Fungus
23210	12094	1638	7716	122	5.989	2.582	8.59E-06	0.000384057	504	craniferina_c8713	CUST_10279_PI416193500	156062866	XP_001597355.1	hypothetical protein SS1G_01549 [Sclerotinia sclerotiorum 1980] 	Algae
19869	15	97	4	30	-6.456	-2.691	1.16E-05	0.000459677	505	craniferina_c11714	CUST_12047_PI416193500	255948498	XP_002565016.1	acid phosphatase phoG-Penicillium chrysogenum [Penicillium chrysogenum Wisconsin 54-1255] 	Fungus
18189	16	3	9	1	4.827	2.271	2.58E-06	0.000178415	506	craniferina_c17746	CUST_14276_PI416193500	296810838	XP_002845757.1	cgi121 [Arthroderma otae CBS 113480] 	Fungus
17980	182	951	10	242	-5.118	-2.356	4.26E-06	0.00024605	507	craniferina_c7689	CUST_9452_PI416193500	556673	CAA82945.1	heat-shock protein [Secale cereale]	Algae
2213	422	3	450	1	70.566	6.141	5.18E-05	0.001193556	508	craniferina_c25604	CUST_18002_PI416193496	NA	NA	NA	Fungus
30767	609	35	352	7	15.106	3.917	3.36E-05	0.000896851	509	craniferina_c11054	CUST_11668_PI416193500	NA	NA	NA	Fungus
28483	10	61	2	46	-5.272	-2.398	5.18E-06	0.000280555	510	craniferina_c6646	CUST_8661_PI416193500	NA	NA	NA	Fungus
535	405	1679	71	348	-4.121	-2.043	1.62E-07	2.84E-05	511	craniferina_c8299	CUST_9950_PI416193500	NA	NA	NA	Algae
21575	305	1284	64	323	-4.191	-2.067	3.11E-07	4.39E-05	512	craniferina_c15171	CUST_13225_PI416193500	115492513	XP_001210884.1	predicted protein [Aspergillus terreus NIH2624] 	Fungus
42591	171	866	2	211	-4.956	-2.309	3.33E-06	0.000208749	513	craniferina_c7689	CUST_9451_PI416193500	556673	CAA82945.1	heat-shock protein [Secale cereale]	Algae
39285	2004	63	1399	2	23.498	4.554	4.21E-05	0.00104755	514	craniferina_c1511	CUST_2643_PI416193500	156055774	XP_001593811.1	hypothetical protein SS1G_05239 [Sclerotinia sclerotiorum 1980] 	Fungus
24194	1014	14	678	13	71.999	6.17	5.37E-05	0.001223628	515	craniferina_c3143	CUST_4915_PI416193500	295666299	XP_002793700.1	conserved hypothetical protein [Paracoccidioides brasiliensis Pb01] 	Fungus
22996	164	772	24	159	-4.663	-2.221	2.07E-06	0.000156476	516	craniferina_c17123	CUST_10089_PI416193496	240274157	EER37675.1	conserved hypothetical protein [Ajellomyces capsulatus H143]	Algae
4888	133	2	105	0	44.969	5.491	5.10E-05	0.001180531	517	craniferina_c21990	CUST_14603_PI416193496	NA	NA	NA	Algae
29514	282	19	84	13	16.329	4.029	3.74E-05	0.00096986	518	Cr_Mini_01C05.ab1	CUST_17886_PI416193500	NA	NA	NA	Algae
20735	84	362	29	152	-4.218	-2.077	5.13E-07	6.22E-05	519	craniferina_c17147	CUST_14044_PI416193500	121713126	XP_001274174.1	"cell wall glucanase, putative [Aspergillus clavatus NRRL 1] "	Algae
6761	76	346	31	174	-4.406	-2.139	1.04E-06	0.000100176	520	Cr_DMini_4609G09.ab1	CUST_17157_PI416193500	154310337	XP_001554500.1	hypothetical protein BC1G_07088 [Botryotinia fuckeliana B05.10] 	Fungus
36123	265	1298	35	278	-4.853	-2.279	3.23E-06	0.000204981	521	craniferina_c15079	CUST_8476_PI416193496	239609849	EEQ86836.1	conserved hypothetical protein [Ajellomyces dermatitidis ER-3]	Fungus
34658	24	107	4	57	-4.068	-2.024	1.73E-07	2.99E-05	522	craniferina_c3194	CUST_4976_PI416193500	169609983	XP_001798410.1	hypothetical protein SNOG_08083 [Phaeosphaeria nodorum SN15] 	Algae
14206	3871	80	2493	4	38.184	5.255	4.98E-05	0.001164452	523	craniferina_c3655	CUST_5541_PI416193500	115490919	XP_001210087.1	peptidyl-prolyl cis-trans isomerase 11 [Aspergillus terreus NIH2624] 	Fungus
18552	17	2	10	0	6.922	2.791	1.53E-05	0.000542767	524	craniferina_c7027	CUST_8934_PI416193500	261360533	EEY22961.1	translocation protein sec72 [Verticillium albo-atrum VaMs.102]	Fungus
22444	100	428	1	96	-4.21	-2.074	5.29E-07	6.34E-05	525	craniferina_c16690	CUST_9758_PI416193496	189196636	XP_001934656.1	conserved hypothetical protein [Pyrenophora tritici-repentis Pt-1C-BFP] 	Fungus
8230	115	5	80	1	19.023	4.25	4.09E-05	0.001024944	526	craniferina_c3296	CUST_5096_PI416193500	240274280	EER37797.1	conserved hypothetical protein [Ajellomyces capsulatus H143]	Fungus
45004	185	9	130	2	14.394	3.847	3.60E-05	0.000943466	527	craniferina_c18587	CUST_11361_PI416193496	NA	NA	NA	Fungus
12077	607	4	438	1	133.458	7.06	6.22E-05	0.001345367	528	craniferina_c13436	CUST_7095_PI416193496	NA	NA	NA	Fungus
28509	3	27	1	16	-7.833	-2.97	1.98E-05	0.000640393	529	craniferina_c13844	CUST_7443_PI416193496	268570134	XP_002640700.1	C. briggsae CBR-DNJ-12 protein [Caenorhabditis briggsae] 	Fungus
1645	24269	106124	1299	7947	-4.369	-2.127	1.05E-06	0.000100237	530	craniferina_c15130	CUST_8516_PI416193496	291173564	EFE29389.1	"polyubiquitin UbiD/Ubi4, putative [Arthroderma benhamiae CBS 112371]"	Fungus
10244	506	3045	151	745	-6.067	-2.601	1.11E-05	0.000452689	531	craniferina_c1589	CUST_2762_PI416193500	240107418	EER25603.1	"41 kDa peptidyl-prolyl cis-trans isomerase , putative [Coccidioides posadasii C735 delta SOWgp]"	Fungus
29039	32	143	4	52	-4.209	-2.073	5.66E-07	6.59E-05	532	craniferina_c26834	CUST_19186_PI416193496	255932479	XP_002557796.1	Pc12g09700 [Penicillium chrysogenum Wisconsin 54-1255] 	Fungus
6821	831	49	503	3	13.788	3.785	3.59E-05	0.000942791	533	BTK05729006(c)SJ1(t)Dry_0.5-1kb_1441-1536_C10(p)T3(s)090205SJ1SEQ1.075.ab1	CUST_15573_PI416193500	NA	NA	NA	NA
40396	559	95	259	25	5.463	2.45	7.48E-06	0.000350949	534	craniferina_c17449	CUST_14173_PI416193500	169623610	XP_001805212.1	hypothetical protein SNOG_15049 [Phaeosphaeria nodorum SN15] 	Fungus
22642	51	216	23	20	-4.491	-2.167	1.58E-06	0.00013166	535	craniferina_c28172	CUST_20403_PI416193496	189502738	YP_001958455.1	hypothetical protein Aasi_1435 [Candidatus Amoebophilus asiaticus 5a2] 	Fungus
29852	119	2	72	1	42.564	5.412	5.51E-05	0.001242205	536	craniferina_c26636	CUST_18991_PI416193496	NA	NA	NA	Algae
41626	976	71	161	31	14.71	3.879	3.92E-05	0.000999559	537	craniferina_lrc597	CUST_1093_PI416193500	169626158	XP_001806481.1	hypothetical protein SNOG_16358 [Phaeosphaeria nodorum SN15] 	Fungus
38782	33	4	13	3	8.517	3.09	2.37E-05	0.000718984	538	craniferina_c1528	CUST_2671_PI416193500	242796079	XP_002482724.1	"cytochrome C1/Cyt1, putative [Talaromyces stipitatus ATCC 10500] "	Fungus
41975	11	2	1	0	4.909	2.296	4.52E-06	0.00025603	539	craniferina_c27492	CUST_19816_PI416193496	NA	NA	NA	Fungus
33349	7657	32	5461	7	172.712	7.432	7.00E-05	0.001452876	540	craniferina_c9401	CUST_4039_PI416193496	169596919	XP_001791883.1	hypothetical protein SNOG_01233 [Phaeosphaeria nodorum SN15] 	Fungus
3260	710	6	468	1	102.183	6.675	6.46E-05	0.001380413	541	craniferina_c6794	CUST_2405_PI416193496	NA	NA	NA	Algae
7862	761	117	468	14	5.516	2.464	8.87E-06	0.000391855	542	craniferina_c5671	CUST_7705_PI416193500	NA	NA	NA	Algae
33704	210	8	139	2	20.034	4.324	4.72E-05	0.001129196	543	craniferina_c19825	CUST_12538_PI416193496	NA	NA	NA	Fungus
42311	1419	129	650	57	10.584	3.404	3.17E-05	0.00086797	544	craniferina_c2266	CUST_3763_PI416193500	159465641	XP_001691031.1	light-harvesting protein of photosystem I [Chlamydomonas reinhardtii] 	Algae
9053	15158	77659	2464	12067	-5.126	-2.358	6.51E-06	0.000321364	545	craniferina_c7316	CUST_2739_PI416193496	145239635	XP_001392464.1	hypothetical protein An08g03480 [Aspergillus niger] 	Fungus
32073	8	32	1	7	-4.15	-2.053	6.28E-07	7.06E-05	546	craniferina_c8652	CUST_3530_PI416193496	NA	NA	NA	Algae
37648	17	3	2	1	5.843	2.547	1.14E-05	0.000454892	547	craniferina_c7172	CUST_9035_PI416193500	NA	NA	NA	Fungus
4336	21	2	12	0	7.715	2.948	2.24E-05	0.000691649	548	craniferina_c15579	CUST_8876_PI416193496	NA	NA	NA	Fungus
13607	71	9	38	1	6.54	2.709	1.62E-05	0.000561807	549	craniferina_c9785	CUST_4321_PI416193496	169609601	XP_001798219.1	hypothetical protein SNOG_07893 [Phaeosphaeria nodorum SN15] 	Fungus
38850	48	3	33	0	14.061	3.814	4.09E-05	0.001024944	550	craniferina_c15816	CUST_9068_PI416193496	NA	NA	NA	Fungus
8080	180	38	70	8	4.601	2.202	2.76E-06	0.000186038	551	Cr_DMidi_6817F09.ab1	CUST_16054_PI416193500	296809900	XP_002845288.1	conserved hypothetical protein [Arthroderma otae CBS 113480] 	Fungus
17732	3223	17371	1793	2064	-5.938	-2.57	1.23E-05	0.000477121	552	craniferina_lrc28249	CUST_20456_PI416193496	78033431	CAJ30046.1	hypothetical protein [Magnetospirillum gryphiswaldense]	Algae
31234	37	2	27	0	13.319	3.735	4.02E-05	0.001013623	553	craniferina_c3024	CUST_4753_PI416193500	NA	NA	NA	Fungus
6326	11	47	4	16	-4.081	-2.029	5.63E-07	6.58E-05	554	craniferina_c15543	CUST_8846_PI416193496	296810120	XP_002845398.1	conserved hypothetical protein [Arthroderma otae CBS 113480] 	Fungus
19732	97	446	30	63	-4.7	-2.233	3.70E-06	0.000223854	555	craniferina_c13727	CUST_12749_PI416193500	NA	NA	NA	Fungus
28646	94	347	15	24	-3.709	-1.891	2.48E-09	1.81E-06	556	craniferina_c10712	CUST_4979_PI416193496	NA	NA	NA	Algae
12421	65	342	5	105	-5.086	-2.347	7.41E-06	0.000349075	557	craniferina_c9344	CUST_3999_PI416193496	NA	NA	NA	Fungus
1326	4566	944	1781	224	4.634	2.212	3.59E-06	0.000219625	558	craniferina_c10879	CUST_11559_PI416193500	154295419	XP_001548145.1	hypothetical protein BC1G_13188 [Botryotinia fuckeliana B05.10] 	Fungus
31104	125	33	22	7	3.813	1.931	4.78E-08	1.24E-05	559	craniferina_c22250	CUST_14854_PI416193496	240109332	EER27501.1	"TFIIH basal transcription factor complex p47 subunit , putative [Coccidioides posadasii C735 delta SOWgp]"	Fungus
4387	154	5	87	2	29.918	4.903	5.96E-05	0.001315333	560	craniferina_c1676	CUST_2894_PI416193500	NA	NA	NA	Algae
14498	23	82	8	7	-3.715	-1.893	9.03E-09	4.33E-06	561	craniferina_c13301	CUST_6976_PI416193496	116196614	XP_001224119.1	hypothetical protein CHGG_04905 [Chaetomium globosum CBS 148.51] 	Fungus
8529	1614	163	722	56	9.413	3.235	3.20E-05	0.000870508	562	craniferina_c2266	CUST_3764_PI416193500	159465641	XP_001691031.1	light-harvesting protein of photosystem I [Chlamydomonas reinhardtii] 	Algae
44098	324	1576	35	438	-4.752	-2.249	5.01E-06	0.000273987	563	craniferina_c7079	CUST_8973_PI416193500	NA	NA	NA	Fungus
35454	5141	1209	1905	426	4.231	2.081	1.67E-06	0.00013591	564	BTK05726010(c)SJ1(t)Dry_0.5-1kb_1441-1536_E4(p)T3(s)090205SJ1SEQ1.029.ab1	CUST_15495_PI416193500	NA	NA	NA	NA
6820	1231	91	765	19	11.24	3.491	3.95E-05	0.001002541	565	craniferina_c7700	CUST_9462_PI416193500	NA	NA	NA	Fungus
14870	4816	968	2015	225	4.711	2.236	4.85E-06	0.000268519	566	craniferina_c10879	CUST_11560_PI416193500	154295419	XP_001548145.1	hypothetical protein BC1G_13188 [Botryotinia fuckeliana B05.10] 	Fungus
40696	36	138	15	30	-3.954	-1.983	4.43E-07	5.53E-05	567	craniferina_c20514	CUST_13198_PI416193496	NA	NA	NA	Algae
40243	2128	7767	636	645	-3.747	-1.906	3.98E-08	1.12E-05	568	Cr_DMini_865B06.ab1	CUST_17550_PI416193500	189189846	XP_001931262.1	GPI anchored CFEM domain containing protein [Pyrenophora tritici-repentis Pt-1C-BFP] 	Fungus
17481	10	2	4	0	5.2	2.378	9.95E-06	0.000423099	569	craniferina_c20831	CUST_13501_PI416193496	NA	NA	NA	Algae
34329	1946	7162	623	687	-3.79	-1.922	7.94E-08	1.80E-05	570	Cr_DMini_865B06.ab1	CUST_17551_PI416193500	189189846	XP_001931262.1	GPI anchored CFEM domain containing protein [Pyrenophora tritici-repentis Pt-1C-BFP] 	Fungus
35312	59	224	7	44	-3.795	-1.924	8.89E-08	1.95E-05	571	craniferina_c5522	CUST_1741_PI416193496	171688670	XP_001909275.1	hypothetical protein [Podospora anserina S mat+] 	Fungus
23025	58	3	43	1	14.268	3.835	4.86E-05	0.001148575	572	craniferina_c24306	CUST_16785_PI416193496	NA	NA	NA	Fungus
38264	6813	458	4539	34	11.592	3.535	4.31E-05	0.001061338	573	craniferina_c10900	CUST_11580_PI416193500	240109555	EER27724.1	hypothetical protein CPC735_030600 [Coccidioides posadasii C735 delta SOWgp]	Fungus
28723	2649	217	1513	55	10.643	3.412	3.96E-05	0.001003222	574	craniferina_c4985	CUST_7000_PI416193500	39968307	XP_365544.1	hypothetical protein MGG_02246 [Magnaporthe oryzae 70-15] 	Fungus
1152	973	9047	346	1945	-9.574	-3.259	3.65E-05	0.000952268	575	craniferina_c17943	CUST_10763_PI416193496	NA	NA	NA	Fungus
34119	284	4	187	2	65.31	6.029	7.50E-05	0.001530172	576	craniferina_c7920	CUST_3095_PI416193496	145255248	XP_001398905.1	hypothetical protein An18g04450 [Aspergillus niger] 	Algae
13887	436	1638	72	371	-3.727	-1.898	4.50E-08	1.20E-05	577	craniferina_c16237	CUST_13644_PI416193500	121703493	XP_001270011.1	conserved hypothetical protein [Aspergillus clavatus NRRL 1] 	Fungus
8370	5498	837	2883	57	5.787	2.533	1.45E-05	0.00052465	578	craniferina_c5163	CUST_1574_PI416193496	154319193	XP_001558914.1	hypothetical protein BC1G_02548 [Botryotinia fuckeliana B05.10] 	Fungus
16124	79967	2914	30020	453	26.127	4.707	6.28E-05	0.001356493	579	craniferina_lrc504	CUST_939_PI416193500	242765661	XP_002341020.1	"oxidoreductase, short-chain dehydrogenase/reductase family [Talaromyces stipitatus ATCC 10500] "	Fungus
6381	138	13	84	2	8.839	3.144	3.32E-05	0.000890034	580	craniferina_c19826	CUST_12539_PI416193496	NA	NA	NA	Fungus
17670	85	23	18	10	3.88	1.956	3.48E-07	4.70E-05	581	craniferina_c24424	CUST_16895_PI416193496	NA	NA	NA	Fungus
15062	1450	56	924	10	20.758	4.376	5.96E-05	0.001315333	582	craniferina_c6640	CUST_2312_PI416193496	NA	NA	NA	Algae
5664	387	17	264	12	22.144	4.469	6.02E-05	0.001319389	583	craniferina_c2212	CUST_3689_PI416193500	159126026	EDP51142.1	nitrogen metabolite repression regulator NmrA [Aspergillus fumigatus A1163]	Fungus
31154	298	82	33	14	3.662	1.872	2.13E-08	7.57E-06	584	craniferina_c12384	CUST_12350_PI416193500	296809029	XP_002844853.1	"1,4-alpha-glucan branching enzyme [Arthroderma otae CBS 113480] "	Fungus
32516	31	126	2	44	-3.833	-1.938	2.53E-07	3.80E-05	585	craniferina_c23206	CUST_15751_PI416193496	NA	NA	NA	Algae
21010	1191	4513	250	917	-3.788	-1.921	1.52E-07	2.75E-05	586	craniferina_c16284	CUST_9439_PI416193496	NA	NA	NA	Fungus
29408	278	991	49	67	-3.597	-1.847	2.81E-09	1.88E-06	587	craniferina_c16855	CUST_13906_PI416193500	296813471	XP_002847073.1	extracellular serine-threonine rich protein [Arthroderma otae CBS 113480] 	Algae
14867	33	3	19	1	10.844	3.439	4.49E-05	0.001090216	588	craniferina_c7765	CUST_3004_PI416193496	238484999	XP_002373738.1	"transcription initiation factor TFIID subunit 13, putative [Aspergillus flavus NRRL3357] "	Fungus
31263	195	819	34	101	-4.224	-2.079	2.57E-06	0.000178051	589	craniferina_c15096	CUST_8491_PI416193496	NA	NA	NA	Fungus
20595	310	51	178	11	5.285	2.402	1.22E-05	0.000476208	590	craniferina_c5671	CUST_7706_PI416193500	NA	NA	NA	Algae
26859	751	5652	472	2102	-8.146	-3.026	3.32E-05	0.000890034	591	craniferina_c23221	CUST_15764_PI416193496	183178959	ACC43967.1	82 kDa heat shock protein [Philodina roseola]	Fungus
27013	1187	215	551	30	5.052	2.337	1.04E-05	0.000434051	592	craniferina_c8232	CUST_9905_PI416193500	291176476	EFE32275.1	hypothetical protein ARB_00797 [Arthroderma benhamiae CBS 112371] 	Fungus
43833	4497	1061	1806	53	3.961	1.986	1.03E-06	9.98E-05	593	craniferina_c14664	CUST_13059_PI416193500	NA	NA	NA	Fungus
11987	28	116	4	25	-4.118	-2.042	1.96E-06	0.000151329	594	craniferina_c23911	CUST_14946_PI416193500	255570232	XP_002526076.1	"chaperone clpb, putative [Ricinus communis] "	Algae
35370	35	123	6	10	-3.581	-1.84	8.70E-09	4.27E-06	595	craniferina_c13365	CUST_7032_PI416193496	NA	NA	NA	Fungus
36959	326	1287	38	282	-3.906	-1.966	8.81E-07	8.86E-05	596	craniferina_c15171	CUST_13226_PI416193500	115492513	XP_001210884.1	predicted protein [Aspergillus terreus NIH2624] 	Fungus
28764	5	31	3	19	-6.607	-2.724	2.61E-05	0.000770255	597	craniferina_c19831	CUST_12544_PI416193496	NA	NA	NA	Fungus
12678	33	154	5	45	-4.611	-2.205	6.30E-06	0.000317121	598	craniferina_c3882	CUST_5822_PI416193500	226293829	EEH49249.1	conserved hypothetical protein [Paracoccidioides brasiliensis Pb18]	Fungus
8772	301	80	92	11	3.674	1.878	1.10E-07	2.28E-05	599	craniferina_c19517	CUST_12245_PI416193496	NA	NA	NA	Fungus
630	14578	95238	3827	5920	-6.687	-2.741	2.70E-05	0.000785764	600	craniferina_c1198	CUST_2129_PI416193500	189195992	XP_001934334.1	Hsp70 nucleotide exchange factor fes1 [Pyrenophora tritici-repentis Pt-1C-BFP] 	Fungus
44907	657	2441	244	169	-3.878	-1.955	7.36E-07	7.77E-05	601	craniferina_c21125	CUST_13779_PI416193496	145245211	XP_001394873.1	hypothetical protein An11g09150 [Aspergillus niger] 	Fungus
37870	48	194	18	6	-4.269	-2.094	3.67E-06	0.000222864	602	craniferina_c1516	CUST_2651_PI416193500	225679238	EEH17522.1	pirin [Paracoccidioides brasiliensis Pb03] 	Algae
23019	1512	122	823	16	10.782	3.431	4.86E-05	0.001147044	603	Cr_WMidi_9889E04.ab1	CUST_19035_PI416193500	NA	NA	NA	Fungus
44038	3968	15202	567	1191	-3.85	-1.945	6.01E-07	6.87E-05	604	craniferina_c5438	CUST_7468_PI416193500	189311142	ACD87749.1	glycerol kinase [Candidatus Liberibacter americanus]	Fungus
27426	97	4	67	2	21.661	4.437	6.87E-05	0.001434519	605	Cr_DMini_4609C07.ab1	CUST_17075_PI416193500	154305303	XP_001553054.1	hypothetical protein BC1G_08946 [Botryotinia fuckeliana B05.10] 	Fungus
42351	39	161	13	21	-4.3	-2.104	4.31E-06	0.000247361	606	craniferina_c13604	CUST_7235_PI416193496	159487533	XP_001701777.1	"ClpB chaperone, Hsp100 family [Chlamydomonas reinhardtii] "	Algae
8946	83	343	21	26	-4.213	-2.075	3.45E-06	0.000213985	607	craniferina_c13727	CUST_12750_PI416193500	NA	NA	NA	Fungus
13215	222	926	62	32	-4.268	-2.094	4.04E-06	0.000237814	608	craniferina_c23026	CUST_15575_PI416193496	NA	NA	NA	Fungus
408	75	3	16	1	22.029	4.461	7.15E-05	0.00147628	609	craniferina_c11451	CUST_5499_PI416193496	154269862	XP_001535830.1	hypothetical protein HCAG_09237 [Ajellomyces capsulatus NAm1] 	Fungus
30144	102	20	52	3	4.454	2.155	5.52E-06	0.000291879	610	craniferina_c22373	CUST_14968_PI416193496	NA	NA	NA	Algae
8974	95	15	51	7	6.136	2.617	2.28E-05	0.000700299	611	craniferina_c27380	CUST_15220_PI416193500	189208696	XP_001940681.1	predicted protein [Pyrenophora tritici-repentis Pt-1C-BFP] 	Fungus
9855	76	20	25	6	3.773	1.916	4.07E-07	5.33E-05	612	craniferina_c26852	CUST_19203_PI416193496	119196493	XP_001248850.1	hypothetical protein CIMG_02621 [Coccidioides immitis RS]	Fungus
41793	146	617	28	166	-4.169	-2.06	3.11E-06	0.000200441	613	craniferina_c10273	CUST_4670_PI416193496	296810900	XP_002845788.1	monocarboxylate permease-like protein [Arthroderma otae CBS 113480] 	Fungus
27457	5218	18736	1174	842	-3.649	-1.867	1.37E-07	2.63E-05	614	craniferina_c13815	CUST_7418_PI416193496	116787373	ABK24483.1	unknown [Picea sitchensis]	Algae
32388	2	61	0	41	-24.24	-4.599	7.52E-05	0.001531616	615	craniferina_c15166	CUST_8543_PI416193496	NA	NA	NA	Algae
551	14	79	9	14	-6.06	-2.599	2.24E-05	0.000691649	616	craniferina_c26145	CUST_18520_PI416193496	169784970	XP_001826946.1	hypothetical protein [Aspergillus oryzae RIB40] 	Fungus
37459	4	20	4	5	-6.164	-2.624	2.39E-05	0.000722248	617	craniferina_c20633	CUST_13308_PI416193496	NA	NA	NA	Fungus
2300	89	2	55	0	32.966	5.043	8.33E-05	0.001645878	618	Cr_DMini_3841D08.ab1	CUST_16930_PI416193500	NA	NA	NA	Algae
16850	2791	493	1208	244	5.82	2.541	2.02E-05	0.000648299	619	craniferina_c4754	CUST_6742_PI416193500	NA	NA	NA	Fungus
18224	91	2	51	0	45.013	5.492	8.96E-05	0.001725068	620	Cr_DMini_3841D08.ab1	CUST_16929_PI416193500	NA	NA	NA	Algae
30192	24	3	14	2	6.788	2.763	3.11E-05	0.000861644	621	craniferina_c1090	CUST_1958_PI416193500	169613667	XP_001800250.1	hypothetical protein SNOG_09966 [Phaeosphaeria nodorum SN15] 	Fungus
18878	22	3	9	0	7.173	2.843	3.41E-05	0.000908814	622	craniferina_c23928	CUST_16428_PI416193496	NA	NA	NA	Fungus
3663	36	139	2	12	-3.82	-1.933	6.89E-07	7.47E-05	623	craniferina_c5586	CUST_7613_PI416193500	295668943	XP_002795020.1	E3 ubiquitin-protein ligase bre1 [Paracoccidioides brasiliensis Pb01] 	Fungus
45102	250	59	106	2	3.916	1.969	1.55E-06	0.000130408	624	craniferina_c1980	CUST_299_PI416193496	NA	NA	NA	Fungus
25158	1900	8	1340	2	171.39	7.421	0.000112003	0.002012553	625	craniferina_lrc386	CUST_725_PI416193500	295674241	XP_002797666.1	hypothetical protein PAAG_00205 [Paracoccidioides brasiliensis Pb01] 	Fungus
13746	33	203	19	36	-6.696	-2.743	3.14E-05	0.000864667	626	craniferina_c2844	CUST_582_PI416193496	NA	NA	NA	Fungus
44660	2	15	0	11	-4.75	-2.248	1.03E-05	0.000430722	627	craniferina_c21416	CUST_14056_PI416193496	NA	NA	NA	Fungus
13095	587	2805	63	306	-4.78	-2.257	1.06E-05	0.000439998	628	craniferina_c10192	CUST_4612_PI416193496	NA	NA	NA	Algae
10767	82525	23019	22697	1910	3.493	1.805	1.26E-08	5.30E-06	629	craniferina_c2443	CUST_4018_PI416193500	156064133	XP_001597988.1	hypothetical protein SS1G_00074 [Sclerotinia sclerotiorum 1980] 	Fungus
42878	173	779	32	188	-4.449	-2.153	6.46E-06	0.00031977	630	craniferina_c13531	CUST_7173_PI416193496	169610395	XP_001798616.1	hypothetical protein SNOG_08297 [Phaeosphaeria nodorum SN15] 	Fungus
11989	2461	8469	841	880	-3.555	-1.83	6.74E-08	1.61E-05	631	craniferina_c3905	CUST_5846_PI416193500	NA	NA	NA	Algae
18087	2734	246	1527	58	9.766	3.288	5.17E-05	0.001191973	632	craniferina_c4985	CUST_6999_PI416193500	39968307	XP_365544.1	hypothetical protein MGG_02246 [Magnaporthe oryzae 70-15] 	Fungus
37983	21	75	6	14	-3.661	-1.872	2.96E-07	4.23E-05	633	craniferina_c10986	CUST_11635_PI416193500	255950270	XP_002565902.1	Pc22g20000 [Penicillium chrysogenum Wisconsin 54-1255] 	Fungus
14872	1028	5663	249	2803	-5.212	-2.382	1.61E-05	0.000561594	634	craniferina_c23081	CUST_15630_PI416193496	254386002	ZP_05001318.1	conserved hypothetical protein [Streptomyces sp. Mg1] 	Fungus
38294	281	952	54	25	-3.44	-1.782	2.89E-09	1.90E-06	635	craniferina_c16855	CUST_13905_PI416193500	296813471	XP_002847073.1	extracellular serine-threonine rich protein [Arthroderma otae CBS 113480] 	Algae
26161	8135	135	5934	7	42.112	5.396	9.54E-05	0.001799877	636	craniferina_c3543	CUST_5407_PI416193500	154309639	XP_001554153.1	hypothetical protein BC1G_07290 [Botryotinia fuckeliana B05.10] 	Fungus
28751	1242	199	754	30	5.148	2.364	1.56E-05	0.000549495	637	craniferina_c10604	CUST_11402_PI416193500	115387435	XP_001211223.1	conserved hypothetical protein [Aspergillus terreus NIH2624] 	Fungus
19455	2808	10	1896	5	240.375	7.909	0.000121793	0.002134326	638	craniferina_c25186	CUST_17608_PI416193496	239609375	EEQ86362.1	capsular associated protein [Ajellomyces dermatitidis ER-3]	Fungus
18657	46	158	7	17	-3.432	-1.779	2.37E-09	1.79E-06	639	craniferina_c6632	CUST_8646_PI416193500	296811272	XP_002845974.1	jade-1 [Arthroderma otae CBS 113480] 	Algae
32975	5	19	3	2	-4.724	-2.24	1.08E-05	0.000442807	640	craniferina_c12215	CUST_6072_PI416193496	NA	NA	NA	Fungus
1491	693	112	384	17	5.347	2.419	1.84E-05	0.000609578	641	craniferina_c15770	CUST_9030_PI416193496	169779629	XP_001824279.1	hypothetical protein [Aspergillus oryzae RIB40] 	Fungus
4585	43	153	7	2	-3.581	-1.84	1.61E-07	2.84E-05	642	craniferina_c19069	CUST_11814_PI416193496	NA	NA	NA	Algae
34570	36	142	13	50	-3.869	-1.952	1.65E-06	0.000134848	643	craniferina_c12120	CUST_5996_PI416193496	NA	NA	NA	Fungus
34968	63	225	12	14	-3.593	-1.845	1.92E-07	3.17E-05	644	craniferina_c10568	CUST_4877_PI416193496	242804178	XP_002484322.1	"endoplasmic reticulum and nuclear membrane proteinc Npl4, putative [Talaromyces stipitatus ATCC 10500] "	Fungus
15690	4710	1139	1914	20	3.855	1.947	1.59E-06	0.000132229	645	craniferina_c14664	CUST_13060_PI416193500	NA	NA	NA	Fungus
37677	6833	8	5192	4	600.709	9.231	0.000132257	0.002256116	646	craniferina_c3722	CUST_5622_PI416193500	169622603	XP_001804710.1	hypothetical protein SNOG_14526 [Phaeosphaeria nodorum SN15] 	Fungus
3502	2	14	0	11	-5.631	-2.493	2.31E-05	0.000704586	647	craniferina_c26248	CUST_18618_PI416193496	NA	NA	NA	Fungus
26696	3591	1033	405	196	3.502	1.808	7.88E-08	1.79E-05	648	craniferina_c2706	CUST_4347_PI416193500	151935569	ABS18779.1	putative WD40 protein [Xanthoria elegans]	Fungus
17170	33459	9245	2927	812	3.619	1.855	3.56E-07	4.79E-05	649	craniferina_c4174	CUST_6145_PI416193500	46115050	XP_383543.1	hypothetical protein FG03367.1 [Gibberella zeae PH-1]	Fungus
9101	371	98	56	15	3.791	1.923	1.25E-06	0.000112488	650	craniferina_c7313	CUST_2737_PI416193496	255945191	XP_002563363.1	Pc20g08400 [Penicillium chrysogenum Wisconsin 54-1255] 	Fungus
3325	136	26	63	4	4.922	2.299	1.46E-05	0.000526511	651	craniferina_lrc605	CUST_1107_PI416193500	238505620	XP_002384026.1	conserved hypothetical protein [Aspergillus flavus NRRL3357] 	Fungus
39069	283	1280	23	356	-4.407	-2.14	8.16E-06	0.000372537	652	craniferina_c7079	CUST_8974_PI416193500	NA	NA	NA	Fungus
36272	1271	5686	1104	2119	-5.483	-2.455	2.21E-05	0.000685273	653	craniferina_c23126	CUST_15672_PI416193496	238504394	XP_002383428.1	"hscarg dehydrogenase, putative [Aspergillus flavus NRRL3357] "	Algae
12901	21	73	3	7	-3.569	-1.835	2.48E-07	3.75E-05	654	craniferina_c7004	CUST_2542_PI416193496	169599765	XP_001793305.1	hypothetical protein SNOG_02708 [Phaeosphaeria nodorum SN15] 	Fungus
23311	7542	1472	2424	61	4.919	2.298	1.50E-05	0.000536099	655	craniferina_c1622	CUST_2811_PI416193500	145231624	XP_001399288.1	hypothetical protein An02g01480 [Aspergillus niger] 	Fungus
38873	169	779	63	166	-4.779	-2.257	1.30E-05	0.000491822	656	craniferina_c16848	CUST_13901_PI416193500	NA	NA	NA	Algae
5010	8172	1153	4752	82	5.952	2.573	2.92E-05	0.00082675	657	craniferina_c2210	CUST_366_PI416193496	156065907	XP_001598875.1	predicted protein [Sclerotinia sclerotiorum 1980] 	Fungus
23059	129	12	80	4	9.331	3.222	5.75E-05	0.001276931	658	craniferina_c20894	CUST_13560_PI416193496	169611232	XP_001799034.1	hypothetical protein SNOG_08724 [Phaeosphaeria nodorum SN15] 	Fungus
42550	4808	18605	1469	4716	-3.905	-1.965	2.85E-06	0.000190602	659	craniferina_lrc7088	CUST_2597_PI416193496	237702460	ZP_04532941.1	conserved hypothetical protein [Escherichia sp. 3_2_53FAA] 	Fungus
30357	54	219	16	25	-4.221	-2.078	6.73E-06	0.000328019	660	craniferina_c1516	CUST_2652_PI416193500	225679238	EEH17522.1	pirin [Paracoccidioides brasiliensis Pb03] 	Algae
5370	129	36	28	9	3.634	1.862	6.18E-07	6.99E-05	661	BTK05726005(c)SJ1(t)Dry_0.5-1kb_1441-1536_C3(p)T3(s)090205SJ1SEQ1.019.ab1	CUST_15488_PI416193500	NA	NA	NA	NA
6302	29	107	3	21	-3.62	-1.856	5.98E-07	6.87E-05	662	craniferina_c18898	CUST_11654_PI416193496	255953951	XP_002567728.1	Pc21g06860 [Penicillium chrysogenum Wisconsin 54-1255] 	Fungus
26871	126	12	72	12	11.891	3.572	7.21E-05	0.00148608	663	craniferina_c11657	CUST_5641_PI416193496	154318578	XP_001558607.1	hypothetical protein BC1G_02678 [Botryotinia fuckeliana B05.10] 	Fungus
10289	5	23	6	3	-6.143	-2.619	3.29E-05	0.000886561	664	craniferina_c2559	CUST_4168_PI416193500	154321644	XP_001560137.1	hypothetical protein BC1G_00969 [Botryotinia fuckeliana B05.10] 	Fungus
28093	28	2	19	0	11.399	3.511	7.04E-05	0.001459592	665	craniferina_c23330	CUST_15869_PI416193496	207099797	CAQ52951.1	CD4-specific ankyrin repeat protein D5.1 [synthetic construct]	Fungus
14012	213	41	107	4	4.654	2.218	1.24E-05	0.000478962	666	craniferina_c12055	CUST_12195_PI416193500	238486578	XP_002374527.1	"cytosine deaminase, putative [Aspergillus flavus NRRL3357] "	Fungus
5749	1037	4763	606	934	-5.058	-2.339	1.85E-05	0.000612066	667	craniferina_lrc11426	CUST_11881_PI416193500	13359451	BAB33421.1	putative senescence-associated protein [Pisum sativum]	Fungus
1941	3285	13270	611	6087	-3.821	-1.934	2.12E-06	0.000158289	668	craniferina_lrc334	CUST_632_PI416193500	169598380	XP_001792613.1	hypothetical protein SNOG_01992 [Phaeosphaeria nodorum SN15] 	Fungus
19000	5161	44164	3325	12669	-9.543	-3.254	6.24E-05	0.001348936	669	craniferina_c21530	CUST_14168_PI416193496	226288202	EEH43714.1	hypothetical protein PADG_00003 [Paracoccidioides brasiliensis Pb18]	Algae
36260	60	14	27	1	3.986	1.995	4.21E-06	0.00024509	670	craniferina_c27380	CUST_15219_PI416193500	189208696	XP_001940681.1	predicted protein [Pyrenophora tritici-repentis Pt-1C-BFP] 	Fungus
28298	20335	84661	3053	2198	-4.196	-2.069	6.94E-06	0.000333808	671	craniferina_c10759	CUST_11485_PI416193500	NA	NA	NA	Algae
39731	38407	10383	9315	1014	3.63	1.86	7.60E-07	7.94E-05	672	craniferina_lrc219	CUST_413_PI416193500	256735052	EEU48398.1	predicted protein [Nectria haematococca mpVI 77-13-4]	Fungus
4597	275	11	196	4	19.908	4.315	9.54E-05	0.001799877	673	craniferina_lrc8932	CUST_10430_PI416193500	NA	NA	NA	Fungus
6410	38	147	14	57	-3.823	-1.935	2.29E-06	0.000165285	674	craniferina_c22803	CUST_15368_PI416193496	NA	NA	NA	Fungus
29490	82	11	42	2	7	2.807	4.61E-05	0.001109376	675	craniferina_c7353	CUST_9177_PI416193500	NA	NA	NA	Fungus
30985	3387	1002	273	177	3.406	1.768	5.69E-08	1.44E-05	676	craniferina_c2706	CUST_4348_PI416193500	151935569	ABS18779.1	putative WD40 protein [Xanthoria elegans]	Fungus
34395	25910	86420	2065	1061	-3.342	-1.741	1.07E-08	4.76E-06	677	craniferina_c8770	CUST_10323_PI416193500	169604202	XP_001795522.1	hypothetical protein SNOG_05112 [Phaeosphaeria nodorum SN15] 	Fungus
30389	579	2131	177	483	-3.736	-1.902	1.72E-06	0.000139041	678	craniferina_c12767	CUST_6525_PI416193496	169596849	XP_001791848.1	hypothetical protein SNOG_01194 [Phaeosphaeria nodorum SN15] 	Fungus
13205	6	30	3	7	-5.027	-2.33	1.93E-05	0.000628935	679	craniferina_c25454	CUST_17864_PI416193496	NA	NA	NA	Fungus
26761	1456	15593	424	2591	-10.896	-3.446	7.26E-05	0.001493485	680	craniferina_c6075	CUST_2016_PI416193496	NA	NA	NA	Algae
4805	335	1496	193	482	-4.768	-2.254	1.53E-05	0.000542434	681	craniferina_c11313	CUST_11816_PI416193500	115402343	XP_001217248.1	hypothetical protein ATEG_08662 [Aspergillus terreus NIH2624] 	Fungus
37837	8	31	2	3	-4.033	-2.012	5.36E-06	0.000285967	682	craniferina_c18270	CUST_11061_PI416193496	154294152	XP_001547519.1	hypothetical protein BC1G_14146 [Botryotinia fuckeliana B05.10] 	Fungus
18500	499	141	130	1	3.458	1.79	1.73E-07	2.99E-05	683	craniferina_c21697	CUST_14329_PI416193496	NA	NA	NA	Fungus
26834	20311	4894	9071	1352	3.956	1.984	4.46E-06	0.000254118	684	craniferina_lrc513	CUST_956_PI416193500	295664112	XP_002792608.1	40S ribosomal protein S22 [Paracoccidioides brasiliensis Pb01] 	Fungus
42735	32775	9261	2812	1114	3.547	1.827	5.03E-07	6.16E-05	685	craniferina_c4174	CUST_6146_PI416193500	46115050	XP_383543.1	hypothetical protein FG03367.1 [Gibberella zeae PH-1]	Fungus
43270	344	3	240	0	83.629	6.386	0.000132401	0.002257424	686	craniferina_c25350	CUST_17766_PI416193496	NA	NA	NA	Fungus
32063	173	840	113	199	-5.477	-2.453	2.76E-05	0.000796336	687	craniferina_c28024	CUST_20291_PI416193496	NA	NA	NA	Fungus
32673	21	4	12	2	5.03	2.331	2.04E-05	0.000651121	688	craniferina_c10834	CUST_5063_PI416193496	NA	NA	NA	Fungus
23655	769	3180	360	1314	-4.212	-2.075	8.44E-06	0.000380735	689	craniferina_c10188	CUST_4608_PI416193496	240106172	EER24365.1	Ferric reductase NAD binding domain containing protein [Coccidioides posadasii C735 delta SOWgp]	Algae
13217	226	11	298	1	10.817	3.435	7.52E-05	0.001530903	690	craniferina_c9163	CUST_10565_PI416193500	NA	NA	NA	Fungus
11546	58	5	35	2	11.274	3.495	7.81E-05	0.001567845	691	craniferina_c7203	CUST_9060_PI416193500	296422622	XP_002840858.1	hypothetical protein [Tuber melanosporum Mel28] 	Algae
44047	5801	29103	5672	9551	-6.774	-2.76	4.73E-05	0.001132207	692	craniferina_c2807	CUST_4480_PI416193500	NA	NA	NA	Fungus
2810	63	255	47	25	-4.783	-2.258	1.67E-05	0.000570702	693	craniferina_c24471	CUST_16939_PI416193496	NA	NA	NA	Fungus
1662	1489	149	768	17	8.839	3.144	6.38E-05	0.00136705	694	Cr_WMidi_9889E04.ab1	CUST_19034_PI416193500	NA	NA	NA	Fungus
16670	1637	10780	1768	5212	-9.093	-3.185	6.62E-05	0.001404797	695	craniferina_c1142	CUST_2042_PI416193500	NA	NA	NA	Fungus
38786	64	213	15	31	-3.374	-1.754	8.16E-08	1.83E-05	696	craniferina_c19535	CUST_12261_PI416193496	NA	NA	NA	Algae
38219	20626	2191	17570	655	7.752	2.955	5.70E-05	0.001267691	697	Cr_DMini_1249B03.ab1	CUST_16565_PI416193500	238505620	XP_002384026.1	conserved hypothetical protein [Aspergillus flavus NRRL3357] 	Fungus
40153	25714	84237	1551	3611	-3.278	-1.713	6.13E-09	3.42E-06	698	craniferina_c8770	CUST_10324_PI416193500	169604202	XP_001795522.1	hypothetical protein SNOG_05112 [Phaeosphaeria nodorum SN15] 	Fungus
20798	17	61	7	8	-3.679	-1.879	1.82E-06	0.000145076	699	craniferina_c21191	CUST_13843_PI416193496	NA	NA	NA	Fungus
34779	44	3	25	1	14.181	3.826	9.28E-05	0.001768977	700	craniferina_c2616	CUST_4240_PI416193500	255943817	XP_002562676.1	Pc20g01160 [Penicillium chrysogenum Wisconsin 54-1255] 	Fungus
7392	63	293	23	32	-4.82	-2.269	1.85E-05	0.000610367	701	craniferina_c6137	CUST_8163_PI416193500	159130825	EDP55938.1	DnaJ domain protein [Aspergillus fumigatus A1163]	Algae
20371	327	1513	88	332	-4.654	-2.219	1.53E-05	0.000542942	702	craniferina_c11003	CUST_5174_PI416193496	189198762	XP_001935718.1	ferric reductase [Pyrenophora tritici-repentis Pt-1C-BFP] 	Fungus
40390	5843	108	4236	9	37.892	5.244	0.000126136	0.002184618	703	craniferina_c3543	CUST_5408_PI416193500	154309639	XP_001554153.1	hypothetical protein BC1G_07290 [Botryotinia fuckeliana B05.10] 	Fungus
18509	16	4	3	1	4.264	2.092	1.07E-05	0.000442807	704	craniferina_c26565	CUST_18923_PI416193496	NA	NA	NA	Fungus
5179	40	2	24	0	13.373	3.741	9.28E-05	0.001768977	705	Cr_DMidi_9697B01.ab1	CUST_16415_PI416193500	NA	NA	NA	Algae
20731	12	2	3	0	6.007	2.587	3.86E-05	0.000988084	706	craniferina_c14488	CUST_12999_PI416193500	NA	NA	NA	Algae
24856	33493	8684	7506	756	3.795	1.924	3.00E-06	0.000197805	707	craniferina_lrc187	CUST_351_PI416193500	156056565	XP_001594206.1	60S ribosomal protein L21 [Sclerotinia sclerotiorum 1980] 	Fungus
27517	95	4	62	1	18.521	4.211	0.000109334	0.001982809	708	craniferina_c21340	CUST_13985_PI416193496	NA	NA	NA	Algae
28513	855	89	417	8	8.653	3.113	6.76E-05	0.001422023	709	craniferina_c27444	CUST_19768_PI416193496	NA	NA	NA	Fungus
38574	3733	145	488	69	27.824	4.798	0.000121872	0.002134359	710	craniferina_c8230	CUST_3276_PI416193496	NA	NA	NA	Fungus
4536	296	76	51	10	3.863	1.95	4.30E-06	0.000247361	711	craniferina_lrc225	CUST_426_PI416193500	242812643	XP_002486000.1	conserved hypothetical protein [Talaromyces stipitatus ATCC 10500] 	Fungus
19486	289	1021	46	140	-3.538	-1.823	8.43E-07	8.59E-05	712	craniferina_c22185	CUST_14790_PI416193496	258575817	XP_002542090.1	predicted protein [Uncinocarpus reesii 1704] 	Fungus
31655	2018	7518	591	506	-3.821	-1.934	3.57E-06	0.00021884	713	craniferina_lrc3377	CUST_5196_PI416193500	78033431	CAJ30046.1	hypothetical protein [Magnetospirillum gryphiswaldense]	Algae
26886	3877	37	2631	8	84.757	6.405	0.000142831	0.002356575	714	craniferina_c8594	CUST_10199_PI416193500	296804506	XP_002843105.1	conserved hypothetical protein [Arthroderma otae CBS 113480] 	Fungus
40109	595	9	420	3	52.912	5.726	0.000137922	0.002317824	715	craniferina_c26751	CUST_19105_PI416193496	116208544	XP_001230081.1	predicted protein [Chaetomium globosum CBS 148.51] 	Fungus
37315	1125	5580	355	1045	-5.061	-2.339	2.52E-05	0.000752111	716	craniferina_c15100	CUST_13192_PI416193500	237842873	XP_002370734.1	"polyubiquitin, putative [Toxoplasma gondii ME49] "	Fungus
44306	812	144	284	41	5.529	2.467	3.23E-05	0.000874365	717	craniferina_c13054	CUST_6759_PI416193496	116205377	XP_001228499.1	hypothetical protein CHGG_10572 [Chaetomium globosum CBS 148.51] 	Algae
20187	32	112	9	8	-3.661	-1.872	2.03E-06	0.000154099	718	craniferina_c22634	CUST_15206_PI416193496	145601725	XP_001403132.1	hypothetical protein MGG_14264 [Magnaporthe oryzae 70-15] 	Fungus
15241	65	264	17	118	-3.916	-1.969	5.59E-06	0.000293212	719	craniferina_c5939	CUST_7979_PI416193500	225560238	EEH08520.1	conserved hypothetical protein [Ajellomyces capsulatus G186AR]	Algae
38359	15	64	1	11	-4.111	-2.039	8.58E-06	0.000384057	720	craniferina_c16193	CUST_9365_PI416193496	NA	NA	NA	Fungus
27212	13800	45621	2271	1190	-3.334	-1.737	1.05E-07	2.20E-05	721	craniferina_c26732	CUST_19086_PI416193496	NA	NA	NA	Algae
21771	12	75	5	15	-6.365	-2.67	4.70E-05	0.001125743	722	craniferina_c20457	CUST_13146_PI416193496	NA	NA	NA	Algae
32469	8740	1771	4831	325	4.446	2.153	1.36E-05	0.000505929	723	Cr_DMini_3841H01.ab1	CUST_17004_PI416193500	71018401	XP_759431.1	hypothetical protein UM03284.1 [Ustilago maydis 521] 	Fungus
44896	122	438	10	98	-3.535	-1.822	1.01E-06	9.85E-05	724	craniferina_c24839	CUST_17284_PI416193496	255943173	XP_002562355.1	Pc18g05280 [Penicillium chrysogenum Wisconsin 54-1255] 	Fungus
15074	247	54	127	11	4.111	2.04	9.08E-06	0.000398893	725	craniferina_c22757	CUST_14823_PI416193500	189199542	XP_001936108.1	vacuolar membrane protein [Pyrenophora tritici-repentis Pt-1C-BFP] 	Fungus
20345	10	2	4	1	4.638	2.214	1.75E-05	0.000590759	726	Cr_Midi_01A02.ab1	CUST_17676_PI416193500	295667347	XP_002794223.1	40S ribosomal protein S4 [Paracoccidioides brasiliensis Pb01] 	Algae
34646	959	272	112	25	3.522	1.816	9.81E-07	9.63E-05	727	craniferina_c15961	CUST_9183_PI416193496	NA	NA	NA	Fungus
9174	40612	146490	9479	24451	-3.637	-1.863	2.14E-06	0.000159135	728	craniferina_c1790	CUST_256_PI416193496	NA	NA	NA	Algae
28654	5	56	6	42	-12.735	-3.671	9.97E-05	0.001859604	729	craniferina_c14858	CUST_8287_PI416193496	45479211	AAS66655.1	ferritin [Hyalomma asiaticum asiaticum]	Fungus
11975	528	83	164	57	7.278	2.864	6.15E-05	0.001336641	730	craniferina_c7440	CUST_2816_PI416193496	NA	NA	NA	Fungus
24897	705	2303	62	246	-3.264	-1.707	4.26E-08	1.17E-05	731	craniferina_c19968	CUST_12675_PI416193496	NA	NA	NA	Algae
25505	203	14	158	5	12.52	3.646	0.000100519	0.001872244	732	craniferina_c1731	CUST_243_PI416193496	NA	NA	NA	Fungus
36109	7	29	4	7	-4.554	-2.187	1.66E-05	0.000570227	733	craniferina_c8684	CUST_3550_PI416193496	NA	NA	NA	Algae
14710	22	407	16	273	-18.1	-4.178	0.000117415	0.002077733	734	craniferina_c1846	CUST_3151_PI416193500	NA	NA	NA	Fungus
32337	793	83	520	25	7.614	2.929	6.61E-05	0.0014042	735	craniferina_c6386	CUST_2187_PI416193496	NA	NA	NA	Fungus
35760	32	116	9	22	-3.63	-1.86	2.26E-06	0.000164115	736	craniferina_c12715	CUST_6481_PI416193496	119178282	XP_001240828.1	hypothetical protein CIMG_07991 [Coccidioides immitis RS]	Fungus
16588	3797	15231	2655	4864	-4.504	-2.171	1.60E-05	0.000559059	737	craniferina_c16527	CUST_9632_PI416193496	NA	NA	NA	Fungus
40535	290	66	149	13	3.973	1.99	7.70E-06	0.000358727	738	craniferina_c16658	CUST_9736_PI416193496	NA	NA	NA	Fungus
22674	30	103	12	15	-3.6	-1.848	2.10E-06	0.000157583	739	craniferina_c9368	CUST_10698_PI416193500	189206946	XP_001939807.1	coronin-6 [Pyrenophora tritici-repentis Pt-1C-BFP] 	Fungus
1757	2013	7496	556	737	-3.801	-1.926	4.51E-06	0.000255606	740	craniferina_lrc3377	CUST_5195_PI416193500	78033431	CAJ30046.1	hypothetical protein [Magnetospirillum gryphiswaldense]	Algae
42191	444	6683	312	1231	-17.773	-4.152	0.000120504	0.002118589	741	craniferina_s28422	CUST_20611_PI416193496	NA	NA	NA	Algae
41794	80	21	26	3	3.677	1.879	3.05E-06	0.000199358	742	craniferina_c23569	CUST_16091_PI416193496	NA	NA	NA	Fungus
29428	42397	11436	11342	897	3.615	1.854	2.25E-06	0.000163694	743	craniferina_lrc219	CUST_414_PI416193500	256735052	EEU48398.1	predicted protein [Nectria haematococca mpVI 77-13-4]	Fungus
5914	21	76	7	22	-3.645	-1.866	2.63E-06	0.000180763	744	craniferina_c10054	CUST_4513_PI416193496	212540798	XP_002150554.1	"pre-mRNA splicing factor, putative [Penicillium marneffei ATCC 18224] "	Algae
8781	218	782	21	145	-3.555	-1.83	1.80E-06	0.000144025	745	craniferina_c3494	CUST_5349_PI416193500	212526954	XP_002143634.1	conserved hypothetical protein [Penicillium marneffei ATCC 18224] 	Fungus
1587	8	30	3	6	-3.575	-1.838	2.00E-06	0.000152837	746	craniferina_c11875	CUST_5804_PI416193496	NA	NA	NA	Fungus
16800	2003	9915	998	1657	-5.332	-2.415	3.51E-05	0.000928889	747	craniferina_s28453	CUST_20642_PI416193496	78033431	CAJ30046.1	hypothetical protein [Magnetospirillum gryphiswaldense]	Algae
27461	87	357	20	113	-4.038	-2.014	9.65E-06	0.000415343	748	craniferina_c11260	CUST_5363_PI416193496	116208760	XP_001230189.1	hypothetical protein CHGG_03673 [Chaetomium globosum CBS 148.51] 	Fungus
37615	22609	88847	2801	4164	-3.948	-1.981	8.12E-06	0.000371323	749	craniferina_c10759	CUST_11486_PI416193500	NA	NA	NA	Algae
639	3	13	0	4	-5.008	-2.324	2.95E-05	0.000832623	750	craniferina_c3037	CUST_650_PI416193496	123484386	XP_001324252.1	ankyrin repeat protein [Trichomonas vaginalis G3] 	Fungus
29181	68	240	21	53	-3.557	-1.83	2.02E-06	0.000153799	751	craniferina_c1950	CUST_3316_PI416193500	189206307	XP_001939488.1	histone acetyltransferase ESA1 [Pyrenophora tritici-repentis Pt-1C-BFP] 	Fungus
19867	970	3152	224	355	-3.298	-1.722	2.00E-07	3.26E-05	752	craniferina_c16786	CUST_9830_PI416193496	168029917	XP_001767471.1	predicted protein [Physcomitrella patens subsp. patens] 	Algae
19308	8	32	5	5	-4.821	-2.269	2.63E-05	0.000772857	753	craniferina_c14409	CUST_7911_PI416193496	NA	NA	NA	Fungus
25091	6	27	2	1	-5.03	-2.331	3.10E-05	0.000861596	754	craniferina_c15550	CUST_8852_PI416193496	NA	NA	NA	Algae
13031	15	57	4	2	-3.807	-1.929	5.44E-06	0.000288866	755	craniferina_c13396	CUST_7059_PI416193496	189209307	XP_001940986.1	conserved hypothetical protein [Pyrenophora tritici-repentis Pt-1C-BFP] 	Fungus
25365	1906	7135	565	580	-3.838	-1.94	6.08E-06	0.000308408	756	craniferina_lrc1298	CUST_2290_PI416193500	78033430	CAJ30045.1	conserved hypothetical protein [Magnetospirillum gryphiswaldense]	Fungus
22181	21	68	2	15	-3.226	-1.69	8.83E-08	1.95E-05	757	craniferina_c9816	CUST_4346_PI416193496	242765529	XP_002340992.1	"autophagy ubiquitin-activating enzyme ApgG, putative [Talaromyces stipitatus ATCC 10500] "	Fungus
28964	20532	2246	16827	745	7.739	2.952	7.51E-05	0.001530382	758	Cr_DMini_4897E08.ab1	CUST_17287_PI416193500	238505620	XP_002384026.1	conserved hypothetical protein [Aspergillus flavus NRRL3357] 	Fungus
39490	1925	26	1301	12	61.378	5.94	0.000158667	0.00251402	759	craniferina_c1115	CUST_1999_PI416193500	NA	NA	NA	Algae
25424	898	5082	989	1116	-9.061	-3.18	8.81E-05	0.001705711	760	craniferina_c12017	CUST_5917_PI416193496	NA	NA	NA	Fungus
24001	42	2	26	0	19.387	4.277	0.000135293	0.002289542	761	craniferina_c25970	CUST_18351_PI416193496	NA	NA	NA	Algae
41051	16391	54563	2163	234	-3.348	-1.743	5.44E-07	6.44E-05	762	craniferina_c2191	CUST_3659_PI416193500	261196133	XP_002624470.1	deubiquitination-protection protein dph1 [Ajellomyces dermatitidis SLH14081] 	Fungus
13865	538	1884	137	278	-3.557	-1.831	2.44E-06	0.000172317	763	craniferina_c24243	CUST_16726_PI416193496	NA	NA	NA	Fungus
33235	199	894	64	195	-4.58	-2.195	2.11E-05	0.000665783	764	craniferina_c16848	CUST_13902_PI416193500	NA	NA	NA	Algae
5374	1816	64454	469	13712	-35.795	-5.162	0.000150824	0.00244201	765	craniferina_c15585	CUST_8882_PI416193496	239617276	YP_002940598.1	heat shock protein Hsp20 [Kosmotoga olearia TBF 19.5.1] 	Algae
7422	306	1115	144	101	-3.894	-1.961	8.27E-06	0.000374873	766	craniferina_c11726	CUST_5692_PI416193496	NA	NA	NA	Algae
15493	114	402	27	51	-3.561	-1.832	2.55E-06	0.000177416	767	craniferina_c15144	CUST_8526_PI416193496	NA	NA	NA	Algae
2547	667	2559	54	401	-3.812	-1.931	6.29E-06	0.000316939	768	craniferina_c23148	CUST_15693_PI416193496	169612219	XP_001799527.1	hypothetical protein SNOG_09228 [Phaeosphaeria nodorum SN15] 	Fungus
3105	1003	57	582	17	16.312	4.028	0.000132129	0.00225488	769	craniferina_lrc15033	CUST_8438_PI416193496	145236958	XP_001391126.1	hypothetical protein An07g00330 [Aspergillus niger] 	Fungus
43139	2105	13	1493	7	148.589	7.215	0.000183116	0.00276903	770	craniferina_c6475	CUST_2231_PI416193496	189207344	XP_001940006.1	retromer complex subunit Vps17 [Pyrenophora tritici-repentis Pt-1C-BFP] 	Algae
42142	21	69	3	7	-3.26	-1.705	2.39E-07	3.68E-05	771	craniferina_c25927	CUST_18309_PI416193496	295669416	XP_002795256.1	2-oxoglutarate dehydrogenase E1 [Paracoccidioides brasiliensis Pb01] 	Algae
22804	8088	29706	1342	1897	-3.7	-1.888	4.96E-06	0.000272502	772	craniferina_c21778	CUST_14403_PI416193496	189204830	XP_001938750.1	conserved hypothetical protein [Pyrenophora tritici-repentis Pt-1C-BFP] 	Fungus
4826	10403	32590	1484	4837	-3.13	-1.646	1.66E-08	6.37E-06	773	craniferina_lrc23961	CUST_16460_PI416193496	259147676	CAY80926.1	Pir1p [Saccharomyces cerevisiae EC1118]	Fungus
7097	7920	382	5454	65	15.522	3.956	0.000130997	0.002241186	774	craniferina_c12493	CUST_12377_PI416193500	NA	NA	NA	Fungus
42782	50	3	41	1	9.986	3.32	0.000102499	0.001892672	775	craniferina_c14237	CUST_7769_PI416193496	NA	NA	NA	Algae
32408	2	8	0	2	-3.848	-1.944	7.82E-06	0.000361536	776	craniferina_c12879	CUST_6615_PI416193496	NA	NA	NA	Fungus
5456	8	54	1	23	-6.21	-2.635	5.99E-05	0.001318441	777	craniferina_c19054	CUST_11801_PI416193496	NA	NA	NA	Algae
33157	15	3	5	1	5.449	2.446	4.48E-05	0.001089352	778	craniferina_c18630	CUST_11401_PI416193496	NA	NA	NA	Fungus
8412	2	8	0	3	-3.317	-1.73	6.45E-07	7.19E-05	779	craniferina_lrc166	CUST_316_PI416193500	242822212	XP_002487840.1	"heat shock protein Hsp30/Hsp42, putative [Talaromyces stipitatus ATCC 10500] "	Fungus
1852	45	3	34	0	11.234	3.49	0.000116033	0.00206043	780	craniferina_c26545	CUST_18903_PI416193496	296808885	XP_002844781.1	ATP-binding cassette sub-family A member 7 [Arthroderma otae CBS 113480] 	Fungus
29158	960	80	205	32	12.49	3.643	0.000124616	0.002167976	781	Cr_DMini_2305B10.ab1	CUST_16733_PI416193500	NA	NA	NA	Fungus
20239	253	11	322	3	13.274	3.731	0.000129297	0.002223882	782	craniferina_c9163	CUST_10566_PI416193500	NA	NA	NA	Fungus
29924	2254	3	1667	1	490.341	8.938	0.000208767	0.003029867	783	craniferina_c3722	CUST_5621_PI416193500	169622603	XP_001804710.1	hypothetical protein SNOG_14526 [Phaeosphaeria nodorum SN15] 	Fungus
41317	477	126	143	41	3.8	1.926	7.43E-06	0.000349608	784	craniferina_c16887	CUST_9910_PI416193496	NA	NA	NA	Fungus
2315	231	851	122	148	-3.963	-1.987	1.17E-05	0.000463306	785	craniferina_c9200	CUST_10588_PI416193500	NA	NA	NA	Fungus
43769	474	7012	323	1406	-17.411	-4.122	0.00014246	0.002356206	786	craniferina_lrc28192	CUST_20418_PI416193496	NA	NA	NA	Algae
14009	3363	724	1680	199	4.252	2.088	1.84E-05	0.000610367	787	craniferina_lrc182	CUST_343_PI416193500	70999712	XP_754573.1	nuclear transport factor NTF-2 [Aspergillus fumigatus Af293] 	Fungus
21063	3408	1014	1118	55	3.225	1.689	3.43E-07	4.67E-05	788	craniferina_c4003	CUST_5949_PI416193500	NA	NA	NA	Fungus
23715	18	57	1	4	-3.193	-1.675	2.15E-07	3.42E-05	789	craniferina_c5401	CUST_7431_PI416193500	154273497	XP_001537600.1	predicted protein [Ajellomyces capsulatus NAm1] 	Algae
29017	348	1097	62	283	-3.122	-1.642	4.81E-08	1.24E-05	790	Cr_DMidi_6817E05.ab1	CUST_16024_PI416193500	242820427	XP_002487508.1	"extracellular matrix protein, putative [Talaromyces stipitatus ATCC 10500] "	Algae
33476	5	36	4	24	-7.22	-2.852	8.44E-05	0.001660636	791	craniferina_c26366	CUST_18730_PI416193496	91085847	XP_974980.1	PREDICTED: similar to LIM and SH3 domain protein F42H10.3 [Tribolium castaneum] 	Algae
42948	186	648	43	59	-3.535	-1.822	3.32E-06	0.000208641	792	craniferina_lrc13356	CUST_7024_PI416193496	291183758	EFE39356.1	hypothetical protein TRV_05949 [Trichophyton verrucosum HKI 0517]	Fungus
470	5377	581	3204	89	7.702	2.945	9.06E-05	0.001738368	793	Cr_WMidi_8449E11.ab1	CUST_18806_PI416193500	NA	NA	NA	Algae
17240	19	99	8	32	-5.357	-2.421	4.78E-05	0.001136792	794	craniferina_c22357	CUST_14953_PI416193496	154295360	XP_001548116.1	hypothetical protein BC1G_13261 [Botryotinia fuckeliana B05.10] 	Fungus
28371	6015	635	3593	104	7.884	2.979	9.35E-05	0.001778075	795	Cr_WMidi_8449E11.ab1	CUST_18807_PI416193500	NA	NA	NA	Algae
34872	335	1130	58	364	-3.279	-1.713	7.09E-07	7.64E-05	796	craniferina_c12932	CUST_6656_PI416193496	NA	NA	NA	Algae
41744	587	30	389	15	16.403	4.036	0.000144493	0.002369634	797	craniferina_c1252	CUST_146_PI416193496	NA	NA	NA	Fungus
45184	69	16	41	0	3.829	1.937	9.40E-06	0.000408511	798	craniferina_c26061	CUST_18441_PI416193496	NA	NA	NA	Fungus
31731	273	1099	57	667	-3.623	-1.857	5.26E-06	0.000282414	799	craniferina_c4665	CUST_6659_PI416193500	NA	NA	NA	Fungus
204	1402	396	552	27	3.344	1.741	1.30E-06	0.000114993	800	craniferina_c14528	CUST_8011_PI416193496	NA	NA	NA	Fungus
40930	8	25	3	3	-3.349	-1.744	1.35E-06	0.000117756	801	craniferina_c9130	CUST_10548_PI416193500	154313861	XP_001556256.1	hypothetical protein BC1G_05780 [Botryotinia fuckeliana B05.10] 	Algae
4964	173	604	20	22	-3.503	-1.809	3.23E-06	0.000204981	802	craniferina_c14342	CUST_7851_PI416193496	296421553	XP_002840329.1	hypothetical protein [Tuber melanosporum Mel28] 	Algae
14236	21	2	4	0	11.25	3.492	0.000128845	0.002220227	803	Cr_DMidi_5281H07.ab1	CUST_15779_PI416193500	NA	NA	NA	Fungus
30057	36	131	10	24	-3.622	-1.857	5.49E-06	0.000290513	804	craniferina_c27049	CUST_19394_PI416193496	240277664	EER41172.1	UBX domain-containing protein [Ajellomyces capsulatus H143]	Fungus
16884	7	32	6	2	-6.113	-2.612	6.58E-05	0.001401313	805	craniferina_c11675	CUST_5654_PI416193496	NA	NA	NA	Fungus
4118	142	543	124	235	-4.577	-2.194	2.83E-05	0.000811513	806	Cr_DMini_673E10.ab1	CUST_17457_PI416193500	226290330	EEH45814.1	37S ribosomal protein Mrp17 [Paracoccidioides brasiliensis Pb18]	Fungus
800	256	10	176	3	22.289	4.478	0.000159209	0.002518035	807	craniferina_c12842	CUST_12497_PI416193500	NA	NA	NA	Algae
29353	1904	13	1384	2	115.036	6.846	0.000202692	0.002966904	808	craniferina_c12426	CUST_6237_PI416193496	156051912	XP_001591917.1	hypothetical protein SS1G_07363 [Sclerotinia sclerotiorum 1980] 	Fungus
32779	328	1030	58	276	-3.101	-1.633	6.67E-08	1.60E-05	809	Cr_DMidi_6817E05.ab1	CUST_16025_PI416193500	242820427	XP_002487508.1	"extracellular matrix protein, putative [Talaromyces stipitatus ATCC 10500] "	Algae
34693	162	631	122	61	-4.642	-2.215	3.11E-05	0.000861644	810	craniferina_c20390	CUST_13081_PI416193496	189199640	XP_001936157.1	ATP-binding cassette protein [Pyrenophora tritici-repentis Pt-1C-BFP] 	Algae
23956	2258	625	757	105	3.491	1.804	3.47E-06	0.000213985	811	craniferina_c2585	CUST_4205_PI416193500	NA	NA	NA	Fungus
6521	617	12	394	6	42.916	5.423	0.000188235	0.002827521	812	craniferina_c3143	CUST_4916_PI416193500	295666299	XP_002793700.1	conserved hypothetical protein [Paracoccidioides brasiliensis Pb01] 	Fungus
24281	130	453	17	40	-3.491	-1.804	3.51E-06	0.000215484	813	craniferina_lrc579	CUST_1070_PI416193500	119189679	XP_001245446.1	hypothetical protein CIMG_04887 [Coccidioides immitis RS] 	Algae
29208	28	91	3	5	-3.212	-1.683	6.29E-07	7.06E-05	814	craniferina_c9164	CUST_3878_PI416193496	46134021	XP_389326.1	hypothetical protein FG09150.1 [Gibberella zeae PH-1]	Fungus
39864	9	164	1	92	-17.031	-4.09	0.000154244	0.002470881	815	craniferina_c18554	CUST_11330_PI416193496	NA	NA	NA	Fungus
35447	2306	6970	526	951	-3.054	-1.61	1.51E-08	6.07E-06	816	craniferina_c20111	CUST_12814_PI416193496	NA	NA	NA	Fungus
14646	42	145	12	28	-3.497	-1.806	4.00E-06	0.000237205	817	craniferina_c5605	CUST_7634_PI416193500	NA	NA	NA	Fungus
27667	28	114	6	25	-3.999	-2	1.55E-05	0.000545423	818	craniferina_c23911	CUST_14945_PI416193500	255570232	XP_002526076.1	"chaperone clpb, putative [Ricinus communis] "	Algae
7558	18	2	10	0	6.842	2.774	8.77E-05	0.001701008	819	craniferina_c6541	CUST_8572_PI416193500	169618469	XP_001802648.1	hypothetical protein SNOG_12425 [Phaeosphaeria nodorum SN15] 	Fungus
26693	12	44	1	4	-3.63	-1.86	6.65E-06	0.000325262	820	craniferina_c21760	CUST_14386_PI416193496	NA	NA	NA	Algae
21868	381	112	48	11	3.388	1.76	2.49E-06	0.000174473	821	craniferina_c25278	CUST_17697_PI416193496	NA	NA	NA	Fungus
28689	301	35	138	12	8.412	3.073	0.000110536	0.00199499	822	craniferina_c20655	CUST_13330_PI416193496	NA	NA	NA	Algae
20121	39207	10718	8526	990	3.604	1.85	6.26E-06	0.000315942	823	craniferina_lrc187	CUST_352_PI416193500	156056565	XP_001594206.1	60S ribosomal protein L21 [Sclerotinia sclerotiorum 1980] 	Fungus
1119	15470	48900	1840	2051	-3.174	-1.666	5.26E-07	6.33E-05	824	craniferina_c2191	CUST_3660_PI416193500	261196133	XP_002624470.1	deubiquitination-protection protein dph1 [Ajellomyces dermatitidis SLH14081] 	Fungus
24270	4844	16099	3216	1737	-3.817	-1.932	1.14E-05	0.000454892	825	Cr_DMini_673C01.ab1	CUST_17404_PI416193500	154303275	XP_001552045.1	hypothetical protein BC1G_09386 [Botryotinia fuckeliana B05.10] 	Algae
20793	617	2625	525	474	-5.349	-2.419	5.49E-05	0.001237777	826	craniferina_c23930	CUST_16430_PI416193496	NA	NA	NA	Fungus
11293	2	14	0	13	-4.988	-2.319	4.60E-05	0.001108757	827	craniferina_c17684	CUST_10537_PI416193496	198432935	XP_002127248.1	PREDICTED: similar to Seryl-aminoacyl-tRNA synthetase [Ciona intestinalis]	Fungus
9401	140	4	110	3	36.333	5.183	0.000190811	0.002852198	828	Cr_DMidi_9697H11.ab1	CUST_16536_PI416193500	169603405	XP_001795124.1	hypothetical protein SNOG_04712 [Phaeosphaeria nodorum SN15] 	Fungus
38271	31	6	12	3	5.06	2.339	4.83E-05	0.001143523	829	craniferina_c20446	CUST_13135_PI416193496	NA	NA	NA	Fungus
43300	109	1290	64	893	-11.938	-3.578	0.000143989	0.002366118	830	craniferina_c6675	CUST_2330_PI416193496	291187734	EFE43106.1	hypothetical protein TRV_02111 [Trichophyton verrucosum HKI 0517]	Fungus
18043	35	110	5	6	-3.215	-1.685	1.01E-06	9.85E-05	831	craniferina_c10779	CUST_11500_PI416193500	NA	NA	NA	Algae
25893	90	25	26	4	3.55	1.828	5.67E-06	0.000294743	832	craniferina_c15626	CUST_13393_PI416193500	156044706	XP_001588909.1	hypothetical protein SS1G_10457 [Sclerotinia sclerotiorum 1980] 	Fungus
22926	407	26	275	25	16.231	4.021	0.000160833	0.002534578	833	craniferina_c6756	CUST_2381_PI416193496	NA	NA	NA	Fungus
12501	141	591	21	94	-4.206	-2.072	2.35E-05	0.000714795	834	craniferina_c10116	CUST_11113_PI416193500	296812809	XP_002846742.1	conserved hypothetical protein [Arthroderma otae CBS 113480] 	Fungus
6633	182	900	145	124	-5.977	-2.579	7.10E-05	0.001468521	835	craniferina_c9532	CUST_4140_PI416193496	NA	NA	NA	Fungus
38687	2635	25	1860	1	76.628	6.26	0.000212936	0.003065278	836	craniferina_c3759	CUST_5680_PI416193500	238494384	XP_002378428.1	DUF500 domain protein [Aspergillus flavus NRRL3357] 	Fungus
41567	42	143	23	24	-3.646	-1.867	8.11E-06	0.000371323	837	craniferina_c26700	CUST_19054_PI416193496	261353851	EEY16279.1	conserved hypothetical protein [Verticillium albo-atrum VaMs.102]	Algae
8889	49	162	19	49	-3.322	-1.732	2.11E-06	0.000157583	838	craniferina_c26598	CUST_18954_PI416193496	256728862	EEU42217.1	condensin complex component SMC4 [Nectria haematococca mpVI 77-13-4]	Algae
575	12	54	3	17	-4.633	-2.212	3.60E-05	0.000943656	839	craniferina_c12343	CUST_6169_PI416193496	145248620	XP_001400649.1	hypothetical protein An14g00200 [Aspergillus niger] 	Fungus
32428	81	2	54	0	32.46	5.021	0.000194403	0.002889318	840	craniferina_c1800	CUST_3087_PI416193500	212542741	XP_002151525.1	"15-hydroxyprostaglandin dehydrogenase, putative [Penicillium marneffei ATCC 18224] "	Algae
23520	1990	7098	601	533	-3.661	-1.872	8.81E-06	0.000390456	841	craniferina_lrc1298	CUST_2289_PI416193500	78033430	CAJ30045.1	conserved hypothetical protein [Magnetospirillum gryphiswaldense]	Fungus
19590	70	227	15	26	-3.278	-1.713	1.83E-06	0.000145492	842	craniferina_c25669	CUST_18062_PI416193496	NA	NA	NA	Fungus
36370	23	4	12	1	4.896	2.292	4.64E-05	0.001114171	843	craniferina_c13791	CUST_7399_PI416193496	NA	NA	NA	Algae
15020	9316	33665	2690	5855	-3.672	-1.877	9.48E-06	0.000410636	844	craniferina_lrc16962	CUST_13961_PI416193500	160943062	ZP_02090300.1	hypothetical protein FAEPRAM212_00540 [Faecalibacterium prausnitzii M21/2] 	Fungus
6961	84	251	42	36	-3.192	-1.674	9.94E-07	9.71E-05	845	craniferina_c17012	CUST_10003_PI416193496	NA	NA	NA	Fungus
28702	51	159	19	33	-3.182	-1.67	8.73E-07	8.85E-05	846	craniferina_c4037	CUST_5997_PI416193500	261191019	XP_002621918.1	proteasome component PRE5 [Ajellomyces dermatitidis SLH14081] 	Fungus
32544	1828	8	1314	5	190.756	7.576	0.000245094	0.003384727	847	craniferina_c11826	CUST_5766_PI416193496	NA	NA	NA	Fungus
31378	34505	9855	11876	1317	3.359	1.748	2.97E-06	0.000196051	848	Cr_DMini_3841H04.ab1	CUST_17009_PI416193500	169763250	XP_001727525.1	hypothetical protein [Aspergillus oryzae RIB40] 	Fungus
1413	20	2	14	0	6.254	2.645	8.38E-05	0.001650788	849	craniferina_c13822	CUST_7423_PI416193496	255950468	XP_002566001.1	Pc22g21040 [Penicillium chrysogenum Wisconsin 54-1255] 	Fungus
22943	34	5	4	2	7.684	2.942	0.000112778	0.002023793	850	craniferina_c14845	CUST_8279_PI416193496	NA	NA	NA	Fungus
24851	350	7	227	1	39.031	5.287	0.000204602	0.002989652	851	craniferina_c11597	CUST_11983_PI416193500	NA	NA	NA	Algae
33354	159	38	68	7	3.926	1.973	1.65E-05	0.000567506	852	craniferina_c14677	CUST_8133_PI416193496	169602931	XP_001794887.1	hypothetical protein SNOG_04470 [Phaeosphaeria nodorum SN15] 	Fungus
1976	189	40	98	5	4.168	2.059	2.39E-05	0.000722643	853	craniferina_c12055	CUST_12196_PI416193500	238486578	XP_002374527.1	"cytosine deaminase, putative [Aspergillus flavus NRRL3357] "	Fungus
39853	58	7	28	2	8.272	3.048	0.000122499	0.002142645	854	craniferina_c27124	CUST_19464_PI416193496	NA	NA	NA	Fungus
33207	13896	51471	13132	9822	-4.995	-2.32	5.05E-05	0.001175807	855	Cr_DMini_1249H09.ab1	CUST_16698_PI416193500	NA	NA	NA	Algae
15508	10	3	3	1	3.955	1.984	1.78E-05	0.000598003	856	craniferina_c21279	CUST_13928_PI416193496	169609498	XP_001798168.1	hypothetical protein SNOG_07841 [Phaeosphaeria nodorum SN15] 	Fungus
35236	1371	4218	121	47	-3.083	-1.625	2.42E-07	3.71E-05	857	craniferina_c12724	CUST_6489_PI416193496	260408199	ACX37414.1	cytosolic heat shock protein 90.2 [Dactylis glomerata]	Fungus
30884	6219	18854	1353	3739	-3.036	-1.602	6.96E-08	1.63E-05	858	craniferina_c3000	CUST_4725_PI416193500	239612845	EEQ89832.1	tRNA-dihydrouridine synthase 3 [Ajellomyces dermatitidis ER-3]	Fungus
23137	82	23	22	5	3.509	1.811	6.04E-06	0.000308166	859	craniferina_c15626	CUST_13394_PI416193500	156044706	XP_001588909.1	hypothetical protein SS1G_10457 [Sclerotinia sclerotiorum 1980] 	Fungus
13576	70	325	40	127	-4.842	-2.276	4.74E-05	0.001133416	860	craniferina_c26273	CUST_18640_PI416193496	NA	NA	NA	Fungus
37550	596	11	404	3	41.023	5.358	0.000210838	0.003045828	861	Cr_WMidi_8257B07.ab1	CUST_18596_PI416193500	NA	NA	NA	Algae
12981	16488	55304	13442	10059	-4.137	-2.049	2.37E-05	0.000718383	862	craniferina_c1665	CUST_229_PI416193496	22326612	NP_196132.2	SNF2 domain-containing protein / helicase domain-containing protein / RING finger domain-containing protein [Arabidopsis thaliana] 	Fungus
21419	438	131	116	29	3.316	1.729	2.55E-06	0.000177416	863	craniferina_c10557	CUST_11360_PI416193500	NA	NA	NA	Algae
40014	99	10	65	4	8.478	3.084	0.000127241	0.002197223	864	craniferina_c2080	CUST_325_PI416193496	156035659	XP_001585941.1	ribosomal protein L37 [Sclerotinia sclerotiorum 1980] 	Algae
31376	3	12	1	3	-4.214	-2.075	2.80E-05	0.000806619	865	craniferina_c4901	CUST_6912_PI416193500	121714503	XP_001274862.1	conserved hypothetical protein [Aspergillus clavatus NRRL 1] 	Fungus
20841	1715	5349	308	995	-3.117	-1.64	5.95E-07	6.87E-05	866	Cr_DMidi_7585F04.ab1	CUST_16198_PI416193500	NA	NA	NA	Fungus
34908	513	73	250	8	6.396	2.677	9.45E-05	0.00179249	867	craniferina_c11054	CUST_11667_PI416193500	NA	NA	NA	Fungus
704	1546	195	838	16	6.896	2.786	0.000105659	0.001930911	868	Cr_DMidi_7585D05.ab1	CUST_16165_PI416193500	NA	NA	NA	Algae
2077	570	2929	335	1443	-5.308	-2.408	6.33E-05	0.001361043	869	craniferina_c20206	CUST_12907_PI416193496	NA	NA	NA	Fungus
23203	101	30	19	2	3.351	1.744	3.46E-06	0.000213985	870	craniferina_c14018	CUST_12830_PI416193500	NA	NA	NA	Fungus
8673	20992	64237	5156	2136	-3.117	-1.64	6.71E-07	7.37E-05	871	craniferina_c1838	CUST_3136_PI416193500	226287879	EEH43392.1	ubiquitin conjugation factor E4 [Paracoccidioides brasiliensis Pb18]	Fungus
2708	2327	672	791	119	3.34	1.74	3.38E-06	0.000210969	872	craniferina_c25538	CUST_17942_PI416193496	NA	NA	NA	Algae
42163	272	3	195	0	70.834	6.146	0.000234078	0.003273637	873	Cr_DMini_4897D11.ab1	CUST_17268_PI416193500	38385703	AAR19394.1	modified lacZ [Cloning vector pTA6]	Fungus
26220	276	834	12	133	-2.993	-1.582	2.89E-08	8.99E-06	874	craniferina_c12496	CUST_6297_PI416193496	85111251	XP_963848.1	hypothetical protein NCU02755 [Neurospora crassa OR74A] 	Fungus
28991	468	1754	33	190	-3.742	-1.904	1.30E-05	0.000490833	875	craniferina_lrc85	CUST_161_PI416193500	258572120	XP_002544830.1	conserved hypothetical protein [Uncinocarpus reesii 1704] 	Algae
29821	34	145	22	10	-4.879	-2.287	5.13E-05	0.001186255	876	craniferina_c17226	CUST_14079_PI416193500	119174022	XP_001239372.1	hypothetical protein CIMG_08993 [Coccidioides immitis RS]	Fungus
20535	157	52	24	1	3.014	1.592	7.17E-08	1.66E-05	877	craniferina_c1957	CUST_3327_PI416193500	70984545	XP_747779.1	UPF0041 domain protein [Aspergillus fumigatus Af293] 	Fungus
35301	1940	388	859	88	4.655	2.219	4.34E-05	0.001067801	878	craniferina_c18233	CUST_11025_PI416193496	NA	NA	NA	Fungus
21703	9036	30812	2258	6275	-3.434	-1.78	5.56E-06	0.000292791	879	craniferina_lrc28348	CUST_20540_PI416193496	237702460	ZP_04532941.1	conserved hypothetical protein [Escherichia sp. 3_2_53FAA] 	Fungus
5638	228	67	36	22	3.484	1.801	6.58E-06	0.00032438	880	craniferina_c20438	CUST_13127_PI416193496	NA	NA	NA	Fungus
37462	3	13	2	4	-3.863	-1.95	1.69E-05	0.000577897	881	craniferina_c18687	CUST_11455_PI416193496	281208427	EFA82603.1	uridine phosphorylase [Polysphondylium pallidum PN500]	Fungus
3195	366	1524	54	400	-4.105	-2.038	2.60E-05	0.000769471	882	craniferina_c8606	CUST_10208_PI416193500	156060767	XP_001596306.1	hypothetical protein SS1G_02526 [Sclerotinia sclerotiorum 1980] 	Fungus
2498	1737	9177	997	2383	-5.781	-2.531	8.03E-05	0.001601662	883	Cr_DMini_3841B10.ab1	CUST_16893_PI416193500	NA	NA	NA	Fungus
29952	1229	33	795	10	30.141	4.914	0.000213555	0.00306876	884	craniferina_lrc643	CUST_1171_PI416193500	NA	NA	NA	Fungus
19926	18	5	6	1	3.942	1.979	2.06E-05	0.000656512	885	craniferina_c8743	CUST_10303_PI416193500	240276498	EER40010.1	protein kinase [Ajellomyces capsulatus H143]	Fungus
34071	193	14	142	9	11.842	3.566	0.000163546	0.002559065	886	craniferina_c10006	CUST_4484_PI416193496	154310142	XP_001554403.1	hypothetical protein BC1G_06991 [Botryotinia fuckeliana B05.10] 	Fungus
15834	34	116	10	9	-3.49	-1.803	6.81E-06	0.00032968	887	craniferina_c2776	CUST_556_PI416193496	NA	NA	NA	Algae
34725	133	402	7	45	-3.009	-1.589	9.30E-08	2.02E-05	888	craniferina_c16772	CUST_9820_PI416193496	258567664	XP_002584576.1	conserved hypothetical protein [Uncinocarpus reesii 1704] 	Algae
28479	234	66	85	3	3.367	1.752	4.55E-06	0.000256861	889	craniferina_c11163	CUST_5296_PI416193496	NA	NA	NA	Algae
26612	72	6	25	4	14.301	3.838	0.000177487	0.002705995	890	craniferina_c26519	CUST_18877_PI416193496	NA	NA	NA	Fungus
39148	75	590	70	372	-9.391	-3.231	0.000145129	0.00237567	891	Cr_Mini_01C08.ab1	CUST_17892_PI416193500	189202640	XP_001937656.1	siroheme synthase [Pyrenophora tritici-repentis Pt-1C-BFP] 	Fungus
43792	2415	755	817	71	3.072	1.619	4.32E-07	5.45E-05	892	craniferina_c9022	CUST_10477_PI416193500	46137565	XP_390474.1	hypothetical protein FG10298.1 [Gibberella zeae PH-1]	Fungus
27540	41	181	5	26	-4.363	-2.125	3.56E-05	0.000938036	893	craniferina_c5605	CUST_7633_PI416193500	NA	NA	NA	Fungus
18173	177	6	100	2	28.224	4.819	0.00021489	0.00308359	894	craniferina_c1676	CUST_2893_PI416193500	NA	NA	NA	Algae
17787	26	133	11	58	-5.009	-2.325	5.93E-05	0.001309972	895	craniferina_lrc22162	CUST_14768_PI416193496	256733515	EEU46862.1	predicted protein [Nectria haematococca mpVI 77-13-4]	Algae
31673	3290	1089	652	184	3.013	1.591	1.41E-07	2.66E-05	896	craniferina_c3469	CUST_5305_PI416193500	225556852	EEH05139.1	hypothetical protein HCBG_06258 [Ajellomyces capsulatus G186AR]	Fungus
18586	103	380	10	168	-3.407	-1.768	5.61E-06	0.000293893	897	craniferina_c5666	CUST_7699_PI416193500	296415750	XP_002837549.1	hypothetical protein [Tuber melanosporum Mel28] 	Fungus
27090	96	2	60	0	42.492	5.409	0.000234259	0.003273927	898	craniferina_c14963	CUST_8379_PI416193496	NA	NA	NA	Fungus
6916	5328	585	3459	86	7.394	2.886	0.00012677	0.002190949	899	Cr_DMini_1249B06.ab1	CUST_16570_PI416193500	240108832	EER27001.1	"Skp1 family, tetramerization domain containing protein [Coccidioides posadasii C735 delta SOWgp]"	Algae
33092	53	164	8	8	-3.09	-1.628	7.22E-07	7.69E-05	900	craniferina_c2110	CUST_3549_PI416193500	239613139	EEQ90126.1	HATPase_c domain-containing protein [Ajellomyces dermatitidis ER-3]	Fungus
27397	70	4	41	2	17.491	4.129	0.000198378	0.00292916	901	Cr_WMidi_9889F06.ab1	CUST_19060_PI416193500	NA	NA	NA	Algae
7431	2423	375	1093	180	6.583	2.719	0.00011044	0.001994131	902	craniferina_c8323	CUST_9972_PI416193500	NA	NA	NA	Fungus
37371	28	84	2	4	-3.006	-1.588	1.54E-07	2.77E-05	903	craniferina_c7691	CUST_2961_PI416193496	145231612	XP_001399282.1	hypothetical protein An02g01420 [Aspergillus niger] 	Fungus
5758	1479	6547	490	461	-4.571	-2.192	4.58E-05	0.001108092	904	craniferina_c23977	CUST_16475_PI416193496	NA	NA	NA	Fungus
13426	8204	2212	3408	77	3.458	1.79	7.73E-06	0.000358797	905	craniferina_c2771	CUST_4436_PI416193500	NA	NA	NA	Fungus
12597	2500	865	356	124	2.89	1.531	1.16E-09	9.79E-07	906	craniferina_c3741	CUST_5652_PI416193500	119498453	XP_001265984.1	CDP-diacylglycerol-glycerol-3-phosphate 3-phosphatidyltransferase [Neosartorya fischeri NRRL 181] 	Fungus
41637	6003	1623	1796	274	3.621	1.856	1.27E-05	0.00048649	907	craniferina_c1237	CUST_2193_PI416193500	240280553	EER44057.1	40S ribosomal protein S10b [Ajellomyces capsulatus H143]	Fungus
22215	261	34	164	4	6.322	2.66	0.000109505	0.001984278	908	craniferina_c9073	CUST_3815_PI416193496	NA	NA	NA	Algae
14142	723	81	435	13	7.566	2.919	0.000139445	0.002333133	909	Cr_WMini_3841F11.ab1	CUST_19700_PI416193500	NA	NA	NA	Algae
1759	6	55	2	12	-8.829	-3.142	0.000152983	0.002461322	910	craniferina_c5007	CUST_1498_PI416193496	154300412	XP_001550622.1	hypothetical protein BC1G_11395 [Botryotinia fuckeliana B05.10] 	Fungus
37791	83	296	8	50	-3.532	-1.821	1.06E-05	0.000439836	911	craniferina_c25250	CUST_17671_PI416193496	NA	NA	NA	Fungus
10984	498	3	414	2	138.818	7.117	0.000296909	0.003881788	912	craniferina_c22932	CUST_15487_PI416193496	NA	NA	NA	Fungus
15306	52	157	9	8	-3.04	-1.604	6.00E-07	6.87E-05	913	craniferina_c2110	CUST_3550_PI416193500	239613139	EEQ90126.1	HATPase_c domain-containing protein [Ajellomyces dermatitidis ER-3]	Fungus
36354	138	24	81	3	4.847	2.277	6.24E-05	0.001348292	914	craniferina_c10871	CUST_11552_PI416193500	NA	NA	NA	Fungus
27867	101	354	24	146	-3.337	-1.739	6.01E-06	0.000307688	915	craniferina_c3925	CUST_5869_PI416193500	242783317	XP_002480163.1	"COPII-coated vesicle protein (Erv41), putative [Talaromyces stipitatus ATCC 10500] "	Fungus
18284	72	1220	20	427	-16.551	-4.049	0.000215353	0.003089157	916	craniferina_c13286	CUST_6963_PI416193496	NA	NA	NA	Fungus
21784	143	678	16	69	-4.749	-2.248	6.02E-05	0.001319389	917	craniferina_c24655	CUST_17113_PI416193496	NA	NA	NA	Fungus
15393	183	648	153	195	-4.235	-2.082	4.03E-05	0.001013726	918	craniferina_c22760	CUST_15326_PI416193496	NA	NA	NA	Fungus
15391	10	2	5	0	4.663	2.221	5.65E-05	0.001263558	919	craniferina_c13231	CUST_6918_PI416193496	NA	NA	NA	Fungus
15572	4255	28	3043	12	117.957	6.882	0.000301814	0.003925998	920	craniferina_c12576	CUST_6368_PI416193496	NA	NA	NA	Fungus
34296	1672	4836	379	435	-2.933	-1.552	1.04E-07	2.20E-05	921	craniferina_c4370	CUST_6368_PI416193500	238502445	XP_002382456.1	conserved hypothetical protein [Aspergillus flavus NRRL3357] 	Fungus
9554	445	1894	45	47	-4.269	-2.094	4.29E-05	0.001059305	922	craniferina_c22458	CUST_15045_PI416193496	NA	NA	NA	Fungus
32784	40	120	10	5	-3.013	-1.591	5.43E-07	6.44E-05	923	craniferina_c25168	CUST_17590_PI416193496	NA	NA	NA	Algae
4982	4393	526	2760	75	6.901	2.787	0.000136934	0.002307524	924	Cr_DMini_1249B06.ab1	CUST_16571_PI416193500	240108832	EER27001.1	"Skp1 family, tetramerization domain containing protein [Coccidioides posadasii C735 delta SOWgp]"	Algae
19995	1601	8915	1368	4943	-6.452	-2.69	0.000125514	0.002177561	925	craniferina_lrc28316	CUST_20514_PI416193496	170579899	XP_001895031.1	hypothetical protein Bm1_17870 [Brugia malayi] 	Fungus
37829	130	807	103	253	-7.34	-2.876	0.000143545	0.002361678	926	craniferina_c18354	CUST_11137_PI416193496	NA	NA	NA	Fungus
43903	2	8	0	0	-3.378	-1.756	7.90E-06	0.000363968	927	Cr_WMini_1633A03.ab1	CUST_19118_PI416193500	NA	NA	NA	Fungus
5445	35	103	4	6	-2.923	-1.547	9.93E-08	2.13E-05	928	craniferina_c26589	CUST_18946_PI416193496	156373881	XP_001629538.1	predicted protein [Nematostella vectensis] 	Algae
5177	28	7	8	3	3.886	1.958	2.66E-05	0.000779324	929	craniferina_c24782	CUST_17228_PI416193496	NA	NA	NA	Algae
731	4782	13632	852	1630	-2.865	-1.519	6.74E-09	3.56E-06	930	craniferina_c2824	CUST_572_PI416193496	145232459	XP_001399675.1	hypothetical protein An02g05390 [Aspergillus niger] 	Fungus
22513	1838	8	1288	5	178.32	7.478	0.000325416	0.004139113	931	craniferina_lrc386	CUST_726_PI416193500	295674241	XP_002797666.1	hypothetical protein PAAG_00205 [Paracoccidioides brasiliensis Pb01] 	Fungus
29637	36	106	2	12	-2.916	-1.544	9.55E-08	2.06E-05	932	craniferina_c6142	CUST_2055_PI416193496	225560505	EEH08786.1	conserved hypothetical protein [Ajellomyces capsulatus G186AR]	Fungus
373	7077	2285	2247	75	2.977	1.574	3.82E-07	5.07E-05	933	craniferina_c2170	CUST_3629_PI416193500	225557366	EEH05652.1	eukaryotic peptide chain release factor GTP-binding subunit [Ajellomyces capsulatus G186AR]	Fungus
5485	6	23	1	7	-4.094	-2.034	3.61E-05	0.00094615	934	craniferina_c19754	CUST_12470_PI416193496	NA	NA	NA	Fungus
42583	14903	4153	3662	1428	3.663	1.873	1.82E-05	0.000606654	935	craniferina_lrc804	CUST_1453_PI416193500	116204627	XP_001228124.1	60S ribosomal protein L3 [Chaetomium globosum CBS 148.51] 	Fungus
38794	8	30	6	8	-4.176	-2.062	4.22E-05	0.001048646	936	craniferina_c19048	CUST_11795_PI416193496	NA	NA	NA	Fungus
44911	98	380	74	117	-4.449	-2.154	5.27E-05	0.001208225	937	craniferina_c21627	CUST_14262_PI416193496	NA	NA	NA	Algae
8494	17	4	8	1	4.501	2.17	5.44E-05	0.001230673	938	craniferina_c5767	CUST_1864_PI416193496	NA	NA	NA	Fungus
26251	3	20	2	17	-6.168	-2.625	0.000125623	0.002178522	939	Cr_WMini_1825F07.ab1	CUST_19338_PI416193500	169857050	XP_001835178.1	hypothetical protein CC1G_07320 [Coprinopsis cinerea okayama7130] 	Fungus
24681	21749	6602	7756	1551	3.205	1.68	4.94E-06	0.000272123	940	craniferina_lrc513	CUST_955_PI416193500	295664112	XP_002792608.1	40S ribosomal protein S22 [Paracoccidioides brasiliensis Pb01] 	Fungus
16247	51	150	14	26	-2.963	-1.567	4.44E-07	5.53E-05	941	craniferina_c20345	CUST_13037_PI416193496	NA	NA	NA	Fungus
26206	165	19	82	11	8.954	3.163	0.000178007	0.002711893	942	craniferina_c25890	CUST_18273_PI416193496	NA	NA	NA	Algae
30078	1584	8844	1326	4985	-6.371	-2.671	0.000134431	0.002278892	943	craniferina_lrc1749	CUST_3007_PI416193500	170572350	XP_001892075.1	hypothetical protein Bm1_02890 [Brugia malayi] 	Fungus
10461	50	3	40	1	12.568	3.652	0.000217705	0.003110852	944	craniferina_lrc4028	CUST_5988_PI416193500	NA	NA	NA	Fungus
1974	4	18	1	2	-4.381	-2.131	5.22E-05	0.001200252	945	craniferina_c17754	CUST_10596_PI416193496	NA	NA	NA	Fungus
13437	1554	160	931	36	8.284	3.05	0.000169899	0.002625667	946	craniferina_c1297	CUST_2288_PI416193500	168704634	ZP_02736911.1	hypothetical protein GobsU_34175 [Gemmata obscuriglobus UQM 2246]	Fungus
33002	64	182	5	14	-2.871	-1.521	6.46E-08	1.58E-05	947	craniferina_c22706	CUST_15275_PI416193496	169604696	XP_001795769.1	hypothetical protein SNOG_05363 [Phaeosphaeria nodorum SN15] 	Algae
43895	490	1909	47	104	-3.907	-1.966	3.19E-05	0.000869897	948	craniferina_c19516	CUST_12244_PI416193496	159122381	EDP47502.1	"HATPase_c domain protein, putative [Aspergillus fumigatus A1163]"	Fungus
22049	2498	16	1784	8	135.435	7.081	0.000339408	0.004263836	949	craniferina_c14707	CUST_13074_PI416193500	189202820	XP_001937746.1	phosphatidylinositol-4-phosphate 5-kinase fab1 (PtdIns(4)P-5-kinase) [Pyrenophora tritici-repentis Pt-1C-BFP] 	Fungus
27496	82	4	65	3	18.329	4.196	0.000255251	0.003486105	950	craniferina_lrc4028	CUST_5987_PI416193500	NA	NA	NA	Fungus
13144	4893	15643	919	2790	-3.198	-1.677	5.42E-06	0.000288629	951	craniferina_lrc614	CUST_1121_PI416193500	13359451	BAB33421.1	putative senescence-associated protein [Pisum sativum]	Fungus
19227	47	192	12	37	-4.141	-2.05	4.33E-05	0.001066637	952	craniferina_c12016	CUST_12184_PI416193500	152991369	YP_001357091.1	heat shock protein Hsp20 [Nitratiruptor sp. SB155-2] 	Algae
38709	1963	6793	558	2076	-3.453	-1.788	1.27E-05	0.000486058	953	craniferina_c13535	CUST_7177_PI416193496	121281920	ABM53544.1	conserved hypothetical protein [uncultured beta proteobacterium CBNPD1 BAC clone 578]	Fungus
22144	19	2	5	0	10.216	3.353	0.000203547	0.002976374	954	Cr_DMidi_6817B03.ab1	CUST_15960_PI416193500	NA	NA	NA	Algae
29346	60	9	34	4	6.384	2.674	0.000139559	0.002333133	955	Cr_DMidi_9697B03.ab1	CUST_16419_PI416193500	152964490	YP_001360274.1	PRC-barrel domain protein [Kineococcus radiotolerans SRS30216] 	Fungus
32041	91	31	5	10	3.005	1.587	1.15E-06	0.000107211	956	craniferina_c27099	CUST_19441_PI416193496	NA	NA	NA	Algae
28133	250	823	21	224	-3.207	-1.681	6.01E-06	0.000307688	957	craniferina_c20837	CUST_13507_PI416193496	225563053	EEH11332.1	conserved hypothetical protein [Ajellomyces capsulatus G186AR]	Fungus
5596	65	188	12	41	-2.873	-1.523	1.23E-07	2.46E-05	958	craniferina_c17938	CUST_10758_PI416193496	239610082	EEQ87069.1	SNF2 family helicase [Ajellomyces dermatitidis ER-3]	Fungus
7522	4	12	3	2	-3.725	-1.897	2.41E-05	0.000726338	959	craniferina_c18956	CUST_14453_PI416193500	NA	NA	NA	Fungus
20886	8478	621	5396	368	12.432	3.636	0.000228614	0.003221549	960	craniferina_c6700	CUST_2341_PI416193496	189199256	XP_001935965.1	hypothetical protein PTRG_05632 [Pyrenophora tritici-repentis Pt-1C-BFP] 	Fungus
25417	5	20	4	1	-4.935	-2.303	8.45E-05	0.001660636	961	craniferina_c25734	CUST_18125_PI416193496	195428903	XP_002062505.1	GK16619 [Drosophila willistoni] 	Algae
21986	2	11	0	7	-4.64	-2.214	6.84E-05	0.001432173	962	craniferina_c6562	CUST_8585_PI416193500	NA	NA	NA	Fungus
37130	13	43	3	5	-3.434	-1.78	1.28E-05	0.000487074	963	craniferina_c16293	CUST_13663_PI416193500	NA	NA	NA	Fungus
27804	148	605	11	254	-3.864	-1.95	3.17E-05	0.00086797	964	craniferina_c21377	CUST_14020_PI416193496	NA	NA	NA	Fungus
4886	26	4	16	2	5.278	2.4	0.000102198	0.001889755	965	craniferina_c18939	CUST_11694_PI416193496	NA	NA	NA	Fungus
18272	21	4	3	1	4.695	2.231	7.19E-05	0.00148254	966	craniferina_c6230	CUST_2103_PI416193496	NA	NA	NA	Fungus
7520	32497	1553	21924	933	17.989	4.169	0.000267344	0.00360199	967	craniferina_c1707	CUST_2944_PI416193500	154304839	XP_001552823.1	hypothetical protein BC1G_09005 [Botryotinia fuckeliana B05.10] 	Fungus
12544	6	44	7	34	-9.842	-3.299	0.000208384	0.003028635	968	craniferina_c8942	CUST_3723_PI416193496	NA	NA	NA	Fungus
12045	638	169	244	12	3.554	1.829	1.74E-05	0.00058901	969	craniferina_c25436	CUST_17847_PI416193496	189196558	XP_001934617.1	predicted protein [Pyrenophora tritici-repentis Pt-1C-BFP] 	Fungus
13116	160	564	139	239	-4.22	-2.077	5.25E-05	0.001205906	970	Cr_DMini_673E10.ab1	CUST_17456_PI416193500	226290330	EEH45814.1	37S ribosomal protein Mrp17 [Paracoccidioides brasiliensis Pb18]	Fungus
44333	278	68	141	2	3.59	1.844	1.96E-05	0.000634301	971	craniferina_c18960	CUST_14458_PI416193500	259485541	CBF82649.1	TPA: dihydrolipoamide S-succinyltransferase (Eurofung) [Aspergillus nidulans FGSC A4]	Fungus
37211	45	133	4	10	-2.964	-1.567	1.01E-06	9.85E-05	972	craniferina_c20502	CUST_13188_PI416193496	18250906	CAB71138.2	heat shock protein [Dunaliella salina]	Algae
18185	56	263	16	168	-4.288	-2.1	5.70E-05	0.001268158	973	craniferina_c19988	CUST_12695_PI416193496	NA	NA	NA	Fungus
5863	3068	969	1083	21	3.018	1.594	1.89E-06	0.000147842	974	craniferina_c4003	CUST_5950_PI416193500	NA	NA	NA	Fungus
8700	505	121	267	14	3.684	1.881	2.52E-05	0.000750654	975	craniferina_c27288	CUST_19619_PI416193496	NA	NA	NA	Algae
25414	21	78	2	11	-3.643	-1.865	2.28E-05	0.000699003	976	craniferina_c5911	CUST_1932_PI416193496	NA	NA	NA	Fungus
39185	27	5	10	5	6.632	2.729	0.00015706	0.002503193	977	craniferina_c11416	CUST_5471_PI416193496	145246718	XP_001395608.1	hypothetical protein An12g05390 [Aspergillus niger] 	Fungus
945	876	2557	122	454	-2.906	-1.539	4.36E-07	5.47E-05	978	craniferina_c16449	CUST_9571_PI416193496	NA	NA	NA	Algae
26158	389	1419	106	576	-3.477	-1.798	1.56E-05	0.000549495	979	craniferina_c1211	CUST_2149_PI416193500	NA	NA	NA	Fungus
5532	8808	3066	1062	559	2.893	1.533	4.05E-07	5.33E-05	980	craniferina_lrc9586	CUST_4181_PI416193496	154289936	XP_001545571.1	60S ribosomal protein L15 [Botryotinia fuckeliana B05.10] 	Fungus
40237	1318	4809	565	421	-3.859	-1.948	3.51E-05	0.000928889	981	craniferina_lrc7054	CUST_8956_PI416193500	78033430	CAJ30045.1	conserved hypothetical protein [Magnetospirillum gryphiswaldense]	Fungus
16402	11	57	4	43	-4.226	-2.079	5.61E-05	0.001258096	982	craniferina_c23997	CUST_16495_PI416193496	NA	NA	NA	Algae
38669	68	15	39	3	3.903	1.965	3.93E-05	0.001001426	983	craniferina_c4373	CUST_1185_PI416193496	NA	NA	NA	Algae
7837	4900	1204	1750	141	3.886	1.958	3.81E-05	0.000980641	984	craniferina_c15662	CUST_13413_PI416193500	259483131	CBF78253.1	TPA: hypothetical oxidoreductase (Eurofung) [Aspergillus nidulans FGSC A4]	Fungus
42618	2980	1028	816	43	2.818	1.494	7.71E-08	1.76E-05	985	craniferina_c9022	CUST_10478_PI416193500	46137565	XP_390474.1	hypothetical protein FG10298.1 [Gibberella zeae PH-1]	Fungus
6834	707	22	670	3	22.69	4.504	0.00030349	0.003940579	986	Cr_DMini_4897A09.ab1	CUST_17193_PI416193500	NA	NA	NA	Algae
23831	16	45	1	5	-2.879	-1.526	3.46E-07	4.68E-05	987	craniferina_c8853	CUST_3662_PI416193496	154322565	XP_001560597.1	hypothetical protein BC1G_00625 [Botryotinia fuckeliana B05.10] 	Algae
5273	1408	414	474	16	3.251	1.701	9.34E-06	0.000406581	988	craniferina_c26475	CUST_18834_PI416193496	169617524	XP_001802176.1	hypothetical protein SNOG_11944 [Phaeosphaeria nodorum SN15] 	Fungus
6155	643	163	247	34	3.751	1.907	3.07E-05	0.000856625	989	craniferina_c23638	CUST_14915_PI416193500	156034759	XP_001585798.1	hypothetical protein SS1G_13315 [Sclerotinia sclerotiorum 1980] 	Fungus
18058	534	1498	21	306	-2.764	-1.467	3.03E-09	1.90E-06	990	craniferina_c17337	CUST_14132_PI416193500	121710018	XP_001272625.1	"diphthamide biosynthesis protein Dph2, putative [Aspergillus clavatus NRRL 1] "	Fungus
43036	70	216	9	45	-3.042	-1.605	2.90E-06	0.000193206	991	craniferina_c21096	CUST_13755_PI416193496	NA	NA	NA	Fungus
19340	51	2	41	0	18.279	4.192	0.000289121	0.003795488	992	craniferina_c22353	CUST_14764_PI416193500	256726104	EEU39466.1	predicted protein [Nectria haematococca mpVI 77-13-4]	Fungus
35576	1086	3059	130	404	-2.813	-1.492	1.00E-07	2.14E-05	993	craniferina_c8299	CUST_9949_PI416193500	NA	NA	NA	Algae
33344	23	69	5	10	-3.029	-1.599	2.72E-06	0.000185525	994	craniferina_c18865	CUST_11623_PI416193496	NA	NA	NA	Fungus
26400	1863	26819	2090	3270	-24.073	-4.589	0.000314542	0.004043701	995	Cr_WMidi_8449A11.ab1	CUST_18749_PI416193500	NA	NA	NA	Algae
34583	33	98	4	23	-2.951	-1.561	1.32E-06	0.000116187	996	craniferina_c24557	CUST_17022_PI416193496	NA	NA	NA	Fungus
21267	8	2	4	0	3.805	1.928	3.33E-05	0.000891178	997	craniferina_c2968	CUST_4685_PI416193500	169599817	XP_001793331.1	hypothetical protein SNOG_02734 [Phaeosphaeria nodorum SN15] 	Fungus
39144	1328	4318	312	881	-3.261	-1.705	1.03E-05	0.000432346	998	craniferina_c9121	CUST_3846_PI416193496	123417024	XP_001305016.1	hypothetical protein [Trichomonas vaginalis G3] 	Fungus
20901	346	2	245	0	135.49	7.082	0.000391256	0.004702105	999	craniferina_c14402	CUST_7905_PI416193496	NA	NA	NA	Fungus
29013	4303	421	2370	38	8.8	3.137	0.000212044	0.003055675	1000	craniferina_c2771	CUST_4435_PI416193500	NA	NA	NA	Fungus
43089	13	4	1	1	3.195	1.676	8.44E-06	0.000380735	1001	craniferina_c27147	CUST_19487_PI416193496	NA	NA	NA	Fungus
2913	2133	777	264	112	2.749	1.459	3.04E-09	1.90E-06	1002	craniferina_c3741	CUST_5651_PI416193500	119498453	XP_001265984.1	CDP-diacylglycerol-glycerol-3-phosphate 3-phosphatidyltransferase [Neosartorya fischeri NRRL 181] 	Fungus
30084	153	477	19	83	-3.099	-1.632	5.33E-06	0.000285304	1003	craniferina_c3494	CUST_5350_PI416193500	212526954	XP_002143634.1	conserved hypothetical protein [Penicillium marneffei ATCC 18224] 	Fungus
43795	28858	204477	10925	14400	-7.425	-2.892	0.000192043	0.002865433	1004	Cr_DMidi_6817C12.ab1	CUST_15996_PI416193500	258564060	XP_002582775.1	30 kDa heat shock protein [Uncinocarpus reesii 1704] 	Algae
787	6	22	6	4	-4.744	-2.246	9.00E-05	0.001730334	1005	craniferina_c20402	CUST_13092_PI416193496	NA	NA	NA	Fungus
44950	39	203	24	57	-5.821	-2.541	0.000142443	0.002356206	1006	craniferina_lrc374	CUST_704_PI416193500	119189029	XP_001245121.1	hypothetical protein CIMG_04562 [Coccidioides immitis RS] 	Fungus
4578	4336	12702	223	1488	-2.919	-1.545	1.04E-06	0.000100176	1007	craniferina_c20134	CUST_12837_PI416193496	239605048	EEQ82156.1	hypothetical protein NCER_101186 [Nosema ceranae BRL01]	Algae
11387	5560	19940	1634	4437	-3.632	-1.861	2.68E-05	0.000781643	1008	craniferina_lrc28387	CUST_20576_PI416193496	78033431	CAJ30046.1	hypothetical protein [Magnetospirillum gryphiswaldense]	Fungus
15988	15	4	5	3	4.123	2.044	5.43E-05	0.001230382	1009	craniferina_c17170	CUST_14052_PI416193500	238504540	XP_002383501.1	hypothetical protein AFLA_053760 [Aspergillus flavus NRRL3357] 	Fungus
13611	1428	194	1519	38	5.122	2.357	0.000114245	0.002039995	1010	craniferina_c3122	CUST_676_PI416193496	154304089	XP_001552450.1	hypothetical protein BC1G_09680 [Botryotinia fuckeliana B05.10] 	Fungus
6731	476	1939	36	240	-4.064	-2.023	5.17E-05	0.001191973	1011	craniferina_lrc20541	CUST_13223_PI416193496	NA	NA	NA	Fungus
19791	45	174	9	23	-3.928	-1.974	4.46E-05	0.001086001	1012	craniferina_c12016	CUST_12183_PI416193500	152991369	YP_001357091.1	heat shock protein Hsp20 [Nitratiruptor sp. SB155-2] 	Algae
15024	5932	1405	2353	166	3.984	1.994	4.79E-05	0.001136792	1013	craniferina_c15662	CUST_13414_PI416193500	259483131	CBF78253.1	TPA: hypothetical oxidoreductase (Eurofung) [Aspergillus nidulans FGSC A4]	Fungus
38682	140	552	149	130	-6.074	-2.603	0.000152498	0.002458359	1014	craniferina_c27549	CUST_19871_PI416193496	NA	NA	NA	Fungus
19761	31030	1445	20976	940	18.915	4.241	0.000310263	0.004003843	1015	craniferina_c1707	CUST_2943_PI416193500	154304839	XP_001552823.1	hypothetical protein BC1G_09005 [Botryotinia fuckeliana B05.10] 	Fungus
32223	40	123	12	6	-3.151	-1.656	7.19E-06	0.000341488	1016	craniferina_c27471	CUST_19795_PI416193496	255947028	XP_002564281.1	Pc22g02370 [Penicillium chrysogenum Wisconsin 54-1255] 	Fungus
21603	356	1094	112	249	-3.129	-1.645	6.65E-06	0.000325262	1017	craniferina_c20656	CUST_13331_PI416193496	NA	NA	NA	Fungus
45084	1180	4000	310	476	-3.447	-1.785	1.81E-05	0.000603803	1018	craniferina_s28410	CUST_20599_PI416193496	289757417	ZP_06516795.1	LOW QUALITY PROTEIN: predicted protein [Mycobacterium tuberculosis T85] 	Fungus
27847	277	98	49	3	2.813	1.492	1.84E-07	3.10E-05	1019	craniferina_c16588	CUST_9681_PI416193496	NA	NA	NA	Fungus
25426	102	330	9	118	-3.111	-1.637	6.42E-06	0.000318165	1020	craniferina_c18247	CUST_14378_PI416193500	119188731	XP_001244972.1	conserved hypothetical protein [Coccidioides immitis RS]	Fungus
22182	287	8	244	2	27.94	4.804	0.000341704	0.004280801	1021	craniferina_lrc27928	CUST_20213_PI416193496	NA	NA	NA	Algae
35903	1698	22711	1893	1798	-22.223	-4.474	0.000327485	0.004154778	1022	Cr_WMidi_8449A11.ab1	CUST_18748_PI416193500	NA	NA	NA	Algae
3138	1519	6460	160	790	-4.249	-2.087	6.62E-05	0.0014042	1023	craniferina_c4342	CUST_6330_PI416193500	291183092	EFE38730.1	hypothetical protein TRV_06604 [Trichophyton verrucosum HKI 0517]	Fungus
44685	443	149	104	28	2.95	1.561	1.88E-06	0.000147842	1024	craniferina_c17039	CUST_13996_PI416193500	NA	NA	NA	Algae
29959	78	16	45	3	4.143	2.051	6.01E-05	0.001319074	1025	craniferina_c4387	CUST_1194_PI416193496	NA	NA	NA	Fungus
6161	2	7	0	2	-3.087	-1.626	5.88E-06	0.000302395	1026	Cr_DMidi_5281F07.ab1	CUST_15742_PI416193500	289613544	CBI59513.1	unnamed protein product [Sordaria macrospora]	Algae
20437	617	2365	106	456	-3.822	-1.934	4.00E-05	0.001009253	1027	craniferina_c2021	CUST_3422_PI416193500	46124605	XP_386856.1	hypothetical protein FG06680.1 [Gibberella zeae PH-1]	Fungus
29180	131	481	57	138	-3.786	-1.921	3.72E-05	0.000964914	1028	craniferina_lrc1191	CUST_2118_PI416193500	NA	NA	NA	Fungus
23227	40	8	18	4	4.794	2.261	0.000101538	0.001882611	1029	craniferina_c26934	CUST_19282_PI416193496	159486531	XP_001701292.1	key regulator in ER unfolded protein response [Chlamydomonas reinhardtii] 	Fungus
29962	1235	4605	1351	484	-6.002	-2.585	0.000156853	0.002501857	1030	craniferina_lrc324	CUST_613_PI416193500	46123273	XP_386190.1	hypothetical protein FG06014.1 [Gibberella zeae PH-1]	Fungus
36689	11739	2799	5990	756	3.865	1.951	4.37E-05	0.001070771	1031	craniferina_lrc13723	CUST_7338_PI416193496	NA	NA	NA	Fungus
25900	1447	4316	348	818	-3.008	-1.589	3.20E-06	0.000203554	1032	craniferina_c3048	CUST_652_PI416193496	259486374	CBF84160.1	TPA: conserved hypothetical protein [Aspergillus nidulans FGSC A4]	Fungus
8724	33	92	6	9	-2.846	-1.509	5.33E-07	6.36E-05	1033	craniferina_c12096	CUST_12218_PI416193500	121716539	XP_001275837.1	DDHD domain protein [Aspergillus clavatus NRRL 1] 	Fungus
36492	127	43	30	17	3.08	1.623	5.80E-06	0.00029918	1034	craniferina_c4264	CUST_1136_PI416193496	39945584	XP_362329.1	hypothetical protein MGG_04774 [Magnaporthe oryzae 70-15] 	Algae
33553	4	24	3	23	-6.082	-2.604	0.000160233	0.002529989	1035	craniferina_c25540	CUST_17944_PI416193496	51014243	BAD35019.1	elongation factor 1 alpha [Mytilus galloprovincialis]	Algae
25933	38	2	34	1	12.488	3.643	0.000287502	0.003789317	1036	craniferina_c1373	CUST_2420_PI416193500	119191129	XP_001246171.1	hypothetical protein CIMG_05612 [Coccidioides immitis RS]	Fungus
3676	5717	2073	775	208	2.748	1.458	3.45E-08	9.96E-06	1037	craniferina_lrc28395	CUST_20584_PI416193496	291189635	EFE44910.1	hypothetical protein TRV_00283 [Trichophyton verrucosum HKI 0517]	Fungus
24361	37	3	18	1	12.865	3.685	0.000290032	0.003804208	1038	Cr_WMidi_7201C01.ab1	CUST_18336_PI416193500	NA	NA	NA	Fungus
23130	18	61	5	4	-3.575	-1.838	2.73E-05	0.000790058	1039	craniferina_c17428	CUST_14167_PI416193500	240104681	EER22877.1	DnaJ domain containing protein [Coccidioides posadasii C735 delta SOWgp]	Algae
31350	41	148	3	59	-3.449	-1.786	2.04E-05	0.000652874	1040	craniferina_c19102	CUST_11847_PI416193496	261351829	EEY14257.1	mitosis inhibitor protein kinase SWE1 [Verticillium albo-atrum VaMs.102]	Algae
14763	54	19	12	5	2.902	1.537	1.31E-06	0.000115502	1041	craniferina_c4523	CUST_6524_PI416193500	71001114	XP_755238.1	vacuolar transporter chaperone (Vtc4) [Aspergillus fumigatus Af293] 	Fungus
15161	164	11	102	17	28.459	4.831	0.000360307	0.004440544	1042	craniferina_c24531	CUST_16996_PI416193496	NA	NA	NA	Fungus
15258	49156	14517	9076	2642	3.38	1.757	1.77E-05	0.000594854	1043	craniferina_c15203	CUST_13234_PI416193500	NA	NA	NA	Fungus
13735	71	5	42	2	14.869	3.894	0.000311421	0.004014971	1044	craniferina_c22303	CUST_14903_PI416193496	NA	NA	NA	Fungus
29295	235	78	49	15	3.019	1.594	4.03E-06	0.000237597	1045	Cr_WMidi_7777G02.ab1	CUST_18537_PI416193500	NA	NA	NA	Algae
18526	18	74	18	19	-5.647	-2.497	0.000148075	0.002411878	1046	craniferina_c9200	CUST_10587_PI416193500	NA	NA	NA	Fungus
1120	99	8	64	2	10.03	3.326	0.000261865	0.003548338	1047	Cr_WMini_4129C08.ab1	CUST_19778_PI416193500	145249560	XP_001401119.1	hypothetical protein An14g04960 [Aspergillus niger] 	Fungus
29535	19	2	4	0	9.786	3.291	0.000260143	0.003535045	1048	Cr_DMidi_6817D11.ab1	CUST_16016_PI416193500	NA	NA	NA	Fungus
3084	16	45	1	1	-2.771	-1.47	1.49E-07	2.72E-05	1049	craniferina_c4175	CUST_6147_PI416193500	242825158	XP_002488383.1	conserved hypothetical protein [Talaromyces stipitatus ATCC 10500] 	Fungus
16289	11	67	15	47	-12.198	-3.609	0.000293665	0.003843853	1050	craniferina_c15596	CUST_8892_PI416193496	169610125	XP_001798481.1	hypothetical protein SNOG_08156 [Phaeosphaeria nodorum SN15] 	Fungus
1226	5	16	3	2	-3.427	-1.777	2.05E-05	0.000654509	1051	craniferina_c14416	CUST_7918_PI416193496	NA	NA	NA	Algae
37540	2991	9807	2138	1440	-3.821	-1.934	4.32E-05	0.001064274	1052	craniferina_c3933	CUST_994_PI416193496	NA	NA	NA	Algae
30657	167	46	81	7	3.367	1.751	1.78E-05	0.000598003	1053	craniferina_c15289	CUST_8641_PI416193496	NA	NA	NA	Algae
12999	62	249	49	52	-4.871	-2.284	0.000114281	0.002039995	1054	craniferina_c17300	CUST_10224_PI416193496	NA	NA	NA	Fungus
268	1389	5206	683	821	-4.014	-2.005	5.79E-05	0.001285839	1055	craniferina_c5312	CUST_7327_PI416193500	189353841	YP_001949468.1	cell wall-associated hydrolase [Burkholderia multivorans ATCC 17616] 	Algae
42967	66	17	31	2	3.506	1.81	2.53E-05	0.000753867	1056	craniferina_c18392	CUST_11174_PI416193496	240277063	EER40573.1	HLA class III protein Dom3z [Ajellomyces capsulatus H143]	Algae
41519	147	51	36	7	2.866	1.519	1.10E-06	0.000103847	1057	craniferina_c6967	CUST_8887_PI416193500	212526046	XP_002143180.1	conserved hypothetical protein [Penicillium marneffei ATCC 18224] 	Fungus
9270	63	228	29	139	-3.479	-1.799	2.39E-05	0.000722643	1058	Cr_Mini_01B04.ab1	CUST_17860_PI416193500	NA	NA	NA	Fungus
41008	99	33	16	5	3.001	1.586	4.08E-06	0.000239579	1059	craniferina_c10431	CUST_4776_PI416193496	159487551	XP_001701786.1	predicted protein [Chlamydomonas reinhardtii] 	Algae
1478	35267	11436	12039	1706	2.989	1.579	3.71E-06	0.000223953	1060	Cr_DMini_3841H04.ab1	CUST_17010_PI416193500	169763250	XP_001727525.1	hypothetical protein [Aspergillus oryzae RIB40] 	Fungus
26667	168	2	104	0	74.103	6.211	0.000424231	0.004979464	1061	craniferina_c14209	CUST_7744_PI416193496	NA	NA	NA	Fungus
40020	1565	4422	253	676	-2.83	-1.501	7.17E-07	7.69E-05	1062	craniferina_lrc28382	CUST_20571_PI416193496	46137327	XP_390355.1	hypothetical protein FG10179.1 [Gibberella zeae PH-1]	Fungus
43468	35	104	9	22	-2.994	-1.582	3.97E-06	0.00023641	1063	craniferina_c23906	CUST_16408_PI416193496	NA	NA	NA	Fungus
42094	876	3442	222	1426	-3.737	-1.902	4.09E-05	0.001024944	1064	craniferina_c12500	CUST_6300_PI416193496	NA	NA	NA	Fungus
3808	4	15	1	4	-3.269	-1.709	1.45E-05	0.00052465	1065	craniferina_c3104	CUST_4863_PI416193500	67538694	XP_663121.1	hypothetical protein AN5517.2 [Aspergillus nidulans FGSC A4] 	Fungus
10391	6943	20780	2323	3718	-3.069	-1.618	6.78E-06	0.000329602	1066	craniferina_c5312	CUST_7328_PI416193500	189353841	YP_001949468.1	cell wall-associated hydrolase [Burkholderia multivorans ATCC 17616] 	Algae
8270	1700	6818	626	1068	-4.149	-2.053	6.86E-05	0.001434519	1067	craniferina_c18286	CUST_11076_PI416193496	154290673	XP_001545928.1	hypothetical protein BC1G_15595 [Botryotinia fuckeliana B05.10] 	Fungus
842	8	36	9	19	-5.606	-2.487	0.00015414	0.002470205	1068	craniferina_c4017	CUST_5971_PI416193500	119192604	XP_001246908.1	hypothetical protein CIMG_00679 [Coccidioides immitis RS]	Fungus
19618	2699	883	941	72	2.916	1.544	2.22E-06	0.000162671	1069	craniferina_c3748	CUST_5664_PI416193500	NA	NA	NA	Fungus
44527	17	49	1	5	-2.865	-1.519	1.26E-06	0.000112797	1070	craniferina_c11118	CUST_11692_PI416193500	156051930	XP_001591926.1	hypothetical protein SS1G_07372 [Sclerotinia sclerotiorum 1980] 	Fungus
11396	329	3008	402	1371	-15.431	-3.948	0.000337024	0.004243183	1071	craniferina_c11261	CUST_5364_PI416193496	189441656	AAI67447.1	Zgc:172187 protein [Danio rerio]	Fungus
36020	16110	1795	15661	573	6.764	2.758	0.00020473	0.002990448	1072	Cr_DMini_4897E08.ab1	CUST_17286_PI416193500	238505620	XP_002384026.1	conserved hypothetical protein [Aspergillus flavus NRRL3357] 	Fungus
32531	41874	12141	8553	2175	3.432	1.779	2.29E-05	0.000701503	1073	craniferina_c15203	CUST_13233_PI416193500	NA	NA	NA	Fungus
29282	3540	642	1625	333	5.773	2.529	0.000162811	0.002553898	1074	craniferina_c20298	CUST_12993_PI416193496	NA	NA	NA	Fungus
39045	1508	148	935	33	8.581	3.101	0.000255613	0.003489776	1075	craniferina_c1297	CUST_2287_PI416193500	168704634	ZP_02736911.1	hypothetical protein GobsU_34175 [Gemmata obscuriglobus UQM 2246]	Fungus
26821	7	24	3	1	-3.376	-1.755	2.08E-05	0.000658715	1076	craniferina_c8937	CUST_3719_PI416193496	258564538	XP_002583014.1	predicted protein [Uncinocarpus reesii 1704] 	Algae
1316	47	135	4	27	-2.868	-1.52	1.43E-06	0.000122241	1077	craniferina_c15023	CUST_8428_PI416193496	NA	NA	NA	Fungus
5373	740	77	397	13	8.529	3.092	0.000256727	0.003500304	1078	craniferina_c8549	CUST_3462_PI416193496	NA	NA	NA	Fungus
27749	441	2028	34	111	-4.605	-2.203	0.000103667	0.001909058	1079	craniferina_c11735	CUST_5701_PI416193496	255955101	XP_002568303.1	Pc21g12760 [Penicillium chrysogenum Wisconsin 54-1255] 	Fungus
5038	106	312	14	67	-2.926	-1.549	2.82E-06	0.000188748	1080	craniferina_c8041	CUST_9744_PI416193500	NA	NA	NA	Fungus
1592	25	76	5	11	-3.115	-1.639	1.01E-05	0.000425885	1081	craniferina_c10986	CUST_11636_PI416193500	255950270	XP_002565902.1	Pc22g20000 [Penicillium chrysogenum Wisconsin 54-1255] 	Fungus
21003	1434	6785	1553	244	-7.578	-2.922	0.000234723	0.003277038	1082	craniferina_c5980	CUST_8011_PI416193500	169601680	XP_001794262.1	hypothetical protein SNOG_03711 [Phaeosphaeria nodorum SN15] 	Fungus
18646	3322	1201	644	65	2.732	1.45	1.10E-07	2.28E-05	1083	craniferina_c3129	CUST_4903_PI416193500	NA	NA	NA	Fungus
28303	22016	64703	3992	541	-2.972	-1.572	4.25E-06	0.00024605	1084	craniferina_lrc640	CUST_1165_PI416193500	168036473	XP_001770731.1	predicted protein [Physcomitrella patens subsp. patens] 	Fungus
30097	210	622	27	163	-2.907	-1.54	2.46E-06	0.000173381	1085	craniferina_c6958	CUST_2514_PI416193496	NA	NA	NA	Fungus
42407	1350	66	970	34	15.452	3.95	0.000349135	0.00434319	1086	craniferina_c7673	CUST_2948_PI416193496	NA	NA	NA	Fungus
5016	29	7	18	3	3.915	1.969	5.88E-05	0.001301957	1087	craniferina_c17135	CUST_10100_PI416193496	NA	NA	NA	Fungus
29324	13	2	8	0	5.367	2.424	0.000153431	0.002464633	1088	craniferina_c19566	CUST_12290_PI416193496	156059478	XP_001595662.1	hypothetical protein SS1G_03751 [Sclerotinia sclerotiorum 1980] 	Fungus
24965	654	218	46	6	2.993	1.582	5.10E-06	0.000277249	1089	Cr_DMidi_7585B01.ab1	CUST_16116_PI416193500	258564116	XP_002582803.1	predicted protein [Uncinocarpus reesii 1704] 	Fungus
18555	8	24	2	7	-3.104	-1.634	1.01E-05	0.000426298	1090	craniferina_c9791	CUST_4326_PI416193496	115400269	XP_001215723.1	conserved hypothetical protein [Aspergillus terreus NIH2624] 	Fungus
5078	29	101	14	39	-3.531	-1.82	3.12E-05	0.000861644	1091	craniferina_lrc1044	CUST_1881_PI416193500	239612964	EEQ89951.1	cell cycle control protein [Ajellomyces dermatitidis ER-3]	Fungus
2796	63	323	21	265	-4.246	-2.086	8.53E-05	0.001670975	1092	craniferina_c13446	CUST_7103_PI416193496	189195052	XP_001933864.1	eukaryotic translation initiation factor 6 [Pyrenophora tritici-repentis Pt-1C-BFP] 	Algae
32466	15	52	2	3	-3.502	-1.808	3.03E-05	0.000847876	1093	craniferina_c11763	CUST_5718_PI416193496	NA	NA	NA	Fungus
45199	625	229	145	17	2.684	1.425	2.02E-08	7.28E-06	1094	craniferina_c22608	CUST_15183_PI416193496	NA	NA	NA	Fungus
25714	8	30	1	5	-3.916	-1.969	6.04E-05	0.001320373	1095	craniferina_c19806	CUST_12521_PI416193496	70720934	BAE06849.1	hypothetical protein [Epichloe festucae]	Algae
16410	152	509	89	105	-3.719	-1.895	4.57E-05	0.001105711	1096	craniferina_c14822	CUST_8260_PI416193496	156042378	XP_001587746.1	hypothetical protein SS1G_10986 [Sclerotinia sclerotiorum 1980] 	Fungus
16643	2867	7748	374	662	-2.712	-1.439	8.12E-08	1.83E-05	1097	craniferina_c4370	CUST_6367_PI416193500	238502445	XP_002382456.1	conserved hypothetical protein [Aspergillus flavus NRRL3357] 	Fungus
29218	3111	9153	591	965	-2.971	-1.571	4.77E-06	0.000265574	1098	craniferina_lrc4049	CUST_6011_PI416193500	13359451	BAB33421.1	putative senescence-associated protein [Pisum sativum]	Fungus
20467	82	6	53	1	11.866	3.569	0.000327492	0.004154778	1099	Cr_WMini_4129C08.ab1	CUST_19779_PI416193500	145249560	XP_001401119.1	hypothetical protein An14g04960 [Aspergillus niger] 	Fungus
6685	17	52	2	5	-3.147	-1.654	1.24E-05	0.000478927	1100	craniferina_c17428	CUST_14168_PI416193500	240104681	EER22877.1	DnaJ domain containing protein [Coccidioides posadasii C735 delta SOWgp]	Algae
28899	2	8	0	2	-3.858	-1.948	5.52E-05	0.00124349	1101	Cr_WMini_2881E05.ab1	CUST_19445_PI416193500	NA	NA	NA	Fungus
26275	2800	7680	218	421	-2.745	-1.457	2.65E-07	3.92E-05	1102	craniferina_c11275	CUST_5374_PI416193496	255537027	XP_002509580.1	"heat shock protein 70 (HSP70)-interacting protein, putative [Ricinus communis] "	Algae
5149	32	109	7	62	-3.159	-1.659	1.30E-05	0.000490803	1103	craniferina_c3194	CUST_4975_PI416193500	169609983	XP_001798410.1	hypothetical protein SNOG_08083 [Phaeosphaeria nodorum SN15] 	Algae
42898	26514	76939	5194	1901	-2.941	-1.556	3.73E-06	0.000224441	1104	craniferina_lrc640	CUST_1166_PI416193500	168036473	XP_001770731.1	predicted protein [Physcomitrella patens subsp. patens] 	Fungus
32116	21	2	16	0	8.031	3.006	0.000262678	0.00355763	1105	craniferina_c18506	CUST_11282_PI416193496	NA	NA	NA	Fungus
25783	460	1785	395	560	-4.718	-2.238	0.000122928	0.00214723	1106	craniferina_c2807	CUST_4479_PI416193500	NA	NA	NA	Fungus
37395	30	87	4	10	-2.862	-1.517	2.01E-06	0.000153427	1107	craniferina_c14001	CUST_7577_PI416193496	240278017	EER41524.1	patched sphingolipid transporter [Ajellomyces capsulatus H143]	Algae
10404	19	55	7	16	-3.019	-1.594	6.78E-06	0.000329602	1108	craniferina_c9707	CUST_4263_PI416193496	156056320	XP_001594084.1	hypothetical protein SS1G_05513 [Sclerotinia sclerotiorum 1980] 	Fungus
15382	9	2	5	0	3.997	1.999	6.82E-05	0.001429682	1109	craniferina_c15323	CUST_8668_PI416193496	119479411	XP_001259734.1	hypothetical protein NFIA_077770 [Neosartorya fischeri NRRL 181] 	Fungus
41373	470	2722	290	505	-6.532	-2.708	0.00021585	0.003093022	1110	craniferina_c23571	CUST_16093_PI416193496	NA	NA	NA	Algae
15575	42	5	37	3	7.83	2.969	0.000263613	0.003566912	1111	Cr_WMini_1825G02.ab1	CUST_19346_PI416193500	NA	NA	NA	Fungus
17080	387	3164	667	1983	-163.479	-7.353	0.000504942	0.005614839	1112	craniferina_c6169	CUST_8198_PI416193500	145252774	XP_001397900.1	hypothetical protein An16g05920 [Aspergillus niger] 	Fungus
31305	2781	7656	193	644	-2.751	-1.46	4.23E-07	5.42E-05	1113	craniferina_c1983	CUST_3367_PI416193500	189188548	XP_001930613.1	DNAJ domain containing protein [Pyrenophora tritici-repentis Pt-1C-BFP] 	Fungus
5336	59	2	29	0	23.177	4.535	0.000409952	0.004870848	1114	craniferina_c24064	CUST_16559_PI416193496	NA	NA	NA	Fungus
25320	53	154	3	21	-2.863	-1.517	2.17E-06	0.000160005	1115	craniferina_c6632	CUST_8645_PI416193500	296811272	XP_002845974.1	jade-1 [Arthroderma otae CBS 113480] 	Algae
17805	81	4	112	4	10.491	3.391	0.000320573	0.004098883	1116	craniferina_c6379	CUST_8388_PI416193500	NA	NA	NA	Fungus
7163	325	121	63	4	2.666	1.415	1.84E-08	6.84E-06	1117	craniferina_c10428	CUST_4774_PI416193496	119181986	XP_001242155.1	conserved hypothetical protein [Coccidioides immitis RS]	Fungus
35825	33	2	19	0	13.363	3.74	0.000357347	0.004415701	1118	craniferina_c4890	CUST_6896_PI416193500	256723250	EEU36627.1	hypothetical protein NECHADRAFT_51890 [Nectria haematococca mpVI 77-13-4]	Algae
15012	390	106	140	17	3.531	1.82	3.42E-05	0.000909611	1119	craniferina_c17233	CUST_10174_PI416193496	NA	NA	NA	Fungus
35391	24	6	13	0	3.857	1.948	5.98E-05	0.001318187	1120	craniferina_c17103	CUST_10073_PI416193496	NA	NA	NA	Algae
28102	3031	10286	918	1679	-3.473	-1.796	3.16E-05	0.000867344	1121	craniferina_c6451	CUST_8460_PI416193500	NA	NA	NA	Fungus
14650	28	155	6	106	-4.745	-2.246	0.00013092	0.002240819	1122	craniferina_c6646	CUST_8662_PI416193500	NA	NA	NA	Fungus
40740	60360	290284	24770	7360	-5.08	-2.345	0.000151687	0.002448308	1123	craniferina_c1198	CUST_2130_PI416193500	189195992	XP_001934334.1	Hsp70 nucleotide exchange factor fes1 [Pyrenophora tritici-repentis Pt-1C-BFP] 	Fungus
22059	192	608	28	85	-3.173	-1.666	1.49E-05	0.000532347	1124	craniferina_c24731	CUST_17180_PI416193496	NA	NA	NA	Fungus
27085	90	2	64	0	35.999	5.17	0.000449464	0.005188956	1125	craniferina_c20450	CUST_13139_PI416193496	NA	NA	NA	Fungus
9290	3856	10221	880	1355	-2.679	-1.422	6.10E-08	1.51E-05	1126	craniferina_c4973	CUST_6986_PI416193500	225562890	EEH11169.1	zinc ion binding [Ajellomyces capsulatus G186AR]	Algae
10435	1056	60	853	31	12.819	3.68	0.000360339	0.004440544	1127	craniferina_c17718	CUST_10564_PI416193496	NA	NA	NA	Fungus
10306	131	24	79	4	4.841	2.275	0.000139891	0.002334546	1128	craniferina_c12778	CUST_6535_PI416193496	242809371	XP_002485355.1	"polyketide synthase, putative [Talaromyces stipitatus ATCC 10500] "	Fungus
40526	97	267	22	43	-2.79	-1.48	1.19E-06	0.000109693	1129	craniferina_c3971	CUST_5911_PI416193500	121700194	XP_001268362.1	"magnesium dependent phosphatase, putative [Aspergillus clavatus NRRL 1] "	Fungus
4762	211	698	33	164	-3.275	-1.712	2.07E-05	0.000656512	1130	craniferina_c19975	CUST_12682_PI416193496	145255234	XP_001398901.1	hypothetical protein An18g04410 [Aspergillus niger] 	Fungus
13805	2	7	0	3	-3.065	-1.616	1.04E-05	0.000434154	1131	craniferina_c13323	CUST_6993_PI416193496	256724231	EEU37602.1	predicted protein [Nectria haematococca mpVI 77-13-4]	Fungus
3262	9	28	8	6	-4.446	-2.153	0.000110258	0.001993309	1132	craniferina_c18862	CUST_11620_PI416193496	NA	NA	NA	Fungus
28816	12	3	5	1	4.448	2.153	0.000111277	0.002004847	1133	craniferina_c21319	CUST_13965_PI416193496	NA	NA	NA	Fungus
30098	173	40	65	4	4.076	2.027	8.30E-05	0.001641923	1134	craniferina_c7109	CUST_2610_PI416193496	NA	NA	NA	Fungus
23039	3245	663	1942	67	4.048	2.017	8.08E-05	0.001611195	1135	craniferina_c15056	CUST_8457_PI416193496	NA	NA	NA	Fungus
2400	12271	55106	930	9793	-4.455	-2.155	0.000113887	0.002037419	1136	craniferina_lrc8067	CUST_3178_PI416193496	240279680	EER43185.1	ATP-dependent molecular chaperone HSC82 [Ajellomyces capsulatus H143]	Fungus
43112	502	87	442	78	5.744	2.522	0.000193594	0.002879868	1137	Cr_DMini_4897A11.ab1	CUST_17197_PI416193500	289614465	CBI58749.1	unnamed protein product [Sordaria macrospora]	Algae
39980	5	19	5	4	-5.092	-2.348	0.000158808	0.002514331	1138	craniferina_c17766	CUST_10607_PI416193496	NA	NA	NA	Fungus
13823	38	108	4	23	-2.86	-1.516	2.85E-06	0.000190602	1139	craniferina_c5878	CUST_7918_PI416193500	145232853	XP_001399799.1	hypothetical protein An02g06630 [Aspergillus niger] 	Fungus
35843	4	32	4	20	-8.717	-3.124	0.000306222	0.003964245	1140	craniferina_c3841	CUST_952_PI416193496	NA	NA	NA	Fungus
37938	6014	16810	903	2857	-2.791	-1.481	1.56E-06	0.000130408	1141	craniferina_c2818	CUST_571_PI416193496	NA	NA	NA	Algae
3803	17	62	7	7	-3.854	-1.946	6.39E-05	0.001368361	1142	craniferina_c21676	CUST_14310_PI416193496	169619972	XP_001803398.1	hypothetical protein SNOG_13186 [Phaeosphaeria nodorum SN15] 	Fungus
30966	34	138	16	89	-3.84	-1.941	6.32E-05	0.001361043	1143	Cr_Mini_01B04.ab1	CUST_17861_PI416193500	NA	NA	NA	Fungus
5847	37	12	4	2	3.077	1.621	1.21E-05	0.000474013	1144	craniferina_c1755	CUST_246_PI416193496	256723857	EEU37230.1	hypothetical protein NECHADRAFT_37300 [Nectria haematococca mpVI 77-13-4]	Fungus
12064	4784	12573	829	1545	-2.639	-1.4	1.23E-08	5.29E-06	1145	craniferina_c4973	CUST_6985_PI416193500	225562890	EEH11169.1	zinc ion binding [Ajellomyces capsulatus G186AR]	Algae
43835	57	203	30	27	-3.822	-1.934	6.22E-05	0.001345367	1146	craniferina_c7045	CUST_2569_PI416193496	154299194	XP_001550017.1	hypothetical protein BC1G_11775 [Botryotinia fuckeliana B05.10] 	Fungus
2872	7	22	3	6	-3.349	-1.744	2.76E-05	0.000797292	1147	craniferina_c24015	CUST_16512_PI416193496	NA	NA	NA	Algae
19807	1687	547	413	119	3.067	1.617	1.15E-05	0.000457521	1148	craniferina_c14929	CUST_8349_PI416193496	NA	NA	NA	Fungus
1970	36	4	29	2	7.906	2.983	0.000289013	0.003795488	1149	Cr_DMidi_9697B03.ab1	CUST_16418_PI416193500	152964490	YP_001360274.1	PRC-barrel domain protein [Kineococcus radiotolerans SRS30216] 	Fungus
27648	2544	6848	162	490	-2.691	-1.428	1.93E-07	3.17E-05	1150	craniferina_c7558	CUST_2886_PI416193496	27734371	AAM51214.1	polyubiquitin [Cercomonas sp. ATCC 50316] 	Fungus
17332	194	44	47	19	4.616	2.207	0.000129969	0.002228275	1151	craniferina_c13909	CUST_12795_PI416193500	NA	NA	NA	Algae
39637	219	829	29	191	-3.741	-1.903	5.67E-05	0.001266499	1152	craniferina_c8606	CUST_10207_PI416193500	156060767	XP_001596306.1	hypothetical protein SS1G_02526 [Sclerotinia sclerotiorum 1980] 	Fungus
18119	60	187	10	33	-3.134	-1.648	1.58E-05	0.000553717	1153	craniferina_c20953	CUST_13617_PI416193496	242763252	XP_002340538.1	conserved hypothetical protein [Talaromyces stipitatus ATCC 10500] 	Fungus
15818	50	5	32	1	8.479	3.084	0.000310036	0.004003447	1154	craniferina_c19827	CUST_12540_PI416193496	NA	NA	NA	Fungus
20418	66	185	9	16	-2.792	-1.481	1.88E-06	0.000147842	1155	craniferina_lrc579	CUST_1069_PI416193500	119189679	XP_001245446.1	hypothetical protein CIMG_04887 [Coccidioides immitis RS] 	Algae
17427	107671	40080	19253	4244	2.666	1.415	1.28E-07	2.50E-05	1156	craniferina_c2443	CUST_4017_PI416193500	156064133	XP_001597988.1	hypothetical protein SS1G_00074 [Sclerotinia sclerotiorum 1980] 	Fungus
28391	28	87	20	15	-3.61	-1.852	4.85E-05	0.001146033	1157	craniferina_c5632	CUST_1802_PI416193496	NA	NA	NA	Fungus
28784	5	16	4	3	-4.718	-2.238	0.00014246	0.002356206	1158	craniferina_c1908	CUST_3245_PI416193500	121719217	XP_001276323.1	"RNA binding protein (Arp), putative [Aspergillus clavatus NRRL 1] "	Fungus
13341	52	19	12	2	2.658	1.41	9.19E-08	2.00E-05	1159	craniferina_c4523	CUST_6523_PI416193500	71001114	XP_755238.1	vacuolar transporter chaperone (Vtc4) [Aspergillus fumigatus Af293] 	Fungus
23362	60	13	28	2	4.284	2.099	0.000113409	0.00203243	1160	Cr_DMini_1249B03.ab1	CUST_16564_PI416193500	238505620	XP_002384026.1	conserved hypothetical protein [Aspergillus flavus NRRL3357] 	Fungus
10917	28	73	4	4	-2.65	-1.406	6.52E-08	1.58E-05	1161	craniferina_c6426	CUST_2209_PI416193496	NA	NA	NA	Fungus
18447	337	1381	26	177	-4.076	-2.027	9.23E-05	0.001763749	1162	craniferina_c19387	CUST_12124_PI416193496	NA	NA	NA	Fungus
19447	3	9	1	1	-3.155	-1.658	1.80E-05	0.000603246	1163	craniferina_c23454	CUST_15982_PI416193496	238497059	XP_002379765.1	conserved hypothetical protein [Aspergillus flavus NRRL3357] 	Fungus
40079	2460	6795	631	707	-2.809	-1.49	2.41E-06	0.000171311	1164	craniferina_c3905	CUST_5845_PI416193500	NA	NA	NA	Algae
17122	2115	296	1115	41	6.29	2.653	0.000238251	0.003311538	1165	craniferina_c6240	CUST_8259_PI416193500	154301511	XP_001551168.1	hypothetical protein BC1G_10425 [Botryotinia fuckeliana B05.10] 	Fungus
28070	27764	8444	11150	1200	3.141	1.651	1.74E-05	0.000589587	1166	craniferina_c4403	CUST_6399_PI416193500	NA	NA	NA	Fungus
25737	165	534	21	134	-3.184	-1.671	2.01E-05	0.000645191	1167	craniferina_c22227	CUST_14831_PI416193496	239609511	EEQ86498.1	PHD finger domain-containing protein [Ajellomyces dermatitidis ER-3]	Algae
5888	275	725	56	51	-2.669	-1.416	1.89E-07	3.14E-05	1168	craniferina_c2834	CUST_4511_PI416193500	288300146	ADC45376.1	actin [Cleistogenes songorica]	Fungus
9102	137	399	59	5	-3.096	-1.63	1.51E-05	0.000537031	1169	craniferina_c18780	CUST_11543_PI416193496	NA	NA	NA	Algae
23834	237	76	54	13	3.09	1.628	1.47E-05	0.000526511	1170	Cr_WMidi_7777G02.ab1	CUST_18536_PI416193500	NA	NA	NA	Algae
19449	57	157	18	23	-2.803	-1.487	2.43E-06	0.000172187	1171	craniferina_c18674	CUST_11442_PI416193496	156061605	XP_001596725.1	hypothetical protein SS1G_02948 [Sclerotinia sclerotiorum 1980] 	Fungus
15028	39	124	9	23	-3.23	-1.692	2.43E-05	0.000732448	1172	craniferina_c7842	CUST_9578_PI416193500	164429408	XP_001728535.1	hypothetical protein NCU10270 [Neurospora crassa OR74A] 	Algae
23238	12197	1089	7379	600	10.3	3.365	0.000367284	0.004497573	1173	craniferina_lrc485	CUST_903_PI416193500	291189787	EFE45055.1	hypothetical protein TRV_00154 [Trichophyton verrucosum HKI 0517]	Fungus
3004	3143	505	1909	33	5.19	2.376	0.000183414	0.002772503	1174	craniferina_c10480	CUST_4815_PI416193496	119488608	XP_001262754.1	hypothetical protein NFIA_113880 [Neosartorya fischeri NRRL 181] 	Fungus
45036	3	9	0	3	-3.174	-1.667	2.08E-05	0.000658715	1175	craniferina_c4250	CUST_1127_PI416193496	189204592	XP_001938631.1	acetyl-hydrolase [Pyrenophora tritici-repentis Pt-1C-BFP] 	Fungus
4518	21	2	6	0	9.604	3.264	0.00036146	0.004453016	1176	Cr_DMidi_5281G05.ab1	CUST_15761_PI416193500	NA	NA	NA	Fungus
33542	3027	1116	242	49	2.71	1.438	7.04E-07	7.61E-05	1177	craniferina_c2354	CUST_3895_PI416193500	NA	NA	NA	Fungus
20574	562	18	388	13	28.627	4.839	0.000498697	0.005574168	1178	craniferina_c22698	CUST_15267_PI416193496	NA	NA	NA	Fungus
2058	330	81	168	16	3.715	1.893	6.30E-05	0.001358452	1179	craniferina_lrc2864	CUST_4547_PI416193500	NA	NA	NA	Fungus
24912	23	2	22	0	9.086	3.184	0.00035195	0.00436888	1180	craniferina_c7988	CUST_3135_PI416193496	NA	NA	NA	Fungus
39519	36208	123870	1645	8053	-3.419	-1.773	3.85E-05	0.000987731	1181	craniferina_lrc18023	CUST_10835_PI416193496	32400969	AAP80690.1	polyubiquitin [Griffithsia japonica]	Fungus
2086	259	69	134	8	3.374	1.754	3.65E-05	0.000952688	1182	craniferina_c18960	CUST_14457_PI416193500	259485541	CBF82649.1	TPA: dihydrolipoamide S-succinyltransferase (Eurofung) [Aspergillus nidulans FGSC A4]	Fungus
2301	13568	3795	1294	785	3.622	1.857	5.63E-05	0.001261511	1183	craniferina_lrc198	CUST_374_PI416193500	157833664	1RDS	"AChain A, Crystal Structure Of Ribonuclease Ms (As Ribonuclease T1 Homologue) Complexed With A Guanylyl-3,5-Cytidine Analogue "	Fungus
37854	130	39	32	6	3.285	1.716	3.01E-05	0.000843084	1184	craniferina_c22681	CUST_15251_PI416193496	NA	NA	NA	Fungus
42062	113	328	13	80	-2.862	-1.517	5.04E-06	0.000275204	1185	craniferina_c8041	CUST_9743_PI416193500	NA	NA	NA	Fungus
15842	115	38	30	12	3.088	1.626	1.66E-05	0.000570227	1186	craniferina_c6349	CUST_8360_PI416193500	84180633	ABC54740.1	glutamine synthetase [Helicosporidium sp. ex Simulium jonesi]	Algae
6334	562	1671	338	297	-3.321	-1.732	3.20E-05	0.000870508	1187	Cr_DMini_673A04.ab1	CUST_17367_PI416193500	NA	NA	NA	Fungus
31651	21	3	16	1	5.717	2.515	0.000225313	0.003191469	1188	craniferina_c19041	CUST_11788_PI416193496	169622282	XP_001804550.1	hypothetical protein SNOG_14360 [Phaeosphaeria nodorum SN15] 	Fungus
36930	2	10	0	6	-3.902	-1.964	8.73E-05	0.001696609	1189	craniferina_c24321	CUST_16800_PI416193496	239606853	EEQ83840.1	conserved hypothetical protein [Ajellomyces dermatitidis ER-3]	Fungus
39847	5	22	3	6	-4.705	-2.234	0.00015537	0.002484849	1190	craniferina_c16431	CUST_9556_PI416193496	115492219	XP_001210737.1	predicted protein [Aspergillus terreus NIH2624] 	Fungus
41966	4	16	1	2	-3.586	-1.842	5.41E-05	0.001227621	1191	craniferina_c17691	CUST_10544_PI416193496	NA	NA	NA	Algae
30413	11002	2906	5346	746	3.519	1.815	4.85E-05	0.001146033	1192	Cr_DMini_4609E12.ab1	CUST_17123_PI416193500	258577023	XP_002542693.1	60S ribosomal protein L7 [Uncinocarpus reesii 1704] 	Fungus
5654	1920	312	977	36	5.464	2.45	0.00021327	0.003068522	1193	craniferina_c6240	CUST_8260_PI416193500	154301511	XP_001551168.1	hypothetical protein BC1G_10425 [Botryotinia fuckeliana B05.10] 	Fungus
43075	1192	383	447	34	2.986	1.578	1.12E-05	0.000453582	1194	craniferina_c8251	CUST_3290_PI416193496	154294049	XP_001547468.1	hypothetical protein BC1G_14058 [Botryotinia fuckeliana B05.10] 	Algae
11307	39	112	22	25	-3.115	-1.639	1.95E-05	0.000634301	1195	craniferina_c3298	CUST_5100_PI416193500	212541959	XP_002151134.1	calnexin [Penicillium marneffei ATCC 18224] 	Fungus
26884	12	2	6	1	4.66	2.22	0.000153374	0.002464633	1196	craniferina_c11905	CUST_5830_PI416193496	NA	NA	NA	Fungus
9341	1072	2981	157	450	-2.776	-1.473	2.74E-06	0.000185885	1197	craniferina_lrc16214	CUST_13636_PI416193500	212546515	XP_002153411.1	"coactivator bridging factor 1 (Mbf1), putative [Penicillium marneffei ATCC 18224] "	Fungus
26498	118	21	56	1	5.011	2.325	0.000182895	0.002768501	1198	craniferina_c6638	CUST_8652_PI416193500	182678569	YP_001832715.1	type I phosphodiesterase/nucleotide pyrophosphatase [Beijerinckia indica subsp. indica ATCC 9039] 	Fungus
2432	57	229	25	44	-4.225	-2.079	0.000124608	0.002167976	1199	craniferina_c4594	CUST_1295_PI416193496	NA	NA	NA	Fungus
5270	71	2	96	0	12.059	3.592	0.000429579	0.005023419	1200	Cr_WMini_769A07.ab1	CUST_19937_PI416193500	261358384	EEY20812.1	conserved hypothetical protein [Verticillium albo-atrum VaMs.102]	Fungus
38587	195	8	131	2	18.231	4.188	0.000486207	0.005482682	1201	craniferina_c3951	CUST_5890_PI416193500	NA	NA	NA	Fungus
29674	176	16	110	3	8.698	3.121	0.000363325	0.004467888	1202	craniferina_c19505	CUST_12234_PI416193496	NA	NA	NA	Fungus
21476	37	12	7	4	3.231	1.692	2.93E-05	0.000830056	1203	craniferina_c21500	CUST_14138_PI416193496	115389476	XP_001212243.1	phenylalanyl-tRNA synthetase beta chain [Aspergillus terreus NIH2624] 	Fungus
22919	17	52	4	4	-3.081	-1.624	1.86E-05	0.000614036	1204	craniferina_c12903	CUST_6635_PI416193496	212527418	XP_002143866.1	"ubiquitin hydrolase, putative [Penicillium marneffei ATCC 18224] "	Fungus
29028	94	254	55	20	-3.022	-1.595	1.43E-05	0.000522904	1205	craniferina_c11777	CUST_5727_PI416193496	115396606	XP_001213942.1	conserved hypothetical protein [Aspergillus terreus NIH2624] 	Fungus
43555	669	7416	623	5152	-12.599	-3.655	0.000453702	0.005228996	1206	craniferina_c6592	CUST_8612_PI416193500	83282419	XP_729762.1	senescence-associated protein [Plasmodium yoelii yoelii str. 17XNL] 	Fungus
39236	15212	41292	2922	8113	-2.71	-1.438	1.42E-06	0.000121815	1207	craniferina_c11689	CUST_5664_PI416193496	260547240	ZP_05822977.1	LOW QUALITY PROTEIN: conserved hypothetical protein [Brucella abortus NCTC 8038] 	Algae
14533	45	13	11	8	3.765	1.913	7.75E-05	0.001560767	1208	craniferina_c14789	CUST_8234_PI416193496	NA	NA	NA	Algae
7242	159	57	43	6	2.736	1.452	2.15E-06	0.000159135	1209	craniferina_c6967	CUST_8888_PI416193500	212526046	XP_002143180.1	conserved hypothetical protein [Penicillium marneffei ATCC 18224] 	Fungus
40633	14	46	4	8	-3.199	-1.678	2.99E-05	0.000840893	1210	craniferina_lrc784	CUST_1417_PI416193500	261192866	XP_002622839.1	SWIRM domain-containing protein [Ajellomyces dermatitidis SLH14081] 	Algae
407	293	68	175	6	3.894	1.961	9.58E-05	0.001802766	1211	craniferina_c4928	CUST_1458_PI416193496	NA	NA	NA	Algae
1057	77	2	54	0	24.472	4.613	0.00054348	0.00593474	1212	craniferina_c27891	CUST_20181_PI416193496	NA	NA	NA	Fungus
16625	740	41	423	23	18.15	4.182	0.00050669	0.005629532	1213	craniferina_c19361	CUST_12098_PI416193496	NA	NA	NA	Algae
13531	1699	4506	86	795	-2.625	-1.392	2.20E-07	3.49E-05	1214	craniferina_c21354	CUST_13998_PI416193496	240279739	EER43244.1	conserved hypothetical protein [Ajellomyces capsulatus H143]	Fungus
40128	58	3	44	1	11.83	3.564	0.000450019	0.005193891	1215	craniferina_c10439	CUST_4782_PI416193496	156058988	XP_001595417.1	predicted protein [Sclerotinia sclerotiorum 1980] 	Algae
7806	70	212	18	4	-3.083	-1.624	2.00E-05	0.000644529	1216	craniferina_c8361	CUST_10007_PI416193500	NA	NA	NA	Fungus
10550	135	51	26	3	2.63	1.395	2.84E-07	4.13E-05	1217	craniferina_c1957	CUST_3328_PI416193500	70984545	XP_747779.1	UPF0041 domain protein [Aspergillus fumigatus Af293] 	Fungus
18842	51669	135715	8955	6901	-2.65	-1.406	5.98E-07	6.87E-05	1218	craniferina_lrc506	CUST_943_PI416193500	291175691	EFE31495.1	hypothetical protein ARB_01643 [Arthroderma benhamiae CBS 112371] 	Fungus
25445	4408	1061	2512	105	3.608	1.851	6.60E-05	0.001403231	1219	craniferina_c17224	CUST_10167_PI416193496	156042872	XP_001587993.1	hypothetical protein SS1G_11235 [Sclerotinia sclerotiorum 1980] 	Fungus
39677	2	8	0	3	-3.898	-1.963	0.000102202	0.001889755	1220	craniferina_lrc24435	CUST_16905_PI416193496	261190484	XP_002621651.1	spermidine synthase [Ajellomyces dermatitidis SLH14081] 	Fungus
21667	30	110	13	12	-3.856	-1.947	9.53E-05	0.001799877	1221	craniferina_c8761	CUST_3598_PI416193496	39944906	XP_361990.1	conserved hypothetical protein [Magnaporthe oryzae 70-15] 	Fungus
41875	163	627	108	215	-4.28	-2.097	0.000143143	0.002357919	1222	craniferina_c21836	CUST_14457_PI416193496	NA	NA	NA	Fungus
24325	27	74	3	9	-2.682	-1.423	1.40E-06	0.000120945	1223	craniferina_c12722	CUST_6487_PI416193496	NA	NA	NA	Algae
13886	151	9	96	1	13.859	3.793	0.000493505	0.00553587	1224	craniferina_c2316	CUST_3831_PI416193500	239612734	EEQ89721.1	DUF1014 domain-containing protein [Ajellomyces dermatitidis ER-3]	Fungus
30530	73	2	46	0	27.989	4.807	0.000579272	0.006193294	1225	craniferina_c11409	CUST_5466_PI416193496	NA	NA	NA	Fungus
34562	6648	2610	24	343	2.562	1.358	1.85E-08	6.84E-06	1226	craniferina_c4426	CUST_6429_PI416193500	145250179	XP_001396603.1	hypothetical protein An15g00640 [Aspergillus niger] 	Fungus
3259	814	2235	434	334	-2.982	-1.576	1.45E-05	0.0005249	1227	craniferina_c25713	CUST_18104_PI416193496	NA	NA	NA	Fungus
41024	21	69	10	12	-3.396	-1.764	4.96E-05	0.001163357	1228	craniferina_c9368	CUST_10697_PI416193500	189206946	XP_001939807.1	coronin-6 [Pyrenophora tritici-repentis Pt-1C-BFP] 	Fungus
37292	116	39	27	1	2.959	1.565	1.35E-05	0.000501481	1229	craniferina_c4415	CUST_1206_PI416193496	NA	NA	NA	Algae
34893	5556	2061	735	101	2.681	1.423	1.64E-06	0.000134412	1230	craniferina_lrc877	CUST_1583_PI416193500	156059442	XP_001595644.1	hypothetical protein SS1G_03733 [Sclerotinia sclerotiorum 1980] 	Fungus
44396	154	14	99	4	8.92	3.157	0.000414749	0.004903752	1231	craniferina_c10575	CUST_11379_PI416193500	NA	NA	NA	Algae
4746	29806	97812	13821	6314	-3.503	-1.809	6.03E-05	0.001319389	1232	craniferina_lrc28282	CUST_20487_PI416193496	145603448	XP_369420.2	ubiquitin fusion protein [Magnaporthe oryzae 70-15] 	Algae
34808	16	6	2	1	2.751	1.46	3.87E-06	0.000230438	1233	craniferina_c14240	CUST_12916_PI416193500	119491562	XP_001263302.1	hypothetical protein NFIA_065690 [Neosartorya fischeri NRRL 181] 	Fungus
33885	368	109	57	9	3.358	1.747	4.76E-05	0.001136179	1234	craniferina_c16796	CUST_9836_PI416193496	189200849	XP_001936761.1	hypothetical protein PTRG_06428 [Pyrenophora tritici-repentis Pt-1C-BFP] 	Fungus
21944	100	283	31	10	-2.915	-1.543	1.14E-05	0.000454892	1235	craniferina_c14668	CUST_8126_PI416193496	242823505	XP_002488078.1	conserved hypothetical protein [Talaromyces stipitatus ATCC 10500] 	Fungus
21123	1043	307	438	105	3.284	1.715	4.08E-05	0.001024421	1236	craniferina_c8514	CUST_10131_PI416193500	NA	NA	NA	Fungus
2728	603	165	214	33	3.518	1.815	6.21E-05	0.001345367	1237	craniferina_c23638	CUST_14916_PI416193500	156034759	XP_001585798.1	hypothetical protein SS1G_13315 [Sclerotinia sclerotiorum 1980] 	Fungus
12398	3362	1075	1254	324	3.056	1.612	2.11E-05	0.000665783	1238	craniferina_c2136	CUST_3584_PI416193500	261191157	XP_002621987.1	posttranscriptional regulation nuclease [Ajellomyces dermatitidis SLH14081] 	Fungus
44377	498	1540	61	231	-3.084	-1.625	2.42E-05	0.000728221	1239	craniferina_lrc85	CUST_162_PI416193500	258572120	XP_002544830.1	conserved hypothetical protein [Uncinocarpus reesii 1704] 	Algae
38656	116	14	74	3	6.538	2.709	0.000335476	0.0042315	1240	craniferina_c3326	CUST_5138_PI416193500	NA	NA	NA	Fungus
2960	15434	1778	14940	536	6.576	2.717	0.00033922	0.004262794	1241	Cr_DMini_3841E06.ab1	CUST_16948_PI416193500	255941330	XP_002561434.1	Pc16g11300 [Penicillium chrysogenum Wisconsin 54-1255] 	Algae
38147	3143	27777	1708	4489	-9.6	-3.263	0.000448953	0.005184524	1242	craniferina_c1972	CUST_3350_PI416193500	NA	NA	NA	Fungus
28264	43	4	20	1	10.562	3.401	0.00046973	0.005350924	1243	Cr_WMidi_7201C01.ab1	CUST_18337_PI416193500	NA	NA	NA	Fungus
32234	2665	39	1905	3	49.254	5.622	0.000645382	0.006666986	1244	craniferina_c9035	CUST_3790_PI416193496	NA	NA	NA	Fungus
28101	4729	18223	1087	875	-3.915	-1.969	0.000115811	0.002057387	1245	craniferina_c9138	CUST_10551_PI416193500	NA	NA	NA	Algae
13291	1271	268	948	69	4.095	2.034	0.000136422	0.002301155	1246	craniferina_c7424	CUST_9229_PI416193500	212529094	XP_002144704.1	"MFS multidrug transporter, putative [Penicillium marneffei ATCC 18224] "	Fungus
22233	5068	14974	1145	3396	-2.951	-1.561	1.44E-05	0.000523876	1247	craniferina_c4694	CUST_1347_PI416193496	139439218	ZP_01772660.1	Hypothetical protein COLAER_01673 [Collinsella aerofaciens ATCC 25986] 	Fungus
40727	804	5147	72	443	-6.402	-2.678	0.000333691	0.004213981	1248	craniferina_lrc74	CUST_139_PI416193500	242822212	XP_002487840.1	"heat shock protein Hsp30/Hsp42, putative [Talaromyces stipitatus ATCC 10500] "	Fungus
3215	4890	1676	514	99	2.91	1.541	1.23E-05	0.000477121	1249	craniferina_lrc1081	CUST_2161_PI416105755	156055516	XP_001593682.1	hypothetical protein SS1G_05110 [Sclerotinia sclerotiorum 1980] 	Fungus
37546	148	437	10	78	-2.921	-1.547	1.28E-05	0.00048649	1250	craniferina_c14798	CUST_8243_PI416193496	226462698	EEH59990.1	predicted protein [Micromonas pusilla CCMP1545]	Algae
12743	23	62	7	10	-2.823	-1.497	8.03E-06	0.0003689	1251	craniferina_c5337	CUST_1658_PI416193496	156057891	XP_001594869.1	hypothetical protein SS1G_04677 [Sclerotinia sclerotiorum 1980] 	Fungus
8622	6	32	6	24	-6.116	-2.613	0.000315911	0.004056692	1252	craniferina_c16047	CUST_13573_PI416193500	288548566	ADC52431.1	cathepsin L2 cysteine protease [Pinctada fucata]	Fungus
38881	2838	791	1314	306	3.444	1.784	5.94E-05	0.00131174	1253	craniferina_c2783	CUST_4450_PI416193500	119196353	XP_001248780.1	hypothetical protein CIMG_02551 [Coccidioides immitis RS]	Fungus
25702	103	293	17	80	-2.796	-1.483	6.50E-06	0.000321364	1254	craniferina_c1183	CUST_2104_PI416193500	295674787	XP_002797939.1	DnaJ domain protein Psi [Paracoccidioides brasiliensis Pb01] 	Fungus
13225	12384	73611	6175	3113	-6.424	-2.683	0.000337726	0.00424897	1255	Cr_WMidi_8257F12.ab1	CUST_18692_PI416193500	67522991	XP_659556.1	hypothetical protein AN1952.2 [Aspergillus nidulans FGSC A4] 	Fungus
20422	330	935	147	191	-2.976	-1.573	1.64E-05	0.000567483	1256	craniferina_s28454	CUST_20643_PI416193496	291182125	EFE37830.1	"MFS monosaccharide transporter, putative [Trichophyton verrucosum HKI 0517]"	Algae
23112	16	2	3	0	8.518	3.09	0.000424727	0.004982407	1257	Cr_DMidi_6817A03.ab1	CUST_15939_PI416193500	NA	NA	NA	Algae
25756	147	54	38	13	2.716	1.442	3.20E-06	0.000203554	1258	craniferina_c2106	CUST_334_PI416193496	NA	NA	NA	Fungus
17594	15	4	4	2	3.754	1.908	9.62E-05	0.00180577	1259	craniferina_c10841	CUST_5068_PI416193496	289614092	CBI59107.1	unnamed protein product [Sordaria macrospora]	Fungus
34786	1120	409	331	70	2.681	1.423	2.35E-06	0.000168365	1260	craniferina_c23391	CUST_15924_PI416193496	NA	NA	NA	Fungus
3379	5010	12859	950	1404	-2.589	-1.372	2.48E-07	3.75E-05	1261	craniferina_c7525	CUST_2865_PI416193496	NA	NA	NA	Fungus
20930	198	2	222	0	70.456	6.139	0.00068164	0.006930315	1262	craniferina_c4474	CUST_1236_PI416193496	NA	NA	NA	Algae
9946	2474	783	913	42	2.991	1.581	1.83E-05	0.000606654	1263	Cr_DMini_673A07.ab1	CUST_17371_PI416193500	242764910	XP_002340866.1	"ACN9 family domain containing protein, putative [Talaromyces stipitatus ATCC 10500] "	Algae
18474	367	967	26	49	-2.636	-1.399	1.17E-06	0.00010869	1264	craniferina_c10866	CUST_5087_PI416193496	115394914	XP_001213468.1	predicted protein [Aspergillus terreus NIH2624] 	Fungus
44602	1248	182	816	36	5.47	2.451	0.000275858	0.003681789	1265	craniferina_c7080	CUST_8975_PI416193500	182678569	YP_001832715.1	type I phosphodiesterase/nucleotide pyrophosphatase [Beijerinckia indica subsp. indica ATCC 9039] 	Fungus
10066	95	374	69	57	-4.598	-2.201	0.000189261	0.002834604	1266	craniferina_c13030	CUST_6738_PI416193496	NA	NA	NA	Fungus
15554	188	70	41	12	2.657	1.41	1.88E-06	0.000147842	1267	craniferina_c13572	CUST_7209_PI416193496	NA	NA	NA	Algae
29264	511	197	87	19	2.578	1.366	2.28E-07	3.55E-05	1268	craniferina_c20470	CUST_13158_PI416193496	261202396	XP_002628412.1	chitinase 3 [Ajellomyces dermatitidis SLH14081] 	Fungus
15297	10	33	9	16	-3.865	-1.95	0.000118024	0.002085794	1269	craniferina_lrc400	CUST_25_PI416193496	NA	NA	NA	Fungus
42288	1292	467	490	39	2.649	1.405	1.83E-06	0.000145492	1270	craniferina_c11271	CUST_5370_PI416193496	169612459	XP_001799647.1	hypothetical protein SNOG_09352 [Phaeosphaeria nodorum SN15] 	Fungus
43400	271	711	21	92	-2.609	-1.383	7.28E-07	7.73E-05	1271	craniferina_c24725	CUST_17174_PI416193496	NA	NA	NA	Algae
12816	114	30	35	8	3.848	1.944	0.000115087	0.002048103	1272	craniferina_c13606	CUST_7237_PI416193496	NA	NA	NA	Algae
17278	10	3	2	1	2.893	1.533	1.33E-05	0.000499695	1273	craniferina_c22884	CUST_15445_PI416193496	159130651	EDP55764.1	"calcium ion transporter Vcx1, putative [Aspergillus fumigatus A1163]"	Fungus
35877	195	2	194	0	61.226	5.936	0.000707312	0.007133159	1274	craniferina_c2702	CUST_4344_PI416193500	242818376	XP_002487105.1	"alpha-1,3-glucan synthase, putative [Talaromyces stipitatus ATCC 10500] "	Fungus
21573	13	5	1	2	3.057	1.612	2.66E-05	0.00077883	1275	craniferina_c6096	CUST_8132_PI416193500	NA	NA	NA	Fungus
35317	9	42	1	5	-4.841	-2.275	0.000226178	0.003198271	1276	craniferina_c25232	CUST_17653_PI416193496	238489453	XP_002375964.1	conserved hypothetical protein [Aspergillus flavus NRRL3357] 	Algae
32130	426	3	287	1	117.923	6.882	0.000749336	0.007439142	1277	craniferina_c3951	CUST_5889_PI416193500	NA	NA	NA	Fungus
36495	68	17	33	2	3.648	1.867	9.09E-05	0.001742527	1278	craniferina_c21953	CUST_14570_PI416193496	NA	NA	NA	Algae
31242	21617	57227	2724	3913	-2.657	-1.41	2.20E-06	0.00016166	1279	craniferina_c1838	CUST_3135_PI416193500	226287879	EEH43392.1	ubiquitin conjugation factor E4 [Paracoccidioides brasiliensis Pb18]	Fungus
25771	16	55	2	1	-3.352	-1.745	5.65E-05	0.001263558	1280	craniferina_c8472	CUST_10097_PI416193500	239610629	EEQ87616.1	transcription factor TFIID complex 145 kDa subunit [Ajellomyces dermatitidis ER-3]	Fungus
16704	6787	264	4834	176	21.502	4.426	0.000620711	0.006487773	1281	craniferina_c15487	CUST_8802_PI416193496	NA	NA	NA	Fungus
17151	107	20	39	3	5.032	2.331	0.000251551	0.003451675	1282	craniferina_c25169	CUST_17591_PI416193496	NA	NA	NA	Fungus
28762	1669	4366	1276	152	-3.123	-1.643	3.52E-05	0.000931135	1283	craniferina_c9737	CUST_4285_PI416193496	296826796	XP_002851033.1	DNA repair protein Rad50 [Arthroderma otae CBS 113480] 	Fungus
36902	6856	677	4768	184	8.24	3.043	0.000451876	0.005210894	1284	craniferina_lrc47	CUST_89_PI416193500	156043865	XP_001588489.1	predicted protein [Sclerotinia sclerotiorum 1980] 	Fungus
22590	3977	11803	2804	2050	-3.498	-1.806	7.27E-05	0.001493894	1285	craniferina_lrc28209	CUST_15332_PI416193500	256726687	EEU40047.1	cytosolic probable CTT1-catalase T [Nectria haematococca mpVI 77-13-4]	Fungus
35422	1786	458	855	29	3.523	1.817	7.56E-05	0.001535476	1286	craniferina_c22967	CUST_15521_PI416193496	NA	NA	NA	Algae
21627	137	438	21	94	-3.17	-1.664	3.96E-05	0.001003449	1287	craniferina_c17960	CUST_10779_PI416193496	NA	NA	NA	Fungus
40628	20	55	6	5	-2.759	-1.464	6.61E-06	0.00032469	1288	craniferina_c11118	CUST_11691_PI416193500	156051930	XP_001591926.1	hypothetical protein SS1G_07372 [Sclerotinia sclerotiorum 1980] 	Fungus
2241	79	21	30	6	3.631	1.86	9.15E-05	0.001751466	1289	craniferina_c7796	CUST_9534_PI416193500	NA	NA	NA	Fungus
41899	617	5094	380	1149	-9.169	-3.197	0.000480955	0.005437685	1290	craniferina_c7568	CUST_2893_PI416193496	NA	NA	NA	Fungus
10808	90	284	13	111	-3	-1.585	2.18E-05	0.000680466	1291	craniferina_c18247	CUST_14377_PI416193500	119188731	XP_001244972.1	conserved hypothetical protein [Coccidioides immitis RS]	Fungus
15299	12	4	4	2	3.481	1.8	7.24E-05	0.001491069	1292	BTK05730010(c)SJ1(t)Dry_0.5-1kb_1441-1536_E12(p)T3(s)090205SJ1SEQ1.093.ab1	CUST_15608_PI416193500	NA	NA	NA	NA
19385	156	464	88	26	-3.262	-1.706	4.94E-05	0.001158814	1293	craniferina_c11128	CUST_5271_PI416193496	NA	NA	NA	Fungus
17010	242	88	68	4	2.685	1.425	3.49E-06	0.000214979	1294	craniferina_c24156	CUST_16647_PI416193496	169598562	XP_001792704.1	hypothetical protein SNOG_02087 [Phaeosphaeria nodorum SN15] 	Fungus
25124	4	27	2	21	-5.747	-2.523	0.000321531	0.004105066	1295	craniferina_c19503	CUST_12232_PI416193496	NA	NA	NA	Fungus
36856	2	12	0	1	-5.042	-2.334	0.00026089	0.003544016	1296	craniferina_c19746	CUST_12463_PI416193496	NA	NA	NA	Fungus
3524	15297	5426	3409	927	2.797	1.484	9.22E-06	0.000402886	1297	Cr_WMidi_8257F03.ab1	CUST_18675_PI416193500	NA	NA	NA	Algae
27549	49	146	11	42	-2.966	-1.569	2.00E-05	0.000644529	1298	craniferina_c1248	CUST_2208_PI416193500	258574339	XP_002541351.1	predicted protein [Uncinocarpus reesii 1704] 	Algae
30903	1392	3550	351	272	-2.602	-1.38	9.04E-07	9.03E-05	1299	craniferina_c21909	CUST_14527_PI416193496	NA	NA	NA	Fungus
41271	1301	163	886	44	6.213	2.635	0.000360266	0.004440544	1300	craniferina_c7080	CUST_8976_PI416193500	182678569	YP_001832715.1	type I phosphodiesterase/nucleotide pyrophosphatase [Beijerinckia indica subsp. indica ATCC 9039] 	Fungus
24782	635	1903	87	345	-2.983	-1.577	2.15E-05	0.000672876	1301	craniferina_c27261	CUST_19595_PI416193496	NA	NA	NA	Fungus
8867	5	61	5	54	-13.074	-3.709	0.000577684	0.006188845	1302	craniferina_c7837	CUST_3049_PI416193496	NA	NA	NA	Fungus
18211	49	183	8	36	-3.726	-1.898	0.000110296	0.001993309	1303	craniferina_c13622	CUST_7250_PI416193496	NA	NA	NA	Fungus
44189	3	14	1	6	-4.601	-2.202	0.00020999	0.003040042	1304	craniferina_c22950	CUST_15505_PI416193496	145228709	XP_001388663.1	hypothetical protein An01g02250 [Aspergillus niger] 	Fungus
27760	17657	2846	10715	308	5.168	2.369	0.000278758	0.003706873	1305	craniferina_lrc2073	CUST_3497_PI416193500	NA	NA	NA	Fungus
5951	232	28	119	17	8.203	3.036	0.000467831	0.005334502	1306	craniferina_c17568	CUST_10442_PI416193496	NA	NA	NA	Fungus
4458	304	1014	286	40	-4.55	-2.186	0.000205187	0.002993903	1307	craniferina_c20873	CUST_13542_PI416193496	67526471	XP_661297.1	hypothetical protein AN3693.2 [Aspergillus nidulans FGSC A4] 	Fungus
17799	185	68	22	20	2.81	1.49	1.12E-05	0.000454462	1308	craniferina_c12195	CUST_6055_PI416193496	NA	NA	NA	Fungus
39266	19	3	10	2	5.8	2.536	0.000343937	0.004299524	1309	craniferina_c22253	CUST_14857_PI416193496	NA	NA	NA	Algae
16617	5760	2047	1401	370	2.784	1.477	1.00E-05	0.000424051	1310	craniferina_c27151	CUST_19491_PI416193496	NA	NA	NA	Algae
5601	4	17	2	2	-4.595	-2.2	0.000217042	0.003104639	1311	craniferina_c2415	CUST_3983_PI416193500	67904612	XP_682562.1	hypothetical protein AN9293.2 [Aspergillus nidulans FGSC A4] 	Algae
33961	743	211	155	37	3.506	1.81	8.46E-05	0.001662455	1312	craniferina_c17610	CUST_10478_PI416193496	NA	NA	NA	Fungus
9580	13	3	5	1	4.055	2.02	0.000158265	0.002512392	1313	craniferina_c9279	CUST_3954_PI416193496	NA	NA	NA	Fungus
35782	70	196	3	44	-2.74	-1.454	7.14E-06	0.00033951	1314	craniferina_c1357	CUST_2387_PI416193500	119481223	XP_001260640.1	"mitochondrial DnaJ chaperone (Mdj1), putative [Neosartorya fischeri NRRL 181] "	Fungus
16233	2	6	0	2	-2.823	-1.497	1.25E-05	0.000482692	1315	craniferina_c19229	CUST_11969_PI416193496	NA	NA	NA	Fungus
32020	1324	264	917	57	4.081	2.029	0.00016166	0.002543303	1316	craniferina_c22209	CUST_14813_PI416193496	240106056	EER24249.1	Sugar transporter family protein [Coccidioides posadasii C735 delta SOWgp]	Fungus
16189	297	97	110	2	2.895	1.533	1.72E-05	0.000583404	1317	craniferina_c10214	CUST_4629_PI416193496	116196538	XP_001224081.1	hypothetical protein CHGG_04867 [Chaetomium globosum CBS 148.51] 	Algae
1828	2367	880	592	262	2.707	1.437	5.62E-06	0.00029395	1318	craniferina_lrc358	CUST_673_PI416193500	171679283	XP_001904588.1	hypothetical protein [Podospora anserina S mat+] 	Fungus
5091	52	18	16	6	2.9	1.536	1.76E-05	0.000594491	1319	craniferina_c23316	CUST_15855_PI416193496	169780154	XP_001824541.1	hypothetical protein [Aspergillus oryzae RIB40] 	Fungus
17838	247	80	74	24	3.101	1.633	3.89E-05	0.000992349	1320	craniferina_c22170	CUST_14776_PI416193496	NA	NA	NA	Algae
16347	59	22	10	3	2.71	1.439	6.06E-06	0.000308166	1321	craniferina_c5098	CUST_7113_PI416193500	159466566	XP_001691480.1	hydroxypyruvate reductase [Chlamydomonas reinhardtii] 	Fungus
37460	32	102	25	26	-3.896	-1.962	0.000143065	0.002357591	1322	craniferina_c7570	CUST_2894_PI416193496	NA	NA	NA	Fungus
27707	374	1050	239	196	-3.187	-1.672	4.92E-05	0.001156069	1323	Cr_DMini_673A04.ab1	CUST_17366_PI416193500	NA	NA	NA	Fungus
39318	18	2	3	0	8.323	3.057	0.000499625	0.005579949	1324	Cr_DMidi_5281F03.ab1	CUST_15734_PI416193500	NA	NA	NA	Algae
23045	555	1739	391	57	-3.649	-1.867	0.000109375	0.001982809	1325	Cr_DMidi_5473E05.ab1	CUST_15864_PI416193500	119501148	XP_001267331.1	"UBX domain protein, putative [Neosartorya fischeri NRRL 181] "	Fungus
16071	53	14	26	3	3.582	1.841	0.000100894	0.0018744	1326	Cr_DMini_3841E06.ab1	CUST_16947_PI416193500	255941330	XP_002561434.1	Pc16g11300 [Penicillium chrysogenum Wisconsin 54-1255] 	Algae
4428	87	265	41	72	-3.195	-1.676	5.19E-05	0.001193556	1327	craniferina_c5410	CUST_1690_PI416193496	169626309	XP_001806555.1	hypothetical protein SNOG_16439 [Phaeosphaeria nodorum SN15] 	Fungus
40450	3	13	2	6	-3.814	-1.931	0.000135171	0.002288577	1328	craniferina_c23852	CUST_16358_PI416193496	55742069	NP_001006887.1	FSHD region gene 1 [Xenopus (Silurana) tropicalis] 	Fungus
28209	61	178	2	53	-2.833	-1.502	1.44E-05	0.000523327	1329	craniferina_c21586	CUST_14222_PI416193496	NA	NA	NA	Fungus
42989	104	263	22	36	-2.559	-1.356	7.16E-07	7.69E-05	1330	craniferina_c26184	CUST_18557_PI416193496	154304425	XP_001552617.1	hypothetical protein BC1G_09088 [Botryotinia fuckeliana B05.10] 	Fungus
6963	46	9	25	4	4.601	2.202	0.000234242	0.003273927	1331	craniferina_c15597	CUST_13384_PI416193500	119487667	XP_001262565.1	hypothetical protein NFIA_031010 [Neosartorya fischeri NRRL 181] 	Fungus
6716	2	6	0	1	-2.577	-1.366	1.15E-06	0.000107211	1332	craniferina_c12362	CUST_6184_PI416193496	NA	NA	NA	Fungus
15518	70	208	22	13	-3.071	-1.619	3.85E-05	0.000987731	1333	craniferina_c8361	CUST_10008_PI416193500	NA	NA	NA	Fungus
22561	51	8	21	3	6.155	2.622	0.000403231	0.004807743	1334	Cr_DMidi_7585B08.ab1	CUST_16129_PI416193500	169599655	XP_001793250.1	hypothetical protein SNOG_02651 [Phaeosphaeria nodorum SN15] 	Fungus
43516	81	2	54	0	25.624	4.679	0.000742689	0.007394776	1335	craniferina_c7617	CUST_9391_PI416193500	NA	NA	NA	Algae
22781	43806	16992	11496	2269	2.532	1.34	4.15E-07	5.39E-05	1336	craniferina_c1956	CUST_3325_PI416193500	255956605	XP_002569055.1	Pc21g20680 [Penicillium chrysogenum Wisconsin 54-1255] 	Fungus
22071	19715	6295	1653	3334	3.452	1.788	8.66E-05	0.001688244	1337	craniferina_c15273	CUST_8627_PI416193496	NA	NA	NA	Fungus
42645	224	52	87	4	4.057	2.02	0.000172614	0.002654366	1338	craniferina_c8995	CUST_3761_PI416193496	NA	NA	NA	Fungus
23431	37184	171257	4096	11208	-4.617	-2.207	0.000245609	0.003390684	1339	craniferina_s28370	CUST_20560_PI416193496	158515354	ABW69475.1	heat shock protein 70 [Trichophyton terrestre]	Fungus
29069	12	35	4	4	-2.938	-1.555	2.45E-05	0.000736061	1340	craniferina_c16951	CUST_9958_PI416193496	116201761	XP_001226692.1	hypothetical protein CHGG_08765 [Chaetomium globosum CBS 148.51] 	Algae
24425	2	24	0	32	-6.393	-2.677	0.000429723	0.005023663	1341	Cr_WMini_4129H02.ab1	CUST_19823_PI416193500	NA	NA	NA	Fungus
14427	117	43	14	12	2.758	1.463	1.08E-05	0.000444299	1342	craniferina_c20024	CUST_12730_PI416193496	NA	NA	NA	Fungus
21230	5	17	0	2	-3.085	-1.625	4.29E-05	0.001059305	1343	craniferina_c8472	CUST_10098_PI416193500	239610629	EEQ87616.1	transcription factor TFIID complex 145 kDa subunit [Ajellomyces dermatitidis ER-3]	Fungus
21294	3270	8941	1312	685	-2.888	-1.53	2.04E-05	0.000651121	1344	Cr_WMidi_8257B06.ab1	CUST_18595_PI416193500	225555959	EEH04249.1	conserved hypothetical protein [Ajellomyces capsulatus G186AR]	Fungus
24580	1287	4	1018	2	233.767	7.869	0.000919978	0.008586282	1345	craniferina_c18107	CUST_10914_PI416193496	NA	NA	NA	Fungus
4984	45509	264466	44361	3445	-8.19	-3.034	0.000531226	0.005827473	1346	Cr_DMidi_5281D10.ab1	CUST_15703_PI416193500	258564060	XP_002582775.1	30 kDa heat shock protein [Uncinocarpus reesii 1704] 	Fungus
5784	240	647	34	205	-2.613	-1.386	2.75E-06	0.000185885	1347	craniferina_c25630	CUST_18024_PI416193496	NA	NA	NA	Fungus
36313	218	84	12	9	2.62	1.389	3.12E-06	0.000201057	1348	craniferina_c26993	CUST_19339_PI416193496	291179205	EFE34992.1	conserved hypothetical protein [Arthroderma benhamiae CBS 112371]	Fungus
7815	8	29	5	14	-3.885	-1.958	0.000156017	0.002492412	1349	craniferina_c9511	CUST_4126_PI416193496	NA	NA	NA	Fungus
1242	11	3	5	1	3.186	1.672	5.66E-05	0.001265179	1350	craniferina_c24228	CUST_14982_PI416193500	134117455	XP_772621.1	hypothetical protein CNBK3250 [Cryptococcus neoformans var. neoformans B-3501A] 	Algae
32678	790	242	343	56	3.093	1.629	4.59E-05	0.001108757	1351	craniferina_c9767	CUST_4309_PI416193496	NA	NA	NA	Fungus
4284	78	217	28	23	-2.887	-1.53	2.12E-05	0.000667568	1352	craniferina_c14232	CUST_7765_PI416193496	240104746	EER22942.1	hypothetical protein CPC735_022410 [Coccidioides posadasii C735 delta SOWgp]	Fungus
17302	286	850	263	105	-3.977	-1.992	0.000170335	0.002631414	1353	Cr_DMidi_9601A06.ab1	CUST_16258_PI416193500	296804984	XP_002843319.1	conserved hypothetical protein [Arthroderma otae CBS 113480] 	Algae
39024	63	15	37	1	3.734	1.901	0.000138183	0.002320294	1354	craniferina_c21646	CUST_14281_PI416193496	NA	NA	NA	Fungus
26758	22	63	7	2	-3.033	-1.601	3.79E-05	0.000978465	1355	craniferina_c21076	CUST_13735_PI416193496	NA	NA	NA	Algae
24292	679	1736	86	101	-2.568	-1.361	1.56E-06	0.000130408	1356	craniferina_c27578	CUST_19896_PI416193496	NA	NA	NA	Algae
29386	117	24	52	9	4.695	2.231	0.00027143	0.003643474	1357	craniferina_lrc605	CUST_1108_PI416193500	238505620	XP_002384026.1	conserved hypothetical protein [Aspergillus flavus NRRL3357] 	Fungus
2584	78	301	39	167	-3.777	-1.917	0.000142787	0.002356575	1358	Cr_DMini_865H02.ab1	CUST_17659_PI416193500	NA	NA	NA	Fungus
35500	3980	1577	619	33	2.503	1.323	2.87E-07	4.15E-05	1359	craniferina_c3129	CUST_4904_PI416193500	NA	NA	NA	Fungus
5221	12	38	7	5	-3.392	-1.762	8.74E-05	0.001697291	1360	craniferina_c25064	CUST_17491_PI416193496	67525643	XP_660883.1	hypothetical protein AN3279.2 [Aspergillus nidulans FGSC A4] 	Algae
23463	206	71	76	3	2.768	1.469	1.30E-05	0.000490803	1361	craniferina_c16259	CUST_13653_PI416193500	NA	NA	NA	Algae
6002	367	137	63	42	2.728	1.448	1.04E-05	0.000433228	1362	craniferina_c8735	CUST_10300_PI416193500	255956605	XP_002569055.1	Pc21g20680 [Penicillium chrysogenum Wisconsin 54-1255] 	Fungus
40184	4346	16734	475	2744	-3.83	-1.937	0.00015227	0.002455658	1363	craniferina_c1073	CUST_1925_PI416193500	NA	NA	NA	Algae
3172	32	106	14	34	-3.394	-1.763	8.83E-05	0.001708622	1364	craniferina_lrc1044	CUST_2087_PI416105755	239612964	EEQ89951.1	cell cycle control protein [Ajellomyces dermatitidis ER-3]	Fungus
42978	22	7	4	1	3.314	1.729	7.54E-05	0.00153257	1365	craniferina_c7495	CUST_9296_PI416193500	NA	NA	NA	Fungus
13937	19	2	5	0	8.93	3.159	0.000580293	0.006195616	1366	Cr_DMidi_5281E09.ab1	CUST_15724_PI416193500	NA	NA	NA	Algae
32498	1532	4786	299	1023	-3.116	-1.64	5.16E-05	0.001191973	1367	craniferina_lrc28214	CUST_15335_PI416193500	272718724	ACZ95777.1	heat shock protein 70 [Alternaria alternata]	Fungus
3948	5921	40	4335	8	103.174	6.689	0.0009079	0.008519379	1368	craniferina_lrc705	CUST_1281_PI416193500	169623843	XP_001805328.1	hypothetical protein SNOG_15165 [Phaeosphaeria nodorum SN15] 	Fungus
26319	23	2	19	0	8.129	3.023	0.000554614	0.006011223	1369	craniferina_c3791	CUST_5721_PI416193500	169606103	XP_001796472.1	hypothetical protein SNOG_06085 [Phaeosphaeria nodorum SN15] 	Algae
14073	5869	107	4412	6	40.7	5.347	0.000848119	0.008121097	1370	craniferina_c3374	CUST_777_PI416193496	NA	NA	NA	Fungus
354	97560	13042	58506	5094	6.543	2.71	0.000473805	0.005383038	1371	craniferina_lrc18821	CUST_11582_PI416193496	NA	NA	NA	Fungus
37614	17126	4915	5686	790	3.362	1.749	8.60E-05	0.001679264	1372	craniferina_c24263	CUST_16743_PI416193496	156064387	XP_001598115.1	hypothetical protein SS1G_00201 [Sclerotinia sclerotiorum 1980] 	Fungus
30833	19	126	5	30	-6.852	-2.777	0.000496125	0.005556082	1373	craniferina_lrc3310	CUST_5111_PI416193500	NA	NA	NA	Algae
11634	15	60	5	23	-3.851	-1.945	0.000157893	0.002510579	1374	craniferina_c27561	CUST_19882_PI416193496	NA	NA	NA	Fungus
11326	3172	12259	434	1349	-3.874	-1.954	0.000162729	0.002553597	1375	craniferina_c4342	CUST_6329_PI416193500	291183092	EFE38730.1	hypothetical protein TRV_06604 [Trichophyton verrucosum HKI 0517]	Fungus
22068	13025	79665	7094	2028	-6.712	-2.747	0.000490203	0.00551248	1376	Cr_WMidi_8257F12.ab1	CUST_18693_PI416193500	67522991	XP_659556.1	hypothetical protein AN1952.2 [Aspergillus nidulans FGSC A4] 	Fungus
30726	18	2	5	0	9.492	3.247	0.000608131	0.006394	1377	Cr_DMidi_5281G05.ab1	CUST_15760_PI416193500	NA	NA	NA	Fungus
43660	1495	4964	657	648	-3.504	-1.809	0.000108869	0.001975391	1378	craniferina_c8703	CUST_3563_PI416193496	NA	NA	NA	Fungus
12841	5291	1892	1778	284	2.694	1.429	8.63E-06	0.0003851	1379	craniferina_c2176	CUST_3642_PI416193500	156033019	XP_001585346.1	hypothetical protein SS1G_13585 [Sclerotinia sclerotiorum 1980] 	Fungus
37967	11	3	5	1	3.131	1.647	5.58E-05	0.001252459	1380	craniferina_c9928	CUST_4430_PI416193496	226290332	EEH45816.1	conserved hypothetical protein [Paracoccidioides brasiliensis Pb18]	Fungus
10061	515	1294	83	176	-2.515	-1.331	6.07E-07	6.91E-05	1381	craniferina_c14191	CUST_7729_PI416193496	NA	NA	NA	Algae
31013	60	20	12	7	3.128	1.645	5.55E-05	0.001247838	1382	craniferina_c10577	CUST_4882_PI416193496	NA	NA	NA	Fungus
8999	369	134	121	19	2.663	1.413	6.88E-06	0.000331871	1383	craniferina_c3023	CUST_4751_PI416193500	189208758	XP_001940712.1	conserved hypothetical protein [Pyrenophora tritici-repentis Pt-1C-BFP] 	Fungus
6975	264	90	60	3	2.886	1.529	2.52E-05	0.000750654	1384	craniferina_c11935	CUST_5856_PI416193496	NA	NA	NA	Fungus
18817	40	116	11	4	-3.001	-1.585	3.79E-05	0.000978465	1385	craniferina_lrc540	CUST_1006_PI416193500	121716104	XP_001275661.1	"HLH transcription factor (Hpa3), putative [Aspergillus clavatus NRRL 1] "	Algae
17141	1923	635	793	25	2.82	1.496	1.90E-05	0.000623483	1386	craniferina_c15198	CUST_8569_PI416193496	225680764	EEH19048.1	predicted protein [Paracoccidioides brasiliensis Pb03]	Fungus
13061	59	22	5	6	2.705	1.435	1.00E-05	0.000424051	1387	craniferina_c5098	CUST_7114_PI416193500	159466566	XP_001691480.1	hydroxypyruvate reductase [Chlamydomonas reinhardtii] 	Fungus
12380	88	25	41	5	3.333	1.737	8.56E-05	0.001675155	1388	craniferina_c7796	CUST_9533_PI416193500	NA	NA	NA	Fungus
7458	33	138	15	57	-4.248	-2.087	0.000231639	0.003250489	1389	craniferina_c8469	CUST_3419_PI416193496	19070851	AAL84005.1	heat shock protein 70 [Cryptosporidium sp.]	Fungus
3274	112	25	61	3	3.893	1.961	0.000174559	0.002677385	1390	craniferina_c10437	CUST_11305_PI416193500	238492281	XP_002377377.1	"cell cycle control protein (Cwf26), putative [Aspergillus flavus NRRL3357] "	Algae
21677	1108	365	438	73	2.899	1.536	2.70E-05	0.000785764	1391	craniferina_c8848	CUST_3657_PI416193496	NA	NA	NA	Fungus
41607	7	86	2	50	-10.773	-3.429	0.000662333	0.006783631	1392	craniferina_c5175	CUST_7187_PI416193500	238498600	XP_002380535.1	"mitochondrial carrier protein, putative [Aspergillus flavus NRRL3357] "	Fungus
840	204	68	84	13	2.847	1.509	2.18E-05	0.000679446	1393	craniferina_c4366	CUST_1184_PI416193496	NA	NA	NA	Algae
7532	79	290	9	71	-3.607	-1.851	0.00013249	0.002257424	1394	craniferina_c15062	CUST_8461_PI416193496	NA	NA	NA	Fungus
23083	2412	11848	2532	447	-7.722	-2.949	0.000571175	0.006140093	1395	craniferina_c5980	CUST_8012_PI416193500	169601680	XP_001794262.1	hypothetical protein SNOG_03711 [Phaeosphaeria nodorum SN15] 	Fungus
13354	402	134	144	21	2.903	1.537	2.82E-05	0.000809515	1396	craniferina_c22063	CUST_14673_PI416193496	242824804	XP_002488332.1	"alkaline serine protease AorO, putative [Talaromyces stipitatus ATCC 10500] "	Fungus
14330	91	236	13	10	-2.607	-1.382	4.16E-06	0.000242883	1397	craniferina_c11305	CUST_11806_PI416193500	NA	NA	NA	Fungus
24215	4	35	3	36	-8.559	-3.097	0.000597938	0.00631284	1398	craniferina_c18258	CUST_11049_PI416193496	260830375	XP_002610136.1	hypothetical protein BRAFLDRAFT_264300 [Branchiostoma floridae] 	Fungus
39097	8371	20263	4098	1601	-2.596	-1.376	3.67E-06	0.000222692	1399	craniferina_c1402	CUST_2468_PI416193500	242790269	XP_002481528.1	RING finger protein [Talaromyces stipitatus ATCC 10500] 	Fungus
43554	2463	388	1351	48	5.493	2.457	0.000409234	0.004869346	1400	craniferina_c14841	CUST_8275_PI416193496	NA	NA	NA	Fungus
42388	123	15	45	2	7.728	2.95	0.000578448	0.006190517	1401	craniferina_c26173	CUST_18547_PI416193496	NA	NA	NA	Algae
7502	23	2	12	0	10.145	3.343	0.000661777	0.006781338	1402	craniferina_c27800	CUST_20101_PI416193496	NA	NA	NA	Fungus
3840	79	2	52	0	28.757	4.846	0.000866693	0.00824279	1403	craniferina_c7617	CUST_9392_PI416193500	NA	NA	NA	Algae
24384	18	2	8	0	9.367	3.228	0.000643233	0.006658285	1404	Cr_DMidi_6817A03.ab1	CUST_15938_PI416193500	NA	NA	NA	Algae
43997	80	4	55	1	17.444	4.125	0.000804009	0.007827465	1405	craniferina_c16803	CUST_9841_PI416193496	NA	NA	NA	Fungus
2829	7	25	3	1	-3.871	-1.953	0.000176693	0.002697923	1406	craniferina_c23901	CUST_16403_PI416193496	NA	NA	NA	Fungus
12652	1132	209	1033	214	5.782	2.532	0.000440504	0.005114505	1407	Cr_DMini_4897B11.ab1	CUST_17220_PI416193500	NA	NA	NA	Algae
2972	3	10	1	5	-3.265	-1.707	8.16E-05	0.001618165	1408	Cr_WMidi_5761F05.ab1	CUST_18109_PI416193500	NA	NA	NA	Fungus
6125	120	345	30	95	-2.845	-1.509	2.36E-05	0.000717394	1409	craniferina_c26320	CUST_18684_PI416193496	NA	NA	NA	Fungus
17082	126	27	71	2	3.982	1.994	0.000201762	0.002961043	1410	craniferina_c27436	CUST_19760_PI416193496	169762616	XP_001727208.1	hypothetical protein [Aspergillus oryzae RIB40] 	Fungus
8096	81	4	113	1	9.896	3.307	0.000667623	0.006822373	1411	craniferina_c6379	CUST_8387_PI416193500	NA	NA	NA	Fungus
4962	1206	399	522	150	2.931	1.552	3.35E-05	0.000895556	1412	craniferina_c9275	CUST_10641_PI416193500	NA	NA	NA	Fungus
30295	292	996	136	114	-3.656	-1.87	0.0001472	0.00239857	1413	craniferina_c8414	CUST_3384_PI416193496	NA	NA	NA	Algae
7782	24	2	14	0	9.756	3.286	0.000672225	0.006859086	1414	craniferina_lrc25318	CUST_17734_PI416193496	50548931	XP_501936.1	YALI0C17237p [Yarrowia lipolytica] 	Fungus
40155	3613	1393	489	284	2.618	1.389	6.05E-06	0.000308166	1415	craniferina_lrc496	CUST_923_PI416193500	225680007	EEH18291.1	40S ribosomal protein S4-A [Paracoccidioides brasiliensis Pb03] 	Algae
2053	2575	127	1830	46	15.04	3.911	0.000801662	0.007808954	1416	craniferina_c22218	CUST_14822_PI416193496	NA	NA	NA	Fungus
15092	456	2089	103	946	-4.376	-2.13	0.00027405	0.003670183	1417	craniferina_c15628	CUST_8918_PI416193496	115379816	ZP_01466884.1	hypothetical protein STIAU_1743 [Stigmatella aurantiaca DW4/3-1] 	Fungus
34031	40515	13257	13135	460	2.932	1.552	3.59E-05	0.000942791	1418	craniferina_lrc460	CUST_856_PI416193500	154309861	XP_001554263.1	hypothetical protein BC1G_06851 [Botryotinia fuckeliana B05.10] 	Fungus
8615	8	22	0	1	-2.932	-1.552	3.59E-05	0.000942791	1419	craniferina_c10779	CUST_11499_PI416193500	NA	NA	NA	Algae
35695	730	2508	102	362	-3.433	-1.78	0.000115255	0.002049859	1420	craniferina_c13011	CUST_12555_PI416193500	154290673	XP_001545928.1	hypothetical protein BC1G_15595 [Botryotinia fuckeliana B05.10] 	Fungus
43469	911	2492	36	886	-2.624	-1.392	6.62E-06	0.00032469	1421	Cr_DMini_673F04.ab1	CUST_17467_PI416193500	121702659	XP_001269594.1	hypothetical protein ACLA_028940 [Aspergillus clavatus NRRL 1] 	Algae
24401	218	52	110	16	3.805	1.928	0.000171882	0.002648288	1422	craniferina_c22757	CUST_14824_PI416193500	189199542	XP_001936108.1	vacuolar membrane protein [Pyrenophora tritici-repentis Pt-1C-BFP] 	Fungus
37671	2102	5786	1183	833	-3.083	-1.625	5.99E-05	0.001318441	1423	Cr_WMidi_5761E04.ab1	CUST_18084_PI416193500	171687751	XP_001908816.1	hypothetical protein [Podospora anserina S mat+] 	Fungus
16225	872	148	843	154	6.101	2.609	0.00049885	0.005574349	1424	Cr_DMini_4897B11.ab1	CUST_17221_PI416193500	NA	NA	NA	Algae
39993	73	211	7	26	-2.873	-1.523	3.06E-05	0.000853588	1425	craniferina_c24552	CUST_17017_PI416193496	225679193	EEH17477.1	ATPase family AAA domain-containing protein [Paracoccidioides brasiliensis Pb03]	Fungus
19741	529	1697	605	483	-5.3	-2.406	0.000419017	0.00493478	1426	craniferina_c8398	CUST_10036_PI416193500	119500778	XP_001267146.1	hypothetical protein NFIA_107410 [Neosartorya fischeri NRRL 181] 	Fungus
15434	44	134	24	16	-3.296	-1.721	9.58E-05	0.001802766	1427	craniferina_c9625	CUST_4206_PI416193496	NA	NA	NA	Algae
36050	86	11	52	3	6.372	2.672	0.000535336	0.005869402	1428	craniferina_c16267	CUST_9425_PI416193496	NA	NA	NA	Fungus
17320	142	379	89	28	-3.024	-1.597	5.09E-05	0.001179642	1429	craniferina_c10288	CUST_4681_PI416193496	NA	NA	NA	Fungus
30120	2259	7822	2277	3486	-4.573	-2.193	0.000314039	0.004041062	1430	craniferina_c9237	CUST_10616_PI416193500	261354314	EEY16742.1	dual specificity protein phosphatase [Verticillium albo-atrum VaMs.102]	Fungus
40689	298	975	78	325	-3.202	-1.679	8.36E-05	0.001648239	1431	craniferina_c1242	CUST_2200_PI416193500	116202795	XP_001227209.1	hypothetical protein CHGG_09282 [Chaetomium globosum CBS 148.51] 	Fungus
25418	1720	4866	1031	743	-3.176	-1.667	7.79E-05	0.001567231	1432	craniferina_lrc28209	CUST_15331_PI416193500	256726687	EEU40047.1	cytosolic probable CTT1-catalase T [Nectria haematococca mpVI 77-13-4]	Fungus
2152	48	150	2	19	-3.1	-1.633	6.56E-05	0.001397507	1433	craniferina_c1936	CUST_3292_PI416193500	238489199	XP_002375837.1	"1-phosphatidylinositol-bisphosphate phosphodiesterase Plc1, putative [Aspergillus flavus NRRL3357] "	Fungus
9618	8	24	3	9	-3.012	-1.591	4.95E-05	0.001162132	1434	craniferina_c2190	CUST_3658_PI416193500	255950188	XP_002565861.1	Pc22g19580 [Penicillium chrysogenum Wisconsin 54-1255] 	Fungus
31414	163	447	30	36	-2.766	-1.468	2.00E-05	0.000644648	1435	craniferina_c16743	CUST_9799_PI416193496	NA	NA	NA	Fungus
28791	865	2161	167	126	-2.528	-1.338	2.43E-06	0.000172187	1436	craniferina_c11667	CUST_5648_PI416193496	NA	NA	NA	Fungus
21632	1420	5093	1400	1622	-4.922	-2.299	0.000380564	0.004614441	1437	craniferina_lrc1263	CUST_2231_PI416193500	189199018	XP_001935846.1	conserved hypothetical protein [Pyrenophora tritici-repentis Pt-1C-BFP] 	Fungus
23795	26	9	5	1	2.695	1.43	1.35E-05	0.000501481	1438	craniferina_c2691	CUST_4333_PI416193500	189208768	XP_001940717.1	conserved hypothetical protein [Pyrenophora tritici-repentis Pt-1C-BFP] 	Fungus
24023	674	6868	136	4493	-8.863	-3.148	0.00068576	0.006960548	1439	craniferina_c3825	CUST_5763_PI416193500	154302066	XP_001551444.1	hypothetical protein BC1G_10270 [Botryotinia fuckeliana B05.10] 	Fungus
32251	37	296	20	34	-8.817	-3.14	0.000685613	0.006960548	1440	craniferina_c10116	CUST_11114_PI416193500	296812809	XP_002846742.1	conserved hypothetical protein [Arthroderma otae CBS 113480] 	Fungus
9514	501	1811	235	576	-3.737	-1.902	0.000176691	0.002697923	1441	craniferina_lrc16962	CUST_13962_PI416193500	160943062	ZP_02090300.1	hypothetical protein FAEPRAM212_00540 [Faecalibacterium prausnitzii M21/2] 	Fungus
4070	31	3	22	1	6.492	2.699	0.000564791	0.006093967	1442	craniferina_c1938	CUST_291_PI416193496	NA	NA	NA	Fungus
15718	15	2	9	0	5.966	2.577	0.000503547	0.005606844	1443	craniferina_c23250	CUST_15792_PI416193496	291179817	EFE35603.1	hypothetical protein ARB_05646 [Arthroderma benhamiae CBS 112371]	Algae
30534	495	109	322	31	3.922	1.971	0.00021473	0.003082382	1444	craniferina_c26058	CUST_18438_PI416193496	NA	NA	NA	Fungus
24483	39	104	6	14	-2.686	-1.425	1.34E-05	0.000499695	1445	craniferina_c7308	CUST_2733_PI416193496	NA	NA	NA	Algae
22302	2	6	0	3	-3.076	-1.621	6.36E-05	0.001363501	1446	craniferina_c26472	CUST_18831_PI416193496	NA	NA	NA	Fungus
21354	757	189	371	48	3.715	1.893	0.00017304	0.002657086	1447	craniferina_c27196	CUST_19535_PI416193496	169613847	XP_001800340.1	hypothetical protein SNOG_10057 [Phaeosphaeria nodorum SN15] 	Algae
24882	1019	2830	609	420	-3.149	-1.655	7.83E-05	0.001571867	1448	Cr_WMidi_5761E04.ab1	CUST_18085_PI416193500	171687751	XP_001908816.1	hypothetical protein [Podospora anserina S mat+] 	Fungus
17011	127	49	26	7	2.569	1.361	4.78E-06	0.000265729	1449	craniferina_c1070	CUST_1919_PI416193500	242808870	XP_002485253.1	"CFEM domain protein, putative [Talaromyces stipitatus ATCC 10500] "	Fungus
24030	80	17	34	4	4.469	2.16	0.00031487	0.004045367	1450	craniferina_c16014	CUST_9225_PI416193496	168066857	XP_001785347.1	predicted protein [Physcomitrella patens subsp. patens] 	Algae
15906	353	141	60	7	2.482	1.312	1.22E-06	0.000111204	1451	craniferina_c2180	CUST_3648_PI416193500	145245553	XP_001395044.1	hypothetical protein An11g10870 [Aspergillus niger] 	Fungus
41329	7069	1197	4161	400	5.138	2.361	0.000427946	0.005011517	1452	craniferina_c2461	CUST_4046_PI416193500	NA	NA	NA	Fungus
15855	188	61	72	16	2.98	1.575	4.91E-05	0.001155363	1453	craniferina_c19184	CUST_11924_PI416193496	38326687	AAR17472.1	catalase [Cochliobolus heterostrophus]	Algae
3548	837	2226	147	364	-2.663	-1.413	1.23E-05	0.000477121	1454	craniferina_c27506	CUST_19830_PI416193496	255938722	XP_002560131.1	Pc14g01370 [Penicillium chrysogenum Wisconsin 54-1255] 	Fungus
35722	124	29	67	2	3.783	1.919	0.000189192	0.002834604	1455	craniferina_c10437	CUST_11306_PI416193500	238492281	XP_002377377.1	"cell cycle control protein (Cwf26), putative [Aspergillus flavus NRRL3357] "	Algae
42057	17455	3827	8758	995	4.154	2.054	0.000268984	0.003618763	1456	craniferina_c6004	CUST_8038_PI416193500	212541781	XP_002151045.1	"polyketide synthase, putative [Penicillium marneffei ATCC 18224] "	Fungus
5492	2887	8103	1686	851	-3.119	-1.641	7.67E-05	0.001554557	1457	Cr_WMidi_8257B06.ab1	CUST_18594_PI416193500	225555959	EEH04249.1	conserved hypothetical protein [Ajellomyces capsulatus G186AR]	Fungus
23564	54	204	43	117	-4.147	-2.052	0.000268168	0.003610394	1458	craniferina_c8666	CUST_3539_PI416193496	225558513	EEH06797.1	aquaporin [Ajellomyces capsulatus G186AR]	Fungus
23252	134	471	23	64	-3.532	-1.82	0.000146341	0.00239032	1459	craniferina_c13562	CUST_7200_PI416193496	226289479	EEH44985.1	bud emergence protein [Paracoccidioides brasiliensis Pb18]	Fungus
34316	13	5	2	2	2.836	1.504	3.13E-05	0.000861644	1460	craniferina_c21061	CUST_13720_PI416193496	NA	NA	NA	Algae
27037	15	45	5	14	-3.059	-1.613	6.36E-05	0.001363501	1461	craniferina_c26291	CUST_18655_PI416193496	291177986	EFE33777.1	hypothetical protein ARB_07242 [Arthroderma benhamiae CBS 112371]	Fungus
24066	228	68	71	9	3.276	1.712	0.000104759	0.001919247	1462	craniferina_c11320	CUST_5403_PI416193496	156064387	XP_001598115.1	hypothetical protein SS1G_00201 [Sclerotinia sclerotiorum 1980] 	Fungus
38566	3	14	2	11	-3.873	-1.953	0.000213411	0.003068522	1463	craniferina_c8971	CUST_3742_PI416193496	NA	NA	NA	Fungus
30861	215	73	60	12	2.885	1.528	3.86E-05	0.000988084	1464	craniferina_c14832	CUST_8268_PI416193496	242764910	XP_002340866.1	"ACN9 family domain containing protein, putative [Talaromyces stipitatus ATCC 10500] "	Fungus
42294	79	233	34	40	-3.083	-1.624	7.04E-05	0.001459592	1465	craniferina_c14898	CUST_8321_PI416193496	NA	NA	NA	Fungus
9545	24	2	6	0	12.017	3.587	0.000838425	0.008052874	1466	Cr_DMidi_9697B02.ab1	CUST_16416_PI416193500	116201305	XP_001226464.1	hypothetical protein CHGG_08537 [Chaetomium globosum CBS 148.51] 	Fungus
37131	70637	14450	33984	1594	4.446	2.152	0.000325553	0.004139113	1467	craniferina_c5198	CUST_1589_PI416193496	189197727	XP_001935201.1	conserved hypothetical protein [Pyrenophora tritici-repentis Pt-1C-BFP] 	Fungus
31108	17	52	5	24	-3.024	-1.596	6.01E-05	0.001319389	1468	craniferina_c27802	CUST_20103_PI416193496	NA	NA	NA	Fungus
9948	9090	23356	5970	1080	-2.925	-1.548	4.49E-05	0.001090216	1469	Cr_DMini_3841F01.ab1	CUST_16962_PI416193500	240107327	EER25512.1	"siroheme synthase, N-terminal domain containing protein [Coccidioides posadasii C735 delta SOWgp]"	Fungus
25372	498	2	391	0	173.344	7.437	0.001184026	0.010312634	1470	craniferina_c15431	CUST_8757_PI416193496	NA	NA	NA	Fungus
7119	517	128	272	26	3.618	1.855	0.000166649	0.002590179	1471	craniferina_c7354	CUST_9180_PI416193500	154298823	XP_001549833.1	hypothetical protein BC1G_11303 [Botryotinia fuckeliana B05.10] 	Fungus
37954	318	1135	147	83	-3.834	-1.939	0.00021035	0.003043097	1472	craniferina_lrc840	CUST_1519_PI416193500	242814803	XP_002486445.1	bZIP transcription factor HacA [Talaromyces stipitatus ATCC 10500] 	Fungus
2743	108	10	11	3	10.852	3.44	0.000820259	0.007929505	1473	craniferina_c21603	CUST_14239_PI416193496	NA	NA	NA	Fungus
35103	4067	1091	2155	15	3.269	1.709	0.000110038	0.001990405	1474	craniferina_c1511	CUST_2644_PI416193500	156055774	XP_001593811.1	hypothetical protein SS1G_05239 [Sclerotinia sclerotiorum 1980] 	Fungus
2879	18	5	9	2	3.684	1.881	0.000183765	0.002772722	1475	craniferina_c5076	CUST_1526_PI416193496	NA	NA	NA	Fungus
6600	54	3	34	2	14.501	3.858	0.000902576	0.008485421	1476	craniferina_c24751	CUST_17198_PI416193496	70996520	XP_753015.1	short chain dehydrogenase/reductase [Aspergillus fumigatus Af293] 	Fungus
17152	351	977	129	74	-2.9	-1.536	4.25E-05	0.001053367	1477	craniferina_c1518	CUST_2656_PI416193500	85083550	XP_957143.1	hypothetical protein NCU06503 [Neurospora crassa OR74A] 	Fungus
33446	30	86	3	22	-2.772	-1.471	2.67E-05	0.000780147	1478	craniferina_c24345	CUST_16823_PI416193496	NA	NA	NA	Algae
19950	8	21	5	1	-3.1	-1.632	7.89E-05	0.001581111	1479	craniferina_c9498	CUST_10755_PI416193500	154291558	XP_001546361.1	hypothetical protein BC1G_15024 [Botryotinia fuckeliana B05.10] 	Fungus
2290	15	6	1	1	2.486	1.314	2.11E-06	0.000157583	1480	craniferina_c11497	CUST_5536_PI416193496	154293201	XP_001547145.1	hypothetical protein BC1G_14583 [Botryotinia fuckeliana B05.10] 	Fungus
3918	26	4	14	1	6.971	2.801	0.000651446	0.006710919	1481	craniferina_c25244	CUST_17665_PI416193496	NA	NA	NA	Fungus
35258	14334	33561	1870	2282	-2.351	-1.233	4.99E-09	2.99E-06	1482	craniferina_c18836	CUST_11597_PI416193496	NA	NA	NA	Fungus
2337	170	449	23	54	-2.648	-1.405	1.29E-05	0.000490561	1483	craniferina_c3289	CUST_5088_PI416193500	240109047	EER27216.1	hypothetical protein CPC735_025520 [Coccidioides posadasii C735 delta SOWgp]	Algae
6793	199	77	38	2	2.544	1.347	5.02E-06	0.000274339	1484	Cr_DMidi_7585A07.ab1	CUST_16103_PI416193500	168042124	XP_001773539.1	predicted protein [Physcomitrella patens subsp. patens] 	Algae
36705	15	2	7	1	5.786	2.532	0.000543066	0.005931808	1485	craniferina_c16714	CUST_9777_PI416193496	189209930	XP_001941297.1	ankyrin repeat containing protein YAR1 [Pyrenophora tritici-repentis Pt-1C-BFP] 	Fungus
28154	83	22	47	4	3.282	1.714	0.000115599	0.002054512	1486	craniferina_c8450	CUST_10081_PI416193500	46124913	XP_387010.1	hypothetical protein FG06834.1 [Gibberella zeae PH-1]	Algae
20816	4959	13726	4309	1850	-3.498	-1.807	0.000153896	0.00246918	1487	craniferina_c9028	CUST_10481_PI416193500	NA	NA	NA	Fungus
9629	30	10	14	2	3.031	1.6	6.64E-05	0.001407107	1488	craniferina_c16117	CUST_13594_PI416193500	296415297	XP_002837327.1	hypothetical protein [Tuber melanosporum Mel28] 	Fungus
21600	29748	190270	12383	9704	-6.769	-2.759	0.000643916	0.006662018	1489	Cr_DMidi_6817C12.ab1	CUST_15997_PI416193500	258564060	XP_002582775.1	30 kDa heat shock protein [Uncinocarpus reesii 1704] 	Algae
14033	17	68	7	13	-4.246	-2.086	0.000316679	0.004059652	1490	craniferina_c15175	CUST_8548_PI416193496	NA	NA	NA	Fungus
15695	13	35	4	3	-2.661	-1.412	1.50E-05	0.000536099	1491	craniferina_c18493	CUST_11269_PI416193496	261358668	EEY21096.1	conserved hypothetical protein [Verticillium albo-atrum VaMs.102]	Fungus
4155	8	52	3	9	-6.967	-2.801	0.000665709	0.006809651	1492	craniferina_c9841	CUST_10943_PI416193500	212538733	XP_002149522.1	conserved hypothetical protein [Penicillium marneffei ATCC 18224] 	Fungus
19379	9610	2905	1223	719	3.366	1.751	0.000137026	0.002307524	1493	craniferina_lrc198	CUST_373_PI416193500	157833664	1RDS	"AChain A, Crystal Structure Of Ribonuclease Ms (As Ribonuclease T1 Homologue) Complexed With A Guanylyl-3,5-Cytidine Analogue "	Fungus
8928	1277	402	486	59	3.035	1.602	6.85E-05	0.001433398	1494	craniferina_c2579	CUST_4195_PI416193500	NA	NA	NA	Fungus
136	5	15	2	4	-2.8	-1.485	3.20E-05	0.000870508	1495	craniferina_c11711	CUST_12045_PI416193500	NA	NA	NA	Fungus
16797	863	2522	170	361	-2.939	-1.555	5.19E-05	0.001193556	1496	craniferina_c24711	CUST_17163_PI416193496	255070161	XP_002507162.1	"cell division cycle protein 48-like protein, expessed [Micromonas sp. RCC299] "	Algae
14443	647	1893	449	359	-3.353	-1.745	0.000135545	0.00229016	1497	craniferina_c13605	CUST_7236_PI416193496	NA	NA	NA	Fungus
19935	24	3	27	1	5.811	2.539	0.000563021	0.006076481	1498	craniferina_c2511	CUST_457_PI416193496	NA	NA	NA	Fungus
38790	11	33	3	3	-3.059	-1.613	7.55E-05	0.001534353	1499	craniferina_c27027	CUST_19373_PI416193496	240106631	EER24818.1	hypothetical protein CPC735_014130 [Coccidioides posadasii C735 delta SOWgp]	Fungus
16134	108	287	11	58	-2.628	-1.394	1.27E-05	0.00048649	1500	craniferina_c13594	CUST_7226_PI416193496	727357	AAB49030.1	DnaJ homolog [Arabidopsis thaliana]	Algae
18727	29	69	6	7	-2.393	-1.259	2.82E-07	4.12E-05	1501	craniferina_c7436	CUST_2814_PI416193496	NA	NA	NA	Fungus
15562	5484	13050	431	1243	-2.377	-1.249	1.47E-07	2.71E-05	1502	craniferina_c4826	CUST_6830_PI416193500	119193374	XP_001247293.1	hypothetical protein CIMG_01064 [Coccidioides immitis RS] 	Fungus
18635	34	82	2	3	-2.392	-1.258	2.87E-07	4.15E-05	1503	craniferina_c20526	CUST_13210_PI416193496	242766352	XP_002341153.1	conserved hypothetical protein [Talaromyces stipitatus ATCC 10500] 	Fungus
324	59	201	7	34	-3.375	-1.755	0.000142049	0.002354309	1504	craniferina_c10668	CUST_4944_PI416193496	239609511	EEQ86498.1	PHD finger domain-containing protein [Ajellomyces dermatitidis ER-3]	Fungus
27327	2609	298	1687	108	7.2	2.848	0.000707491	0.007133199	1505	Cr_DMini_3841C02.ab1	CUST_16901_PI416193500	242824070	XP_002488187.1	conserved hypothetical protein [Talaromyces stipitatus ATCC 10500] 	Fungus
13775	7360	19348	988	4177	-2.607	-1.382	1.10E-05	0.000447582	1506	craniferina_c14612	CUST_8080_PI416193496	NA	NA	NA	Algae
28845	395	119	105	27	3.297	1.721	0.000128568	0.002216377	1507	craniferina_c5803	CUST_1881_PI416193496	NA	NA	NA	Fungus
38138	119	348	45	122	-2.945	-1.558	5.47E-05	0.001237049	1508	craniferina_c2665	CUST_515_PI416193496	261188686	XP_002620757.1	histone acetyltransferase esa-1 [Ajellomyces dermatitidis SLH14081] 	Fungus
28254	3182	107	2260	13	21.271	4.411	0.001037038	0.009380466	1509	craniferina_c4005	CUST_5952_PI416193500	258575227	XP_002541795.1	hypothetical protein UREG_01311 [Uncinocarpus reesii 1704] 	Fungus
29152	2250	477	872	215	4.714	2.237	0.000414419	0.004902415	1510	craniferina_c18177	CUST_10973_PI416193496	NA	NA	NA	Algae
9567	5	17	1	2	-3.812	-1.93	0.000228229	0.003218347	1511	craniferina_c2178	CUST_3645_PI416193500	119473056	XP_001258482.1	"ubiquitin-like protein DskB, putative [Neosartorya fischeri NRRL 181] "	Algae
11742	38	14	13	1	2.66	1.411	1.66E-05	0.000570227	1512	craniferina_c14083	CUST_7642_PI416193496	238495791	XP_002379131.1	"phosphatidylinositol 4-kinase (STT4), putative [Aspergillus flavus NRRL3357] "	Fungus
12073	6	16	2	2	-2.852	-1.512	4.23E-05	0.001051516	1513	craniferina_c745	CUST_1354_PI416193500	189201485	XP_001937079.1	conserved hypothetical protein [Pyrenophora tritici-repentis Pt-1C-BFP] 	Fungus
33060	17	183	7	118	-9.706	-3.279	0.000847446	0.008116565	1514	craniferina_c2288	CUST_3793_PI416193500	156049487	XP_001590710.1	hypothetical protein SS1G_08450 [Sclerotinia sclerotiorum 1980] 	Fungus
40497	4366	10152	1159	992	-2.369	-1.245	1.40E-07	2.64E-05	1515	craniferina_c9774	CUST_4314_PI416193496	189203255	XP_001937963.1	tRNA (guanine-N7-)-methyltransferase subunit Trm82 [Pyrenophora tritici-repentis Pt-1C-BFP] 	Fungus
36620	3879	1393	1014	306	2.757	1.463	2.99E-05	0.000840893	1516	Cr_DMini_3841H08.ab1	CUST_17017_PI416193500	NA	NA	NA	Algae
9846	674	2315	89	362	-3.424	-1.775	0.000153276	0.002464438	1517	craniferina_c13011	CUST_12556_PI416193500	154290673	XP_001545928.1	hypothetical protein BC1G_15595 [Botryotinia fuckeliana B05.10] 	Fungus
45154	27444	4881	17970	1372	4.616	2.207	0.000400024	0.004781901	1518	craniferina_lrc274	CUST_516_PI416193500	156044118	XP_001588615.1	predicted protein [Sclerotinia sclerotiorum 1980] 	Fungus
36170	85	216	10	36	-2.53	-1.339	5.65E-06	0.000294743	1519	craniferina_c16064	CUST_9260_PI416193496	NA	NA	NA	Fungus
35333	33	80	5	17	-2.404	-1.266	6.46E-07	7.19E-05	1520	craniferina_c4907	CUST_1447_PI416193496	242775374	XP_002478631.1	conserved hypothetical protein [Talaromyces stipitatus ATCC 10500] 	Fungus
2001	8871	23298	1750	2548	-2.651	-1.407	1.62E-05	0.000562975	1521	craniferina_c15127	CUST_8513_PI416193496	119497211	XP_001265368.1	"endoplasmic reticulum and nuclear membrane proteinc Npl4, putative [Neosartorya fischeri NRRL 181] "	Fungus
19013	2397	7112	2507	523	-4.582	-2.196	0.000397274	0.004758992	1522	craniferina_c27576	CUST_19894_PI416193496	NA	NA	NA	Fungus
464	9	25	4	4	-2.744	-1.456	2.87E-05	0.000818857	1523	craniferina_c18123	CUST_14351_PI416193500	291182192	EFE37895.1	hypothetical protein TRV_07441 [Trichophyton verrucosum HKI 0517]	Fungus
8554	640	1521	65	252	-2.363	-1.241	1.25E-07	2.48E-05	1524	craniferina_lrc218	CUST_412_PI416193500	121703618	XP_001270073.1	actin [Aspergillus clavatus NRRL 1] 	Algae
15629	44	114	6	20	-2.582	-1.368	9.94E-06	0.000423099	1525	craniferina_c19877	CUST_12587_PI416193496	146324898	XP_748790.2	C6 finger domain protein [Aspergillus fumigatus Af293] 	Algae
26670	2	5	0	2	-2.85	-1.511	4.38E-05	0.001073212	1526	Cr_WMidi_7777E02.ab1	CUST_18500_PI416193500	224034757	ACN36454.1	unknown [Zea mays]	Fungus
18340	2012	517	988	32	3.521	1.816	0.000172798	0.002654366	1527	craniferina_c16956	CUST_9961_PI416193496	NA	NA	NA	Algae
27528	35	119	1	33	-3.289	-1.718	0.000133659	0.002269086	1528	craniferina_lrc692	CUST_1259_PI416193500	145230043	XP_001389330.1	hypothetical protein An01g09090 [Aspergillus niger] 	Fungus
29627	5285	13200	575	2104	-2.485	-1.313	3.32E-06	0.000208641	1529	craniferina_c25281	CUST_17699_PI416193496	NA	NA	NA	Algae
9660	1101	448	151	7	2.443	1.289	1.92E-06	0.000149979	1530	craniferina_c22985	CUST_15537_PI416193496	NA	NA	NA	Fungus
19828	10	32	9	7	-3.878	-1.955	0.000265804	0.003590422	1531	craniferina_c12291	CUST_6129_PI416193496	NA	NA	NA	Fungus
2696	273	83	97	5	3.118	1.641	0.000101796	0.001886529	1532	craniferina_c2194	CUST_3666_PI416193500	156051882	XP_001591902.1	hypothetical protein SS1G_07348 [Sclerotinia sclerotiorum 1980] 	Fungus
36078	586	1687	385	69	-3.294	-1.72	0.000137791	0.002317696	1533	Cr_DMidi_5473E05.ab1	CUST_15865_PI416193500	119501148	XP_001267331.1	"UBX domain protein, putative [Neosartorya fischeri NRRL 181] "	Fungus
5751	1129	8350	795	2171	-8.561	-3.098	0.000833369	0.008025131	1534	craniferina_c23191	CUST_15736_PI416193496	NA	NA	NA	Fungus
13027	23042	82227	1467	2643	-3.572	-1.837	0.000192093	0.002865433	1535	craniferina_c2486	CUST_4078_PI416193500	189189904	XP_001931291.1	DNAJ heat shock family protein [Pyrenophora tritici-repentis Pt-1C-BFP] 	Fungus
12414	16	46	4	13	-2.798	-1.484	3.84E-05	0.00098638	1536	Cr_DMidi_6817A04.ab1	CUST_15940_PI416193500	NA	NA	NA	Fungus
7117	4750	1645	1623	376	2.804	1.488	3.96E-05	0.001003222	1537	craniferina_c23459	CUST_15986_PI416193496	NA	NA	NA	Algae
43512	18	2	5	0	7.407	2.889	0.000770828	0.007584154	1538	Cr_DMidi_5281H07.ab1	CUST_15778_PI416193500	NA	NA	NA	Fungus
43033	42	107	7	27	-2.51	-1.328	5.43E-06	0.000288629	1539	craniferina_c23811	CUST_16320_PI416193496	154297560	XP_001549206.1	hypothetical protein BC1G_12625 [Botryotinia fuckeliana B05.10] 	Fungus
4650	4467	1535	439	80	2.904	1.538	5.48E-05	0.001237481	1540	craniferina_lrc1081	CUST_1941_PI416193500	156055516	XP_001593682.1	hypothetical protein SS1G_05110 [Sclerotinia sclerotiorum 1980] 	Fungus
2785	44947	119053	23174	6019	-2.87	-1.521	4.96E-05	0.001162132	1541	craniferina_lrc132	CUST_253_PI416193500	39977569	XP_370172.1	hypothetical protein MGG_06669 [Magnaporthe oryzae 70-15] 	Fungus
21108	38199	13231	3587	1288	2.888	1.53	5.29E-05	0.001212104	1542	craniferina_lrc20710	CUST_13384_PI416193496	156055532	XP_001593690.1	"glucan 1,3-beta-glucosidase [Sclerotinia sclerotiorum 1980] "	Fungus
22088	978	2385	340	184	-2.537	-1.343	7.36E-06	0.000347831	1543	craniferina_c22211	CUST_14815_PI416193496	NA	NA	NA	Algae
23968	2433	5887	1256	255	-2.633	-1.396	1.61E-05	0.000561594	1544	craniferina_c25147	CUST_17569_PI416193496	NA	NA	NA	Algae
16686	67	15	38	5	4.097	2.035	0.000322522	0.004111272	1545	craniferina_c19886	CUST_12595_PI416193496	172037695	YP_001804196.1	LysR family transcriptional regulator [Cyanothece sp. ATCC 51142] 	Algae
24264	1728	167	927	41	9.192	3.2	0.000868919	0.008258175	1546	craniferina_c10241	CUST_11185_PI416193500	115385998	XP_001209539.1	predicted protein [Aspergillus terreus NIH2624] 	Fungus
37289	1323	479	206	162	2.871	1.522	5.00E-05	0.001167353	1547	craniferina_c27410	CUST_19735_PI416193496	NA	NA	NA	Fungus
67	1365	4262	265	944	-3.11	-1.637	0.000102907	0.001897641	1548	craniferina_lrc28214	CUST_15336_PI416193500	272718724	ACZ95777.1	heat shock protein 70 [Alternaria alternata]	Fungus
9474	723	18	507	16	40.653	5.345	0.001206255	0.010456771	1549	Cr_Mini_01A01.ab1	CUST_17830_PI416193500	NA	NA	NA	Fungus
5267	933	2586	371	464	-2.874	-1.523	5.09E-05	0.001179642	1550	craniferina_c15883	CUST_9123_PI416193496	154288924	XP_001545175.1	hypothetical protein BC1G_16316 [Botryotinia fuckeliana B05.10] 	Fungus
16472	8676	2515	1835	345	3.423	1.775	0.000163202	0.002558059	1551	craniferina_c9752	CUST_4298_PI416193496	121704006	XP_001270267.1	"G2-specific protein kinase NimA, putative [Aspergillus clavatus NRRL 1] "	Algae
27321	382	68	198	5	5.084	2.346	0.000518936	0.00572501	1552	craniferina_c11282	CUST_5379_PI416193496	242776541	XP_002478856.1	DUF788 domain protein [Talaromyces stipitatus ATCC 10500] 	Fungus
42777	1289	4141	304	528	-3.251	-1.701	0.000135392	0.002289542	1553	craniferina_c10665	CUST_4941_PI416193496	255953315	XP_002567410.1	Pc21g03460 [Penicillium chrysogenum Wisconsin 54-1255] 	Fungus
36486	151515	57434	48648	3334	2.535	1.342	7.56E-06	0.000353258	1554	Cr_DMini_4897D05.ab1	CUST_17257_PI416193500	115492043	XP_001210649.1	conserved hypothetical protein [Aspergillus terreus NIH2624] 	Algae
10085	865	2340	79	869	-2.59	-1.373	1.18E-05	0.000464958	1555	Cr_DMini_4609A09.ab1	CUST_17041_PI416193500	121702659	XP_001269594.1	hypothetical protein ACLA_028940 [Aspergillus clavatus NRRL 1] 	Fungus
39211	1216	2972	83	278	-2.44	-1.287	2.21E-06	0.000162241	1556	craniferina_c20685	CUST_13360_PI416193496	258574049	XP_002541206.1	ATP-dependent RNA helicase DHX8 [Uncinocarpus reesii 1704] 	Fungus
19391	10143	3955	2068	267	2.534	1.341	7.53E-06	0.000352118	1557	craniferina_c5045	CUST_7068_PI416193500	291174928	EFE30738.1	hypothetical protein ARB_02437 [Arthroderma benhamiae CBS 112371]	Fungus
42998	6054	1867	2514	516	3.094	1.63	0.000101128	0.001876709	1558	craniferina_c6962	CUST_8885_PI416193500	NA	NA	NA	Fungus
8610	1240	341	530	99	3.48	1.799	0.000177442	0.002705995	1559	craniferina_c5776	CUST_7812_PI416193500	255941130	XP_002561334.1	Pc16g10240 [Penicillium chrysogenum Wisconsin 54-1255] 	Fungus
38177	17	58	5	17	-3.465	-1.793	0.00017556	0.002686634	1560	craniferina_c14356	CUST_7865_PI416193496	NA	NA	NA	Fungus
24005	11	31	4	4	-2.933	-1.552	6.43E-05	0.00137465	1561	craniferina_c24351	CUST_16827_PI416193496	NA	NA	NA	Fungus
10755	315	126	16	29	2.535	1.342	8.21E-06	0.000372881	1562	craniferina_c19111	CUST_11855_PI416193496	NA	NA	NA	Algae
14421	6	25	5	9	-5.192	-2.376	0.000554557	0.006011223	1563	craniferina_c19814	CUST_12529_PI416193496	256731079	EEU44429.1	hypothetical protein NECHADRAFT_48916 [Nectria haematococca mpVI 77-13-4]	Fungus
43223	8946	22716	6011	884	-2.913	-1.543	6.14E-05	0.001336469	1564	Cr_DMini_3841B01.ab1	CUST_16878_PI416193500	240107327	EER25512.1	"siroheme synthase, N-terminal domain containing protein [Coccidioides posadasii C735 delta SOWgp]"	Fungus
41956	76426	180661	7634	10117	-2.369	-1.244	4.34E-07	5.46E-05	1565	craniferina_lrc506	CUST_944_PI416193500	291175691	EFE31495.1	hypothetical protein ARB_01643 [Arthroderma benhamiae CBS 112371] 	Fungus
1137	26	70	1	18	-2.597	-1.377	1.38E-05	0.000510535	1566	craniferina_c21728	CUST_14356_PI416193496	NA	NA	NA	Fungus
39370	50	139	35	23	-3.237	-1.695	0.000139234	0.002332192	1567	craniferina_lrc28250	CUST_20457_PI416193496	NA	NA	NA	Fungus
41310	11952	30647	2152	7467	-2.534	-1.341	8.51E-06	0.000383719	1568	craniferina_lrc3382	CUST_779_PI416193496	78033430	CAJ30045.1	conserved hypothetical protein [Magnetospirillum gryphiswaldense]	Fungus
30763	21679	54698	4683	6119	-2.551	-1.351	9.96E-06	0.000423099	1569	craniferina_c9969	CUST_4460_PI416193496	NA	NA	NA	Algae
2015	6425	1670	3415	249	3.382	1.758	0.00016364	0.002559065	1570	craniferina_c16361	CUST_9500_PI416193496	NA	NA	NA	Fungus
1540	502	1269	67	19	-2.543	-1.346	9.13E-06	0.000399606	1571	craniferina_c4394	CUST_1197_PI416193496	NA	NA	NA	Fungus
17723	22	60	10	6	-2.956	-1.564	7.00E-05	0.001452716	1572	craniferina_c10536	CUST_11354_PI416193500	242798151	XP_002483111.1	hypothetical protein TSTA_009950 [Talaromyces stipitatus ATCC 10500] 	Fungus
18005	4	11	3	4	-3.619	-1.856	0.000217596	0.00311038	1573	craniferina_c6735	CUST_2367_PI416193496	67902630	XP_681571.1	hypothetical protein AN8302.2 [Aspergillus nidulans FGSC A4] 	Algae
18030	1440	313	1123	72	3.884	1.958	0.000288804	0.003795488	1574	craniferina_c7424	CUST_9230_PI416193500	212529094	XP_002144704.1	"MFS multidrug transporter, putative [Penicillium marneffei ATCC 18224] "	Fungus
39447	354	141	77	28	2.506	1.326	6.36E-06	0.000317946	1575	craniferina_c14340	CUST_7850_PI416193496	159474024	XP_001695129.1	thylakoid lumenal 17.4 kDa protein [Chlamydomonas reinhardtii] 	Algae
9471	229	81	62	11	2.791	1.481	4.23E-05	0.001050133	1576	craniferina_c4456	CUST_1226_PI416193496	NA	NA	NA	Fungus
2493	3413	1362	580	104	2.487	1.314	5.21E-06	0.0002814	1577	craniferina_c2354	CUST_3896_PI416193500	NA	NA	NA	Fungus
15917	1395	4544	184	931	-3.228	-1.69	0.000139771	0.002333499	1578	craniferina_c23437	CUST_15965_PI416193496	242070913	XP_002450733.1	hypothetical protein SORBIDRAFT_05g016477 [Sorghum bicolor] 	Fungus
7676	8	3	1	2	3.061	1.614	9.70E-05	0.001817823	1579	craniferina_c14868	CUST_13124_PI416193500	225556286	EEH04575.1	chromatin assembly factor 1 subunit B [Ajellomyces capsulatus G186AR]	Fungus
6407	1611	5892	444	3113	-3.462	-1.792	0.000184018	0.002775452	1580	craniferina_c8225	CUST_9898_PI416193500	270496068	ZP_06213060.1	hypothetical protein AcavDRAFT_4806 [Acidovorax avenae subsp. avenae ATCC 19860] 	Fungus
8575	31	73	10	8	-2.425	-1.278	2.23E-06	0.000162953	1581	craniferina_c22885	CUST_15446_PI416193496	NA	NA	NA	Algae
34853	19230	140385	14990	5013	-9.062	-3.18	0.000910208	0.008533172	1582	Cr_DMini_865G10.ab1	CUST_17650_PI416193500	67522991	XP_659556.1	hypothetical protein AN1952.2 [Aspergillus nidulans FGSC A4] 	Fungus
31450	19	69	9	15	-3.929	-1.974	0.00031177	0.004018203	1583	craniferina_c2383	CUST_3938_PI416193500	256735638	EEU48984.1	hypothetical protein NECHADRAFT_75696 [Nectria haematococca mpVI 77-13-4]	Fungus
29390	83	29	27	3	2.749	1.459	3.70E-05	0.000962428	1584	craniferina_c2194	CUST_3665_PI416193500	156051882	XP_001591902.1	hypothetical protein SS1G_07348 [Sclerotinia sclerotiorum 1980] 	Fungus
32175	3060	7958	795	1419	-2.631	-1.396	1.92E-05	0.000628935	1585	craniferina_c11848	CUST_5782_PI416193496	NA	NA	NA	Fungus
22681	4664	1201	2186	79	3.622	1.857	0.000225687	0.003193551	1586	craniferina_c12225	CUST_6080_PI416193496	169608712	XP_001797775.1	hypothetical protein SNOG_07442 [Phaeosphaeria nodorum SN15] 	Fungus
31738	4006	10595	451	2250	-2.616	-1.387	1.69E-05	0.000577897	1587	craniferina_c16033	CUST_13568_PI416193500	78033430	CAJ30045.1	conserved hypothetical protein [Magnetospirillum gryphiswaldense]	Algae
11175	1007	214	489	68	4.517	2.175	0.000440505	0.005114505	1588	craniferina_c13799	CUST_7404_PI416193496	NA	NA	NA	Fungus
1878	81	10	53	3	6.627	2.728	0.000763269	0.007527955	1589	craniferina_c15270	CUST_13265_PI416193500	296420725	XP_002839919.1	hypothetical protein [Tuber melanosporum Mel28] 	Fungus
16178	15	43	10	13	-3.333	-1.737	0.000159227	0.002518035	1590	craniferina_c13312	CUST_12633_PI416193500	225558992	EEH07275.1	methylmalonate-semialdehyde dehydrogenase [Ajellomyces capsulatus G186AR]	Fungus
3178	19	59	13	4	-3.645	-1.866	0.000233477	0.00326747	1591	craniferina_c19715	CUST_12432_PI416193496	NA	NA	NA	Fungus
31454	30	82	5	3	-2.731	-1.45	3.39E-05	0.000904375	1592	craniferina_c13008	CUST_6720_PI416193496	66821399	XP_644183.1	succinate-CoA ligase [Dictyostelium discoideum AX4] 	Fungus
22001	75	21	24	3	3.536	1.822	0.000208228	0.003028435	1593	Cr_DMini_4897G02.ab1	CUST_17317_PI416193500	238487312	XP_002374894.1	conserved hypothetical protein [Aspergillus flavus NRRL3357] 	Fungus
26634	6	24	3	14	-3.911	-1.967	0.000313183	0.004032595	1594	craniferina_c20709	CUST_13383_PI416193496	NA	NA	NA	Fungus
43159	85	32	31	2	2.534	1.342	9.89E-06	0.000422054	1595	craniferina_c7642	CUST_2926_PI416193496	156065599	XP_001598721.1	hypothetical protein SS1G_00810 [Sclerotinia sclerotiorum 1980] 	Fungus
36664	6920	23733	481	892	-3.433	-1.78	0.000183646	0.002772722	1596	craniferina_c9138	CUST_10552_PI416193500	NA	NA	NA	Algae
28796	27988	5218	17753	1521	4.46	2.157	0.000435159	0.00507412	1597	craniferina_lrc274	CUST_515_PI416193500	156044118	XP_001588615.1	predicted protein [Sclerotinia sclerotiorum 1980] 	Fungus
33166	71	177	1	37	-2.474	-1.307	4.88E-06	0.000269494	1598	craniferina_c1357	CUST_2388_PI416193500	119481223	XP_001260640.1	"mitochondrial DnaJ chaperone (Mdj1), putative [Neosartorya fischeri NRRL 181] "	Fungus
24147	28174	11092	5980	1707	2.525	1.336	8.66E-06	0.000385602	1599	craniferina_lrc161	CUST_305_PI416193500	119173307	XP_001239129.1	hypothetical protein CIMG_10151 [Coccidioides immitis RS] 	Fungus
25226	16196	37928	938	3420	-2.338	-1.225	1.86E-07	3.12E-05	1600	craniferina_c3612	CUST_5494_PI416193500	258575929	XP_002542146.1	predicted protein [Uncinocarpus reesii 1704] 	Fungus
18405	45347	104598	3904	3553	-2.312	-1.209	2.51E-08	8.38E-06	1601	craniferina_lrc680	CUST_1237_PI416193500	156058356	XP_001595101.1	hypothetical protein SS1G_03189 [Sclerotinia sclerotiorum 1980] 	Fungus
36796	275	90	100	9	2.926	1.549	7.16E-05	0.001477202	1602	craniferina_c3477	CUST_5321_PI416193500	242778644	XP_002479281.1	"fatty acid elongase (Gig30), putative [Talaromyces stipitatus ATCC 10500] "	Fungus
28407	8	27	7	7	-4	-2	0.000342574	0.004286437	1603	craniferina_c25834	CUST_18219_PI416193496	NA	NA	NA	Fungus
14501	2203	7626	2283	3565	-4.651	-2.218	0.000482582	0.005449344	1604	craniferina_c9237	CUST_10615_PI416193500	261354314	EEY16742.1	dual specificity protein phosphatase [Verticillium albo-atrum VaMs.102]	Fungus
19625	23073	8433	6437	1359	2.681	1.423	2.94E-05	0.000830484	1605	craniferina_lrc877	CUST_1584_PI416193500	156059442	XP_001595644.1	hypothetical protein SS1G_03733 [Sclerotinia sclerotiorum 1980] 	Fungus
33776	3916	8967	661	279	-2.312	-1.209	3.10E-08	9.40E-06	1606	craniferina_c24158	CUST_16648_PI416193496	295659213	XP_002790165.1	VHS domain-containing protein [Paracoccidioides brasiliensis Pb01] 	Fungus
16544	12	31	2	9	-2.619	-1.389	1.93E-05	0.000628935	1607	craniferina_c26593	CUST_18950_PI416193496	240107964	EER26138.1	"Ribonucleoside-diphosphate reductase large chain, putative [Coccidioides posadasii C735 delta SOWgp]"	Fungus
10583	108	42	27	5	2.526	1.337	9.59E-06	0.000413722	1608	craniferina_c18714	CUST_11480_PI416193496	156039930	XP_001587072.1	hypothetical protein SS1G_12101 [Sclerotinia sclerotiorum 1980] 	Fungus
37269	6	20	7	1	-5.135	-2.36	0.000583885	0.006214434	1609	craniferina_c2559	CUST_4167_PI416193500	154321644	XP_001560137.1	hypothetical protein BC1G_00969 [Botryotinia fuckeliana B05.10] 	Fungus
20785	19	93	16	18	-6.341	-2.665	0.00075522	0.007468448	1610	craniferina_c15176	CUST_8549_PI416193496	115384014	XP_001208554.1	predicted protein [Aspergillus terreus NIH2624] 	Fungus
16646	4	13	2	3	-3.667	-1.875	0.000254201	0.003476329	1611	craniferina_c23268	CUST_15809_PI416193496	239613518	EEQ90505.1	DNA-directed RNA polymerase III polypeptide [Ajellomyces dermatitidis ER-3]	Fungus
31432	106	21	55	6	4.624	2.209	0.000486716	0.005485379	1612	craniferina_c26201	CUST_18572_PI416193496	NA	NA	NA	Fungus
30883	22	8	6	3	2.857	1.514	6.01E-05	0.001319074	1613	craniferina_c7636	CUST_9420_PI416193500	NA	NA	NA	Fungus
44312	22	56	7	6	-2.653	-1.407	2.60E-05	0.000769471	1614	craniferina_c18193	CUST_10987_PI416193496	169597367	XP_001792107.1	hypothetical protein SNOG_01469 [Phaeosphaeria nodorum SN15] 	Fungus
11996	173	73	24	2	2.371	1.246	1.06E-06	0.000100903	1615	craniferina_c18743	CUST_11507_PI416193496	NA	NA	NA	Algae
22808	14	48	10	13	-3.861	-1.949	0.00031354	0.004035916	1616	craniferina_c13312	CUST_12634_PI416193500	225558992	EEH07275.1	methylmalonate-semialdehyde dehydrogenase [Ajellomyces capsulatus G186AR]	Fungus
2981	523	180	198	22	2.759	1.464	4.37E-05	0.001070771	1617	craniferina_c13374	CUST_7039_PI416193496	NA	NA	NA	Algae
2291	33	77	4	7	-2.383	-1.253	1.50E-06	0.000126847	1618	craniferina_c9984	CUST_4468_PI416193496	259482949	CBF77911.1	"TPA: RNA polymerase II transcription elongation factor (Ctr9), putative (AFU_orthologue; AFUA_5G05870) [Aspergillus nidulans FGSC A4]"	Fungus
14963	16	3	8	1	4.828	2.271	0.000544747	0.005942202	1619	craniferina_c21062	CUST_13721_PI416193496	154280645	XP_001541135.1	conserved hypothetical protein [Ajellomyces capsulatus NAm1] 	Algae
19495	39	12	10	3	3.333	1.737	0.000171433	0.002642534	1620	craniferina_c11715	CUST_5684_PI416193496	NA	NA	NA	Fungus
13669	4642	13879	2286	2794	-3.191	-1.674	0.000144064	0.002366395	1621	craniferina_c25728	CUST_18119_PI416193496	NA	NA	NA	Fungus
44653	647	1502	27	177	-2.313	-1.21	7.40E-08	1.70E-05	1622	craniferina_c5922	CUST_1939_PI416193496	226288083	EEH43596.1	NADH-ubiquinone oxidoreductase 23 kDa subunit [Paracoccidioides brasiliensis Pb18]	Fungus
16125	1056	3203	234	1015	-2.979	-1.575	8.95E-05	0.001725068	1623	craniferina_c7406	CUST_9215_PI416193500	255949538	XP_002565536.1	Pc22g16200 [Penicillium chrysogenum Wisconsin 54-1255] 	Fungus
29606	903	4130	922	438	-6.995	-2.806	0.000854431	0.008160443	1624	Cr_DMidi_9697D10.ab1	CUST_16470_PI416193500	156057509	XP_001594678.1	predicted protein [Sclerotinia sclerotiorum 1980] 	Fungus
21716	517	21	370	13	19.375	4.276	0.001234344	0.010623696	1625	craniferina_c26829	CUST_19181_PI416193496	NA	NA	NA	Algae
9279	69	18	20	2	3.682	1.88	0.00026793	0.003608379	1626	craniferina_c12349	CUST_12333_PI416193500	240104706	EER22902.1	hypothetical protein CPC735_022010 [Coccidioides posadasii C735 delta SOWgp]	Algae
4511	1311	442	431	64	2.861	1.516	6.32E-05	0.001361043	1627	craniferina_c26826	CUST_19179_PI416193496	NA	NA	NA	Fungus
33817	5	15	2	4	-3.326	-1.734	0.000175256	0.002685038	1628	craniferina_c3010	CUST_4739_PI416193500	145607209	XP_361611.2	hypothetical protein MGG_04085 [Magnaporthe oryzae 70-15] 	Fungus
10693	27	5	16	4	5.538	2.469	0.000671756	0.006856275	1629	craniferina_c21504	CUST_14142_PI416193496	NA	NA	NA	Algae
30503	41	103	3	10	-2.485	-1.313	7.47E-06	0.000350818	1630	craniferina_c13147	CUST_6838_PI416193496	169606246	XP_001796543.1	hypothetical protein SNOG_06161 [Phaeosphaeria nodorum SN15] 	Algae
37056	1643	5916	392	2954	-3.411	-1.77	0.000198329	0.00292916	1631	craniferina_c8225	CUST_9897_PI416193500	270496068	ZP_06213060.1	hypothetical protein AcavDRAFT_4806 [Acidovorax avenae subsp. avenae ATCC 19860] 	Fungus
27874	3223	1093	1129	569	3.065	1.616	0.000116607	0.002067931	1632	craniferina_c16326	CUST_9474_PI416193496	154316598	XP_001557620.1	hypothetical protein BC1G_04230 [Botryotinia fuckeliana B05.10] 	Fungus
40910	559	214	163	39	2.56	1.356	1.44E-05	0.000523876	1633	craniferina_c5139	CUST_7148_PI416193500	NA	NA	NA	Fungus
13771	1084	2857	845	312	-3.198	-1.677	0.00015164	0.002448308	1634	craniferina_c10133	CUST_11127_PI416193500	189199502	XP_001936088.1	triosephosphate isomerase [Pyrenophora tritici-repentis Pt-1C-BFP] 	Fungus
34981	651	277	123	14	2.325	1.217	2.46E-07	3.75E-05	1635	craniferina_c9619	CUST_10828_PI416193500	39947805	XP_363047.1	hypothetical protein MGG_08631 [Magnaporthe oryzae 70-15] 	Fungus
36646	332	82	131	4	3.813	1.931	0.000309683	0.004000167	1636	craniferina_c2254	CUST_3746_PI416193500	242816332	XP_002486755.1	hypothetical protein TSTA_107240 [Talaromyces stipitatus ATCC 10500] 	Fungus
15886	15	39	3	4	-2.548	-1.35	1.34E-05	0.000499695	1637	craniferina_c7563	CUST_2890_PI416193496	212529910	XP_002145112.1	"mitochondrial DNA helicase (Pif1), putative [Penicillium marneffei ATCC 18224] "	Fungus
13701	14940	5225	4058	1088	2.82	1.496	5.97E-05	0.001316653	1638	craniferina_c14729	CUST_8179_PI416193496	154315240	XP_001556943.1	hypothetical protein BC1G_04659 [Botryotinia fuckeliana B05.10] 	Fungus
18525	580	1844	208	341	-3.294	-1.72	0.000170841	0.002636796	1639	craniferina_c8617	CUST_10210_PI416193500	189203945	XP_001938308.1	conserved hypothetical protein [Pyrenophora tritici-repentis Pt-1C-BFP] 	Fungus
9654	195	64	57	24	3.13	1.646	0.000140487	0.002343422	1640	craniferina_c4450	CUST_1223_PI416193496	NA	NA	NA	Fungus
15090	2	15	0	12	-5.16	-2.367	0.000626909	0.006532828	1641	craniferina_c18142	CUST_14359_PI416193500	NA	NA	NA	Fungus
15408	13	2	2	0	6.909	2.789	0.000874152	0.008294365	1642	Cr_DMidi_6817G10.ab1	CUST_16077_PI416193500	NA	NA	NA	Algae
19069	8	31	7	13	-5.417	-2.437	0.000669171	0.006836481	1643	craniferina_c16983	CUST_9981_PI416193496	NA	NA	NA	Fungus
2543	679	240	62	33	2.836	1.504	6.33E-05	0.001361043	1644	craniferina_c12926	CUST_12529_PI416193500	NA	NA	NA	Fungus
10958	38	100	7	16	-2.626	-1.393	2.49E-05	0.000744325	1645	craniferina_c17050	CUST_14003_PI416193500	289617670	CBI61393.1	unnamed protein product [Sordaria macrospora]	Fungus
28963	3748	252	2731	32	11.272	3.495	0.001124711	0.009936124	1646	craniferina_c11377	CUST_5447_PI416193496	NA	NA	NA	Fungus
21260	5199	2084	1041	437	2.501	1.323	9.99E-06	0.000423956	1647	craniferina_c3469	CUST_5306_PI416193500	225556852	EEH05139.1	hypothetical protein HCBG_06258 [Ajellomyces capsulatus G186AR]	Fungus
20602	65	155	15	12	-2.416	-1.273	3.73E-06	0.000224441	1648	craniferina_c22801	CUST_15366_PI416193496	156055004	XP_001593426.1	hypothetical protein SS1G_04853 [Sclerotinia sclerotiorum 1980] 	Algae
25004	2711	234	1781	144	10.387	3.377	0.001092896	0.009739512	1649	craniferina_c16693	CUST_9761_PI416193496	NA	NA	NA	Fungus
14108	107	262	12	50	-2.426	-1.278	4.36E-06	0.000249347	1650	craniferina_c26533	CUST_18891_PI416193496	71000858	XP_755110.1	"haloacid dehalogenase, type II [Aspergillus fumigatus Af293] "	Fungus
38019	38	10	19	4	3.532	1.82	0.000236285	0.003294327	1651	craniferina_c3082	CUST_665_PI416193496	189206453	XP_001939561.1	conserved hypothetical protein [Pyrenophora tritici-repentis Pt-1C-BFP] 	Algae
42995	2	11	0	1	-4.307	-2.107	0.000464566	0.005309159	1652	craniferina_c16013	CUST_13552_PI416193500	NA	NA	NA	Algae
16369	21	52	5	7	-2.492	-1.317	9.40E-06	0.000408511	1653	craniferina_c14297	CUST_7813_PI416193496	156040808	XP_001587390.1	hypothetical protein SS1G_11382 [Sclerotinia sclerotiorum 1980] 	Fungus
30522	4351	10757	405	1067	-2.471	-1.305	7.47E-06	0.000350818	1654	craniferina_c22907	CUST_14841_PI416193500	295659363	XP_002790240.1	conserved hypothetical protein [Paracoccidioides brasiliensis Pb01] 	Fungus
36991	438	1590	232	524	-3.808	-1.929	0.00032266	0.004111743	1655	craniferina_lrc28414	CUST_20603_PI416193496	NA	NA	NA	Fungus
2398	87	29	34	3	2.869	1.52	7.24E-05	0.001491069	1656	craniferina_c24411	CUST_15005_PI416193500	NA	NA	NA	Fungus
7177	349	138	54	12	2.521	1.334	1.21E-05	0.000474618	1657	craniferina_c6408	CUST_2200_PI416193496	238485618	XP_002374047.1	"epoxide hydrolase, putative [Aspergillus flavus NRRL3357] "	Fungus
23607	5	18	1	3	-3.836	-1.94	0.000335697	0.004232881	1658	craniferina_c8310	CUST_3329_PI416193496	NA	NA	NA	Algae
2307	371	985	139	97	-2.762	-1.466	5.15E-05	0.001191112	1659	craniferina_c1518	CUST_2655_PI416193500	85083550	XP_957143.1	hypothetical protein NCU06503 [Neurospora crassa OR74A] 	Fungus
1056	1340	483	554	18	2.596	1.376	2.12E-05	0.000667438	1660	craniferina_c20103	CUST_12806_PI416193496	NA	NA	NA	Fungus
33418	676	272	101	10	2.466	1.302	7.29E-06	0.000345413	1661	Cr_WMidi_8257E12.ab1	CUST_18669_PI416193500	169625148	XP_001805978.1	hypothetical protein SNOG_15843 [Phaeosphaeria nodorum SN15] 	Fungus
29522	24739	87424	1417	4080	-3.535	-1.822	0.000247092	0.003404245	1662	craniferina_c2486	CUST_4077_PI416193500	189189904	XP_001931291.1	DNAJ heat shock family protein [Pyrenophora tritici-repentis Pt-1C-BFP] 	Fungus
303	945	2899	85	195	-3.07	-1.618	0.00013056	0.0022356	1663	craniferina_c14785	CUST_8230_PI416193496	256732779	EEU46127.1	hypothetical protein NECHADRAFT_100184 [Nectria haematococca mpVI 77-13-4]	Fungus
5046	7943	219	5774	7	25.618	4.679	0.001365774	0.011403275	1664	craniferina_lrc705	CUST_1282_PI416193500	169623843	XP_001805328.1	hypothetical protein SNOG_15165 [Phaeosphaeria nodorum SN15] 	Fungus
5056	44	10	20	3	4.172	2.061	0.000439862	0.005109945	1665	craniferina_c18171	CUST_10967_PI416193496	NA	NA	NA	Fungus
16993	29	73	8	18	-2.546	-1.348	1.52E-05	0.000540902	1666	craniferina_c10586	CUST_4887_PI416193496	NA	NA	NA	Fungus
35040	13	2	9	0	4.508	2.172	0.000510626	0.005657847	1667	craniferina_c8991	CUST_3757_PI416193496	NA	NA	NA	Fungus
4986	2512	5700	554	459	-2.299	-1.201	1.24E-07	2.47E-05	1668	craniferina_c13830	CUST_7430_PI416193496	226287293	EEH42806.1	conserved hypothetical protein [Paracoccidioides brasiliensis Pb18]	Fungus
14392	30	76	1	10	-2.493	-1.318	1.03E-05	0.00043081	1669	craniferina_c15939	CUST_13523_PI416193500	242781035	XP_002479719.1	conserved hypothetical protein [Talaromyces stipitatus ATCC 10500] 	Fungus
28113	12306	231	13609	114	39.021	5.286	0.0014327	0.011789782	1670	craniferina_lrc149	CUST_287_PI416193500	296412967	XP_002836190.1	hypothetical protein [Tuber melanosporum Mel28] 	Fungus
6044	6826	1836	4703	78	3.165	1.662	0.00015534	0.002484849	1671	craniferina_c4300	CUST_1154_PI416193496	NA	NA	NA	Fungus
6037	681	1931	310	173	-3.008	-1.589	0.000111515	0.002007439	1672	Cr_DMidi_5473D08.ab1	CUST_15850_PI416193500	291178292	EFE34082.1	hypothetical protein ARB_07033 [Arthroderma benhamiae CBS 112371]	Fungus
26944	110	260	14	12	-2.363	-1.241	1.88E-06	0.000147842	1673	craniferina_lrc685	CUST_1248_PI416193500	121710770	XP_001273001.1	dihydrolipoamide dehydrogenase [Aspergillus clavatus NRRL 1] 	Fungus
29334	3488	1310	580	62	2.639	1.4	3.10E-05	0.000861596	1674	craniferina_c21831	CUST_14709_PI416193500	119491574	XP_001263308.1	"lipase/esterase, putative [Neosartorya fischeri NRRL 181] "	Fungus
8106	342	980	58	189	-2.861	-1.516	7.38E-05	0.001507495	1675	craniferina_c11186	CUST_5312_PI416193496	145255810	XP_001399104.1	hypothetical protein An18g06510 [Aspergillus niger] 	Algae
21381	304	823	96	198	-2.744	-1.456	5.08E-05	0.001179642	1676	craniferina_c2701	CUST_530_PI416193496	154292388	XP_001546769.1	hypothetical protein BC1G_14683 [Botryotinia fuckeliana B05.10] 	Fungus
26139	7	19	2	2	-2.713	-1.44	4.46E-05	0.001086333	1677	craniferina_c3102	CUST_4859_PI416193500	119174504	XP_001239613.1	hypothetical protein CIMG_09234 [Coccidioides immitis RS]	Fungus
9876	16468	50417	6021	7522	-3.165	-1.662	0.000158377	0.002512392	1678	craniferina_lrc10634	CUST_4920_PI416193496	169599318	XP_001793082.1	hypothetical protein SNOG_02476 [Phaeosphaeria nodorum SN15] 	Fungus
6109	63	163	20	19	-2.665	-1.414	3.62E-05	0.000948147	1679	craniferina_lrc310	CUST_586_PI416193500	119473247	XP_001258541.1	hypothetical protein NFIA_060000 [Neosartorya fischeri NRRL 181] 	Fungus
30928	3260	1189	853	123	2.693	1.429	4.11E-05	0.001028838	1680	craniferina_c7356	CUST_9182_PI416193500	296420362	XP_002839739.1	hypothetical protein [Tuber melanosporum Mel28] 	Fungus
22848	487	193	131	90	2.653	1.408	3.41E-05	0.000908891	1681	craniferina_c6796	CUST_2407_PI416193496	NA	NA	NA	Fungus
10139	3655	9738	2383	1880	-2.992	-1.581	0.000111596	0.002007439	1682	Cr_DMini_673B12.ab1	CUST_17403_PI416193500	NA	NA	NA	Fungus
40280	19	50	5	14	-2.673	-1.418	3.82E-05	0.000982407	1683	craniferina_c25539	CUST_17943_PI416193496	NA	NA	NA	Fungus
21806	275	67	159	21	3.865	1.951	0.000364171	0.004473279	1684	craniferina_c21448	CUST_14086_PI416193496	NA	NA	NA	Algae
30195	2021	5083	347	1294	-2.488	-1.315	1.09E-05	0.000444333	1685	craniferina_c9380	CUST_4025_PI416193496	NA	NA	NA	Fungus
22027	433	184	19	6	2.349	1.232	1.74E-06	0.000140055	1686	craniferina_c9427	CUST_10731_PI416193500	239607296	EEQ84283.1	clathrin-coated vesicle protein [Ajellomyces dermatitidis ER-3]	Fungus
38627	11182	26838	3354	872	-2.468	-1.304	9.09E-06	0.000398893	1687	Cr_DMidi_7585F04.ab1	CUST_16197_PI416193500	NA	NA	NA	Fungus
7858	9200	3898	686	414	2.365	1.242	2.26E-06	0.000164034	1688	craniferina_lrc404	CUST_757_PI416193500	169768074	XP_001818508.1	hypothetical protein [Aspergillus oryzae RIB40] 	Fungus
25144	515	1292	143	341	-2.511	-1.328	1.31E-05	0.000492694	1689	craniferina_c10752	CUST_5007_PI416193496	154312252	XP_001555454.1	hypothetical protein BC1G_06159 [Botryotinia fuckeliana B05.10] 	Fungus
13585	1001	400	324	115	2.473	1.306	9.67E-06	0.000415742	1690	craniferina_c9275	CUST_10642_PI416193500	NA	NA	NA	Fungus
24516	167	1294	188	1080	-10.69	-3.418	0.001182628	0.010304823	1691	craniferina_c23413	CUST_15945_PI416193496	296011672	ADG65527.1	cytochrome oxidase subunit 1 [Philodina sp. PhaS1]	Fungus
12001	247	695	93	19	-2.933	-1.552	9.84E-05	0.001838899	1692	craniferina_c25010	CUST_17443_PI416193496	NA	NA	NA	Fungus
15158	814	2094	156	582	-2.543	-1.347	1.69E-05	0.000577897	1693	craniferina_c7634	CUST_2923_PI416193496	145251405	XP_001397216.1	hypothetical protein An15g06880 [Aspergillus niger] 	Fungus
114	45	7	24	4	6.163	2.624	0.000857416	0.008175543	1694	craniferina_c14098	CUST_7657_PI416193496	NA	NA	NA	Fungus
13111	19	50	3	1	-2.615	-1.387	2.89E-05	0.000823103	1695	craniferina_c4986	CUST_1484_PI416193496	116192981	XP_001222303.1	hypothetical protein CHGG_06208 [Chaetomium globosum CBS 148.51] 	Algae
8085	3	14	1	6	-4.652	-2.218	0.000582093	0.006209954	1696	craniferina_c21192	CUST_13844_PI416193496	NA	NA	NA	Algae
26813	38	150	1	43	-3.807	-1.929	0.000353756	0.004383284	1697	craniferina_lrc864	CUST_1559_PI416193500	212543371	XP_002151840.1	hypothetical protein PMAA_046590 [Penicillium marneffei ATCC 18224] 	Algae
34023	2277	777	669	141	2.869	1.521	8.41E-05	0.001655629	1698	craniferina_c11113	CUST_5261_PI416193496	NA	NA	NA	Algae
23490	1182	6265	839	1415	-6.235	-2.64	0.000879313	0.008329765	1699	craniferina_c11722	CUST_5689_PI416193496	NA	NA	NA	Fungus
35192	36	13	9	3	2.759	1.464	5.97E-05	0.001316653	1700	craniferina_c20693	CUST_13368_PI416193496	NA	NA	NA	Fungus
2342	88	13	54	7	6.256	2.645	0.000886317	0.008382474	1701	craniferina_c12072	CUST_5963_PI416193496	238489751	XP_002376113.1	conserved hypothetical protein [Aspergillus flavus NRRL3357] 	Fungus
5713	7918	2831	2544	1062	2.81	1.49	6.97E-05	0.001449908	1702	craniferina_lrc706	CUST_1283_PI416193500	296415270	XP_002837314.1	hypothetical protein [Tuber melanosporum Mel28] 	Fungus
13859	72	14	48	6	4.573	2.193	0.000570455	0.006133974	1703	craniferina_c16733	CUST_9790_PI416193496	145243584	XP_001394313.1	hypothetical protein An11g03110 [Aspergillus niger] 	Fungus
17493	373	155	38	12	2.396	1.261	4.82E-06	0.000267731	1704	craniferina_c17705	CUST_10553_PI416193496	115400339	XP_001215758.1	conserved hypothetical protein [Aspergillus terreus NIH2624] 	Fungus
25011	124	31	40	4	3.843	1.942	0.000376095	0.004577958	1705	craniferina_c7599	CUST_9373_PI416193500	NA	NA	NA	Fungus
38336	779	295	276	49	2.533	1.341	1.76E-05	0.000594803	1706	craniferina_c20396	CUST_13086_PI416193496	169619637	XP_001803231.1	hypothetical protein SNOG_13017 [Phaeosphaeria nodorum SN15] 	Fungus
10945	33	75	4	4	-2.306	-1.206	5.47E-07	6.44E-05	1707	craniferina_c2753	CUST_4409_PI416193500	212526564	XP_002143439.1	"HATPase_c domain protein, putative [Penicillium marneffei ATCC 18224] "	Fungus
26272	15	3	10	1	4.884	2.288	0.000657042	0.006749798	1708	craniferina_c12112	CUST_5990_PI416193496	NA	NA	NA	Fungus
3245	19	53	0	13	-2.74	-1.454	5.67E-05	0.001265755	1709	craniferina_c24467	CUST_16935_PI416193496	NA	NA	NA	Algae
5671	8362	46748	536	6278	-5.564	-2.476	0.000801035	0.007805975	1710	craniferina_c1972	CUST_3349_PI416193500	NA	NA	NA	Fungus
2434	52	122	9	11	-2.375	-1.248	3.59E-06	0.000219625	1711	craniferina_c8384	CUST_10027_PI416193500	240106604	EER24792.1	hypothetical protein CPC735_001370 [Coccidioides posadasii C735 delta SOWgp]	Fungus
3894	26	4	20	1	5.53	2.467	0.000798242	0.007786208	1712	craniferina_c27304	CUST_19635_PI416193496	NA	NA	NA	Fungus
11672	3188	308	3861	104	5.631	2.494	0.000818372	0.007923765	1713	Cr_DMini_2305A09.ab1	CUST_16710_PI416193500	238505620	XP_002384026.1	conserved hypothetical protein [Aspergillus flavus NRRL3357] 	Algae
21872	5764	14751	1177	3449	-2.55	-1.35	2.07E-05	0.000658705	1714	craniferina_c20453	CUST_13142_PI416193496	167630417	YP_001680916.1	hypothetical protein HM1_3147 [Heliobacterium modesticaldum Ice1] 	Algae
32314	3317	975	1810	165	3.079	1.622	0.000151694	0.002448308	1715	craniferina_c17959	CUST_10778_PI416193496	154321537	XP_001560084.1	hypothetical protein BC1G_01643 [Botryotinia fuckeliana B05.10] 	Fungus
38289	3	9	2	1	-2.9	-1.536	9.96E-05	0.001858024	1716	craniferina_c18763	CUST_11527_PI416193496	NA	NA	NA	Fungus
33487	160	32	134	31	5.515	2.463	0.000805181	0.007833355	1717	Cr_DMini_4897A12.ab1	CUST_17199_PI416193500	238493357	XP_002377915.1	"40S ribosomal protein S15, putative [Aspergillus flavus NRRL3357] "	Algae
11585	989	3224	363	557	-3.37	-1.753	0.000236594	0.003297502	1718	craniferina_lrc232	CUST_440_PI416193500	212537487	XP_002148899.1	"G1/S-specific cyclin Pcl5, putative [Penicillium marneffei ATCC 18224] "	Fungus
2327	651	237	46	48	2.773	1.472	6.78E-05	0.001424471	1719	craniferina_c12926	CUST_12530_PI416193500	NA	NA	NA	Fungus
37010	21	3	15	1	5.19	2.376	0.000748695	0.007436405	1720	craniferina_c26301	CUST_18665_PI416193496	NA	NA	NA	Fungus
4372	610	1595	140	506	-2.576	-1.365	2.56E-05	0.000760249	1721	craniferina_c7244	CUST_2691_PI416193496	119466971	XP_001257292.1	glyoxalase family protein [Neosartorya fischeri NRRL 181] 	Fungus
41216	9896	26876	5786	6635	-2.947	-1.559	0.000114749	0.002046256	1722	craniferina_lrc916	CUST_1651_PI416193500	NA	NA	NA	Fungus
16697	55257	23633	4656	2560	2.342	1.228	2.24E-06	0.000162953	1723	craniferina_lrc161	CUST_306_PI416193500	119173307	XP_001239129.1	hypothetical protein CIMG_10151 [Coccidioides immitis RS] 	Fungus
24961	1930	29	2233	13	45.369	5.504	0.001615208	0.012866413	1724	craniferina_lrc662	CUST_1203_PI416193500	296816955	XP_002848814.1	sulfur metabolite repression control protein C [Arthroderma otae CBS 113480] 	Fungus
3781	17	2	1	0	8.011	3.002	0.00113132	0.009979367	1725	Cr_DMidi_5281C03.ab1	CUST_15666_PI416193500	NA	NA	NA	Algae
20919	2166	5681	1565	850	-3.054	-1.611	0.000148544	0.002416612	1726	BTK05728003(c)SJ1(t)Dry_0.5-1kb_1441-1536_B7(p)T3(s)090205SJ1SEQ1.050.ab1	CUST_15538_PI416193500	119187177	XP_001244195.1	hypothetical protein CIMG_03636 [Coccidioides immitis RS]	NA
1177	2119	5228	571	160	-2.523	-1.335	1.82E-05	0.000606654	1727	craniferina_c16675	CUST_9748_PI416193496	258576883	XP_002542623.1	predicted protein [Uncinocarpus reesii 1704] 	Fungus
30403	171	59	47	19	2.926	1.549	0.000113726	0.002036323	1728	craniferina_c14752	CUST_8199_PI416193496	119184946	XP_001243320.1	hypothetical protein CIMG_07216 [Coccidioides immitis RS]	Algae
44828	23	58	6	7	-2.617	-1.388	3.50E-05	0.000928889	1729	craniferina_lrc118	CUST_225_PI416193500	295659199	XP_002790158.1	40S ribosomal protein S26 [Paracoccidioides brasiliensis Pb01] 	Fungus
41840	20	6	3	2	3.72	1.895	0.000365227	0.004479236	1730	craniferina_c25577	CUST_17975_PI416193496	NA	NA	NA	Fungus
23644	6391	2505	1484	219	2.512	1.329	1.74E-05	0.000589093	1731	craniferina_c17252	CUST_10188_PI416193496	NA	NA	NA	Fungus
9733	16512	4281	9399	950	3.549	1.827	0.000308451	0.003986779	1732	craniferina_c17223	CUST_14078_PI416193500	145244743	XP_001394664.1	hypothetical protein An11g06860 [Aspergillus niger] 	Fungus
6129	18769	55033	16161	5758	-3.772	-1.915	0.000380309	0.004614078	1733	craniferina_lrc288	CUST_542_PI416193500	169613102	XP_001799968.1	hypothetical protein SNOG_09681 [Phaeosphaeria nodorum SN15] 	Fungus
22746	398	2	312	1	125.196	6.968	0.001757984	0.013669744	1734	craniferina_c985	CUST_1773_PI416193500	NA	NA	NA	Fungus
23887	378	1014	159	269	-2.79	-1.48	7.69E-05	0.001556308	1735	craniferina_c15755	CUST_9020_PI416193496	225561718	EEH09998.1	DNA repair protein rad5 [Ajellomyces capsulatus G186AR]	Fungus
43811	23	3	11	0	8.207	3.037	0.001154283	0.010118415	1736	craniferina_c2139	CUST_3590_PI416193500	212527116	XP_002143715.1	hypothetical protein PMAA_020900 [Penicillium marneffei ATCC 18224] 	Fungus
42739	126	49	26	11	2.604	1.381	3.27E-05	0.000882087	1737	craniferina_c10593	CUST_11396_PI416193500	145602500	XP_359920.2	hypothetical protein MGG_04857 [Magnaporthe oryzae 70-15] 	Fungus
4971	583	259	72	55	2.275	1.186	2.57E-07	3.85E-05	1738	craniferina_c24125	CUST_16617_PI416193496	NA	NA	NA	Algae
16094	26	10	2	1	2.699	1.432	5.33E-05	0.001217946	1739	craniferina_c1588	CUST_2759_PI416193500	NA	NA	NA	Fungus
5850	93	35	19	2	2.635	1.398	4.03E-05	0.001013726	1740	craniferina_c6349	CUST_8359_PI416193500	84180633	ABC54740.1	glutamine synthetase [Helicosporidium sp. ex Simulium jonesi]	Algae
44380	3027	7887	803	1707	-2.625	-1.392	3.81E-05	0.000980641	1741	craniferina_c2480	CUST_445_PI416193496	258576283	XP_002542323.1	predicted protein [Uncinocarpus reesii 1704] 	Fungus
24130	12060	3905	4876	521	2.9	1.536	0.000109553	0.001984278	1742	craniferina_c2461	CUST_4045_PI416193500	NA	NA	NA	Fungus
27180	2913	431	1214	213	7.065	2.821	0.001078394	0.009645501	1743	craniferina_c8323	CUST_9971_PI416193500	NA	NA	NA	Fungus
24733	11	4	3	1	2.754	1.462	6.92E-05	0.001442723	1744	craniferina_lrc525	CUST_980_PI416193500	NA	NA	NA	Fungus
32965	29	5	20	0	4.631	2.211	0.000636374	0.006599021	1745	craniferina_c17108	CUST_10077_PI416193496	154304610	XP_001552709.1	hypothetical protein BC1G_08044 [Botryotinia fuckeliana B05.10] 	Algae
37698	618	1435	192	154	-2.381	-1.251	5.58E-06	0.000293057	1746	craniferina_c21419	CUST_14679_PI416193500	67903822	XP_682167.1	hypothetical protein AN8898.2 [Aspergillus nidulans FGSC A4] 	Fungus
40511	551	1751	185	311	-3.263	-1.706	0.000219801	0.003129822	1747	craniferina_c8617	CUST_10209_PI416193500	189203945	XP_001938308.1	conserved hypothetical protein [Pyrenophora tritici-repentis Pt-1C-BFP] 	Fungus
30432	2014	679	813	88	2.8	1.486	8.35E-05	0.001648239	1748	Cr_DMini_4609A03.ab1	CUST_17031_PI416193500	74272625	ABA01108.1	asparagine synthetase-related protein [Chlamydomonas incerta]	Algae
27425	2	8	0	3	-4.414	-2.142	0.000592776	0.006287715	1749	craniferina_c10348	CUST_4721_PI416193496	116205369	XP_001228495.1	hypothetical protein CHGG_10568 [Chaetomium globosum CBS 148.51] 	Fungus
35048	208	87	24	5	2.385	1.254	6.24E-06	0.00031532	1750	craniferina_c8671	CUST_10254_PI416193500	NA	NA	NA	Fungus
29209	46	3	37	2	10.462	3.387	0.001314272	0.011102928	1751	craniferina_c8432	CUST_3396_PI416193496	NA	NA	NA	Fungus
23585	14	119	16	87	-12.744	-3.672	0.001400969	0.01160913	1752	craniferina_c18257	CUST_11048_PI416193496	17552114	NP_498646.1	Conserved Germline Helicase family member (cgh-1) [Caenorhabditis elegans] 	Fungus
14017	475	206	24	37	2.332	1.221	2.43E-06	0.000172187	1753	craniferina_c1048	CUST_1887_PI416193500	119480463	XP_001260260.1	60S ribosomal protein L18 [Neosartorya fischeri NRRL 181] 	Fungus
872	2	9	0	7	-3.106	-1.635	0.000176326	0.002695351	1754	craniferina_c27365	CUST_19696_PI416193496	NA	NA	NA	Fungus
1984	1524	3842	360	382	-2.566	-1.36	2.84E-05	0.000812851	1755	craniferina_c28295	CUST_20499_PI416193496	168812252	ACA30301.1	putative senescence-associated protein [Cupressus sempervirens]	Fungus
40789	2583	6755	320	1540	-2.578	-1.366	3.08E-05	0.000859132	1756	craniferina_c10229	CUST_11176_PI416193500	6015106	P78575.1	ERG24_ASCIMRecName: Full=Delta(14)-sterol reductase; AltName: Full=C-14 sterol reductase; AltName: Full=Sterol C14-reductase 	Fungus
5110	13	33	5	8	-2.599	-1.378	3.55E-05	0.000935602	1757	craniferina_c23603	CUST_16122_PI416193496	NA	NA	NA	Fungus
9859	20	5	3	1	3.851	1.945	0.000432021	0.005043298	1758	craniferina_c15678	CUST_13420_PI416193500	239612576	EEQ89563.1	conserved hypothetical protein [Ajellomyces dermatitidis ER-3]	Fungus
30493	99	255	12	76	-2.53	-1.339	2.30E-05	0.000704197	1759	craniferina_c8155	CUST_9858_PI416193500	189206217	XP_001939443.1	predicted protein [Pyrenophora tritici-repentis Pt-1C-BFP] 	Fungus
42212	55	132	7	19	-2.402	-1.264	8.20E-06	0.000372881	1760	craniferina_c13088	CUST_6785_PI416193496	258575337	XP_002541850.1	hypothetical protein UREG_01366 [Uncinocarpus reesii 1704] 	Fungus
1493	5907	2658	304	181	2.224	1.153	2.54E-09	1.82E-06	1761	craniferina_c8665	CUST_3538_PI416193496	NA	NA	NA	Algae
35195	16	46	5	8	-2.883	-1.527	0.000111097	0.002003335	1762	craniferina_c10716	CUST_11459_PI416193500	NA	NA	NA	Fungus
25227	1073	458	58	111	2.393	1.259	7.39E-06	0.00034878	1763	craniferina_c20219	CUST_12919_PI416193496	296811486	XP_002846081.1	conserved hypothetical protein [Arthroderma otae CBS 113480] 	Fungus
15844	134220	39468	68605	8651	3.095	1.63	0.000177002	0.00270163	1764	Cr_DMini_865A10.ab1	CUST_17534_PI416193500	154301572	XP_001551198.1	hypothetical protein BC1G_10113 [Botryotinia fuckeliana B05.10] 	Fungus
20073	4459	29274	4020	14225	-8.011	-3.002	0.001202866	0.010436537	1765	craniferina_c6592	CUST_8611_PI416193500	83282419	XP_729762.1	senescence-associated protein [Plasmodium yoelii yoelii str. 17XNL] 	Fungus
39981	643	81	398	32	6.734	2.751	0.001076019	0.00963231	1766	craniferina_c17070	CUST_10049_PI416193496	NA	NA	NA	Fungus
9013	4	109	3	151	-14.32	-3.84	0.0014651	0.011989405	1767	craniferina_c21550	CUST_14187_PI416193496	NA	NA	NA	Fungus
5002	53	151	23	31	-2.965	-1.568	0.000137815	0.002317696	1768	craniferina_c24588	CUST_17049_PI416193496	240109503	EER27672.1	hypothetical protein CPC735_030080 [Coccidioides posadasii C735 delta SOWgp]	Algae
39716	7196	25148	7315	5650	-5.106	-2.352	0.000802955	0.007819073	1769	craniferina_c21426	CUST_14064_PI416193496	NA	NA	NA	Fungus
40131	12358	40553	3120	5313	-3.329	-1.735	0.000253819	0.003472271	1770	Cr_DMidi_7585D07.ab1	CUST_16170_PI416193500	121718323	XP_001276171.1	"Cdc48-dependent protein degradation adaptor protein (Shp1), putative [Aspergillus clavatus NRRL 1] "	Algae
36071	4	13	3	2	-3.647	-1.867	0.000365237	0.004479236	1771	craniferina_c23836	CUST_16342_PI416193496	NA	NA	NA	Fungus
38618	25	66	7	6	-2.664	-1.413	5.19E-05	0.001193556	1772	craniferina_c14639	CUST_13056_PI416193500	255070161	XP_002507162.1	"cell division cycle protein 48-like protein, expessed [Micromonas sp. RCC299] "	Algae
35096	265	78	83	23	3.362	1.749	0.000269133	0.003618763	1773	craniferina_c8966	CUST_10448_PI416193500	46115270	XP_383653.1	hypothetical protein FG03477.1 [Gibberella zeae PH-1]	Algae
31857	102	459	14	346	-3.707	-1.89	0.000389263	0.004685061	1774	craniferina_c15346	CUST_8690_PI416193496	NA	NA	NA	Fungus
41201	1671	654	119	249	2.675	1.42	5.47E-05	0.001236832	1775	craniferina_c8315	CUST_3331_PI416193496	NA	NA	NA	Algae
36650	585	218	226	33	2.543	1.347	2.64E-05	0.000776262	1776	Cr_DMidi_5281F06.ab1	CUST_15741_PI416193500	159478192	XP_001697188.1	metallophosphoesterase [Chlamydomonas reinhardtii] 	Algae
622	52616	23053	4540	2603	2.286	1.193	7.73E-07	7.99E-05	1777	Cr_DMini_3841D01.ab1	CUST_16918_PI416193500	119175492	XP_001239964.1	hypothetical protein CIMG_09585 [Coccidioides immitis RS] 	Fungus
32793	87	16	55	6	4.372	2.128	0.00060185	0.006341054	1778	craniferina_lrc199	CUST_375_PI416193500	119478875	XP_001259471.1	"disulfide isomerase (TigA), putative [Neosartorya fischeri NRRL 181] "	Fungus
5522	847	318	299	14	2.546	1.348	2.69E-05	0.000783712	1779	craniferina_c25241	CUST_17662_PI416193496	240274675	EER38191.1	"D-arabinono-1,4-lactone oxidase [Ajellomyces capsulatus H143]"	Algae
17490	7	2	3	0	3.032	1.6	0.000157739	0.002509107	1780	craniferina_c26996	CUST_19342_PI416193496	NA	NA	NA	Algae
27809	17	55	13	5	-3.885	-1.958	0.000461676	0.005285018	1781	craniferina_c18993	CUST_11743_PI416193496	240278112	EER41619.1	conserved hypothetical protein [Ajellomyces capsulatus H143]	Fungus
35869	93	40	4	2	2.307	1.206	1.71E-06	0.000138667	1782	craniferina_c4240	CUST_6227_PI416193500	NA	NA	NA	Algae
18186	147	541	84	132	-3.984	-1.994	0.000497728	0.005567906	1783	craniferina_c15006	CUST_8416_PI416193496	NA	NA	NA	Fungus
24421	270	1147	34	263	-4.2	-2.07	0.000572906	0.006153828	1784	craniferina_c5151	CUST_7164_PI416193500	NA	NA	NA	Algae
3670	41	13	17	3	2.97	1.57	0.000142569	0.002356575	1785	craniferina_c8542	CUST_10166_PI416193500	NA	NA	NA	Fungus
1071	43	5	32	3	5.923	2.566	0.000981308	0.009045744	1786	craniferina_c14680	CUST_8136_PI416193496	NA	NA	NA	Fungus
38381	675	2565	224	564	-3.876	-1.954	0.000461856	0.005285604	1787	craniferina_lrc28383	CUST_20572_PI416193496	170576554	XP_001893676.1	hypothetical protein Bm1_11025 [Brugia malayi] 	Fungus
18080	127	26	45	3	4.577	2.194	0.000660681	0.006773514	1788	craniferina_c6638	CUST_8651_PI416193500	182678569	YP_001832715.1	type I phosphodiesterase/nucleotide pyrophosphatase [Beijerinckia indica subsp. indica ATCC 9039] 	Fungus
2771	3	11	1	4	-3.919	-1.971	0.00048582	0.005479827	1789	craniferina_c27920	CUST_20205_PI416193496	NA	NA	NA	Fungus
39659	80	220	15	16	-2.786	-1.478	8.85E-05	0.001710063	1790	craniferina_c27156	CUST_19496_PI416193496	NA	NA	NA	Fungus
10426	334	143	66	4	2.299	1.201	1.48E-06	0.000125648	1791	craniferina_c22984	CUST_15536_PI416193496	255953797	XP_002567651.1	Pc21g06060 [Penicillium chrysogenum Wisconsin 54-1255] 	Fungus
13461	174	422	35	74	-2.433	-1.283	1.23E-05	0.000477121	1792	craniferina_lrc857	CUST_1547_PI416193500	189203993	XP_001938332.1	calreticulin precursor [Pyrenophora tritici-repentis Pt-1C-BFP] 	Fungus
38813	6	28	5	24	-5.437	-2.443	0.000899144	0.008468415	1793	craniferina_c21884	CUST_14503_PI416193496	149617838	XP_001521715.1	PREDICTED: similar to cathepsin L preproprotein [Ornithorhynchus anatinus]	Fungus
2459	167	441	179	57	-4.025	-2.009	0.00052174	0.00574661	1794	craniferina_c19178	CUST_11918_PI416193496	NA	NA	NA	Fungus
4042	23	90	1	33	-3.65	-1.868	0.000385218	0.004651494	1795	craniferina_c26585	CUST_15187_PI416193500	238497936	XP_002380203.1	conserved hypothetical protein [Aspergillus flavus NRRL3357] 	Fungus
30348	327	883	56	130	-2.709	-1.438	6.70E-05	0.001414958	1796	craniferina_c2171	CUST_3632_PI416193500	256732779	EEU46127.1	hypothetical protein NECHADRAFT_100184 [Nectria haematococca mpVI 77-13-4]	Fungus
10537	968	337	409	23	2.68	1.422	6.10E-05	0.001329312	1797	craniferina_c16259	CUST_13654_PI416193500	NA	NA	NA	Algae
41724	940	2830	129	384	-3.01	-1.59	0.000157647	0.002508625	1798	craniferina_c15227	CUST_8593_PI416193496	NA	NA	NA	Fungus
42003	46	137	35	38	-3.545	-1.826	0.00035017	0.004354736	1799	craniferina_c5422	CUST_1695_PI416193496	226287268	EEH42781.1	DNA excision repair protein (Rad26L) [Paracoccidioides brasiliensis Pb18]	Fungus
37609	1034	2607	191	476	-2.522	-1.335	2.48E-05	0.000742189	1800	craniferina_c6960	CUST_2516_PI416193496	189206215	XP_001939442.1	ISWI chromatin-remodeling complex ATPase ISW2 [Pyrenophora tritici-repentis Pt-1C-BFP] 	Fungus
19987	10	28	7	3	-3.228	-1.691	0.000239263	0.003322207	1801	craniferina_c11057	CUST_5216_PI416193496	NA	NA	NA	Fungus
19477	3331	1240	880	322	2.679	1.422	6.10E-05	0.001329312	1802	craniferina_c1796	CUST_3079_PI416193500	242762216	XP_002340331.1	"nuclear pore complex subunit Nup192, putative [Talaromyces stipitatus ATCC 10500] "	Fungus
5033	145	501	51	120	-3.518	-1.815	0.00034066	0.004275613	1803	craniferina_c9218	CUST_3914_PI416193496	NA	NA	NA	Fungus
35155	2209	868	341	69	2.53	1.339	2.72E-05	0.000788818	1804	Cr_DMidi_6817C01.ab1	CUST_15977_PI416193500	154308287	XP_001553480.1	hypothetical protein BC1G_07889 [Botryotinia fuckeliana B05.10] 	Algae
29330	7	44	8	32	-9.328	-3.222	0.001347496	0.011303929	1805	craniferina_c18306	CUST_11093_PI416193496	NA	NA	NA	Fungus
38714	25	8	10	2	2.803	1.487	9.69E-05	0.001815888	1806	craniferina_c1716	CUST_2957_PI416193500	NA	NA	NA	Algae
24223	1048	2443	93	322	-2.323	-1.216	3.17E-06	0.000203133	1807	Cr_DMidi_9601A05.ab1	CUST_16257_PI416193500	70998334	XP_753889.1	conserved hypothetical protein [Aspergillus fumigatus Af293] 	Fungus
23097	811	11	576	1	51.769	5.694	0.001810067	0.013925935	1808	craniferina_c3759	CUST_5679_PI416193500	238494384	XP_002378428.1	DUF500 domain protein [Aspergillus flavus NRRL3357] 	Fungus
43721	1036	2517	278	223	-2.483	-1.312	1.90E-05	0.00062333	1809	craniferina_c13778	CUST_7387_PI416193496	NA	NA	NA	Fungus
35445	79	5983	26	9922	-13.553	-3.761	0.001540889	0.01245702	1810	craniferina_c5939	CUST_7980_PI416193500	225560238	EEH08520.1	conserved hypothetical protein [Ajellomyces capsulatus G186AR]	Algae
16657	11	34	5	6	-3.227	-1.69	0.000246545	0.003400149	1811	craniferina_c3448	CUST_5277_PI416193500	261199133	XP_002625968.1	nuclear pore complex subunit Nup85 [Ajellomyces dermatitidis SLH14081] 	Algae
22413	3463	9057	3447	137	-3.739	-1.903	0.000435881	0.005078178	1812	Cr_WMini_1633E07.ab1	CUST_19183_PI416193500	169605649	XP_001796245.1	hypothetical protein SNOG_05850 [Phaeosphaeria nodorum SN15] 	Algae
28758	45301	232200	42954	10910	-7.143	-2.837	0.001211611	0.010492304	1813	Cr_DMidi_5281D10.ab1	CUST_15702_PI416193500	258564060	XP_002582775.1	30 kDa heat shock protein [Uncinocarpus reesii 1704] 	Fungus
6115	11065	208	12229	107	39.454	5.302	0.001803187	0.013912394	1814	craniferina_lrc149	CUST_288_PI416193500	296412967	XP_002836190.1	hypothetical protein [Tuber melanosporum Mel28] 	Fungus
21370	230	659	74	90	-2.956	-1.564	0.000148434	0.002415782	1815	craniferina_c7898	CUST_9624_PI416193500	242796421	XP_002482796.1	"telomerase reverse transcriptase, putative [Talaromyces stipitatus ATCC 10500] "	Fungus
8501	314	119	104	3	2.525	1.336	2.73E-05	0.000790058	1816	craniferina_c22007	CUST_14619_PI416193496	NA	NA	NA	Algae
8754	36	112	1	7	-3.063	-1.615	0.000185123	0.00279096	1817	craniferina_c7547	CUST_2879_PI416193496	NA	NA	NA	Fungus
26680	284	104	71	14	2.689	1.427	6.70E-05	0.001414744	1818	craniferina_lrc509	CUST_947_PI416193500	242776149	XP_002478788.1	"translational activator, putative [Talaromyces stipitatus ATCC 10500] "	Fungus
23157	19	120	6	29	-6.334	-2.663	0.001100265	0.009788058	1819	craniferina_c20518	CUST_13202_PI416193496	NA	NA	NA	Fungus
7688	44	114	17	20	-2.675	-1.42	6.32E-05	0.001361043	1820	craniferina_c3298	CUST_5099_PI416193500	212541959	XP_002151134.1	calnexin [Penicillium marneffei ATCC 18224] 	Fungus
39289	50	7	35	7	7.658	2.937	0.001278599	0.010912411	1821	craniferina_c6542	CUST_2254_PI416193496	169778043	XP_001823487.1	hypothetical protein [Aspergillus oryzae RIB40] 	Fungus
10286	441	1335	92	430	-2.945	-1.558	0.000147028	0.00239857	1822	craniferina_c1242	CUST_2199_PI416193500	116202795	XP_001227209.1	hypothetical protein CHGG_09282 [Chaetomium globosum CBS 148.51] 	Fungus
3514	24	62	4	5	-2.597	-1.377	4.36E-05	0.001070507	1823	craniferina_c13314	CUST_6986_PI416193496	226287357	EEH42870.1	conserved hypothetical protein [Paracoccidioides brasiliensis Pb18]	Fungus
33243	30	81	3	20	-2.625	-1.392	5.13E-05	0.001186255	1824	craniferina_c19839	CUST_12552_PI416193496	NA	NA	NA	Fungus
26736	68	208	21	26	-3.146	-1.653	0.000224738	0.003185647	1825	craniferina_c11311	CUST_11811_PI416193500	NA	NA	NA	Fungus
30053	61	2	36	0	27.076	4.759	0.001776599	0.013772445	1826	craniferina_c27559	CUST_19880_PI416193496	NA	NA	NA	Fungus
7284	3395	8781	2035	1594	-2.851	-1.511	0.000121818	0.002134326	1827	Cr_DMini_673B12.ab1	CUST_17402_PI416193500	NA	NA	NA	Fungus
37744	59	173	21	28	-3.014	-1.592	0.000171165	0.002640225	1828	craniferina_c12619	CUST_6402_PI416193496	258570827	XP_002544217.1	isovaleryl-CoA dehydrogenase [Uncinocarpus reesii 1704] 	Fungus
25952	172	788	287	477	-30.911	-4.95	0.001806914	0.013917325	1829	craniferina_c6169	CUST_8197_PI416193500	145252774	XP_001397900.1	hypothetical protein An16g05920 [Aspergillus niger] 	Fungus
3229	1684	561	473	32	2.93	1.551	0.000146447	0.002391087	1830	craniferina_c15254	CUST_8612_PI416193496	NA	NA	NA	Fungus
28951	530	211	151	43	2.47	1.304	2.00E-05	0.000644529	1831	craniferina_c5139	CUST_7147_PI416193500	NA	NA	NA	Fungus
8807	37668	16275	5683	1934	2.309	1.207	3.19E-06	0.000203484	1832	craniferina_lrc570	CUST_1051_PI416193500	240281531	EER45034.1	60S ribosomal protein L13a [Ajellomyces capsulatus H143]	Fungus
16269	95	668	19	417	-6.182	-2.628	0.001118278	0.009902931	1833	craniferina_c5152	CUST_1568_PI416193496	NA	NA	NA	Fungus
28881	18	216	11	239	-9.138	-3.192	0.001403032	0.011614929	1834	craniferina_c20037	CUST_12743_PI416193496	NA	NA	NA	Fungus
39816	12393	28682	1386	1965	-2.32	-1.214	4.11E-06	0.000241216	1835	craniferina_c3530	CUST_5392_PI416193500	169607737	XP_001797288.1	hypothetical protein SNOG_06927 [Phaeosphaeria nodorum SN15] 	Fungus
10465	300	833	87	194	-2.791	-1.481	0.000106638	0.001946181	1836	craniferina_c2885	CUST_4575_PI416193500	168007899	XP_001756645.1	predicted protein [Physcomitrella patens subsp. patens] 	Algae
15720	6279	938	4014	284	5.443	2.444	0.000988323	0.009089854	1837	craniferina_c4249	CUST_6242_PI416193500	189188816	XP_001930747.1	serine/threonine-protein phosphatase 6 [Pyrenophora tritici-repentis Pt-1C-BFP] 	Fungus
29558	180	582	29	52	-3.258	-1.704	0.000275295	0.003679601	1838	craniferina_c3782	CUST_5710_PI416193500	242801585	XP_002483797.1	Bax Inhibitor family protein [Talaromyces stipitatus ATCC 10500] 	Algae
106	107	31	47	4	3.159	1.659	0.000238098	0.003310548	1839	craniferina_c20777	CUST_13448_PI416193496	30685197	NP_193808.2	short-chain dehydrogenase/reductase (SDR) family protein [Arabidopsis thaliana] 	Algae
6602	248	758	27	268	-2.956	-1.564	0.00015796	0.002510659	1840	craniferina_c13023	CUST_6731_PI416193496	NA	NA	NA	Algae
7263	101	26	49	9	3.555	1.83	0.000389699	0.004688126	1841	craniferina_c27207	CUST_19545_PI416193496	NA	NA	NA	Fungus
29879	183	513	101	117	-3.003	-1.586	0.000172677	0.002654366	1842	craniferina_c1175	CUST_2094_PI416193500	240107380	EER25565.1	hypothetical protein CPC735_066650 [Coccidioides posadasii C735 delta SOWgp]	Fungus
19296	59	161	28	49	-2.842	-1.507	0.000125302	0.002176652	1843	craniferina_c19285	CUST_12024_PI416193496	189206900	XP_001939784.1	conserved hypothetical protein [Pyrenophora tritici-repentis Pt-1C-BFP] 	Algae
43646	51952	22980	3925	1591	2.26	1.177	1.06E-06	0.000100903	1844	Cr_DMini_3841D01.ab1	CUST_16917_PI416193500	119175492	XP_001239964.1	hypothetical protein CIMG_09585 [Coccidioides immitis RS] 	Fungus
18265	1053	256	566	108	3.802	1.927	0.000486974	0.005486772	1845	craniferina_c1429	CUST_2516_PI416193500	240105149	EER23342.1	Mitochondrial import inner membrane translocase subunit Tim17 family protein [Coccidioides posadasii C735 delta SOWgp]	Fungus
6932	8079	19564	162	1157	-2.419	-1.275	1.49E-05	0.000532325	1846	craniferina_c2425	CUST_3996_PI416193500	291183723	EFE39322.1	hypothetical protein TRV_05992 [Trichophyton verrucosum HKI 0517]	Fungus
42605	48	14	13	1	3.343	1.741	0.000314537	0.004043701	1847	craniferina_c14018	CUST_12829_PI416193500	NA	NA	NA	Fungus
2914	104	259	72	31	-2.875	-1.523	0.000138383	0.002322706	1848	craniferina_c11561	CUST_5574_PI416193496	NA	NA	NA	Algae
17881	61	141	13	15	-2.336	-1.224	6.06E-06	0.000308166	1849	craniferina_c21278	CUST_13927_PI416193496	NA	NA	NA	Fungus
11593	391	140	61	21	2.788	1.479	0.000109755	0.001987049	1850	craniferina_lrc34	CUST_66_PI416193500	156055532	XP_001593690.1	"glucan 1,3-beta-glucosidase [Sclerotinia sclerotiorum 1980] "	Fungus
28290	58	9	35	4	5.981	2.58	0.00110113	0.009791466	1851	craniferina_c24788	CUST_17234_PI416193496	NA	NA	NA	Fungus
35688	21	56	7	10	-2.743	-1.456	9.49E-05	0.00179679	1852	craniferina_c27208	CUST_19546_PI416193496	NA	NA	NA	Fungus
29374	1506	8864	1264	2443	-7.312	-2.87	0.001311827	0.01109077	1853	craniferina_c26974	CUST_15197_PI416193500	NA	NA	NA	Fungus
41502	35	77	7	8	-2.24	-1.163	5.45E-07	6.44E-05	1854	craniferina_c5052	CUST_7076_PI416193500	242777750	XP_002479097.1	Sec1 family superfamily [Talaromyces stipitatus ATCC 10500] 	Fungus
43507	9	23	3	3	-2.495	-1.319	2.75E-05	0.000795588	1855	craniferina_c11617	CUST_5612_PI416193496	226293915	EEH49335.1	pre-mRNA-splicing factor ATP-dependent RNA helicase prp22 [Paracoccidioides brasiliensis Pb18]	Fungus
11315	43	108	8	25	-2.487	-1.314	2.61E-05	0.000770255	1856	craniferina_c1332	CUST_156_PI416193496	295661907	XP_002791508.1	conserved hypothetical protein [Paracoccidioides brasiliensis Pb01] 	Fungus
41872	603	263	24	43	2.309	1.207	4.02E-06	0.000237597	1857	craniferina_c1048	CUST_1888_PI416193500	119480463	XP_001260260.1	60S ribosomal protein L18 [Neosartorya fischeri NRRL 181] 	Fungus
11917	172	67	9	8	2.598	1.377	5.01E-05	0.001168253	1858	craniferina_c2255	CUST_3748_PI416193500	259482801	CBF77627.1	TPA: ubiquinol-cytochrome c reductase complex 14 kDa protein (AFU_orthologue; AFUA_4G06790) [Aspergillus nidulans FGSC A4]	Fungus
7137	8	3	2	1	3.041	1.605	0.000199333	0.002939012	1859	craniferina_c19501	CUST_12230_PI416193496	NA	NA	NA	Fungus
10833	826	153	481	17	4.541	2.183	0.000762441	0.007523428	1860	craniferina_c14623	CUST_8089_PI416193496	154278653	XP_001540140.1	predicted protein [Ajellomyces capsulatus NAm1] 	Fungus
8747	14	36	4	5	-2.583	-1.369	4.75E-05	0.001135822	1861	craniferina_c17785	CUST_10624_PI416193496	NA	NA	NA	Fungus
10455	1502	605	478	151	2.437	1.285	1.84E-05	0.000609578	1862	craniferina_c10111	CUST_11105_PI416193500	154290969	XP_001546073.1	hypothetical protein BC1G_15548 [Botryotinia fuckeliana B05.10] 	Algae
41552	35	78	8	9	-2.272	-1.184	1.97E-06	0.000151681	1863	craniferina_c5052	CUST_7075_PI416193500	242777750	XP_002479097.1	Sec1 family superfamily [Talaromyces stipitatus ATCC 10500] 	Fungus
6989	68	164	5	16	-2.399	-1.263	1.40E-05	0.000513232	1864	craniferina_c2583	CUST_4204_PI416193500	238489199	XP_002375837.1	"1-phosphatidylinositol-bisphosphate phosphodiesterase Plc1, putative [Aspergillus flavus NRRL3357] "	Fungus
3299	5	18	4	8	-4.145	-2.052	0.00064532	0.006666986	1865	craniferina_c2281	CUST_3786_PI416193500	119194605	XP_001247906.1	hypothetical protein CIMG_01677 [Coccidioides immitis RS]	Algae
38743	155	31	142	30	5.079	2.344	0.000948233	0.00878857	1866	Cr_DMini_4897A12.ab1	CUST_17200_PI416193500	238493357	XP_002377915.1	"40S ribosomal protein S15, putative [Aspergillus flavus NRRL3357] "	Algae
27848	230	576	40	19	-2.53	-1.339	3.64E-05	0.000950821	1867	craniferina_c10501	CUST_11334_PI416193500	154322645	XP_001560637.1	hypothetical protein BC1G_00665 [Botryotinia fuckeliana B05.10] 	Algae
35538	19	2	7	0	8.138	3.025	0.001415391	0.011692976	1868	Cr_DMidi_5281E09.ab1	CUST_15725_PI416193500	NA	NA	NA	Algae
22558	502	1435	56	114	-2.867	-1.52	0.000142047	0.002354309	1869	craniferina_c19620	CUST_12341_PI416193496	46111163	XP_382639.1	hypothetical protein FG02463.1 [Gibberella zeae PH-1]	Fungus
34866	226	71	59	8	3.107	1.636	0.00023684	0.003299805	1870	craniferina_c1528	CUST_2672_PI416193500	242796079	XP_002482724.1	"cytochrome C1/Cyt1, putative [Talaromyces stipitatus ATCC 10500] "	Fungus
565	832	216	417	7	3.464	1.793	0.000380421	0.004614078	1871	Cr_WMini_3841F11.ab1	CUST_19701_PI416193500	NA	NA	NA	Algae
3787	1135	2625	119	459	-2.3	-1.202	3.74E-06	0.000224747	1872	craniferina_c7187	CUST_9045_PI416193500	115432966	XP_001216620.1	conserved hypothetical protein [Aspergillus terreus NIH2624] 	Fungus
41509	3873	85	2524	27	38.062	5.25	0.001946827	0.01465713	1873	craniferina_c11570	CUST_5580_PI416193496	116181180	XP_001220439.1	hypothetical protein CHGG_01218 [Chaetomium globosum CBS 148.51] 	Fungus
38775	5	16	4	3	-4.057	-2.02	0.000621739	0.006493527	1874	craniferina_c20589	CUST_13269_PI416193496	NA	NA	NA	Algae
4673	9994	4359	992	1007	2.324	1.217	6.17E-06	0.000312135	1875	craniferina_lrc627	CUST_1145_PI416193500	212526044	XP_002143179.1	conserved hypothetical protein [Penicillium marneffei ATCC 18224] 	Fungus
8335	311	121	78	23	2.55	1.35	4.17E-05	0.001040659	1876	craniferina_lrc509	CUST_948_PI416193500	242776149	XP_002478788.1	"translational activator, putative [Talaromyces stipitatus ATCC 10500] "	Fungus
11440	98	270	11	80	-2.679	-1.421	7.98E-05	0.001594297	1877	craniferina_c3008	CUST_4738_PI416193500	NA	NA	NA	Fungus
4681	391	177	20	8	2.208	1.143	1.28E-07	2.50E-05	1878	craniferina_c24906	CUST_17348_PI416193496	67902578	XP_681545.1	hypothetical protein AN8276.2 [Aspergillus nidulans FGSC A4] 	Fungus
20749	413	159	82	43	2.627	1.393	6.28E-05	0.001355854	1879	craniferina_c8735	CUST_10299_PI416193500	255956605	XP_002569055.1	Pc21g20680 [Penicillium chrysogenum Wisconsin 54-1255] 	Fungus
28422	19	52	4	13	-2.725	-1.446	9.57E-05	0.001802766	1880	craniferina_c24957	CUST_17396_PI416193496	NA	NA	NA	Fungus
5800	175	499	21	144	-2.785	-1.478	0.000119075	0.002100399	1881	craniferina_c14556	CUST_8035_PI416193496	NA	NA	NA	Fungus
6857	39959	12022	12739	1131	3.226	1.69	0.000290234	0.003805636	1882	craniferina_c14699	CUST_8151_PI416193496	NA	NA	NA	Fungus
42639	8	35	7	22	-4.843	-2.276	0.000898902	0.008468415	1883	craniferina_c8336	CUST_3342_PI416193496	NA	NA	NA	Fungus
19170	224	556	22	68	-2.477	-1.309	2.67E-05	0.000780147	1884	craniferina_c10168	CUST_4590_PI416193496	296808057	XP_002844367.1	2-oxoglutarate dehydrogenase E1 component [Arthroderma otae CBS 113480] 	Algae
34193	391	1025	177	95	-2.799	-1.485	0.000125157	0.002175063	1885	craniferina_c23367	CUST_15904_PI416193496	154304610	XP_001552709.1	hypothetical protein BC1G_08044 [Botryotinia fuckeliana B05.10] 	Fungus
25399	945	2801	174	282	-2.988	-1.579	0.000187524	0.002818951	1886	craniferina_c3184	CUST_4959_PI416193500	NA	NA	NA	Fungus
41845	146	57	51	9	2.482	1.312	2.78E-05	0.000800508	1887	craniferina_c21843	CUST_14464_PI416193496	NA	NA	NA	Fungus
24568	7	18	3	5	-2.942	-1.557	0.000167486	0.00259935	1888	craniferina_c12880	CUST_6616_PI416193496	NA	NA	NA	Algae
15936	1788	701	306	46	2.53	1.339	3.83E-05	0.000984398	1889	Cr_DMidi_6817C01.ab1	CUST_15976_PI416193500	154308287	XP_001553480.1	hypothetical protein BC1G_07889 [Botryotinia fuckeliana B05.10] 	Algae
12138	3237	13662	2804	5568	-5.196	-2.378	0.001012175	0.009234195	1890	craniferina_c7518	CUST_2861_PI416193496	270267491	YP_003331185.1	cytochrome c oxidase subunit I [Rotaria rotatoria] 	Fungus
2780	21	55	3	16	-2.555	-1.353	4.43E-05	0.00108203	1891	craniferina_c10982	CUST_5161_PI416193496	240111151	EER29304.1	"WD domain, G-beta repeat containing protein [Coccidioides posadasii C735 delta SOWgp]"	Fungus
27836	19	53	3	11	-2.851	-1.512	0.000142057	0.002354309	1892	craniferina_c24942	CUST_17381_PI416193496	156036366	XP_001586294.1	hypothetical protein SS1G_12872 [Sclerotinia sclerotiorum 1980] 	Fungus
37563	28	93	3	30	-3.265	-1.707	0.000313069	0.004032397	1893	craniferina_c26585	CUST_15188_PI416193500	238497936	XP_002380203.1	conserved hypothetical protein [Aspergillus flavus NRRL3357] 	Fungus
37414	10291	3765	1321	224	2.721	1.444	9.59E-05	0.001802766	1894	craniferina_lrc13441	CUST_7100_PI416193496	156055532	XP_001593690.1	"glucan 1,3-beta-glucosidase [Sclerotinia sclerotiorum 1980] "	Fungus
34389	305	83	171	13	3.299	1.722	0.00032562	0.004139113	1895	craniferina_c15800	CUST_13463_PI416193500	NA	NA	NA	Fungus
1365	32	105	4	33	-3.141	-1.651	0.000262873	0.00355909	1896	craniferina_c10991	CUST_11641_PI416193500	145232510	XP_001399699.1	hypothetical protein An02g05630 [Aspergillus niger] 	Algae
5066	9295	677	6281	436	12.113	3.598	0.001713583	0.013424387	1897	craniferina_c1555	CUST_200_PI416193496	46115924	XP_383980.1	hypothetical protein FG03804.1 [Gibberella zeae PH-1]	Fungus
16342	95	224	16	20	-2.378	-1.25	1.33E-05	0.000497734	1898	craniferina_c11305	CUST_11805_PI416193500	NA	NA	NA	Fungus
40871	3085	1154	798	132	2.618	1.388	6.39E-05	0.001368637	1899	craniferina_c16810	CUST_13891_PI416193500	226294730	EEH50150.1	CaaX prenyl proteinase Rce1 [Paracoccidioides brasiliensis Pb18]	Fungus
16043	2089	823	361	68	2.519	1.333	3.80E-05	0.000980333	1900	craniferina_c6368	CUST_8377_PI416193500	154308287	XP_001553480.1	hypothetical protein BC1G_07889 [Botryotinia fuckeliana B05.10] 	Fungus
6409	46	115	20	29	-2.598	-1.377	5.88E-05	0.001301957	1901	craniferina_c11930	CUST_5851_PI416193496	NA	NA	NA	Algae
38572	2085	147	1215	41	12.409	3.633	0.001742049	0.013583349	1902	craniferina_c3178	CUST_702_PI416193496	NA	NA	NA	Fungus
15334	2670	1183	229	38	2.252	1.171	1.90E-06	0.000148624	1903	craniferina_c25085	CUST_17511_PI416193496	NA	NA	NA	Fungus
13703	20669	135098	15436	3779	-7.965	-2.994	0.001478811	0.012061468	1904	Cr_DMini_865G10.ab1	CUST_17651_PI416193500	67522991	XP_659556.1	hypothetical protein AN1952.2 [Aspergillus nidulans FGSC A4] 	Fungus
26523	28	2	20	0	9.624	3.267	0.001615613	0.012867124	1905	craniferina_c27294	CUST_19625_PI416193496	NA	NA	NA	Fungus
38930	19	45	4	5	-2.388	-1.256	1.54E-05	0.00054424	1906	craniferina_c5272	CUST_7279_PI416193500	296808783	XP_002844730.1	"endo-beta-1,3-glucanase [Arthroderma otae CBS 113480] "	Fungus
38087	467	2235	493	1072	-6.605	-2.724	0.001329646	0.011195673	1907	craniferina_c25515	CUST_17920_PI416193496	NA	NA	NA	Fungus
21232	17441	41969	3375	3133	-2.432	-1.282	2.19E-05	0.000681421	1908	craniferina_c16196	CUST_9368_PI416193496	254468218	ZP_05081624.1	hypothetical protein KB13_443 [beta proteobacterium KB13] 	Fungus
44426	3748	8244	409	517	-2.205	-1.141	2.32E-07	3.60E-05	1909	craniferina_c1729	CUST_2974_PI416193500	239611363	EEQ88350.1	BSD domain-containing protein [Ajellomyces dermatitidis ER-3]	Fungus
19925	2509	872	1129	66	2.678	1.421	8.88E-05	0.001713358	1910	Cr_DMini_4609A03.ab1	CUST_17032_PI416193500	74272625	ABA01108.1	asparagine synthetase-related protein [Chlamydomonas incerta]	Algae
13431	562	1308	65	61	-2.336	-1.224	9.11E-06	0.000399236	1911	craniferina_c5203	CUST_7224_PI416193500	239607542	EEQ84529.1	DNA repair protein Rad7 [Ajellomyces dermatitidis ER-3]	Fungus
15052	6265	1090	3720	494	5.074	2.343	0.001025876	0.009308318	1912	craniferina_c22853	CUST_15415_PI416193496	NA	NA	NA	Fungus
9665	136035	38717	72686	8237	3.15	1.655	0.000282963	0.003751332	1913	Cr_DMidi_6817H03.ab1	CUST_16082_PI416193500	154301572	XP_001551198.1	hypothetical protein BC1G_10113 [Botryotinia fuckeliana B05.10] 	Algae
42765	34	120	20	36	-3.877	-1.955	0.000594958	0.006300488	1914	craniferina_c9193	CUST_3899_PI416193496	159128646	EDP53760.1	NACHT domain protein [Aspergillus fumigatus A1163]	Fungus
21253	19262	54682	16199	5907	-3.608	-1.851	0.000478356	0.005420839	1915	craniferina_lrc288	CUST_541_PI416193500	169613102	XP_001799968.1	hypothetical protein SNOG_09681 [Phaeosphaeria nodorum SN15] 	Fungus
6578	3138	1246	548	134	2.501	1.323	3.61E-05	0.00094615	1916	craniferina_c6368	CUST_8378_PI416193500	154308287	XP_001553480.1	hypothetical protein BC1G_07889 [Botryotinia fuckeliana B05.10] 	Fungus
43627	83	36	10	9	2.298	1.2	5.24E-06	0.00028169	1917	craniferina_c24915	CUST_17356_PI416193496	NA	NA	NA	Fungus
22807	179	472	59	68	-2.707	-1.437	0.000100911	0.0018744	1918	craniferina_c9763	CUST_10909_PI416193500	189208001	XP_001940334.1	DNA repair protein rad5 [Pyrenophora tritici-repentis Pt-1C-BFP] 	Algae
32520	115	47	36	8	2.407	1.267	1.93E-05	0.000628935	1919	craniferina_c26885	CUST_19233_PI416193496	NA	NA	NA	Fungus
5774	24	66	7	4	-2.752	-1.46	0.000120632	0.002119014	1920	craniferina_c13168	CUST_6859_PI416193496	238489473	XP_002375974.1	"glucose dehydrogenase, putative [Aspergillus flavus NRRL3357] "	Fungus
44529	94	225	12	64	-2.337	-1.224	9.72E-06	0.000417323	1921	craniferina_c20074	CUST_12779_PI416193496	115402977	XP_001217565.1	conserved hypothetical protein [Aspergillus terreus NIH2624] 	Fungus
39800	4471	1925	622	337	2.329	1.22	8.77E-06	0.000389436	1922	craniferina_c7924	CUST_3097_PI416193496	NA	NA	NA	Fungus
43924	103	30	46	7	3.155	1.658	0.000288841	0.003795488	1923	craniferina_c926	CUST_1670_PI416193500	256721889	EEU35281.1	predicted protein [Nectria haematococca mpVI 77-13-4]	Fungus
28412	24	63	9	13	-2.732	-1.45	0.000112395	0.00201781	1924	craniferina_c17476	CUST_14186_PI416193500	226287751	EEH43264.1	peroxisomal membrane protein PEX16 [Paracoccidioides brasiliensis Pb18]	Algae
23830	13756	31089	1774	4226	-2.259	-1.175	2.49E-06	0.000174496	1925	craniferina_c17109	CUST_14029_PI416193500	189353843	YP_001949470.1	hypothetical protein BMULJ_05092 [Burkholderia multivorans ATCC 17616] 	Algae
18885	277	628	83	52	-2.338	-1.226	1.01E-05	0.000425136	1926	craniferina_c2834	CUST_4512_PI416193500	288300146	ADC45376.1	actin [Cleistogenes songorica]	Fungus
1370	118	377	19	42	-3.202	-1.679	0.000314864	0.004045367	1927	craniferina_c21006	CUST_13666_PI416193496	NA	NA	NA	Algae
6495	1381	509	581	90	2.567	1.36	5.31E-05	0.001214538	1928	Cr_DMini_865F07.ab1	CUST_17626_PI416193500	189188908	XP_001930793.1	conserved hypothetical protein [Pyrenophora tritici-repentis Pt-1C-BFP] 	Algae
39223	1293	562	69	78	2.313	1.21	6.87E-06	0.000331561	1929	craniferina_c11206	CUST_11742_PI416193500	238483045	XP_002372761.1	integral membrane protein [Aspergillus flavus NRRL3357] 	Fungus
24476	330	77	197	32	3.714	1.893	0.000539067	0.005902065	1930	craniferina_c17311	CUST_14124_PI416193500	NA	NA	NA	Fungus
42306	1004	2244	26	317	-2.222	-1.152	7.22E-07	7.69E-05	1931	craniferina_lrc9024	CUST_3782_PI416193496	NA	NA	NA	Fungus
3646	13831	31112	886	2440	-2.248	-1.168	2.01E-06	0.000153427	1932	craniferina_c3612	CUST_5493_PI416193500	258575929	XP_002542146.1	predicted protein [Uncinocarpus reesii 1704] 	Fungus
33557	15	3	10	1	4.191	2.067	0.000747779	0.00743093	1933	craniferina_c19774	CUST_12489_PI416193496	154322955	XP_001560792.1	hypothetical protein BC1G_00820 [Botryotinia fuckeliana B05.10] 	Fungus
38045	7	2	3	0	2.763	1.466	0.000126596	0.002188864	1934	craniferina_c20458	CUST_13147_PI416193496	NA	NA	NA	Algae
788	15	2	2	0	6.538	2.709	0.001351321	0.011319712	1935	Cr_DMidi_5281F03.ab1	CUST_15735_PI416193500	NA	NA	NA	Algae
22525	1539	4475	1392	510	-3.736	-1.901	0.000550099	0.005974998	1936	craniferina_c12122	CUST_12233_PI416193500	118094900	XP_422676.2	PREDICTED: hypothetical protein [Gallus gallus]	Fungus
22038	22	64	7	12	-2.982	-1.576	0.000206911	0.003012585	1937	craniferina_c17476	CUST_14185_PI416193500	226287751	EEH43264.1	peroxisomal membrane protein PEX16 [Paracoccidioides brasiliensis Pb18]	Algae
31308	1698	113	1168	58	13.339	3.738	0.001822451	0.013992153	1938	craniferina_c17775	CUST_10616_PI416193496	NA	NA	NA	Algae
38309	2148	696	590	100	3.022	1.595	0.000223849	0.003175255	1939	craniferina_lrc1446	CUST_2543_PI416193500	NA	NA	NA	Fungus
41223	13273	30521	1366	1888	-2.305	-1.205	6.58E-06	0.00032438	1940	craniferina_c3530	CUST_5391_PI416193500	169607737	XP_001797288.1	hypothetical protein SNOG_06927 [Phaeosphaeria nodorum SN15] 	Fungus
8533	200	84	37	4	2.363	1.241	1.39E-05	0.000512951	1941	craniferina_c8408	CUST_3381_PI416193496	240105929	EER24122.1	"carboxypeptidase A4 precursor, putative [Coccidioides posadasii C735 delta SOWgp]"	Algae
14984	3942	1503	1149	105	2.541	1.345	4.91E-05	0.001154576	1942	craniferina_c2176	CUST_3641_PI416193500	156033019	XP_001585346.1	hypothetical protein SS1G_13585 [Sclerotinia sclerotiorum 1980] 	Fungus
23220	792	2640	878	51	-5.37	-2.425	0.001139963	0.01002523	1943	craniferina_c15900	CUST_13502_PI416193500	NA	NA	NA	Fungus
18491	14	49	5	3	-3.593	-1.845	0.000495888	0.00555517	1944	craniferina_c26484	CUST_18843_PI416193496	240276861	EER40372.1	HATPase_c domain-containing protein [Ajellomyces capsulatus H143]	Fungus
42451	55	156	8	39	-2.785	-1.478	0.000139692	0.002333148	1945	craniferina_c27476	CUST_19800_PI416193496	NA	NA	NA	Algae
42622	5	19	1	4	-3.56	-1.832	0.000481975	0.005443992	1946	craniferina_c18992	CUST_11742_PI416193496	156043942	XP_001588527.1	hypothetical protein SS1G_10074 [Sclerotinia sclerotiorum 1980] 	Fungus
26034	130	304	21	80	-2.313	-1.21	8.01E-06	0.000368599	1947	craniferina_c18436	CUST_11216_PI416193496	171689226	XP_001909553.1	hypothetical protein [Podospora anserina S mat+] 	Fungus
33665	1268	3032	96	631	-2.363	-1.24	1.43E-05	0.000521643	1948	craniferina_c7187	CUST_9046_PI416193500	115432966	XP_001216620.1	conserved hypothetical protein [Aspergillus terreus NIH2624] 	Fungus
31729	898	2541	120	979	-2.717	-1.442	0.000113823	0.002037161	1949	Cr_DMini_4609A09.ab1	CUST_17042_PI416193500	121702659	XP_001269594.1	hypothetical protein ACLA_028940 [Aspergillus clavatus NRRL 1] 	Fungus
242	15919	3900	8232	1028	3.716	1.894	0.000558306	0.006039597	1950	craniferina_c6004	CUST_8037_PI416193500	212541781	XP_002151045.1	"polyketide synthase, putative [Penicillium marneffei ATCC 18224] "	Fungus
6304	6457	1174	3844	328	4.661	2.22	0.00092655	0.008634738	1951	craniferina_c4249	CUST_6241_PI416193500	189188816	XP_001930747.1	serine/threonine-protein phosphatase 6 [Pyrenophora tritici-repentis Pt-1C-BFP] 	Fungus
18279	43	2	41	1	9.875	3.304	0.00172362	0.013484868	1952	craniferina_c9757	CUST_4302_PI416193496	154318070	XP_001558354.1	hypothetical protein BC1G_03018 [Botryotinia fuckeliana B05.10] 	Fungus
10915	3	14	2	1	-4.722	-2.239	0.000959203	0.008872087	1953	craniferina_c24789	CUST_17235_PI416193496	169771753	XP_001820346.1	hypothetical protein [Aspergillus oryzae RIB40] 	Algae
13476	9	26	2	6	-2.977	-1.574	0.000212926	0.003065278	1954	craniferina_c6115	CUST_2036_PI416193496	242774699	XP_002478493.1	"1-phosphatidylinositol-4,5-bisphosphate phosphodiesterase Plc1, putative [Talaromyces stipitatus ATCC 10500] "	Algae
11925	775	2347	275	507	-3.096	-1.631	0.000278394	0.003705216	1955	Cr_DMidi_7585B06.ab1	CUST_16126_PI416193500	255949538	XP_002565536.1	Pc22g16200 [Penicillium chrysogenum Wisconsin 54-1255] 	Fungus
3330	33	87	8	19	-2.628	-1.394	7.97E-05	0.001592853	1956	craniferina_c5525	CUST_7564_PI416193500	256725321	EEU38685.1	hypothetical protein NECHADRAFT_45867 [Nectria haematococca mpVI 77-13-4]	Fungus
1866	8	26	3	3	-3.644	-1.866	0.000523596	0.005763035	1957	craniferina_c20149	CUST_12851_PI416193496	NA	NA	NA	Fungus
6421	14	3	9	1	4.027	2.01	0.000706008	0.007123532	1958	craniferina_c736	CUST_1336_PI416193500	115402715	XP_001217434.1	predicted protein [Aspergillus terreus NIH2624] 	Algae
5569	109	36	26	7	3.003	1.586	0.000225383	0.003191469	1959	craniferina_c20714	CUST_13388_PI416193496	NA	NA	NA	Fungus
32187	193	87	34	19	2.222	1.152	1.16E-06	0.000108005	1960	craniferina_c16749	CUST_9803_PI416193496	NA	NA	NA	Fungus
2335	65	16	32	6	3.878	1.955	0.000635605	0.006592724	1961	craniferina_c20567	CUST_13248_PI416193496	NA	NA	NA	Algae
23775	1803	774	480	110	2.287	1.194	5.71E-06	0.000295636	1962	craniferina_c15514	CUST_8824_PI416193496	NA	NA	NA	Fungus
21368	38	117	7	44	-2.961	-1.566	0.000210628	0.003043873	1963	Cr_DMini_673G11.ab1	CUST_17494_PI416193500	NA	NA	NA	Fungus
36454	663	1892	248	688	-2.865	-1.518	0.000167558	0.00259935	1964	craniferina_c7023	CUST_2556_PI416193496	NA	NA	NA	Fungus
4786	7369	2788	2067	314	2.587	1.371	6.53E-05	0.00139274	1965	craniferina_c26319	CUST_18683_PI416193496	NA	NA	NA	Fungus
17748	94	27	48	5	3.13	1.646	0.00030368	0.003941363	1966	craniferina_c15014	CUST_8422_PI416193496	156037650	XP_001586552.1	hypothetical protein SS1G_12539 [Sclerotinia sclerotiorum 1980] 	Fungus
8460	227	720	156	284	-3.453	-1.788	0.000448898	0.005184524	1967	craniferina_c5999	CUST_1982_PI416193496	NA	NA	NA	Fungus
16463	1063	2493	263	238	-2.389	-1.256	2.00E-05	0.000644405	1968	craniferina_c12560	CUST_6352_PI416193496	NA	NA	NA	Algae
14112	164	389	23	24	-2.384	-1.253	1.87E-05	0.000615492	1969	craniferina_c5238	CUST_7245_PI416193500	226289996	EEH45480.1	conserved hypothetical protein [Paracoccidioides brasiliensis Pb18]	Fungus
9786	379	1471	189	714	-3.874	-1.954	0.000644332	0.006664493	1970	craniferina_c27761	CUST_20065_PI416193496	50312719	XP_453843.1	unnamed protein product [Kluyveromyces lactis]	Fungus
33068	5153	1227	2616	167	3.742	1.904	0.000585703	0.006227273	1971	craniferina_c18965	CUST_11716_PI416193496	NA	NA	NA	Algae
38166	18	2	6	0	7.206	2.849	0.00154465	0.01247258	1972	Cr_DMidi_5281B06.ab1	CUST_15652_PI416193500	NA	NA	NA	Algae
9381	154	50	77	9	2.782	1.476	0.000145706	0.00238185	1973	craniferina_c25659	CUST_18052_PI416193496	NA	NA	NA	Fungus
64	727	58	546	21	9.464	3.243	0.001744795	0.013588722	1974	craniferina_c28313	CUST_20511_PI416193496	NA	NA	NA	Algae
10562	4389	1439	1791	22	2.84	1.506	0.000165567	0.002579942	1975	craniferina_c4428	CUST_1210_PI416193496	238504960	XP_002383709.1	"2-nitropropane dioxygenase family oxidoreductase, putative [Aspergillus flavus NRRL3357] "	Fungus
39513	14049	4440	7051	170	2.826	1.499	0.000162614	0.002552772	1976	craniferina_c8400	CUST_10038_PI416193500	258577547	XP_002542955.1	aminopeptidase 2 [Uncinocarpus reesii 1704] 	Fungus
23292	812	18	570	10	37.666	5.235	0.002209331	0.016015094	1977	Cr_Mini_01A01.ab1	CUST_17831_PI416193500	NA	NA	NA	Fungus
13102	385	12	474	2	18.484	4.208	0.002058148	0.015240377	1978	craniferina_c26462	CUST_18822_PI416193496	NA	NA	NA	Algae
36922	107	294	56	58	-2.954	-1.563	0.000217529	0.00311038	1979	craniferina_c19604	CUST_14516_PI416193500	121705324	XP_001270925.1	RING finger domain protein [Aspergillus clavatus NRRL 1] 	Fungus
18815	23	151	12	67	-6.564	-2.715	0.001467079	0.012000778	1980	craniferina_c21810	CUST_14434_PI416193496	NA	NA	NA	Algae
12510	3	15	1	17	-4.25	-2.087	0.000846902	0.008115164	1981	Cr_Midi_01E11.ab1	CUST_17785_PI416193500	291235059	XP_002737463.1	PREDICTED: sequestosome 1-like [Saccoglossus kowalevskii]	Fungus
38454	11	3	6	1	3.38	1.757	0.000435637	0.005076781	1982	craniferina_c17354	CUST_10268_PI416193496	NA	NA	NA	Fungus
25716	19	2	14	0	7.423	2.892	0.001594669	0.012744105	1983	craniferina_c21827	CUST_14451_PI416193496	NA	NA	NA	Algae
2237	927	2134	360	481	-2.369	-1.244	1.84E-05	0.000609578	1984	craniferina_c8199	CUST_3254_PI416193496	261355651	EEY18079.1	AP-3 complex subunit delta [Verticillium albo-atrum VaMs.102]	Fungus
25837	4755	13680	1112	2670	-2.888	-1.53	0.000192234	0.002865438	1985	craniferina_c3000	CUST_4726_PI416193500	239612845	EEQ89832.1	tRNA-dihydrouridine synthase 3 [Ajellomyces dermatitidis ER-3]	Fungus
36587	2458	317	1489	47	6.386	2.675	0.001433299	0.011790723	1986	craniferina_c25942	CUST_18324_PI416193496	NA	NA	NA	Algae
14917	975	2141	38	358	-2.174	-1.12	1.13E-07	2.30E-05	1987	craniferina_c17337	CUST_14131_PI416193500	121710018	XP_001272625.1	"diphthamide biosynthesis protein Dph2, putative [Aspergillus clavatus NRRL 1] "	Fungus
37495	10	3	4	1	3.341	1.74	0.000416994	0.004920022	1988	craniferina_c953	CUST_1719_PI416193500	159901050	YP_001547297.1	hypothetical protein Haur_4538 [Herpetosiphon aurantiacus ATCC 23779] 	Fungus
7798	6	19	2	7	-3.283	-1.715	0.000394398	0.004731503	1989	craniferina_lrc801	CUST_1449_PI416193500	256728173	EEU41530.1	hypothetical protein NECHADRAFT_87703 [Nectria haematococca mpVI 77-13-4]	Fungus
19537	11684	5170	1556	789	2.264	1.179	5.17E-06	0.000280322	1990	craniferina_lrc407	CUST_761_PI416193500	296804608	XP_002843156.1	60S ribosomal protein L28 [Arthroderma otae CBS 113480] 	Fungus
9686	25	4	12	2	6.218	2.636	0.001419654	0.011713942	1991	craniferina_c18340	CUST_11124_PI416193496	238507081	XP_002384742.1	conserved hypothetical protein [Aspergillus flavus NRRL3357] 	Fungus
8763	22	673	19	991	-15.014	-3.908	0.002029059	0.015100481	1992	craniferina_c26413	CUST_18775_PI416193496	NA	NA	NA	Algae
16291	8	33	2	8	-3.964	-1.987	0.000740595	0.007379329	1993	craniferina_c2281	CUST_3785_PI416193500	119194605	XP_001247906.1	hypothetical protein CIMG_01677 [Coccidioides immitis RS]	Algae
43338	2642	946	963	110	2.66	1.411	0.000105879	0.001933187	1994	craniferina_c16328	CUST_9476_PI416193496	242816332	XP_002486755.1	hypothetical protein TSTA_107240 [Talaromyces stipitatus ATCC 10500] 	Fungus
31777	65	11	34	1	5.138	2.361	0.001186265	0.010327679	1995	craniferina_c24425	CUST_16896_PI416193496	NA	NA	NA	Fungus
38283	257	72	139	8	3.189	1.673	0.000359325	0.004432961	1996	craniferina_c15800	CUST_13464_PI416193500	NA	NA	NA	Fungus
30873	1265	3256	1335	222	-4.076	-2.027	0.000792837	0.007744599	1997	craniferina_c4683	CUST_6679_PI416193500	261202944	XP_002628686.1	conserved hypothetical protein [Ajellomyces dermatitidis SLH14081] 	Fungus
8515	36	82	3	8	-2.29	-1.195	8.19E-06	0.000372881	1998	craniferina_c13898	CUST_12789_PI416193500	156051436	XP_001591679.1	hypothetical protein SS1G_07125 [Sclerotinia sclerotiorum 1980] 	Fungus
1070	5	13	3	3	-2.763	-1.466	0.00014972	0.002428629	1999	craniferina_c28051	CUST_20314_PI416193496	261198238	XP_002625521.1	DHHC zinc finger domain-containing protein [Ajellomyces dermatitidis SLH14081] 	Fungus
28633	86	201	10	26	-2.342	-1.228	1.53E-05	0.000542918	2000	craniferina_c16998	CUST_9995_PI416193496	156034418	XP_001585628.1	hypothetical protein SS1G_13512 [Sclerotinia sclerotiorum 1980] 	Fungus
37936	7	22	4	3	-3.302	-1.723	0.000414313	0.004902415	2001	craniferina_c20213	CUST_12913_PI416193496	NA	NA	NA	Algae
11855	433	2059	13	350	-4.715	-2.237	0.001049839	0.009471781	2002	craniferina_c6295	CUST_8317_PI416193500	226293829	EEH49249.1	conserved hypothetical protein [Paracoccidioides brasiliensis Pb18]	Fungus
30161	332	909	52	279	-2.679	-1.422	0.000118922	0.002099833	2003	craniferina_lrc24907	CUST_17349_PI416193496	212537035	XP_002148673.1	"translation elongation factor eEF-3, putative [Penicillium marneffei ATCC 18224] "	Algae
25706	510	1289	106	147	-2.559	-1.355	6.74E-05	0.001419037	2004	craniferina_c14351	CUST_7860_PI416193496	261196253	XP_002624530.1	GTPase-activating protein GYP7 [Ajellomyces dermatitidis SLH14081] 	Fungus
15867	72	233	7	50	-3.206	-1.681	0.000378913	0.004601267	2005	craniferina_c16538	CUST_9642_PI416193496	295659520	XP_002790318.1	ubiquitin conjugation factor E4 [Paracoccidioides brasiliensis Pb01] 	Fungus
40075	8359	19586	825	2112	-2.342	-1.228	1.59E-05	0.00055406	2006	craniferina_c23164	CUST_15709_PI416193496	NA	NA	NA	Fungus
9106	90	6	86	3	12.972	3.697	0.002017819	0.015036057	2007	craniferina_c20848	CUST_13518_PI416193496	NA	NA	NA	Algae
10649	453	1211	32	443	-2.572	-1.363	7.27E-05	0.001493894	2008	craniferina_c3936	CUST_997_PI416193496	154310536	XP_001554599.1	hypothetical protein BC1G_06742 [Botryotinia fuckeliana B05.10] 	Fungus
6500	22	2	17	0	6.168	2.625	0.001455362	0.011933672	2009	craniferina_c23156	CUST_15701_PI416193496	238497966	XP_002380218.1	hypothetical protein AFLA_066590 [Aspergillus flavus NRRL3357] 	Fungus
5383	1555	4067	265	916	-2.592	-1.374	8.10E-05	0.001613632	2010	craniferina_c10229	CUST_11175_PI416193500	6015106	P78575.1	ERG24_ASCIMRecName: Full=Delta(14)-sterol reductase; AltName: Full=C-14 sterol reductase; AltName: Full=Sterol C14-reductase 	Fungus
11045	74	241	15	95	-3.121	-1.642	0.000337807	0.00424897	2011	craniferina_c14069	CUST_7631_PI416193496	189198762	XP_001935718.1	ferric reductase [Pyrenophora tritici-repentis Pt-1C-BFP] 	Fungus
27635	4938	24208	3283	8219	-5.461	-2.449	0.00130322	0.011050799	2012	craniferina_lrc1749	CUST_3008_PI416193500	170572350	XP_001892075.1	hypothetical protein Bm1_02890 [Brugia malayi] 	Fungus
37204	5410	981	2859	13	4.811	2.266	0.001101694	0.009791839	2013	craniferina_c17292	CUST_10218_PI416193496	169619219	XP_001803022.1	hypothetical protein SNOG_12804 [Phaeosphaeria nodorum SN15] 	Fungus
2980	261	19	195	3	10.424	3.382	0.001901112	0.014416822	2014	craniferina_c15024	CUST_8429_PI416193496	NA	NA	NA	Fungus
10864	3048	7766	1497	595	-2.738	-1.453	0.00014297	0.002356979	2015	craniferina_c7324	CUST_2746_PI416193496	NA	NA	NA	Algae
2509	74	181	7	62	-2.359	-1.238	1.98E-05	0.000640633	2016	craniferina_lrc374	CUST_703_PI416193500	119189029	XP_001245121.1	hypothetical protein CIMG_04562 [Coccidioides immitis RS] 	Fungus
29885	12115	40272	2905	5093	-3.368	-1.752	0.000464751	0.005309644	2017	Cr_DMidi_7585D07.ab1	CUST_16169_PI416193500	121718323	XP_001276171.1	"Cdc48-dependent protein degradation adaptor protein (Shp1), putative [Aspergillus clavatus NRRL 1] "	Algae
15406	2	12	0	6	-5.299	-2.406	0.001280847	0.010927018	2018	craniferina_c8372	CUST_3360_PI416193496	NA	NA	NA	Algae
39962	99	315	12	70	-3.137	-1.649	0.00035327	0.004381	2019	craniferina_c3709	CUST_5604_PI416193500	NA	NA	NA	Algae
14824	10256	3078	2488	1184	3.425	1.776	0.000495754	0.00555517	2020	Cr_DMini_4897E06.ab1	CUST_17283_PI416193500	156064831	XP_001598337.1	hypothetical protein SS1G_00423 [Sclerotinia sclerotiorum 1980] 	Algae
38565	2605	1077	691	184	2.378	1.25	2.46E-05	0.000737266	2021	craniferina_c19464	CUST_12193_PI416193496	NA	NA	NA	Fungus
20208	1839	691	627	85	2.562	1.357	7.31E-05	0.00150021	2022	Cr_DMini_673C12.ab1	CUST_17426_PI416193500	NA	NA	NA	Algae
209	89	31	27	5	2.818	1.495	0.00018265	0.00276815	2023	craniferina_c27508	CUST_19832_PI416193496	NA	NA	NA	Algae
22815	544	238	123	36	2.271	1.183	7.13E-06	0.00033951	2024	craniferina_c20917	CUST_13581_PI416193496	NA	NA	NA	Fungus
8655	926	351	126	105	2.714	1.44	0.000141123	0.002351202	2025	craniferina_c1905	CUST_3239_PI416193500	156040265	XP_001587119.1	hypothetical protein SS1G_12149 [Sclerotinia sclerotiorum 1980] 	Fungus
32191	18	41	3	2	-2.271	-1.183	7.07E-06	0.000337759	2026	craniferina_c24468	CUST_16936_PI416193496	NA	NA	NA	Fungus
40477	7093	15689	476	1823	-2.205	-1.141	1.68E-06	0.00013628	2027	craniferina_c25096	CUST_17522_PI416193496	NA	NA	NA	Fungus
28328	963	345	311	23	2.684	1.424	0.000131189	0.002243533	2028	Cr_DMini_673A07.ab1	CUST_17370_PI416193500	242764910	XP_002340866.1	"ACN9 family domain containing protein, putative [Talaromyces stipitatus ATCC 10500] "	Algae
10729	8960	20037	1481	3111	-2.237	-1.162	4.13E-06	0.000241621	2029	craniferina_c2512	CUST_4109_PI416193500	NA	NA	NA	Algae
31173	104	39	28	6	2.632	1.396	0.000105496	0.001929657	2030	craniferina_c22104	CUST_14714_PI416193496	NA	NA	NA	Fungus
25085	50	126	1	35	-2.458	-1.297	4.36E-05	0.001070358	2031	craniferina_c18592	CUST_11366_PI416193496	NA	NA	NA	Fungus
29784	19	2	18	0	6.899	2.786	0.001649902	0.013054264	2032	craniferina_c20989	CUST_13650_PI416193496	NA	NA	NA	Fungus
45091	653	153	355	79	4.086	2.031	0.00084975	0.008132889	2033	craniferina_c1429	CUST_2515_PI416193500	240105149	EER23342.1	Mitochondrial import inner membrane translocase subunit Tim17 family protein [Coccidioides posadasii C735 delta SOWgp]	Fungus
40799	182	5	130	4	33.987	5.087	0.002361372	0.016768251	2034	craniferina_c4994	CUST_1489_PI416193496	261189153	XP_002620988.1	predicted protein [Ajellomyces dermatitidis SLH14081] 	Fungus
42540	359	130	145	14	2.605	1.381	9.48E-05	0.00179679	2035	craniferina_c28086	CUST_20341_PI416193496	NA	NA	NA	Algae
19963	39	132	12	60	-3.222	-1.688	0.000413302	0.004893459	2036	craniferina_lrc48	CUST_92_PI416193500	171690210	XP_001910030.1	hypothetical protein [Podospora anserina S mat+] 	Algae
11718	32	80	6	9	-2.515	-1.331	6.05E-05	0.001321791	2037	craniferina_c13276	CUST_6954_PI416193496	239607351	EEQ84338.1	forkhead box protein C2 [Ajellomyces dermatitidis ER-3]	Fungus
40076	6	14	1	3	-2.377	-1.249	2.66E-05	0.000779324	2038	Cr_Mini_01C09.ab1	CUST_17894_PI416193500	169764365	XP_001816654.1	hypothetical protein [Aspergillus oryzae RIB40] 	Fungus
9419	374	134	125	5	2.667	1.415	0.00012926	0.002223882	2039	craniferina_c10243	CUST_4645_PI416193496	242761725	XP_002340236.1	"sodium/hydrogen antiporter, putative [Talaromyces stipitatus ATCC 10500] "	Algae
41267	15474	37359	2833	8776	-2.393	-1.259	3.05E-05	0.000853164	2040	craniferina_c13651	CUST_12732_PI416193500	156063086	XP_001597465.1	hypothetical protein SS1G_01659 [Sclerotinia sclerotiorum 1980] 	Fungus
23726	14	36	0	7	-2.469	-1.304	4.78E-05	0.001136792	2041	craniferina_c18523	CUST_11299_PI416193496	262100243	EEY58295.1	60S ribosomal protein L21-1 [Phytophthora infestans T30-4]	Algae
1373	143	327	26	17	-2.313	-1.21	1.40E-05	0.000513232	2042	craniferina_c22619	CUST_15193_PI416193496	NA	NA	NA	Fungus
38848	3	9	0	2	-2.974	-1.572	0.000271162	0.003641079	2043	craniferina_c21598	CUST_14234_PI416193496	145230976	XP_001389752.1	hypothetical protein An01g13510 [Aspergillus niger] 	Algae
18989	50	112	15	25	-2.314	-1.21	1.42E-05	0.000520791	2044	craniferina_c14243	CUST_12922_PI416193500	NA	NA	NA	Fungus
1805	2547	308	1740	150	6.777	2.761	0.00165997	0.013108961	2045	Cr_WMidi_8257D11.ab1	CUST_18644_PI416193500	154274584	XP_001538143.1	conserved hypothetical protein [Ajellomyces capsulatus NAm1] 	Fungus
35009	39	93	5	8	-2.396	-1.261	3.13E-05	0.000861644	2046	craniferina_c2753	CUST_4410_PI416193500	212526564	XP_002143439.1	"HATPase_c domain protein, putative [Penicillium marneffei ATCC 18224] "	Fungus
35269	3	19	2	16	-5.069	-2.342	0.001278239	0.010911623	2047	craniferina_c5628	CUST_1798_PI416193496	291238568	XP_002739207.1	"PREDICTED: retinol dehydrogenase, retinaldehyde reductase-like, partial [Saccoglossus kowalevskii]"	Fungus
19298	69	239	44	137	-3.525	-1.817	0.000569113	0.00612277	2048	Cr_DMini_865H02.ab1	CUST_17658_PI416193500	NA	NA	NA	Fungus
24535	198	18	192	13	9.167	3.196	0.001909772	0.014463658	2049	craniferina_c18820	CUST_11581_PI416193496	NA	NA	NA	Fungus
31705	45	15	21	4	2.862	1.517	0.000211056	0.003046533	2050	craniferina_c10305	CUST_11219_PI416193500	169595254	XP_001791051.1	hypothetical protein SNOG_00362 [Phaeosphaeria nodorum SN15] 	Fungus
11208	34	96	12	16	-2.942	-1.557	0.000254793	0.003482087	2051	craniferina_c2334	CUST_3863_PI416193500	156057901	XP_001594874.1	hypothetical protein SS1G_04682 [Sclerotinia sclerotiorum 1980] 	Fungus
34809	1016	388	170	104	2.664	1.414	0.000129689	0.002225362	2052	craniferina_c1905	CUST_3240_PI416193500	156040265	XP_001587119.1	hypothetical protein SS1G_12149 [Sclerotinia sclerotiorum 1980] 	Fungus
20069	97	264	81	23	-3.382	-1.758	0.000501955	0.005596224	2053	craniferina_c2218	CUST_3699_PI416193500	169770695	XP_001819817.1	hypothetical protein [Aspergillus oryzae RIB40] 	Fungus
30136	12	30	0	11	-2.387	-1.255	3.04E-05	0.000850263	2054	craniferina_c18651	CUST_11420_PI416193496	NA	NA	NA	Fungus
43294	14	38	3	2	-2.694	-1.43	0.000141708	0.002354309	2055	craniferina_c26844	CUST_19195_PI416193496	NA	NA	NA	Fungus
36741	6288	14428	693	1066	-2.3	-1.201	1.25E-05	0.000482692	2056	craniferina_c9457	CUST_4081_PI416193496	1545805	BAA10929.1	cytochrome P450 like_TBP [Nicotiana tabacum]	Fungus
16571	5878	14087	4814	913	-2.943	-1.557	0.000257277	0.003504225	2057	craniferina_c3813	CUST_5745_PI416193500	239613934	EEQ90921.1	glycosyl transferase family 17 protein [Ajellomyces dermatitidis ER-3]	Fungus
20236	41	162	41	90	-5.064	-2.34	0.001289549	0.010980567	2058	craniferina_c26906	CUST_19254_PI416193496	NA	NA	NA	Fungus
9056	13	32	9	3	-2.907	-1.539	0.000237161	0.003303153	2059	craniferina_c5500	CUST_7539_PI416193500	242803381	XP_002484162.1	TOR signaling pathway phosphatase SitA [Talaromyces stipitatus ATCC 10500] 	Fungus
42651	2005	5067	2120	367	-3.941	-1.978	0.000817436	0.007916576	2060	craniferina_c4683	CUST_6680_PI416193500	261202944	XP_002628686.1	conserved hypothetical protein [Ajellomyces dermatitidis SLH14081] 	Fungus
5791	18159	39699	2803	1568	-2.202	-1.139	2.10E-06	0.000157583	2061	craniferina_lrc208	CUST_392_PI416193500	212546515	XP_002153411.1	"coactivator bridging factor 1 (Mbf1), putative [Penicillium marneffei ATCC 18224] "	Fungus
34531	1683	4154	426	338	-2.512	-1.329	6.33E-05	0.001361043	2062	craniferina_c22860	CUST_15422_PI416193496	295661522	XP_002791316.1	conserved hypothetical protein [Paracoccidioides brasiliensis Pb01] 	Fungus
25862	40	88	5	10	-2.237	-1.162	5.33E-06	0.000285269	2063	craniferina_c16046	CUST_13571_PI416193500	258571854	XP_002544730.1	predicted protein [Uncinocarpus reesii 1704] 	Fungus
18534	1216	3474	218	326	-2.879	-1.525	0.000226555	0.003201391	2064	craniferina_c3184	CUST_4960_PI416193500	NA	NA	NA	Fungus
6130	13396	31139	178	5950	-2.297	-1.2	1.25E-05	0.000482692	2065	craniferina_lrc1018	CUST_1831_PI416193500	119193080	XP_001247146.1	hypothetical protein CIMG_00917 [Coccidioides immitis RS]	Fungus
8109	80	202	26	41	-2.591	-1.373	9.51E-05	0.001797911	2066	craniferina_c25432	CUST_17843_PI416193496	238499629	XP_002381049.1	conserved hypothetical protein [Aspergillus flavus NRRL3357] 	Algae
19345	3272	8815	855	1265	-2.744	-1.456	0.000163512	0.002559065	2067	craniferina_c22838	CUST_15402_PI416193496	NA	NA	NA	Algae
25476	6950	2517	2826	637	2.635	1.398	0.000118408	0.002091662	2068	craniferina_lrc182	CUST_344_PI416193500	70999712	XP_754573.1	nuclear transport factor NTF-2 [Aspergillus fumigatus Af293] 	Fungus
6717	3283	8182	590	71	-2.518	-1.332	6.64E-05	0.001407919	2069	craniferina_lrc28143	CUST_20380_PI416193496	189191948	XP_001932313.1	ubiquitin-conjugating enzyme E2-16 kDa [Pyrenophora tritici-repentis Pt-1C-BFP] 	Fungus
13862	16730	4081	9152	263	3.534	1.821	0.000587756	0.006247472	2070	craniferina_c3086	CUST_4839_PI416193500	261195412	XP_002624110.1	RSC complex subunit [Ajellomyces dermatitidis SLH14081] 	Algae
40674	98	244	14	88	-2.399	-1.263	3.39E-05	0.000904375	2071	craniferina_lrc13988	CUST_7566_PI416193496	NA	NA	NA	Fungus
30611	12	29	6	2	-2.622	-1.391	0.000113589	0.002034762	2072	craniferina_c3102	CUST_4860_PI416193500	119174504	XP_001239613.1	hypothetical protein CIMG_09234 [Coccidioides immitis RS]	Fungus
8555	11	31	3	6	-2.746	-1.457	0.000166084	0.002583366	2073	craniferina_c22521	CUST_15102_PI416193496	NA	NA	NA	Fungus
15605	492	1152	148	322	-2.349	-1.232	2.34E-05	0.000711362	2074	craniferina_c24871	CUST_17315_PI416193496	NA	NA	NA	Algae
44072	419	1527	336	807	-3.939	-1.978	0.000834559	0.00802999	2075	craniferina_c20010	CUST_12716_PI416193496	NA	NA	NA	Fungus
1848	134	337	31	106	-2.474	-1.307	5.32E-05	0.001215435	2076	craniferina_c3925	CUST_5870_PI416193500	242783317	XP_002480163.1	"COPII-coated vesicle protein (Erv41), putative [Talaromyces stipitatus ATCC 10500] "	Fungus
36571	6	41	6	33	-8.498	-3.087	0.001909084	0.014461132	2077	craniferina_c18893	CUST_11650_PI416193496	193695376	XP_001949539.1	PREDICTED: similar to 60S acidic ribosomal protein P1-like protein [Acyrthosiphon pisum]	Fungus
43680	13	35	15	3	-4.301	-2.105	0.001020308	0.009277246	2078	craniferina_c20504	CUST_13189_PI416193496	NA	NA	NA	Fungus
19367	3492	8026	947	205	-2.364	-1.241	2.67E-05	0.000779324	2079	craniferina_c13995	CUST_7571_PI416193496	159465259	XP_001690840.1	chloroplast DnaJ-like protein [Chlamydomonas reinhardtii] 	Algae
23829	291	651	75	5	-2.287	-1.194	1.21E-05	0.000473221	2080	craniferina_c12514	CUST_12382_PI416193500	212532951	XP_002146632.1	conserved hypothetical protein [Penicillium marneffei ATCC 18224] 	Fungus
39164	3457	7466	262	946	-2.152	-1.106	1.93E-07	3.17E-05	2081	craniferina_c27042	CUST_19387_PI416193496	NA	NA	NA	Fungus
13931	194	597	31	53	-3.102	-1.633	0.00037682	0.004584045	2082	craniferina_c3782	CUST_5709_PI416193500	242801585	XP_002483797.1	Bax Inhibitor family protein [Talaromyces stipitatus ATCC 10500] 	Algae
8844	5	2	1	0	2.204	1.14	2.76E-06	0.000185885	2083	craniferina_lrc349	CUST_660_PI416193500	70982115	XP_746586.1	membrane-spanning ATPase [Aspergillus fumigatus Af293] 	Fungus
35800	16	97	9	24	-6.79	-2.763	0.001744296	0.013588722	2084	craniferina_c21400	CUST_14043_PI416193496	296813955	XP_002847315.1	cercosporin toxin biosynthesis protein [Arthroderma otae CBS 113480] 	Algae
21338	1378	3543	105	527	-2.557	-1.355	8.60E-05	0.001679325	2085	craniferina_c22907	CUST_14842_PI416193500	295659363	XP_002790240.1	conserved hypothetical protein [Paracoccidioides brasiliensis Pb01] 	Fungus
41262	439	174	103	59	2.575	1.364	9.34E-05	0.001777846	2086	craniferina_c26676	CUST_19030_PI416193496	NA	NA	NA	Fungus
43649	171	453	181	112	-3.946	-1.98	0.00085224	0.008149069	2087	craniferina_c21247	CUST_14655_PI416193500	NA	NA	NA	Algae
11518	47	141	15	18	-3.055	-1.611	0.000342131	0.00428467	2088	craniferina_c15609	CUST_8902_PI416193496	NA	NA	NA	Fungus
1258	15	71	10	7	-5.813	-2.539	0.001535901	0.012426554	2089	craniferina_c18764	CUST_11528_PI416193496	240280988	EER44491.1	conserved hypothetical protein [Ajellomyces capsulatus H143]	Fungus
40790	25	59	4	11	-2.372	-1.246	3.11E-05	0.000861644	2090	craniferina_c23313	CUST_15852_PI416193496	NA	NA	NA	Fungus
23482	4	19	2	10	-5.166	-2.369	0.001382815	0.011505585	2091	craniferina_c9680	CUST_4244_PI416193496	67527903	XP_661802.1	hypothetical protein AN4198.2 [Aspergillus nidulans FGSC A4] 	Fungus
22629	45	18	7	6	2.597	1.377	0.000107991	0.001961217	2092	craniferina_c28132	CUST_20373_PI416193496	NA	NA	NA	Algae
11840	287	133	7	9	2.159	1.11	5.14E-07	6.22E-05	2093	craniferina_c8286	CUST_3314_PI416193496	NA	NA	NA	Fungus
11881	181	444	72	160	-2.468	-1.303	5.57E-05	0.001252146	2094	Cr_DMini_4609G09.ab1	CUST_17158_PI416193500	154310337	XP_001554500.1	hypothetical protein BC1G_07088 [Botryotinia fuckeliana B05.10] 	Fungus
34709	2948	6953	1127	870	-2.453	-1.294	5.27E-05	0.001208225	2095	BTK05728003(c)SJ1(t)Dry_0.5-1kb_1441-1536_B7(p)T3(s)090205SJ1SEQ1.050.ab1	CUST_15537_PI416193500	119187177	XP_001244195.1	hypothetical protein CIMG_03636 [Coccidioides immitis RS]	NA
44215	230	671	29	177	-2.852	-1.512	0.000231705	0.003250489	2096	craniferina_c10555	CUST_4871_PI416193496	259484711	CBF81166.1	"TPA: actin cytoskeleton organization and biogenesis protein, putative (AFU_orthologue; AFUA_3G04300) [Aspergillus nidulans FGSC A4]"	Fungus
36416	12368	27306	734	2354	-2.205	-1.141	3.39E-06	0.000211347	2097	craniferina_c13134	CUST_6827_PI416193496	189194031	XP_001933354.1	chaperone protein dnaJ [Pyrenophora tritici-repentis Pt-1C-BFP] 	Algae
34642	90	28	34	8	3.109	1.637	0.000398632	0.004772461	2098	craniferina_c27664	CUST_19978_PI416193496	NA	NA	NA	Fungus
31340	29	70	8	10	-2.431	-1.282	4.71E-05	0.001128548	2099	craniferina_c1416	CUST_2490_PI416193500	125590233	EAZ30583.1	hypothetical protein OsJ_14634 [Oryza sativa Japonica Group]	Algae
39312	52	22	3	6	2.441	1.287	4.98E-05	0.001164452	2100	craniferina_c10305	CUST_11220_PI416193500	169595254	XP_001791051.1	hypothetical protein SNOG_00362 [Phaeosphaeria nodorum SN15] 	Fungus
8037	11056	4727	1375	635	2.341	1.227	2.43E-05	0.000731122	2101	craniferina_c1237	CUST_2194_PI416193500	240280553	EER44057.1	40S ribosomal protein S10b [Ajellomyces capsulatus H143]	Fungus
20148	254	99	75	17	2.526	1.337	7.73E-05	0.00155855	2102	craniferina_c16050	CUST_9249_PI416193496	NA	NA	NA	Algae
16764	338	1537	15	248	-4.515	-2.175	0.001137662	0.010013745	2103	craniferina_c6295	CUST_8318_PI416193500	226293829	EEH49249.1	conserved hypothetical protein [Paracoccidioides brasiliensis Pb18]	Fungus
28782	97	265	26	54	-2.765	-1.467	0.000192614	0.002870056	2104	craniferina_c23773	CUST_16284_PI416193496	115385080	XP_001209087.1	conserved hypothetical protein [Aspergillus terreus NIH2624] 	Fungus
18781	324	986	65	199	-3.039	-1.604	0.000347711	0.004330216	2105	craniferina_c2021	CUST_3421_PI416193500	46124605	XP_386856.1	hypothetical protein FG06680.1 [Gibberella zeae PH-1]	Fungus
1550	1467	506	267	66	2.885	1.529	0.000256465	0.003498757	2106	craniferina_c10198	CUST_4617_PI416193496	NA	NA	NA	Fungus
20245	4	17	1	3	-4.695	-2.231	0.001223282	0.010564187	2107	craniferina_c18607	CUST_11381_PI416193496	154318989	XP_001558812.1	hypothetical protein BC1G_02446 [Botryotinia fuckeliana B05.10] 	Fungus
21815	8025	17726	183	1813	-2.201	-1.138	3.16E-06	0.000202583	2108	craniferina_c24728	CUST_17177_PI416193496	NA	NA	NA	Fungus
28811	37	96	8	29	-2.573	-1.363	0.000100855	0.0018744	2109	craniferina_c24697	CUST_17151_PI416193496	NA	NA	NA	Fungus
24587	14	3	7	1	4.018	2.007	0.000922659	0.008604376	2110	craniferina_c17462	CUST_10355_PI416193496	NA	NA	NA	Fungus
28669	60	21	15	1	2.806	1.489	0.000215612	0.003091542	2111	craniferina_c20119	CUST_12822_PI416193496	NA	NA	NA	Algae
14694	68	161	18	12	-2.412	-1.27	4.43E-05	0.001082259	2112	craniferina_c8808	CUST_10355_PI416193500	225678816	EEH17100.1	conserved hypothetical protein [Paracoccidioides brasiliensis Pb03]	Fungus
44591	5856	14145	3149	929	-2.637	-1.399	0.000135987	0.002296677	2113	craniferina_lrc324	CUST_614_PI416193500	46123273	XP_386190.1	hypothetical protein FG06014.1 [Gibberella zeae PH-1]	Fungus
37278	16277	38340	3050	8597	-2.34	-1.227	2.60E-05	0.000768967	2114	craniferina_c13651	CUST_12731_PI416193500	156063086	XP_001597465.1	hypothetical protein SS1G_01659 [Sclerotinia sclerotiorum 1980] 	Fungus
1502	170	53	90	14	2.884	1.528	0.000261663	0.003548338	2115	craniferina_c17311	CUST_14123_PI416193500	NA	NA	NA	Fungus
10297	882	380	222	24	2.271	1.183	1.20E-05	0.000472479	2116	craniferina_c15301	CUST_8650_PI416193496	156033019	XP_001585346.1	hypothetical protein SS1G_13585 [Sclerotinia sclerotiorum 1980] 	Fungus
19770	213	633	76	88	-3.083	-1.624	0.000391047	0.004700979	2117	craniferina_c7898	CUST_9623_PI416193500	242796421	XP_002482796.1	"telomerase reverse transcriptase, putative [Talaromyces stipitatus ATCC 10500] "	Fungus
30958	520	219	99	62	2.412	1.27	4.60E-05	0.00110924	2118	craniferina_c12384	CUST_12349_PI416193500	296809029	XP_002844853.1	"1,4-alpha-glucan branching enzyme [Arthroderma otae CBS 113480] "	Fungus
36515	269	100	96	17	2.601	1.379	0.000119455	0.002104699	2119	craniferina_c12300	CUST_6135_PI416193496	226288365	EEH43877.1	MGMT family protein [Paracoccidioides brasiliensis Pb18]	Fungus
22140	1569	3407	356	449	-2.196	-1.135	3.09E-06	0.000200179	2120	craniferina_c25649	CUST_18043_PI416193496	NA	NA	NA	Fungus
6632	1147	284	634	121	3.68	1.88	0.000751274	0.007456573	2121	craniferina_c8627	CUST_3515_PI416193496	242804092	XP_002484306.1	"glutamyl-tRNA(gln) amidotransferase subunit A, putative [Talaromyces stipitatus ATCC 10500] "	Fungus
38041	31	69	4	9	-2.186	-1.128	2.41E-06	0.000171311	2122	craniferina_c22268	CUST_14872_PI416193496	281192512	ADA57450.1	alpha-tubulin [Zoothamnium arbuscula]	Algae
11657	40	16	14	3	2.338	1.225	2.66E-05	0.00077883	2123	craniferina_c23726	CUST_16239_PI416193496	154304565	XP_001552687.1	hypothetical protein BC1G_09158 [Botryotinia fuckeliana B05.10] 	Fungus
15979	5369	14026	116	4606	-2.528	-1.338	8.52E-05	0.001669244	2124	craniferina_c1169	CUST_2087_PI416193500	145238226	XP_001391760.1	hypothetical protein An07g06840 [Aspergillus niger] 	Fungus
18329	49	139	29	34	-3.067	-1.617	0.00038337	0.004638803	2125	craniferina_c25351	CUST_17767_PI416193496	NA	NA	NA	Algae
28276	218	719	119	271	-3.607	-1.851	0.000701233	0.00708237	2126	craniferina_c4309	CUST_1159_PI416193496	154277824	XP_001539745.1	predicted protein [Ajellomyces capsulatus NAm1] 	Fungus
42776	273	124	25	9	2.202	1.139	3.80E-06	0.000227667	2127	craniferina_c16657	CUST_13811_PI416193500	156053179	XP_001592516.1	hypothetical protein SS1G_06757 [Sclerotinia sclerotiorum 1980] 	Fungus
9644	7	18	8	2	-4.033	-2.012	0.000973468	0.008985676	2128	craniferina_c24019	CUST_16516_PI416193496	NA	NA	NA	Fungus
18354	23	2	14	0	10.032	3.327	0.002190796	0.015938213	2129	craniferina_c21707	CUST_14339_PI416193496	NA	NA	NA	Fungus
38486	2484	6900	493	47	-2.815	-1.493	0.000230568	0.00324012	2130	craniferina_c26464	CUST_18824_PI416193496	121714010	XP_001274616.1	"mitochondrial DNA helicase (Pif1), putative [Aspergillus clavatus NRRL 1] "	Algae
14784	11	73	14	20	-12.924	-3.692	0.002328215	0.016587716	2131	craniferina_c4504	CUST_6501_PI416193500	NA	NA	NA	Fungus
8656	316	713	62	133	-2.255	-1.173	1.13E-05	0.000454462	2132	craniferina_c21099	CUST_13758_PI416193496	189202748	XP_001937710.1	predicted protein [Pyrenophora tritici-repentis Pt-1C-BFP] 	Algae
10283	4100	1339	1529	520	3.046	1.607	0.000372903	0.004548046	2133	craniferina_c22298	CUST_14898_PI416193496	222106574	YP_002547365.1	UDP-glucose 4-epimerase [Agrobacterium vitis S4] 	Fungus
30122	59244	19033	27542	5137	2.903	1.538	0.000283765	0.00375586	2134	craniferina_lrc237	CUST_450_PI416193500	242792542	XP_002481975.1	S-adenosylmethionine decarboxylase proenzyme [Talaromyces stipitatus ATCC 10500] 	Fungus
23184	111	296	65	52	-2.933	-1.552	0.00030324	0.003939408	2135	craniferina_c19604	CUST_14515_PI416193500	121705324	XP_001270925.1	RING finger domain protein [Aspergillus clavatus NRRL 1] 	Fungus
30154	332	95	183	5	3.088	1.627	0.000412112	0.004883628	2136	craniferina_c5041	CUST_7062_PI416193500	169604080	XP_001795461.1	hypothetical protein SNOG_05049 [Phaeosphaeria nodorum SN15] 	Fungus
21503	391	1033	79	333	-2.579	-1.367	0.000111549	0.002007439	2137	craniferina_c15616	CUST_8908_PI416193496	145240349	XP_001392821.1	hypothetical protein An08g07060 [Aspergillus niger] 	Fungus
19049	116	446	15	194	-3.613	-1.853	0.0007282	0.007300452	2138	craniferina_c26139	CUST_18515_PI416193496	NA	NA	NA	Algae
33043	11	45	3	6	-4.244	-2.085	0.001094409	0.0097466	2139	craniferina_c23033	CUST_15582_PI416193496	NA	NA	NA	Fungus
44558	20	54	15	8	-3.181	-1.67	0.000477832	0.005418665	2140	craniferina_lrc939	CUST_1694_PI416193500	NA	NA	NA	Algae
15480	395	160	131	33	2.406	1.267	4.79E-05	0.001136792	2141	craniferina_c3023	CUST_4752_PI416193500	189208758	XP_001940712.1	conserved hypothetical protein [Pyrenophora tritici-repentis Pt-1C-BFP] 	Fungus
31413	2	9	1	4	-3.58	-1.84	0.000712352	0.007168022	2142	craniferina_c14505	CUST_7991_PI416193496	NA	NA	NA	Algae
5504	161	386	39	38	-2.435	-1.284	5.56E-05	0.001250847	2143	craniferina_c14773	CUST_8220_PI416193496	NA	NA	NA	Fungus
3969	20	48	10	4	-2.513	-1.329	8.48E-05	0.001665573	2144	craniferina_c13543	CUST_7184_PI416193496	NA	NA	NA	Algae
42433	7	19	1	1	-2.797	-1.484	0.000230177	0.003237972	2145	craniferina_lrc13305	CUST_6979_PI416193496	NA	NA	NA	Fungus
41821	5020	12685	97	3439	-2.47	-1.305	6.72E-05	0.001416567	2146	craniferina_c1169	CUST_2088_PI416193500	145238226	XP_001391760.1	hypothetical protein An07g06840 [Aspergillus niger] 	Fungus
28414	2939	1111	1135	126	2.527	1.338	9.14E-05	0.001749931	2147	craniferina_c16558	CUST_13773_PI416193500	189195282	XP_001933979.1	sexual development activator VeA [Pyrenophora tritici-repentis Pt-1C-BFP] 	Fungus
16085	501	1156	310	126	-2.589	-1.372	0.000120893	0.002122684	2148	craniferina_c11750	CUST_5708_PI416193496	NA	NA	NA	Fungus
4143	11	3	3	1	3.385	1.759	0.000598088	0.00631284	2149	craniferina_c20129	CUST_12832_PI416193496	NA	NA	NA	Algae
9731	5	16	6	5	-4.384	-2.132	0.001178571	0.010276057	2150	Cr_WMini_2881B10.ab1	CUST_19398_PI416193500	NA	NA	NA	Algae
7647	633	1801	108	595	-2.768	-1.469	0.000216423	0.003099046	2151	craniferina_c7406	CUST_9216_PI416193500	255949538	XP_002565536.1	Pc22g16200 [Penicillium chrysogenum Wisconsin 54-1255] 	Fungus
15710	13	2	5	0	6.499	2.7	0.001847545	0.01412082	2152	Cr_DMidi_5281C03.ab1	CUST_15667_PI416193500	NA	NA	NA	Algae
24245	33635	12391	13069	2483	2.608	1.383	0.000134016	0.002273745	2153	craniferina_c3138	CUST_4911_PI416193500	212542197	XP_002151253.1	conserved hypothetical protein [Penicillium marneffei ATCC 18224] 	Fungus
31918	6942	3127	460	330	2.225	1.154	8.19E-06	0.000372881	2154	craniferina_lrc404	CUST_758_PI416193500	169768074	XP_001818508.1	hypothetical protein [Aspergillus oryzae RIB40] 	Fungus
28671	38789	17681	4855	2397	2.197	1.135	4.48E-06	0.000255076	2155	craniferina_lrc570	CUST_1052_PI416193500	240281531	EER45034.1	60S ribosomal protein L13a [Ajellomyces capsulatus H143]	Fungus
4200	83	195	13	8	-2.375	-1.248	4.03E-05	0.001013726	2156	craniferina_lrc685	CUST_1247_PI416193500	121710770	XP_001273001.1	dihydrolipoamide dehydrogenase [Aspergillus clavatus NRRL 1] 	Fungus
24829	115	264	45	25	-2.408	-1.268	5.09E-05	0.001179642	2157	craniferina_c9470	CUST_4093_PI416193496	145256493	XP_001401413.1	hypothetical protein An04g00490 [Aspergillus niger] 	Fungus
5285	19	4	8	2	5.047	2.336	0.001473314	0.012030047	2158	craniferina_c7172	CUST_9036_PI416193500	NA	NA	NA	Fungus
25264	293	757	320	49	-4.11	-2.039	0.001063069	0.009550977	2159	craniferina_c2540	CUST_471_PI416193496	NA	NA	NA	Algae
37771	160	397	21	51	-2.477	-1.309	7.34E-05	0.001504763	2160	craniferina_c3289	CUST_5087_PI416193500	240109047	EER27216.1	hypothetical protein CPC735_025520 [Coccidioides posadasii C735 delta SOWgp]	Algae
27997	245	570	25	7	-2.331	-1.221	2.92E-05	0.00082675	2161	craniferina_c6573	CUST_2273_PI416193496	240282070	EER45573.1	acetylglutamate synthase [Ajellomyces capsulatus H143]	Fungus
41028	16855	2737	11289	560	4.819	2.269	0.001399505	0.011601146	2162	craniferina_c8635	CUST_10226_PI416193500	242768440	XP_002341569.1	"heat shock protein/chaperonin HSP78, putative [Talaromyces stipitatus ATCC 10500] "	Fungus
3545	17	5	2	2	3.997	1.999	0.001015022	0.009245687	2163	craniferina_c11221	CUST_5339_PI416193496	NA	NA	NA	Fungus
20036	1162	369	85	190	3.419	1.773	0.000635393	0.0065922	2164	craniferina_c4617	CUST_1310_PI416193496	145231184	XP_001389856.1	hypothetical protein An01g14680 [Aspergillus niger] 	Fungus
37152	41	132	13	21	-3.266	-1.708	0.00055485	0.006012183	2165	craniferina_c9743	CUST_4290_PI416193496	NA	NA	NA	Fungus
1744	78	11	53	3	5.587	2.482	0.001669239	0.013158784	2166	craniferina_c15270	CUST_13266_PI416193500	296420725	XP_002839919.1	hypothetical protein [Tuber melanosporum Mel28] 	Fungus
42910	1440	645	98	81	2.239	1.163	1.12E-05	0.000454462	2167	craniferina_c11206	CUST_11741_PI416193500	238483045	XP_002372761.1	integral membrane protein [Aspergillus flavus NRRL3357] 	Fungus
37263	48	14	16	8	3.55	1.828	0.000735951	0.007351036	2168	craniferina_c6496	CUST_2239_PI416193496	NA	NA	NA	Fungus
23537	22	49	2	7	-2.171	-1.119	2.56E-06	0.000177416	2169	craniferina_c845	CUST_1529_PI416193500	258577455	XP_002542909.1	conserved hypothetical protein [Uncinocarpus reesii 1704] 	Fungus
22246	8662	3098	3746	769	2.638	1.399	0.000157027	0.002503193	2170	craniferina_c2596	CUST_4216_PI416193500	NA	NA	NA	Algae
15943	78	36	6	3	2.169	1.117	2.40E-06	0.000171288	2171	craniferina_c3757	CUST_5676_PI416193500	296813687	XP_002847181.1	conserved hypothetical protein [Arthroderma otae CBS 113480] 	Fungus
25107	26	94	4	16	-3.653	-1.869	0.0008093	0.007858515	2172	craniferina_c11914	CUST_5837_PI416193496	145254468	XP_001398634.1	hypothetical protein An18g01750 [Aspergillus niger] 	Fungus
19992	38	5	26	2	6.339	2.664	0.001875664	0.014282315	2173	craniferina_c20022	CUST_12728_PI416193496	NA	NA	NA	Fungus
41086	24	8	12	2	2.819	1.495	0.000266763	0.003599796	2174	craniferina_c2857	CUST_4537_PI416193500	115398438	XP_001214808.1	purine nucleoside phosphorylase [Aspergillus terreus NIH2624] 	Fungus
14627	64	26	6	7	2.489	1.316	8.39E-05	0.001651983	2175	craniferina_c22939	CUST_15494_PI416193496	NA	NA	NA	Algae
24263	16	3	10	2	5.008	2.324	0.001518951	0.012328581	2176	craniferina_c10236	CUST_4642_PI416193496	119175674	XP_001240021.1	predicted protein [Coccidioides immitis RS]	Algae
28987	125	20	80	6	5.097	2.35	0.001564884	0.012593546	2177	craniferina_c3326	CUST_5137_PI416193500	NA	NA	NA	Fungus
43754	1050	2550	221	626	-2.414	-1.271	5.69E-05	0.001267691	2178	craniferina_c22806	CUST_15370_PI416193496	NA	NA	NA	Fungus
8784	33	13	13	4	2.534	1.342	0.000106785	0.001947889	2179	craniferina_c16732	CUST_13851_PI416193500	NA	NA	NA	Fungus
24073	14	2	6	0	6.555	2.713	0.001943483	0.01464007	2180	Cr_DMidi_6817B03.ab1	CUST_15961_PI416193500	NA	NA	NA	Algae
31145	249	776	6	247	-3.021	-1.595	0.000397522	0.004760564	2181	craniferina_c8115	CUST_3198_PI416193496	240278523	EER42029.1	conserved hypothetical protein [Ajellomyces capsulatus H143]	Fungus
38115	8241	1495	5047	707	4.87	2.284	0.001461001	0.011967871	2182	craniferina_c2836	CUST_4516_PI416193500	238495444	XP_002378958.1	"RNA binding protein, putative [Aspergillus flavus NRRL3357] "	Fungus
38793	634	3150	300	542	-5.296	-2.405	0.001619671	0.012891887	2183	craniferina_c16067	CUST_9263_PI416193496	295658074	XP_002789600.1	mitosis inhibitor protein kinase SWE1 [Paracoccidioides brasiliensis Pb01] 	Fungus
17106	174	462	30	116	-2.607	-1.383	0.000142621	0.002356575	2184	craniferina_c11748	CUST_12070_PI416193500	NA	NA	NA	Fungus
18397	2890	14715	3212	3184	-8.088	-3.016	0.002183759	0.01591953	2185	craniferina_c16851	CUST_9883_PI416193496	NA	NA	NA	Fungus
43928	7703	25185	552	4695	-3.235	-1.694	0.000556626	0.006028216	2186	craniferina_c1073	CUST_1926_PI416193500	NA	NA	NA	Algae
6703	647	1535	100	237	-2.374	-1.247	4.48E-05	0.001089352	2187	craniferina_lrc24652	CUST_17110_PI416193496	242782178	XP_002479948.1	"cyclin-like protein (Clg1), putative [Talaromyces stipitatus ATCC 10500] "	Fungus
13250	2	13	1	3	-5.373	-2.426	0.001650002	0.013054264	2188	craniferina_c12947	CUST_6668_PI416193496	NA	NA	NA	Fungus
734	107	269	7	30	-2.504	-1.324	9.23E-05	0.001763749	2189	craniferina_c12581	CUST_6373_PI416193496	67521966	XP_659044.1	hypothetical protein AN1440.2 [Aspergillus nidulans FGSC A4] 	Fungus
13011	18	3	5	1	6.76	2.757	0.00199253	0.014904844	2190	Cr_DMidi_6817G10.ab1	CUST_16076_PI416193500	NA	NA	NA	Algae
37873	1597	4141	607	187	-2.724	-1.446	0.000209148	0.003034326	2191	craniferina_c8614	CUST_3507_PI416193496	296816118	XP_002848396.1	conserved hypothetical protein [Arthroderma otae CBS 113480] 	Fungus
42885	110	24	66	4	3.916	1.969	0.001012529	0.009235358	2192	craniferina_c12952	CUST_6673_PI416193496	256726134	EEU39496.1	hypothetical protein NECHADRAFT_81730 [Nectria haematococca mpVI 77-13-4]	Algae
38602	796	288	239	43	2.705	1.435	0.000198924	0.002935107	2193	craniferina_c14346	CUST_7855_PI416193496	NA	NA	NA	Algae
4214	50	111	16	7	-2.277	-1.187	1.93E-05	0.000628935	2194	craniferina_c21732	CUST_14360_PI416193496	168067725	XP_001785758.1	predicted protein [Physcomitrella patens subsp. patens] 	Algae
16947	639	233	207	46	2.666	1.415	0.000179212	0.002727046	2195	craniferina_c17320	CUST_10238_PI416193496	226510305	NP_001141837.1	hypothetical protein LOC100273979 [Zea mays] 	Algae
15296	1729	4538	347	764	-2.635	-1.398	0.000160211	0.002529989	2196	craniferina_c1485	CUST_2610_PI416193500	296424357	XP_002841715.1	hypothetical protein [Tuber melanosporum Mel28] 	Fungus
38089	14807	6443	1549	629	2.297	1.2	2.32E-05	0.000708332	2197	craniferina_c7890	CUST_9615_PI416193500	115391433	XP_001213221.1	hypothetical protein ATEG_04043 [Aspergillus terreus NIH2624] 	Fungus
12946	117	357	18	79	-3.029	-1.599	0.000416417	0.00491826	2198	craniferina_c3709	CUST_5603_PI416193500	NA	NA	NA	Algae
6733	160	4	145	3	41.528	5.376	0.002955588	0.019706986	2199	craniferina_lrc906	CUST_1637_PI416193500	169618854	XP_001802840.1	hypothetical protein SNOG_12619 [Phaeosphaeria nodorum SN15] 	Fungus
2106	171	453	29	85	-2.637	-1.399	0.000163407	0.002559065	2200	craniferina_c11748	CUST_12069_PI416193500	NA	NA	NA	Fungus
35892	44	5	29	3	8.605	3.105	0.002246274	0.016171215	2201	craniferina_c2157	CUST_3613_PI416193500	224775809	DAA06476.1	TPA_inf: GPR1/FUN34/YaaH-class plasma membrane protein [Sclerotinia sclerotiorum]	Algae
21224	461	143	236	15	2.853	1.513	0.000299086	0.003902645	2202	craniferina_c24565	CUST_17029_PI416193496	156064281	XP_001598062.1	hypothetical protein SS1G_00148 [Sclerotinia sclerotiorum 1980] 	Fungus
12182	6	18	1	2	-2.819	-1.495	0.000277607	0.003698377	2203	craniferina_c4705	CUST_1354_PI416193496	240272863	EER36388.1	flotillin domain-containing protein [Ajellomyces capsulatus H143]	Fungus
26722	3741	645	3434	204	4.319	2.111	0.001259365	0.010788919	2204	craniferina_c2934	CUST_4634_PI416193500	115389386	XP_001212198.1	conserved hypothetical protein [Aspergillus terreus NIH2624] 	Fungus
19135	440	196	102	5	2.206	1.141	7.78E-06	0.000360874	2205	craniferina_c9619	CUST_10827_PI416193500	39947805	XP_363047.1	hypothetical protein MGG_08631 [Magnaporthe oryzae 70-15] 	Fungus
21196	344	792	106	107	-2.359	-1.238	4.30E-05	0.001060667	2206	craniferina_c15262	CUST_8619_PI416193496	169622655	XP_001804736.1	hypothetical protein SNOG_14554 [Phaeosphaeria nodorum SN15] 	Fungus
37081	786	183	325	65	4.176	2.062	0.00117834	0.010276057	2207	craniferina_c12137	CUST_6008_PI416193496	296425828	XP_002842440.1	hypothetical protein [Tuber melanosporum Mel28] 	Fungus
22691	336	139	98	23	2.363	1.241	4.41E-05	0.001078322	2208	craniferina_c26418	CUST_18779_PI416193496	156051384	XP_001591653.1	Delta(14)-sterol reductase [Sclerotinia sclerotiorum 1980] 	Fungus
12388	73	27	25	2	2.636	1.398	0.000163575	0.002559065	2209	craniferina_c24597	CUST_17058_PI416193496	255088533	XP_002506189.1	Drug/Metabolite transporter superfamily [Micromonas sp. RCC299] 	Fungus
7535	45	8	25	3	5.369	2.425	0.001699841	0.013334669	2210	craniferina_c7168	CUST_2649_PI416193496	119183178	XP_001242653.1	hypothetical protein CIMG_06549 [Coccidioides immitis RS]	Fungus
11182	64	141	19	13	-2.272	-1.184	1.93E-05	0.000628935	2211	craniferina_c13218	CUST_6907_PI416193496	NA	NA	NA	Fungus
22717	34798	15575	1114	2017	2.247	1.168	1.46E-05	0.0005249	2212	craniferina_c11716	CUST_5685_PI416193496	256732698	EEU46046.1	predicted protein [Nectria haematococca mpVI 77-13-4]	Fungus
5698	219	545	89	79	-2.65	-1.406	0.00017497	0.002681667	2213	craniferina_c6312	CUST_2145_PI416193496	NA	NA	NA	Fungus
37239	13372	4815	6451	492	2.545	1.348	0.000121102	0.002124542	2214	craniferina_lrc92	CUST_176_PI416193500	171688578	XP_001909229.1	hypothetical protein [Podospora anserina S mat+] 	Algae
35475	39	84	5	11	-2.164	-1.113	2.80E-06	0.000187762	2215	craniferina_c21027	CUST_13686_PI416193496	NA	NA	NA	Algae
30164	12292	27414	1503	3990	-2.225	-1.154	1.13E-05	0.000454892	2216	craniferina_lrc7902	CUST_9630_PI416193500	78033430	CAJ30045.1	conserved hypothetical protein [Magnetospirillum gryphiswaldense]	Fungus
33016	76	16	14	3	4.696	2.231	0.001429598	0.011772047	2217	craniferina_c18326	CUST_14390_PI416193500	NA	NA	NA	Algae
13158	322	139	59	25	2.322	1.215	3.23E-05	0.000874818	2218	craniferina_c21734	CUST_14362_PI416193496	170097063	XP_001879751.1	predicted protein [Laccaria bicolor S238N-H82] 	Fungus
34416	15	5	4	2	3.011	1.59	0.000416512	0.00491826	2219	craniferina_c17170	CUST_14051_PI416193500	238504540	XP_002383501.1	hypothetical protein AFLA_053760 [Aspergillus flavus NRRL3357] 	Fungus
22410	66966	29741	10867	3063	2.238	1.163	1.38E-05	0.000511093	2220	craniferina_c9580	CUST_10800_PI416193500	156048392	XP_001590163.1	hypothetical protein SS1G_08927 [Sclerotinia sclerotiorum 1980] 	Fungus
21081	34	2	25	0	12.023	3.588	0.002571544	0.01784102	2221	craniferina_c26684	CUST_19038_PI416193496	242800098	XP_002483517.1	"skeletrophin, putative [Talaromyces stipitatus ATCC 10500] "	Fungus
25822	34	160	8	31	-4.785	-2.259	0.001486237	0.012106716	2222	craniferina_c17195	CUST_14068_PI416193500	258572850	XP_002545187.1	conserved hypothetical protein [Uncinocarpus reesii 1704] 	Algae
12302	312	73	160	19	4.049	2.018	0.001128162	0.009955821	2223	craniferina_c17223	CUST_14077_PI416193500	145244743	XP_001394664.1	hypothetical protein An11g06860 [Aspergillus niger] 	Fungus
6967	142	309	18	68	-2.159	-1.111	2.73E-06	0.000185707	2224	craniferina_c8904	CUST_3697_PI416193496	NA	NA	NA	Fungus
31740	3067	6702	534	436	-2.203	-1.14	8.07E-06	0.000369989	2225	craniferina_c5086	CUST_1531_PI416193496	242801276	XP_002483729.1	"DEAD/DEAH box helicase, putative [Talaromyces stipitatus ATCC 10500] "	Fungus
9399	85	32	22	5	2.603	1.38	0.000152043	0.002452973	2226	craniferina_c16132	CUST_9316_PI416193496	NA	NA	NA	Algae
26692	3533	1344	1401	563	2.614	1.386	0.000157542	0.002507937	2227	craniferina_lrc1196	CUST_2128_PI416193500	154323358	XP_001560993.1	hypothetical protein BC1G_00078 [Botryotinia fuckeliana B05.10] 	Fungus
38925	12	101	14	81	-12.128	-3.6	0.002594448	0.017954076	2228	craniferina_c5219	CUST_7237_PI416193500	270267500	YP_003331194.1	cytochrome c oxidase subunit III [Rotaria rotatoria] 	Fungus
30760	7	26	9	12	-5.959	-2.575	0.00188044	0.014302648	2229	craniferina_c3507	CUST_824_PI416193496	NA	NA	NA	Algae
7303	21	3	4	2	6.692	2.742	0.002079396	0.015361949	2230	Cr_DMidi_6817A02.ab1	CUST_15936_PI416193500	NA	NA	NA	Algae
7476	33	10	17	3	3.238	1.695	0.000595262	0.006300967	2231	craniferina_c17316	CUST_10235_PI416193496	159488024	XP_001702022.1	ornithine transaminase [Chlamydomonas reinhardtii] 	Algae
5129	2280	1037	438	214	2.199	1.137	7.61E-06	0.000354705	2232	craniferina_c14295	CUST_7811_PI416193496	NA	NA	NA	Algae
40823	74	6	89	2	6.17	2.625	0.001958635	0.014719422	2233	craniferina_c4157	CUST_1092_PI416193496	NA	NA	NA	Fungus
32756	21	3	21	1	5.393	2.431	0.001752237	0.01363026	2234	craniferina_c1171	CUST_126_PI416193496	169604828	XP_001795835.1	hypothetical protein SNOG_05430 [Phaeosphaeria nodorum SN15] 	Algae
36539	401	173	104	19	2.278	1.188	2.23E-05	0.000690173	2235	craniferina_c4131	CUST_1084_PI416193496	NA	NA	NA	Fungus
39849	15	89	22	62	-13.339	-3.738	0.002641581	0.018159095	2236	craniferina_c17913	CUST_10737_PI416193496	NA	NA	NA	Fungus
22883	10029	3235	2043	1226	3.203	1.68	0.000579465	0.006193294	2237	Cr_DMini_4897E06.ab1	CUST_17282_PI416193500	156064831	XP_001598337.1	hypothetical protein SS1G_00423 [Sclerotinia sclerotiorum 1980] 	Algae
33436	162	382	106	82	-2.659	-1.411	0.000189394	0.002835555	2238	craniferina_c22102	CUST_14712_PI416193496	67541839	XP_664687.1	hypothetical protein AN7083.2 [Aspergillus nidulans FGSC A4] 	Fungus
14606	59	25	18	3	2.31	1.208	3.12E-05	0.000861644	2239	craniferina_c23932	CUST_16432_PI416193496	256731027	EEU44377.1	predicted protein [Nectria haematococca mpVI 77-13-4]	Fungus
11722	87	31	37	4	2.64	1.401	0.000178276	0.002714979	2240	craniferina_c24411	CUST_15006_PI416193500	NA	NA	NA	Fungus
19640	292	133	37	7	2.184	1.127	5.66E-06	0.000294743	2241	craniferina_c16657	CUST_13812_PI416193500	156053179	XP_001592516.1	hypothetical protein SS1G_06757 [Sclerotinia sclerotiorum 1980] 	Fungus
27937	196	87	54	7	2.191	1.132	6.90E-06	0.000332453	2242	craniferina_c11503	CUST_5539_PI416193496	115400841	XP_001216009.1	predicted protein [Aspergillus terreus NIH2624] 	Fungus
36021	171	372	47	16	-2.229	-1.156	1.31E-05	0.00049335	2243	craniferina_lrc155	CUST_293_PI416193500	189189746	XP_001931212.1	adenosylhomocysteinase A [Pyrenophora tritici-repentis Pt-1C-BFP] 	Fungus
39558	304	706	26	201	-2.272	-1.184	2.17E-05	0.000677709	2244	craniferina_c17707	CUST_10555_PI416193496	NA	NA	NA	Fungus
5339	3874	8202	431	459	-2.123	-1.086	7.63E-07	7.94E-05	2245	craniferina_c1729	CUST_2973_PI416193500	239611363	EEQ88350.1	BSD domain-containing protein [Ajellomyces dermatitidis ER-3]	Fungus
11649	26	342	34	342	-21.478	-4.425	0.002882565	0.01934033	2246	craniferina_c22401	CUST_14994_PI416193496	NA	NA	NA	Fungus
28175	2889	7648	3080	62	-4.277	-2.097	0.001306434	0.011060076	2247	Cr_DMidi_9697B05.ab1	CUST_16420_PI416193500	189198237	XP_001935456.1	siroheme synthase [Pyrenophora tritici-repentis Pt-1C-BFP] 	Fungus
6682	40	84	11	5	-2.178	-1.123	5.11E-06	0.000277249	2248	craniferina_c22816	CUST_15380_PI416193496	NA	NA	NA	Algae
44316	16	51	16	15	-4.343	-2.119	0.001326769	0.011178377	2249	craniferina_c21674	CUST_14308_PI416193496	NA	NA	NA	Fungus
31922	194	427	8	81	-2.174	-1.12	4.85E-06	0.000268519	2250	craniferina_c12593	CUST_12400_PI416193500	NA	NA	NA	Fungus
32377	160	22	103	2	5.947	2.572	0.001920649	0.014517439	2251	craniferina_c12808	CUST_6557_PI416193496	NA	NA	NA	Algae
21120	30	12	5	4	2.566	1.36	0.000141066	0.002351202	2252	craniferina_c14249	CUST_12928_PI416193500	189193711	XP_001933194.1	transcriptional regulatory protein pro1 [Pyrenophora tritici-repentis Pt-1C-BFP] 	Fungus
12848	749	1711	46	141	-2.282	-1.19	2.54E-05	0.000754216	2253	craniferina_c8064	CUST_9767_PI416193500	NA	NA	NA	Fungus
31140	3469	8350	696	121	-2.439	-1.286	7.92E-05	0.001584865	2254	craniferina_lrc119	CUST_227_PI416193500	189191948	XP_001932313.1	ubiquitin-conjugating enzyme E2-16 kDa [Pyrenophora tritici-repentis Pt-1C-BFP] 	Fungus
24878	26	57	5	6	-2.21	-1.144	1.08E-05	0.000442807	2255	craniferina_c1321	CUST_2331_PI416193500	256733877	EEU47224.1	hypothetical protein NECHADRAFT_36706 [Nectria haematococca mpVI 77-13-4]	Fungus
19545	37	5	24	4	7.088	2.825	0.002205686	0.016002908	2256	craniferina_c26976	CUST_19322_PI416193496	NA	NA	NA	Fungus
30001	624	287	86	33	2.172	1.119	4.72E-06	0.000263132	2257	craniferina_c23683	CUST_16198_PI416193496	NA	NA	NA	Algae
6554	100	31	35	7	3.148	1.655	0.000560362	0.006054198	2258	craniferina_c22931	CUST_14845_PI416193500	189211181	XP_001941921.1	hypothetical protein PTRG_11590 [Pyrenophora tritici-repentis Pt-1C-BFP] 	Algae
34277	1182	2562	261	410	-2.184	-1.127	6.39E-06	0.000317946	2259	craniferina_c17494	CUST_10379_PI416193496	NA	NA	NA	Fungus
26970	3363	603	1892	89	4.792	2.261	0.001576265	0.012647672	2260	craniferina_c16152	CUST_13610_PI416193500	115386684	XP_001209883.1	conserved hypothetical protein [Aspergillus terreus NIH2624] 	Fungus
20124	408	1105	698	785	-30.569	-4.934	0.00307787	0.020309492	2261	craniferina_c2016	CUST_3413_PI416193500	NA	NA	NA	Algae
42595	3181	600	1752	86	4.597	2.201	0.001461306	0.011967969	2262	craniferina_c16152	CUST_13609_PI416193500	115386684	XP_001209883.1	conserved hypothetical protein [Aspergillus terreus NIH2624] 	Fungus
15187	12	27	3	2	-2.305	-1.205	3.21E-05	0.000871713	2263	craniferina_c26156	CUST_18530_PI416193496	189192486	XP_001932582.1	transcription factor SPT8 [Pyrenophora tritici-repentis Pt-1C-BFP] 	Fungus
2438	13358	30644	466	6463	-2.261	-1.177	2.14E-05	0.000672765	2264	craniferina_lrc1018	CUST_2035_PI416105755	119193080	XP_001247146.1	hypothetical protein CIMG_00917 [Coccidioides immitis RS]	Fungus
13941	3347	8409	256	1583	-2.488	-1.315	0.000104612	0.001918659	2265	craniferina_c7521	CUST_9311_PI416193500	291178504	EFE34293.1	hypothetical protein ARB_06692 [Arthroderma benhamiae CBS 112371]	Fungus
15474	10379	23502	1808	3329	-2.274	-1.185	2.48E-05	0.000741838	2266	craniferina_lrc17970	CUST_14328_PI416193500	60687936	AAX30301.1	unknown [Schistosoma japonicum]	Algae
38966	4	10	1	1	-2.772	-1.471	0.000285314	0.003767786	2267	craniferina_lrc519	CUST_967_PI416193500	119193502	XP_001247357.1	predicted protein [Coccidioides immitis RS]	Fungus
12232	361	75	193	13	4.253	2.088	0.001335877	0.011238118	2268	Cr_DMidi_5473E10.ab1	CUST_15871_PI416193500	159475727	XP_001695970.1	hypothetical protein CHLREDRAFT_191581 [Chlamydomonas reinhardtii] 	Fungus
27125	2245	1019	174	41	2.199	1.137	9.54E-06	0.000412071	2269	craniferina_c14308	CUST_7823_PI416193496	239614823	EEQ91810.1	nuclear pore complex subunit [Ajellomyces dermatitidis ER-3]	Fungus
25055	21	45	4	2	-2.158	-1.11	3.70E-06	0.000223854	2270	craniferina_c4604	CUST_1300_PI416193496	NA	NA	NA	Fungus
15400	308	661	29	107	-2.13	-1.091	1.60E-06	0.00013231	2271	craniferina_lrc218	CUST_411_PI416193500	121703618	XP_001270073.1	actin [Aspergillus clavatus NRRL 1] 	Algae
6299	124	371	29	29	-3.037	-1.603	0.000480554	0.005435476	2272	craniferina_c11605	CUST_5603_PI416193496	NA	NA	NA	Fungus
17685	117	27	70	4	3.641	1.865	0.000915692	0.008555067	2273	craniferina_c27539	CUST_19863_PI416193496	NA	NA	NA	Fungus
30494	9043	24481	7512	1437	-3.355	-1.746	0.000720755	0.007233404	2274	craniferina_c8565	CUST_3473_PI416193496	NA	NA	NA	Fungus
15612	5394	12949	4977	680	-3.142	-1.652	0.000575338	0.006167086	2275	craniferina_c3813	CUST_5746_PI416193500	239613934	EEQ90921.1	glycosyl transferase family 17 protein [Ajellomyces dermatitidis ER-3]	Fungus
17485	22	88	12	18	-4.261	-2.091	0.001349062	0.011310082	2276	craniferina_c12627	CUST_6408_PI416193496	258567162	XP_002584325.1	conserved hypothetical protein [Uncinocarpus reesii 1704] 	Fungus
18472	162	63	63	9	2.455	1.296	9.33E-05	0.001777333	2277	craniferina_c26228	CUST_15172_PI416193500	226291691	EEH47119.1	conserved hypothetical protein [Paracoccidioides brasiliensis Pb18]	Fungus
12503	7718	491	4795	284	14.332	3.841	0.002826999	0.019067975	2278	craniferina_c1181	CUST_2100_PI416193500	169604652	XP_001795747.1	hypothetical protein SNOG_05340 [Phaeosphaeria nodorum SN15] 	Fungus
28455	2	15	1	14	-4.741	-2.245	0.001583824	0.01267588	2279	craniferina_c12975	CUST_6691_PI416193496	NA	NA	NA	Fungus
40232	59	136	13	13	-2.332	-1.222	4.40E-05	0.001076318	2280	craniferina_c8808	CUST_10356_PI416193500	225678816	EEH17100.1	conserved hypothetical protein [Paracoccidioides brasiliensis Pb03]	Fungus
5009	5185	1978	1551	153	2.544	1.347	0.000139577	0.002333133	2281	craniferina_c16134	CUST_13604_PI416193500	115388337	XP_001211674.1	hypothetical protein ATEG_02496 [Aspergillus terreus NIH2624] 	Fungus
32183	14	2	4	0	7.379	2.884	0.0023173	0.016530179	2282	Cr_DMidi_6817B05.ab1	CUST_15965_PI416193500	NA	NA	NA	Algae
13562	8	85	3	62	-9.566	-3.258	0.00258223	0.017891433	2283	craniferina_c4201	CUST_1110_PI416193496	NA	NA	NA	Fungus
13742	6040	2234	2065	147	2.595	1.376	0.000165056	0.002576228	2284	craniferina_c16134	CUST_13603_PI416193500	115388337	XP_001211674.1	hypothetical protein ATEG_02496 [Aspergillus terreus NIH2624] 	Fungus
13255	851	220	378	11	3.558	1.831	0.000886762	0.008384733	2285	Cr_DMini_4897E01.ab1	CUST_17273_PI416193500	296423254	XP_002841170.1	hypothetical protein [Tuber melanosporum Mel28] 	Algae
20419	23	3	27	1	5.712	2.514	0.001958958	0.014719422	2286	craniferina_c16954	CUST_13954_PI416193500	NA	NA	NA	Algae
3968	11111	34650	3681	14780	-3.052	-1.61	0.000503257	0.005605143	2287	craniferina_lrc853	CUST_1541_PI416193500	189191168	XP_001931923.1	cyclin [Pyrenophora tritici-repentis Pt-1C-BFP] 	Fungus
45181	557	1852	578	436	-4.817	-2.268	0.001649643	0.013054264	2288	craniferina_c20125	CUST_12828_PI416193496	NA	NA	NA	Fungus
15785	38	85	5	20	-2.237	-1.162	1.79E-05	0.000600272	2289	craniferina_c11165	CUST_5297_PI416193496	154317992	XP_001558315.1	hypothetical protein BC1G_02979 [Botryotinia fuckeliana B05.10] 	Fungus
1123	2464	1017	625	109	2.373	1.247	6.13E-05	0.00133438	2290	craniferina_c22105	CUST_14715_PI416193496	NA	NA	NA	Algae
17000	3054	973	552	57	3.107	1.636	0.000568116	0.006119357	2291	craniferina_c3017	CUST_4745_PI416193500	296804652	XP_002843178.1	conserved hypothetical protein [Arthroderma otae CBS 113480] 	Fungus
24551	10	4	2	1	2.487	1.315	0.000113264	0.002031622	2292	craniferina_c16210	CUST_9378_PI416193496	296415308	XP_002837332.1	hypothetical protein [Tuber melanosporum Mel28] 	Fungus
16730	7	18	2	2	-2.542	-1.346	0.000141928	0.002354309	2293	craniferina_c10937	CUST_11599_PI416193500	NA	NA	NA	Fungus
1555	55	125	22	25	-2.365	-1.242	5.85E-05	0.001296793	2294	craniferina_c2470	CUST_440_PI416193496	255942831	XP_002562184.1	Pc18g03460 [Penicillium chrysogenum Wisconsin 54-1255] 	Fungus
42760	297	1286	279	284	-5.633	-2.494	0.001957158	0.014718595	2295	craniferina_lrc968	CUST_1745_PI416193500	145255273	XP_001398913.1	hypothetical protein An18g04550 [Aspergillus niger] 	Fungus
13598	57	130	5	12	-2.269	-1.182	2.61E-05	0.000770255	2296	craniferina_lrc118	CUST_226_PI416193500	295659199	XP_002790158.1	40S ribosomal protein S26 [Paracoccidioides brasiliensis Pb01] 	Fungus
742	21	6	9	3	4.021	2.008	0.001238682	0.010643055	2297	craniferina_c21406	CUST_14047_PI416193496	NA	NA	NA	Algae
41817	219	80	68	2	2.664	1.414	0.000220221	0.003134701	2298	craniferina_c10017	CUST_11048_PI416193500	171685978	XP_001907930.1	hypothetical protein [Podospora anserina S mat+] 	Fungus
11992	7367	17120	4035	543	-2.545	-1.348	0.000144299	0.002367396	2299	craniferina_c5852	CUST_1901_PI416193496	NA	NA	NA	Algae
10300	2968	1169	609	129	2.51	1.328	0.000129659	0.002225362	2300	craniferina_c16810	CUST_13892_PI416193500	226294730	EEH50150.1	CaaX prenyl proteinase Rce1 [Paracoccidioides brasiliensis Pb18]	Fungus
32238	67	153	10	34	-2.255	-1.173	2.37E-05	0.000718702	2301	craniferina_c27815	CUST_20114_PI416193496	NA	NA	NA	Fungus
31695	12715	28052	1524	3704	-2.204	-1.14	1.23E-05	0.000477121	2302	craniferina_c17109	CUST_14030_PI416193500	189353843	YP_001949470.1	hypothetical protein BMULJ_05092 [Burkholderia multivorans ATCC 17616] 	Algae
38125	48	10	32	7	4.406	2.14	0.001470466	0.012014011	2303	craniferina_c10638	CUST_11420_PI416193500	169613661	XP_001800247.1	hypothetical protein SNOG_09963 [Phaeosphaeria nodorum SN15] 	Fungus
8352	61524	27458	10602	2083	2.221	1.151	1.58E-05	0.00055406	2304	craniferina_c2456	CUST_4041_PI416193500	NA	NA	NA	Fungus
39965	9183	3621	3287	16	2.408	1.268	8.11E-05	0.001614228	2305	craniferina_c1611	CUST_2796_PI416193500	156060541	XP_001596193.1	hypothetical protein SS1G_02409 [Sclerotinia sclerotiorum 1980] 	Fungus
27852	3416	1287	679	85	2.62	1.39	0.000196234	0.002909107	2306	craniferina_c21831	CUST_14710_PI416193500	119491574	XP_001263308.1	"lipase/esterase, putative [Neosartorya fischeri NRRL 181] "	Fungus
493	696	234	311	58	2.777	1.473	0.000316875	0.004060886	2307	craniferina_c25750	CUST_18138_PI416193496	NA	NA	NA	Fungus
3753	5563	550	3818	352	8.794	3.137	0.002574753	0.017851125	2308	craniferina_c15492	CUST_13346_PI416193500	145356284	XP_001422363.1	predicted protein [Ostreococcus lucimarinus CCE9901] 	Fungus
17976	14	55	15	9	-6.005	-2.586	0.002111618	0.01553335	2309	craniferina_c1874	CUST_3197_PI416193500	296420416	XP_002839766.1	hypothetical protein [Tuber melanosporum Mel28] 	Fungus
15770	883	123	585	24	5.698	2.51	0.002010623	0.014990657	2310	Cr_DMini_4609B04.ab1	CUST_17056_PI416193500	159471556	XP_001693922.1	predicted protein [Chlamydomonas reinhardtii] 	Algae
34732	4185	10469	4075	1234	-3.478	-1.798	0.000857126	0.008174688	2311	craniferina_c18650	CUST_11419_PI416193496	NA	NA	NA	Fungus
41841	54	154	22	56	-2.881	-1.527	0.000392084	0.004706514	2312	craniferina_c3344	CUST_762_PI416193496	296412717	XP_002836068.1	hypothetical protein [Tuber melanosporum Mel28] 	Algae
32199	41	7	22	1	5.539	2.47	0.001985724	0.01487317	2313	craniferina_c13141	CUST_6832_PI416193496	NA	NA	NA	Algae
23481	49	124	22	18	-2.655	-1.409	0.000223609	0.003172961	2314	craniferina_c6652	CUST_8668_PI416193500	171685960	XP_001907921.1	hypothetical protein [Podospora anserina S mat+] 	Fungus
8461	33957	14980	8588	143	2.213	1.146	1.50E-05	0.000534904	2315	craniferina_c2267	CUST_3765_PI416193500	225561794	EEH10074.1	conserved hypothetical protein [Ajellomyces capsulatus G186AR]	Fungus
39650	2	10	0	5	-3.897	-1.962	0.001198197	0.010407106	2316	craniferina_c11197	CUST_5322_PI416193496	NA	NA	NA	Fungus
11495	265	829	270	500	-4.105	-2.037	0.001325467	0.011172031	2317	craniferina_c26216	CUST_18587_PI416193496	NA	NA	NA	Fungus
2475	65788	149826	20041	12705	-2.352	-1.234	6.01E-05	0.001319074	2318	Cr_Midi_01C02.ab1	CUST_17725_PI416193500	NA	NA	NA	Algae
38558	6	2	3	0	2.737	1.452	0.000286993	0.003785062	2319	craniferina_c1362	CUST_2397_PI416193500	116194702	XP_001223163.1	hypothetical protein CHGG_03949 [Chaetomium globosum CBS 148.51] 	Fungus
9359	10	24	7	4	-2.746	-1.457	0.000301822	0.003925998	2320	craniferina_lrc422	CUST_789_PI416193500	NA	NA	NA	Fungus
35612	98	248	16	33	-2.55	-1.35	0.000156813	0.002501857	2321	craniferina_c20433	CUST_13122_PI416193496	256726300	EEU39662.1	hypothetical protein NECHADRAFT_43968 [Nectria haematococca mpVI 77-13-4]	Fungus
285	60	6	33	1	8.515	3.09	0.002595595	0.017957029	2322	craniferina_c26682	CUST_19036_PI416193496	NA	NA	NA	Fungus
39810	78	36	8	6	2.166	1.115	6.81E-06	0.00032968	2323	craniferina_c23254	CUST_15796_PI416193496	NA	NA	NA	Algae
36088	1091	507	205	47	2.133	1.093	3.02E-06	0.000197958	2324	craniferina_c6128	CUST_2048_PI416193496	NA	NA	NA	Algae
4111	30	78	13	11	-2.73	-1.449	0.000287393	0.003789104	2325	craniferina_c2334	CUST_3864_PI416193500	156057901	XP_001594874.1	hypothetical protein SS1G_04682 [Sclerotinia sclerotiorum 1980] 	Fungus
13219	1391	3211	127	450	-2.299	-1.201	3.95E-05	0.001002541	2326	craniferina_c25999	CUST_18380_PI416193496	189197635	XP_001935155.1	NADP-dependent leukotriene B4 12-hydroxydehydrogenase [Pyrenophora tritici-repentis Pt-1C-BFP] 	Fungus
38579	8	2	1	0	3.618	1.855	0.001010826	0.009232229	2327	craniferina_c13103	CUST_6799_PI416193496	NA	NA	NA	Algae
30643	3350	7479	2590	545	-2.674	-1.419	0.000248664	0.003421272	2328	craniferina_c3528	CUST_5390_PI416193500	119484088	XP_001261947.1	hypothetical protein NFIA_096720 [Neosartorya fischeri NRRL 181] 	Fungus
16089	209	91	61	4	2.231	1.158	2.08E-05	0.000659339	2329	craniferina_c26144	CUST_18519_PI416193496	297738097	CBI27298.3	unnamed protein product [Vitis vinifera]	Algae
2832	61	177	23	3	-3.007	-1.588	0.000508146	0.005641096	2330	craniferina_c17767	CUST_10608_PI416193496	229159625	ZP_04287638.1	hypothetical protein bcere0009_4300 [Bacillus cereus R309803] 	Fungus
6791	94	45	7	9	2.093	1.065	6.88E-07	7.47E-05	2331	craniferina_c27596	CUST_19914_PI416193496	NA	NA	NA	Fungus
8535	8701	19235	6304	1246	-2.589	-1.373	0.00018359	0.002772722	2332	craniferina_c26559	CUST_18917_PI416193496	NA	NA	NA	Fungus
6903	206	516	74	142	-2.552	-1.352	0.000161691	0.002543303	2333	craniferina_c19541	CUST_12266_PI416193496	NA	NA	NA	Fungus
29347	161	516	27	134	-3.163	-1.661	0.000656841	0.006749654	2334	craniferina_c14781	CUST_8227_PI416193496	189199976	XP_001936325.1	P-type ATPase [Pyrenophora tritici-repentis Pt-1C-BFP] 	Fungus
8195	34	82	3	7	-2.402	-1.264	8.68E-05	0.00168879	2335	craniferina_c7801	CUST_3028_PI416193496	NA	NA	NA	Fungus
4558	962	2131	182	437	-2.215	-1.147	1.76E-05	0.000594491	2336	craniferina_c11463	CUST_5508_PI416193496	NA	NA	NA	Fungus
44096	29	6	21	3	4.299	2.104	0.001525944	0.012373016	2337	craniferina_c9449	CUST_4075_PI416193496	NA	NA	NA	Fungus
16777	35	16	3	4	2.262	1.177	3.10E-05	0.000861596	2338	craniferina_c7636	CUST_9419_PI416193500	NA	NA	NA	Fungus
7836	5535	562	3815	348	8.527	3.092	0.00266685	0.018276949	2339	craniferina_c15492	CUST_13345_PI416193500	145356284	XP_001422363.1	predicted protein [Ostreococcus lucimarinus CCE9901] 	Fungus
34084	8356	1202	5354	589	6.023	2.59	0.002220338	0.016074868	2340	craniferina_c2836	CUST_4515_PI416193500	238495444	XP_002378958.1	"RNA binding protein, putative [Aspergillus flavus NRRL3357] "	Fungus
10832	245	90	99	12	2.569	1.361	0.000175897	0.002689808	2341	craniferina_c3477	CUST_5322_PI416193500	242778644	XP_002479281.1	"fatty acid elongase (Gig30), putative [Talaromyces stipitatus ATCC 10500] "	Fungus
3333	135	19	74	4	6.037	2.594	0.002224373	0.016089789	2342	craniferina_c14902	CUST_8325_PI416193496	NA	NA	NA	Fungus
24349	72	158	10	7	-2.227	-1.155	2.12E-05	0.000667905	2343	craniferina_c4284	CUST_6277_PI416193500	146322860	XP_755189.2	peptidyl-prolyl cis/trans isomerase [Aspergillus fumigatus Af293] 	Fungus
11104	23	4	16	1	4.859	2.281	0.001817811	0.013969685	2344	craniferina_c15479	CUST_8796_PI416193496	NA	NA	NA	Algae
30926	1650	466	908	55	3.102	1.633	0.000622137	0.006494354	2345	craniferina_c14669	CUST_8127_PI416193496	NA	NA	NA	Fungus
20786	29	71	15	15	-2.572	-1.363	0.000181294	0.002752712	2346	craniferina_c14954	CUST_8371_PI416193496	NA	NA	NA	Algae
17233	2783	1285	475	140	2.153	1.107	6.41E-06	0.000318165	2347	craniferina_c15743	CUST_9010_PI416193496	NA	NA	NA	Fungus
42938	95085	37990	35262	830	2.368	1.243	7.31E-05	0.00150021	2348	Cr_DMini_4897D05.ab1	CUST_17256_PI416193500	115492043	XP_001210649.1	conserved hypothetical protein [Aspergillus terreus NIH2624] 	Algae
11407	20	8	3	3	2.599	1.378	0.000202153	0.002963389	2349	craniferina_c9418	CUST_10720_PI416193500	261360024	EEY22452.1	conserved hypothetical protein [Verticillium albo-atrum VaMs.102]	Fungus
30922	2727	6061	564	254	-2.252	-1.171	2.98E-05	0.000838565	2350	craniferina_c6150	CUST_2059_PI416193496	189202080	XP_001937376.1	conserved hypothetical protein [Pyrenophora tritici-repentis Pt-1C-BFP] 	Fungus
10741	2924	1357	300	64	2.148	1.103	5.83E-06	0.000300524	2351	craniferina_c16119	CUST_9307_PI416193496	NA	NA	NA	Fungus
16439	2	5	0	2	-2.631	-1.395	0.000227665	0.003212614	2352	craniferina_c876	CUST_1581_PI416193500	154323824	XP_001561226.1	hypothetical protein BC1G_00311 [Botryotinia fuckeliana B05.10] 	Fungus
967	2341	1033	734	210	2.212	1.145	1.82E-05	0.000606654	2353	craniferina_c21050	CUST_13709_PI416193496	169612525	XP_001799680.1	hypothetical protein SNOG_09385 [Phaeosphaeria nodorum SN15] 	Fungus
2519	13425	5531	4653	1387	2.372	1.246	7.66E-05	0.001552086	2354	craniferina_c5275	CUST_7285_PI416193500	258568520	XP_002585004.1	conserved hypothetical protein [Uncinocarpus reesii 1704] 	Fungus
25348	48	23	7	3	2.078	1.055	4.18E-07	5.40E-05	2355	craniferina_c25925	CUST_18307_PI416193496	NA	NA	NA	Algae
27429	5593	1733	2236	846	3.339	1.74	0.000825126	0.007964555	2356	craniferina_c4754	CUST_6741_PI416193500	NA	NA	NA	Fungus
19059	16	3	1	1	6.314	2.659	0.002313689	0.016513097	2357	craniferina_c20014	CUST_12720_PI416193496	169598518	XP_001792682.1	hypothetical protein SNOG_02063 [Phaeosphaeria nodorum SN15] 	Algae
34979	10931	1731	6413	270	5.403	2.434	0.00207395	0.015336543	2358	craniferina_c3765	CUST_5687_PI416193500	212526752	XP_002143533.1	"arsenite translocating ATPase ArsA, putative [Penicillium marneffei ATCC 18224] "	Algae
24497	1461	603	265	87	2.413	1.271	9.88E-05	0.001845021	2359	Cr_DMini_4897B12.ab1	CUST_17223_PI416193500	156049343	XP_001590638.1	predicted protein [Sclerotinia sclerotiorum 1980] 	Fungus
31156	9	19	1	2	-2.197	-1.135	1.45E-05	0.00052465	2360	craniferina_c17735	CUST_14273_PI416193500	NA	NA	NA	Fungus
37639	2246	5332	439	790	-2.387	-1.255	8.59E-05	0.001679264	2361	craniferina_c1485	CUST_2609_PI416193500	296424357	XP_002841715.1	hypothetical protein [Tuber melanosporum Mel28] 	Fungus
16268	849	1846	421	177	-2.34	-1.226	6.22E-05	0.001345367	2362	craniferina_c12259	CUST_6107_PI416193496	238498062	XP_002380266.1	"nucleoporin, putative [Aspergillus flavus NRRL3357] "	Fungus
3103	7340	40674	6939	14996	-7.227	-2.853	0.002567137	0.017819541	2363	craniferina_lrc28322	CUST_20519_PI416193496	NA	NA	NA	Fungus
22090	36	86	4	10	-2.416	-1.272	0.00010214	0.001889755	2364	craniferina_c4127	CUST_6088_PI416193500	258578207	XP_002543285.1	conserved hypothetical protein [Uncinocarpus reesii 1704] 	Fungus
30556	70	154	23	22	-2.269	-1.182	3.53E-05	0.000933314	2365	craniferina_c18163	CUST_10960_PI416193496	NA	NA	NA	Fungus
26875	41924	17446	3965	2769	2.417	1.273	0.000103594	0.001908574	2366	craniferina_c4674	CUST_6673_PI416193500	212544029	XP_002152169.1	conserved hypothetical protein [Penicillium marneffei ATCC 18224] 	Fungus
32690	75	23	35	10	3.092	1.629	0.000631827	0.006563563	2367	craniferina_c27198	CUST_19537_PI416193496	169780154	XP_001824541.1	hypothetical protein [Aspergillus oryzae RIB40] 	Algae
22701	75	25	21	5	2.941	1.556	0.000492124	0.00552646	2368	craniferina_c12349	CUST_12334_PI416193500	240104706	EER22902.1	hypothetical protein CPC735_022010 [Coccidioides posadasii C735 delta SOWgp]	Algae
4239	98191	44894	9167	1735	2.182	1.125	1.22E-05	0.000476208	2369	craniferina_c2456	CUST_4042_PI416193500	NA	NA	NA	Fungus
32507	3	8	1	1	-3.044	-1.606	0.000582719	0.006211762	2370	craniferina_c9184	CUST_3891_PI416193496	169600087	XP_001793466.1	hypothetical protein SNOG_02873 [Phaeosphaeria nodorum SN15] 	Fungus
11650	27	9	5	1	3.015	1.592	0.000560516	0.006054253	2371	Cr_DMidi_7585B08.ab1	CUST_16130_PI416193500	169599655	XP_001793250.1	hypothetical protein SNOG_02651 [Phaeosphaeria nodorum SN15] 	Fungus
28289	93	202	3	24	-2.162	-1.112	8.95E-06	0.000395139	2372	craniferina_c15025	CUST_8430_PI416193496	295667393	XP_002794246.1	conserved hypothetical protein [Paracoccidioides brasiliensis Pb01] 	Fungus
24731	31	71	4	10	-2.281	-1.19	4.10E-05	0.001027177	2373	craniferina_c20158	CUST_12860_PI416193496	154311873	XP_001555265.1	hypothetical protein BC1G_05970 [Botryotinia fuckeliana B05.10] 	Fungus
4061	515	1559	52	537	-2.925	-1.548	0.0004873	0.005488929	2374	craniferina_c4773	CUST_6770_PI416193500	119193080	XP_001247146.1	hypothetical protein CIMG_00917 [Coccidioides immitis RS]	Fungus
18862	3523	9201	1008	1109	-2.666	-1.414	0.000273652	0.003667255	2375	craniferina_lrc7054	CUST_8955_PI416193500	78033430	CAJ30045.1	conserved hypothetical protein [Magnetospirillum gryphiswaldense]	Fungus
44990	153	50	96	7	2.706	1.436	0.000302741	0.003934191	2376	craniferina_lrc3011	CUST_641_PI416193496	169611877	XP_001799356.1	hypothetical protein SNOG_09053 [Phaeosphaeria nodorum SN15] 	Fungus
14091	290	610	93	39	-2.17	-1.118	1.06E-05	0.000439998	2377	craniferina_c11317	CUST_5401_PI416193496	NA	NA	NA	Fungus
36610	292	645	77	96	-2.237	-1.161	2.72E-05	0.000788818	2378	craniferina_lrc390	CUST_733_PI416193500	156039363	XP_001586789.1	hypothetical protein SS1G_11818 [Sclerotinia sclerotiorum 1980] 	Fungus
42027	4605	876	2630	52	4.472	2.161	0.001671225	0.013168494	2379	craniferina_lrc727	CUST_1317_PI416193500	169622583	XP_001804700.1	hypothetical protein SNOG_14516 [Phaeosphaeria nodorum SN15] 	Fungus
6755	1528	3382	122	73	-2.218	-1.149	2.19E-05	0.000681421	2380	craniferina_c12045	CUST_5940_PI416193496	239612583	EEQ89570.1	conserved hypothetical protein [Ajellomyces dermatitidis ER-3]	Fungus
41782	425	107	198	44	3.881	1.956	0.001312362	0.01109139	2381	craniferina_c15446	CUST_8768_PI416193496	NA	NA	NA	Fungus
35592	7927	135	5582	25	42.67	5.415	0.003640186	0.022853048	2382	craniferina_c24753	CUST_17200_PI416193496	NA	NA	NA	Fungus
42144	73	171	27	19	-2.437	-1.285	0.000118982	0.002099988	2383	craniferina_c10617	CUST_4907_PI416193496	NA	NA	NA	Fungus
32803	9201	18808	143	1332	-2.041	-1.029	7.98E-09	4.02E-06	2384	craniferina_c4826	CUST_6829_PI416193500	119193374	XP_001247293.1	hypothetical protein CIMG_01064 [Coccidioides immitis RS] 	Fungus
37998	511	207	201	33	2.375	1.248	8.62E-05	0.001681259	2385	craniferina_c21437	CUST_14075_PI416193496	256734034	EEU47381.1	predicted protein [Nectria haematococca mpVI 77-13-4]	Fungus
17804	686	90	442	4	6.262	2.647	0.002419291	0.017058334	2386	craniferina_c11349	CUST_5426_PI416193496	169611771	XP_001799303.1	hypothetical protein SNOG_09000 [Phaeosphaeria nodorum SN15] 	Fungus
41245	743	325	205	15	2.235	1.16	2.89E-05	0.000823103	2387	craniferina_c11002	CUST_5173_PI416193496	156054352	XP_001593102.1	hypothetical protein SS1G_06024 [Sclerotinia sclerotiorum 1980] 	Fungus
28590	51	113	4	3	-2.213	-1.146	2.20E-05	0.000683812	2388	craniferina_c8384	CUST_10028_PI416193500	240106604	EER24792.1	hypothetical protein CPC735_001370 [Coccidioides posadasii C735 delta SOWgp]	Fungus
30891	2	4	0	2	-2.165	-1.115	1.08E-05	0.000444299	2389	craniferina_c20737	CUST_13409_PI416193496	56199522	AAV84250.1	ribosomal protein S4 [Culicoides sonorensis]	Algae
32153	6	42	2	42	-4.946	-2.306	0.00196963	0.014774218	2390	craniferina_c22241	CUST_14845_PI416193496	259481078	CBF74281.1	TPA: diacylglycerol acyltransferase type 2A (AFU_orthologue; AFUA_7G03700) [Aspergillus nidulans FGSC A4]	Fungus
19428	14	33	2	2	-2.304	-1.204	5.37E-05	0.001223628	2391	craniferina_c27768	CUST_15248_PI416193500	NA	NA	NA	Fungus
33028	4	14	0	9	-3.454	-1.788	0.000992983	0.009112148	2392	craniferina_c19550	CUST_12275_PI416193496	NA	NA	NA	Fungus
38193	15	2	6	0	6.347	2.666	0.002451177	0.017211031	2393	Cr_DMidi_6817B05.ab1	CUST_15964_PI416193500	NA	NA	NA	Algae
29360	474	1001	22	163	-2.094	-1.066	1.95E-06	0.000151329	2394	craniferina_c24395	CUST_16869_PI416193496	145612880	XP_362680.2	hypothetical protein MGG_08369 [Magnaporthe oryzae 70-15] 	Fungus
3777	47	118	23	23	-2.686	-1.425	0.000307334	0.003976119	2395	craniferina_c24384	CUST_16859_PI416193496	NA	NA	NA	Algae
14601	407	159	158	72	2.568	1.36	0.000201362	0.002958222	2396	craniferina_c24437	CUST_16907_PI416193496	NA	NA	NA	Fungus
40821	9	20	2	1	-2.33	-1.22	6.60E-05	0.001403231	2397	craniferina_c21888	CUST_14507_PI416193496	NA	NA	NA	Fungus
4538	15002	5311	6670	975	2.681	1.423	0.000304138	0.003946048	2398	craniferina_lrc78	CUST_147_PI416193500	71018401	XP_759431.1	hypothetical protein UM03284.1 [Ustilago maydis 521] 	Fungus
70	1442	411	405	299	4.004	2.002	0.001442512	0.01184977	2399	craniferina_c1515	CUST_2649_PI416193500	121712393	XP_001273808.1	"potassium transporter, putative [Aspergillus clavatus NRRL 1] "	Algae
2839	67385	31112	4355	2004	2.166	1.115	1.13E-05	0.000454462	2400	craniferina_lrc399	CUST_750_PI416193500	261360179	EEY22607.1	40S ribosomal protein S3 [Verticillium albo-atrum VaMs.102]	Fungus
35295	5362	1535	3270	766	3.29	1.718	0.000853553	0.008157792	2401	craniferina_c8195	CUST_9882_PI416193500	258570335	XP_002543971.1	hypothetical protein UREG_03488 [Uncinocarpus reesii 1704] 	Fungus
13581	27148	12188	3240	1650	2.231	1.158	2.92E-05	0.00082675	2402	Cr_WMini_1825E02.ab1	CUST_19305_PI416193500	291189787	EFE45055.1	hypothetical protein TRV_00154 [Trichophyton verrucosum HKI 0517]	Fungus
21045	1308	510	451	87	2.468	1.303	0.00014131	0.002351491	2403	craniferina_c6300	CUST_8322_PI416193500	169616880	XP_001801855.1	hypothetical protein SNOG_11616 [Phaeosphaeria nodorum SN15] 	Algae
26379	3050	7148	2625	1050	-2.995	-1.582	0.000578946	0.006192597	2404	craniferina_c3498	CUST_5358_PI416193500	NA	NA	NA	Fungus
32625	8154	2950	3579	831	2.615	1.387	0.000243178	0.003365107	2405	craniferina_c2596	CUST_4215_PI416193500	NA	NA	NA	Algae
36696	4	13	2	5	-3.441	-1.783	0.001001728	0.009173804	2406	craniferina_c14598	CUST_8068_PI416193496	170049776	XP_001870921.1	"fructose-1,6-bisphosphatase 1 [Culex quinquefasciatus] "	Algae1
33127	65825	30177	1894	2513	2.186	1.128	1.59E-05	0.00055406	2407	craniferina_lrc399	CUST_749_PI416193500	261360179	EEY22607.1	40S ribosomal protein S3 [Verticillium albo-atrum VaMs.102]	Fungus
34158	6	13	1	3	-2.345	-1.229	7.73E-05	0.00155855	2408	craniferina_c5856	CUST_1904_PI416193496	NA	NA	NA	Fungus
31119	10	24	2	4	-2.311	-1.208	5.99E-05	0.001318441	2409	craniferina_c23447	CUST_15975_PI416193496	NA	NA	NA	Algae
23982	15923	2881	10551	675	4.444	2.152	0.001743901	0.013588722	2410	craniferina_c8635	CUST_10225_PI416193500	242768440	XP_002341569.1	"heat shock protein/chaperonin HSP78, putative [Talaromyces stipitatus ATCC 10500] "	Fungus
11956	185	82	25	6	2.237	1.162	3.18E-05	0.00086797	2411	craniferina_c11953	CUST_5868_PI416193496	258569467	XP_002543537.1	predicted protein [Uncinocarpus reesii 1704] 	Fungus
40044	15	40	8	6	-2.837	-1.505	0.000451462	0.005207589	2412	craniferina_c11578	CUST_5585_PI416193496	242770378	XP_002341966.1	conserved hypothetical protein [Talaromyces stipitatus ATCC 10500] 	Fungus
4508	25	63	14	12	-2.714	-1.441	0.000341393	0.004280782	2413	craniferina_c19100	CUST_11845_PI416193496	NA	NA	NA	Algae
21390	1081	497	211	46	2.152	1.105	9.45E-06	0.000410054	2414	craniferina_c2918	CUST_4616_PI416193500	189189650	XP_001931164.1	"short-chain specific acyl-CoA dehydrogenase, mitochondrial precursor [Pyrenophora tritici-repentis Pt-1C-BFP] "	Fungus
11564	94	29	33	3	3.163	1.661	0.000766142	0.007550809	2415	BTK05726015(c)SJ1(t)Dry_0.5-1kb_1441-1536_H3(p)T3(s)090205SJ1SEQ1.024.ab1	CUST_15506_PI416193500	NA	NA	NA	NA
700	12	35	1	8	-2.909	-1.54	0.000510416	0.005657048	2416	craniferina_c5401	CUST_7432_PI416193500	154273497	XP_001537600.1	predicted protein [Ajellomyces capsulatus NAm1] 	Algae
32261	1597	3386	924	154	-2.345	-1.23	8.10E-05	0.001613632	2417	craniferina_c23947	CUST_16447_PI416193496	NA	NA	NA	Fungus
19372	262	83	93	3	2.994	1.582	0.000591021	0.006272365	2418	craniferina_c5190	CUST_7205_PI416193500	NA	NA	NA	Fungus
14159	11	2	9	1	4.049	2.017	0.001533533	0.012419731	2419	craniferina_c14100	CUST_7659_PI416193496	NA	NA	NA	Fungus
38822	14	31	5	3	-2.323	-1.216	6.72E-05	0.001416567	2420	craniferina_c3448	CUST_5278_PI416193500	261199133	XP_002625968.1	nuclear pore complex subunit Nup85 [Ajellomyces dermatitidis SLH14081] 	Algae
5623	15	57	8	19	-3.962	-1.986	0.001463301	0.011979166	2421	craniferina_c15677	CUST_8955_PI416193496	291245048	XP_002742406.1	PREDICTED: predicted protein-like [Saccoglossus kowalevskii]	Fungus
38424	82	37	18	2	2.165	1.115	1.24E-05	0.00047893	2422	craniferina_c13283	CUST_6960_PI416193496	145238680	XP_001391987.1	hypothetical protein An07g09130 [Aspergillus niger] 	Fungus
38466	870	410	80	26	2.122	1.085	5.47E-06	0.000290144	2423	craniferina_c25376	CUST_17789_PI416193496	242818028	XP_002487048.1	"CCR4-NOT core complex subunit Caf1, putative [Talaromyces stipitatus ATCC 10500] "	Fungus
9250	23	10	5	4	2.484	1.312	0.000155482	0.002484849	2424	craniferina_c21704	CUST_14336_PI416193496	159486869	XP_001701459.1	component of TRAPP complex [Chlamydomonas reinhardtii] 	Algae
29567	31	68	3	24	-2.142	-1.099	8.22E-06	0.000373017	2425	craniferina_c17836	CUST_10668_PI416193496	296415161	XP_002837260.1	hypothetical protein [Tuber melanosporum Mel28] 	Fungus
22256	243	515	35	35	-2.135	-1.094	7.00E-06	0.000335388	2426	craniferina_c8172	CUST_3235_PI416193496	NA	NA	NA	Fungus
29986	57	2	40	0	21.97	4.457	0.003595676	0.02266232	2427	craniferina_c6459	CUST_8469_PI416193500	NA	NA	NA	Algae
15866	13045	28069	4698	2371	-2.239	-1.163	3.45E-05	0.000917231	2428	craniferina_lrc452	CUST_842_PI416193500	154292104	XP_001546629.1	hypothetical protein BC1G_14861 [Botryotinia fuckeliana B05.10] 	Fungus
14196	34	226	43	214	-9.304	-3.218	0.003053547	0.020175294	2429	craniferina_c25629	CUST_18023_PI416193496	50539796	NP_001002368.1	cathepsin L.1 [Danio rerio] 	Fungus
25854	65	30	3	5	2.198	1.136	2.06E-05	0.0006563	2430	craniferina_c4076	CUST_6039_PI416193500	242782188	XP_002479950.1	Dor1-like family protein [Talaromyces stipitatus ATCC 10500] 	Fungus
2050	2168	913	581	132	2.329	1.22	7.10E-05	0.001468521	2431	craniferina_c20674	CUST_13349_PI416193496	NA	NA	NA	Fungus
43624	2438	5376	611	347	-2.246	-1.168	3.77E-05	0.000976182	2432	craniferina_c19845	CUST_12555_PI416193496	156057891	XP_001594869.1	hypothetical protein SS1G_04677 [Sclerotinia sclerotiorum 1980] 	Fungus
20636	774	2893	419	748	-3.997	-1.999	0.001514544	0.012305062	2433	craniferina_lrc950	CUST_1714_PI416193500	296810840	XP_002845758.1	bax Inhibitor family protein [Arthroderma otae CBS 113480] 	Fungus
25093	811	341	244	86	2.35	1.233	8.68E-05	0.00168879	2434	craniferina_c25570	CUST_17969_PI416193496	242088201	XP_002439933.1	hypothetical protein SORBIDRAFT_09g022940 [Sorghum bicolor] 	Algae
28246	20470	9734	1179	1237	2.113	1.079	4.63E-06	0.000259643	2435	craniferina_lrc638	CUST_1162_PI416193500	189200831	XP_001936752.1	40S ribosomal protein S20 [Pyrenophora tritici-repentis Pt-1C-BFP] 	Fungus
13159	516	195	169	2	2.536	1.342	0.000197589	0.002922101	2436	Cr_DMini_3841E09.ab1	CUST_16954_PI416193500	226463723	EEH61001.1	predicted protein [Micromonas pusilla CCMP1545]	Algae
11671	104	36	41	7	2.708	1.437	0.000348136	0.004333412	2437	craniferina_c6748	CUST_8741_PI416193500	121707296	XP_001271791.1	"molybdenum cofactor sulfurase protein (HxB), putative [Aspergillus clavatus NRRL 1] "	Fungus
27923	224	83	72	3	2.599	1.378	0.000246747	0.00340064	2438	craniferina_c10017	CUST_11047_PI416193500	171685978	XP_001907930.1	hypothetical protein [Podospora anserina S mat+] 	Fungus
30054	2331	5339	448	329	-2.316	-1.211	6.70E-05	0.001414744	2439	craniferina_lrc119	CUST_228_PI416193500	189191948	XP_001932313.1	ubiquitin-conjugating enzyme E2-16 kDa [Pyrenophora tritici-repentis Pt-1C-BFP] 	Fungus
11639	151395	65119	23781	5532	2.31	1.208	6.41E-05	0.001372283	2440	craniferina_lrc326	CUST_618_PI416193500	156057023	XP_001594435.1	hypothetical protein SS1G_04242 [Sclerotinia sclerotiorum 1980] 	Fungus
20975	59	20	17	5	2.915	1.544	0.000544735	0.005942202	2441	craniferina_c21756	CUST_14704_PI416193500	154312132	XP_001555394.1	conserved hypothetical protein [Botryotinia fuckeliana B05.10] 	Fungus
29782	6544	13568	1070	1707	-2.081	-1.057	1.88E-06	0.000147842	2442	craniferina_c1803	CUST_3093_PI416193500	170094442	XP_001878442.1	predicted protein [Laccaria bicolor S238N-H82] 	Fungus
32751	78	33	19	6	2.368	1.244	9.81E-05	0.001835202	2443	craniferina_c12148	CUST_12247_PI416193500	NA	NA	NA	Fungus
21102	34	3	40	3	6.029	2.592	0.00249952	0.017454242	2444	Cr_WMidi_7201F11.ab1	CUST_18403_PI416193500	NA	NA	NA	Fungus
5928	3340	7395	624	833	-2.231	-1.158	3.36E-05	0.000898454	2445	craniferina_c13719	CUST_7335_PI416193496	NA	NA	NA	Fungus
9422	33	70	1	9	-2.124	-1.087	6.61E-06	0.00032469	2446	craniferina_c4251	CUST_1128_PI416193496	NA	NA	NA	Fungus
578	486	200	182	29	2.318	1.213	6.98E-05	0.001451118	2447	Cr_DMidi_5281F06.ab1	CUST_15740_PI416193500	159478192	XP_001697188.1	metallophosphoesterase [Chlamydomonas reinhardtii] 	Algae
29582	262	599	75	113	-2.325	-1.217	7.38E-05	0.001507495	2448	craniferina_c2474	CUST_442_PI416193496	NA	NA	NA	Fungus
29719	2440	5363	1970	329	-2.679	-1.422	0.000333326	0.004210795	2449	craniferina_c3528	CUST_5389_PI416193500	119484088	XP_001261947.1	hypothetical protein NFIA_096720 [Neosartorya fischeri NRRL 181] 	Fungus
6169	155	329	4	65	-2.093	-1.066	3.05E-06	0.000199401	2450	craniferina_c7980	CUST_9694_PI416193500	238492297	XP_002377385.1	"short-chain dehydrogenase, putative [Aspergillus flavus NRRL3357] "	Fungus
14766	1029	2308	352	43	-2.336	-1.224	8.13E-05	0.001614764	2451	craniferina_c14310	CUST_7825_PI416193496	169609112	XP_001797975.1	hypothetical protein SNOG_07642 [Phaeosphaeria nodorum SN15] 	Algae
10659	106	28	44	1	3.535	1.822	0.001142341	0.01003964	2452	craniferina_c6815	CUST_2419_PI416193496	NA	NA	NA	Fungus
27694	104	524	93	111	-6.569	-2.716	0.002723583	0.018576435	2453	craniferina_c19578	CUST_12301_PI416193496	123489278	XP_001325357.1	hypothetical protein [Trichomonas vaginalis G3] 	Algae
36014	330	4203	282	2221	-15.175	-3.924	0.003578594	0.022595376	2454	craniferina_lrc9179	CUST_10578_PI416193500	156358789	XP_001624697.1	predicted protein [Nematostella vectensis] 	Fungus
31479	255	840	263	172	-4.9	-2.293	0.002137767	0.015686069	2455	craniferina_c18827	CUST_11588_PI416193496	NA	NA	NA	Fungus
41309	35	75	13	5	-2.202	-1.139	2.59E-05	0.000767894	2456	craniferina_c9587	CUST_10805_PI416193500	189195574	XP_001934125.1	conserved hypothetical protein [Pyrenophora tritici-repentis Pt-1C-BFP] 	Fungus
19505	38305	77332	6419	2356	-2.037	-1.026	1.46E-07	2.71E-05	2457	craniferina_lrc208	CUST_391_PI416193500	212546515	XP_002153411.1	"coactivator bridging factor 1 (Mbf1), putative [Penicillium marneffei ATCC 18224] "	Fungus
43587	43	106	22	9	-2.626	-1.393	0.000288319	0.003793945	2458	craniferina_c24899	CUST_17341_PI416193496	242818817	XP_002487192.1	"TRAF-like signal transducer, putative [Talaromyces stipitatus ATCC 10500] "	Fungus
13173	218	107	20	16	2.059	1.042	8.37E-07	8.54E-05	2459	craniferina_c16254	CUST_9414_PI416193496	238495883	XP_002379177.1	conserved hypothetical protein [Aspergillus flavus NRRL3357] 	Fungus
41468	79	35	18	7	2.226	1.154	3.49E-05	0.000927534	2460	craniferina_c12148	CUST_12248_PI416193500	NA	NA	NA	Fungus
39549	14	2	10	0	4.067	2.024	0.001646944	0.013045267	2461	craniferina_c23713	CUST_16226_PI416193496	154309997	XP_001554331.1	hypothetical protein BC1G_06919 [Botryotinia fuckeliana B05.10] 	Fungus
11907	49	5	29	1	7.997	3	0.003049178	0.020156229	2462	craniferina_c2616	CUST_4239_PI416193500	255943817	XP_002562676.1	Pc20g01160 [Penicillium chrysogenum Wisconsin 54-1255] 	Fungus
11038	606	242	144	38	2.481	1.311	0.000169594	0.002621947	2463	craniferina_c8604	CUST_10205_PI416193500	70998352	XP_753898.1	peroxisomal copper amine oxidase [Aspergillus fumigatus Af293] 	Fungus
16478	2	15	0	16	-5.409	-2.435	0.002368013	0.016789078	2464	craniferina_c12142	CUST_6012_PI416193496	1408194	AAB03661.1	myosin heavy chain [Placopecten magellanicus]	Fungus
42329	21	67	9	6	-3.424	-1.776	0.001085796	0.009691076	2465	craniferina_c6841	CUST_2439_PI416193496	NA	NA	NA	Algae
28733	69	190	2	71	-2.611	-1.385	0.000283555	0.003755127	2466	craniferina_c27455	CUST_19779_PI416193496	255937445	XP_002559749.1	Pc13g13350 [Penicillium chrysogenum Wisconsin 54-1255] 	Algae
35994	465	1114	42	367	-2.323	-1.216	8.12E-05	0.001614764	2467	craniferina_c24733	CUST_17182_PI416193496	145238354	XP_001391824.1	hypothetical protein An07g07500 [Aspergillus niger] 	Algae
31865	57	24	6	1	2.365	1.242	0.000106901	0.001947889	2468	Cr_DMini_4609C04.ab1	CUST_17074_PI416193500	NA	NA	NA	Fungus
39327	14057	6734	2475	170	2.065	1.046	1.41E-06	0.000121631	2469	craniferina_c2170	CUST_3630_PI416193500	225557366	EEH05652.1	eukaryotic peptide chain release factor GTP-binding subunit [Ajellomyces capsulatus G186AR]	Fungus
[truncated: 6,406,019 more chars]
