# Supplementary material for: Whole transcriptome characterization of the effects of dehydration and rehydration on Cladonia rangiferina, the grey reindeer lichen
Source: BMC Genomics. 2013 Dec 10;14:870. doi: 10.1186/1471-2164-14-870 (PMC3878897; doi:10.1186/1471-2164-14-870)
Supplement: Additional file 13 — The full DE transcript list for comparison W1h vs. Dry. [file 1471-2164-14-870-S13.xls]

Feature identifier	Mean expression level for the specified sample group	Mean expression level for the specified sample group	Standard deviation (of the expression) for the specified sample group	Standard deviation (of the expression) for the specified sample group	Expression ratio (fold-change) between the compared sample groups	Expression ratio (fold-change) between the compared sample groups on the 2-logarithmics scale	T-test p-value for the comparison between the sample groups	FDR-adjusted p-value for the comparison between the sample groups	Average ranking value based on both p-value and fold-change; value 1 is the strongest DE feature						
ID	mean_W1h	mean_Dry	sd_W1h	sd_Dry	FC	logFC	P.Value	adj.P.Val	avgRank	SystematicName	ProbeName	GI	Other	Description	Symbiont classification
17306	2	39673	1	3500	-18017.61	-14.137	5.44E-19	9.65E-15	1	craniferina_c2605	CUST_4225_PI416193500	156030677	XP_001584665.1	hypothetical protein SS1G_14434 [Sclerotinia sclerotiorum 1980] 	Fungus
40839	2	35733	0	3324	-15173.151	-13.889	7.11E-19	9.65E-15	2	craniferina_c2605	CUST_4226_PI416193500	156030677	XP_001584665.1	hypothetical protein SS1G_14434 [Sclerotinia sclerotiorum 1980] 	Fungus
27322	2	10683	0	1032	-5847.447	-12.514	1.62E-17	4.40E-14	3	craniferina_c1757	CUST_3021_PI416193500	189189766	XP_001931222.1	conserved hypothetical protein [Pyrenophora tritici-repentis Pt-1C-BFP] 	Fungus
35875	2	4313	0	391	-1968.04	-10.943	5.32E-18	3.61E-14	4	craniferina_c4171	CUST_1098_PI416193496	NA	NA	NA	Algae
2502	2	2925	0	265	-1306.343	-10.351	1.33E-18	1.35E-14	5	craniferina_c7051	CUST_8951_PI416193500	70986068	XP_748534.1	ion channel [Aspergillus fumigatus Af293] 	Fungus
37737	2	2915	0	750	-1353.797	-10.403	7.41E-18	4.32E-14	6	craniferina_c22257	CUST_14861_PI416193496	NA	NA	NA	Fungus
12557	2	2952	0	258	-1486.742	-10.538	1.36E-17	4.40E-14	7	craniferina_c7051	CUST_8952_PI416193500	70986068	XP_748534.1	ion channel [Aspergillus fumigatus Af293] 	Fungus
35121	2	2926	0	447	-1374.422	-10.425	1.30E-17	4.40E-14	8	craniferina_c5311	CUST_7325_PI416193500	296821528	XP_002850145.1	conserved hypothetical protein [Arthroderma otae CBS 113480] 	Fungus
39801	2	3767	0	621	-1576.084	-10.622	1.73E-17	4.40E-14	9	craniferina_c5311	CUST_7326_PI416193500	296821528	XP_002850145.1	conserved hypothetical protein [Arthroderma otae CBS 113480] 	Fungus
41041	2	1913	0	61	-907.945	-9.826	1.16E-17	4.40E-14	10	craniferina_c14476	CUST_12995_PI416193500	169610125	XP_001798481.1	hypothetical protein SNOG_08156 [Phaeosphaeria nodorum SN15] 	Fungus
24946	2	2076	0	188	-1155.974	-10.175	2.67E-17	6.40E-14	11	craniferina_c18879	CUST_11637_PI416193496	NA	NA	NA	Fungus
7570	2	1849	0	37	-877.757	-9.778	1.70E-17	4.40E-14	12	craniferina_c14476	CUST_12996_PI416193500	169610125	XP_001798481.1	hypothetical protein SNOG_08156 [Phaeosphaeria nodorum SN15] 	Fungus
16013	2	2623	0	246	-1437.562	-10.489	3.85E-16	5.23E-13	13	craniferina_c14710	CUST_13075_PI416193500	116180328	XP_001220013.1	hypothetical protein CHGG_00792 [Chaetomium globosum CBS 148.51] 	Fungus
10201	4	9173	2	1024	-2317.453	-11.178	5.29E-15	4.12E-12	14	craniferina_c1757	CUST_3022_PI416193500	189189766	XP_001931222.1	conserved hypothetical protein [Pyrenophora tritici-repentis Pt-1C-BFP] 	Fungus
220	4	2031	1	292	-487.835	-8.93	3.04E-14	1.74E-11	15	craniferina_c14156	CUST_7700_PI416193496	NA	NA	NA	Fungus
11243	373	2	30	0	186.518	7.543	3.42E-17	7.73E-14	16	craniferina_c25533	CUST_17937_PI416193496	NA	NA	NA	Fungus
19477	2921	16	532	9	191.948	7.585	3.56E-16	5.18E-13	17	craniferina_c1796	CUST_3079_PI416193500	242762216	XP_002340331.1	"nuclear pore complex subunit Nup192, putative [Talaromyces stipitatus ATCC 10500] "	Fungus
17776	491	2	37	1	219.105	7.775	2.54E-15	2.41E-12	18	craniferina_c22596	CUST_15171_PI416193496	NA	NA	NA	Fungus
16737	2	37665	0	10133	-18648.258	-14.187	4.03E-13	1.32E-10	19	craniferina_c8951	CUST_10440_PI416193500	154322401	XP_001560515.1	hypothetical protein BC1G_00543 [Botryotinia fuckeliana B05.10] 	Fungus
11336	400	2	82	0	165.524	7.371	9.29E-18	4.36E-14	20	craniferina_c2533	CUST_468_PI416193496	67904308	XP_682410.1	hypothetical protein AN9141.2 [Aspergillus nidulans FGSC A4] 	Fungus
25668	2	5499	0	281	-2840.626	-11.472	4.31E-13	1.41E-10	21	Cr_DMini_4609D02.ab1	CUST_17090_PI416193500	169594952	XP_001790900.1	hypothetical protein SNOG_00207 [Phaeosphaeria nodorum SN15] 	Fungus
15237	7	68548	1	4215	-10016.996	-13.29	7.43E-13	2.11E-10	22	craniferina_lrc818	CUST_1482_PI416193500	189197939	XP_001935307.1	nitrite reductase [Pyrenophora tritici-repentis Pt-1C-BFP] 	Fungus
9591	6	46596	2	4101	-7727.101	-12.916	7.32E-13	2.10E-10	23	craniferina_lrc818	CUST_1481_PI416193500	189197939	XP_001935307.1	nitrite reductase [Pyrenophora tritici-repentis Pt-1C-BFP] 	Fungus
40647	3	34390	0	9596	-12903.291	-13.655	7.52E-13	2.11E-10	24	craniferina_c8951	CUST_10439_PI416193500	154322401	XP_001560515.1	hypothetical protein BC1G_00543 [Botryotinia fuckeliana B05.10] 	Fungus
3981	15	3825	6	244	-264.547	-8.047	7.00E-14	3.33E-11	25	craniferina_lrc677	CUST_1233_PI416193500	119474181	XP_001258966.1	hypothetical protein NFIA_004250 [Neosartorya fischeri NRRL 181] 	Fungus
25152	2	5020	0	1026	-2475.115	-11.273	5.87E-13	1.77E-10	26	craniferina_lrc783	CUST_1415_PI416193500	121704832	XP_001270679.1	"siroheme synthase, putative [Aspergillus clavatus NRRL 1] "	Fungus
36897	5	1536	1	281	-297.661	-8.218	1.11E-13	4.74E-11	27	craniferina_c24029	CUST_16525_PI416193496	NA	NA	NA	Fungus
37198	4792	34	281	25	168.875	7.4	2.51E-15	2.41E-12	28	craniferina_c24577	CUST_15023_PI416193500	226294130	EEH49550.1	hypothetical protein PADG_05629 [Paracoccidioides brasiliensis Pb18]	Fungus
23141	2484	15	194	3	171.251	7.42	4.18E-15	3.55E-12	29	craniferina_lrc325	CUST_616_PI416193500	154322264	XP_001560447.1	hypothetical protein BC1G_01279 [Botryotinia fuckeliana B05.10] 	Fungus
6481	4148	28	379	22	175.006	7.451	7.34E-15	5.44E-12	30	Cr_DMini_673E02.ab1	CUST_17449_PI416193500	239612656	EEQ89643.1	Swr1p complex component [Ajellomyces dermatitidis ER-3]	Fungus
40516	4374	30	343	21	166.431	7.379	3.57E-15	3.23E-12	31	Cr_DMini_673E02.ab1	CUST_17448_PI416193500	239612656	EEQ89643.1	Swr1p complex component [Ajellomyces dermatitidis ER-3]	Fungus
21258	1905	12	123	1	160.461	7.326	2.05E-15	2.14E-12	32	craniferina_lrc325	CUST_615_PI416193500	154322264	XP_001560447.1	hypothetical protein BC1G_01279 [Botryotinia fuckeliana B05.10] 	Fungus
22700	5	1917	5	174	-578.382	-9.176	5.40E-13	1.67E-10	33	craniferina_lrc677	CUST_1234_PI416193500	119474181	XP_001258966.1	hypothetical protein NFIA_004250 [Neosartorya fischeri NRRL 181] 	Fungus
4151	591	3	7	1	181.189	7.501	2.96E-14	1.74E-11	34	craniferina_c1151	CUST_2055_PI416193500	121713458	XP_001274340.1	riboflavin aldehyde-forming enzyme [Aspergillus clavatus NRRL 1] 	Fungus
13298	4	37122	2	13093	-9388.799	-13.197	2.01E-12	4.57E-10	35	craniferina_lrc423	CUST_792_PI416193500	258564060	XP_002582775.1	30 kDa heat shock protein [Uncinocarpus reesii 1704] 	Fungus
9707	2723	20	394	9	144.124	7.171	1.12E-15	1.27E-12	36	craniferina_c4716	CUST_6703_PI416193500	67522511	XP_659316.1	hypothetical protein AN1712.2 [Aspergillus nidulans FGSC A4] 	Algae
6059	1206	4	169	4	365.128	8.512	7.00E-13	2.04E-10	37	craniferina_c5428	CUST_7458_PI416193500	NA	NA	NA	Fungus
27055	6	28357	4	5280	-5621.813	-12.457	2.22E-12	4.99E-10	38	craniferina_lrc344	CUST_652_PI416193500	119191840	XP_001246526.1	hypothetical protein CIMG_00297 [Coccidioides immitis RS]	Fungus
38504	2	16285	0	5940	-6701.129	-12.71	2.80E-12	5.95E-10	39	Cr_Midi_01G04.ab1	CUST_17810_PI416193500	NA	NA	NA	Algae
2719	1209	10	72	6	135.707	7.084	7.84E-16	9.39E-13	40	craniferina_c23387	CUST_15920_PI416193496	NA	NA	NA	Fungus
29716	2	14981	0	2485	-6595.657	-12.687	4.04E-12	8.15E-10	41	craniferina_c19267	CUST_12006_PI416193496	238493877	XP_002378175.1	conserved hypothetical protein [Aspergillus flavus NRRL3357] 	Algae
13482	655	2	104	0	350.968	8.455	1.41E-12	3.49E-10	42	craniferina_c11344	CUST_11831_PI416193500	189207611	XP_001940139.1	predicted protein [Pyrenophora tritici-repentis Pt-1C-BFP] 	Fungus
16037	4802	41	125	34	147.75	7.207	3.66E-14	2.01E-11	43	craniferina_c24577	CUST_15024_PI416193500	226294130	EEH49550.1	hypothetical protein PADG_05629 [Paracoccidioides brasiliensis Pb18]	Fungus
35956	2143	18	195	5	121.507	6.925	9.62E-18	4.36E-14	44	craniferina_c1745	CUST_2999_PI416193500	240105626	EER23819.1	Cytochrome P450 family protein [Coccidioides posadasii C735 delta SOWgp]	Fungus
12880	5755	40	1528	32	170.665	7.415	1.93E-13	7.43E-11	45	craniferina_c2660	CUST_4294_PI416193500	169618816	XP_001802821.1	hypothetical protein SNOG_12600 [Phaeosphaeria nodorum SN15] 	Fungus
7499	4523	38	420	18	127.042	6.989	1.59E-16	2.69E-13	46	craniferina_c6532	CUST_8557_PI416193500	NA	NA	NA	Fungus
33968	542	4	105	2	148.91	7.218	8.09E-14	3.71E-11	47	craniferina_c15608	CUST_8901_PI416193496	NA	NA	NA	Fungus
43014	4	18203	2	7388	-4050.31	-11.984	6.11E-12	1.14E-09	48	BTK04449014(c)SJ1(t)1-3kb_G1_0.125x(p)T3(s)070611SJ1SEQ1.031.ab1	CUST_15413_PI416193500	NA	NA	NA	Fungus
41054	2380	19	432	13	145.964	7.189	7.73E-14	3.58E-11	49	Cr_DMini_3841A06.ab1	CUST_16863_PI416193500	212532549	XP_002146431.1	DDHD domain protein [Penicillium marneffei ATCC 18224] 	Fungus
1326	2829	22	748	13	140.87	7.138	3.77E-14	2.05E-11	50	craniferina_c10879	CUST_11559_PI416193500	154295419	XP_001548145.1	hypothetical protein BC1G_13188 [Botryotinia fuckeliana B05.10] 	Fungus
40758	8331	75	560	46	123.69	6.951	1.50E-15	1.65E-12	51	craniferina_c6532	CUST_8558_PI416193500	NA	NA	NA	Fungus
13502	2	260	0	28	-127.661	-6.996	3.99E-15	3.46E-12	52	craniferina_c1525	CUST_2666_PI416193500	NA	NA	NA	Fungus
25318	1168	7	272	7	236.409	7.885	1.58E-12	3.78E-10	53	craniferina_c3843	CUST_5775_PI416193500	NA	NA	NA	Fungus
32110	382	3	75	1	149.147	7.221	2.71E-13	9.68E-11	54	craniferina_c10624	CUST_4913_PI416193496	121703902	XP_001270215.1	conserved hypothetical protein [Aspergillus clavatus NRRL 1] 	Fungus
39018	2	356	0	63	-145.787	-7.188	2.63E-13	9.50E-11	55	craniferina_c15865	CUST_9109_PI416193496	NA	NA	NA	Fungus
3215	1777	17	237	9	113.968	6.832	8.21E-16	9.56E-13	56	craniferina_lrc1081	CUST_2161_PI416105755	156055516	XP_001593682.1	hypothetical protein SS1G_05110 [Sclerotinia sclerotiorum 1980] 	Fungus
10561	10476	81	2925	57	146.429	7.194	2.85E-13	9.86E-11	57	craniferina_c2660	CUST_4293_PI416193500	169618816	XP_001802821.1	hypothetical protein SNOG_12600 [Phaeosphaeria nodorum SN15] 	Fungus
16462	8	47137	3	16472	-5516.573	-12.43	1.58E-11	2.53E-09	58	craniferina_lrc423	CUST_791_PI416193500	258564060	XP_002582775.1	30 kDa heat shock protein [Uncinocarpus reesii 1704] 	Fungus
28483	3	435	1	27	-140.06	-7.13	2.52E-13	9.33E-11	59	craniferina_c6646	CUST_8661_PI416193500	NA	NA	NA	Fungus
35504	27	3458	12	705	-135.221	-7.079	2.54E-13	9.33E-11	60	craniferina_c23767	CUST_16278_PI416193496	NA	NA	NA	Fungus
45199	436	5	40	0	94.099	6.556	1.15E-19	4.68E-15	61	craniferina_c22608	CUST_15183_PI416193496	NA	NA	NA	Fungus
809	4661	46	258	37	123.533	6.949	8.35E-14	3.74E-11	62	craniferina_c11472	CUST_5517_PI416193496	NA	NA	NA	Fungus
43237	4	635	1	119	-173.634	-7.44	2.49E-12	5.46E-10	63	craniferina_c27150	CUST_19490_PI416193496	NA	NA	NA	Algae
14216	2125	17	290	11	140.186	7.131	5.30E-13	1.65E-10	64	craniferina_c5428	CUST_7457_PI416193500	NA	NA	NA	Fungus
21529	209	2	7	0	112.723	6.817	2.88E-14	1.73E-11	65	craniferina_c11687	CUST_5662_PI416193496	NA	NA	NA	Fungus
40504	4189	35	672	21	131.574	7.04	2.62E-13	9.50E-11	66	craniferina_c8156	CUST_3224_PI416193496	NA	NA	NA	Fungus
4650	1619	17	199	10	108.228	6.758	8.91E-15	6.16E-12	67	craniferina_lrc1081	CUST_1941_PI416193500	156055516	XP_001593682.1	hypothetical protein SS1G_05110 [Sclerotinia sclerotiorum 1980] 	Fungus
40225	17020	163	4335	100	114.453	6.839	5.12E-14	2.64E-11	68	craniferina_c1844	CUST_3148_PI416193500	171691558	XP_001910704.1	hypothetical protein [Podospora anserina S mat+] 	Algae
2947	5286	40	971	24	145.336	7.183	9.58E-13	2.53E-10	69	craniferina_c5892	CUST_7935_PI416193500	145245219	XP_001394877.1	hypothetical protein An11g09190 [Aspergillus niger] 	Fungus
37733	1974	11	484	13	323.281	8.337	1.38E-11	2.25E-09	70	craniferina_c3843	CUST_5776_PI416193500	NA	NA	NA	Fungus
28509	2	458	0	54	-246.789	-7.947	9.42E-12	1.64E-09	71	craniferina_c13844	CUST_7443_PI416193496	268570134	XP_002640700.1	C. briggsae CBR-DNJ-12 protein [Caenorhabditis briggsae] 	Fungus
33822	6305	71	172	44	99.921	6.643	2.43E-15	2.41E-12	72	craniferina_c4603	CUST_6603_PI416193500	225679919	EEH18203.1	karyopherin [Paracoccidioides brasiliensis Pb03]	Fungus
6424	8573	85	740	52	112.13	6.809	5.10E-14	2.64E-11	73	craniferina_c3124	CUST_4895_PI416193500	226291871	EEH47299.1	DNA-directed RNA polymerase [Paracoccidioides brasiliensis Pb18]	Fungus
31857	38	5428	17	261	-153.637	-7.263	2.25E-12	4.99E-10	74	craniferina_c15346	CUST_8690_PI416193496	NA	NA	NA	Fungus
10319	11431	106	2035	93	134.344	7.07	5.83E-13	1.77E-10	75	craniferina_c3997	CUST_5942_PI416193500	169626359	XP_001806580.1	hypothetical protein SNOG_16466 [Phaeosphaeria nodorum SN15] 	Fungus
8000	2	5903	1	292	-2461.573	-11.265	4.01E-11	5.30E-09	76	craniferina_c10780	CUST_5025_PI416193496	NA	NA	NA	Fungus
21838	873	5	119	5	250.036	7.966	1.71E-11	2.71E-09	77	craniferina_c22101	CUST_14711_PI416193496	156059238	XP_001595542.1	hypothetical protein SS1G_03631 [Sclerotinia sclerotiorum 1980] 	Fungus
42609	6234	77	167	31	85.638	6.42	4.55E-17	9.76E-14	78	craniferina_c4603	CUST_6604_PI416193500	225679919	EEH18203.1	karyopherin [Paracoccidioides brasiliensis Pb03]	Fungus
10123	3048	25	332	18	137.822	7.107	1.58E-12	3.78E-10	79	craniferina_c27146	CUST_19486_PI416193496	NA	NA	NA	Fungus
5792	22817	255	2359	148	98.837	6.627	3.65E-14	2.01E-11	80	craniferina_c3703	CUST_5591_PI416193500	169597365	XP_001792106.1	hypothetical protein SNOG_01468 [Phaeosphaeria nodorum SN15] 	Fungus
36903	14	1330	5	123	-100.635	-6.653	6.81E-14	3.30E-11	81	craniferina_c9008	CUST_10474_PI416193500	156061917	XP_001596881.1	hypothetical protein SS1G_03104 [Sclerotinia sclerotiorum 1980] 	Fungus
21320	205	2	29	0	109.218	6.771	2.20E-13	8.33E-11	82	craniferina_c11448	CUST_5497_PI416193496	189208003	XP_001940335.1	conserved hypothetical protein [Pyrenophora tritici-repentis Pt-1C-BFP] 	Fungus
14870	2814	29	698	17	106.598	6.736	1.83E-13	7.25E-11	83	craniferina_c10879	CUST_11560_PI416193500	154295419	XP_001548145.1	hypothetical protein BC1G_13188 [Botryotinia fuckeliana B05.10] 	Fungus
929	10661	122	1352	93	103.697	6.696	1.14E-13	4.84E-11	84	Cr_WMini_1633D10.ab1	CUST_19172_PI416193500	67523411	XP_659765.1	hypothetical protein AN2161.2 [Aspergillus nidulans FGSC A4] 	Algae
41723	8682	88	1224	68	117.64	6.878	6.20E-13	1.84E-10	85	craniferina_c15180	CUST_8553_PI416193496	NA	NA	NA	Fungus
13262	6	16682	3	7089	-2625.378	-11.358	7.62E-11	9.13E-09	86	BTK04449014(c)SJ1(t)1-3kb_G1_0.125x(p)T3(s)070611SJ1SEQ1.031.ab1	CUST_15414_PI416193500	NA	NA	NA	Fungus
842	4	703	0	163	-195.884	-7.614	2.14E-11	3.27E-09	87	craniferina_c4017	CUST_5971_PI416193500	119192604	XP_001246908.1	hypothetical protein CIMG_00679 [Coccidioides immitis RS]	Fungus
15229	11437	117	2069	104	123.52	6.949	1.02E-12	2.68E-10	88	craniferina_c3997	CUST_5941_PI416193500	169626359	XP_001806580.1	hypothetical protein SNOG_16466 [Phaeosphaeria nodorum SN15] 	Fungus
32470	2	5395	0	314	-2359.941	-11.205	7.68E-11	9.16E-09	89	Cr_DMini_4609D02.ab1	CUST_17089_PI416193500	169594952	XP_001790900.1	hypothetical protein SNOG_00207 [Phaeosphaeria nodorum SN15] 	Fungus
42172	467	4	135	2	109.365	6.773	3.38E-13	1.15E-10	90	craniferina_c8494	CUST_3435_PI416193496	NA	NA	NA	Fungus
10283	3232	33	523	19	107.789	6.752	4.57E-13	1.48E-10	91	craniferina_c22298	CUST_14898_PI416193496	222106574	YP_002547365.1	UDP-glucose 4-epimerase [Agrobacterium vitis S4] 	Fungus
7917	310	3	53	1	116.679	6.866	1.03E-12	2.68E-10	92	craniferina_c23834	CUST_16340_PI416193496	NA	NA	NA	Algae
43820	9852	123	1167	95	95.922	6.584	1.16E-13	4.89E-11	93	Cr_WMini_1633D10.ab1	CUST_19173_PI416193500	67523411	XP_659765.1	hypothetical protein AN2161.2 [Aspergillus nidulans FGSC A4] 	Algae
34019	330	4	40	3	90.492	6.5	6.67E-14	3.27E-11	94	craniferina_c22679	CUST_15249_PI416193496	NA	NA	NA	Algae
28710	1590	19	147	8	89.003	6.476	5.63E-14	2.87E-11	95	craniferina_c14802	CUST_13088_PI416193500	212546045	XP_002153176.1	"ribosomal small subunit assembly protein, putative [Penicillium marneffei ATCC 18224] "	Fungus
12937	6	16250	1	6563	-2799.588	-11.451	1.29E-10	1.39E-08	96	Cr_Midi_01G04.ab1	CUST_17811_PI416193500	NA	NA	NA	Algae
6761	47	3941	1	511	-84.029	-6.393	2.83E-14	1.72E-11	97	Cr_DMini_4609G09.ab1	CUST_17157_PI416193500	154310337	XP_001554500.1	hypothetical protein BC1G_07088 [Botryotinia fuckeliana B05.10] 	Fungus
13323	3927	49	751	29	88.514	6.468	8.21E-14	3.72E-11	98	craniferina_c1151	CUST_2056_PI416193500	121713458	XP_001274340.1	riboflavin aldehyde-forming enzyme [Aspergillus clavatus NRRL 1] 	Fungus
34330	830	5	399	5	210.315	7.716	7.34E-11	8.83E-09	99	craniferina_c6212	CUST_8231_PI416193500	NA	NA	NA	Fungus
10000	5450	45	159	29	137.935	7.108	1.52E-11	2.45E-09	100	craniferina_c10806	CUST_11516_PI416193500	291185823	EFE41286.1	hypothetical protein TRV_03993 [Trichophyton verrucosum HKI 0517]	Fungus
4580	20	3298	12	153	-184.051	-7.524	6.08E-11	7.55E-09	101	craniferina_c9936	CUST_10994_PI416193500	156060651	XP_001596248.1	hypothetical protein SS1G_02468 [Sclerotinia sclerotiorum 1980] 	Fungus
36054	1273	16	324	11	88.767	6.472	3.27E-13	1.12E-10	102	craniferina_c18476	CUST_11254_PI416193496	NA	NA	NA	Fungus
34161	10377	108	1616	76	111.011	6.795	3.19E-12	6.68E-10	103	craniferina_c9917	CUST_10977_PI416193500	291186636	EFE42059.1	hypothetical protein TRV_03198 [Trichophyton verrucosum HKI 0517]	Fungus
36080	2075	8	378	10	451.916	8.82	1.46E-10	1.53E-08	104	craniferina_c11344	CUST_11832_PI416193500	189207611	XP_001940139.1	predicted protein [Pyrenophora tritici-repentis Pt-1C-BFP] 	Fungus
39111	5628	83	920	38	71.508	6.16	4.51E-15	3.67E-12	105	craniferina_c3850	CUST_5785_PI416193500	67904134	XP_682323.1	hypothetical protein AN9054.2 [Aspergillus nidulans FGSC A4] 	Algae
40989	124	11423	72	1140	-102.058	-6.673	1.64E-12	3.84E-10	106	craniferina_c27279	CUST_19610_PI416193496	NA	NA	NA	Fungus
40001	555	6	89	4	102.377	6.678	1.79E-12	4.15E-10	107	craniferina_c2571	CUST_4186_PI416193500	156053778	XP_001592815.1	"T-complex protein 1, gamma subunit [Sclerotinia sclerotiorum 1980] "	Fungus
20741	9792	108	1361	75	104.06	6.701	2.24E-12	4.99E-10	108	craniferina_c9917	CUST_10978_PI416193500	291186636	EFE42059.1	hypothetical protein TRV_03198 [Trichophyton verrucosum HKI 0517]	Fungus
2692	1120	7	179	5	179.339	7.487	6.76E-11	8.22E-09	109	craniferina_c16872	CUST_9898_PI416193496	NA	NA	NA	Fungus
43300	21	9272	16	448	-709.501	-9.471	2.09E-10	2.04E-08	110	craniferina_c6675	CUST_2330_PI416193496	291187734	EFE43106.1	hypothetical protein TRV_02111 [Trichophyton verrucosum HKI 0517]	Fungus
34658	17	1074	2	127	-63.1	-5.98	3.71E-15	3.29E-12	111	craniferina_c3194	CUST_4976_PI416193500	169609983	XP_001798410.1	hypothetical protein SNOG_08083 [Phaeosphaeria nodorum SN15] 	Algae
41281	1080	16	316	0	65.859	6.041	2.07E-14	1.34E-11	112	craniferina_c1844	CUST_3147_PI416193500	171691558	XP_001910704.1	hypothetical protein [Podospora anserina S mat+] 	Algae
22547	22	3419	13	486	-170.118	-7.41	9.47E-11	1.09E-08	113	craniferina_c9936	CUST_10993_PI416193500	156060651	XP_001596248.1	hypothetical protein SS1G_02468 [Sclerotinia sclerotiorum 1980] 	Fungus
30856	808	10	291	3	82.614	6.368	7.44E-13	2.11E-10	114	craniferina_c26068	CUST_18448_PI416193496	NA	NA	NA	Fungus
5854	802	8	210	7	135.65	7.084	3.60E-11	4.92E-09	115	craniferina_c9953	CUST_4447_PI416193496	NA	NA	NA	Fungus
34972	787	8	140	1	96.695	6.595	3.50E-12	7.28E-10	116	craniferina_c3185	CUST_4961_PI416193500	189209245	XP_001940955.1	metacaspase [Pyrenophora tritici-repentis Pt-1C-BFP] 	Algae
17713	8	12840	3	980	-1607.855	-10.651	3.39E-10	2.98E-08	117	craniferina_c26407	CUST_18769_PI416193496	NA	NA	NA	Fungus
26634	3	317	1	2	-106.891	-6.74	1.06E-11	1.82E-09	118	craniferina_c20709	CUST_13383_PI416193496	NA	NA	NA	Fungus
18616	4574	66	620	21	71.118	6.152	2.49E-13	9.30E-11	119	craniferina_c5892	CUST_7936_PI416193500	145245219	XP_001394877.1	hypothetical protein An11g09190 [Aspergillus niger] 	Fungus
39799	176647	2651	14876	1511	73.326	6.196	3.56E-13	1.20E-10	120	craniferina_lrc556	CUST_1030_PI416193500	70995942	XP_752726.1	conserved hypothetical protein [Aspergillus fumigatus Af293] 	Fungus
26894	2	1964	0	80	-1075.874	-10.071	3.50E-10	3.06E-08	121	craniferina_c7999	CUST_9713_PI416193500	NA	NA	NA	Fungus
6996	5266	99	658	50	57.154	5.837	2.82E-15	2.61E-12	122	Cr_DMini_4609F06.ab1	CUST_17133_PI416193500	296808023	XP_002844350.1	conserved hypothetical protein [Arthroderma otae CBS 113480] 	Fungus
21114	5807	106	892	60	59.498	5.895	1.12E-14	7.62E-12	123	Cr_DMini_4609F06.ab1	CUST_17134_PI416193500	296808023	XP_002844350.1	conserved hypothetical protein [Arthroderma otae CBS 113480] 	Fungus
696	7148	109	443	83	77.619	6.278	7.55E-13	2.11E-10	124	Cr_WMini_2881D01.ab1	CUST_19419_PI416193500	NA	NA	NA	Fungus
9509	26364	498	4244	169	54.35	5.764	3.77E-16	5.23E-13	125	craniferina_c1793	CUST_3073_PI416193500	156056673	XP_001594260.1	hypothetical protein SS1G_04067 [Sclerotinia sclerotiorum 1980] 	Fungus
24989	2153	20	483	9	109.939	6.781	1.87E-11	2.89E-09	126	Cr_DMini_3841A06.ab1	CUST_16864_PI416193500	212532549	XP_002146431.1	DDHD domain protein [Penicillium marneffei ATCC 18224] 	Fungus
37697	10107	187	1474	97	58.296	5.865	8.66E-15	6.09E-12	127	craniferina_c9986	CUST_4470_PI416193496	290982964	XP_002674199.1	hypothetical protein NAEGRDRAFT_58773 [Naegleria gruberi] 	Algae
13365	108780	1954	8345	1127	61.434	5.941	5.99E-14	2.98E-11	128	craniferina_lrc556	CUST_1029_PI416193500	70995942	XP_752726.1	conserved hypothetical protein [Aspergillus fumigatus Af293] 	Fungus
11298	5	1104	3	126	-255.555	-7.997	2.71E-10	2.51E-08	129	craniferina_lrc63	CUST_119_PI416193500	225562852	EEH11131.1	conserved hypothetical protein [Ajellomyces capsulatus G186AR]	Fungus
39998	653	6	66	7	143.15	7.161	9.60E-11	1.10E-08	130	craniferina_lrc757	CUST_1372_PI416193500	169594952	XP_001790900.1	hypothetical protein SNOG_00207 [Phaeosphaeria nodorum SN15] 	Algae
30723	8994	179	897	43	50.995	5.672	1.26E-16	2.24E-13	131	craniferina_c8579	CUST_10189_PI416193500	296819347	XP_002849833.1	class 2 transcription repressor NC2 [Arthroderma otae CBS 113480] 	Fungus
21787	12	736	3	104	-62.232	-5.96	1.91E-13	7.42E-11	132	craniferina_c9590	CUST_4184_PI416193496	225557683	EEH05968.1	imidazole glycerol phosphate synthase hisHF [Ajellomyces capsulatus G186AR]	Algae
30966	16	1277	3	186	-79.051	-6.305	1.98E-12	4.55E-10	133	Cr_Mini_01B04.ab1	CUST_17861_PI416193500	NA	NA	NA	Fungus
15882	1764	17	309	11	114.96	6.845	3.78E-11	5.11E-09	134	craniferina_c1088	CUST_1953_PI416193500	NA	NA	NA	Fungus
9270	28	1812	0	268	-64.587	-6.013	2.85E-13	9.86E-11	135	Cr_Mini_01B04.ab1	CUST_17860_PI416193500	NA	NA	NA	Fungus
5149	19	1103	4	129	-57.892	-5.855	4.70E-14	2.49E-11	136	craniferina_c3194	CUST_4975_PI416193500	169609983	XP_001798410.1	hypothetical protein SNOG_08083 [Phaeosphaeria nodorum SN15] 	Algae
23311	4218	52	1072	17	82.01	6.358	3.67E-12	7.58E-10	137	craniferina_c1622	CUST_2811_PI416193500	145231624	XP_001399288.1	hypothetical protein An02g01480 [Aspergillus niger] 	Fungus
39191	3662	75	55	14	49.121	5.618	1.01E-16	1.87E-13	138	craniferina_c11694	CUST_12037_PI416193500	NA	NA	NA	Fungus
27180	1596	6	265	8	418.901	8.71	5.22E-10	4.26E-08	139	craniferina_c8323	CUST_9971_PI416193500	NA	NA	NA	Fungus
15759	26777	402	3484	208	71.961	6.169	1.35E-12	3.39E-10	140	craniferina_c1392	CUST_2447_PI416193500	189207801	XP_001940234.1	alcohol dehydrogenase [Pyrenophora tritici-repentis Pt-1C-BFP] 	Algae
37713	8211	71	1243	39	126.785	6.986	8.87E-11	1.04E-08	141	craniferina_c4542	CUST_6539_PI416193500	225555885	EEH04175.1	YagE family protein [Ajellomyces capsulatus G186AR]	Fungus
43229	10259	198	576	161	63.359	5.985	5.99E-13	1.80E-10	142	craniferina_c2145	CUST_347_PI416193496	156032591	XP_001585133.1	predicted protein [Sclerotinia sclerotiorum 1980] 	Fungus
16718	5649	81	1332	43	75.162	6.232	3.70E-12	7.58E-10	143	craniferina_c2973	CUST_4693_PI416193500	121703632	XP_001270080.1	"MIPC synthase subunit (SurA), putative [Aspergillus clavatus NRRL 1] "	Fungus
3881	6540	104	335	78	74.401	6.217	3.16E-12	6.65E-10	144	Cr_WMini_2881D01.ab1	CUST_19418_PI416193500	NA	NA	NA	Fungus
38976	908	9	134	7	130.999	7.033	1.33E-10	1.43E-08	145	craniferina_c15882	CUST_13494_PI416193500	NA	NA	NA	Fungus
4631	844	20	103	5	42.412	5.406	8.07E-17	1.57E-13	146	craniferina_c24331	CUST_16809_PI416193496	NA	NA	NA	Algae
30041	6647	55	1840	37	135.336	7.08	1.78E-10	1.80E-08	147	craniferina_c4812	CUST_6815_PI416193500	NA	NA	NA	Fungus
20483	118	2	21	0	58.444	5.869	7.95E-13	2.20E-10	148	craniferina_c19850	CUST_12560_PI416193496	NA	NA	NA	Fungus
39372	2916	25	424	17	130.596	7.029	1.85E-10	1.85E-08	149	craniferina_c24716	CUST_17168_PI416193496	NA	NA	NA	Fungus
7609	734	7	407	5	122.47	6.936	1.56E-10	1.63E-08	150	craniferina_c5133	CUST_1560_PI416193496	NA	NA	NA	Algae
3187	1113	21	247	14	58.001	5.858	1.28E-12	3.29E-10	151	craniferina_c12480	CUST_6285_PI416193496	NA	NA	NA	Fungus
35363	182	4	17	2	44.914	5.489	2.80E-14	1.72E-11	152	craniferina_c25896	CUST_18279_PI416193496	NA	NA	NA	Fungus
23904	2	112	0	39	-58.017	-5.858	1.54E-12	3.76E-10	153	craniferina_c6265	CUST_2119_PI416193496	NA	NA	NA	Fungus
43344	940	9	197	9	134.168	7.068	2.58E-10	2.41E-08	154	craniferina_c25763	CUST_18151_PI416193496	NA	NA	NA	Fungus
28845	142	2	62	0	59.512	5.895	2.45E-12	5.39E-10	155	craniferina_c5803	CUST_1881_PI416193496	NA	NA	NA	Fungus
30494	18396	269	3094	170	76.577	6.259	2.18E-11	3.31E-09	156	craniferina_c8565	CUST_3473_PI416193496	NA	NA	NA	Fungus
18419	1186	17	110	7	74.512	6.219	1.82E-11	2.84E-09	157	Cr_DMini_2305B01.ab1	CUST_16715_PI416193500	212546739	XP_002153523.1	"sugar transporter, putative [Penicillium marneffei ATCC 18224] "	Fungus
37079	48345	1346	2351	524	37.641	5.234	2.94E-16	4.44E-13	158	Cr_DMini_4897H08.ab1	CUST_17352_PI416193500	238505620	XP_002384026.1	conserved hypothetical protein [Aspergillus flavus NRRL3357] 	Fungus
12850	1019	14	176	9	82.385	6.364	3.91E-11	5.19E-09	159	craniferina_c3099	CUST_4856_PI416193500	189202074	XP_001937373.1	elongation factor G 2 [Pyrenophora tritici-repentis Pt-1C-BFP] 	Fungus
40933	246	3	77	0	78.241	6.29	3.00E-11	4.25E-09	160	craniferina_c24571	CUST_17034_PI416193496	NA	NA	NA	Algae
9266	23872	627	2924	234	39.524	5.305	7.99E-15	5.72E-12	161	craniferina_lrc1310	CUST_2311_PI416193500	289621712	CBI51623.1	unnamed protein product [Sordaria macrospora]	Fungus
12129	5651	45	1355	39	153.718	7.264	6.25E-10	4.90E-08	162	craniferina_c13369	CUST_7035_PI416193496	NA	NA	NA	Fungus
30741	42814	784	4212	385	58.553	5.872	4.59E-12	8.98E-10	163	craniferina_lrc191	CUST_360_PI416193500	145257035	XP_001401594.1	hypothetical protein An04g02260 [Aspergillus niger] 	Fungus
31479	1134	9	72	8	178.511	7.48	8.11E-10	5.99E-08	164	craniferina_c18827	CUST_11588_PI416193496	NA	NA	NA	Fungus
36257	1920	24	512	16	91.361	6.514	1.03E-10	1.17E-08	165	craniferina_c2973	CUST_4694_PI416193500	121703632	XP_001270080.1	"MIPC synthase subunit (SurA), putative [Aspergillus clavatus NRRL 1] "	Fungus
23832	296	9	36	1	34.191	5.096	1.43E-17	4.40E-14	166	craniferina_c5404	CUST_1686_PI416193496	NA	NA	NA	Fungus
16874	8948	257	866	25	34.881	5.124	1.88E-16	2.99E-13	167	craniferina_c8579	CUST_10190_PI416193500	296819347	XP_002849833.1	class 2 transcription repressor NC2 [Arthroderma otae CBS 113480] 	Fungus
820	2194	19	467	9	120.297	6.91	3.17E-10	2.84E-08	168	craniferina_c12814	CUST_12488_PI416193500	NA	NA	NA	Fungus
11881	109	4293	7	498	-39.181	-5.292	3.59E-14	2.01E-11	169	Cr_DMini_4609G09.ab1	CUST_17158_PI416193500	154310337	XP_001554500.1	hypothetical protein BC1G_07088 [Botryotinia fuckeliana B05.10] 	Fungus
12899	11	585	4	17	-57.97	-5.857	7.01E-12	1.29E-09	170	craniferina_c26081	CUST_18461_PI416193496	NA	NA	NA	Fungus
37868	159	2	20	0	71.77	6.165	2.98E-11	4.25E-09	171	craniferina_c10361	CUST_4730_PI416193496	NA	NA	NA	Fungus
40719	252	4	49	2	62.961	5.976	1.75E-11	2.74E-09	172	craniferina_c10276	CUST_4673_PI416193496	NA	NA	NA	Fungus
5639	250	2	83	0	107.519	6.748	2.50E-10	2.36E-08	173	craniferina_c27617	CUST_19933_PI416193496	NA	NA	NA	Fungus
24310	1099	17	114	10	71.072	6.151	3.21E-11	4.48E-09	174	Cr_DMini_2305B01.ab1	CUST_16714_PI416193500	212546739	XP_002153523.1	"sugar transporter, putative [Penicillium marneffei ATCC 18224] "	Fungus
1235	92	3	15	0	35.442	5.147	4.43E-15	3.67E-12	175	craniferina_c11073	CUST_11679_PI416193500	123398901	XP_001301367.1	ankyrin repeat protein [Trichomonas vaginalis G3] 	Fungus
44660	3	140	0	11	-55.581	-5.797	7.08E-12	1.30E-09	176	craniferina_c21416	CUST_14056_PI416193496	NA	NA	NA	Fungus
6646	923	6	291	7	226.885	7.826	1.31E-09	8.77E-08	177	craniferina_c5554	CUST_1757_PI416193496	NA	NA	NA	Fungus
7913	344	6	67	7	88.091	6.461	1.26E-10	1.37E-08	178	craniferina_c6897	CUST_2471_PI416193496	46110609	XP_382362.1	hypothetical protein FG02186.1 [Gibberella zeae PH-1]	Fungus
19838	568	6	40	5	111.928	6.806	3.20E-10	2.85E-08	179	craniferina_lrc757	CUST_1371_PI416193500	169594952	XP_001790900.1	hypothetical protein SNOG_00207 [Phaeosphaeria nodorum SN15] 	Algae
2578	4201	74	606	26	58.919	5.881	1.45E-11	2.35E-09	180	craniferina_c22360	CUST_14956_PI416193496	NA	NA	NA	Algae
42548	2	85	0	3	-38.881	-5.281	9.07E-14	4.02E-11	181	craniferina_c6562	CUST_8586_PI416193500	NA	NA	NA	Fungus
26204	408	2	65	0	208.234	7.702	1.38E-09	9.20E-08	182	craniferina_c17835	CUST_10667_PI416193496	67902634	XP_681573.1	hypothetical protein AN8304.2 [Aspergillus nidulans FGSC A4] 	Fungus
22761	67	2	8	0	36.292	5.182	5.76E-14	2.90E-11	183	craniferina_c4612	CUST_1306_PI416193496	NA	NA	NA	Fungus
10334	25007	535	3274	173	47.935	5.583	1.99E-12	4.55E-10	184	craniferina_c1939	CUST_3296_PI416193500	239613428	EEQ90415.1	GTP-binding protein YchF [Ajellomyces dermatitidis ER-3]	Fungus
25383	70	2	7	0	34.774	5.12	1.46E-14	9.73E-12	185	Cr_DMidi_9601C10.ab1	CUST_16304_PI416193500	256729249	EEU42603.1	hypothetical protein NECHADRAFT_84030 [Nectria haematococca mpVI 77-13-4]	Fungus
28391	107	2	11	0	50.519	5.659	3.72E-12	7.58E-10	186	craniferina_c5632	CUST_1802_PI416193496	NA	NA	NA	Fungus
18564	380	11	55	2	35.559	5.152	4.31E-14	2.31E-11	187	craniferina_c11575	CUST_11968_PI416193500	46127357	XP_388232.1	hypothetical protein FG08056.1 [Gibberella zeae PH-1]	Fungus
12350	40459	715	3947	366	61.112	5.933	2.80E-11	4.05E-09	188	craniferina_lrc191	CUST_359_PI416193500	145257035	XP_001401594.1	hypothetical protein An04g02260 [Aspergillus niger] 	Fungus
41607	3	1693	1	224	-573.188	-9.163	2.18E-09	1.33E-07	189	craniferina_c5175	CUST_7187_PI416193500	238498600	XP_002380535.1	"mitochondrial carrier protein, putative [Aspergillus flavus NRRL3357] "	Fungus
15700	2568	20	823	17	165.044	7.367	1.21E-09	8.31E-08	190	craniferina_c14369	CUST_7877_PI416193496	NA	NA	NA	Fungus
22681	2868	51	475	20	58.18	5.862	2.38E-11	3.55E-09	191	craniferina_c12225	CUST_6080_PI416193496	169608712	XP_001797775.1	hypothetical protein SNOG_07442 [Phaeosphaeria nodorum SN15] 	Fungus
31430	165	4	30	2	49.162	5.619	4.47E-12	8.81E-10	192	craniferina_c13144	CUST_6835_PI416193496	NA	NA	NA	Fungus
39716	15315	149	3667	120	123.085	6.944	6.28E-10	4.90E-08	193	craniferina_c21426	CUST_14064_PI416193496	NA	NA	NA	Fungus
37131	18121	210	9859	96	79.991	6.322	1.44E-10	1.52E-08	194	craniferina_c5198	CUST_1589_PI416193496	189197727	XP_001935201.1	conserved hypothetical protein [Pyrenophora tritici-repentis Pt-1C-BFP] 	Fungus
8159	395	7	109	4	62.297	5.961	4.57E-11	5.91E-09	195	craniferina_c11112	CUST_5260_PI416193496	NA	NA	NA	Fungus
26382	10648	149	2056	89	78.725	6.299	1.59E-10	1.65E-08	196	Cr_DMini_3841F05.ab1	CUST_16968_PI416193500	NA	NA	NA	Algae
9806	2	1006	0	148	-490.568	-8.938	3.05E-09	1.76E-07	197	craniferina_c17653	CUST_10509_PI416193496	242788525	XP_002481236.1	"transposable element tc1 transposase, putative [Talaromyces stipitatus ATCC 10500] "	Algae
872	2	109	0	28	-45.796	-5.517	5.24E-12	9.95E-10	198	craniferina_c27365	CUST_19696_PI416193496	NA	NA	NA	Fungus
38472	2	99	0	18	-42.247	-5.401	2.77E-12	5.94E-10	199	craniferina_c2056	CUST_320_PI416193496	NA	NA	NA	Algae
4678	5673	90	663	44	67.78	6.083	1.01E-10	1.15E-08	200	craniferina_c1464	CUST_2575_PI416193500	46115892	XP_383964.1	hypothetical protein FG03788.1 [Gibberella zeae PH-1]	Fungus
36930	2	105	0	3	-51.619	-5.69	2.20E-11	3.34E-09	201	craniferina_c24321	CUST_16800_PI416193496	239606853	EEQ83840.1	conserved hypothetical protein [Ajellomyces dermatitidis ER-3]	Fungus
21958	2172	72	186	12	30.587	4.935	6.44E-15	4.86E-12	202	craniferina_c27513	CUST_19837_PI416193496	261360297	EEY22725.1	conserved hypothetical protein [Verticillium albo-atrum VaMs.102]	Fungus
21996	664	13	99	1	50.23	5.65	1.60E-11	2.55E-09	203	craniferina_c10901	CUST_11581_PI416193500	225684729	EEH23013.1	predicted protein [Paracoccidioides brasiliensis Pb03]	Fungus
36107	9756	138	1694	76	76.724	6.262	2.00E-10	1.98E-08	204	Cr_DMini_3841F05.ab1	CUST_16967_PI416193500	NA	NA	NA	Algae
7431	1233	13	231	4	98.816	6.627	5.29E-10	4.30E-08	205	craniferina_c8323	CUST_9972_PI416193500	NA	NA	NA	Fungus
14074	5346	138	775	107	46.19	5.529	9.92E-12	1.71E-09	206	craniferina_c2100	CUST_3538_PI416193500	154311684	XP_001555171.1	hypothetical protein BC1G_06301 [Botryotinia fuckeliana B05.10] 	Fungus
34442	3	150	1	26	-57.681	-5.85	6.03E-11	7.52E-09	207	craniferina_c8294	CUST_3318_PI416193496	239611140	EEQ88127.1	DNA binding protein SART-1 [Ajellomyces dermatitidis ER-3]	Fungus
16402	9	442	1	112	-51.277	-5.68	3.00E-11	4.25E-09	208	craniferina_c23997	CUST_16495_PI416193496	NA	NA	NA	Algae
38066	39935	952	1537	326	43.508	5.443	8.97E-12	1.58E-09	209	Cr_WMidi_9889D05.ab1	CUST_19015_PI416193500	238601911	XP_002395539.1	hypothetical protein MPER_04392 [Moniliophthora perniciosa FA553] 	Fungus
32408	4	122	2	18	-38.036	-5.249	2.25E-12	4.99E-10	210	craniferina_c12879	CUST_6615_PI416193496	NA	NA	NA	Fungus
21003	4974	36	795	11	142.662	7.156	1.56E-09	1.00E-07	211	craniferina_c5980	CUST_8011_PI416193500	169601680	XP_001794262.1	hypothetical protein SNOG_03711 [Phaeosphaeria nodorum SN15] 	Fungus
15863	1543	17	402	6	90.131	6.494	5.20E-10	4.26E-08	212	craniferina_c10380	CUST_4742_PI416193496	NA	NA	NA	Fungus
38653	217	2	62	0	97.624	6.609	7.32E-10	5.61E-08	213	craniferina_c19823	CUST_12536_PI416193496	NA	NA	NA	Algae
14710	9	4253	2	170	-489.135	-8.934	4.57E-09	2.39E-07	214	craniferina_c1846	CUST_3151_PI416193500	NA	NA	NA	Fungus
14883	2416	40	326	10	61.881	5.951	1.83E-10	1.84E-08	215	craniferina_c16876	CUST_13917_PI416193500	NA	NA	NA	Algae
31731	191	6165	4	513	-32.241	-5.011	1.34E-12	3.39E-10	216	craniferina_c4665	CUST_6659_PI416193500	NA	NA	NA	Fungus
31833	3816	48	823	38	95.597	6.579	8.02E-10	5.96E-08	217	craniferina_c3959	CUST_5897_PI416193500	255949612	XP_002565573.1	Pc22g16590 [Penicillium chrysogenum Wisconsin 54-1255] 	Fungus
25208	102	2	15	0	51.501	5.687	8.27E-11	9.83E-09	218	craniferina_c26215	CUST_18586_PI416193496	154319698	XP_001559166.1	hypothetical protein BC1G_02330 [Botryotinia fuckeliana B05.10] 	Algae
8163	41446	1405	7731	346	29.699	4.892	2.76E-13	9.78E-11	219	Cr_DMini_4897E07.ab1	CUST_17285_PI416193500	NA	NA	NA	Fungus
40257	65	2	5	0	26.483	4.727	2.48E-15	2.41E-12	220	craniferina_c4413	CUST_6412_PI416193500	256723338	EEU36715.1	hypothetical protein NECHADRAFT_51785 [Nectria haematococca mpVI 77-13-4]	Fungus
33165	72	3	10	0	26.778	4.743	4.71E-15	3.77E-12	221	craniferina_c4413	CUST_6411_PI416193500	256723338	EEU36715.1	hypothetical protein NECHADRAFT_51785 [Nectria haematococca mpVI 77-13-4]	Fungus
12816	156	3	67	2	46.543	5.54	4.43E-11	5.79E-09	222	craniferina_c13606	CUST_7237_PI416193496	NA	NA	NA	Algae
33594	276	7	17	5	48.121	5.589	6.15E-11	7.59E-09	223	craniferina_c19710	CUST_12428_PI416193496	NA	NA	NA	Algae
33765	8	371	0	62	-46.606	-5.542	5.03E-11	6.43E-09	224	craniferina_c21362	CUST_14006_PI416193496	NA	NA	NA	Fungus
36389	8708	104	1068	69	95.553	6.578	9.44E-10	6.82E-08	225	craniferina_c8895	CUST_10405_PI416193500	156039377	XP_001586796.1	hypothetical protein SS1G_11825 [Sclerotinia sclerotiorum 1980] 	Fungus
32176	316	2	37	0	159.605	7.318	3.83E-09	2.10E-07	226	Cr_DMini_865G12.ab1	CUST_17654_PI416193500	240109978	EER28147.1	hypothetical protein CPC735_034830 [Coccidioides posadasii C735 delta SOWgp]	Algae
19309	40249	1454	9044	112	27.269	4.769	1.90E-13	7.42E-11	227	Cr_DMini_4897E07.ab1	CUST_17284_PI416193500	NA	NA	NA	Fungus
36169	720	92998	194	7219	-132.437	-7.049	2.74E-09	1.62E-07	228	craniferina_c1142	CUST_2041_PI416193500	NA	NA	NA	Fungus
12373	79	2	32	0	40.348	5.334	3.81E-11	5.13E-09	229	craniferina_c9819	CUST_4349_PI416193496	256726300	EEU39662.1	hypothetical protein NECHADRAFT_43968 [Nectria haematococca mpVI 77-13-4]	Fungus
15428	10428	217	2526	176	57.781	5.853	2.50E-10	2.36E-08	230	craniferina_lrc916	CUST_1652_PI416193500	NA	NA	NA	Fungus
11656	2	52	0	12	-26.453	-4.725	7.02E-14	3.33E-11	231	craniferina_c5146	CUST_1567_PI416193496	NA	NA	NA	Fungus
42827	2	103	0	10	-47.494	-5.57	1.05E-10	1.18E-08	232	craniferina_c14866	CUST_13121_PI416193500	226288499	EEH44011.1	26S protease regulatory subunit 8 [Paracoccidioides brasiliensis Pb18]	Algae
22686	1376	37	55	13	38.882	5.281	3.02E-11	4.26E-09	233	craniferina_c10077	CUST_4530_PI416193496	NA	NA	NA	Algae
39088	2	71	0	9	-34.252	-5.098	1.19E-11	1.99E-09	234	craniferina_c13322	CUST_12638_PI416193500	NA	NA	NA	Fungus
2584	32	1354	10	303	-43.061	-5.428	6.89E-11	8.36E-09	235	Cr_DMini_865H02.ab1	CUST_17659_PI416193500	NA	NA	NA	Fungus
26915	12	379	3	35	-32.995	-5.044	9.90E-12	1.71E-09	236	craniferina_c16455	CUST_9574_PI416193496	159127587	EDP52702.1	conserved hypothetical protein [Aspergillus fumigatus A1163]	Fungus
16289	2	705	1	43	-308.536	-8.269	6.27E-09	3.03E-07	237	craniferina_c15596	CUST_8892_PI416193496	169610125	XP_001798481.1	hypothetical protein SNOG_08156 [Phaeosphaeria nodorum SN15] 	Fungus
3012	8784	251	1011	85	36.067	5.173	2.64E-11	3.84E-09	238	craniferina_lrc1133	CUST_2032_PI416193500	240107817	EER25996.1	kinase domain containing protein [Coccidioides posadasii C735 delta SOWgp]	Fungus
13562	2	1344	0	203	-709.921	-9.472	7.21E-09	3.37E-07	239	craniferina_c4201	CUST_1110_PI416193496	NA	NA	NA	Fungus
4732	217	2	8	0	92.36	6.529	1.39E-09	9.23E-08	240	craniferina_c20141	CUST_12843_PI416193496	NA	NA	NA	Fungus
42273	4	182	2	53	-50.13	-5.648	1.78E-10	1.80E-08	241	Cr_Midi_01A02.ab1	CUST_17677_PI416193500	295667347	XP_002794223.1	40S ribosomal protein S4 [Paracoccidioides brasiliensis Pb01] 	Algae
43917	315	10886	15	1113	-34.446	-5.106	2.09E-11	3.20E-09	242	craniferina_c15528	CUST_13366_PI416193500	119485506	XP_001262187.1	"amino acid permease, putative [Neosartorya fischeri NRRL 181] "	Fungus
21925	19	816	2	131	-41.718	-5.383	8.76E-11	1.03E-08	243	craniferina_c17627	CUST_10491_PI416193496	NA	NA	NA	Algae
27236	1244	13	99	20	245.449	7.939	6.35E-09	3.05E-07	244	craniferina_c5436	CUST_1702_PI416193496	NA	NA	NA	Fungus
7317	53	1506	6	97	-28.251	-4.82	1.45E-12	3.59E-10	245	craniferina_c28413	CUST_20602_PI416193496	NA	NA	NA	Algae
29869	16941	724	3370	80	23.218	4.537	1.94E-15	2.08E-12	246	craniferina_c1796	CUST_3080_PI416193500	242762216	XP_002340331.1	"nuclear pore complex subunit Nup192, putative [Talaromyces stipitatus ATCC 10500] "	Fungus
15875	64	2	10	1	27.396	4.776	9.24E-13	2.48E-10	247	Cr_DMidi_9601C10.ab1	CUST_16305_PI416193500	256729249	EEU42603.1	hypothetical protein NECHADRAFT_84030 [Nectria haematococca mpVI 77-13-4]	Fungus
42195	95	4	3	0	22.777	4.509	1.91E-16	2.99E-13	248	craniferina_c26701	CUST_19055_PI416193496	259481529	CBF75134.1	TPA: conserved hypothetical protein [Aspergillus nidulans FGSC A4]	Fungus
5716	240	3	6	2	81.909	6.356	1.24E-09	8.42E-08	249	craniferina_c16881	CUST_13920_PI416193500	189193223	XP_001932950.1	conserved hypothetical protein [Pyrenophora tritici-repentis Pt-1C-BFP] 	Fungus
36124	2	565	0	83	-269.666	-8.075	7.27E-09	3.39E-07	250	craniferina_c5854	CUST_1902_PI416193496	NA	NA	NA	Fungus
32419	44017	1347	2632	421	33.672	5.073	3.20E-11	4.48E-09	251	Cr_WMidi_9889D05.ab1	CUST_19014_PI416193500	238601911	XP_002395539.1	hypothetical protein MPER_04392 [Moniliophthora perniciosa FA553] 	Fungus
13805	2	51	0	14	-26.148	-4.709	9.18E-13	2.48E-10	252	craniferina_c13323	CUST_6993_PI416193496	256724231	EEU37602.1	predicted protein [Nectria haematococca mpVI 77-13-4]	Fungus
30416	35	4939	8	1003	-139.979	-7.129	4.79E-09	2.48E-07	253	Cr_Mini_01C08.ab1	CUST_17893_PI416193500	189202640	XP_001937656.1	siroheme synthase [Pyrenophora tritici-repentis Pt-1C-BFP] 	Fungus
35843	2	294	0	7	-150.738	-7.236	5.67E-09	2.81E-07	254	craniferina_c3841	CUST_952_PI416193496	NA	NA	NA	Fungus
25777	365	9	58	7	57.431	5.844	5.78E-10	4.64E-08	255	craniferina_c11575	CUST_11967_PI416193500	46127357	XP_388232.1	hypothetical protein FG08056.1 [Gibberella zeae PH-1]	Fungus
28209	223	9	24	1	25.145	4.652	5.10E-13	1.60E-10	256	craniferina_c21586	CUST_14222_PI416193496	NA	NA	NA	Fungus
4309	446	3	217	0	166.096	7.376	6.12E-09	2.96E-07	257	craniferina_c3702	CUST_5589_PI416193500	296414989	XP_002837176.1	hypothetical protein [Tuber melanosporum Mel28] 	Fungus
15758	223	10	30	3	23.632	4.563	1.45E-13	5.97E-11	258	craniferina_c14515	CUST_13008_PI416193500	NA	NA	NA	Fungus
19607	5345	130	409	82	46.461	5.538	2.96E-10	2.72E-08	259	craniferina_c7623	CUST_9402_PI416193500	296415053	XP_002837206.1	hypothetical protein [Tuber melanosporum Mel28] 	Fungus
28514	7039	49	915	38	172.65	7.432	7.03E-09	3.30E-07	260	craniferina_c11527	CUST_11929_PI416193500	116203745	XP_001227683.1	hypothetical protein CHGG_09756 [Chaetomium globosum CBS 148.51] 	Fungus
29282	2128	31	492	8	68.609	6.1	1.13E-09	7.83E-08	261	craniferina_c20298	CUST_12993_PI416193496	NA	NA	NA	Fungus
24023	226	44031	127	5231	-213.181	-7.736	8.47E-09	3.84E-07	262	craniferina_c3825	CUST_5763_PI416193500	154302066	XP_001551444.1	hypothetical protein BC1G_10270 [Botryotinia fuckeliana B05.10] 	Fungus
21616	58	2865	36	586	-55.694	-5.799	6.59E-10	5.11E-08	263	craniferina_c4140	CUST_6103_PI416193500	NA	NA	NA	Fungus
23451	414	10	147	2	39.481	5.303	1.75E-10	1.78E-08	264	craniferina_c11724	CUST_12054_PI416193500	145257313	XP_001401684.1	hypothetical protein An04g03170 [Aspergillus niger] 	Fungus
10654	268	12605	40	1871	-46.932	-5.552	4.02E-10	3.46E-08	265	craniferina_c17155	CUST_10115_PI416193496	145235509	XP_001390403.1	hypothetical protein An03g05220 [Aspergillus niger] 	Fungus
10689	3	171	1	16	-58.651	-5.874	9.93E-10	7.07E-08	266	craniferina_c12029	CUST_12188_PI416193500	156061597	XP_001596721.1	hypothetical protein SS1G_02944 [Sclerotinia sclerotiorum 1980] 	Fungus
11234	6	349	2	37	-60.95	-5.93	1.15E-09	7.96E-08	267	craniferina_c6741	CUST_2372_PI416193496	NA	NA	NA	Fungus
5824	1223	12	239	13	160.823	7.329	8.35E-09	3.80E-07	268	craniferina_c26436	CUST_18796_PI416193496	NA	NA	NA	Fungus
28560	4740	115	419	78	47.217	5.561	4.87E-10	4.04E-08	269	craniferina_c7623	CUST_9401_PI416193500	296415053	XP_002837206.1	hypothetical protein [Tuber melanosporum Mel28] 	Fungus
25394	188	4	14	3	51.126	5.676	7.39E-10	5.63E-08	270	craniferina_c20132	CUST_12835_PI416193496	NA	NA	NA	Fungus
8673	54947	2580	10218	554	21.391	4.419	9.69E-14	4.25E-11	271	craniferina_c1838	CUST_3136_PI416193500	226287879	EEH43392.1	ubiquitin conjugation factor E4 [Paracoccidioides brasiliensis Pb18]	Fungus
2389	11683	346	2726	171	35.937	5.167	2.02E-10	1.99E-08	272	craniferina_lrc468	CUST_871_PI416193500	154301996	XP_001551409.1	hypothetical protein BC1G_10235 [Botryotinia fuckeliana B05.10] 	Algae
37861	56	3056	39	283	-65.553	-6.035	1.57E-09	1.01E-07	273	craniferina_c4140	CUST_6104_PI416193500	NA	NA	NA	Fungus
2121	106	5	18	2	24.95	4.641	4.27E-12	8.44E-10	274	craniferina_c11073	CUST_11680_PI416193500	123398901	XP_001301367.1	ankyrin repeat protein [Trichomonas vaginalis G3] 	Fungus
15911	56	2	8	0	29.696	4.892	5.70E-11	7.15E-09	275	craniferina_c3394	CUST_5215_PI416193500	46110669	XP_382392.1	hypothetical protein FG02216.1 [Gibberella zeae PH-1]	Fungus
15524	1705	24	113	10	75.87	6.245	2.67E-09	1.58E-07	276	craniferina_c4009	CUST_5957_PI416193500	154310582	XP_001554622.1	hypothetical protein BC1G_06765 [Botryotinia fuckeliana B05.10] 	Fungus
28785	8009	94	1084	88	111.691	6.803	5.94E-09	2.90E-07	277	craniferina_c20162	CUST_12864_PI416193496	NA	NA	NA	Fungus
38087	1107	7	1028	4	144.016	7.17	9.39E-09	4.17E-07	278	craniferina_c25515	CUST_17920_PI416193496	NA	NA	NA	Fungus
25350	48	2	11	0	22.669	4.503	2.75E-12	5.94E-10	279	craniferina_c14052	CUST_7619_PI416193496	240110032	EER28201.1	FAD binding domain containing protein [Coccidioides posadasii C735 delta SOWgp]	Fungus
11986	17657	252	9339	139	70.03	6.13	3.35E-09	1.89E-07	280	craniferina_c1250	CUST_2211_PI416193500	238499607	XP_002381038.1	"MFS monocarboxylate transporter, putative [Aspergillus flavus NRRL3357] "	Fungus
24711	5649	83	2233	52	72.777	6.185	3.73E-09	2.06E-07	281	craniferina_lrc173	CUST_327_PI416193500	189190250	XP_001931464.1	zinc finger protein OZF [Pyrenophora tritici-repentis Pt-1C-BFP] 	Algae
21488	11682	102	1940	55	124.02	6.954	9.56E-09	4.22E-07	282	craniferina_c14242	CUST_12920_PI416193500	226292293	EEH47713.1	conserved hypothetical protein [Paracoccidioides brasiliensis Pb18]	Algae
5373	262	2	128	0	114.119	6.834	8.88E-09	4.00E-07	283	craniferina_c8549	CUST_3462_PI416193496	NA	NA	NA	Fungus
14650	22	930	3	86	-41.584	-5.378	9.10E-10	6.60E-08	284	craniferina_c6646	CUST_8662_PI416193500	NA	NA	NA	Fungus
35069	2	45	0	11	-22.725	-4.506	7.90E-12	1.43E-09	285	craniferina_c19149	CUST_11893_PI416193496	156035531	XP_001585877.1	hypothetical protein SS1G_12969 [Sclerotinia sclerotiorum 1980] 	Fungus
10307	1661	35	262	24	54.363	5.765	2.17E-09	1.33E-07	286	Cr_DMidi_5281D11.ab1	CUST_15705_PI416193500	291175554	EFE31359.1	hypothetical protein ARB_01754 [Arthroderma benhamiae CBS 112371] 	Fungus
6497	47	2	9	0	22.95	4.52	1.15E-11	1.95E-09	287	craniferina_c19381	CUST_12118_PI416193496	NA	NA	NA	Fungus
32388	3	1000	1	201	-392.444	-8.616	1.85E-08	6.85E-07	288	craniferina_c15166	CUST_8543_PI416193496	NA	NA	NA	Algae
45036	2	51	0	6	-22.454	-4.489	9.04E-12	1.58E-09	289	craniferina_c4250	CUST_1127_PI416193496	189204592	XP_001938631.1	acetyl-hydrolase [Pyrenophora tritici-repentis Pt-1C-BFP] 	Fungus
43224	167	6	32	2	28.987	4.857	1.88E-10	1.88E-08	290	Cr_DMidi_6817F05.ab1	CUST_16047_PI416193500	242818275	XP_002487084.1	conserved hypothetical protein [Talaromyces stipitatus ATCC 10500] 	Algae
19298	32	1096	10	209	-35.829	-5.163	6.34E-10	4.93E-08	291	Cr_DMini_865H02.ab1	CUST_17658_PI416193500	NA	NA	NA	Fungus
37513	51	3	4	0	18.794	4.232	1.55E-13	6.32E-11	292	craniferina_c25552	CUST_17954_PI416193496	NA	NA	NA	Fungus
17114	1499	19	442	13	90.533	6.5	6.59E-09	3.12E-07	293	craniferina_lrc1076	CUST_1932_PI416193500	67902630	XP_681571.1	hypothetical protein AN8302.2 [Aspergillus nidulans FGSC A4] 	Fungus
21986	2	78	0	9	-34.494	-5.108	6.29E-10	4.90E-08	294	craniferina_c6562	CUST_8585_PI416193500	NA	NA	NA	Fungus
4992	68	1768	23	279	-26.839	-4.746	1.32E-10	1.43E-08	295	craniferina_c4183	CUST_6156_PI416193500	296808695	XP_002844686.1	conserved hypothetical protein [Arthroderma otae CBS 113480] 	Fungus
3084	18	305	4	36	-17.371	-4.119	7.77E-15	5.66E-12	296	craniferina_c4175	CUST_6147_PI416193500	242825158	XP_002488383.1	conserved hypothetical protein [Talaromyces stipitatus ATCC 10500] 	Fungus
2632	633	21	113	24	47.371	5.566	1.60E-09	1.02E-07	297	craniferina_c14170	CUST_12896_PI416193500	NA	NA	NA	Fungus
35256	1438	22	89	20	85.264	6.414	6.31E-09	3.04E-07	298	craniferina_c1571	CUST_2735_PI416193500	39949148	XP_363166.1	hypothetical protein MGG_08750 [Magnaporthe oryzae 70-15] 	Algae
7761	199	4	60	4	60.525	5.919	3.68E-09	2.03E-07	299	craniferina_c20341	CUST_13033_PI416193496	NA	NA	NA	Fungus
17717	2	77	0	8	-42.374	-5.405	1.38E-09	9.18E-08	300	craniferina_c13322	CUST_12637_PI416193500	NA	NA	NA	Fungus
36238	11	569	4	132	-50.741	-5.665	2.27E-09	1.38E-07	301	craniferina_c19810	CUST_12525_PI416193496	NA	NA	NA	Algae
6334	1606	71	328	19	22.816	4.512	2.90E-11	4.17E-09	302	Cr_DMini_673A04.ab1	CUST_17367_PI416193500	NA	NA	NA	Fungus
4389	616	9	87	12	118.612	6.89	1.14E-08	4.78E-07	303	Cr_DMidi_9601A06.ab1	CUST_16259_PI416193500	296804984	XP_002843319.1	conserved hypothetical protein [Arthroderma otae CBS 113480] 	Algae
8911	39	1095	18	54	-29.596	-4.887	3.58E-10	3.12E-08	304	Cr_DMini_673D05.ab1	CUST_17437_PI416193500	NA	NA	NA	Fungus
34824	98	4	23	4	29.788	4.897	4.04E-10	3.48E-08	305	craniferina_c16798	CUST_9838_PI416193496	189195914	XP_001934295.1	NADH oxidase [Pyrenophora tritici-repentis Pt-1C-BFP] 	Fungus
24335	25173	1253	2026	237	20.282	4.342	4.60E-12	8.98E-10	306	craniferina_lrc1285	CUST_2263_PI416193500	242774074	XP_002478369.1	xylitol dehydrogenase XdhB [Talaromyces stipitatus ATCC 10500] 	Algae
34735	40	2	1	0	19.927	4.317	2.79E-12	5.94E-10	307	craniferina_c5973	CUST_8006_PI416193500	NA	NA	NA	Algae
6689	27	3973	6	821	-145.241	-7.182	1.50E-08	5.81E-07	308	craniferina_lrc426	CUST_798_PI416193500	212530462	XP_002145388.1	"pyruvate formate lyase activating enzyme, putative [Penicillium marneffei ATCC 18224] "	Algae
32155	57788	948	1669	508	66.483	6.055	5.18E-09	2.63E-07	309	craniferina_lrc590	CUST_1086_PI416193500	154291075	XP_001546124.1	hypothetical protein BC1G_15425 [Botryotinia fuckeliana B05.10] 	Fungus
31901	1333	20	186	12	72.955	6.189	5.71E-09	2.82E-07	310	craniferina_c20342	CUST_13034_PI416193496	NA	NA	NA	Fungus
16911	11034	99	1707	60	123.847	6.952	1.28E-08	5.18E-07	311	craniferina_c14242	CUST_12919_PI416193500	226292293	EEH47713.1	conserved hypothetical protein [Paracoccidioides brasiliensis Pb18]	Algae
12591	322	2	32	1	136.703	7.095	1.40E-08	5.54E-07	312	craniferina_c5090	CUST_7107_PI416193500	NA	NA	NA	Fungus
20862	2	56	1	16	-26.197	-4.711	1.87E-10	1.88E-08	313	craniferina_c18974	CUST_11724_PI416193496	NA	NA	NA	Fungus
23819	1858	13	329	2	146.936	7.199	1.60E-08	6.15E-07	314	craniferina_lrc427	CUST_799_PI416193500	NA	NA	NA	Fungus
24204	838	11	190	14	133.529	7.061	1.38E-08	5.49E-07	315	craniferina_c12544	CUST_6339_PI416193496	212532971	XP_002146642.1	"cytochrome P450, putative [Penicillium marneffei ATCC 18224] "	Fungus
26908	2	60	1	10	-28.009	-4.808	3.11E-10	2.83E-08	316	craniferina_c25114	CUST_17538_PI416193496	NA	NA	NA	Fungus
12378	32	4818	5	922	-148.408	-7.213	1.67E-08	6.38E-07	317	craniferina_lrc426	CUST_797_PI416193500	212530462	XP_002145388.1	"pyruvate formate lyase activating enzyme, putative [Penicillium marneffei ATCC 18224] "	Algae
12048	67	4	12	1	18.908	4.241	1.59E-12	3.78E-10	318	craniferina_c22842	CUST_14831_PI416193500	NA	NA	NA	Algae
23572	4	108	2	10	-30.835	-4.946	6.16E-10	4.86E-08	319	craniferina_c852	CUST_1539_PI416193500	NA	NA	NA	Fungus
39148	47	4636	16	909	-100.915	-6.657	1.11E-08	4.71E-07	320	Cr_Mini_01C08.ab1	CUST_17892_PI416193500	189202640	XP_001937656.1	siroheme synthase [Pyrenophora tritici-repentis Pt-1C-BFP] 	Fungus
13070	1040	3	440	2	369.246	8.528	2.59E-08	8.97E-07	321	craniferina_c11703	CUST_5675_PI416193496	NA	NA	NA	Fungus
29835	458	19869	265	4994	-47.033	-5.556	2.91E-09	1.70E-07	322	Cr_DMini_673H09.ab1	CUST_17512_PI416193500	46107560	XP_380839.1	hypothetical protein FG00663.1 [Gibberella zeae PH-1]	Fungus
23487	103462	6688	4992	1410	15.694	3.972	4.91E-16	6.14E-13	323	Cr_DMini_3841G09.ab1	CUST_16995_PI416193500	NA	NA	NA	Fungus
25124	4	223	2	34	-59.888	-5.904	5.22E-09	2.65E-07	324	craniferina_c19503	CUST_12232_PI416193496	NA	NA	NA	Fungus
37040	255	5	43	4	66.219	6.049	6.03E-09	2.94E-07	325	craniferina_c19205	CUST_11945_PI416193496	NA	NA	NA	Fungus
23083	8640	82	1236	51	117.99	6.883	1.38E-08	5.48E-07	326	craniferina_c5980	CUST_8012_PI416193500	169601680	XP_001794262.1	hypothetical protein SNOG_03711 [Phaeosphaeria nodorum SN15] 	Fungus
13545	2	33	0	2	-17.53	-4.132	6.54E-13	1.92E-10	327	craniferina_c10672	CUST_11439_PI416193500	39971523	XP_367152.1	hypothetical protein MGG_07077 [Magnaporthe oryzae 70-15] 	Fungus
30200	164	6	8	5	31.42	4.974	8.88E-10	6.48E-08	328	craniferina_c26227	CUST_18598_PI416193496	261198004	XP_002625404.1	peroxisomal membrane protein [Ajellomyces dermatitidis SLH14081] 	Fungus
22518	15759	581	1186	93	27.288	4.77	4.06E-10	3.48E-08	329	craniferina_c6095	CUST_8129_PI416193500	156048935	XP_001590434.1	hypothetical protein SS1G_08174 [Sclerotinia sclerotiorum 1980] 	Fungus
4717	8491	96	396	55	97.741	6.611	1.16E-08	4.83E-07	330	craniferina_c4026	CUST_5985_PI416193500	NA	NA	NA	Fungus
29628	15	265	3	46	-18.463	-4.207	2.66E-12	5.76E-10	331	craniferina_c4175	CUST_6148_PI416193500	242825158	XP_002488383.1	conserved hypothetical protein [Talaromyces stipitatus ATCC 10500] 	Fungus
43547	968	12	325	8	90.413	6.498	1.10E-08	4.70E-07	332	craniferina_c4812	CUST_6816_PI416193500	NA	NA	NA	Fungus
34049	4840	199	728	16	24.139	4.593	1.68E-10	1.72E-08	333	craniferina_c16876	CUST_13918_PI416193500	NA	NA	NA	Algae
34661	44	2	16	0	21.282	4.412	4.78E-11	6.15E-09	334	craniferina_c17848	CUST_14302_PI416193500	NA	NA	NA	Algae
10511	2	32	0	5	-14.816	-3.889	2.06E-18	1.67E-14	335	craniferina_c18580	CUST_11355_PI416193496	NA	NA	NA	Fungus
21072	438	54726	198	6327	-132.17	-7.046	1.73E-08	6.55E-07	336	craniferina_c3825	CUST_5764_PI416193500	154302066	XP_001551444.1	hypothetical protein BC1G_10270 [Botryotinia fuckeliana B05.10] 	Fungus
23243	107	3986	53	419	-40.266	-5.331	2.64E-09	1.56E-07	337	craniferina_c4286	CUST_6279_PI416193500	189198059	XP_001935367.1	predicted protein [Pyrenophora tritici-repentis Pt-1C-BFP] 	Fungus
34563	7436	235	2201	92	32.244	5.011	1.23E-09	8.38E-08	338	craniferina_c23664	CUST_16180_PI416193496	171677286	XP_001903594.1	hypothetical protein [Podospora anserina S mat+] 	Algae
12891	358	9593	114	319	-27.775	-4.796	5.74E-10	4.62E-08	339	craniferina_c22550	CUST_15131_PI416193496	156063970	XP_001597907.1	hypothetical protein SS1G_02103 [Sclerotinia sclerotiorum 1980] 	Algae
31712	51	2	20	0	21.267	4.411	7.33E-11	8.83E-09	340	craniferina_c8704	CUST_3564_PI416193496	145247152	XP_001395825.1	hypothetical protein An12g07740 [Aspergillus niger] 	Fungus
11354	6972	66	348	43	120.219	6.91	1.73E-08	6.55E-07	341	craniferina_c6341	CUST_8354_PI416193500	121709313	XP_001272382.1	conserved hypothetical protein [Aspergillus clavatus NRRL 1] 	Algae
33060	9	1751	3	217	-197.847	-7.628	2.78E-08	9.43E-07	342	craniferina_c2288	CUST_3793_PI416193500	156049487	XP_001590710.1	hypothetical protein SS1G_08450 [Sclerotinia sclerotiorum 1980] 	Fungus
13295	18	371	6	33	-21.019	-4.394	6.93E-11	8.38E-09	343	craniferina_c19441	CUST_12173_PI416193496	NA	NA	NA	Fungus
40874	964	17	15	10	65.019	6.023	7.98E-09	3.67E-07	344	craniferina_c3623	CUST_868_PI416193496	226295236	EEH50656.1	conserved hypothetical protein [Paracoccidioides brasiliensis Pb18]	Fungus
27462	7666	108	186	81	84.565	6.402	1.15E-08	4.83E-07	345	BTK05729007(c)SJ1(t)Dry_0.5-1kb_1441-1536_D9(p)T3(s)090205SJ1SEQ1.068.ab1	CUST_15577_PI416193500	156043191	XP_001588152.1	hypothetical protein SS1G_10598 [Sclerotinia sclerotiorum 1980] 	NA
44949	420	14	149	2	28.424	4.829	8.76E-10	6.43E-08	346	craniferina_c11724	CUST_12053_PI416193500	145257313	XP_001401684.1	hypothetical protein An04g03170 [Aspergillus niger] 	Fungus
603	1389	22	225	19	79.45	6.312	1.13E-08	4.77E-07	347	craniferina_c1571	CUST_2736_PI416193500	39949148	XP_363166.1	hypothetical protein MGG_08750 [Magnaporthe oryzae 70-15] 	Algae
12877	1720	83	260	7	20.734	4.374	8.40E-11	9.95E-09	348	craniferina_c3185	CUST_4962_PI416193500	189209245	XP_001940955.1	metacaspase [Pyrenophora tritici-repentis Pt-1C-BFP] 	Algae
5524	51	1262	4	425	-23.772	-4.571	3.09E-10	2.82E-08	349	craniferina_lrc1331	CUST_2352_PI416193500	169602024	XP_001794434.1	hypothetical protein SNOG_03889 [Phaeosphaeria nodorum SN15] 	Fungus
24264	669	6	287	7	174.328	7.446	2.90E-08	9.79E-07	350	craniferina_c10241	CUST_11185_PI416193500	115385998	XP_001209539.1	predicted protein [Aspergillus terreus NIH2624] 	Fungus
32425	379	2	294	0	115.128	6.847	1.88E-08	6.93E-07	351	craniferina_c6743	CUST_8734_PI416193500	169594716	XP_001790782.1	hypothetical protein SNOG_00086 [Phaeosphaeria nodorum SN15] 	Algae
16494	115	4918	20	458	-43.207	-5.433	4.49E-09	2.36E-07	352	craniferina_c14042	CUST_12842_PI416193500	6850900	CAB71063.1	copia-type polyprotein [Arabidopsis thaliana]	Fungus
6363	93	4	27	1	21.413	4.42	1.49E-10	1.56E-08	353	craniferina_c18734	CUST_11498_PI416193496	NA	NA	NA	Fungus
27707	1067	53	215	9	20.001	4.322	6.18E-11	7.61E-09	354	Cr_DMini_673A04.ab1	CUST_17366_PI416193500	NA	NA	NA	Fungus
4276	15	271	5	19	-19.409	-4.279	3.89E-11	5.19E-09	355	craniferina_c7659	CUST_2937_PI416193496	NA	NA	NA	Fungus
35946	14	218	3	49	-15.326	-3.938	2.21E-13	8.33E-11	356	craniferina_c23718	CUST_16231_PI416193496	NA	NA	NA	Algae
4758	287	12	78	12	32.88	5.039	2.30E-09	1.39E-07	357	craniferina_c8406	CUST_10048_PI416193500	261193745	XP_002623278.1	hypothetical protein BDBG_06717 [Ajellomyces dermatitidis SLH14081] 	Algae
29826	739	6	98	6	197.737	7.627	3.33E-08	1.09E-06	358	craniferina_c5090	CUST_7108_PI416193500	NA	NA	NA	Fungus
8785	7	311	3	42	-48.04	-5.586	5.51E-09	2.76E-07	359	craniferina_c16019	CUST_13557_PI416193500	240280141	EER43645.1	glycosyltransferase [Ajellomyces capsulatus H143]	Fungus
2798	7902	60	1428	36	144.772	7.178	2.61E-08	8.99E-07	360	craniferina_c18668	CUST_11436_PI416193496	212531447	XP_002145880.1	"3-dehydroshikimate dehydratase, putative [Penicillium marneffei ATCC 18224] "	Fungus
13566	32	2	9	0	16.034	4.003	8.55E-13	2.32E-10	361	craniferina_c8235	CUST_9909_PI416193500	189210952	XP_001941807.1	oligosaccharide translocation protein RFT1 [Pyrenophora tritici-repentis Pt-1C-BFP] 	Algae
22215	98	2	36	0	47.945	5.583	5.53E-09	2.76E-07	362	craniferina_c9073	CUST_3815_PI416193496	NA	NA	NA	Algae
14026	53	1299	6	465	-23.447	-4.551	3.27E-10	2.89E-08	363	craniferina_lrc1331	CUST_2351_PI416193500	169602024	XP_001794434.1	hypothetical protein SNOG_03889 [Phaeosphaeria nodorum SN15] 	Fungus
18138	654	13	125	14	89.415	6.482	1.43E-08	5.61E-07	364	craniferina_c1088	CUST_1954_PI416193500	NA	NA	NA	Fungus
10365	1097	72	202	22	15.662	3.969	7.23E-13	2.09E-10	365	craniferina_c4716	CUST_6704_PI416193500	67522511	XP_659316.1	hypothetical protein AN1712.2 [Aspergillus nidulans FGSC A4] 	Algae
10042	252	11	52	8	26.642	4.736	8.31E-10	6.13E-08	366	craniferina_c14170	CUST_12895_PI416193500	NA	NA	NA	Fungus
38776	5	254	2	43	-51.984	-5.7	6.73E-09	3.18E-07	367	craniferina_c16019	CUST_13558_PI416193500	240280141	EER43645.1	glycosyltransferase [Ajellomyces capsulatus H143]	Fungus
35660	100	5006	20	466	-50.668	-5.663	6.46E-09	3.08E-07	368	craniferina_c14042	CUST_12841_PI416193500	6850900	CAB71063.1	copia-type polyprotein [Arabidopsis thaliana]	Fungus
43755	64	3	20	1	19.065	4.253	5.11E-11	6.49E-09	369	craniferina_c21681	CUST_14315_PI416193496	NA	NA	NA	Fungus
1901	5832	110	2178	63	55.32	5.79	8.29E-09	3.78E-07	370	craniferina_lrc173	CUST_328_PI416193500	189190250	XP_001931464.1	zinc finger protein OZF [Pyrenophora tritici-repentis Pt-1C-BFP] 	Algae
36420	51	2	6	0	23.613	4.562	5.14E-10	4.23E-08	371	craniferina_c7467	CUST_9262_PI416193500	156051848	XP_001591885.1	hypothetical protein SS1G_07331 [Sclerotinia sclerotiorum 1980] 	Fungus
36191	1767	95	273	18	18.672	4.223	4.29E-11	5.62E-09	372	Cr_DMini_4897F06.ab1	CUST_17303_PI416193500	154274173	XP_001537938.1	predicted protein [Ajellomyces capsulatus NAm1] 	Algae
41722	321	15	86	4	21.048	4.396	2.15E-10	2.10E-08	373	craniferina_c17581	CUST_10455_PI416193496	212531205	XP_002145759.1	"ankyrin repeat-containing protein, putative [Penicillium marneffei ATCC 18224] "	Fungus
4420	2104	80	536	26	26.861	4.747	1.15E-09	7.96E-08	374	craniferina_c18710	CUST_11477_PI416193496	NA	NA	NA	Fungus
21205	31	2	9	0	16.581	4.051	8.01E-12	1.43E-09	375	craniferina_c22064	CUST_14674_PI416193496	NA	NA	NA	Fungus
27104	6462	143	3267	72	43.446	5.441	5.82E-09	2.86E-07	376	craniferina_c1622	CUST_2812_PI416193500	145231624	XP_001399288.1	hypothetical protein An02g01480 [Aspergillus niger] 	Fungus
526	129225	9586	2073	2203	13.717	3.778	4.61E-16	6.05E-13	377	Cr_DMini_3841G09.ab1	CUST_16996_PI416193500	NA	NA	NA	Fungus
10743	99	4	4	3	30.822	4.946	2.54E-09	1.52E-07	378	craniferina_c7467	CUST_9261_PI416193500	156051848	XP_001591885.1	hypothetical protein SS1G_07331 [Sclerotinia sclerotiorum 1980] 	Fungus
4118	179	4407	27	417	-24.703	-4.627	7.67E-10	5.81E-08	379	Cr_DMini_673E10.ab1	CUST_17457_PI416193500	226290330	EEH45814.1	37S ribosomal protein Mrp17 [Paracoccidioides brasiliensis Pb18]	Fungus
23996	453	6	48	4	91.193	6.511	1.80E-08	6.74E-07	380	craniferina_c7452	CUST_9252_PI416193500	296416940	XP_002838127.1	hypothetical protein [Tuber melanosporum Mel28] 	Fungus
7798	3	81	1	8	-24.637	-4.623	7.87E-10	5.89E-08	381	craniferina_lrc801	CUST_1449_PI416193500	256728173	EEU41530.1	hypothetical protein NECHADRAFT_87703 [Nectria haematococca mpVI 77-13-4]	Fungus
35401	331	8170	155	968	-26.743	-4.741	1.28E-09	8.61E-08	382	craniferina_c4183	CUST_6155_PI416193500	296808695	XP_002844686.1	conserved hypothetical protein [Arthroderma otae CBS 113480] 	Fungus
43830	44	1171	19	52	-28.26	-4.821	1.64E-09	1.04E-07	383	Cr_DMini_673D05.ab1	CUST_17436_PI416193500	NA	NA	NA	Fungus
21399	5	108	1	31	-19.53	-4.288	1.36E-10	1.45E-08	384	craniferina_c1147	CUST_2048_PI416193500	154299202	XP_001550021.1	hypothetical protein BC1G_11779 [Botryotinia fuckeliana B05.10] 	Fungus
12367	2	29	0	13	-14.243	-3.832	7.40E-14	3.47E-11	385	craniferina_c13970	CUST_12813_PI416193500	115396050	XP_001213664.1	predicted protein [Aspergillus terreus NIH2624] 	Algae
7216	125	6	6	3	21.317	4.414	3.18E-10	2.84E-08	386	craniferina_c15131	CUST_8517_PI416193496	NA	NA	NA	Fungus
27373	2	45	1	19	-19.146	-4.259	1.12E-10	1.24E-08	387	craniferina_lrc279	CUST_524_PI416193500	NA	NA	NA	Fungus
30949	5	136	2	17	-26.668	-4.737	1.35E-09	9.00E-08	388	craniferina_c10672	CUST_11440_PI416193500	39971523	XP_367152.1	hypothetical protein MGG_07077 [Magnaporthe oryzae 70-15] 	Fungus
23189	33	2	3	0	18.071	4.176	5.62E-11	7.07E-09	389	craniferina_c4308	CUST_1158_PI416193496	NA	NA	NA	Algae
37554	11510	175	2258	86	69.938	6.128	1.35E-08	5.40E-07	390	craniferina_c8644	CUST_10229_PI416193500	295665236	XP_002793169.1	conserved hypothetical protein [Paracoccidioides brasiliensis Pb01] 	Fungus
2943	267	17	52	3	15.547	3.959	3.72E-12	7.58E-10	391	craniferina_c15441	CUST_13328_PI416193500	239607697	EEQ84684.1	G2-specific protein kinase NimA [Ajellomyces dermatitidis ER-3]	Algae
42075	3	70	1	7	-24.474	-4.613	8.94E-10	6.50E-08	392	craniferina_c12165	CUST_6031_PI416193496	NA	NA	NA	Fungus
10745	18	317	3	27	-17.299	-4.113	3.72E-11	5.06E-09	393	craniferina_c25837	CUST_18222_PI416193496	NA	NA	NA	Fungus
24608	2	32	0	3	-16.114	-4.01	1.25E-11	2.07E-09	394	craniferina_c14866	CUST_13122_PI416193500	226288499	EEH44011.1	26S protease regulatory subunit 8 [Paracoccidioides brasiliensis Pb18]	Algae
13116	192	4533	25	411	-23.714	-4.568	9.27E-10	6.71E-08	395	Cr_DMini_673E10.ab1	CUST_17456_PI416193500	226290330	EEH45814.1	37S ribosomal protein Mrp17 [Paracoccidioides brasiliensis Pb18]	Fungus
24921	5576	70	483	25	82.24	6.362	1.83E-08	6.80E-07	396	craniferina_lrc1133	CUST_2031_PI416193500	240107817	EER25996.1	kinase domain containing protein [Coccidioides posadasii C735 delta SOWgp]	Fungus
30798	1255	4	1205	3	293.831	8.199	4.89E-08	1.45E-06	397	craniferina_c12310	CUST_6144_PI416193496	NA	NA	NA	Fungus
35798	355	18	35	10	22.259	4.476	6.25E-10	4.90E-08	398	craniferina_c23357	CUST_15894_PI416193496	NA	NA	NA	Fungus
14244	2110	38	325	35	73.268	6.195	1.66E-08	6.32E-07	399	Cr_DMidi_5281D11.ab1	CUST_15704_PI416193500	291175554	EFE31359.1	hypothetical protein ARB_01754 [Arthroderma benhamiae CBS 112371] 	Fungus
11915	238	7	73	1	33.647	5.072	4.86E-09	2.51E-07	400	craniferina_c23567	CUST_16089_PI416193496	NA	NA	NA	Fungus
38139	32	2	13	0	14.348	3.843	8.15E-13	2.23E-10	401	craniferina_c8235	CUST_9910_PI416193500	189210952	XP_001941807.1	oligosaccharide translocation protein RFT1 [Pyrenophora tritici-repentis Pt-1C-BFP] 	Algae
3068	660	40	158	6	16.153	4.014	2.23E-11	3.35E-09	402	craniferina_c4137	CUST_6099_PI416193500	NA	NA	NA	Fungus
37389	79	11657	47	725	-165.462	-7.37	4.31E-08	1.32E-06	403	craniferina_c8751	CUST_3592_PI416193496	156063412	XP_001597628.1	hypothetical protein SS1G_01824 [Sclerotinia sclerotiorum 1980] 	Algae
22088	2671	188	170	22	14.256	3.834	8.11E-13	2.23E-10	404	craniferina_c22211	CUST_14815_PI416193496	NA	NA	NA	Algae
28161	98	2	21	0	48.585	5.602	1.07E-08	4.59E-07	405	craniferina_c15853	CUST_9098_PI416193496	238500305	XP_002381387.1	"ankyrin repeat-containing protein, putative [Aspergillus flavus NRRL3357] "	Algae
6062	90	11325	47	671	-136.388	-7.092	3.89E-08	1.22E-06	406	craniferina_c7341	CUST_9167_PI416193500	256723009	EEU36388.1	hypothetical protein NECHADRAFT_86959 [Nectria haematococca mpVI 77-13-4]	Algae
17562	113	2099	16	230	-18.62	-4.219	1.94E-10	1.92E-08	407	craniferina_c22025	CUST_14637_PI416193496	NA	NA	NA	Fungus
7397	18	502	3	126	-27.63	-4.788	3.04E-09	1.76E-07	408	craniferina_c26578	CUST_18936_PI416193496	NA	NA	NA	Fungus
19767	145	2	41	0	78.796	6.3	2.04E-08	7.35E-07	409	craniferina_c21542	CUST_14683_PI416193500	39971019	XP_366900.1	hypothetical protein MGG_02976 [Magnaporthe oryzae 70-15] 	Fungus
24713	56	4	9	3	19.342	4.274	3.13E-10	2.84E-08	410	craniferina_c23816	CUST_16322_PI416193496	240107045	EER25232.1	hypothetical protein CPC735_018360 [Coccidioides posadasii C735 delta SOWgp]	Algae
24700	47134	3712	958	421	12.75	3.672	4.97E-16	6.14E-13	411	craniferina_lrc516	CUST_962_PI416193500	156058015	XP_001594931.1	conserved hypothetical protein [Sclerotinia sclerotiorum 1980] 	Fungus
15287	39	2	9	0	17.925	4.164	1.51E-10	1.57E-08	412	craniferina_c18261	CUST_11052_PI416193496	242771661	XP_002477888.1	conserved hypothetical protein [Talaromyces stipitatus ATCC 10500] 	Fungus
32051	76	4	16	3	22.177	4.471	8.84E-10	6.47E-08	413	craniferina_c2059	CUST_321_PI416193496	259481856	CBF75768.1	TPA: TPR domain protein (AFU_orthologue; AFUA_3G01710) [Aspergillus nidulans FGSC A4]	Fungus
43209	141486	4581	28987	1848	32.004	5	5.32E-09	2.69E-07	414	craniferina_c6941	CUST_8871_PI416193500	119186351	XP_001243782.1	hypothetical protein CIMG_03223 [Coccidioides immitis RS]	Fungus
25011	54	2	14	0	27.129	4.762	3.25E-09	1.85E-07	415	craniferina_c7599	CUST_9373_PI416193500	NA	NA	NA	Fungus
19516	2	32	0	11	-17.269	-4.11	1.37E-10	1.47E-08	416	craniferina_c13970	CUST_12814_PI416193500	115396050	XP_001213664.1	predicted protein [Aspergillus terreus NIH2624] 	Algae
41697	5	79	2	5	-15.281	-3.934	2.95E-11	4.22E-09	417	craniferina_lrc24773	CUST_17219_PI416193496	NA	NA	NA	Fungus
16594	465	9	46	2	52.659	5.719	1.40E-08	5.54E-07	418	craniferina_c19181	CUST_11921_PI416193496	242809823	XP_002485453.1	integral membrane protein [Talaromyces stipitatus ATCC 10500] 	Fungus
4438	4	107	2	16	-28.205	-4.818	4.11E-09	2.21E-07	419	craniferina_c852	CUST_1540_PI416193500	NA	NA	NA	Fungus
39864	8	1454	2	108	-193.56	-7.597	5.74E-08	1.64E-06	420	craniferina_c18554	CUST_11330_PI416193496	NA	NA	NA	Fungus
1818	232	18	31	2	12.909	3.69	1.19E-13	4.94E-11	421	craniferina_c14515	CUST_13007_PI416193500	NA	NA	NA	Fungus
40117	11	330	5	34	-32.475	-5.021	6.79E-09	3.21E-07	422	craniferina_c8815	CUST_3632_PI416193496	NA	NA	NA	Algae
28827	237	7	16	9	54.23	5.761	1.65E-08	6.31E-07	423	craniferina_c11883	CUST_12129_PI416193500	189192418	XP_001932548.1	alpha-glucosidase [Pyrenophora tritici-repentis Pt-1C-BFP] 	Algae
31242	50881	3891	6596	649	13.132	3.715	6.41E-13	1.89E-10	424	craniferina_c1838	CUST_3135_PI416193500	226287879	EEH43392.1	ubiquitin conjugation factor E4 [Paracoccidioides brasiliensis Pb18]	Fungus
22982	10	215	2	36	-20.917	-4.387	1.11E-09	7.71E-08	425	craniferina_c23969	CUST_16467_PI416193496	NA	NA	NA	Fungus
35461	33	3	5	1	12.414	3.634	3.02E-14	1.74E-11	426	craniferina_c14278	CUST_7798_PI416193496	119189175	XP_001245194.1	conserved hypothetical protein [Coccidioides immitis RS]	Fungus
41033	96	1217	21	129	-12.861	-3.685	3.62E-13	1.21E-10	427	craniferina_c4405	CUST_6404_PI416193500	256731918	EEU45267.1	hypothetical protein NECHADRAFT_41149 [Nectria haematococca mpVI 77-13-4]	Fungus
13078	4	67	1	4	-16.818	-4.072	2.08E-10	2.04E-08	428	craniferina_c14354	CUST_7863_PI416193496	NA	NA	NA	Fungus
4522	84	4	33	3	23.585	4.56	2.57E-09	1.53E-07	429	craniferina_c6278	CUST_8303_PI416193500	119478877	XP_001259472.1	XPG I-region protein [Neosartorya fischeri NRRL 181] 	Fungus
25116	275	3	38	2	105.412	6.72	4.05E-08	1.26E-06	430	Cr_DMini_865G12.ab1	CUST_17655_PI416193500	240109978	EER28147.1	hypothetical protein CPC735_034830 [Coccidioides posadasii C735 delta SOWgp]	Algae
27950	23	3734	18	406	-249.082	-7.96	7.07E-08	1.93E-06	431	craniferina_c8195	CUST_9881_PI416193500	258570335	XP_002543971.1	hypothetical protein UREG_03488 [Uncinocarpus reesii 1704] 	Fungus
5739	25639	529	2459	265	52.303	5.709	1.74E-08	6.57E-07	432	craniferina_lrc18532	CUST_11308_PI416193496	NA	NA	NA	Fungus
37113	12	1975	8	241	-190.935	-7.577	6.93E-08	1.90E-06	433	craniferina_c17774	CUST_10615_PI416193496	NA	NA	NA	Fungus
33480	32	2	4	0	15.707	3.973	1.33E-10	1.43E-08	434	craniferina_c9304	CUST_10661_PI416193500	261199039	XP_002625921.1	presequence translocated-associated motor subunit pam17 [Ajellomyces dermatitidis SLH14081] 	Algae
19735	232	16	77	3	14.138	3.822	1.92E-11	2.97E-09	435	craniferina_c9636	CUST_4215_PI416193496	258571635	XP_002544621.1	hypothetical protein UREG_04138 [Uncinocarpus reesii 1704] 	Fungus
19965	1082	48	69	10	23.039	4.526	2.77E-09	1.63E-07	436	craniferina_c18860	CUST_11618_PI416193496	NA	NA	NA	Algae
32060	45	2	9	0	20.092	4.329	1.18E-09	8.11E-08	437	craniferina_c14572	CUST_8049_PI416193496	169625083	XP_001805946.1	hypothetical protein SNOG_15808 [Phaeosphaeria nodorum SN15] 	Fungus
6870	845	14	179	5	62.794	5.973	2.59E-08	8.97E-07	438	craniferina_c9930	CUST_4432_PI416193496	46108772	XP_381444.1	hypothetical protein FG01268.1 [Gibberella zeae PH-1]	Fungus
38272	23782	1262	1869	103	18.845	4.236	9.52E-10	6.86E-08	439	Cr_DMini_2305A01.ab1	CUST_16702_PI416193500	169763250	XP_001727525.1	hypothetical protein [Aspergillus oryzae RIB40] 	Fungus
19326	9991	182	1711	71	56.891	5.83	2.44E-08	8.59E-07	440	craniferina_c1413	CUST_2485_PI416193500	169617550	XP_001802189.1	hypothetical protein SNOG_11957 [Phaeosphaeria nodorum SN15] 	Fungus
37980	21356	1637	1483	151	13.06	3.707	5.25E-12	9.95E-10	441	craniferina_c2803	CUST_4473_PI416193500	156055716	XP_001593782.1	hypothetical protein SS1G_05210 [Sclerotinia sclerotiorum 1980] 	Fungus
14412	48	2	14	0	23.579	4.559	3.90E-09	2.12E-07	442	craniferina_c26107	CUST_18486_PI416193496	NA	NA	NA	Fungus
12606	90	6	17	1	15.384	3.943	1.79E-10	1.81E-08	443	craniferina_c11779	CUST_5729_PI416193496	225556076	EEH04366.1	conserved hypothetical protein [Ajellomyces capsulatus G186AR]	Fungus
34864	22	820	3	39	-37.985	-5.247	1.41E-08	5.55E-07	444	craniferina_c26568	CUST_18926_PI416193496	225561670	EEH09950.1	translocation elongation factor [Ajellomyces capsulatus G186AR]	Fungus
17302	1118	50	170	13	22.464	4.49	3.50E-09	1.96E-07	445	Cr_DMidi_9601A06.ab1	CUST_16258_PI416193500	296804984	XP_002843319.1	conserved hypothetical protein [Arthroderma otae CBS 113480] 	Algae
19679	32	863	17	135	-30.905	-4.95	1.04E-08	4.47E-07	446	craniferina_c11412	CUST_5468_PI416193496	NA	NA	NA	Fungus
21754	45	3966	36	73	-125.2	-6.968	6.07E-08	1.71E-06	447	craniferina_c12636	CUST_6412_PI416193496	156056136	XP_001593992.1	hypothetical protein SS1G_05420 [Sclerotinia sclerotiorum 1980] 	Fungus
23482	3	165	1	73	-57.036	-5.834	2.78E-08	9.41E-07	448	craniferina_c9680	CUST_4244_PI416193496	67527903	XP_661802.1	hypothetical protein AN4198.2 [Aspergillus nidulans FGSC A4] 	Fungus
23758	300	2	30	1	140.529	7.135	7.17E-08	1.95E-06	449	craniferina_c2494	CUST_4091_PI416193500	NA	NA	NA	Fungus
25549	339	8	77	2	40.305	5.333	1.80E-08	6.74E-07	450	craniferina_c17808	CUST_10646_PI416193496	NA	NA	NA	Algae
41572	10	222	3	15	-21.951	-4.456	3.86E-09	2.11E-07	451	craniferina_lrc272	CUST_511_PI416193500	119481647	XP_001260852.1	benzoate 4-monooxygenase cytochrome P450 [Neosartorya fischeri NRRL 181] 	Algae
4743	4	160	1	38	-40.998	-5.357	1.90E-08	6.96E-07	452	craniferina_c18569	CUST_11344_PI416193496	NA	NA	NA	Fungus
21853	499	2	133	0	250.586	7.969	9.55E-08	2.40E-06	453	craniferina_c11529	CUST_11934_PI416193500	NA	NA	NA	Fungus
6365	76	5	9	3	16.266	4.024	6.53E-10	5.07E-08	454	craniferina_c3251	CUST_5044_PI416193500	171681309	XP_001905598.1	hypothetical protein [Podospora anserina S mat+] 	Fungus
3940	6675	347	614	56	19.365	4.275	2.50E-09	1.51E-07	455	craniferina_c5634	CUST_7659_PI416193500	NA	NA	NA	Fungus
31063	9	401	6	21	-59.717	-5.9	3.71E-08	1.19E-06	456	craniferina_c22427	CUST_15016_PI416193496	NA	NA	NA	Fungus
44305	141	3840	72	368	-29.696	-4.892	1.21E-08	4.99E-07	457	craniferina_c4286	CUST_6280_PI416193500	189198059	XP_001935367.1	predicted protein [Pyrenophora tritici-repentis Pt-1C-BFP] 	Fungus
23319	3	1127	1	83	-358.747	-8.487	1.03E-07	2.54E-06	458	craniferina_c16638	CUST_13803_PI416193500	119194461	XP_001247834.1	conserved hypothetical protein [Coccidioides immitis RS]	Fungus
22365	11025	862	2337	154	12.741	3.671	2.01E-11	3.09E-09	459	craniferina_c21972	CUST_14586_PI416193496	154280985	XP_001541305.1	conserved hypothetical protein [Ajellomyces capsulatus NAm1] 	Fungus
29880	160	11	32	3	14.472	3.855	2.56E-10	2.41E-08	460	craniferina_c8020	CUST_3153_PI416193496	NA	NA	NA	Algae
11174	117	9	27	1	12.764	3.674	2.53E-11	3.74E-09	461	craniferina_c4491	CUST_1244_PI416193496	NA	NA	NA	Algae
12938	4044	60	233	40	77.246	6.271	4.77E-08	1.42E-06	462	craniferina_c15490	CUST_8805_PI416193496	67516689	XP_658230.1	hypothetical protein AN0626.2 [Aspergillus nidulans FGSC A4] 	Fungus
9767	52	2	5	0	21.024	4.394	4.45E-09	2.35E-07	463	craniferina_c19739	CUST_12456_PI416193496	NA	NA	NA	Algae
40267	104	2330	31	688	-22.418	-4.487	5.64E-09	2.80E-07	464	craniferina_c27020	CUST_19366_PI416193496	NA	NA	NA	Fungus
11526	4	160	2	58	-38.352	-5.261	2.07E-08	7.45E-07	465	craniferina_lrc26435	CUST_15181_PI416193500	NA	NA	NA	Fungus
28477	1490	7	196	5	250.281	7.967	1.06E-07	2.58E-06	466	craniferina_c3486	CUST_5337_PI416193500	169768460	XP_001818700.1	hypothetical protein [Aspergillus oryzae RIB40] 	Algae
13576	280	13	27	4	21.658	4.437	5.31E-09	2.68E-07	467	craniferina_c26273	CUST_18640_PI416193496	NA	NA	NA	Fungus
31455	249	22	23	6	11.496	3.523	1.59E-12	3.78E-10	468	craniferina_c829	CUST_78_PI416193496	NA	NA	NA	Fungus
10749	80	10369	41	626	-140.033	-7.13	8.67E-08	2.24E-06	469	craniferina_c7341	CUST_9168_PI416193500	256723009	EEU36388.1	hypothetical protein NECHADRAFT_86959 [Nectria haematococca mpVI 77-13-4]	Algae
31536	23956	288	2326	92	85.514	6.418	5.70E-08	1.63E-06	470	craniferina_c10138	CUST_11132_PI416193500	189194569	XP_001933623.1	26S proteasome non-ATPase regulatory subunit 13 [Pyrenophora tritici-repentis Pt-1C-BFP] 	Algae
40975	20	6465	3	280	-325.894	-8.348	1.13E-07	2.73E-06	471	craniferina_lrc633	CUST_1155_PI416193500	154273933	XP_001537818.1	sorting nexin-3 [Ajellomyces capsulatus NAm1] 	Fungus
25103	58	3	13	1	23.216	4.537	7.05E-09	3.31E-07	472	craniferina_c15984	CUST_9202_PI416193496	NA	NA	NA	Algae
26498	56	2	25	0	28.587	4.837	1.34E-08	5.38E-07	473	craniferina_c6638	CUST_8652_PI416193500	182678569	YP_001832715.1	type I phosphodiesterase/nucleotide pyrophosphatase [Beijerinckia indica subsp. indica ATCC 9039] 	Fungus
6716	3	31	1	10	-10.895	-3.446	5.85E-13	1.77E-10	474	craniferina_c12362	CUST_6184_PI416193496	NA	NA	NA	Fungus
9618	9	123	1	17	-13.7	-3.776	2.50E-10	2.36E-08	475	craniferina_c2190	CUST_3658_PI416193500	255950188	XP_002565861.1	Pc22g19580 [Penicillium chrysogenum Wisconsin 54-1255] 	Fungus
29606	5070	68	1357	23	75.587	6.24	5.54E-08	1.59E-06	476	Cr_DMidi_9697D10.ab1	CUST_16470_PI416193500	156057509	XP_001594678.1	predicted protein [Sclerotinia sclerotiorum 1980] 	Fungus
9369	53	576	12	73	-10.992	-3.458	1.34E-12	3.39E-10	477	craniferina_c20635	CUST_13310_PI416193496	169775089	XP_001822012.1	hypothetical protein [Aspergillus oryzae RIB40] 	Fungus
41383	983	37	201	3	26.112	4.707	1.18E-08	4.89E-07	478	craniferina_c7956	CUST_9676_PI416193500	189202430	XP_001937551.1	oxidoreductase domain containing protein [Pyrenophora tritici-repentis Pt-1C-BFP] 	Fungus
38212	3522	248	345	40	14.282	3.836	4.14E-10	3.54E-08	479	craniferina_c4778	CUST_6778_PI416193500	240105948	EER24141.1	"mRNA capping enzyme alpha subunit, putative [Coccidioides posadasii C735 delta SOWgp]"	Fungus
42095	250	8	70	5	32.834	5.037	1.96E-08	7.12E-07	480	craniferina_c15927	CUST_13515_PI416193500	242794237	XP_002482329.1	actin family protein [Talaromyces stipitatus ATCC 10500] 	Fungus
34242	2	97	0	8	-49.333	-5.624	3.73E-08	1.19E-06	481	craniferina_c15012	CUST_8420_PI416193496	NA	NA	NA	Algae
24941	221	5	58	3	47.486	5.569	3.60E-08	1.16E-06	482	craniferina_c15927	CUST_13516_PI416193500	242794237	XP_002482329.1	actin family protein [Talaromyces stipitatus ATCC 10500] 	Fungus
14891	23121	1995	2104	179	11.587	3.534	8.97E-12	1.58E-09	483	craniferina_c2803	CUST_4474_PI416193500	156055716	XP_001593782.1	hypothetical protein SS1G_05210 [Sclerotinia sclerotiorum 1980] 	Fungus
4725	46	2	7	0	20.951	4.389	6.07E-09	2.95E-07	484	craniferina_c6497	CUST_2240_PI416193496	NA	NA	NA	Algae
43216	56	5	7	1	11.331	3.502	4.97E-12	9.60E-10	485	craniferina_c13682	CUST_7303_PI416193496	116194356	XP_001222990.1	hypothetical protein CHGG_03776 [Chaetomium globosum CBS 148.51] 	Fungus
38596	656	50	161	14	13.057	3.707	1.60E-10	1.66E-08	486	craniferina_c3580	CUST_5451_PI416193500	115399860	XP_001215519.1	hypothetical protein ATEG_06341 [Aspergillus terreus NIH2624] 	Fungus
24293	2	60	0	18	-30.955	-4.952	1.88E-08	6.93E-07	487	craniferina_c7473	CUST_2834_PI416193496	212545564	XP_002152936.1	"short-chain dehydrogenase, putative [Penicillium marneffei ATCC 18224] "	Fungus
19058	6385	104	1572	58	65.951	6.043	5.31E-08	1.54E-06	488	craniferina_c9115	CUST_3841_PI416193496	154309312	XP_001553990.1	predicted protein [Botryotinia fuckeliana B05.10] 	Fungus
37630	562	18	131	1	30.426	4.927	1.85E-08	6.85E-07	489	craniferina_lrc231	CUST_437_PI416193500	169610273	XP_001798555.1	hypothetical protein SNOG_08233 [Phaeosphaeria nodorum SN15] 	Fungus
40067	143	6	15	3	28.926	4.854	1.70E-08	6.45E-07	490	craniferina_c27672	CUST_15238_PI416193500	NA	NA	NA	Fungus
40025	81	2	28	0	32.048	5.002	2.23E-08	7.95E-07	491	craniferina_c15066	CUST_13181_PI416193500	NA	NA	NA	Fungus
22772	2	42	0	15	-21.311	-4.414	7.34E-09	3.42E-07	492	craniferina_lrc5824	CUST_7875_PI416193500	119497923	XP_001265719.1	terpene synthase metal binding domain protein [Neosartorya fischeri NRRL 181] 	Algae
17840	11459	220	1951	71	53.274	5.735	4.40E-08	1.33E-06	493	craniferina_c8644	CUST_10230_PI416193500	295665236	XP_002793169.1	conserved hypothetical protein [Paracoccidioides brasiliensis Pb01] 	Fungus
36100	480	30	94	3	15.639	3.967	1.40E-09	9.23E-08	494	craniferina_c22125	CUST_14732_PI416193496	242775364	XP_002478629.1	DUF636 domain protein [Talaromyces stipitatus ATCC 10500] 	Fungus
18098	52	2	6	0	25.95	4.698	1.35E-08	5.42E-07	495	craniferina_c10817	CUST_5050_PI416193496	NA	NA	NA	Fungus
25230	115	5	30	4	31.513	4.978	2.23E-08	7.95E-07	496	craniferina_c21893	CUST_14512_PI416193496	145602215	XP_359683.2	hypothetical protein [Magnaporthe oryzae 70-15] 	Algae
10990	262	18	58	1	14.101	3.818	6.03E-10	4.79E-08	497	craniferina_c16392	CUST_9527_PI416193496	171679157	XP_001904526.1	hypothetical protein [Podospora anserina S mat+] 	Fungus
26047	77	5	5	3	17.076	4.094	3.21E-09	1.83E-07	498	craniferina_c4181	CUST_1103_PI416193496	189190192	XP_001931435.1	cation diffusion facilitator 10 [Pyrenophora tritici-repentis Pt-1C-BFP] 	Fungus
33084	1339	8	106	10	277.252	8.115	1.41E-07	3.22E-06	499	craniferina_c24706	CUST_17158_PI416193496	115432974	XP_001216624.1	conserved hypothetical protein [Aspergillus terreus NIH2624] 	Fungus
30927	2187	77	363	26	29.36	4.876	1.94E-08	7.07E-07	500	craniferina_c15310	CUST_8656_PI416193496	NA	NA	NA	Fungus
36983	91	7	6	4	14.602	3.868	1.09E-09	7.64E-08	501	craniferina_c7438	CUST_9241_PI416193500	169625148	XP_001805978.1	hypothetical protein SNOG_15843 [Phaeosphaeria nodorum SN15] 	Fungus
4531	39	2	4	0	18.516	4.211	5.03E-09	2.58E-07	502	craniferina_c19092	CUST_11837_PI416193496	NA	NA	NA	Fungus
6800	3	41	0	13	-15.076	-3.914	1.46E-09	9.54E-08	503	craniferina_c9182	CUST_10580_PI416193500	145254537	XP_001398657.1	hypothetical protein An18g01980 [Aspergillus niger] 	Fungus
5612	1868	41932	408	3931	-22.786	-4.51	1.12E-08	4.76E-07	504	craniferina_c4331	CUST_6318_PI416193500	169597227	XP_001792037.1	hypothetical protein SNOG_01397 [Phaeosphaeria nodorum SN15] 	Fungus
13310	453	40	109	13	11.623	3.539	4.25E-11	5.58E-09	505	craniferina_c11283	CUST_11794_PI416193500	226289351	EEH44863.1	conserved hypothetical protein [Paracoccidioides brasiliensis Pb18]	Algae
21348	26	2	3	0	13.626	3.768	6.08E-10	4.81E-08	506	craniferina_c9304	CUST_10662_PI416193500	261199039	XP_002625921.1	presequence translocated-associated motor subunit pam17 [Ajellomyces dermatitidis SLH14081] 	Algae
16003	242	7	42	8	63.29	5.984	6.27E-08	1.75E-06	507	craniferina_c2513	CUST_4112_PI416193500	NA	NA	NA	Algae
4128	167	14	24	7	12.895	3.689	2.92E-10	2.68E-08	508	craniferina_c27703	CUST_20011_PI416193496	NA	NA	NA	Fungus
26761	11154	212	5096	184	61.389	5.94	6.10E-08	1.72E-06	509	craniferina_c6075	CUST_2016_PI416193496	NA	NA	NA	Algae
34594	4	215	1	32	-63.253	-5.983	6.34E-08	1.77E-06	510	craniferina_c27762	CUST_20066_PI416193496	NA	NA	NA	Fungus
27740	8694	103	507	69	97.25	6.604	9.00E-08	2.30E-06	511	craniferina_c4026	CUST_5986_PI416193500	NA	NA	NA	Fungus
37458	5	75	2	7	-14.595	-3.867	1.29E-09	8.65E-08	512	craniferina_c12471	CUST_6277_PI416193496	296827914	XP_002851245.1	myo-inositol transporter Itr1 [Arthroderma otae CBS 113480] 	Fungus
27556	407	39	63	9	10.607	3.407	3.90E-12	7.91E-10	513	Cr_WMidi_7777H08.ab1	CUST_18560_PI416193500	116057937	CAL54140.1	Histones H3 and H4 (ISS) [Ostreococcus tauri]	Fungus
9035	19663	1858	2522	48	10.524	3.396	3.08E-12	6.49E-10	514	craniferina_c6251	CUST_8277_PI416193500	189197201	XP_001934938.1	conserved hypothetical protein [Pyrenophora tritici-repentis Pt-1C-BFP] 	Algae
3126	1776	18682	357	2200	-10.623	-3.409	4.66E-12	9.05E-10	515	craniferina_c3414	CUST_5238_PI416193500	242799252	XP_002483340.1	short chain dehydrogenase family protein [Talaromyces stipitatus ATCC 10500] 	Fungus
3670	14	185	7	34	-13.941	-3.801	8.69E-10	6.39E-08	516	craniferina_c8542	CUST_10166_PI416193500	NA	NA	NA	Fungus
44189	4	96	2	13	-24.582	-4.62	1.45E-08	5.69E-07	517	craniferina_c22950	CUST_15505_PI416193496	145228709	XP_001388663.1	hypothetical protein An01g02250 [Aspergillus niger] 	Fungus
3219	220	6	38	3	36.436	5.187	3.75E-08	1.19E-06	518	craniferina_c18262	CUST_11053_PI416193496	240108704	EER26878.1	Cytochrome P450 family protein [Coccidioides posadasii C735 delta SOWgp]	Fungus
21217	72	2	13	0	39.808	5.315	4.08E-08	1.27E-06	519	craniferina_c11883	CUST_12130_PI416193500	189192418	XP_001932548.1	alpha-glucosidase [Pyrenophora tritici-repentis Pt-1C-BFP] 	Algae
38769	145	4	18	2	34.522	5.109	3.56E-08	1.15E-06	520	craniferina_lrc234	CUST_444_PI416193500	170579899	XP_001895031.1	hypothetical protein Bm1_17870 [Brugia malayi] 	Algae
109	520	39	84	4	13.218	3.724	6.02E-10	4.79E-08	521	BTK05726005(c)SJ1(t)Dry_0.5-1kb_1441-1536_C3(p)T3(s)090205SJ1SEQ1.019.ab1	CUST_15487_PI416193500	NA	NA	NA	NA
31074	180	14	44	2	12.494	3.643	2.57E-10	2.41E-08	522	craniferina_c15308	CUST_13281_PI416193500	261357393	EEY19821.1	conserved hypothetical protein [Verticillium albo-atrum VaMs.102]	Fungus
2675	1125	88	268	36	13.341	3.738	7.24E-10	5.56E-08	523	craniferina_c10448	CUST_4791_PI416193496	115491817	XP_001210536.1	conserved hypothetical protein [Aspergillus terreus NIH2624] 	Algae
28473	48	1799	36	453	-52.778	-5.722	5.85E-08	1.66E-06	524	Cr_WMidi_8257F03.ab1	CUST_18674_PI416193500	NA	NA	NA	Algae
39922	497	37	183	17	13.895	3.796	1.04E-09	7.34E-08	525	craniferina_c21976	CUST_14590_PI416193496	NA	NA	NA	Algae
4471	530	35	243	11	14.593	3.867	1.77E-09	1.12E-07	526	craniferina_c22585	CUST_15161_PI416193496	8918240	BAA97566.1	hsp70 [Blastocystis hominis]	Algae
9876	45443	3083	10064	438	14.618	3.87	1.89E-09	1.18E-07	527	craniferina_lrc10634	CUST_4920_PI416193496	169599318	XP_001793082.1	hypothetical protein SNOG_02476 [Phaeosphaeria nodorum SN15] 	Fungus
24640	31402	2517	2650	154	12.461	3.639	3.19E-10	2.85E-08	528	Cr_DMini_2305A01.ab1	CUST_16703_PI416193500	169763250	XP_001727525.1	hypothetical protein [Aspergillus oryzae RIB40] 	Fungus
28415	5820	490	412	118	12.07	3.593	2.20E-10	2.13E-08	529	craniferina_c13166	CUST_6857_PI416193496	NA	NA	NA	Algae
16269	101	6089	7	775	-60.197	-5.912	7.34E-08	1.99E-06	530	craniferina_c5152	CUST_1568_PI416193496	NA	NA	NA	Fungus
17292	47	578	13	75	-12.52	-3.646	3.72E-10	3.23E-08	531	craniferina_lrc6504	CUST_8515_PI416193500	NA	NA	NA	Fungus
11501	52	2	14	1	22.302	4.479	1.37E-08	5.47E-07	532	craniferina_c13425	CUST_7085_PI416193496	NA	NA	NA	Fungus
40083	102	2	22	0	42.07	5.395	5.00E-08	1.47E-06	533	craniferina_c18147	CUST_10946_PI416193496	NA	NA	NA	Fungus
43039	126086	5652	24615	2196	23.085	4.529	1.55E-08	5.99E-07	534	craniferina_c6941	CUST_8872_PI416193500	119186351	XP_001243782.1	hypothetical protein CIMG_03223 [Coccidioides immitis RS]	Fungus
8287	24948	310	2994	127	84.438	6.4	9.69E-08	2.43E-06	535	craniferina_c10138	CUST_11131_PI416193500	189194569	XP_001933623.1	26S proteasome non-ATPase regulatory subunit 13 [Pyrenophora tritici-repentis Pt-1C-BFP] 	Algae
36668	115	9	13	3	13.246	3.728	9.11E-10	6.60E-08	536	craniferina_lrc830	CUST_1503_PI416193500	169613074	XP_001799954.1	hypothetical protein SNOG_09667 [Phaeosphaeria nodorum SN15] 	Fungus
29476	19	274	4	20	-14.414	-3.849	2.05E-09	1.26E-07	537	craniferina_c12718	CUST_6484_PI416193496	NA	NA	NA	Algae
23218	45	3	5	2	16.712	4.063	5.46E-09	2.74E-07	538	craniferina_c24707	CUST_17159_PI416193496	NA	NA	NA	Fungus
17829	23	2	4	1	10.457	3.386	1.73E-11	2.74E-09	539	craniferina_c20769	CUST_13440_PI416193496	NA	NA	NA	Fungus
32796	77	3	21	2	24.7	4.626	1.90E-08	6.97E-07	540	Cr_DMidi_7585E05.ab1	CUST_16184_PI416193500	126140618	ABN79922.1	glucose oxidase [Penicillium expansum]	Fungus
11172	34	2227	20	362	-73.575	-6.201	8.98E-08	2.30E-06	541	craniferina_c20992	CUST_13653_PI416193496	NA	NA	NA	Fungus
24166	339	25	105	2	13.202	3.723	9.54E-10	6.86E-08	542	craniferina_c13554	CUST_7192_PI416193496	NA	NA	NA	Algae
28619	564	6607	123	486	-11.868	-3.569	2.75E-10	2.55E-08	543	craniferina_c9593	CUST_10808_PI416193500	154321153	XP_001559892.1	hypothetical protein BC1G_01451 [Botryotinia fuckeliana B05.10] 	Fungus
31824	15817	1568	1149	50	10.071	3.332	6.14E-12	1.14E-09	544	craniferina_c10705	CUST_4974_PI416193496	NA	NA	NA	Fungus
36984	6410	550	1046	146	11.838	3.565	2.62E-10	2.44E-08	545	craniferina_c19107	CUST_14471_PI416193500	NA	NA	NA	Algae
38264	1874	31	1284	23	53.847	5.751	7.20E-08	1.96E-06	546	craniferina_c10900	CUST_11580_PI416193500	240109555	EER27724.1	hypothetical protein CPC735_030600 [Coccidioides posadasii C735 delta SOWgp]	Fungus
5278	6254	42	946	36	185.41	7.535	1.72E-07	3.74E-06	547	craniferina_c2527	CUST_4121_PI416193500	258571499	XP_002544553.1	"NADH dehydrogenase (quinone), G subunit [Uncinocarpus reesii 1704] "	Fungus
406	262	23	53	12	12.075	3.594	3.36E-10	2.97E-08	548	craniferina_c15441	CUST_13327_PI416193500	239607697	EEQ84684.1	G2-specific protein kinase NimA [Ajellomyces dermatitidis ER-3]	Algae
36846	8714	933	1055	77	9.319	3.22	2.81E-13	9.86E-11	549	craniferina_lrc398	CUST_748_PI416193500	67541498	XP_664523.1	hypothetical protein AN6919.2 [Aspergillus nidulans FGSC A4] 	Fungus
13959	1109	95	122	23	11.854	3.567	3.16E-10	2.84E-08	550	Cr_WMini_4129F05.ab1	CUST_19805_PI416193500	58260270	XP_567545.1	DNA binding protein [Cryptococcus neoformans var. neoformans JEC21] 	Algae
43301	11862	98	2183	76	145.616	7.186	1.58E-07	3.52E-06	551	craniferina_c2494	CUST_4092_PI416193500	NA	NA	NA	Fungus
16728	8127	257	3260	33	29.756	4.895	3.64E-08	1.17E-06	552	craniferina_lrc567	CUST_1047_PI416193500	NA	NA	NA	Fungus
7490	2	46	0	11	-21.952	-4.456	1.60E-08	6.14E-07	553	craniferina_c10610	CUST_11407_PI416193500	212541795	XP_002151052.1	hypothetical protein PMAA_039190 [Penicillium marneffei ATCC 18224] 	Algae
13880	82	930	30	47	-11.781	-3.558	3.14E-10	2.84E-08	554	craniferina_c24815	CUST_17260_PI416193496	154303908	XP_001552360.1	hypothetical protein BC1G_08838 [Botryotinia fuckeliana B05.10] 	Fungus
24420	32509	3415	2605	481	9.559	3.257	1.60E-12	3.78E-10	555	Cr_Mini_01B03.ab1	CUST_17859_PI416193500	NA	NA	NA	Algae
12622	2	17	0	3	-8.717	-3.124	7.14E-17	1.45E-13	556	craniferina_c5587	CUST_1778_PI416193496	NA	NA	NA	Fungus
920	111	1362	25	437	-12.07	-3.593	4.83E-10	4.04E-08	557	craniferina_c16186	CUST_9360_PI416193496	115400902	XP_001216039.1	30 kDa heat shock protein [Aspergillus terreus NIH2624] 	Fungus
28667	218	10009	15	1184	-45.683	-5.514	6.48E-08	1.80E-06	558	craniferina_c15528	CUST_13365_PI416193500	119485506	XP_001262187.1	"amino acid permease, putative [Neosartorya fischeri NRRL 181] "	Fungus
32558	75	5	6	3	15.799	3.982	5.39E-09	2.72E-07	559	craniferina_c19948	CUST_12655_PI416193496	156040341	XP_001587157.1	hypothetical protein SS1G_12187 [Sclerotinia sclerotiorum 1980] 	Fungus
25051	479	47	115	13	10.282	3.362	3.29E-11	4.55E-09	560	craniferina_c11283	CUST_11793_PI416193500	226289351	EEH44863.1	conserved hypothetical protein [Paracoccidioides brasiliensis Pb18]	Algae
10103	1596	131	110	36	12.427	3.635	7.85E-10	5.89E-08	561	craniferina_c7492	CUST_9292_PI416193500	255930345	XP_002556732.1	Pc06g01250 [Penicillium chrysogenum Wisconsin 54-1255] 	Fungus
24516	403	3	188	1	154.128	7.268	1.83E-07	3.90E-06	562	craniferina_c23413	CUST_15945_PI416193496	296011672	ADG65527.1	cytochrome oxidase subunit 1 [Philodina sp. PhaS1]	Fungus
11421	18	2	2	0	9.795	3.292	1.60E-11	2.55E-09	563	craniferina_c5962	CUST_1962_PI416193496	46138677	XP_391029.1	hypothetical protein FG10853.1 [Gibberella zeae PH-1]	Fungus
13385	334	10	45	3	34.4	5.104	5.12E-08	1.50E-06	564	craniferina_c7452	CUST_9251_PI416193500	296416940	XP_002838127.1	hypothetical protein [Tuber melanosporum Mel28] 	Fungus
9246	99	4	38	3	29.576	4.886	4.09E-08	1.27E-06	565	Cr_DMidi_6817F10.ab1	CUST_16056_PI416193500	NA	NA	NA	Fungus
24793	92	7	25	2	13.773	3.784	2.80E-09	1.65E-07	566	craniferina_c6034	CUST_8069_PI416193500	85119219	XP_965595.1	hypothetical protein NCU02913 [Neurospora crassa OR74A] 	Algae
22807	386	34	40	9	11.538	3.528	4.10E-10	3.51E-08	567	craniferina_c9763	CUST_10909_PI416193500	189208001	XP_001940334.1	DNA repair protein rad5 [Pyrenophora tritici-repentis Pt-1C-BFP] 	Algae
32715	517	18	66	27	86.942	6.442	1.25E-07	2.94E-06	568	craniferina_c27424	CUST_19748_PI416193496	NA	NA	NA	Algae
28681	6853	600	1215	187	11.688	3.547	5.30E-10	4.30E-08	569	craniferina_c19107	CUST_14472_PI416193500	NA	NA	NA	Algae
26992	15645	1389	2682	106	11.169	3.481	3.09E-10	2.82E-08	570	craniferina_c23253	CUST_15795_PI416193496	NA	NA	NA	Fungus
37578	76	918	5	178	-12.012	-3.586	7.73E-10	5.85E-08	571	craniferina_c22043	CUST_14653_PI416193496	291181536	EFE37300.1	NACHT and WD domain protein [Trichophyton verrucosum HKI 0517]	Fungus
2727	25614	2332	4561	168	10.893	3.445	2.37E-10	2.28E-08	572	craniferina_c20794	CUST_13465_PI416193496	NA	NA	NA	Fungus
38938	2086	39514	260	4277	-18.976	-4.246	1.38E-08	5.49E-07	573	craniferina_c4331	CUST_6317_PI416193500	169597227	XP_001792037.1	hypothetical protein SNOG_01397 [Phaeosphaeria nodorum SN15] 	Fungus
18080	55	2	20	0	28.595	4.838	4.11E-08	1.27E-06	574	craniferina_c6638	CUST_8651_PI416193500	182678569	YP_001832715.1	type I phosphodiesterase/nucleotide pyrophosphatase [Beijerinckia indica subsp. indica ATCC 9039] 	Fungus
39456	2717	112	746	33	24.251	4.6	3.00E-08	1.01E-06	575	craniferina_c22899	CUST_15460_PI416193496	NA	NA	NA	Fungus
39593	3845	38981	1059	1589	-10.428	-3.382	1.21E-10	1.32E-08	576	craniferina_c17924	CUST_14319_PI416193500	NA	NA	NA	Fungus
26703	126	9	20	6	17.877	4.16	1.20E-08	4.96E-07	577	craniferina_c24213	CUST_16699_PI416193496	NA	NA	NA	Algae
31284	34	2	6	0	14.856	3.893	5.66E-09	2.81E-07	578	Cr_DMidi_6817F05.ab1	CUST_16046_PI416193500	242818275	XP_002487084.1	conserved hypothetical protein [Talaromyces stipitatus ATCC 10500] 	Algae
16132	1281	11	54	11	154.553	7.272	2.07E-07	4.30E-06	579	craniferina_c6341	CUST_8353_PI416193500	121709313	XP_001272382.1	conserved hypothetical protein [Aspergillus clavatus NRRL 1] 	Algae
6281	22474	346	1586	206	72.273	6.175	1.23E-07	2.90E-06	580	craniferina_lrc251	CUST_477_PI416193500	156048136	XP_001590035.1	hypothetical protein SS1G_08799 [Sclerotinia sclerotiorum 1980] 	Fungus
31675	959	16	247	6	60.58	5.921	1.12E-07	2.70E-06	581	craniferina_c26271	CUST_18638_PI416193496	NA	NA	NA	Fungus
12397	2	111	0	47	-50.528	-5.659	9.36E-08	2.37E-06	582	craniferina_c23326	CUST_15865_PI416193496	NA	NA	NA	Algae
27419	174	9	43	12	40.063	5.324	7.88E-08	2.09E-06	583	craniferina_c6882	CUST_8832_PI416193500	NA	NA	NA	Fungus
18534	1566	118	675	19	12.677	3.664	2.01E-09	1.24E-07	584	craniferina_c3184	CUST_4960_PI416193500	NA	NA	NA	Fungus
29544	1139	102	153	24	11.309	3.499	7.37E-10	5.63E-08	585	Cr_WMini_4129F05.ab1	CUST_19804_PI416193500	58260270	XP_567545.1	DNA binding protein [Cryptococcus neoformans var. neoformans JEC21] 	Algae
18190	21846	1061	855	212	20.855	4.382	2.55E-08	8.91E-07	586	craniferina_lrc84	CUST_159_PI416193500	258570293	XP_002543950.1	predicted protein [Uncinocarpus reesii 1704] 	Fungus
32986	2243	73	597	19	30.408	4.926	5.59E-08	1.60E-06	587	craniferina_c6046	CUST_2003_PI416193496	296818393	XP_002849533.1	phoma betae P450 monooxygenase No.2 [Arthroderma otae CBS 113480] 	Fungus
38369	10281	113	461	71	102.873	6.685	1.72E-07	3.73E-06	588	craniferina_c3576	CUST_5443_PI416193500	121703862	XP_001270195.1	short-chain dehydrogenase [Aspergillus clavatus NRRL 1] 	Fungus
4121	2	68	0	9	-31.353	-4.971	6.08E-08	1.71E-06	589	craniferina_lrc801	CUST_1450_PI416193500	256728173	EEU41530.1	hypothetical protein NECHADRAFT_87703 [Nectria haematococca mpVI 77-13-4]	Fungus
30831	10	125	1	27	-12.165	-3.605	1.57E-09	1.01E-07	590	craniferina_c18643	CUST_14421_PI416193500	NA	NA	NA	Fungus
20333	354	21	108	9	17.436	4.124	1.40E-08	5.53E-07	591	craniferina_c11973	CUST_5884_PI416193496	169606530	XP_001796685.1	hypothetical protein SNOG_06308 [Phaeosphaeria nodorum SN15] 	Fungus
2102	406	14	90	13	38.759	5.276	7.97E-08	2.11E-06	592	craniferina_c14058	CUST_12847_PI416193500	169625083	XP_001805946.1	hypothetical protein SNOG_15808 [Phaeosphaeria nodorum SN15] 	Fungus
17873	32563	3672	2660	528	8.907	3.155	4.06E-12	8.15E-10	593	Cr_Mini_01B03.ab1	CUST_17858_PI416193500	NA	NA	NA	Algae
31664	1168	41	431	17	28.827	4.849	5.26E-08	1.53E-06	594	craniferina_c8976	CUST_3745_PI416193496	NA	NA	NA	Fungus
44	32	3	6	1	10.973	3.456	6.29E-10	4.90E-08	595	craniferina_c14778	CUST_8224_PI416193496	NA	NA	NA	Fungus
23779	2	47	0	6	-22.723	-4.506	3.26E-08	1.07E-06	596	craniferina_c9507	CUST_4123_PI416193496	NA	NA	NA	Fungus
6937	340	18	41	7	20.795	4.378	2.62E-08	9.03E-07	597	craniferina_c24812	CUST_17257_PI416193496	NA	NA	NA	Fungus
24679	2	20	1	6	-9.264	-3.212	2.81E-11	4.05E-09	598	craniferina_c24722	CUST_17172_PI416193496	NA	NA	NA	Fungus
43716	7893	266	3101	49	28.164	4.816	5.21E-08	1.52E-06	599	craniferina_lrc567	CUST_1048_PI416193500	NA	NA	NA	Fungus
31991	124	1093	20	110	-8.872	-3.149	5.86E-12	1.10E-09	600	craniferina_c4405	CUST_6403_PI416193500	256731918	EEU45267.1	hypothetical protein NECHADRAFT_41149 [Nectria haematococca mpVI 77-13-4]	Fungus
6722	244	2188	24	120	-8.984	-3.167	1.08E-11	1.85E-09	601	craniferina_c16900	CUST_13925_PI416193500	156056723	XP_001594285.1	hypothetical protein SS1G_04092 [Sclerotinia sclerotiorum 1980] 	Algae
28752	627	71	88	26	9.169	3.197	2.76E-11	4.00E-09	602	craniferina_c7020	CUST_8925_PI416193500	240110036	EER28205.1	Nup133 nucleoporin family protein [Coccidioides posadasii C735 delta SOWgp]	Fungus
32791	187	10	44	7	26.071	4.704	4.62E-08	1.38E-06	603	craniferina_c15308	CUST_13282_PI416193500	261357393	EEY19821.1	conserved hypothetical protein [Verticillium albo-atrum VaMs.102]	Fungus
44911	110	7	25	1	16.205	4.018	1.21E-08	4.98E-07	604	craniferina_c21627	CUST_14262_PI416193496	NA	NA	NA	Algae
13647	3857	315	820	69	12.238	3.613	2.33E-09	1.41E-07	605	craniferina_c8138	CUST_3213_PI416193496	115388857	XP_001211934.1	conserved hypothetical protein [Aspergillus terreus NIH2624] 	Fungus
30639	115	6	32	5	24.756	4.63	4.22E-08	1.30E-06	606	craniferina_c22580	CUST_15157_PI416193496	NA	NA	NA	Fungus
4342	2	441	0	14	-196.593	-7.619	2.65E-07	5.19E-06	607	craniferina_c19586	CUST_12309_PI416193496	NA	NA	NA	Fungus
21478	1631	29	921	6	48.554	5.602	1.03E-07	2.53E-06	608	craniferina_lrc92	CUST_175_PI416193500	171688578	XP_001909229.1	hypothetical protein [Podospora anserina S mat+] 	Algae
27410	2	23	0	2	-11.624	-3.539	1.40E-09	9.23E-08	609	craniferina_c27470	CUST_19794_PI416193496	NA	NA	NA	Fungus
39452	10	113	2	33	-11.258	-3.493	1.01E-09	7.15E-08	610	craniferina_c18643	CUST_14422_PI416193500	NA	NA	NA	Fungus
25507	8800	980	1280	69	8.93	3.159	1.27E-11	2.09E-09	611	craniferina_c1036	CUST_1866_PI416193500	119495541	XP_001264553.1	37S ribosomal protein Mrp17 [Neosartorya fischeri NRRL 181] 	Fungus
38254	18368	1012	5219	220	17.975	4.168	1.87E-08	6.89E-07	612	craniferina_c25443	CUST_17854_PI416193496	NA	NA	NA	Fungus
2969	126	12	36	5	10.774	3.43	7.80E-10	5.87E-08	613	craniferina_c2745	CUST_546_PI416193496	115401750	XP_001216463.1	predicted protein [Aspergillus terreus NIH2624] 	Algae
43080	3267	342	482	73	9.636	3.268	1.65E-10	1.70E-08	614	craniferina_c2851	CUST_4531_PI416193500	212533499	XP_002146906.1	"ubiquitin-protein ligase Sel1/Ubx2, putative [Penicillium marneffei ATCC 18224] "	Fungus
18739	31	444	7	106	-14.279	-3.836	8.06E-09	3.69E-07	615	craniferina_c4017	CUST_5972_PI416193500	119192604	XP_001246908.1	hypothetical protein CIMG_00679 [Coccidioides immitis RS]	Fungus
24065	37	3	3	2	12.95	3.695	4.58E-09	2.39E-07	616	craniferina_c5973	CUST_8005_PI416193500	NA	NA	NA	Algae
27143	16	186	1	43	-11.424	-3.514	1.45E-09	9.50E-08	617	craniferina_lrc14227	CUST_7760_PI416193496	2851426	P00798.2	PENP_PENJARecName: Full=Penicillopepsin; AltName: Full=Peptidase A 	Algae
44102	25	206	2	9	-8.359	-3.063	1.07E-12	2.77E-10	618	craniferina_c25774	CUST_18162_PI416193496	296421455	XP_002840280.1	hypothetical protein [Tuber melanosporum Mel28] 	Algae
25275	2	35	0	3	-19.005	-4.248	2.59E-08	8.97E-07	619	craniferina_c27095	CUST_19437_PI416193496	238497055	XP_002379763.1	"short-chain dehydrogenase, putative [Aspergillus flavus NRRL3357] "	Algae
41216	16645	1460	4034	415	11.519	3.526	1.85E-09	1.16E-07	620	craniferina_lrc916	CUST_1651_PI416193500	NA	NA	NA	Fungus
24351	1984	232	351	45	8.564	3.098	5.04E-12	9.70E-10	621	Cr_DMidi_9697D02.ab1	CUST_16456_PI416193500	154309459	XP_001554063.1	hypothetical protein BC1G_07200 [Botryotinia fuckeliana B05.10] 	Fungus
37026	4	75	1	19	-17.828	-4.156	2.05E-08	7.39E-07	622	craniferina_c14145	CUST_12886_PI416193500	NA	NA	NA	Fungus
13570	37924	956	2156	500	43.126	5.43	1.08E-07	2.62E-06	623	craniferina_lrc18	CUST_35_PI416193500	255955135	XP_002568320.1	Pc21g12940 [Penicillium chrysogenum Wisconsin 54-1255] 	Fungus
15329	658	13	61	15	89.7	6.487	1.91E-07	4.05E-06	624	craniferina_c13297	CUST_6974_PI416193496	NA	NA	NA	Fungus
40833	5	45	1	5	-9.022	-3.174	5.12E-11	6.49E-09	625	craniferina_c7680	CUST_2953_PI416193496	156059168	XP_001595507.1	hypothetical protein SS1G_03596 [Sclerotinia sclerotiorum 1980] 	Fungus
1573	171	16	24	6	10.855	3.44	1.18E-09	8.11E-08	626	craniferina_c17980	CUST_10795_PI416193496	NA	NA	NA	Fungus
34182	42	3	13	1	12.357	3.627	4.04E-09	2.19E-07	627	craniferina_c23909	CUST_16411_PI416193496	NA	NA	NA	Fungus
42198	282	28	71	7	9.946	3.314	4.32E-10	3.67E-08	628	craniferina_c22309	CUST_14758_PI416193500	NA	NA	NA	Fungus
37106	697	29	252	6	23.171	4.534	4.46E-08	1.35E-06	629	craniferina_c5223	CUST_7240_PI416193500	46109000	XP_381558.1	hypothetical protein FG01382.1 [Gibberella zeae PH-1]	Fungus
41503	812	20	260	8	40.612	5.344	1.07E-07	2.60E-06	630	craniferina_c24005	CUST_16502_PI416193496	256723374	EEU36751.1	hypothetical protein NECHADRAFT_86604 [Nectria haematococca mpVI 77-13-4]	Fungus
32157	5621	31	1652	11	185.297	7.534	3.04E-07	5.76E-06	631	Cr_DMidi_9697D10.ab1	CUST_16471_PI416193500	156057509	XP_001594678.1	predicted protein [Sclerotinia sclerotiorum 1980] 	Fungus
34409	699	68	190	4	10.039	3.328	5.21E-10	4.26E-08	632	craniferina_c25220	CUST_17642_PI416193496	NA	NA	NA	Fungus
16159	819	18	154	16	56.423	5.818	1.45E-07	3.30E-06	633	Cr_DMidi_9697G02.ab1	CUST_16513_PI416193500	NA	NA	NA	Fungus
10535	43	2	5	0	17.666	4.143	2.41E-08	8.51E-07	634	craniferina_c10453	CUST_11312_PI416193500	115396404	XP_001213841.1	conserved hypothetical protein [Aspergillus terreus NIH2624] 	Fungus
12916	11891	95	1343	57	139.118	7.12	2.68E-07	5.24E-06	635	craniferina_c4242	CUST_6232_PI416193500	145258469	XP_001402060.1	hypothetical protein An04g06990 [Aspergillus niger] 	Fungus
15970	15596	1112	1026	98	14.046	3.812	9.71E-09	4.27E-07	636	craniferina_c6095	CUST_8130_PI416193500	156048935	XP_001590434.1	hypothetical protein SS1G_08174 [Sclerotinia sclerotiorum 1980] 	Fungus
2975	397	11	111	8	41.903	5.389	1.14E-07	2.73E-06	637	craniferina_c19298	CUST_12037_PI416193496	NA	NA	NA	Fungus
8518	2	22	0	8	-10.549	-3.399	1.02E-09	7.21E-08	638	craniferina_c21812	CUST_14436_PI416193496	NA	NA	NA	Algae
19348	178	7	51	5	31.081	4.958	8.51E-08	2.21E-06	639	craniferina_c7583	CUST_9357_PI416193500	46117406	XP_384721.1	hypothetical protein FG04545.1 [Gibberella zeae PH-1]	Fungus
43254	1848	14522	38	1068	-7.845	-2.972	1.59E-13	6.40E-11	640	craniferina_c16978	CUST_9978_PI416193496	NA	NA	NA	Fungus
5786	216	1844	27	77	-8.555	-3.097	1.74E-11	2.74E-09	641	craniferina_c16900	CUST_13926_PI416193500	156056723	XP_001594285.1	hypothetical protein SS1G_04092 [Sclerotinia sclerotiorum 1980] 	Algae
20518	11	581	8	73	-77.007	-6.267	1.90E-07	4.03E-06	642	craniferina_c25924	CUST_18306_PI416193496	NA	NA	NA	Fungus
22914	8	125	4	6	-16.902	-4.079	2.21E-08	7.88E-07	643	craniferina_c24370	CUST_16845_PI416193496	NA	NA	NA	Fungus
4178	93	5	24	4	25.596	4.678	6.46E-08	1.80E-06	644	craniferina_c15148	CUST_8528_PI416193496	212531293	XP_002145803.1	NACHT domain protein [Penicillium marneffei ATCC 18224] 	Fungus
12636	1102	76	172	6	14.424	3.85	1.23E-08	5.06E-07	645	craniferina_c4972	CUST_1478_PI416193496	NA	NA	NA	Fungus
18544	295	2	132	0	142.332	7.153	2.89E-07	5.53E-06	646	craniferina_c8792	CUST_10340_PI416193500	NA	NA	NA	Fungus
20323	118	12	34	5	10.345	3.371	1.01E-09	7.14E-08	647	craniferina_c11542	CUST_5563_PI416193496	NA	NA	NA	Algae
27049	162	18	40	3	8.668	3.116	4.04E-11	5.33E-09	648	craniferina_c18947	CUST_14452_PI416193500	115399528	XP_001215353.1	conserved hypothetical protein [Aspergillus terreus NIH2624] 	Fungus
3953	728	53	158	20	14.225	3.83	1.17E-08	4.89E-07	649	craniferina_c20104	CUST_12807_PI416193496	NA	NA	NA	Fungus
42967	37	3	10	1	11.189	3.484	2.78E-09	1.63E-07	650	craniferina_c18392	CUST_11174_PI416193496	240277063	EER40573.1	HLA class III protein Dom3z [Ajellomyces capsulatus H143]	Algae
21025	17634	1271	4866	247	13.696	3.776	1.06E-08	4.57E-07	651	craniferina_c5389	CUST_7424_PI416193500	115388461	XP_001211736.1	conserved hypothetical protein [Aspergillus terreus NIH2624] 	Fungus
26336	1217	147	91	23	8.326	3.058	1.15E-11	1.95E-09	652	craniferina_c23859	CUST_16364_PI416193496	NA	NA	NA	Fungus
30005	10	145	3	52	-13.952	-3.802	1.13E-08	4.77E-07	653	craniferina_c16073	CUST_9268_PI416193496	NA	NA	NA	Algae
19777	42	4	4	3	13.498	3.755	1.03E-08	4.47E-07	654	craniferina_c2119	CUST_3561_PI416193500	242819377	XP_002487306.1	"membrane protein TMS1, putative [Talaromyces stipitatus ATCC 10500] "	Algae
24278	9789	89	928	66	129.901	7.021	2.81E-07	5.41E-06	655	craniferina_c4830	CUST_6836_PI416193500	291178758	EFE34546.1	conserved hypothetical protein [Arthroderma benhamiae CBS 112371]	Fungus
34509	6351	275	269	37	23.182	4.535	5.54E-08	1.59E-06	656	craniferina_c3128	CUST_4901_PI416193500	256729916	EEU43269.1	predicted protein [Nectria haematococca mpVI 77-13-4]	Fungus
1977	8573	1015	1244	79	8.404	3.071	2.48E-11	3.67E-09	657	craniferina_c1036	CUST_1865_PI416193500	119495541	XP_001264553.1	37S ribosomal protein Mrp17 [Neosartorya fischeri NRRL 181] 	Fungus
27473	873	9	60	7	134.923	7.076	2.91E-07	5.55E-06	658	BTK05730005(c)SJ1(t)Dry_0.5-1kb_1441-1536_C11(p)T3(s)090205SJ1SEQ1.083.ab1	CUST_15598_PI416193500	145237006	XP_001391150.1	hypothetical protein An07g00570 [Aspergillus niger] 	NA
20327	372	30	113	12	12.433	3.636	6.06E-09	2.94E-07	659	craniferina_c3774	CUST_5697_PI416193500	242783118	XP_002480135.1	"vacuolar segregation protein (Pep7), putative [Talaromyces stipitatus ATCC 10500] "	Fungus
37543	31257	3789	2589	547	8.285	3.05	1.19E-11	1.99E-09	660	craniferina_lrc1285	CUST_2264_PI416193500	242774074	XP_002478369.1	xylitol dehydrogenase XdhB [Talaromyces stipitatus ATCC 10500] 	Algae
9897	107	1279	46	198	-12.717	-3.669	7.16E-09	3.35E-07	661	craniferina_c21272	CUST_13921_PI416193496	154319606	XP_001559120.1	hypothetical protein BC1G_02284 [Botryotinia fuckeliana B05.10] 	Fungus
22656	4	130	2	21	-33.358	-5.06	1.07E-07	2.62E-06	662	craniferina_c2716	CUST_535_PI416193496	NA	NA	NA	Algae
2834	83	2129	59	72	-31.358	-4.971	1.00E-07	2.49E-06	663	craniferina_lrc906	CUST_1638_PI416193500	169618854	XP_001802840.1	hypothetical protein SNOG_12619 [Phaeosphaeria nodorum SN15] 	Fungus
26253	28	226	6	18	-8.235	-3.042	1.33E-11	2.19E-09	664	craniferina_c11773	CUST_5726_PI416193496	NA	NA	NA	Fungus
17482	43	3	13	2	16.181	4.016	2.44E-08	8.59E-07	665	craniferina_c5109	CUST_1545_PI416193496	NA	NA	NA	Fungus
2326	43	381	6	88	-8.675	-3.117	1.12E-10	1.25E-08	666	craniferina_c4106	CUST_6063_PI416193500	NA	NA	NA	Fungus
12165	28	2	8	0	14.231	3.831	1.44E-08	5.67E-07	667	craniferina_c24008	CUST_16505_PI416193496	NA	NA	NA	Fungus
20311	44	405	12	82	-9.4	-3.233	5.51E-10	4.46E-08	668	craniferina_c11004	CUST_5175_PI416193496	NA	NA	NA	Fungus
23479	367	36	104	8	10.196	3.35	1.46E-09	9.54E-08	669	craniferina_c7583	CUST_9358_PI416193500	46117406	XP_384721.1	hypothetical protein FG04545.1 [Gibberella zeae PH-1]	Fungus
18603	48	359	4	36	-7.453	-2.898	2.49E-14	1.56E-11	670	craniferina_c14294	CUST_12945_PI416193500	169777229	XP_001823080.1	hypothetical protein [Aspergillus oryzae RIB40] 	Fungus
23282	188	17	47	14	13.823	3.789	1.38E-08	5.49E-07	671	craniferina_c6882	CUST_8831_PI416193500	NA	NA	NA	Fungus
989	81	716	18	17	-8.928	-3.158	2.50E-10	2.36E-08	672	craniferina_c17464	CUST_10357_PI416193496	NA	NA	NA	Algae
14094	758	6700	158	361	-8.948	-3.162	2.69E-10	2.50E-08	673	craniferina_c9593	CUST_10807_PI416193500	154321153	XP_001559892.1	hypothetical protein BC1G_01451 [Botryotinia fuckeliana B05.10] 	Fungus
30556	57	471	12	76	-8.308	-3.055	3.85E-11	5.16E-09	674	craniferina_c18163	CUST_10960_PI416193496	NA	NA	NA	Fungus
16695	550	7981	113	1638	-14.487	-3.857	1.80E-08	6.73E-07	675	craniferina_c15422	CUST_8749_PI416193496	291183726	EFE39325.1	hypothetical protein TRV_05995 [Trichophyton verrucosum HKI 0517]	Fungus
13649	24	2	5	0	12.692	3.666	9.40E-09	4.17E-07	676	craniferina_c4243	CUST_6233_PI416193500	NA	NA	NA	Fungus
40079	6248	747	1285	127	8.333	3.059	4.74E-11	6.11E-09	677	craniferina_c3905	CUST_5845_PI416193500	NA	NA	NA	Algae
35233	15998	1299	5325	141	11.836	3.565	6.32E-09	3.04E-07	678	Cr_WMidi_8257C05.ab1	CUST_18615_PI416193500	212534612	XP_002147462.1	conserved hypothetical protein [Penicillium marneffei ATCC 18224] 	Algae
16273	120	1155	10	152	-9.614	-3.265	1.01E-09	7.13E-08	679	craniferina_c17839	CUST_10670_PI416193496	240280578	EER44082.1	iron-sulfur cluster transporter atm1 [Ajellomyces capsulatus H143]	Fungus
8210	185	4	118	4	47.992	5.585	1.69E-07	3.71E-06	680	craniferina_c17510	CUST_10392_PI416193496	NA	NA	NA	Fungus
44503	22	186	2	8	-8.406	-3.071	8.51E-11	1.01E-08	681	craniferina_c21229	CUST_13881_PI416193496	NA	NA	NA	Algae
16670	3175	110003	935	6579	-35.789	-5.161	1.33E-07	3.08E-06	682	craniferina_c1142	CUST_2042_PI416193500	NA	NA	NA	Fungus
44560	599	74	99	32	8.561	3.098	1.21E-10	1.32E-08	683	craniferina_c7020	CUST_8926_PI416193500	240110036	EER28205.1	Nup133 nucleoporin family protein [Coccidioides posadasii C735 delta SOWgp]	Fungus
43583	37	4	9	1	8.656	3.114	1.70E-10	1.74E-08	684	craniferina_c13000	CUST_6712_PI416193496	NA	NA	NA	Fungus
43398	56	7	4	3	9.242	3.208	7.17E-10	5.52E-08	685	Cr_DMini_865B11.ab1	CUST_17560_PI416193500	289619651	CBI53934.1	unnamed protein product [Sordaria macrospora]	Fungus
27396	2	73	0	71	-29.081	-4.862	1.04E-07	2.56E-06	686	craniferina_c11126	CUST_11698_PI416193500	NA	NA	NA	Fungus
4840	13	903	9	88	-84.854	-6.407	2.66E-07	5.21E-06	687	craniferina_c21461	CUST_14099_PI416193496	115390038	XP_001212524.1	"3,4-dihydroxy-2-butanone 4-phosphate synthase [Aspergillus terreus NIH2624] "	Algae
39427	31	2	10	0	13.017	3.702	1.24E-08	5.08E-07	688	craniferina_c15020	CUST_8426_PI416193496	NA	NA	NA	Fungus
20469	23	2	4	0	12.246	3.614	9.62E-09	4.25E-07	689	craniferina_c14736	CUST_13077_PI416193500	159125535	EDP50652.1	"thioredoxin reductase Trr1/Trr2, putative [Aspergillus fumigatus A1163]"	Fungus
19019	22265	266	2435	182	96.384	6.591	2.90E-07	5.53E-06	690	craniferina_c3292	CUST_5089_PI416193500	154310686	XP_001554674.1	hypothetical protein BC1G_06817 [Botryotinia fuckeliana B05.10] 	Fungus
25949	1012	34	240	11	30.675	4.939	1.17E-07	2.78E-06	691	craniferina_c11566	CUST_11965_PI416193500	296818393	XP_002849533.1	phoma betae P450 monooxygenase No.2 [Arthroderma otae CBS 113480] 	Algae
25075	155	18	40	6	8.723	3.125	2.87E-10	2.64E-08	692	craniferina_c18947	CUST_14451_PI416193500	115399528	XP_001215353.1	conserved hypothetical protein [Aspergillus terreus NIH2624] 	Fungus
30924	17899	1374	4522	251	12.904	3.69	1.25E-08	5.10E-07	693	craniferina_c5389	CUST_7423_PI416193500	115388461	XP_001211736.1	conserved hypothetical protein [Aspergillus terreus NIH2624] 	Fungus
39519	87175	8242	8998	2209	10.78	3.43	4.53E-09	2.37E-07	694	craniferina_lrc18023	CUST_10835_PI416193496	32400969	AAP80690.1	polyubiquitin [Griffithsia japonica]	Fungus
39579	847	90	96	30	9.812	3.295	1.91E-09	1.19E-07	695	craniferina_c15373	CUST_8712_PI416193496	37955148	AAP75565.1	galactokinase [Hypocrea jecorina]	Algae
19410	280	9	14	12	65.936	6.043	2.42E-07	4.86E-06	696	craniferina_c16881	CUST_13919_PI416193500	189193223	XP_001932950.1	conserved hypothetical protein [Pyrenophora tritici-repentis Pt-1C-BFP] 	Fungus
1112	192	9	63	7	25.795	4.689	9.63E-08	2.42E-06	697	craniferina_c2513	CUST_4111_PI416193500	NA	NA	NA	Algae
35223	46	381	4	89	-8.148	-3.026	6.03E-11	7.52E-09	698	craniferina_c4106	CUST_6064_PI416193500	NA	NA	NA	Fungus
27543	1605	101	109	15	15.982	3.998	3.35E-08	1.09E-06	699	craniferina_c14967	CUST_13146_PI416193500	212543889	XP_002152099.1	"MFS monosaccharide transporter, putative [Penicillium marneffei ATCC 18224] "	Algae
1114	1284	171	73	34	7.625	2.931	4.22E-12	8.38E-10	700	Cr_DMidi_5281B10.ab1	CUST_15659_PI416193500	169599515	XP_001793180.1	hypothetical protein SNOG_02577 [Phaeosphaeria nodorum SN15] 	Algae
31608	395	23	30	2	16.851	4.075	4.07E-08	1.26E-06	701	craniferina_c26065	CUST_18445_PI416193496	242768143	XP_002341512.1	"cytochrome P450 monooxygenase, putative [Talaromyces stipitatus ATCC 10500] "	Fungus
36912	9	91	3	11	-11.222	-3.488	6.59E-09	3.12E-07	702	craniferina_c6182	CUST_2073_PI416193496	145231136	XP_001389832.1	hypothetical protein An01g14420 [Aspergillus niger] 	Algae
33046	94	739	6	67	-7.88	-2.978	3.26E-11	4.52E-09	703	craniferina_c19574	CUST_12297_PI416193496	NA	NA	NA	Fungus
6050	14839	1279	5058	144	11.129	3.476	6.36E-09	3.05E-07	704	Cr_WMidi_8257C05.ab1	CUST_18614_PI416193500	212534612	XP_002147462.1	conserved hypothetical protein [Penicillium marneffei ATCC 18224] 	Algae
37605	217	21	28	10	11.42	3.514	7.66E-09	3.54E-07	705	craniferina_c20652	CUST_13327_PI416193496	NA	NA	NA	Fungus
6540	178	18	28	7	10.615	3.408	4.78E-09	2.48E-07	706	craniferina_lrc830	CUST_1504_PI416193500	169613074	XP_001799954.1	hypothetical protein SNOG_09667 [Phaeosphaeria nodorum SN15] 	Fungus
1820	227	2118	55	274	-9.473	-3.244	1.51E-09	9.78E-08	707	craniferina_c2705	CUST_532_PI416193496	67517696	XP_658634.1	hypothetical protein AN1030.2 [Aspergillus nidulans FGSC A4] 	Fungus
22747	1156	102	117	16	11.365	3.506	7.69E-09	3.55E-07	708	craniferina_c27130	CUST_19470_PI416193496	NA	NA	NA	Fungus
7877	111	8277	96	698	-149.622	-7.225	4.28E-07	7.47E-06	709	craniferina_lrc11090	CUST_11688_PI416193500	238483841	XP_002373159.1	conserved hypothetical protein [Aspergillus flavus NRRL3357] 	Algae
40852	2	45	1	21	-17.18	-4.103	4.67E-08	1.40E-06	710	craniferina_lrc12756	CUST_12464_PI416193500	295646697	ADG23099.1	molecular chaperone [Rhizoplaca chrysoleuca]	Fungus
10110	70	4	42	2	15.566	3.96	3.75E-08	1.19E-06	711	craniferina_c2242	CUST_3729_PI416193500	242788460	XP_002481223.1	conserved hypothetical protein [Talaromyces stipitatus ATCC 10500] 	Fungus
35899	3	38	2	7	-13.564	-3.762	2.13E-08	7.64E-07	712	craniferina_c18810	CUST_11571_PI416193496	NA	NA	NA	Algae
11779	2926	391	328	42	7.481	2.903	7.30E-12	1.32E-09	713	craniferina_c18688	CUST_11456_PI416193496	NA	NA	NA	Fungus
25399	1260	112	495	19	10.844	3.439	6.93E-09	3.26E-07	714	craniferina_c3184	CUST_4959_PI416193500	NA	NA	NA	Fungus
14168	1474	119	372	37	12.607	3.656	1.49E-08	5.81E-07	715	craniferina_c682	CUST_1242_PI416193500	NA	NA	NA	Fungus
17919	1560	16495	347	780	-10.738	-3.425	6.42E-09	3.07E-07	716	craniferina_c942	CUST_1698_PI416193500	154297211	XP_001549033.1	NADH-cytochrome b5 reductase [Botryotinia fuckeliana B05.10] 	Algae
5073	17	2	2	0	7.524	2.912	1.15E-11	1.95E-09	717	craniferina_c11711	CUST_12046_PI416193500	NA	NA	NA	Fungus
26127	2	21	0	7	-10.918	-3.449	7.76E-09	3.57E-07	718	craniferina_c28087	CUST_20342_PI416193496	NA	NA	NA	Fungus
12189	1712	20	202	11	96.094	6.586	3.68E-07	6.68E-06	719	craniferina_c4870	CUST_1432_PI416193496	NA	NA	NA	Fungus
21557	166	5	44	3	36.669	5.196	1.87E-07	3.98E-06	720	craniferina_c8424	CUST_3393_PI416193496	NA	NA	NA	Fungus
23163	54	1033	30	56	-20.927	-4.387	8.56E-08	2.22E-06	721	craniferina_c5240	CUST_1614_PI416193496	NA	NA	NA	Fungus
38572	723	4	445	2	184.906	7.531	5.03E-07	8.41E-06	722	craniferina_c3178	CUST_702_PI416193496	NA	NA	NA	Fungus
36051	101	11	51	2	9.032	3.175	1.48E-09	9.61E-08	723	Cr_DMini_1249A07.ab1	CUST_16551_PI416193500	169597663	XP_001792255.1	hypothetical protein SNOG_01620 [Phaeosphaeria nodorum SN15] 	Fungus
3290	53	519	15	125	-9.927	-3.311	4.47E-09	2.35E-07	724	craniferina_c13539	CUST_12695_PI416193500	46127293	XP_388200.1	hypothetical protein FG08024.1 [Gibberella zeae PH-1]	Fungus
17378	111	4	18	4	36.166	5.177	1.90E-07	4.03E-06	725	craniferina_c21412	CUST_14052_PI416193496	255944215	XP_002562875.1	Pc20g03230 [Penicillium chrysogenum Wisconsin 54-1255] 	Fungus
33961	947	89	280	51	11.558	3.531	1.18E-08	4.89E-07	726	craniferina_c17610	CUST_10478_PI416193496	NA	NA	NA	Fungus
8488	8	212	6	48	-34.835	-5.122	1.82E-07	3.90E-06	727	craniferina_c14139	CUST_7687_PI416193496	NA	NA	NA	Fungus
20782	331	3201	163	181	-10.65	-3.413	7.37E-09	3.43E-07	728	craniferina_c9682	CUST_10868_PI416193500	255956671	XP_002569088.1	Pc21g21080 [Penicillium chrysogenum Wisconsin 54-1255] 	Fungus
19387	87	10	11	2	8.513	3.09	7.18E-10	5.52E-08	729	craniferina_c17605	CUST_14226_PI416193500	169611424	XP_001799130.1	hypothetical protein SNOG_08825 [Phaeosphaeria nodorum SN15] 	Fungus
27805	7400	971	1264	203	7.648	2.935	5.42E-11	6.84E-09	730	craniferina_c3668	CUST_5557_PI416193500	242780226	XP_002479551.1	DnaJ domain protein [Talaromyces stipitatus ATCC 10500] 	Fungus
6951	26	2	8	0	10.64	3.411	7.72E-09	3.56E-07	731	craniferina_c14162	CUST_7705_PI416193496	258570723	XP_002544165.1	conserved hypothetical protein [Uncinocarpus reesii 1704] 	Fungus
25269	72	794	23	230	-11.154	-3.479	1.10E-08	4.70E-07	732	craniferina_c1203	CUST_135_PI416193496	NA	NA	NA	Fungus
21732	58	489	9	38	-8.507	-3.089	7.88E-10	5.89E-08	733	craniferina_c17716	CUST_10562_PI416193496	NA	NA	NA	Fungus
23560	7222	1073	507	14	6.72	2.749	5.36E-15	4.12E-12	734	craniferina_c3335	CUST_5152_PI416193500	NA	NA	NA	Fungus
18940	67	580	15	80	-8.704	-3.122	1.22E-09	8.34E-08	735	craniferina_c10483	CUST_11325_PI416193500	238496775	XP_002379623.1	"GATA transcription factor (AreB), putative [Aspergillus flavus NRRL3357] "	Fungus
22779	2947	300	504	40	9.791	3.291	5.11E-09	2.61E-07	736	craniferina_c7826	CUST_3043_PI416193496	NA	NA	NA	Fungus
36344	21	221	4	46	-10.305	-3.365	7.00E-09	3.29E-07	737	craniferina_lrc5573	CUST_1771_PI416193496	NA	NA	NA	Fungus
33398	53	2	5	0	26.013	4.701	1.40E-07	3.21E-06	738	craniferina_c26897	CUST_19245_PI416193496	NA	NA	NA	Fungus
32463	598	52	137	17	11.716	3.55	1.48E-08	5.79E-07	739	craniferina_c682	CUST_1241_PI416193500	NA	NA	NA	Fungus
7681	326	15	147	4	20.446	4.354	9.27E-08	2.35E-06	740	craniferina_c13033	CUST_12564_PI416193500	154290722	XP_001545952.1	hypothetical protein BC1G_15280 [Botryotinia fuckeliana B05.10] 	Fungus
35181	306	30	118	7	9.83	3.297	5.61E-09	2.80E-07	741	craniferina_c15881	CUST_9122_PI416193496	NA	NA	NA	Fungus
4456	16855	201	981	137	96.738	6.596	4.12E-07	7.25E-06	742	craniferina_c3576	CUST_5444_PI416193500	121703862	XP_001270195.1	short-chain dehydrogenase [Aspergillus clavatus NRRL 1] 	Fungus
43462	518	40	179	8	12.507	3.645	2.01E-08	7.27E-07	743	craniferina_c28022	CUST_20289_PI416193496	NA	NA	NA	Algae
8334	1818	195	334	34	9.298	3.217	3.56E-09	1.98E-07	744	craniferina_c7916	CUST_3091_PI416193496	296414714	XP_002837042.1	hypothetical protein [Tuber melanosporum Mel28] 	Fungus
30572	83	4	23	2	23.109	4.53	1.16E-07	2.77E-06	745	craniferina_c10296	CUST_4686_PI416193496	NA	NA	NA	Algae
6657	39675	4591	6798	210	8.558	3.097	1.10E-09	7.68E-08	746	craniferina_lrc306	CUST_578_PI416193500	258577023	XP_002542693.1	60S ribosomal protein L7 [Uncinocarpus reesii 1704] 	Fungus
23852	53	430	12	74	-8.216	-3.039	6.01E-10	4.79E-08	747	craniferina_c14544	CUST_13020_PI416193500	189189738	XP_001931208.1	conserved hypothetical protein [Pyrenophora tritici-repentis Pt-1C-BFP] 	Algae
23295	658	42	109	19	16.508	4.045	6.11E-08	1.72E-06	748	craniferina_c27948	CUST_15263_PI416193500	256728195	EEU41552.1	hypothetical protein NECHADRAFT_102163 [Nectria haematococca mpVI 77-13-4]	Fungus
35768	130	4	40	3	39.814	5.315	2.36E-07	4.75E-06	749	craniferina_c19394	CUST_14488_PI416193500	NA	NA	NA	Algae
35406	87	7	8	4	14.497	3.858	4.30E-08	1.32E-06	750	craniferina_c19405	CUST_12141_PI416193496	NA	NA	NA	Fungus
30664	1444	17	78	10	92.814	6.536	4.20E-07	7.35E-06	751	craniferina_c13379	CUST_7043_PI416193496	NA	NA	NA	Fungus
10489	234	27	33	10	9.301	3.217	4.14E-09	2.22E-07	752	craniferina_c9763	CUST_10910_PI416193500	189208001	XP_001940334.1	DNA repair protein rad5 [Pyrenophora tritici-repentis Pt-1C-BFP] 	Algae
13063	84	954	13	335	-10.946	-3.452	1.24E-08	5.08E-07	753	craniferina_c18961	CUST_11712_PI416193496	NA	NA	NA	Fungus
10399	84	6	13	4	16.735	4.065	6.81E-08	1.87E-06	754	craniferina_c20505	CUST_13190_PI416193496	NA	NA	NA	Fungus
6775	23	2275	13	549	-107.296	-6.745	4.58E-07	7.84E-06	755	craniferina_c19349	CUST_12086_PI416193496	115397885	XP_001214534.1	conserved hypothetical protein [Aspergillus terreus NIH2624] 	Algae
5249	145	8	33	8	27.998	4.807	1.70E-07	3.71E-06	756	craniferina_c4487	CUST_1241_PI416193496	145614909	XP_364800.2	hypothetical protein MGG_09645 [Magnaporthe oryzae 70-15] 	Fungus
9332	6	99	2	23	-18.282	-4.192	8.24E-08	2.15E-06	757	craniferina_c3459	CUST_5289_PI416193500	119185280	XP_001243448.1	hypothetical protein CIMG_07344 [Coccidioides immitis RS]	Fungus
28013	116	4	31	4	37.506	5.229	2.37E-07	4.77E-06	758	craniferina_c9666	CUST_10859_PI416193500	NA	NA	NA	Fungus
25781	241	8	46	11	55.436	5.793	3.22E-07	6.02E-06	759	craniferina_c7763	CUST_9514_PI416193500	256723250	EEU36627.1	hypothetical protein NECHADRAFT_51890 [Nectria haematococca mpVI 77-13-4]	Fungus
41019	3	24	1	1	-9.019	-3.173	3.50E-09	1.96E-07	760	craniferina_c24849	CUST_17293_PI416193496	NA	NA	NA	Fungus
22845	8	181	7	37	-30.118	-4.913	1.94E-07	4.09E-06	761	craniferina_c8707	CUST_3567_PI416193496	NA	NA	NA	Fungus
32551	2946	198	1080	8	14.299	3.838	4.38E-08	1.33E-06	762	craniferina_c24319	CUST_16798_PI416193496	NA	NA	NA	Fungus
30921	1080	109	308	15	9.689	3.276	6.46E-09	3.08E-07	763	craniferina_c4137	CUST_6100_PI416193500	NA	NA	NA	Fungus
8053	517	74	67	6	6.944	2.796	4.20E-12	8.38E-10	764	Cr_WMidi_7777H08.ab1	CUST_18561_PI416193500	116057937	CAL54140.1	Histones H3 and H4 (ISS) [Ostreococcus tauri]	Fungus
32086	314	38	44	4	8.303	3.054	1.07E-09	7.46E-08	765	craniferina_c25966	CUST_18347_PI416193496	NA	NA	NA	Fungus
18392	3	46	1	11	-15.138	-3.92	5.51E-08	1.58E-06	766	craniferina_c25482	CUST_17889_PI416193496	115390338	XP_001212674.1	conserved hypothetical protein [Aspergillus terreus NIH2624] 	Algae
6098	309	33	100	8	9.006	3.171	3.80E-09	2.09E-07	767	craniferina_c5037	CUST_7053_PI416193500	238498684	XP_002380577.1	conserved hypothetical protein [Aspergillus flavus NRRL3357] 	Fungus
30747	9	76	1	19	-8.265	-3.047	1.15E-09	7.96E-08	768	craniferina_c7395	CUST_2787_PI416193496	261353850	EEY16278.1	conserved hypothetical protein [Verticillium albo-atrum VaMs.102]	Algae
26467	447	35	155	9	12.339	3.625	2.66E-08	9.13E-07	769	craniferina_c18596	CUST_11370_PI416193496	226287500	EEH43013.1	conserved hypothetical protein [Paracoccidioides brasiliensis Pb18]	Fungus
8726	525	68	116	21	7.841	2.971	5.53E-10	4.46E-08	770	craniferina_c8406	CUST_10047_PI416193500	261193745	XP_002623278.1	hypothetical protein BDBG_06717 [Ajellomyces dermatitidis SLH14081] 	Algae
39962	262	22	91	7	11.738	3.553	2.15E-08	7.68E-07	771	craniferina_c3709	CUST_5604_PI416193500	NA	NA	NA	Algae
7419	4	70	2	24	-17.264	-4.11	8.45E-08	2.20E-06	772	craniferina_c18058	CUST_10868_PI416193496	NA	NA	NA	Fungus
37643	11	177	4	49	-16.55	-4.049	7.92E-08	2.10E-06	773	craniferina_c1147	CUST_2047_PI416193500	154299202	XP_001550021.1	hypothetical protein BC1G_11779 [Botryotinia fuckeliana B05.10] 	Fungus
10527	18	2	3	0	7.3	2.868	1.11E-10	1.24E-08	774	craniferina_c8157	CUST_9860_PI416193500	261358958	EEY21386.1	conserved hypothetical protein [Verticillium albo-atrum VaMs.102]	Fungus
6239	16	2	3	0	7.653	2.936	4.42E-10	3.74E-08	775	BTK05730010(c)SJ1(t)Dry_0.5-1kb_1441-1536_E12(p)T3(s)090205SJ1SEQ1.093.ab1	CUST_15609_PI416193500	NA	NA	NA	NA
13330	3078	60	252	17	52.695	5.72	3.54E-07	6.46E-06	776	craniferina_c14693	CUST_8145_PI416193496	NA	NA	NA	Fungus
22071	16807	1543	3244	11	10.744	3.426	1.60E-08	6.13E-07	777	craniferina_c15273	CUST_8627_PI416193496	NA	NA	NA	Fungus
41759	6	49	2	8	-8.749	-3.129	3.96E-09	2.15E-07	778	craniferina_c9944	CUST_10999_PI416193500	NA	NA	NA	Fungus
37224	509	3379	46	158	-6.656	-2.735	2.57E-12	5.61E-10	779	Cr_DMidi_7585F02.ab1	CUST_16194_PI416193500	NA	NA	NA	Fungus
12770	71	562	23	81	-8.201	-3.036	1.48E-09	9.63E-08	780	craniferina_c10483	CUST_11326_PI416193500	238496775	XP_002379623.1	"GATA transcription factor (AreB), putative [Aspergillus flavus NRRL3357] "	Fungus
44991	563	71	161	18	7.9	2.982	9.87E-10	7.05E-08	781	craniferina_c16237	CUST_13643_PI416193500	121703493	XP_001270011.1	conserved hypothetical protein [Aspergillus clavatus NRRL 1] 	Fungus
34828	2	34	0	6	-17.373	-4.119	9.65E-08	2.42E-06	782	craniferina_c13856	CUST_7453_PI416193496	NA	NA	NA	Fungus
8658	1600	110	125	16	14.654	3.873	6.51E-08	1.81E-06	783	craniferina_c14967	CUST_13145_PI416193500	212543889	XP_002152099.1	"MFS monosaccharide transporter, putative [Penicillium marneffei ATCC 18224] "	Algae
19896	1493	9	185	9	237.621	7.893	7.23E-07	1.11E-05	784	craniferina_c22916	CUST_14844_PI416193500	256730012	EEU43364.1	hypothetical protein NECHADRAFT_82569 [Nectria haematococca mpVI 77-13-4]	Fungus
19407	518	66	129	6	7.67	2.939	6.26E-10	4.90E-08	785	craniferina_c5037	CUST_7054_PI416193500	238498684	XP_002380577.1	conserved hypothetical protein [Aspergillus flavus NRRL3357] 	Fungus
32691	23	2	10	0	10.351	3.372	1.39E-08	5.49E-07	786	craniferina_c11045	CUST_5207_PI416193496	NA	NA	NA	Fungus
43998	5541	71	394	55	94.004	6.555	5.17E-07	8.59E-06	787	craniferina_c8259	CUST_3296_PI416193496	NA	NA	NA	Fungus
29290	4330	517	319	48	8.387	3.068	2.84E-09	1.67E-07	788	craniferina_c8824	CUST_10364_PI416193500	67518043	XP_658792.1	hypothetical protein AN1188.2 [Aspergillus nidulans FGSC A4] 	Fungus
40215	10	99	3	34	-9.409	-3.234	8.31E-09	3.79E-07	789	craniferina_c4622	CUST_1312_PI416193496	256729992	EEU43344.1	hypothetical protein NECHADRAFT_82537 [Nectria haematococca mpVI 77-13-4]	Algae
35858	37	480	19	46	-14.429	-3.851	6.21E-08	1.74E-06	790	craniferina_lrc3030	CUST_4763_PI416193500	NA	NA	NA	Fungus
9893	80	680	27	116	-8.727	-3.125	4.39E-09	2.33E-07	791	craniferina_c15623	CUST_8914_PI416193496	NA	NA	NA	Fungus
20707	293	29	105	3	9.787	3.291	1.12E-08	4.75E-07	792	craniferina_c26076	CUST_18456_PI416193496	46126715	XP_387911.1	hypothetical protein FG07735.1 [Gibberella zeae PH-1]	Fungus
41588	117	1252	7	263	-10.567	-3.401	1.67E-08	6.37E-07	793	craniferina_c2937	CUST_4637_PI416193500	NA	NA	NA	Fungus
18571	14059	1307	3558	224	10.639	3.411	1.76E-08	6.61E-07	794	Cr_DMini_2305E12.ab1	CUST_16797_PI416193500	115388461	XP_001211736.1	conserved hypothetical protein [Aspergillus terreus NIH2624] 	Fungus
40265	60	6	10	5	11.828	3.564	3.08E-08	1.03E-06	795	craniferina_c12788	CUST_6542_PI416193496	NA	NA	NA	Algae
30642	929	111	150	26	8.423	3.074	3.27E-09	1.85E-07	796	craniferina_c20487	CUST_13175_PI416193496	NA	NA	NA	Fungus
4060	253	31	31	9	8.28	3.05	2.55E-09	1.52E-07	797	craniferina_c28162	CUST_20395_PI416193496	NA	NA	NA	Algae
16190	168	1112	9	38	-6.634	-2.73	6.01E-12	1.12E-09	798	craniferina_c16725	CUST_9785_PI416193496	NA	NA	NA	Fungus
42072	521	3377	19	279	-6.466	-2.693	9.35E-13	2.49E-10	799	Cr_DMidi_7585F02.ab1	CUST_16193_PI416193500	NA	NA	NA	Fungus
3657	200	1717	10	56	-8.576	-3.1	4.13E-09	2.22E-07	800	craniferina_c17204	CUST_14070_PI416193500	171694896	XP_001912372.1	hypothetical protein [Podospora anserina S mat+] 	Fungus
20482	2	14	1	1	-6.267	-2.648	2.11E-14	1.34E-11	801	craniferina_c26308	CUST_18672_PI416193496	116195158	XP_001223391.1	hypothetical protein CHGG_04177 [Chaetomium globosum CBS 148.51] 	Fungus
31864	307	18	85	1	17.039	4.091	1.00E-07	2.48E-06	802	Cr_DMidi_5473C12.ab1	CUST_15834_PI416193500	NA	NA	NA	Algae
4722	948	65	249	26	15.18	3.924	7.96E-08	2.11E-06	803	craniferina_c3580	CUST_5452_PI416193500	115399860	XP_001215519.1	hypothetical protein ATEG_06341 [Aspergillus terreus NIH2624] 	Fungus
28277	129	15	20	3	8.77	3.133	5.47E-09	2.74E-07	804	craniferina_c11214	CUST_11747_PI416193500	169768476	XP_001818708.1	hypothetical protein [Aspergillus oryzae RIB40] 	Fungus
44907	2504	322	474	85	7.885	2.979	1.41E-09	9.27E-08	805	craniferina_c21125	CUST_13779_PI416193496	145245211	XP_001394873.1	hypothetical protein An11g09150 [Aspergillus niger] 	Fungus
41773	326	6778	80	996	-21.09	-4.398	1.60E-07	3.55E-06	806	craniferina_c6229	CUST_8250_PI416193500	169600467	XP_001793656.1	hypothetical protein SNOG_03069 [Phaeosphaeria nodorum SN15] 	Fungus
40119	1049	12	234	11	116.488	6.864	6.21E-07	9.85E-06	807	craniferina_c7956	CUST_9675_PI416193500	189202430	XP_001937551.1	oxidoreductase domain containing protein [Pyrenophora tritici-repentis Pt-1C-BFP] 	Fungus
41317	307	34	86	10	8.953	3.162	6.83E-09	3.22E-07	808	craniferina_c16887	CUST_9910_PI416193496	NA	NA	NA	Fungus
38248	265	2580	82	328	-10.032	-3.327	1.47E-08	5.75E-07	809	craniferina_c12982	CUST_12551_PI416193500	NA	NA	NA	Fungus
7082	2	39	0	5	-19.325	-4.272	1.36E-07	3.14E-06	810	craniferina_c21015	CUST_13674_PI416193496	NA	NA	NA	Fungus
11989	5761	822	1330	97	6.924	2.792	9.21E-11	1.07E-08	811	craniferina_c3905	CUST_5846_PI416193500	NA	NA	NA	Algae
19991	194	15	37	2	12.921	3.692	4.97E-08	1.47E-06	812	craniferina_c24157	CUST_14967_PI416193500	NA	NA	NA	Fungus
5458	25	3	7	1	9.076	3.182	8.98E-09	4.03E-07	813	craniferina_c17118	CUST_10084_PI416193496	258566183	XP_002583836.1	ribonucleoside-diphosphate reductase large chain 1 [Uncinocarpus reesii 1704] 	Fungus
18303	13079	1855	319	264	7.096	2.827	2.08E-10	2.04E-08	814	craniferina_c6054	CUST_8087_PI416193500	154310337	XP_001554500.1	hypothetical protein BC1G_07088 [Botryotinia fuckeliana B05.10] 	Algae
9986	306	2	51	0	150.576	7.234	7.48E-07	1.13E-05	815	craniferina_c16389	CUST_9524_PI416193496	NA	NA	NA	Fungus
6941	27	188	8	31	-7.236	-2.855	3.59E-10	3.12E-08	816	craniferina_c19851	CUST_12561_PI416193496	NA	NA	NA	Fungus
8350	243	35	40	3	6.887	2.784	1.13E-10	1.25E-08	817	craniferina_c5798	CUST_1878_PI416193496	70996622	XP_753066.1	conserved hypothetical protein [Aspergillus fumigatus Af293] 	Fungus
33012	130	19	13	3	6.961	2.799	1.52E-10	1.58E-08	818	craniferina_c23812	CUST_16321_PI416193496	NA	NA	NA	Algae
29091	11	318	6	60	-31.288	-4.968	2.96E-07	5.62E-06	819	craniferina_c7900	CUST_3084_PI416193496	NA	NA	NA	Algae
650	30	225	3	10	-7.505	-2.908	9.54E-10	6.86E-08	820	craniferina_c20704	CUST_13378_PI416193496	NA	NA	NA	Algae
15973	287	24511	19	1026	-85.381	-6.416	5.76E-07	9.30E-06	821	craniferina_lrc56	CUST_105_PI416193500	261193224	XP_002623018.1	hypothetical protein BDBG_06198 [Ajellomyces dermatitidis SLH14081] 	Fungus
21381	980	126	206	39	7.91	2.984	2.71E-09	1.60E-07	822	craniferina_c2701	CUST_530_PI416193496	154292388	XP_001546769.1	hypothetical protein BC1G_14683 [Botryotinia fuckeliana B05.10] 	Fungus
11459	72	4	44	4	18.371	4.199	1.39E-07	3.19E-06	823	craniferina_c3103	CUST_4861_PI416193500	119187073	XP_001244143.1	conserved hypothetical protein [Coccidioides immitis RS] 	Fungus
27095	49	370	13	38	-7.744	-2.953	1.95E-09	1.21E-07	824	craniferina_c12837	CUST_6578_PI416193496	240106939	EER25126.1	hypothetical protein CPC735_017280 [Coccidioides posadasii C735 delta SOWgp]	Fungus
2252	353	7084	76	947	-20.278	-4.342	1.71E-07	3.72E-06	825	craniferina_c6229	CUST_8249_PI416193500	169600467	XP_001793656.1	hypothetical protein SNOG_03069 [Phaeosphaeria nodorum SN15] 	Fungus
1514	8	68	4	16	-9.652	-3.271	1.57E-08	6.02E-07	826	craniferina_c4911	CUST_1450_PI416193496	NA	NA	NA	Fungus
39929	5058	78	3959	37	43.794	5.453	4.09E-07	7.22E-06	827	craniferina_c4977	CUST_6992_PI416193500	154303349	XP_001552082.1	hypothetical protein BC1G_09423 [Botryotinia fuckeliana B05.10] 	Fungus
23320	18	2	11	0	8.792	3.136	8.46E-09	3.84E-07	828	craniferina_c19453	CUST_12184_PI416193496	212545564	XP_002152936.1	"short-chain dehydrogenase, putative [Penicillium marneffei ATCC 18224] "	Fungus
28927	5435	836	911	53	6.448	2.689	1.24E-11	2.06E-09	829	craniferina_c3999	CUST_5945_PI416193500	NA	NA	NA	Fungus
5862	754	113	62	18	6.738	2.752	1.03E-10	1.16E-08	830	craniferina_c26350	CUST_18714_PI416193496	NA	NA	NA	Algae
8583	1559	202	184	55	7.854	2.973	2.97E-09	1.72E-07	831	craniferina_c28241	CUST_15351_PI416193500	242788071	XP_002481148.1	metallopeptidase MepB [Talaromyces stipitatus ATCC 10500] 	Fungus
4652	25	3	2	0	9.955	3.315	1.90E-08	6.96E-07	832	craniferina_c16892	CUST_9913_PI416193496	154310196	XP_001554430.1	hypothetical protein BC1G_07018 [Botryotinia fuckeliana B05.10] 	Algae
20201	373	9789	244	2790	-30.115	-4.912	3.13E-07	5.90E-06	833	craniferina_c5148	CUST_7157_PI416193500	238485966	XP_002374221.1	C2 domain protein [Aspergillus flavus NRRL3357] 	Fungus
4639	382	4	42	3	114.092	6.834	7.07E-07	1.09E-05	834	craniferina_lrc13530	CUST_7172_PI416193496	50312707	XP_453836.1	unnamed protein product [Kluyveromyces lactis]	Fungus
33262	1011	115	185	27	8.868	3.149	9.93E-09	4.33E-07	835	craniferina_c19596	CUST_12319_PI416193496	NA	NA	NA	Fungus
16681	6729	495	356	28	13.598	3.765	7.72E-08	2.06E-06	836	craniferina_c3128	CUST_4902_PI416193500	256729916	EEU43269.1	predicted protein [Nectria haematococca mpVI 77-13-4]	Fungus
41264	2	78	0	10	-35.237	-5.139	3.70E-07	6.71E-06	837	craniferina_c10465	CUST_4802_PI416193496	159125706	EDP50823.1	NACHT domain protein [Aspergillus fumigatus A1163]	Fungus
41584	19	193	11	19	-11.334	-3.503	3.90E-08	1.23E-06	838	craniferina_c2087	CUST_3520_PI416193500	189199124	XP_001935899.1	translation initiation factor eIF4B [Pyrenophora tritici-repentis Pt-1C-BFP] 	Fungus
40151	40359	553	3061	329	81.1	6.342	5.96E-07	9.55E-06	839	Cr_DMini_3841G01.ab1	CUST_16979_PI416193500	189210531	XP_001941597.1	integral membrane protein [Pyrenophora tritici-repentis Pt-1C-BFP] 	Fungus
38211	55	418	12	71	-7.602	-2.926	1.61E-09	1.02E-07	840	craniferina_c14544	CUST_13019_PI416193500	189189738	XP_001931208.1	conserved hypothetical protein [Pyrenophora tritici-repentis Pt-1C-BFP] 	Algae
23671	2	53	0	12	-29.359	-4.876	3.13E-07	5.90E-06	841	craniferina_c19444	CUST_12176_PI416193496	NA	NA	NA	Fungus
38244	384	10395	254	2750	-31.123	-4.96	3.37E-07	6.24E-06	842	craniferina_c5148	CUST_7158_PI416193500	238485966	XP_002374221.1	C2 domain protein [Aspergillus flavus NRRL3357] 	Fungus
41398	3	26	0	7	-9.453	-3.241	1.51E-08	5.85E-07	843	craniferina_c9162	CUST_10564_PI416193500	212536630	XP_002148471.1	"nuclease PA3, putative [Penicillium marneffei ATCC 18224] "	Algae
35769	40	3	5	1	16.223	4.02	1.20E-07	2.83E-06	844	craniferina_c23722	CUST_16235_PI416193496	NA	NA	NA	Algae
35122	94	15703	75	2195	-295.754	-8.208	9.78E-07	1.40E-05	845	craniferina_lrc629	CUST_1149_PI416193500	238493877	XP_002378175.1	conserved hypothetical protein [Aspergillus flavus NRRL3357] 	Algae
38055	6	137	4	16	-26.853	-4.747	2.83E-07	5.44E-06	846	craniferina_c5156	CUST_1570_PI416193496	NA	NA	NA	Algae
39080	72	6	10	3	14.313	3.839	9.25E-08	2.35E-06	847	craniferina_c11214	CUST_11748_PI416193500	169768476	XP_001818708.1	hypothetical protein [Aspergillus oryzae RIB40] 	Fungus
10323	40	2	10	0	19.838	4.31	1.86E-07	3.96E-06	848	craniferina_c26221	CUST_18592_PI416193496	169618527	XP_001802677.1	hypothetical protein SNOG_12454 [Phaeosphaeria nodorum SN15] 	Fungus
25402	28	3	6	2	9.84	3.299	2.33E-08	8.24E-07	849	craniferina_c11307	CUST_11807_PI416193500	189199888	XP_001936281.1	thioredoxin [Pyrenophora tritici-repentis Pt-1C-BFP] 	Algae
44049	583	93	78	15	6.274	2.649	7.26E-12	1.32E-09	850	craniferina_c1490	CUST_2617_PI416193500	258565757	XP_002583623.1	conserved hypothetical protein [Uncinocarpus reesii 1704] 	Fungus
9041	9133	876	1633	127	10.388	3.377	3.00E-08	1.01E-06	851	craniferina_c4364	CUST_1183_PI416193496	NA	NA	NA	Algae
22694	159	6	51	7	39.228	5.294	4.29E-07	7.48E-06	852	craniferina_c17978	CUST_10794_PI416193496	NA	NA	NA	Fungus
37256	148	12	61	2	11.451	3.517	4.72E-08	1.41E-06	853	Cr_DMidi_9601G01.ab1	CUST_16358_PI416193500	255955015	XP_002568260.1	Pc21g12290 [Penicillium chrysogenum Wisconsin 54-1255] 	Algae
18514	2	26	0	15	-12.696	-3.666	6.97E-08	1.91E-06	854	craniferina_c16780	CUST_13873_PI416193500	169624582	XP_001805696.1	hypothetical protein SNOG_20176 [Phaeosphaeria nodorum SN15] 	Fungus
12359	421	3381	188	113	-8.65	-3.113	1.08E-08	4.63E-07	855	craniferina_c9682	CUST_10867_PI416193500	255956671	XP_002569088.1	Pc21g21080 [Penicillium chrysogenum Wisconsin 54-1255] 	Fungus
31911	230	38	21	3	6.074	2.603	1.28E-12	3.29E-10	856	craniferina_c12432	CUST_6242_PI416193496	NA	NA	NA	Fungus
41174	49	369	12	17	-7.673	-2.94	3.55E-09	1.98E-07	857	craniferina_c27370	CUST_19701_PI416193496	39974789	XP_368785.1	hypothetical protein MGG_00459 [Magnaporthe oryzae 70-15] 	Fungus
7424	100	856	23	101	-8.691	-3.12	1.13E-08	4.77E-07	858	craniferina_c15140	CUST_8522_PI416193496	169616316	XP_001801573.1	hypothetical protein SNOG_11329 [Phaeosphaeria nodorum SN15] 	Fungus
7573	1190	84	420	4	13.557	3.761	8.99E-08	2.30E-06	859	craniferina_c12220	CUST_6076_PI416193496	159124779	EDP49897.1	NACHT domain protein [Aspergillus fumigatus A1163]	Fungus
15940	12	2	2	0	6.776	2.76	3.27E-10	2.89E-08	860	craniferina_c22215	CUST_14819_PI416193496	119500164	XP_001266839.1	"Formamidopyrimidine-DNA glycosylase, putative [Neosartorya fischeri NRRL 181] "	Fungus
5593	313	15	138	4	19.735	4.303	1.99E-07	4.16E-06	861	craniferina_c13033	CUST_12563_PI416193500	154290722	XP_001545952.1	hypothetical protein BC1G_15280 [Botryotinia fuckeliana B05.10] 	Fungus
5896	2	60	0	30	-26.321	-4.718	3.16E-07	5.94E-06	862	craniferina_c7856	CUST_9592_PI416193500	NA	NA	NA	Fungus
9073	17	123	5	31	-7.201	-2.848	1.28E-09	8.61E-08	863	craniferina_c15988	CUST_9206_PI416193496	NA	NA	NA	Fungus
33935	4708	39854	734	9979	-8.365	-3.064	9.77E-09	4.29E-07	864	Cr_DMini_673H09.ab1	CUST_17513_PI416193500	46107560	XP_380839.1	hypothetical protein FG00663.1 [Gibberella zeae PH-1]	Fungus
43781	126	890	45	206	-7.191	-2.846	1.40E-09	9.23E-08	865	craniferina_c19888	CUST_12597_PI416193496	NA	NA	NA	Algae
4248	26	262	17	26	-11.708	-3.549	6.01E-08	1.70E-06	866	craniferina_c6533	CUST_8559_PI416193500	169623987	XP_001805400.1	hypothetical protein SNOG_15243 [Phaeosphaeria nodorum SN15] 	Fungus
27296	2460	370	434	64	6.638	2.731	3.14E-10	2.84E-08	867	craniferina_c3999	CUST_5946_PI416193500	NA	NA	NA	Fungus
1329	178	21	60	5	8.435	3.076	1.11E-08	4.71E-07	868	craniferina_c27023	CUST_19369_PI416193496	189205358	XP_001939014.1	vacuolar protein sorting-associated protein 35 [Pyrenophora tritici-repentis Pt-1C-BFP] 	Fungus
4749	190	31	28	2	6.11	2.611	7.09E-12	1.30E-09	869	craniferina_c15627	CUST_8917_PI416193496	NA	NA	NA	Fungus
9630	383	54	44	8	7.184	2.845	1.47E-09	9.56E-08	870	craniferina_c14063	CUST_12852_PI416193500	39968601	XP_365691.1	hypothetical protein MGG_02393 [Magnaporthe oryzae 70-15] 	Fungus
16435	57	387	2	70	-6.737	-2.752	4.52E-10	3.80E-08	871	craniferina_c4861	CUST_6863_PI416193500	258574381	XP_002541372.1	predicted protein [Uncinocarpus reesii 1704] 	Fungus
44636	363	25	132	10	14.511	3.859	1.18E-07	2.80E-06	872	craniferina_c5223	CUST_7239_PI416193500	46109000	XP_381558.1	hypothetical protein FG01382.1 [Gibberella zeae PH-1]	Fungus
22171	223	1522	46	326	-6.817	-2.769	6.16E-10	4.86E-08	873	craniferina_c26639	CUST_18994_PI416193496	240111283	EER29436.1	hypothetical protein CPC735_071180 [Coccidioides posadasii C735 delta SOWgp]	Fungus
41034	401	59	88	11	6.748	2.754	4.99E-10	4.13E-08	874	craniferina_c3118	CUST_4885_PI416193500	240111157	EER29310.1	C2H2 type zinc finger containing protein [Coccidioides posadasii C735 delta SOWgp]	Fungus
12881	73	5	25	3	15.777	3.98	1.48E-07	3.34E-06	875	craniferina_c12884	CUST_6619_PI416193496	NA	NA	NA	Fungus
38063	47	7	9	1	6.619	2.727	3.26E-10	2.89E-08	876	craniferina_c11680	CUST_12031_PI416193500	115943141	XP_800520.2	"PREDICTED: hypothetical protein, partial [Strongylocentrotus purpuratus] "	Fungus
10892	3427	519	742	89	6.562	2.714	2.62E-10	2.44E-08	877	craniferina_c20095	CUST_12798_PI416193496	NA	NA	NA	Fungus
25438	314	42	93	5	7.239	2.856	1.94E-09	1.20E-07	878	craniferina_c6304	CUST_2140_PI416193496	NA	NA	NA	Fungus
44649	89235	10266	14404	1483	8.677	3.117	1.39E-08	5.50E-07	879	Cr_WMini_1633D06.ab1	CUST_19164_PI416193500	NA	NA	NA	Fungus
20280	5238	150	2657	51	32.91	5.04	4.43E-07	7.67E-06	880	craniferina_c17198	CUST_10147_PI416193496	NA	NA	NA	Fungus
5255	7991	111	1382	41	73.959	6.209	7.02E-07	1.08E-05	881	craniferina_lrc189	CUST_355_PI416193500	169597099	XP_001791973.1	hypothetical protein SNOG_01331 [Phaeosphaeria nodorum SN15] 	Fungus
33117	13	2	1	0	6.232	2.64	3.78E-11	5.11E-09	882	craniferina_c26108	CUST_18487_PI416193496	154290540	XP_001545863.1	hypothetical protein BC1G_15614 [Botryotinia fuckeliana B05.10] 	Fungus
18839	4019	529	616	11	7.537	2.914	4.07E-09	2.20E-07	883	Cr_WMidi_8257A10.ab1	CUST_18578_PI416193500	242767690	XP_002341418.1	GTP-binding protein YchF [Talaromyces stipitatus ATCC 10500] 	Fungus
19181	38	4	5	3	13.156	3.718	9.57E-08	2.41E-06	884	craniferina_c22197	CUST_14801_PI416193496	NA	NA	NA	Fungus
9201	5	39	1	8	-7.469	-2.901	3.87E-09	2.11E-07	885	craniferina_c8941	CUST_3722_PI416193496	NA	NA	NA	Fungus
9056	18	2	5	0	9.079	3.183	2.17E-08	7.76E-07	886	craniferina_c5500	CUST_7539_PI416193500	242803381	XP_002484162.1	TOR signaling pathway phosphatase SitA [Talaromyces stipitatus ATCC 10500] 	Fungus
12952	59	2	11	0	28.91	4.854	4.04E-07	7.17E-06	887	craniferina_c19358	CUST_12095_PI416193496	116206266	XP_001228942.1	hypothetical protein CHGG_02426 [Chaetomium globosum CBS 148.51] 	Fungus
11871	72	4	26	2	21.558	4.43	2.76E-07	5.35E-06	888	craniferina_c26720	CUST_19074_PI416193496	NA	NA	NA	Fungus
4687	142	997	37	239	-7.047	-2.817	1.57E-09	1.01E-07	889	craniferina_c13686	CUST_12737_PI416193500	145233705	XP_001400225.1	hypothetical protein An02g10960 [Aspergillus niger] 	Algae
7325	18	221	1	49	-11.819	-3.563	7.62E-08	2.05E-06	890	craniferina_c23660	CUST_16176_PI416193496	156034607	XP_001585722.1	hypothetical protein SS1G_13238 [Sclerotinia sclerotiorum 1980] 	Fungus
10267	709	5	164	6	181.88	7.507	1.17E-06	1.61E-05	891	craniferina_c17689	CUST_10542_PI416193496	NA	NA	NA	Algae
19943	5776	647	1986	72	8.628	3.109	1.51E-08	5.84E-07	892	craniferina_c10683	CUST_4954_PI416193496	762844	AAB42159.1	Hsc70 [Solanum lycopersicum]	Algae
6852	322	54	36	10	6.001	2.585	8.91E-12	1.58E-09	893	craniferina_c5755	CUST_7794_PI416193500	169596731	XP_001791789.1	hypothetical protein SNOG_01134 [Phaeosphaeria nodorum SN15] 	Fungus
31476	80	11	19	4	7.651	2.936	5.85E-09	2.87E-07	894	craniferina_c8988	CUST_3755_PI416193496	NA	NA	NA	Fungus
280	25776	3928	2861	259	6.545	2.71	4.63E-10	3.88E-08	895	craniferina_c3703	CUST_5592_PI416193500	169597365	XP_001792106.1	hypothetical protein SNOG_01468 [Phaeosphaeria nodorum SN15] 	Fungus
38228	2776	86	1250	24	31.095	4.959	4.54E-07	7.80E-06	896	craniferina_c25323	CUST_17739_PI416193496	225434986	XP_002284017.1	PREDICTED: similar to HSC70-1 (heat shock cognate 70 kDa protein 1); ATP binding isoform 2 [Vitis vinifera]	Algae
15811	39	248	7	68	-6.306	-2.657	1.40E-10	1.49E-08	897	craniferina_c24948	CUST_17387_PI416193496	212535582	XP_002147947.1	"alcohol dehydrogenase, putative [Penicillium marneffei ATCC 18224] "	Fungus
5544	193	5641	135	324	-39.541	-5.305	5.40E-07	8.87E-06	898	craniferina_c1468	CUST_2584_PI416193500	242801193	XP_002483711.1	DUF757 domain protein [Talaromyces stipitatus ATCC 10500] 	Fungus
3502	2	30	0	9	-13.266	-3.73	1.12E-07	2.70E-06	899	craniferina_c26248	CUST_18618_PI416193496	NA	NA	NA	Fungus
13630	21513	294	3293	184	81.626	6.351	8.27E-07	1.23E-05	900	craniferina_c5577	CUST_7605_PI416193500	145250143	XP_001396585.1	hypothetical protein An15g00460 [Aspergillus niger] 	Fungus
19990	29	587	18	135	-25.424	-4.668	3.79E-07	6.84E-06	901	craniferina_c26382	CUST_18745_PI416193496	169598514	XP_001792680.1	hypothetical protein SNOG_02061 [Phaeosphaeria nodorum SN15] 	Fungus
3549	530	84	97	12	6.265	2.647	1.42E-10	1.51E-08	902	craniferina_c13624	CUST_7252_PI416193496	226289042	EEH44554.1	conserved hypothetical protein [Paracoccidioides brasiliensis Pb18]	Fungus
45024	1607	156	247	49	10.554	3.4	5.32E-08	1.54E-06	903	craniferina_c7973	CUST_9692_PI416193500	226286603	EEH42116.1	DNA repair protein RAD16 [Paracoccidioides brasiliensis Pb18]	Fungus
2181	4	101	1	26	-26.241	-4.714	3.98E-07	7.07E-06	904	craniferina_c13358	CUST_7026_PI416193496	NA	NA	NA	Algae
14935	137	2383	27	231	-17.546	-4.133	2.26E-07	4.62E-06	905	craniferina_c10648	CUST_4931_PI416193496	NA	NA	NA	Fungus
42207	1335	187	206	25	7.119	2.832	3.14E-09	1.79E-07	906	craniferina_c26269	CUST_18636_PI416193496	NA	NA	NA	Fungus
34577	10	216	7	16	-31.215	-4.964	4.89E-07	8.26E-06	907	craniferina_c6805	CUST_2413_PI416193496	NA	NA	NA	Algae
32589	2	43	0	24	-19.73	-4.302	2.70E-07	5.26E-06	908	craniferina_c1851	CUST_3161_PI416193500	NA	NA	NA	Fungus
15867	201	19	77	6	10.625	3.409	5.87E-08	1.67E-06	909	craniferina_c16538	CUST_9642_PI416193496	295659520	XP_002790318.1	ubiquitin conjugation factor E4 [Paracoccidioides brasiliensis Pb01] 	Fungus
11256	85	4	36	3	26.024	4.702	4.08E-07	7.21E-06	910	craniferina_c15066	CUST_13182_PI416193500	NA	NA	NA	Fungus
13887	635	100	144	17	6.303	2.656	2.40E-10	2.29E-08	911	craniferina_c16237	CUST_13644_PI416193500	121703493	XP_001270011.1	conserved hypothetical protein [Aspergillus clavatus NRRL 1] 	Fungus
33080	140	9	13	2	15.037	3.91	1.72E-07	3.74E-06	912	craniferina_c22726	CUST_15294_PI416193496	238497780	XP_002380125.1	hypothetical protein AFLA_065660 [Aspergillus flavus NRRL3357] 	Fungus
38751	755	5119	41	345	-6.777	-2.761	1.49E-09	9.68E-08	913	craniferina_c4190	CUST_6166_PI416193500	242796106	XP_002482730.1	Phe-inhibited DAHP synthase AroG [Talaromyces stipitatus ATCC 10500] 	Algae
20785	58	2	12	0	32.016	5.001	5.17E-07	8.59E-06	914	craniferina_c15176	CUST_8549_PI416193496	115384014	XP_001208554.1	predicted protein [Aspergillus terreus NIH2624] 	Fungus
15902	12959	1306	3529	268	9.823	3.296	4.46E-08	1.35E-06	915	Cr_DMini_2305E12.ab1	CUST_16796_PI416193500	115388461	XP_001211736.1	conserved hypothetical protein [Aspergillus terreus NIH2624] 	Fungus
18700	6	61	1	2	-9.583	-3.26	4.16E-08	1.28E-06	916	craniferina_c21527	CUST_14165_PI416193496	169601376	XP_001794110.1	hypothetical protein SNOG_03552 [Phaeosphaeria nodorum SN15] 	Fungus
12757	1539	210	265	51	7.412	2.89	6.00E-09	2.93E-07	917	craniferina_c28241	CUST_15352_PI416193500	242788071	XP_002481148.1	metallopeptidase MepB [Talaromyces stipitatus ATCC 10500] 	Fungus
25006	8964	172	564	61	54.185	5.76	7.31E-07	1.12E-05	918	craniferina_c14843	CUST_8277_PI416193496	NA	NA	NA	Fungus
20714	2770	428	570	40	6.401	2.678	5.22E-10	4.26E-08	919	craniferina_c16027	CUST_9232_PI416193496	115401750	XP_001216463.1	predicted protein [Aspergillus terreus NIH2624] 	Fungus
652	86	501	2	54	-5.825	-2.542	8.87E-12	1.58E-09	920	craniferina_c24880	CUST_17323_PI416193496	NA	NA	NA	Fungus
28274	175	16	44	8	11.431	3.515	8.59E-08	2.22E-06	921	craniferina_c27390	CUST_19716_PI416193496	NA	NA	NA	Fungus
1843	123	1092	34	423	-8.648	-3.112	2.51E-08	8.81E-07	922	craniferina_lrc27738	CUST_20044_PI416193496	104303708	ABF66639.1	ubiquitin [Rana nigromaculata]	Fungus
13218	21	338	3	47	-15.787	-3.981	2.09E-07	4.36E-06	923	craniferina_c3472	CUST_5311_PI416193500	296419891	XP_002839525.1	hypothetical protein [Tuber melanosporum Mel28] 	Algae
18972	14	2	1	0	7.45	2.897	6.99E-09	3.29E-07	924	craniferina_c10522	CUST_4845_PI416193496	NA	NA	NA	Fungus
26400	13789	100	7031	90	159.916	7.321	1.33E-06	1.79E-05	925	Cr_WMidi_8449A11.ab1	CUST_18749_PI416193500	NA	NA	NA	Algae
2338	131	12	17	1	10.923	3.449	7.94E-08	2.10E-06	926	craniferina_c15214	CUST_8581_PI416193496	242760174	XP_002339935.1	"zinc finger protein, putative [Talaromyces stipitatus ATCC 10500] "	Fungus
37015	104	11	25	5	10.773	3.429	7.68E-08	2.06E-06	927	craniferina_c10615	CUST_4905_PI416193496	169617596	XP_001802212.1	hypothetical protein SNOG_11981 [Phaeosphaeria nodorum SN15] 	Fungus
28465	25	2	3	0	13.025	3.703	1.34E-07	3.09E-06	928	craniferina_c14736	CUST_13078_PI416193500	159125535	EDP50652.1	"thioredoxin reductase Trr1/Trr2, putative [Aspergillus fumigatus A1163]"	Fungus
27826	227	2	77	0	111.353	6.799	1.15E-06	1.59E-05	929	craniferina_c10053	CUST_11074_PI416193500	145259288	XP_001402323.1	hypothetical protein An04g09670 [Aspergillus niger] 	Algae
4603	11	68	2	3	-5.989	-2.582	9.21E-11	1.07E-08	930	craniferina_c11262	CUST_11781_PI416193500	NA	NA	NA	Fungus
7955	74	463	3	83	-6.196	-2.631	3.17E-10	2.84E-08	931	craniferina_c2863	CUST_590_PI416193496	NA	NA	NA	Fungus
35612	467	61	179	7	7.354	2.878	7.35E-09	3.42E-07	932	craniferina_c20433	CUST_13122_PI416193496	256726300	EEU39662.1	hypothetical protein NECHADRAFT_43968 [Nectria haematococca mpVI 77-13-4]	Fungus
16004	63	4	14	3	19.763	4.305	3.27E-07	6.10E-06	933	craniferina_c17003	CUST_9999_PI416193496	NA	NA	NA	Fungus
31351	89	14	6	3	6.256	2.645	4.85E-10	4.04E-08	934	craniferina_c7438	CUST_9242_PI416193500	169625148	XP_001805978.1	hypothetical protein SNOG_15843 [Phaeosphaeria nodorum SN15] 	Fungus
26401	975	12674	229	1370	-13.21	-3.724	1.54E-07	3.45E-06	935	craniferina_c15920	CUST_13507_PI416193500	NA	NA	NA	Algae
20078	175	16	30	6	11.215	3.487	9.42E-08	2.38E-06	936	craniferina_c24092	CUST_16586_PI416193496	154276962	XP_001539326.1	predicted protein [Ajellomyces capsulatus NAm1] 	Fungus
16659	57	817	36	169	-17.514	-4.13	2.80E-07	5.40E-06	937	craniferina_c26870	CUST_19220_PI416193496	NA	NA	NA	Fungus
20069	163	15	42	8	11.595	3.535	1.03E-07	2.53E-06	938	craniferina_c2218	CUST_3699_PI416193500	169770695	XP_001819817.1	hypothetical protein [Aspergillus oryzae RIB40] 	Fungus
16960	1011	13195	221	1331	-13.24	-3.727	1.55E-07	3.47E-06	939	craniferina_c15920	CUST_13508_PI416193500	NA	NA	NA	Algae
11105	480	4	180	4	142.509	7.155	1.36E-06	1.82E-05	940	craniferina_c11053	CUST_5214_PI416193496	154275976	XP_001538833.1	hypothetical protein HCAG_06438 [Ajellomyces capsulatus NAm1] 	Fungus
15371	2287	142	157	19	16.201	4.018	2.45E-07	4.89E-06	941	craniferina_c20808	CUST_13479_PI416193496	NA	NA	NA	Fungus
17154	861	137	107	18	6.267	2.648	6.08E-10	4.81E-08	942	craniferina_c12236	CUST_6087_PI416193496	NA	NA	NA	Fungus
20923	7074	61	1566	49	139.357	7.123	1.36E-06	1.81E-05	943	craniferina_c1214	CUST_2155_PI416193500	156053868	XP_001592860.1	hypothetical protein SS1G_05782 [Sclerotinia sclerotiorum 1980] 	Fungus
6957	62	5	7	4	14.364	3.844	1.93E-07	4.08E-06	944	craniferina_c25095	CUST_17521_PI416193496	NA	NA	NA	Fungus
13631	1749	20	341	21	122.625	6.938	1.30E-06	1.75E-05	945	Cr_DMidi_9697G02.ab1	CUST_16512_PI416193500	NA	NA	NA	Fungus
13555	14	102	2	28	-7.028	-2.813	5.50E-09	2.76E-07	946	craniferina_c14750	CUST_8197_PI416193496	67526989	XP_661556.1	hypothetical protein AN3952.2 [Aspergillus nidulans FGSC A4] 	Fungus
22722	97	15	18	3	6.711	2.747	3.41E-09	1.92E-07	947	craniferina_c8756	CUST_10315_PI416193500	261194545	XP_002623677.1	predicted protein [Ajellomyces dermatitidis SLH14081] 	Fungus
23699	386	29	115	6	12.944	3.694	1.56E-07	3.47E-06	948	craniferina_c18200	CUST_10993_PI416193496	145603226	XP_369277.2	hypothetical protein MGG_06187 [Magnaporthe oryzae 70-15] 	Fungus
12946	295	30	101	8	9.632	3.268	6.07E-08	1.71E-06	949	craniferina_c3709	CUST_5603_PI416193500	NA	NA	NA	Algae
5024	85	592	9	15	-7.031	-2.814	5.99E-09	2.92E-07	950	craniferina_c11632	CUST_12005_PI416193500	154300946	XP_001550887.1	hypothetical protein BC1G_10611 [Botryotinia fuckeliana B05.10] 	Algae
30561	52	447	13	146	-8.403	-3.071	2.94E-08	9.88E-07	951	craniferina_c18194	CUST_10988_PI416193496	256721804	EEU35198.1	hypothetical protein NECHADRAFT_97586 [Nectria haematococca mpVI 77-13-4]	Fungus
33389	34	2	9	0	16.772	4.068	2.80E-07	5.40E-06	952	craniferina_c14964	CUST_8380_PI416193496	NA	NA	NA	Fungus
40810	118	745	33	84	-6.436	-2.686	1.59E-09	1.01E-07	953	craniferina_c2087	CUST_3519_PI416193500	189199124	XP_001935899.1	translation initiation factor eIF4B [Pyrenophora tritici-repentis Pt-1C-BFP] 	Fungus
39809	736	97	58	22	7.687	2.942	1.56E-08	6.02E-07	954	craniferina_lrc526	CUST_981_PI416193500	NA	NA	NA	Fungus
31145	294	32	52	10	9.495	3.247	6.00E-08	1.70E-06	955	craniferina_c8115	CUST_3198_PI416193496	240278523	EER42029.1	conserved hypothetical protein [Ajellomyces capsulatus H143]	Fungus
14407	3	87	2	14	-33.02	-5.045	6.74E-07	1.05E-05	956	craniferina_c7592	CUST_2906_PI416193496	NA	NA	NA	Fungus
7823	42	232	2	10	-5.493	-2.458	1.38E-12	3.45E-10	957	craniferina_c23620	CUST_16138_PI416193496	242781522	XP_002479817.1	"chitin biosynthesis protein (Chs5), putative [Talaromyces stipitatus ATCC 10500] "	Fungus
1806	30594	5696	2722	792	5.39	2.43	1.01E-13	4.37E-11	958	craniferina_lrc1310	CUST_2312_PI416193500	289621712	CBI51623.1	unnamed protein product [Sordaria macrospora]	Fungus
23604	4	42	1	9	-10.549	-3.399	8.98E-08	2.30E-06	959	craniferina_c23724	CUST_16237_PI416193496	291182223	EFE37924.1	"Pfs, NACHT and WD domain protein [Trichophyton verrucosum HKI 0517]"	Algae
13519	33	2	5	0	17.087	4.095	3.06E-07	5.79E-06	960	craniferina_c13721	CUST_12748_PI416193500	170103344	XP_001882887.1	predicted protein [Laccaria bicolor S238N-H82] 	Algae
21135	7464	1397	557	48	5.333	2.415	2.07E-14	1.34E-11	961	craniferina_c3335	CUST_5151_PI416193500	NA	NA	NA	Fungus
32696	39	513	20	48	-15.062	-3.913	2.46E-07	4.90E-06	962	craniferina_lrc3030	CUST_4764_PI416193500	NA	NA	NA	Fungus
43374	60	5	4	0	10.989	3.458	1.06E-07	2.59E-06	963	craniferina_c4749	CUST_6735_PI416193500	238497780	XP_002380125.1	hypothetical protein AFLA_065660 [Aspergillus flavus NRRL3357] 	Fungus
8834	55	904	27	17	-17.818	-4.155	3.33E-07	6.18E-06	964	craniferina_c19697	CUST_12415_PI416193496	169622485	XP_001804651.1	hypothetical protein SNOG_14467 [Phaeosphaeria nodorum SN15] 	Fungus
26146	940	138	72	12	6.823	2.77	5.53E-09	2.76E-07	965	craniferina_c20443	CUST_13132_PI416193496	259487230	CBF85739.1	"TPA: flavin-binding monooxygenase, putative (AFU_orthologue; AFUA_2G17490) [Aspergillus nidulans FGSC A4]"	Fungus
9868	378	58	28	6	6.508	2.702	3.03E-09	1.75E-07	966	craniferina_c14063	CUST_12851_PI416193500	39968601	XP_365691.1	hypothetical protein MGG_02393 [Magnaporthe oryzae 70-15] 	Fungus
16990	234	31	28	11	7.732	2.951	1.87E-08	6.89E-07	967	craniferina_c14471	CUST_7965_PI416193496	NA	NA	NA	Fungus
25952	26	9210	23	1275	-673.191	-9.395	1.77E-06	2.21E-05	968	craniferina_c6169	CUST_8197_PI416193500	145252774	XP_001397900.1	hypothetical protein An16g05920 [Aspergillus niger] 	Fungus
1231	326	56	72	10	5.772	2.529	1.01E-10	1.15E-08	969	craniferina_c15771	CUST_9031_PI416193496	156043623	XP_001588368.1	hypothetical protein SS1G_10815 [Sclerotinia sclerotiorum 1980] 	Fungus
4224	5	41	1	17	-8.215	-3.038	3.07E-08	1.03E-06	970	craniferina_c5869	CUST_7909_PI416193500	259485590	CBF82740.1	TPA: Transcription elongation factor spt6 (Chromatin elongation factor spt6) [Source:UniProtKB/Swiss-Prot;Acc:Q5B7Q7] [Aspergillus nidulans FGSC A4]	Fungus
4184	515	7	42	8	120.208	6.909	1.44E-06	1.89E-05	971	craniferina_c8475	CUST_10100_PI416193500	NA	NA	NA	Fungus
13232	2	17	0	1	-7.929	-2.987	2.53E-08	8.86E-07	972	Cr_DMidi_7585A06.ab1	CUST_16102_PI416193500	242809614	XP_002485407.1	conserved hypothetical protein [Talaromyces stipitatus ATCC 10500] 	Fungus
43745	32	4	1	2	7.9	2.982	2.45E-08	8.60E-07	973	craniferina_c23861	CUST_16366_PI416193496	NA	NA	NA	Fungus
4487	73	4	8	0	20.585	4.364	4.43E-07	7.67E-06	974	craniferina_c15769	CUST_13454_PI416193500	256724354	EEU37725.1	hypothetical protein NECHADRAFT_97708 [Nectria haematococca mpVI 77-13-4]	Algae
42418	4145	200	756	30	20.622	4.366	4.43E-07	7.67E-06	975	craniferina_lrc231	CUST_438_PI416193500	169610273	XP_001798555.1	hypothetical protein SNOG_08233 [Phaeosphaeria nodorum SN15] 	Fungus
42714	1155	146	145	43	8.087	3.016	2.74E-08	9.31E-07	976	craniferina_c23185	CUST_15730_PI416193496	NA	NA	NA	Algae
28461	14	108	2	37	-7.274	-2.863	1.20E-08	4.97E-07	977	craniferina_c12652	CUST_12434_PI416193500	256729926	EEU43279.1	hypothetical protein NECHADRAFT_47268 [Nectria haematococca mpVI 77-13-4]	Fungus
28583	86	14	10	1	6.135	2.617	9.99E-10	7.09E-08	978	craniferina_c21914	CUST_14532_PI416193496	NA	NA	NA	Algae
3852	85	8	26	5	13.585	3.764	2.16E-07	4.46E-06	979	craniferina_c11621	CUST_5615_PI416193496	296807925	XP_002844301.1	conserved hypothetical protein [Arthroderma otae CBS 113480] 	Fungus
11561	101	606	23	72	-6.05	-2.597	7.87E-10	5.89E-08	980	craniferina_c18409	CUST_11190_PI416193496	NA	NA	NA	Fungus
29800	1274	9104	154	484	-7.173	-2.842	1.14E-08	4.78E-07	981	craniferina_lrc99	CUST_189_PI416193500	258575595	XP_002541979.1	40S ribosomal protein S15 [Uncinocarpus reesii 1704] 	Fungus
19202	2017	337	440	78	6.003	2.586	6.65E-10	5.15E-08	982	craniferina_c8732	CUST_3582_PI416193496	291184234	EFE39786.1	"C2H2 finger domain protein, putative [Trichophyton verrucosum HKI 0517]"	Fungus
3053	31	5	9	1	6.711	2.746	5.87E-09	2.88E-07	983	craniferina_c22621	CUST_15195_PI416193496	10798449	CAC12802.1	glucose oxidase [Aspergillus niger]	Algae
573	317	5	262	1	39.139	5.291	8.59E-07	1.27E-05	984	craniferina_c6743	CUST_8733_PI416193500	169594716	XP_001790782.1	hypothetical protein SNOG_00086 [Phaeosphaeria nodorum SN15] 	Algae
34147	16	402	12	33	-35.179	-5.137	7.98E-07	1.19E-05	985	craniferina_c21536	CUST_14174_PI416193496	169622485	XP_001804651.1	hypothetical protein SNOG_14467 [Phaeosphaeria nodorum SN15] 	Fungus
5434	286338	4137	41049	2829	79.125	6.306	1.29E-06	1.74E-05	986	Cr_DMini_3841D12.ab1	CUST_16936_PI416193500	NA	NA	NA	Algae
39819	55	3	14	0	20.682	4.37	4.79E-07	8.14E-06	987	craniferina_c1724	CUST_2965_PI416193500	225556490	EEH04778.1	phosphoglucomutase [Ajellomyces capsulatus G186AR]	Fungus
20488	35	198	6	4	-5.686	-2.508	1.19E-10	1.31E-08	988	craniferina_c10036	CUST_4501_PI416193496	NA	NA	NA	Algae
35903	12403	106	6313	93	134.311	7.069	1.60E-06	2.05E-05	989	Cr_WMidi_8449A11.ab1	CUST_18748_PI416193500	NA	NA	NA	Algae
39477	35	4	6	1	9.645	3.27	8.49E-08	2.20E-06	990	craniferina_c19698	CUST_12416_PI416193496	226291587	EEH47015.1	conserved hypothetical protein [Paracoccidioides brasiliensis Pb18]	Algae
12395	30	191	5	40	-6.358	-2.669	3.10E-09	1.77E-07	991	craniferina_c2034	CUST_314_PI416193496	240106137	EER24330.1	Major Facilitator Superfamily protein [Coccidioides posadasii C735 delta SOWgp]	Fungus
3427	1330	15	142	9	104.875	6.713	1.47E-06	1.92E-05	992	craniferina_c22916	CUST_14843_PI416193500	256730012	EEU43364.1	hypothetical protein NECHADRAFT_82569 [Nectria haematococca mpVI 77-13-4]	Fungus
29893	254	34	54	10	7.591	2.924	2.03E-08	7.34E-07	993	craniferina_c6702	CUST_2343_PI416193496	296817431	XP_002849052.1	hscarg protein [Arthroderma otae CBS 113480] 	Fungus
26704	117	19	25	3	6.239	2.641	2.04E-09	1.26E-07	994	craniferina_c14011	CUST_7586_PI416193496	NA	NA	NA	Algae
35293	36	3	2	0	12.829	3.681	1.97E-07	4.13E-06	995	craniferina_c12084	CUST_5970_PI416193496	NA	NA	NA	Algae
5635	233	38	17	14	6.347	2.666	3.13E-09	1.79E-07	996	craniferina_c10526	CUST_11347_PI416193500	71001674	XP_755518.1	conserved hypothetical protein [Aspergillus fumigatus Af293] 	Fungus
36574	343	2346	129	51	-7.222	-2.852	1.43E-08	5.61E-07	997	craniferina_c10055	CUST_11075_PI416193500	238484015	XP_002373246.1	"TIM barrel metal-dependent hydrolase, putative [Aspergillus flavus NRRL3357] "	Fungus
25857	1131	8051	124	2041	-7.003	-2.808	1.16E-08	4.83E-07	998	craniferina_c2809	CUST_568_PI416193496	156044865	XP_001588988.1	hypothetical protein SS1G_09621 [Sclerotinia sclerotiorum 1980] 	Fungus
4726	620	3998	146	743	-6.492	-2.699	5.31E-09	2.68E-07	999	craniferina_c4419	CUST_6422_PI416193500	115433354	XP_001216814.1	hypothetical protein ATEG_08193 [Aspergillus terreus NIH2624] 	Fungus
9337	135	1173	19	54	-8.772	-3.133	6.01E-08	1.70E-06	1000	craniferina_c26610	CUST_18966_PI416193496	NA	NA	NA	Fungus
22954	12	99	1	22	-8.027	-3.005	3.69E-08	1.18E-06	1001	craniferina_c2190	CUST_3657_PI416193500	255950188	XP_002565861.1	Pc22g19580 [Penicillium chrysogenum Wisconsin 54-1255] 	Fungus
43067	11	415	8	34	-51.405	-5.684	1.10E-06	1.54E-05	1002	craniferina_c13700	CUST_7317_PI416193496	NA	NA	NA	Fungus
32959	38	2	12	0	18.046	4.174	4.21E-07	7.35E-06	1003	craniferina_c21052	CUST_13711_PI416193496	NA	NA	NA	Fungus
6710	38	3	3	1	12.134	3.601	1.85E-07	3.95E-06	1004	craniferina_c4749	CUST_6736_PI416193500	238497780	XP_002380125.1	hypothetical protein AFLA_065660 [Aspergillus flavus NRRL3357] 	Fungus
29902	64	595	9	92	-9.23	-3.206	8.04E-08	2.12E-06	1005	craniferina_c4936	CUST_1463_PI416193496	256727312	EEU40672.1	predicted protein [Nectria haematococca mpVI 77-13-4]	Fungus
3701	4	358	2	26	-102.04	-6.673	1.55E-06	2.00E-05	1006	craniferina_c21866	CUST_14487_PI416193496	156030436	XP_001584548.1	hypothetical protein SS1G_14521 [Sclerotinia sclerotiorum 1980] 	Fungus
8639	336	35	122	12	9.408	3.234	8.70E-08	2.24E-06	1007	craniferina_c11210	CUST_5332_PI416193496	115386600	XP_001209841.1	hypothetical protein ATEG_07155 [Aspergillus terreus NIH2624] 	Fungus
44084	2277	31	191	30	101.519	6.666	1.56E-06	2.00E-05	1008	craniferina_c27082	CUST_19426_PI416193496	NA	NA	NA	Fungus
42765	150	12	11	6	13.485	3.753	2.60E-07	5.13E-06	1009	craniferina_c9193	CUST_3899_PI416193496	159128646	EDP53760.1	NACHT domain protein [Aspergillus fumigatus A1163]	Fungus
15427	1414	10	42	5	152.149	7.249	1.85E-06	2.28E-05	1010	craniferina_c6674	CUST_8683_PI416193500	73671136	YP_307151.1	hypothetical protein Mbar_A3708 [Methanosarcina barkeri str. Fusaro] 	Fungus
23441	71	415	16	61	-5.896	-2.56	8.83E-10	6.47E-08	1011	craniferina_c8151	CUST_3222_PI416193496	238486938	XP_002374707.1	"dynactin Arp1 p62 subunit RO2, putative [Aspergillus flavus NRRL3357] "	Fungus
12453	108054	7295	27613	2723	15.114	3.918	3.43E-07	6.32E-06	1012	craniferina_c28416	CUST_20605_PI416193496	NA	NA	NA	Algae
14636	274	1720	21	41	-6.299	-2.655	4.21E-09	2.25E-07	1013	craniferina_c17204	CUST_14069_PI416193500	171694896	XP_001912372.1	hypothetical protein [Podospora anserina S mat+] 	Fungus
7567	29	176	3	44	-5.905	-2.562	9.92E-10	7.07E-08	1014	craniferina_c22855	CUST_15417_PI416193496	240106137	EER24330.1	Major Facilitator Superfamily protein [Coccidioides posadasii C735 delta SOWgp]	Fungus
45203	31	237	10	16	-7.891	-2.98	3.84E-08	1.22E-06	1015	craniferina_c7465	CUST_2833_PI416193496	121705014	XP_001270770.1	C6 zinc finger domain protein [Aspergillus clavatus NRRL 1] 	Fungus
44067	171	13	68	5	12.956	3.696	2.48E-07	4.93E-06	1016	craniferina_c23440	CUST_15968_PI416193496	119469232	XP_001257918.1	calpain-like protein [Neosartorya fischeri NRRL 181] 	Algae
15969	27	4	4	3	8.057	3.01	4.34E-08	1.32E-06	1017	craniferina_c19537	CUST_12262_PI416193496	NA	NA	NA	Fungus
19179	792	117	212	23	6.707	2.746	1.08E-08	4.63E-07	1018	craniferina_c19132	CUST_11876_PI416193496	240109886	EER28055.1	Sulfate transporter family protein [Coccidioides posadasii C735 delta SOWgp]	Fungus
4428	76	571	21	109	-7.615	-2.929	3.18E-08	1.05E-06	1019	craniferina_c5410	CUST_1690_PI416193496	169626309	XP_001806555.1	hypothetical protein SNOG_16439 [Phaeosphaeria nodorum SN15] 	Fungus
6673	2585	13375	163	490	-5.178	-2.372	3.97E-13	1.32E-10	1020	craniferina_lrc633	CUST_1156_PI416193500	154273933	XP_001537818.1	sorting nexin-3 [Ajellomyces capsulatus NAm1] 	Fungus
44257	102	7740	88	842	-173.731	-7.441	1.98E-06	2.39E-05	1021	craniferina_c2187	CUST_361_PI416193496	NA	NA	NA	Fungus
7094	106	4	46	3	30.856	4.947	8.72E-07	1.28E-05	1022	Cr_DMidi_6817F10.ab1	CUST_16057_PI416193500	NA	NA	NA	Fungus
13042	59	4	21	2	14.276	3.836	3.16E-07	5.94E-06	1023	craniferina_c14254	CUST_7778_PI416193496	NA	NA	NA	Fungus
6381	51	2	33	0	20.218	4.338	5.47E-07	8.94E-06	1024	craniferina_c19826	CUST_12539_PI416193496	NA	NA	NA	Fungus
31686	75	8	9	8	14.361	3.844	3.26E-07	6.09E-06	1025	craniferina_c3251	CUST_5043_PI416193500	171681309	XP_001905598.1	hypothetical protein [Podospora anserina S mat+] 	Fungus
32719	170	23	54	5	7.346	2.877	2.51E-08	8.80E-07	1026	craniferina_c20776	CUST_13447_PI416193496	169599046	XP_001792946.1	hypothetical protein SNOG_02336 [Phaeosphaeria nodorum SN15] 	Fungus
35919	134	1783	63	54	-14.281	-3.836	3.23E-07	6.04E-06	1027	craniferina_c28019	CUST_20286_PI416193496	NA	NA	NA	Algae
11480	19	3	1	1	7.637	2.933	3.35E-08	1.09E-06	1028	craniferina_c27211	CUST_19549_PI416193496	169617988	XP_001802408.1	hypothetical protein SNOG_12178 [Phaeosphaeria nodorum SN15] 	Fungus
31650	273	1451	28	144	-5.315	-2.41	1.36E-11	2.22E-09	1029	Cr_DMidi_5473E12.ab1	CUST_15874_PI416193500	258569198	XP_002585343.1	3-deoxy-7-phosphoheptulonate synthase [Uncinocarpus reesii 1704] 	Fungus
2400	39402	3449	6914	1305	11.817	3.563	2.05E-07	4.28E-06	1030	craniferina_lrc8067	CUST_3178_PI416193496	240279680	EER43185.1	ATP-dependent molecular chaperone HSC82 [Ajellomyces capsulatus H143]	Fungus
7069	864	134	191	35	6.478	2.696	7.84E-09	3.60E-07	1031	Cr_DMidi_7585G03.ab1	CUST_16220_PI416193500	255944771	XP_002563153.1	Pc20g06240 [Penicillium chrysogenum Wisconsin 54-1255] 	Fungus
44853	18	111	6	17	-6.418	-2.682	6.58E-09	3.12E-07	1032	craniferina_c12290	CUST_6128_PI416193496	240107793	EER25972.1	hypothetical protein CPC735_044160 [Coccidioides posadasii C735 delta SOWgp]	Fungus
32728	804	151	105	47	5.474	2.453	1.28E-10	1.38E-08	1033	Cr_WMidi_8257F02.ab1	CUST_18673_PI416193500	50555389	XP_505103.1	YALI0F07018p [Yarrowia lipolytica] 	Algae
14030	3	252	2	12	-90.475	-6.499	1.65E-06	2.09E-05	1034	craniferina_c9379	CUST_10704_PI416193500	242779723	XP_002479446.1	conserved hypothetical protein [Talaromyces stipitatus ATCC 10500] 	Fungus
32999	44	243	6	47	-5.535	-2.469	1.93E-10	1.92E-08	1035	craniferina_c5461	CUST_7487_PI416193500	115389408	XP_001212209.1	predicted protein [Aspergillus terreus NIH2624] 	Fungus
6760	72	6	14	4	13.402	3.744	2.93E-07	5.58E-06	1036	craniferina_c22842	CUST_14832_PI416193500	NA	NA	NA	Algae
21194	1460	176	535	46	8.034	3.006	4.94E-08	1.46E-06	1037	craniferina_c27407	CUST_19732_PI416193496	115398041	XP_001214612.1	clathrin heavy chain 1 [Aspergillus terreus NIH2624] 	Fungus
5364	526	29	146	17	19.977	4.32	5.60E-07	9.09E-06	1038	craniferina_c11566	CUST_11966_PI416193500	296818393	XP_002849533.1	phoma betae P450 monooxygenase No.2 [Arthroderma otae CBS 113480] 	Algae
19048	55	3	5	2	20.386	4.35	5.85E-07	9.43E-06	1039	Cr_DMini_865B11.ab1	CUST_17561_PI416193500	289619651	CBI53934.1	unnamed protein product [Sordaria macrospora]	Fungus
3930	34849	6475	2150	870	5.408	2.435	7.67E-11	9.16E-09	1040	craniferina_lrc393	CUST_740_PI416193500	169607589	XP_001797214.1	hypothetical protein SNOG_06853 [Phaeosphaeria nodorum SN15] 	Fungus
14441	338	2277	132	93	-7.13	-2.834	2.10E-08	7.54E-07	1041	craniferina_c10055	CUST_11076_PI416193500	238484015	XP_002373246.1	"TIM barrel metal-dependent hydrolase, putative [Aspergillus flavus NRRL3357] "	Fungus
13990	1195	17	217	13	86.676	6.438	1.66E-06	2.11E-05	1042	craniferina_c9192	CUST_3898_PI416193496	NA	NA	NA	Fungus
13035	43	251	9	26	-5.869	-2.553	1.46E-09	9.55E-08	1043	craniferina_c4768	CUST_1385_PI416193496	NA	NA	NA	Fungus
23306	277	54	23	3	5.171	2.37	1.59E-12	3.78E-10	1044	craniferina_c4910	CUST_6917_PI416193500	255940104	XP_002560821.1	Pc16g04700 [Penicillium chrysogenum Wisconsin 54-1255] 	Fungus
33042	3	26	1	6	-10.054	-3.33	1.38E-07	3.17E-06	1045	craniferina_c14425	CUST_7926_PI416193496	NA	NA	NA	Fungus
26502	90880	15065	10031	1645	6.032	2.593	3.12E-09	1.78E-07	1046	Cr_WMini_1633D06.ab1	CUST_19165_PI416193500	NA	NA	NA	Fungus
32441	24	2	9	0	11.845	3.566	2.31E-07	4.69E-06	1047	craniferina_c27413	CUST_19738_PI416193496	169617792	XP_001802310.1	hypothetical protein SNOG_12077 [Phaeosphaeria nodorum SN15] 	Fungus
34411	7	103	5	13	-18.795	-4.232	5.47E-07	8.94E-06	1048	craniferina_c19872	CUST_12582_PI416193496	NA	NA	NA	Fungus
21263	83	9	29	5	9.966	3.317	1.42E-07	3.24E-06	1049	craniferina_c18063	CUST_14341_PI416193500	242778294	XP_002479209.1	"lipin Smp2, putative [Talaromyces stipitatus ATCC 10500] "	Fungus
8876	185	14	46	3	13.448	3.749	3.22E-07	6.02E-06	1050	craniferina_c25731	CUST_18122_PI416193496	292619640	XP_002664046.1	PREDICTED: baculoviral IAP repeat-containing 5A-like [Danio rerio]	Fungus
11822	2	12	0	4	-5.706	-2.512	9.67E-10	6.94E-08	1051	craniferina_c15589	CUST_8886_PI416193496	NA	NA	NA	Fungus
38973	13	2	1	0	5.597	2.485	5.30E-10	4.30E-08	1052	craniferina_c5723	CUST_7751_PI416193500	296424137	XP_002841606.1	hypothetical protein [Tuber melanosporum Mel28] 	Algae
22848	195	1205	31	33	-6.239	-2.641	6.17E-09	2.98E-07	1053	craniferina_c6796	CUST_2407_PI416193496	NA	NA	NA	Fungus
30575	28	161	7	35	-5.827	-2.543	1.61E-09	1.02E-07	1054	craniferina_c14398	CUST_7901_PI416193496	NA	NA	NA	Fungus
9687	2	71	0	7	-30.474	-4.929	1.00E-06	1.43E-05	1055	craniferina_c22350	CUST_14947_PI416193496	154293944	XP_001547416.1	hypothetical protein BC1G_14151 [Botryotinia fuckeliana B05.10] 	Algae
15016	58	444	10	66	-7.714	-2.947	4.74E-08	1.41E-06	1056	craniferina_c3353	CUST_5174_PI416193500	154314702	XP_001556675.1	hypothetical protein BC1G_04060 [Botryotinia fuckeliana B05.10] 	Fungus
4532	297	31	47	4	9.631	3.268	1.36E-07	3.14E-06	1057	craniferina_c11871	CUST_12127_PI416193500	256726541	EEU39902.1	hypothetical protein NECHADRAFT_79593 [Nectria haematococca mpVI 77-13-4]	Fungus
10533	567	5	134	5	138.072	7.109	2.05E-06	2.46E-05	1058	craniferina_c11529	CUST_11933_PI416193500	NA	NA	NA	Fungus
6708	36	257	7	55	-7.154	-2.839	2.70E-08	9.22E-07	1059	craniferina_c25428	CUST_17840_PI416193496	NA	NA	NA	Algae
5488	85	8	22	6	12.859	3.685	2.99E-07	5.68E-06	1060	craniferina_c25148	CUST_17570_PI416193496	154295211	XP_001548042.1	hypothetical protein BC1G_13419 [Botryotinia fuckeliana B05.10] 	Fungus
32351	5	372	2	38	-73.245	-6.195	1.64E-06	2.09E-05	1061	craniferina_c4217	CUST_6197_PI416193500	242802784	XP_002484042.1	"mitochondrial intermembrane space translocase subunit Tim10, putative [Talaromyces stipitatus ATCC 10500] "	Fungus
11041	476	3383	230	379	-7.797	-2.963	5.28E-08	1.53E-06	1062	craniferina_lrc11090	CUST_11687_PI416193500	238483841	XP_002373159.1	conserved hypothetical protein [Aspergillus flavus NRRL3357] 	Algae
15061	18	2	5	0	9.308	3.218	1.23E-07	2.90E-06	1063	craniferina_c11370	CUST_5442_PI416193496	229582572	YP_002840971.1	Ankyrin [Sulfolobus islandicus Y.N.15.51] 	Fungus
26949	1660	238	127	37	7.027	2.813	2.56E-08	8.93E-07	1064	craniferina_c7492	CUST_9291_PI416193500	255930345	XP_002556732.1	Pc06g01250 [Penicillium chrysogenum Wisconsin 54-1255] 	Fungus
12194	2258	27969	1564	320	-15.546	-3.958	4.59E-07	7.86E-06	1065	Cr_WMidi_9601D04.ab1	CUST_18926_PI416193500	189207801	XP_001940234.1	alcohol dehydrogenase [Pyrenophora tritici-repentis Pt-1C-BFP] 	Fungus
19915	15	2	5	1	6.419	2.682	1.11E-08	4.72E-07	1066	craniferina_c18846	CUST_11606_PI416193496	NA	NA	NA	Fungus
19	26	137	3	23	-5.284	-2.402	6.39E-11	7.80E-09	1067	craniferina_c11228	CUST_11762_PI416193500	242762034	XP_002340297.1	CRAL/TRIO domain protein [Talaromyces stipitatus ATCC 10500] 	Algae
22755	20	2	1	0	10.95	3.453	2.18E-07	4.48E-06	1068	craniferina_c14720	CUST_8170_PI416193496	NA	NA	NA	Fungus
41078	141	20	35	5	6.918	2.79	2.42E-08	8.52E-07	1069	craniferina_c27157	CUST_19497_PI416193496	296810574	XP_002845625.1	WD repeat protein [Arthroderma otae CBS 113480] 	Fungus
21973	2585	202	188	48	13.072	3.708	3.40E-07	6.27E-06	1070	craniferina_c8824	CUST_10363_PI416193500	67518043	XP_658792.1	hypothetical protein AN1188.2 [Aspergillus nidulans FGSC A4] 	Fungus
2987	1215	2	747	0	481.402	8.911	2.51E-06	2.87E-05	1071	Cr_WMini_769B01.ab1	CUST_19949_PI416193500	NA	NA	NA	Fungus
7726	27	210	2	54	-7.524	-2.911	4.44E-08	1.34E-06	1072	craniferina_c18595	CUST_11369_PI416193496	154315497	XP_001557071.1	hypothetical protein BC1G_04321 [Botryotinia fuckeliana B05.10] 	Fungus
21497	13	2	4	0	5.781	2.531	2.43E-09	1.47E-07	1073	craniferina_c16518	CUST_9626_PI416193496	NA	NA	NA	Fungus
27728	33783	6639	1625	1020	5.125	2.358	8.01E-12	1.43E-09	1074	craniferina_lrc590	CUST_1085_PI416193500	154291075	XP_001546124.1	hypothetical protein BC1G_15425 [Botryotinia fuckeliana B05.10] 	Fungus
32601	1366	9880	130	686	-7.24	-2.856	3.64E-08	1.17E-06	1075	craniferina_lrc99	CUST_190_PI416193500	258575595	XP_002541979.1	40S ribosomal protein S15 [Uncinocarpus reesii 1704] 	Fungus
14486	23	133	3	4	-5.905	-2.562	3.87E-09	2.11E-07	1076	craniferina_c3540	CUST_5403_PI416193500	NA	NA	NA	Fungus
21909	78	7	19	10	19.218	4.264	6.53E-07	1.02E-05	1077	craniferina_c22788	CUST_15354_PI416193496	NA	NA	NA	Fungus
36287	26	189	8	27	-7.372	-2.882	4.12E-08	1.27E-06	1078	craniferina_c15545	CUST_8848_PI416193496	NA	NA	NA	Fungus
44411	346	13	157	14	37.315	5.222	1.30E-06	1.75E-05	1079	craniferina_c3702	CUST_5590_PI416193500	296414989	XP_002837176.1	hypothetical protein [Tuber melanosporum Mel28] 	Fungus
31272	111	948	59	288	-9.142	-3.193	1.31E-07	3.06E-06	1080	craniferina_c3812	CUST_938_PI416193496	115398303	XP_001214743.1	conserved hypothetical protein [Aspergillus terreus NIH2624] 	Fungus
30323	213	2117	64	125	-10.274	-3.361	1.90E-07	4.02E-06	1081	craniferina_lrc514	CUST_957_PI416193500	39944004	XP_361539.1	hypothetical protein MGG_04013 [Magnaporthe oryzae 70-15] 	Fungus
7331	4	34	2	6	-9.867	-3.303	1.74E-07	3.76E-06	1082	craniferina_c6923	CUST_2490_PI416193496	212545723	XP_002153015.1	"pheromone response protein, putative [Penicillium marneffei ATCC 18224] "	Fungus
33129	1059	165	165	51	6.552	2.712	1.78E-08	6.66E-07	1083	craniferina_lrc490	CUST_34_PI416193496	226442996	NP_001140008.1	C30D10.14 [Salmo salar] 	Fungus
37152	155	15	50	3	10.072	3.332	1.85E-07	3.95E-06	1084	craniferina_c9743	CUST_4290_PI416193496	NA	NA	NA	Fungus
27793	111	720	18	148	-6.461	-2.692	1.49E-08	5.81E-07	1085	craniferina_c7235	CUST_2688_PI416193496	212532843	XP_002146578.1	"terminal deoxynucleotidyl transferase, putative [Penicillium marneffei ATCC 18224] "	Algae
16787	89	3240	64	613	-51.617	-5.69	1.57E-06	2.02E-05	1086	craniferina_c4419	CUST_6421_PI416193500	115433354	XP_001216814.1	hypothetical protein ATEG_08193 [Aspergillus terreus NIH2624] 	Fungus
43119	135	6	17	1	23.542	4.557	8.88E-07	1.30E-05	1087	craniferina_c22235	CUST_14839_PI416193496	NA	NA	NA	Algae
32307	18	131	1	29	-7.164	-2.841	3.86E-08	1.22E-06	1088	craniferina_c16427	CUST_9552_PI416193496	159029209	CAO87569.1	aldH [Microcystis aeruginosa PCC 7806]	Fungus
6726	15	74	3	6	-5.118	-2.355	2.55E-11	3.74E-09	1089	craniferina_c10030	CUST_11058_PI416193500	119479129	XP_001259593.1	"small nuclear ribonucleoprotein U2, A [Neosartorya fischeri NRRL 181] "	Fungus
2964	34	1392	27	70	-50.49	-5.658	1.57E-06	2.02E-05	1090	craniferina_c2141	CUST_345_PI416193496	NA	NA	NA	Algae
15455	3330	47	494	21	74.158	6.213	1.86E-06	2.29E-05	1091	craniferina_c9028	CUST_10482_PI416193500	NA	NA	NA	Fungus
25935	245	33	58	5	7.314	2.871	4.50E-08	1.36E-06	1092	craniferina_c15051	CUST_8452_PI416193496	240109654	EER27823.1	hypothetical protein CPC735_031590 [Coccidioides posadasii C735 delta SOWgp]	Fungus
16890	14128	947	4693	79	14.435	3.852	4.81E-07	8.18E-06	1093	craniferina_c1577	CUST_2744_PI416193500	123411364	XP_001303873.1	ankyrin repeat protein [Trichomonas vaginalis G3] 	Algae
19210	284	27	50	9	10.942	3.452	2.56E-07	5.06E-06	1094	craniferina_c9060	CUST_10502_PI416193500	116179372	XP_001219535.1	predicted protein [Chaetomium globosum CBS 148.51] 	Fungus
27937	107	558	14	26	-5.216	-2.383	1.19E-10	1.31E-08	1095	craniferina_c11503	CUST_5539_PI416193496	115400841	XP_001216009.1	predicted protein [Aspergillus terreus NIH2624] 	Fungus
43979	15674	2518	1279	69	6.212	2.635	1.15E-08	4.81E-07	1096	craniferina_c15360	CUST_8704_PI416193496	NA	NA	NA	Fungus
32760	455	2682	187	522	-6.13	-2.616	1.02E-08	4.41E-07	1097	craniferina_lrc22136	CUST_14743_PI416193496	162312337	NP_596846.2	inorganic phosphate transporter (predicted) [Schizosaccharomyces pombe] 	Fungus
34493	1686	109	1002	53	14.891	3.896	5.12E-07	8.52E-06	1098	craniferina_c4213	CUST_6194_PI416193500	189204436	XP_001938553.1	hypothetical protein PTRG_08221 [Pyrenophora tritici-repentis Pt-1C-BFP] 	Fungus
31478	2	29	1	10	-11.539	-3.528	2.98E-07	5.66E-06	1099	craniferina_c9162	CUST_10563_PI416193500	212536630	XP_002148471.1	"nuclease PA3, putative [Penicillium marneffei ATCC 18224] "	Algae
34762	21	2	4	0	9.65	3.271	1.90E-07	4.02E-06	1100	craniferina_c14192	CUST_12904_PI416193500	NA	NA	NA	Fungus
19441	16	3	4	1	5.82	2.541	4.88E-09	2.51E-07	1101	craniferina_c20280	CUST_12976_PI416193496	NA	NA	NA	Fungus
28206	763	7	399	4	130.406	7.027	2.36E-06	2.72E-05	1102	craniferina_c16086	CUST_9280_PI416193496	NA	NA	NA	Fungus
44743	147	1241	68	191	-9.06	-3.18	1.55E-07	3.46E-06	1103	craniferina_c9878	CUST_10959_PI416193500	296813591	XP_002847133.1	U3 small nucleolar ribonucleoprotein IMP3 [Arthroderma otae CBS 113480] 	Fungus
41616	35	6	6	2	5.972	2.578	7.48E-09	3.47E-07	1104	craniferina_c27254	CUST_19588_PI416193496	NA	NA	NA	Algae
21433	6	94	3	11	-19.595	-4.292	7.70E-07	1.16E-05	1105	craniferina_c17248	CUST_14090_PI416193500	212544766	XP_002152537.1	"Rho GTPase activator (Rgd1), putative [Penicillium marneffei ATCC 18224] "	Fungus
8732	493	68	124	20	7.312	2.87	5.13E-08	1.50E-06	1106	craniferina_c27553	CUST_19875_PI416193496	240275961	EER39474.1	pyrroline-5-carboxylate reductase [Ajellomyces capsulatus H143]	Fungus
11069	16	2	3	0	8.43	3.076	1.12E-07	2.71E-06	1107	craniferina_c20072	CUST_12777_PI416193496	119500118	XP_001266816.1	WD repeat-containing protein [Neosartorya fischeri NRRL 181] 	Fungus
10048	384	16	89	2	23.33	4.544	9.93E-07	1.42E-05	1108	craniferina_c21393	CUST_14036_PI416193496	NA	NA	NA	Fungus
17898	9	1451	7	353	-225.763	-7.819	2.82E-06	3.14E-05	1109	craniferina_c16811	CUST_13893_PI416193500	240111169	EER29322.1	Cytochrome P450 family protein [Coccidioides posadasii C735 delta SOWgp]	Fungus
10909	9	1538	6	393	-225.797	-7.819	2.82E-06	3.14E-05	1110	craniferina_c16811	CUST_13894_PI416193500	240111169	EER29322.1	Cytochrome P450 family protein [Coccidioides posadasii C735 delta SOWgp]	Fungus
30185	245	6738	167	300	-33.25	-5.055	1.41E-06	1.86E-05	1111	craniferina_c4382	CUST_6377_PI416193500	NA	NA	NA	Fungus
29156	25	209	11	58	-8.644	-3.112	1.30E-07	3.02E-06	1112	craniferina_c27331	CUST_19662_PI416193496	NA	NA	NA	Fungus
21847	79	1104	11	135	-14.075	-3.815	4.94E-07	8.32E-06	1113	craniferina_c15774	CUST_9034_PI416193496	NA	NA	NA	Algae
16490	118	15	40	4	7.954	2.992	9.18E-08	2.33E-06	1114	craniferina_c11124	CUST_11693_PI416193500	261353283	EEY15711.1	receptor-interacting serine/threonine-protein kinase [Verticillium albo-atrum VaMs.102]	Algae
23544	995	104	408	6	9.102	3.186	1.69E-07	3.71E-06	1115	craniferina_c18742	CUST_11506_PI416193496	NA	NA	NA	Fungus
4724	42	270	4	66	-6.347	-2.666	1.80E-08	6.73E-07	1116	craniferina_c5680	CUST_7716_PI416193500	NA	NA	NA	Fungus
12017	12	2	4	0	6.274	2.649	1.50E-08	5.82E-07	1117	craniferina_c21102	CUST_13761_PI416193496	NA	NA	NA	Algae
1809	64	497	12	74	-7.787	-2.961	8.46E-08	2.20E-06	1118	craniferina_c3353	CUST_5173_PI416193500	154314702	XP_001556675.1	hypothetical protein BC1G_04060 [Botryotinia fuckeliana B05.10] 	Fungus
1317	9	1199	6	59	-177.374	-7.471	2.79E-06	3.12E-05	1119	craniferina_c16638	CUST_13804_PI416193500	119194461	XP_001247834.1	conserved hypothetical protein [Coccidioides immitis RS]	Fungus
9285	156	780	11	27	-5.002	-2.322	2.54E-11	3.74E-09	1120	craniferina_lrc944	CUST_1702_PI416193500	242768414	XP_002341564.1	"cell wall biogenesis protein phosphatase Ssd1, putative [Talaromyces stipitatus ATCC 10500] "	Fungus
6283	17	94	3	8	-5.504	-2.461	1.99E-09	1.23E-07	1121	craniferina_c9216	CUST_10599_PI416193500	NA	NA	NA	Fungus
20793	954	78	287	13	11.998	3.585	3.75E-07	6.77E-06	1122	craniferina_c23930	CUST_16430_PI416193496	NA	NA	NA	Fungus
15778	2504	313	304	17	7.982	2.997	9.83E-08	2.45E-06	1123	craniferina_c9643	CUST_10842_PI416193500	189196668	XP_001934672.1	WD repeat containing protein pop3 [Pyrenophora tritici-repentis Pt-1C-BFP] 	Fungus
9196	543	27	72	5	20.273	4.341	8.86E-07	1.30E-05	1124	craniferina_c22404	CUST_14997_PI416193496	NA	NA	NA	Fungus
20585	1029	4919	100	164	-4.793	-2.261	1.77E-13	7.08E-11	1125	craniferina_c21419	CUST_14680_PI416193500	67903822	XP_682167.1	hypothetical protein AN8898.2 [Aspergillus nidulans FGSC A4] 	Fungus
1897	17	97	2	16	-5.566	-2.477	3.00E-09	1.74E-07	1126	craniferina_c20415	CUST_13104_PI416193496	NA	NA	NA	Fungus
159	675	113	84	14	5.976	2.579	1.03E-08	4.45E-07	1127	craniferina_c6486	CUST_8495_PI416193500	NA	NA	NA	Fungus
38227	55	5	11	5	12.753	3.673	4.31E-07	7.50E-06	1128	craniferina_c15039	CUST_8444_PI416193496	296827594	XP_002851194.1	conserved hypothetical protein [Arthroderma otae CBS 113480] 	Fungus
22771	50	288	10	86	-5.708	-2.513	5.46E-09	2.74E-07	1129	craniferina_c5135	CUST_7143_PI416193500	189189300	XP_001930989.1	vacuolar ATP synthase subunit C [Pyrenophora tritici-repentis Pt-1C-BFP] 	Fungus
45113	1814	10651	167	1009	-5.871	-2.554	8.46E-09	3.84E-07	1130	craniferina_c23522	CUST_16046_PI416193496	NA	NA	NA	Fungus
15454	122	662	36	26	-5.572	-2.478	3.44E-09	1.93E-07	1131	craniferina_c12710	CUST_12447_PI416193500	169626323	XP_001806562.1	hypothetical protein SNOG_16446 [Phaeosphaeria nodorum SN15] 	Fungus
25756	90	489	15	77	-5.425	-2.44	1.52E-09	9.81E-08	1132	craniferina_c2106	CUST_334_PI416193496	NA	NA	NA	Fungus
23899	195	2	46	0	97.942	6.614	2.35E-06	2.72E-05	1133	craniferina_c15805	CUST_9060_PI416193496	NA	NA	NA	Fungus
28733	106	15	51	4	6.884	2.783	4.33E-08	1.32E-06	1134	craniferina_c27455	CUST_19779_PI416193496	255937445	XP_002559749.1	Pc13g13350 [Penicillium chrysogenum Wisconsin 54-1255] 	Algae
13120	16	157	7	36	-10.501	-3.392	2.76E-07	5.35E-06	1135	craniferina_lrc3043	CUST_4783_PI416193500	NA	NA	NA	Fungus
24378	11610	1323	3093	249	8.647	3.112	1.53E-07	3.44E-06	1136	craniferina_c8594	CUST_10200_PI416193500	296804506	XP_002843105.1	conserved hypothetical protein [Arthroderma otae CBS 113480] 	Fungus
3277	117	16	48	5	6.976	2.802	4.89E-08	1.45E-06	1137	craniferina_c27551	CUST_19873_PI416193496	159124251	EDP49369.1	calpain-like protein [Aspergillus fumigatus A1163]	Fungus
44742	869	138	176	23	6.291	2.653	1.96E-08	7.12E-07	1138	Cr_DMidi_7585G03.ab1	CUST_16219_PI416193500	255944771	XP_002563153.1	Pc20g06240 [Penicillium chrysogenum Wisconsin 54-1255] 	Fungus
9161	58	6	20	3	10.769	3.429	3.12E-07	5.88E-06	1139	craniferina_c21410	CUST_14677_PI416193500	NA	NA	NA	Fungus
11665	441	77	129	8	5.584	2.481	4.28E-09	2.28E-07	1140	craniferina_c20982	CUST_13645_PI416193496	240110792	EER28948.1	"RNA-directed RNA polymerase, putative [Coccidioides posadasii C735 delta SOWgp]"	Algae
12545	125	2	31	1	54.944	5.78	1.95E-06	2.37E-05	1141	craniferina_c25106	CUST_17531_PI416193496	NA	NA	NA	Algae
16023	176	1234	36	374	-6.916	-2.79	4.86E-08	1.44E-06	1142	craniferina_lrc1178	CUST_130_PI416193496	NA	NA	NA	Fungus
28407	24	2	4	0	11.537	3.528	3.77E-07	6.80E-06	1143	craniferina_c25834	CUST_18219_PI416193496	NA	NA	NA	Fungus
2575	202	10	41	0	19.982	4.321	9.57E-07	1.38E-05	1144	craniferina_c23835	CUST_16341_PI416193496	NA	NA	NA	Fungus
7515	2221	278	349	37	7.98	2.996	1.12E-07	2.71E-06	1145	craniferina_c12973	CUST_6689_PI416193496	261357484	EEY19912.1	ARP2/3 actin-organizing complex subunit Sop2 [Verticillium albo-atrum VaMs.102]	Fungus
32052	50	272	6	71	-5.322	-2.412	1.32E-09	8.80E-08	1146	craniferina_c5461	CUST_7488_PI416193500	115389408	XP_001212209.1	predicted protein [Aspergillus terreus NIH2624] 	Fungus
11820	165	30	9	6	5.605	2.487	5.07E-09	2.59E-07	1147	craniferina_c25764	CUST_18152_PI416193496	115390835	XP_001212922.1	COP9 signalosome complex subunit 12 [Aspergillus terreus NIH2624] 	Fungus
30021	2	142	0	33	-71.232	-6.154	2.19E-06	2.58E-05	1148	craniferina_c10032	CUST_4498_PI416193496	NA	NA	NA	Fungus
37448	19	138	2	20	-7.147	-2.837	6.52E-08	1.81E-06	1149	Cr_DMini_4897F08.ab1	CUST_17307_PI416193500	169596446	XP_001791647.1	hypothetical protein SNOG_00986 [Phaeosphaeria nodorum SN15] 	Algae
30148	35	862	16	104	-27.183	-4.765	1.38E-06	1.83E-05	1150	craniferina_c9503	CUST_4119_PI416193496	242796281	XP_002482766.1	conserved hypothetical protein [Talaromyces stipitatus ATCC 10500] 	Fungus
36488	1054	50	476	27	21.827	4.448	1.12E-06	1.55E-05	1151	craniferina_c22027	CUST_14638_PI416193496	NA	NA	NA	Algae
29456	126	694	25	1	-5.579	-2.48	5.15E-09	2.62E-07	1152	craniferina_c12710	CUST_12448_PI416193500	169626323	XP_001806562.1	hypothetical protein SNOG_16446 [Phaeosphaeria nodorum SN15] 	Fungus
35842	251	39	62	5	6.318	2.659	2.69E-08	9.20E-07	1153	craniferina_c14961	CUST_8377_PI416193496	119491241	XP_001263209.1	"sensor histidine kinase/response regulator, putative [Neosartorya fischeri NRRL 181] "	Fungus
12579	25	210	21	33	-10.551	-3.399	3.28E-07	6.11E-06	1154	craniferina_c6533	CUST_8560_PI416193500	169623987	XP_001805400.1	hypothetical protein SNOG_15243 [Phaeosphaeria nodorum SN15] 	Fungus
15439	31282	6277	6852	696	4.928	2.301	6.31E-11	7.74E-09	1155	craniferina_c1890	CUST_3224_PI416193500	NA	NA	NA	Fungus
40347	87	5	37	3	16.404	4.036	7.79E-07	1.17E-05	1156	craniferina_c4563	CUST_1281_PI416193496	291278266	ADD91592.1	L-amino acid oxidase [Hypocrea lixii]	Fungus
28629	17	84	1	15	-5.001	-2.322	1.65E-10	1.70E-08	1157	craniferina_c10030	CUST_11057_PI416193500	119479129	XP_001259593.1	"small nuclear ribonucleoprotein U2, A [Neosartorya fischeri NRRL 181] "	Fungus
15118	40	5	5	4	8.601	3.105	1.72E-07	3.73E-06	1158	craniferina_c19311	CUST_12050_PI416193496	NA	NA	NA	Fungus
26830	9	206	3	17	-23.979	-4.584	1.28E-06	1.73E-05	1159	craniferina_c9379	CUST_10703_PI416193500	242779723	XP_002479446.1	conserved hypothetical protein [Talaromyces stipitatus ATCC 10500] 	Fungus
34820	7	42	2	4	-5.793	-2.534	1.02E-08	4.42E-07	1160	craniferina_c8271	CUST_3303_PI416193496	NA	NA	NA	Fungus
28674	2149	30	282	25	86.379	6.433	2.45E-06	2.81E-05	1161	craniferina_c13052	CUST_6758_PI416193496	NA	NA	NA	Algae
35472	90	5	39	4	21.954	4.456	1.17E-06	1.62E-05	1162	craniferina_c9445	CUST_10742_PI416193500	169783914	XP_001826419.1	hypothetical protein [Aspergillus oryzae RIB40] 	Algae
43586	2	11	0	1	-4.884	-2.288	3.44E-11	4.73E-09	1163	craniferina_c18338	CUST_11122_PI416193496	NA	NA	NA	Fungus
33771	25	165	5	15	-6.576	-2.717	4.21E-08	1.29E-06	1164	craniferina_c21398	CUST_14041_PI416193496	NA	NA	NA	Fungus
36153	608	104	131	44	6.095	2.608	1.90E-08	6.97E-07	1165	craniferina_c3189	CUST_706_PI416193496	NA	NA	NA	Fungus
16115	22	148	4	19	-6.863	-2.779	5.67E-08	1.62E-06	1166	Cr_DMini_4897F08.ab1	CUST_17306_PI416193500	169596446	XP_001791647.1	hypothetical protein SNOG_00986 [Phaeosphaeria nodorum SN15] 	Algae
24577	2	24	0	18	-11.142	-3.478	3.93E-07	7.01E-06	1167	craniferina_c21847	CUST_14468_PI416193496	NA	NA	NA	Fungus
1851	2225	20045	928	2174	-9.658	-3.272	2.75E-07	5.33E-06	1168	Cr_DMini_3841C07.ab1	CUST_16910_PI416193500	256732413	EEU45762.1	predicted protein [Nectria haematococca mpVI 77-13-4]	Algae
4458	391	33	117	12	12.109	3.598	4.83E-07	8.19E-06	1169	craniferina_c20873	CUST_13542_PI416193496	67526471	XP_661297.1	hypothetical protein AN3693.2 [Aspergillus nidulans FGSC A4] 	Fungus
36255	280033	4380	42094	3070	73.567	6.201	2.39E-06	2.75E-05	1170	Cr_DMini_3841D12.ab1	CUST_16935_PI416193500	NA	NA	NA	Algae
32798	8447	1734	639	133	4.872	2.284	3.91E-11	5.19E-09	1171	craniferina_lrc322	CUST_610_PI416193500	119190031	XP_001245622.1	hypothetical protein CIMG_05063 [Coccidioides immitis RS] 	Algae
4092	4	50	0	16	-12.765	-3.674	5.36E-07	8.82E-06	1172	craniferina_c20555	CUST_13236_PI416193496	NA	NA	NA	Fungus
43847	51	3612	30	154	-84.153	-6.395	2.59E-06	2.94E-05	1173	craniferina_c21900	CUST_14519_PI416193496	NA	NA	NA	Fungus
18052	350	29	167	6	11.025	3.463	4.08E-07	7.21E-06	1174	craniferina_c16520	CUST_9628_PI416193496	239606434	EEQ83421.1	translational activator [Ajellomyces dermatitidis ER-3]	Fungus
32380	70	13	13	4	5.373	2.426	3.58E-09	1.99E-07	1175	craniferina_c14891	CUST_8315_PI416193496	NA	NA	NA	Fungus
28704	180	13	17	1	14.023	3.81	6.58E-07	1.03E-05	1176	craniferina_c21286	CUST_13935_PI416193496	NA	NA	NA	Fungus
25413	3	38	2	11	-13.743	-3.781	6.41E-07	1.01E-05	1177	craniferina_c22383	CUST_14977_PI416193496	238492569	XP_002377521.1	conserved hypothetical protein [Aspergillus flavus NRRL3357] 	Algae
39134	245	1432	53	259	-5.869	-2.553	1.43E-08	5.63E-07	1178	craniferina_c11684	CUST_5659_PI416193496	NA	NA	NA	Fungus
14154	12219	2143	2104	329	5.693	2.509	1.05E-08	4.51E-07	1179	craniferina_c23931	CUST_16431_PI416193496	NA	NA	NA	Fungus
43623	1121	144	295	38	7.797	2.963	1.36E-07	3.14E-06	1180	craniferina_c6571	CUST_2271_PI416193496	159127563	EDP52678.1	"calcium-translocating P-type ATPase(PMCA-type),putative [Aspergillus fumigatus A1163]"	Fungus
29947	54	297	10	53	-5.488	-2.456	5.72E-09	2.83E-07	1181	craniferina_c22914	CUST_15471_PI416193496	NA	NA	NA	Fungus
15013	82	2	7	0	40.122	5.326	1.98E-06	2.39E-05	1182	craniferina_c4767	CUST_1384_PI416193496	189210591	XP_001941627.1	hypothetical protein PTRG_11296 [Pyrenophora tritici-repentis Pt-1C-BFP] 	Fungus
43133	970	139	254	43	7.08	2.824	8.10E-08	2.13E-06	1183	craniferina_c1513	CUST_2648_PI416193500	240281741	EER45244.1	QDE2 protein [Ajellomyces capsulatus H143]	Fungus
32836	138	991	48	146	-7.382	-2.884	9.91E-08	2.46E-06	1184	craniferina_c25874	CUST_18257_PI416193496	145240645	XP_001392969.1	hypothetical protein An08g08560 [Aspergillus niger] 	Algae
15750	2	47	0	2	-25.855	-4.692	1.51E-06	1.95E-05	1185	craniferina_c2071	CUST_3493_PI416193500	NA	NA	NA	Fungus
18614	78	5	17	6	20.872	4.383	1.25E-06	1.70E-05	1186	craniferina_c7693	CUST_9455_PI416193500	156051650	XP_001591786.1	predicted protein [Sclerotinia sclerotiorum 1980] 	Fungus
35078	533	77	179	19	6.805	2.767	6.77E-08	1.87E-06	1187	craniferina_c18884	CUST_14445_PI416193500	159129016	EDP54130.1	WD repeat protein [Aspergillus fumigatus A1163]	Algae
36869	340	1936	115	95	-5.886	-2.557	1.74E-08	6.57E-07	1188	craniferina_c19611	CUST_12333_PI416193496	NA	NA	NA	Fungus
7180	177	2	20	0	89.064	6.477	2.85E-06	3.16E-05	1189	craniferina_c19853	CUST_12563_PI416193496	NA	NA	NA	Fungus
24569	149	29	25	7	5.252	2.393	2.62E-09	1.56E-07	1190	craniferina_c13363	CUST_7030_PI416193496	154315156	XP_001556901.1	hypothetical protein BC1G_04617 [Botryotinia fuckeliana B05.10] 	Fungus
23662	18	2	3	0	9.571	3.259	3.11E-07	5.87E-06	1191	craniferina_c19998	CUST_12704_PI416193496	NA	NA	NA	Fungus
9102	269	45	28	8	6.048	2.596	2.61E-08	8.99E-07	1192	craniferina_c18780	CUST_11543_PI416193496	NA	NA	NA	Algae
23239	3	21	2	6	-7.029	-2.813	8.29E-08	2.16E-06	1193	craniferina_c27249	CUST_19583_PI416193496	NA	NA	NA	Algae
12709	170	32	45	9	5.339	2.417	4.41E-09	2.33E-07	1194	craniferina_c7474	CUST_2835_PI416193496	258577583	XP_002542973.1	predicted protein [Uncinocarpus reesii 1704] 	Algae
42867	1353	203	312	99	7.051	2.818	8.73E-08	2.25E-06	1195	craniferina_c1836	CUST_3132_PI416193500	121703948	XP_001270238.1	"acetylglutamate kinase, putative [Aspergillus clavatus NRRL 1] "	Fungus
12529	355	42	74	9	8.543	3.095	2.14E-07	4.43E-06	1196	craniferina_c17219	CUST_10163_PI416193496	261193096	XP_002622954.1	conserved hypothetical protein [Ajellomyces dermatitidis SLH14081] 	Fungus
20702	112	9	6	2	13.096	3.711	6.41E-07	1.01E-05	1197	craniferina_c27387	CUST_19713_PI416193496	NA	NA	NA	Fungus
25409	851	8362	91	1523	-9.743	-3.284	3.41E-07	6.30E-06	1198	craniferina_c10396	CUST_4752_PI416193496	NA	NA	NA	Fungus
42558	347	44	113	8	7.708	2.946	1.47E-07	3.34E-06	1199	craniferina_c3774	CUST_5698_PI416193500	242783118	XP_002480135.1	"vacuolar segregation protein (Pep7), putative [Talaromyces stipitatus ATCC 10500] "	Fungus
25568	596	41	252	20	14.911	3.898	8.36E-07	1.24E-05	1200	craniferina_c22478	CUST_14786_PI416193500	586209	P38078.1	VATA_CANTRRecName: Full=V-type proton ATPase catalytic subunit A; Short=V-ATPase subunit A; AltName: Full=Vacuolar proton pump subunit A; Contains: RecName: Full=Endonuclease PI-CtrI; AltName: Full=VMA1-derived endonuclease; Short=VDE; AltName: Full=Ctr VMA intein 	Fungus
13771	1456	11119	53	788	-7.626	-2.931	1.36E-07	3.14E-06	1201	craniferina_c10133	CUST_11127_PI416193500	189199502	XP_001936088.1	triosephosphate isomerase [Pyrenophora tritici-repentis Pt-1C-BFP] 	Fungus
25161	45	218	13	35	-4.932	-2.302	3.86E-10	3.33E-08	1202	craniferina_c8149	CUST_9852_PI416193500	67902758	XP_681635.1	hypothetical protein AN8366.2 [Aspergillus nidulans FGSC A4] 	Fungus
2785	129443	21222	3269	4184	6.173	2.626	3.58E-08	1.15E-06	1203	craniferina_lrc132	CUST_253_PI416193500	39977569	XP_370172.1	hypothetical protein MGG_06669 [Magnaporthe oryzae 70-15] 	Fungus
10019	56	6	4	3	11.596	3.536	5.15E-07	8.57E-06	1204	craniferina_c1608	CUST_212_PI416193496	261355507	EEY17935.1	homocitrate synthase [Verticillium albo-atrum VaMs.102]	Fungus
39370	162	21	25	4	7.635	2.933	1.40E-07	3.20E-06	1205	craniferina_lrc28250	CUST_20457_PI416193496	NA	NA	NA	Fungus
27749	1413	133	428	43	10.679	3.417	4.46E-07	7.70E-06	1206	craniferina_c11735	CUST_5701_PI416193496	255955101	XP_002568303.1	Pc21g12760 [Penicillium chrysogenum Wisconsin 54-1255] 	Fungus
39074	494	69	143	28	7.33	2.874	1.15E-07	2.75E-06	1207	craniferina_c3559	CUST_5428_PI416193500	145257753	XP_001401841.1	hypothetical protein An04g04750 [Aspergillus niger] 	Algae
31660	1197	180	458	48	6.458	2.691	5.48E-08	1.58E-06	1208	craniferina_c14092	CUST_7651_PI416193496	259489534	CBF89884.1	TPA: PDI related protein A (Eurofung) [Aspergillus nidulans FGSC A4]	Fungus
39046	19	125	9	33	-7.046	-2.817	9.59E-08	2.41E-06	1209	craniferina_c25689	CUST_18080_PI416193496	116203567	XP_001227594.1	hypothetical protein CHGG_09667 [Chaetomium globosum CBS 148.51] 	Fungus
36060	86	16	10	4	5.372	2.426	6.05E-09	2.94E-07	1210	craniferina_c19783	CUST_12498_PI416193496	NA	NA	NA	Algae
36244	414	60	76	3	6.77	2.759	8.03E-08	2.12E-06	1211	craniferina_c11406	CUST_11869_PI416193500	242809882	XP_002485466.1	"voltage-gated chloride channel, putative [Talaromyces stipitatus ATCC 10500] "	Fungus
32854	805	126	223	38	6.425	2.684	5.47E-08	1.58E-06	1212	craniferina_c12054	CUST_5949_PI416193496	NA	NA	NA	Fungus
36905	917	3	570	1	264.745	8.048	4.05E-06	4.14E-05	1213	Cr_WMini_769B01.ab1	CUST_19948_PI416193500	NA	NA	NA	Fungus
29782	11676	2487	1077	186	4.691	2.23	2.22E-11	3.35E-09	1214	craniferina_c1803	CUST_3093_PI416193500	170094442	XP_001878442.1	predicted protein [Laccaria bicolor S238N-H82] 	Fungus
21525	1677	218	648	32	7.273	2.863	1.16E-07	2.77E-06	1215	craniferina_c14280	CUST_7800_PI416193496	169598668	XP_001792757.1	hypothetical protein SNOG_02139 [Phaeosphaeria nodorum SN15] 	Fungus
31347	158	794	13	159	-4.972	-2.314	8.09E-10	5.99E-08	1216	craniferina_c4949	CUST_6955_PI416193500	156045703	XP_001589407.1	hypothetical protein SS1G_10046 [Sclerotinia sclerotiorum 1980] 	Fungus
24929	404	2	142	0	203.926	7.672	4.02E-06	4.13E-05	1217	craniferina_c6227	CUST_8247_PI416193500	67523905	XP_660012.1	hypothetical protein AN2408.2 [Aspergillus nidulans FGSC A4] 	Fungus
10114	2	12	0	2	-5.1	-2.351	1.81E-09	1.14E-07	1218	craniferina_lrc272	CUST_512_PI416193500	119481647	XP_001260852.1	benzoate 4-monooxygenase cytochrome P450 [Neosartorya fischeri NRRL 181] 	Algae
28253	153	817	13	167	-5.271	-2.398	4.75E-09	2.47E-07	1219	craniferina_c4949	CUST_6956_PI416193500	156045703	XP_001589407.1	hypothetical protein SS1G_10046 [Sclerotinia sclerotiorum 1980] 	Fungus
10820	168	861	19	146	-5.105	-2.352	1.87E-09	1.17E-07	1220	craniferina_lrc28326	CUST_20522_PI416193496	NA	NA	NA	Fungus
30329	18013	347	4928	178	54.578	5.77	2.56E-06	2.91E-05	1221	craniferina_c3292	CUST_5090_PI416193500	154310686	XP_001554674.1	hypothetical protein BC1G_06817 [Botryotinia fuckeliana B05.10] 	Fungus
22370	169	9	39	9	27.232	4.767	1.81E-06	2.25E-05	1222	craniferina_c24276	CUST_16755_PI416193496	NA	NA	NA	Fungus
44154	425	78	102	29	5.558	2.475	1.21E-08	4.99E-07	1223	craniferina_c3118	CUST_4886_PI416193500	240111157	EER29310.1	C2H2 type zinc finger containing protein [Coccidioides posadasii C735 delta SOWgp]	Fungus
20010	7	38	2	10	-5.551	-2.473	1.19E-08	4.95E-07	1224	craniferina_c13979	CUST_7559_PI416193496	NA	NA	NA	Algae
28085	11	333	8	11	-45.419	-5.505	2.35E-06	2.72E-05	1225	craniferina_c23115	CUST_15662_PI416193496	NA	NA	NA	Fungus
19372	73	589	24	118	-8.34	-3.06	2.31E-07	4.69E-06	1226	craniferina_c5190	CUST_7205_PI416193500	NA	NA	NA	Fungus
26062	23	3	12	1	7.267	2.861	1.23E-07	2.89E-06	1227	craniferina_c14951	CUST_8368_PI416193496	171690828	XP_001910339.1	hypothetical protein [Podospora anserina S mat+] 	Fungus
33279	557	3275	239	799	-6.107	-2.611	3.94E-08	1.24E-06	1228	craniferina_lrc17590	CUST_10463_PI416193496	238504822	XP_002383640.1	conserved hypothetical protein [Aspergillus flavus NRRL3357] 	Fungus
3916	608	45	242	16	13.233	3.726	7.42E-07	1.13E-05	1229	craniferina_c22478	CUST_14785_PI416193500	586209	P38078.1	VATA_CANTRRecName: Full=V-type proton ATPase catalytic subunit A; Short=V-ATPase subunit A; AltName: Full=Vacuolar proton pump subunit A; Contains: RecName: Full=Endonuclease PI-CtrI; AltName: Full=VMA1-derived endonuclease; Short=VDE; AltName: Full=Ctr VMA intein 	Fungus
15796	168	24	15	9	7.367	2.881	1.33E-07	3.08E-06	1230	craniferina_c26986	CUST_19332_PI416193496	291185523	EFE40999.1	hypothetical protein TRV_04291 [Trichophyton verrucosum HKI 0517]	Fungus
16055	2272	269	433	30	8.388	3.068	2.40E-07	4.82E-06	1231	craniferina_c10968	CUST_5151_PI416193496	NA	NA	NA	Fungus
10040	67	434	4	82	-6.408	-2.68	5.82E-08	1.66E-06	1232	craniferina_c25051	CUST_17478_PI416193496	NA	NA	NA	Fungus
19411	41	1212	8	146	-29.843	-4.899	1.96E-06	2.37E-05	1233	craniferina_c4422	CUST_6425_PI416193500	NA	NA	NA	Fungus
14148	42	330	20	85	-8.171	-3.031	2.16E-07	4.45E-06	1234	craniferina_c4639	CUST_6632_PI416193500	NA	NA	NA	Fungus
9399	37	222	12	43	-6.123	-2.614	4.19E-08	1.29E-06	1235	craniferina_c16132	CUST_9316_PI416193496	NA	NA	NA	Algae
20571	414	70	52	11	5.952	2.573	3.24E-08	1.07E-06	1236	craniferina_c11420	CUST_11880_PI416193500	154292076	XP_001546615.1	hypothetical protein BC1G_14847 [Botryotinia fuckeliana B05.10] 	Fungus
2519	4082	21419	1210	1149	-5.422	-2.439	9.73E-09	4.28E-07	1237	craniferina_c5275	CUST_7285_PI416193500	258568520	XP_002585004.1	conserved hypothetical protein [Uncinocarpus reesii 1704] 	Fungus
21210	12945	522	2334	92	24.771	4.631	1.75E-06	2.19E-05	1238	craniferina_lrc321	CUST_607_PI416193500	169779411	XP_001824170.1	hypothetical protein [Aspergillus oryzae RIB40] 	Fungus
21062	11	54	2	6	-5.059	-2.339	2.00E-09	1.24E-07	1239	craniferina_c5061	CUST_7085_PI416193500	119482810	XP_001261433.1	"polysaccharide export protein (CAP59), putative [Neosartorya fischeri NRRL 181] "	Fungus
30982	155	28	32	3	5.386	2.429	9.01E-09	4.04E-07	1240	craniferina_c26759	CUST_19113_PI416193496	154284378	XP_001542984.1	predicted protein [Ajellomyces capsulatus NAm1] 	Fungus
30113	477	7	54	8	112.836	6.818	3.60E-06	3.79E-05	1241	BTK05730005(c)SJ1(t)Dry_0.5-1kb_1441-1536_C11(p)T3(s)090205SJ1SEQ1.083.ab1	CUST_15599_PI416193500	145237006	XP_001391150.1	hypothetical protein An07g00570 [Aspergillus niger] 	NA
12992	31	2	11	0	14.288	3.837	9.00E-07	1.31E-05	1242	craniferina_c23306	CUST_15846_PI416193496	NA	NA	NA	Fungus
31885	46	342	18	73	-7.566	-2.92	1.62E-07	3.59E-06	1243	craniferina_c4639	CUST_6631_PI416193500	NA	NA	NA	Fungus
3408	338	50	108	4	6.525	2.706	7.72E-08	2.06E-06	1244	craniferina_c26129	CUST_18506_PI416193496	283857951	ADB45854.1	chaperonin [Breviata anathema]	Fungus
38873	526	66	59	21	8.277	3.049	2.43E-07	4.87E-06	1245	craniferina_c16848	CUST_13901_PI416193500	NA	NA	NA	Algae
12973	88	8	35	5	13.96	3.803	8.85E-07	1.30E-05	1246	craniferina_c6278	CUST_8304_PI416193500	119478877	XP_001259472.1	XPG I-region protein [Neosartorya fischeri NRRL 181] 	Fungus
31696	813	134	190	44	6.178	2.627	4.85E-08	1.44E-06	1247	BTK05197012(c)SJ1(t)dry_1-3kb_6817-6912_D3(p)T3(s)080606SJSEQ2.020.ab1	CUST_15448_PI416193500	NA	NA	NA	NA
636	3	23	0	6	-9.038	-3.176	3.43E-07	6.32E-06	1248	craniferina_c21071	CUST_13730_PI416193496	NA	NA	NA	Fungus
38720	6800	543	622	71	12.564	3.651	7.09E-07	1.09E-05	1249	craniferina_c11912	CUST_5835_PI416193496	154288700	XP_001545105.1	hypothetical protein BC1G_16391 [Botryotinia fuckeliana B05.10] 	Fungus
6820	245	8	176	1	22.682	4.503	1.67E-06	2.12E-05	1250	craniferina_c7700	CUST_9462_PI416193500	NA	NA	NA	Fungus
30713	422	58	153	15	7.075	2.823	1.24E-07	2.93E-06	1251	craniferina_c8840	CUST_10374_PI416193500	296416097	XP_002837717.1	hypothetical protein [Tuber melanosporum Mel28] 	Fungus
20824	102	3	66	1	28.648	4.84	2.00E-06	2.41E-05	1252	craniferina_c2172	CUST_3633_PI416193500	NA	NA	NA	Algae
8010	21	109	1	16	-5.096	-2.349	3.22E-09	1.83E-07	1253	craniferina_c20801	CUST_13472_PI416193496	NA	NA	NA	Fungus
18219	51	271	15	30	-5.487	-2.456	1.29E-08	5.22E-07	1254	craniferina_c4134	CUST_6095_PI416193500	156037870	XP_001586662.1	hypothetical protein SS1G_12649 [Sclerotinia sclerotiorum 1980] 	Fungus
42133	50	380	17	26	-7.969	-2.994	2.23E-07	4.56E-06	1255	craniferina_c25714	CUST_18105_PI416193496	116203875	XP_001227748.1	hypothetical protein CHGG_09821 [Chaetomium globosum CBS 148.51] 	Fungus
1251	25	120	3	25	-4.756	-2.25	2.40E-10	2.29E-08	1256	craniferina_c9182	CUST_10579_PI416193500	145254537	XP_001398657.1	hypothetical protein An18g01980 [Aspergillus niger] 	Fungus
14389	8	55	3	6	-7.394	-2.886	1.58E-07	3.52E-06	1257	craniferina_c14691	CUST_8144_PI416193496	NA	NA	NA	Fungus
29164	277	38	93	8	7.099	2.828	1.30E-07	3.03E-06	1258	craniferina_c16131	CUST_9315_PI416193496	46102762	XP_380236.1	hypothetical protein FG00060.1 [Gibberella zeae PH-1]	Fungus
38551	634	48	126	23	13.86	3.793	9.21E-07	1.34E-05	1259	craniferina_c27948	CUST_15264_PI416193500	256728195	EEU41552.1	hypothetical protein NECHADRAFT_102163 [Nectria haematococca mpVI 77-13-4]	Fungus
41631	74	375	7	51	-5.084	-2.346	3.41E-09	1.92E-07	1260	craniferina_c13334	CUST_7003_PI416193496	NA	NA	NA	Fungus
35821	20	100	3	12	-4.984	-2.317	1.82E-09	1.14E-07	1261	craniferina_c20716	CUST_13390_PI416193496	NA	NA	NA	Fungus
14035	163	4	20	4	51.685	5.692	2.85E-06	3.17E-05	1262	craniferina_c12683	CUST_6454_PI416193496	NA	NA	NA	Fungus
29623	27	133	2	9	-4.852	-2.279	7.52E-10	5.71E-08	1263	craniferina_c3540	CUST_5404_PI416193500	NA	NA	NA	Fungus
16759	60	350	17	40	-6.002	-2.586	4.33E-08	1.32E-06	1264	craniferina_c10208	CUST_4624_PI416193496	NA	NA	NA	Fungus
36168	15	74	3	4	-5.058	-2.339	3.51E-09	1.96E-07	1265	craniferina_c22707	CUST_15276_PI416193496	NA	NA	NA	Algae
8865	437	74	63	11	5.938	2.57	4.07E-08	1.27E-06	1266	craniferina_c11420	CUST_11879_PI416193500	154292076	XP_001546615.1	hypothetical protein BC1G_14847 [Botryotinia fuckeliana B05.10] 	Fungus
33716	280	1424	27	132	-5.085	-2.346	3.98E-09	2.16E-07	1267	craniferina_c3297	CUST_5097_PI416193500	261190558	XP_002621688.1	conserved hypothetical protein [Ajellomyces dermatitidis SLH14081] 	Fungus
5569	48	329	22	70	-7.236	-2.855	1.56E-07	3.47E-06	1268	craniferina_c20714	CUST_13388_PI416193496	NA	NA	NA	Fungus
4855	88	411	5	29	-4.696	-2.232	2.02E-10	1.99E-08	1269	craniferina_c5062	CUST_7087_PI416193500	212534950	XP_002147631.1	"proteasome component Pre6, putative [Penicillium marneffei ATCC 18224] "	Fungus
18863	71738	1756	8661	562	41.955	5.391	2.70E-06	3.04E-05	1270	craniferina_c6587	CUST_2282_PI416193496	NA	NA	NA	Fungus
35254	94	15	5	5	6.489	2.698	9.15E-08	2.33E-06	1271	craniferina_c16867	CUST_9894_PI416193496	NA	NA	NA	Fungus
2700	3946	184	1759	73	20.797	4.378	1.74E-06	2.18E-05	1272	craniferina_c8316	CUST_9964_PI416193500	NA	NA	NA	Algae
9110	43	7	8	4	6.52	2.705	9.73E-08	2.43E-06	1273	craniferina_c11680	CUST_12032_PI416193500	115943141	XP_800520.2	"PREDICTED: hypothetical protein, partial [Strongylocentrotus purpuratus] "	Fungus
37846	19	98	4	14	-5.245	-2.391	9.53E-09	4.22E-07	1274	craniferina_c16590	CUST_9683_PI416193496	NA	NA	NA	Fungus
32920	30	144	4	12	-4.865	-2.282	1.31E-09	8.79E-08	1275	craniferina_c1716	CUST_2958_PI416193500	NA	NA	NA	Algae
16116	751	121	220	25	6.106	2.61	6.11E-08	1.72E-06	1276	craniferina_c16938	CUST_9948_PI416193496	260794579	XP_002592286.1	hypothetical protein BRAFLDRAFT_119633 [Branchiostoma floridae] 	Algae
22998	1228	45011	1026	2031	-80.541	-6.332	3.63E-06	3.81E-05	1277	craniferina_c721	CUST_66_PI416193496	NA	NA	NA	Algae
5312	4487	62	3668	27	42.082	5.395	2.82E-06	3.14E-05	1278	craniferina_c4977	CUST_6991_PI416193500	154303349	XP_001552082.1	hypothetical protein BC1G_09423 [Botryotinia fuckeliana B05.10] 	Fungus
26292	844	72	177	25	12.143	3.602	7.92E-07	1.19E-05	1279	craniferina_c19544	CUST_12269_PI416193496	NA	NA	NA	Fungus
32296	532	2447	58	85	-4.616	-2.207	9.83E-11	1.13E-08	1280	craniferina_lrc14404	CUST_12974_PI416193500	156059880	XP_001595863.1	hypothetical protein SS1G_03953 [Sclerotinia sclerotiorum 1980] 	Fungus
21458	53	269	13	29	-5.164	-2.369	7.19E-09	3.36E-07	1281	craniferina_c27354	CUST_19685_PI416193496	NA	NA	NA	Algae
19057	493	76	133	4	6.349	2.667	8.38E-08	2.18E-06	1282	craniferina_lrc697	CUST_1268_PI416193500	NA	NA	NA	Fungus
30745	30	5	4	4	8.851	3.146	3.92E-07	7.00E-06	1283	craniferina_c12027	CUST_5926_PI416193496	NA	NA	NA	Fungus
39615	6416	85	4836	70	75.689	6.242	3.61E-06	3.79E-05	1284	craniferina_c5731	CUST_7766_PI416193500	115401744	XP_001216460.1	hypothetical protein ATEG_07839 [Aspergillus terreus NIH2624] 	Fungus
4968	97	2	7	0	42.908	5.423	2.87E-06	3.19E-05	1285	craniferina_c22611	CUST_15186_PI416193496	171679856	XP_001904874.1	hypothetical protein [Podospora anserina S mat+] 	Algae
6547	103	863	11	114	-8.41	-3.072	3.33E-07	6.18E-06	1286	craniferina_c2005	CUST_3400_PI416193500	156040641	XP_001587307.1	hypothetical protein SS1G_12337 [Sclerotinia sclerotiorum 1980] 	Fungus
23649	502	75	167	23	6.588	2.72	1.10E-07	2.66E-06	1287	craniferina_c16549	CUST_13770_PI416193500	31414576	BAC77268.1	UsoAp [Emericella nidulans]	Fungus
1140	53	272	17	61	-5.176	-2.372	8.06E-09	3.69E-07	1288	craniferina_lrc28393	CUST_20582_PI416193496	189204556	XP_001938613.1	conserved hypothetical protein [Pyrenophora tritici-repentis Pt-1C-BFP] 	Fungus
36789	72	659	17	37	-9.308	-3.218	4.64E-07	7.93E-06	1289	craniferina_c8267	CUST_9928_PI416193500	296418517	XP_002838877.1	hypothetical protein [Tuber melanosporum Mel28] 	Fungus
14033	42	4	14	3	11.239	3.49	7.03E-07	1.08E-05	1290	craniferina_c15175	CUST_8548_PI416193496	NA	NA	NA	Fungus
43024	1298	34	214	12	39.264	5.295	2.81E-06	3.13E-05	1291	craniferina_c25144	CUST_17566_PI416193496	NA	NA	NA	Algae
13811	121	570	16	98	-4.698	-2.232	4.27E-10	3.64E-08	1292	craniferina_c4231	CUST_6218_PI416193500	NA	NA	NA	Fungus
21408	13318	59401	399	4886	-4.451	-2.154	5.20E-12	9.95E-10	1293	craniferina_lrc301	CUST_567_PI416193500	115395952	XP_001213615.1	conserved hypothetical protein [Aspergillus terreus NIH2624] 	Fungus
41025	75	838	16	14	-11.374	-3.508	7.32E-07	1.12E-05	1294	craniferina_c19671	CUST_12389_PI416193496	NA	NA	NA	Fungus
32154	2	27	1	4	-12.097	-3.597	8.35E-07	1.24E-05	1295	craniferina_c27822	CUST_20120_PI416193496	NA	NA	NA	Fungus
2796	90	821	19	213	-9.053	-3.178	4.43E-07	7.67E-06	1296	craniferina_c13446	CUST_7103_PI416193496	189195052	XP_001933864.1	eukaryotic translation initiation factor 6 [Pyrenophora tritici-repentis Pt-1C-BFP] 	Algae
5233	13	3	3	1	5.276	2.399	1.22E-08	5.02E-07	1297	craniferina_c10927	CUST_5124_PI416193496	169621568	XP_001804194.1	hypothetical protein SNOG_13994 [Phaeosphaeria nodorum SN15] 	Algae
34463	18	2	2	0	7.663	2.938	2.45E-07	4.89E-06	1298	craniferina_c10409	CUST_11285_PI416193500	NA	NA	NA	Fungus
24572	46	227	8	56	-4.846	-2.277	1.54E-09	9.90E-08	1299	craniferina_c19729	CUST_12446_PI416193496	NA	NA	NA	Fungus
6524	474	2333	54	91	-4.942	-2.305	3.76E-09	2.07E-07	1300	craniferina_c27626	CUST_19942_PI416193496	NA	NA	NA	Fungus
36562	4703	21290	652	2681	-4.532	-2.18	4.90E-11	6.28E-09	1301	craniferina_c3414	CUST_5237_PI416193500	242799252	XP_002483340.1	short chain dehydrogenase family protein [Talaromyces stipitatus ATCC 10500] 	Fungus
6774	38	255	3	53	-6.625	-2.728	1.23E-07	2.90E-06	1302	Cr_WMidi_8449E12.ab1	CUST_18808_PI416193500	NA	NA	NA	Algae
15362	1701	200	490	68	8.664	3.115	3.93E-07	7.01E-06	1303	craniferina_c8255	CUST_9920_PI416193500	159487533	XP_001701777.1	"ClpB chaperone, Hsp100 family [Chlamydomonas reinhardtii] "	Algae
45123	6	94	2	10	-15.959	-3.996	1.42E-06	1.87E-05	1304	craniferina_c1481	CUST_2604_PI416193500	154315980	XP_001557312.1	hypothetical protein BC1G_04562 [Botryotinia fuckeliana B05.10] 	Algae
20603	26	189	8	46	-7.374	-2.882	2.15E-07	4.45E-06	1305	craniferina_c6518	CUST_8538_PI416193500	212535106	XP_002147709.1	conidial pigment biosynthesis scytalone dehydratase Arp1 [Penicillium marneffei ATCC 18224] 	Fungus
16247	117	24	18	3	4.826	2.271	1.74E-09	1.10E-07	1306	craniferina_c20345	CUST_13037_PI416193496	NA	NA	NA	Fungus
667	439	76	28	15	5.821	2.541	4.64E-08	1.39E-06	1307	craniferina_c7295	CUST_9139_PI416193500	121700641	XP_001268585.1	"sphinganine hydroxylase Sur2, putative [Aspergillus clavatus NRRL 1] "	Fungus
29573	109	21	32	2	5.1	2.351	8.06E-09	3.69E-07	1308	craniferina_c18127	CUST_10931_PI416193496	240274343	EER37860.1	DNA-directed RNA polymerase III largest subunit [Ajellomyces capsulatus H143]	Fungus
8043	28	530	4	71	-18.879	-4.239	1.75E-06	2.19E-05	1309	craniferina_c1284	CUST_153_PI416193496	NA	NA	NA	Algae
10859	181	15	34	3	12.496	3.643	9.68E-07	1.39E-05	1310	craniferina_c12663	CUST_6435_PI416193496	145254471	XP_001398635.1	hypothetical protein An18g01760 [Aspergillus niger] 	Fungus
35953	84	389	17	40	-4.661	-2.221	4.53E-10	3.80E-08	1311	craniferina_c8149	CUST_9851_PI416193500	67902758	XP_681635.1	hypothetical protein AN8366.2 [Aspergillus nidulans FGSC A4] 	Fungus
18185	131	16	34	6	8.602	3.105	4.06E-07	7.19E-06	1312	craniferina_c19988	CUST_12695_PI416193496	NA	NA	NA	Fungus
3297	805	122	289	22	6.341	2.665	1.01E-07	2.50E-06	1313	craniferina_c16549	CUST_13769_PI416193500	31414576	BAC77268.1	UsoAp [Emericella nidulans]	Fungus
7030	559	86	138	14	6.443	2.688	1.13E-07	2.72E-06	1314	craniferina_c3559	CUST_5427_PI416193500	145257753	XP_001401841.1	hypothetical protein An04g04750 [Aspergillus niger] 	Algae
32386	139	707	43	104	-5.22	-2.384	1.26E-08	5.13E-07	1315	craniferina_c21226	CUST_13878_PI416193496	NA	NA	NA	Fungus
17661	92	490	21	113	-5.317	-2.411	1.74E-08	6.57E-07	1316	craniferina_c2002	CUST_3395_PI416193500	156064441	XP_001598142.1	hypothetical protein SS1G_00228 [Sclerotinia sclerotiorum 1980] 	Fungus
3777	162	25	16	6	6.48	2.696	1.19E-07	2.82E-06	1317	craniferina_c24384	CUST_16859_PI416193496	NA	NA	NA	Algae
21038	21844	4323	3284	199	5.017	2.327	6.44E-09	3.08E-07	1318	craniferina_c949	CUST_1712_PI416193500	119174190	XP_001239456.1	hypothetical protein CIMG_09077 [Coccidioides immitis RS]	Fungus
24980	417	59	149	12	6.774	2.76	1.58E-07	3.52E-06	1319	craniferina_c8840	CUST_10373_PI416193500	296416097	XP_002837717.1	hypothetical protein [Tuber melanosporum Mel28] 	Fungus
37698	1055	5010	28	545	-4.733	-2.243	1.22E-09	8.32E-08	1320	craniferina_c21419	CUST_14679_PI416193500	67903822	XP_682167.1	hypothetical protein AN8898.2 [Aspergillus nidulans FGSC A4] 	Fungus
26676	69	338	10	103	-4.784	-2.258	1.79E-09	1.13E-07	1321	craniferina_c3982	CUST_1018_PI416193496	NA	NA	NA	Algae
14475	205	1076	66	129	-5.414	-2.437	2.53E-08	8.83E-07	1322	craniferina_lrc2501	CUST_4104_PI416193500	242784354	XP_002480370.1	"cell wall protein, putative [Talaromyces stipitatus ATCC 10500] "	Fungus
21118	77	17	8	2	4.504	2.171	9.89E-11	1.13E-08	1323	craniferina_c22900	CUST_15461_PI416193496	NA	NA	NA	Fungus
37559	1006	3	112	1	374.163	8.548	5.67E-06	5.37E-05	1324	craniferina_c20244	CUST_14564_PI416193500	NA	NA	NA	Fungus
10244	2379	250	813	89	9.569	3.258	5.85E-07	9.43E-06	1325	craniferina_c1589	CUST_2762_PI416193500	240107418	EER25603.1	"41 kDa peptidyl-prolyl cis-trans isomerase , putative [Coccidioides posadasii C735 delta SOWgp]"	Fungus
33281	6845	747	2126	207	9.088	3.184	5.18E-07	8.60E-06	1326	craniferina_c1589	CUST_2761_PI416193500	240107418	EER25603.1	"41 kDa peptidyl-prolyl cis-trans isomerase , putative [Coccidioides posadasii C735 delta SOWgp]"	Fungus
14563	1299	188	577	21	6.355	2.668	1.12E-07	2.71E-06	1327	craniferina_lrc651	CUST_1186_PI416193500	119482916	XP_001261486.1	mitochondrial intermembrane space protein Mia40 [Neosartorya fischeri NRRL 181] 	Fungus
1119	35782	7231	6183	402	4.902	2.293	4.72E-09	2.46E-07	1328	craniferina_c2191	CUST_3660_PI416193500	261196133	XP_002624470.1	deubiquitination-protection protein dph1 [Ajellomyces dermatitidis SLH14081] 	Fungus
39955	435	68	87	6	6.34	2.665	1.12E-07	2.71E-06	1329	craniferina_c17268	CUST_14102_PI416193500	156053229	XP_001592541.1	DNA repair protein rhp51 [Sclerotinia sclerotiorum 1980] 	Fungus
26035	202	25	14	8	8.299	3.053	3.98E-07	7.07E-06	1330	craniferina_c18525	CUST_11301_PI416193496	NA	NA	NA	Fungus
43294	54	10	12	4	5.978	2.58	7.80E-08	2.08E-06	1331	craniferina_c26844	CUST_19195_PI416193496	NA	NA	NA	Fungus
5094	74	427	13	141	-5.604	-2.487	4.15E-08	1.28E-06	1332	craniferina_lrc524	CUST_978_PI416193500	239613934	EEQ90921.1	glycosyl transferase family 17 protein [Ajellomyces dermatitidis ER-3]	Fungus
29940	43	396	7	88	-9.13	-3.191	5.44E-07	8.92E-06	1333	craniferina_c18871	CUST_11629_PI416193496	242813903	XP_002486261.1	"short-chain dehydrogenase/reductase family protein, putative [Talaromyces stipitatus ATCC 10500] "	Fungus
22996	363	54	119	9	6.502	2.701	1.38E-07	3.18E-06	1334	craniferina_c17123	CUST_10089_PI416193496	240274157	EER37675.1	conserved hypothetical protein [Ajellomyces capsulatus H143]	Algae
11689	256	52	40	4	4.851	2.278	4.10E-09	2.21E-07	1335	craniferina_c7544	CUST_9327_PI416193500	NA	NA	NA	Fungus
35724	122	1273	68	43	-12.152	-3.603	1.05E-06	1.49E-05	1336	craniferina_c2552	CUST_4157_PI416193500	NA	NA	NA	Algae
6161	11	2	4	0	5.325	2.413	2.41E-08	8.51E-07	1337	Cr_DMidi_5281F07.ab1	CUST_15742_PI416193500	289613544	CBI59513.1	unnamed protein product [Sordaria macrospora]	Algae
27084	3976	933	125	114	4.28	2.098	4.77E-13	1.53E-10	1338	craniferina_c2116	CUST_3558_PI416193500	NA	NA	NA	Fungus
13250	3	61	1	27	-22.288	-4.478	2.21E-06	2.59E-05	1339	craniferina_c12947	CUST_6668_PI416193496	NA	NA	NA	Fungus
29065	2	109	0	14	-51.122	-5.676	3.69E-06	3.87E-05	1340	craniferina_c26332	CUST_18696_PI416193496	NA	NA	NA	Fungus
22334	800	15	345	9	55.412	5.792	3.85E-06	4.00E-05	1341	craniferina_c4027	CUST_1032_PI416193496	NA	NA	NA	Fungus
40606	74	368	4	26	-4.96	-2.31	7.45E-09	3.46E-07	1342	craniferina_lrc28352	CUST_15384_PI416193500	46137139	XP_390261.1	hypothetical protein FG10085.1 [Gibberella zeae PH-1]	Fungus
41117	9953	442	1263	97	22.735	4.507	2.26E-06	2.64E-05	1343	craniferina_c949	CUST_1711_PI416193500	119174190	XP_001239456.1	hypothetical protein CIMG_09077 [Coccidioides immitis RS]	Fungus
9502	722	131	176	42	5.601	2.486	4.44E-08	1.34E-06	1344	BTK05197012(c)SJ1(t)dry_1-3kb_6817-6912_D3(p)T3(s)080606SJSEQ2.020.ab1	CUST_15447_PI416193500	NA	NA	NA	NA
32995	3304	398	448	14	8.246	3.044	4.09E-07	7.22E-06	1345	craniferina_c2051	CUST_3466_PI416193500	291176938	EFE32734.1	hypothetical protein ARB_00191 [Arthroderma benhamiae CBS 112371]	Fungus
30849	141	23	22	1	6.143	2.619	1.00E-07	2.49E-06	1346	craniferina_c23023	CUST_15572_PI416193496	NA	NA	NA	Algae
36991	385	4135	17	2561	-9.564	-3.258	6.35E-07	1.00E-05	1347	craniferina_lrc28414	CUST_20603_PI416193496	NA	NA	NA	Fungus
14298	41	6	6	3	8.278	3.049	4.15E-07	7.29E-06	1348	craniferina_c4205	CUST_1112_PI416193496	189211369	XP_001942015.1	ubiquitin carboxyl-terminal hydrolase 14 [Pyrenophora tritici-repentis Pt-1C-BFP] 	Fungus
26945	422	2244	36	564	-5.217	-2.383	1.74E-08	6.57E-07	1349	craniferina_c13686	CUST_12738_PI416193500	145233705	XP_001400225.1	hypothetical protein An02g10960 [Aspergillus niger] 	Algae
26443	123	14	41	1	8.355	3.063	4.39E-07	7.62E-06	1350	craniferina_c14565	CUST_8043_PI416193496	NA	NA	NA	Fungus
13504	5207	584	1693	95	8.629	3.109	4.86E-07	8.23E-06	1351	craniferina_c2584	CUST_482_PI416193496	296412210	XP_002835818.1	hypothetical protein [Tuber melanosporum Mel28] 	Fungus
20162	310	14	20	5	22.997	4.523	2.32E-06	2.69E-05	1352	craniferina_c6502	CUST_8514_PI416193500	242801340	XP_002483743.1	conserved hypothetical protein [Talaromyces stipitatus ATCC 10500] 	Fungus
35869	64	285	14	32	-4.508	-2.173	2.61E-10	2.44E-08	1353	craniferina_c4240	CUST_6227_PI416193500	NA	NA	NA	Algae
8754	86	12	25	2	6.924	2.792	2.10E-07	4.37E-06	1354	craniferina_c7547	CUST_2879_PI416193496	NA	NA	NA	Fungus
42412	155	8	30	2	19.916	4.316	2.06E-06	2.46E-05	1355	craniferina_c26960	CUST_19308_PI416193496	67538220	XP_662884.1	hypothetical protein AN5280.2 [Aspergillus nidulans FGSC A4] 	Fungus
28363	15046	3140	529	318	4.805	2.265	4.25E-09	2.27E-07	1356	craniferina_c6054	CUST_8088_PI416193500	154310337	XP_001554500.1	hypothetical protein BC1G_07088 [Botryotinia fuckeliana B05.10] 	Algae
17406	74	8	29	2	9.3	3.217	6.15E-07	9.77E-06	1357	craniferina_c5027	CUST_7036_PI416193500	70992351	XP_751024.1	meiotic recombination protein Mre11 [Aspergillus fumigatus Af293] 	Fungus
37120	489	59	104	13	8.284	3.05	4.46E-07	7.71E-06	1358	craniferina_c9060	CUST_10501_PI416193500	116179372	XP_001219535.1	predicted protein [Chaetomium globosum CBS 148.51] 	Fungus
13746	60	5	28	3	11.968	3.581	1.09E-06	1.53E-05	1359	craniferina_c2844	CUST_582_PI416193496	NA	NA	NA	Fungus
17822	99	674	65	133	-7.901	-2.982	3.89E-07	6.96E-06	1360	craniferina_c5277	CUST_1631_PI416193496	154300771	XP_001550800.1	hypothetical protein BC1G_10685 [Botryotinia fuckeliana B05.10] 	Algae
6189	3	17	0	3	-5.253	-2.393	2.29E-08	8.14E-07	1361	craniferina_c11634	CUST_5623_PI416193496	NA	NA	NA	Fungus
9003	149	26	50	6	5.608	2.488	5.25E-08	1.53E-06	1362	craniferina_c17840	CUST_10671_PI416193496	NA	NA	NA	Algae
23235	144	1044	42	89	-7.46	-2.899	3.07E-07	5.80E-06	1363	craniferina_c13818	CUST_12773_PI416193500	256729259	EEU42613.1	hypothetical protein NECHADRAFT_95742 [Nectria haematococca mpVI 77-13-4]	Fungus
6891	11	50	1	5	-4.701	-2.233	2.44E-09	1.47E-07	1364	craniferina_c22972	CUST_14851_PI416193500	NA	NA	NA	Fungus
33348	4	24	2	7	-7.549	-2.916	3.27E-07	6.10E-06	1365	craniferina_c9562	CUST_4164_PI416193496	NA	NA	NA	Fungus
36418	277	43	37	5	6.487	2.698	1.64E-07	3.62E-06	1366	craniferina_lrc526	CUST_982_PI416193500	NA	NA	NA	Fungus
28660	129	14	40	4	9.52	3.251	6.82E-07	1.06E-05	1367	craniferina_c8371	CUST_10018_PI416193500	NA	NA	NA	Fungus
43825	921	13	180	12	95.389	6.576	4.94E-06	4.83E-05	1368	craniferina_c21833	CUST_14713_PI416193500	238501934	XP_002382201.1	"small nucleolar ribonucleoprotein complex subunit, putative [Aspergillus flavus NRRL3357] "	Fungus
42496	1653	204	483	53	8.09	3.016	4.25E-07	7.42E-06	1369	craniferina_c8255	CUST_9919_PI416193500	159487533	XP_001701777.1	"ClpB chaperone, Hsp100 family [Chlamydomonas reinhardtii] "	Algae
7236	31	2	6	0	15.328	3.938	1.71E-06	2.16E-05	1370	craniferina_c1379	CUST_2428_PI416193500	240104875	EER23070.1	"FK506-binding protein 2 precursor/ peptidyl-prolyl cis-trans isomerase, putative [Coccidioides posadasii C735 delta SOWgp]"	Fungus
34112	135	7	42	4	22.732	4.507	2.44E-06	2.80E-05	1371	craniferina_c19394	CUST_14487_PI416193500	NA	NA	NA	Algae
33732	42	441	9	219	-9.712	-3.28	7.38E-07	1.12E-05	1372	craniferina_lrc28321	CUST_15371_PI416193500	NA	NA	NA	Fungus
30862	207	25	42	7	8.396	3.07	5.00E-07	8.39E-06	1373	craniferina_c4732	CUST_1372_PI416193496	156052763	XP_001592308.1	hypothetical protein SS1G_06548 [Sclerotinia sclerotiorum 1980] 	Fungus
18427	12	2	2	0	6.444	2.688	1.65E-07	3.63E-06	1374	craniferina_c7712	CUST_9480_PI416193500	119182137	XP_001242218.1	hypothetical protein CIMG_06114 [Coccidioides immitis RS]	Fungus
7312	1679	378	274	66	4.443	2.152	2.28E-10	2.21E-08	1375	craniferina_c11287	CUST_5382_PI416193496	261191298	XP_002622057.1	phosphotransferase enzyme family protein [Ajellomyces dermatitidis SLH14081] 	Algae
33996	202	32	63	7	6.2	2.632	1.28E-07	2.98E-06	1376	craniferina_c18660	CUST_11428_PI416193496	NA	NA	NA	Fungus
29526	522	65	110	10	7.992	2.999	4.31E-07	7.51E-06	1377	craniferina_c7557	CUST_2885_PI416193496	261358958	EEY21386.1	conserved hypothetical protein [Verticillium albo-atrum VaMs.102]	Algae
22122	44	264	3	64	-5.859	-2.551	8.59E-08	2.22E-06	1378	craniferina_c2597	CUST_4218_PI416193500	189197635	XP_001935155.1	NADP-dependent leukotriene B4 12-hydroxydehydrogenase [Pyrenophora tritici-repentis Pt-1C-BFP] 	Fungus
5327	139	620	21	56	-4.493	-2.168	4.49E-10	3.79E-08	1379	craniferina_c4240	CUST_6228_PI416193500	NA	NA	NA	Algae
20764	129	14	29	5	9.523	3.251	7.13E-07	1.09E-05	1380	craniferina_c10747	CUST_5005_PI416193496	154320169	XP_001559401.1	hypothetical protein BC1G_02065 [Botryotinia fuckeliana B05.10] 	Fungus
34672	146	14	35	6	10.517	3.395	8.97E-07	1.31E-05	1381	craniferina_c3236	CUST_5029_PI416193500	119471936	XP_001258247.1	hypothetical protein NFIA_056990 [Neosartorya fischeri NRRL 181] 	Algae
28535	274	1246	62	104	-4.616	-2.207	1.45E-09	9.50E-08	1382	craniferina_lrc2517	CUST_460_PI416193496	261190484	XP_002621651.1	spermidine synthase [Ajellomyces dermatitidis SLH14081] 	Fungus
7937	371	77	30	7	4.83	2.272	6.57E-09	3.12E-07	1383	craniferina_c7180	CUST_9042_PI416193500	156043455	XP_001588284.1	hypothetical protein SS1G_10731 [Sclerotinia sclerotiorum 1980] 	Fungus
42650	326	32	147	9	9.659	3.272	7.61E-07	1.15E-05	1384	craniferina_c4528	CUST_6527_PI416193500	291181761	EFE37504.1	hypothetical protein TRV_07845 [Trichophyton verrucosum HKI 0517]	Algae
7565	19	92	0	27	-4.62	-2.208	1.52E-09	9.79E-08	1385	craniferina_c27746	CUST_20051_PI416193496	NA	NA	NA	Fungus
39947	34	4	11	3	9.201	3.202	6.84E-07	1.06E-05	1386	craniferina_c6566	CUST_2269_PI416193496	NA	NA	NA	Fungus
25520	52	270	3	39	-5.135	-2.36	1.95E-08	7.09E-07	1387	craniferina_c2005	CUST_3399_PI416193500	156040641	XP_001587307.1	hypothetical protein SS1G_12337 [Sclerotinia sclerotiorum 1980] 	Fungus
36696	2	23	0	3	-10.067	-3.332	8.49E-07	1.26E-05	1388	craniferina_c14598	CUST_8068_PI416193496	170049776	XP_001870921.1	"fructose-1,6-bisphosphatase 1 [Culex quinquefasciatus] "	Algae1
41625	556	38	9	4	14.781	3.886	1.73E-06	2.17E-05	1389	craniferina_c22509	CUST_15091_PI416193496	259488199	CBF87466.1	"TPA: short-chain dehydrogenase/reductase, putative (AFU_orthologue; AFUA_3G02370) [Aspergillus nidulans FGSC A4]"	Fungus
28848	63	298	13	81	-4.715	-2.237	4.19E-09	2.24E-07	1390	craniferina_c6696	CUST_2338_PI416193496	NA	NA	NA	Fungus
24453	246	30	62	9	8.417	3.073	5.40E-07	8.87E-06	1391	BTK05730004(c)SJ1(t)Dry_0.5-1kb_1441-1536_B12(p)T3(s)090205SJ1SEQ1.090.ab1	CUST_15597_PI416193500	NA	NA	NA	NA
44158	73	10	7	4	7.478	2.903	3.64E-07	6.62E-06	1392	craniferina_c23124	CUST_15671_PI416193496	169598158	XP_001792502.1	hypothetical protein SNOG_01878 [Phaeosphaeria nodorum SN15] 	Algae
38754	18	101	2	27	-5.638	-2.495	7.30E-08	1.98E-06	1393	craniferina_c3244	CUST_5036_PI416193500	169606904	XP_001796872.1	hypothetical protein SNOG_06502 [Phaeosphaeria nodorum SN15] 	Fungus
1201	59	302	23	20	-5.408	-2.435	4.51E-08	1.36E-06	1394	craniferina_c19612	CUST_12334_PI416193496	NA	NA	NA	Fungus
43930	3	66	1	26	-20.652	-4.368	2.44E-06	2.80E-05	1395	craniferina_c7856	CUST_9591_PI416193500	NA	NA	NA	Fungus
40000	8	57	5	3	-8.268	-3.048	5.17E-07	8.59E-06	1396	craniferina_c21152	CUST_13806_PI416193496	NA	NA	NA	Fungus
32637	257	43	89	1	5.821	2.541	9.27E-08	2.35E-06	1397	craniferina_c7011	CUST_2547_PI416193496	NA	NA	NA	Algae
33611	185	31	41	8	5.885	2.557	1.02E-07	2.51E-06	1398	craniferina_c19551	CUST_12276_PI416193496	225560294	EEH08576.1	histidinol-phosphate aminotransferase [Ajellomyces capsulatus G186AR]	Fungus
19916	131	25	12	3	5.192	2.376	2.86E-08	9.65E-07	1399	craniferina_c25478	CUST_17886_PI416193496	121712886	XP_001274054.1	"NADPH-dependent FMN/FAD containing oxidoreductase, putative [Aspergillus clavatus NRRL 1] "	Fungus
34280	29	5	3	2	6.663	2.736	2.32E-07	4.71E-06	1400	craniferina_c1953	CUST_3320_PI416193500	NA	NA	NA	Algae
11116	2	98	0	8	-47.656	-5.575	4.22E-06	4.28E-05	1401	craniferina_c9660	CUST_4228_PI416193496	NA	NA	NA	Fungus
13927	258	51	67	9	4.938	2.304	1.37E-08	5.45E-07	1402	craniferina_c16644	CUST_9726_PI416193496	197107828	ACH42500.1	RAS small monomeric GTPase [Penicillium marneffei]	Fungus
1828	993	4688	246	276	-4.825	-2.27	8.73E-09	3.94E-07	1403	craniferina_lrc358	CUST_673_PI416193500	171679283	XP_001904588.1	hypothetical protein [Podospora anserina S mat+] 	Fungus
18540	50	2	11	0	25.979	4.699	3.08E-06	3.36E-05	1404	craniferina_c13123	CUST_6818_PI416193496	NA	NA	NA	Fungus
35189	243753	16823	26766	5110	14.927	3.9	1.83E-06	2.26E-05	1405	craniferina_lrc93	CUST_177_PI416193500	212546929	XP_002153618.1	conserved hypothetical protein [Penicillium marneffei ATCC 18224] 	Fungus
9339	269	29	54	2	9.05	3.178	7.07E-07	1.09E-05	1406	craniferina_c15611	CUST_8904_PI416193496	NA	NA	NA	Fungus
30306	109	2	29	0	56.061	5.809	4.59E-06	4.57E-05	1407	craniferina_c24197	CUST_16686_PI416193496	154278104	XP_001539875.1	predicted protein [Ajellomyces capsulatus NAm1] 	Fungus
32213	12	64	2	5	-5.317	-2.411	4.24E-08	1.30E-06	1408	craniferina_c21211	CUST_13863_PI416193496	239613151	EEQ90138.1	conserved hypothetical protein [Ajellomyces dermatitidis ER-3]	Fungus
9781	40	174	4	26	-4.308	-2.107	9.07E-11	1.06E-08	1409	craniferina_c7461	CUST_9257_PI416193500	156060639	XP_001596242.1	predicted protein [Sclerotinia sclerotiorum 1980] 	Fungus
3069	130	649	44	79	-5.156	-2.366	2.82E-08	9.54E-07	1410	craniferina_c12641	CUST_6417_PI416193496	NA	NA	NA	Fungus
7090	17	90	6	25	-5.276	-2.4	4.04E-08	1.26E-06	1411	craniferina_c2010	CUST_3404_PI416193500	121700472	XP_001268501.1	conserved hypothetical protein [Aspergillus clavatus NRRL 1] 	Fungus
26283	264	1325	22	85	-5.016	-2.326	1.88E-08	6.93E-07	1412	craniferina_c3297	CUST_5098_PI416193500	261190558	XP_002621688.1	conserved hypothetical protein [Ajellomyces dermatitidis SLH14081] 	Fungus
26272	4	51	2	14	-14.463	-3.854	1.82E-06	2.25E-05	1413	craniferina_c12112	CUST_5990_PI416193496	NA	NA	NA	Fungus
40572	20	4	7	1	5.646	2.497	8.40E-08	2.18E-06	1414	craniferina_c12417	CUST_6230_PI416193496	225557769	EEH06054.1	conserved hypothetical protein [Ajellomyces capsulatus G186AR]	Fungus
10285	60	948	37	103	-19.382	-4.277	2.44E-06	2.79E-05	1415	craniferina_c22705	CUST_15274_PI416193496	NA	NA	NA	Fungus
25167	32	152	4	19	-4.789	-2.26	8.79E-09	3.96E-07	1416	craniferina_c18116	CUST_10921_PI416193496	169614654	XP_001800743.1	hypothetical protein SNOG_10473 [Phaeosphaeria nodorum SN15] 	Fungus
17815	660	11	301	16	135.376	7.081	6.28E-06	5.80E-05	1417	craniferina_c16493	CUST_9605_PI416193496	NA	NA	NA	Fungus
30236	24	2	1	0	10.523	3.396	1.08E-06	1.52E-05	1418	craniferina_c21458	CUST_14096_PI416193496	240108502	EER26676.1	Inhibitor of Apoptosis domain containing protein [Coccidioides posadasii C735 delta SOWgp]	Fungus
36313	171	37	31	9	4.635	2.212	3.84E-09	2.10E-07	1419	craniferina_c26993	CUST_19339_PI416193496	291179205	EFE34992.1	conserved hypothetical protein [Arthroderma benhamiae CBS 112371]	Fungus
11217	149	19	85	4	7.349	2.877	3.90E-07	6.97E-06	1420	craniferina_c24659	CUST_17117_PI416193496	NA	NA	NA	Fungus
42804	4	464	3	42	-143.158	-7.161	6.56E-06	6.01E-05	1421	craniferina_c20315	CUST_13008_PI416193496	NA	NA	NA	Fungus
14587	728	133	179	32	5.47	2.451	6.52E-08	1.81E-06	1422	craniferina_c18825	CUST_11586_PI416193496	239607823	EEQ84810.1	oligosaccharyl transferase STT3 subunit [Ajellomyces dermatitidis ER-3]	Fungus
14564	310	28	57	38	22.102	4.466	2.91E-06	3.22E-05	1423	Cr_DMidi_5473A11.ab1	CUST_15796_PI416193500	NA	NA	NA	Algae
43354	98	14	18	7	7.587	2.924	4.47E-07	7.72E-06	1424	craniferina_lrc939	CUST_1693_PI416193500	NA	NA	NA	Algae
13446	316	52	83	12	5.992	2.583	1.43E-07	3.26E-06	1425	craniferina_c16908	CUST_9926_PI416193496	119479349	XP_001259703.1	Ankyrin repeat protein [Neosartorya fischeri NRRL 181] 	Fungus
10857	306	5	99	2	70.586	6.141	5.30E-06	5.10E-05	1426	Cr_DMini_1249G08.ab1	CUST_16677_PI416193500	NA	NA	NA	Algae
25926	220	961	26	13	-4.383	-2.132	5.37E-10	4.35E-08	1427	craniferina_c26039	CUST_18420_PI416193496	NA	NA	NA	Algae
4588	54	4	5	2	14.104	3.818	1.85E-06	2.28E-05	1428	craniferina_c13721	CUST_12747_PI416193500	170103344	XP_001882887.1	predicted protein [Laccaria bicolor S238N-H82] 	Algae
14516	89	453	23	61	-5.203	-2.379	3.88E-08	1.22E-06	1429	craniferina_c10313	CUST_11226_PI416193500	156040455	XP_001587214.1	hypothetical protein SS1G_12244 [Sclerotinia sclerotiorum 1980] 	Fungus
18184	25	172	8	6	-7.005	-2.808	3.39E-07	6.27E-06	1430	craniferina_c1576	CUST_2741_PI416193500	NA	NA	NA	Fungus
7813	414	4644	190	318	-12.292	-3.62	1.51E-06	1.96E-05	1431	craniferina_c3931	CUST_992_PI416193496	156060769	XP_001596307.1	hypothetical protein SS1G_02527 [Sclerotinia sclerotiorum 1980] 	Fungus
5170	28	244	4	34	-8.635	-3.11	6.93E-07	1.07E-05	1432	craniferina_c8363	CUST_3356_PI416193496	170032024	XP_001843883.1	conserved hypothetical protein [Culex quinquefasciatus] 	Fungus
41115	149	11	26	3	13.861	3.793	1.84E-06	2.27E-05	1433	craniferina_c20146	CUST_12848_PI416193496	NA	NA	NA	Fungus
5383	1901	356	462	78	5.321	2.412	5.43E-08	1.57E-06	1434	craniferina_c10229	CUST_11175_PI416193500	6015106	P78575.1	ERG24_ASCIMRecName: Full=Delta(14)-sterol reductase; AltName: Full=C-14 sterol reductase; AltName: Full=Sterol C14-reductase 	Fungus
25060	120	19	40	5	6.277	2.65	1.96E-07	4.12E-06	1435	craniferina_c7046	CUST_2570_PI416193496	169607899	XP_001797369.1	hypothetical protein SNOG_07014 [Phaeosphaeria nodorum SN15] 	Fungus
7403	9	45	0	15	-4.929	-2.301	1.86E-08	6.89E-07	1436	craniferina_c28123	CUST_20367_PI416193496	NA	NA	NA	Fungus
33798	385	82	22	15	4.754	2.249	9.88E-09	4.32E-07	1437	craniferina_c27826	CUST_20124_PI416193496	169608932	XP_001797885.1	hypothetical protein SNOG_07550 [Phaeosphaeria nodorum SN15] 	Fungus
14156	19	88	1	12	-4.631	-2.211	5.02E-09	2.57E-07	1438	craniferina_c9216	CUST_10600_PI416193500	NA	NA	NA	Fungus
4014	2602	11177	102	912	-4.289	-2.101	1.92E-10	1.92E-08	1439	craniferina_c24574	CUST_17037_PI416193496	121705880	XP_001271203.1	"Methionine synthase, vitamin-B12 independent, putative [Aspergillus clavatus NRRL 1] "	Algae
6910	45	8	5	4	6.97	2.801	3.47E-07	6.36E-06	1440	craniferina_c20175	CUST_12877_PI416193496	123507472	XP_001329422.1	ankyrin repeat protein [Trichomonas vaginalis G3] 	Algae
15528	2231	343	239	78	6.589	2.72	2.76E-07	5.35E-06	1441	craniferina_c7248	CUST_2694_PI416193496	NA	NA	NA	Fungus
34224	7649	485	915	67	15.815	3.983	2.22E-06	2.60E-05	1442	craniferina_c2769	CUST_4433_PI416193500	NA	NA	NA	Fungus
8049	44	315	6	32	-7.11	-2.83	3.88E-07	6.95E-06	1443	craniferina_c5884	CUST_7927_PI416193500	NA	NA	NA	Fungus
21584	936	8466	134	1986	-8.954	-3.163	8.11E-07	1.21E-05	1444	craniferina_c19393	CUST_12130_PI416193496	NA	NA	NA	Fungus
32568	6739	96	5020	79	69.681	6.123	5.51E-06	5.25E-05	1445	craniferina_c5731	CUST_7765_PI416193500	115401744	XP_001216460.1	hypothetical protein ATEG_07839 [Aspergillus terreus NIH2624] 	Fungus
2994	119	495	11	82	-4.118	-2.042	1.74E-12	4.05E-10	1446	craniferina_lrc212	CUST_399_PI416193500	119188149	XP_001244681.1	conserved hypothetical protein [Coccidioides immitis RS] 	Algae
43758	301	51	107	6	5.715	2.515	1.14E-07	2.74E-06	1447	craniferina_c23955	CUST_16454_PI416193496	145240621	XP_001392957.1	hypothetical protein An08g08440 [Aspergillus niger] 	Fungus
18938	73	15	9	3	4.93	2.302	2.13E-08	7.62E-07	1448	craniferina_c13097	CUST_6793_PI416193496	NA	NA	NA	Fungus
6873	28	3	2	1	10.528	3.396	1.22E-06	1.67E-05	1449	craniferina_c19837	CUST_12550_PI416193496	NA	NA	NA	Fungus
44648	266	45	52	8	5.911	2.563	1.49E-07	3.36E-06	1450	craniferina_c21713	CUST_14343_PI416193496	NA	NA	NA	Fungus
24999	47	556	24	166	-12.931	-3.693	1.76E-06	2.20E-05	1451	craniferina_c3525	CUST_5387_PI416193500	238506475	XP_002384439.1	"C6 transcription factor, putative [Aspergillus flavus NRRL3357] "	Fungus
7647	882	148	218	50	6.081	2.604	1.82E-07	3.90E-06	1452	craniferina_c7406	CUST_9216_PI416193500	255949538	XP_002565536.1	Pc22g16200 [Penicillium chrysogenum Wisconsin 54-1255] 	Fungus
11834	12	64	4	13	-5.771	-2.529	1.26E-07	2.95E-06	1453	craniferina_c12382	CUST_6199_PI416193496	NA	NA	NA	Fungus
13302	3	16	1	4	-6.182	-2.628	2.01E-07	4.21E-06	1454	craniferina_c20533	CUST_13217_PI416193496	NA	NA	NA	Fungus
1562	218	34	51	4	6.288	2.652	2.28E-07	4.65E-06	1455	craniferina_c7049	CUST_2572_PI416193496	189192278	XP_001932478.1	conserved hypothetical protein [Pyrenophora tritici-repentis Pt-1C-BFP] 	Fungus
1914	134	576	30	65	-4.355	-2.123	7.45E-10	5.66E-08	1456	craniferina_c24196	CUST_16685_PI416193496	NA	NA	NA	Fungus
13496	65	7	9	8	15.965	3.997	2.30E-06	2.67E-05	1457	craniferina_c11873	CUST_5802_PI416193496	NA	NA	NA	Algae
41051	39512	8198	6945	471	4.771	2.254	1.28E-08	5.18E-07	1458	craniferina_c2191	CUST_3659_PI416193500	261196133	XP_002624470.1	deubiquitination-protection protein dph1 [Ajellomyces dermatitidis SLH14081] 	Fungus
21212	592	102	52	24	5.885	2.557	1.52E-07	3.41E-06	1459	craniferina_c5392	CUST_1678_PI416193496	NA	NA	NA	Fungus
28379	73	11	24	2	6.302	2.656	2.34E-07	4.74E-06	1460	craniferina_c18063	CUST_14342_PI416193500	242778294	XP_002479209.1	"lipin Smp2, putative [Talaromyces stipitatus ATCC 10500] "	Fungus
26633	256	47	32	9	5.509	2.462	9.04E-08	2.31E-06	1461	craniferina_c8140	CUST_3215_PI416193496	NA	NA	NA	Fungus
22449	169	31	44	8	5.511	2.462	9.10E-08	2.32E-06	1462	craniferina_c19920	CUST_12628_PI416193496	NA	NA	NA	Fungus
22785	56	476	4	32	-8.56	-3.098	7.57E-07	1.14E-05	1463	craniferina_c27584	CUST_19902_PI416193496	NA	NA	NA	Fungus
42205	53	271	2	56	-5.031	-2.331	3.34E-08	1.09E-06	1464	craniferina_c5564	CUST_1765_PI416193496	121716433	XP_001275807.1	conserved hypothetical protein [Aspergillus clavatus NRRL 1] 	Fungus
23348	67	383	26	118	-5.76	-2.526	1.32E-07	3.07E-06	1465	craniferina_lrc28333	CUST_20527_PI416193496	154294960	XP_001547918.1	hypothetical protein BC1G_13346 [Botryotinia fuckeliana B05.10] 	Algae
22612	5568	744	531	102	7.507	2.908	5.08E-07	8.47E-06	1466	craniferina_c5634	CUST_7660_PI416193500	NA	NA	NA	Fungus
25714	18	2	4	1	7.398	2.887	4.90E-07	8.27E-06	1467	craniferina_c19806	CUST_12521_PI416193496	70720934	BAE06849.1	hypothetical protein [Epichloe festucae]	Algae
32635	840	167	173	22	4.993	2.32	3.19E-08	1.05E-06	1468	craniferina_c1741	CUST_2994_PI416193500	255947558	XP_002564546.1	Pc22g05110 [Penicillium chrysogenum Wisconsin 54-1255] 	Fungus
38240	9	48	3	9	-5.546	-2.472	9.88E-08	2.46E-06	1469	craniferina_c8950	CUST_10437_PI416193500	169610607	XP_001798722.1	hypothetical protein SNOG_08409 [Phaeosphaeria nodorum SN15] 	Algae
26510	44	5	10	3	10.51	3.394	1.30E-06	1.75E-05	1470	craniferina_c27886	CUST_20177_PI416193496	226287725	EEH43238.1	GPI ethanolamine phosphate transferase [Paracoccidioides brasiliensis Pb18]	Fungus
15143	29	2	7	0	14.994	3.906	2.24E-06	2.62E-05	1471	craniferina_c10057	CUST_4515_PI416193496	NA	NA	NA	Fungus
44099	28	4	10	1	7.697	2.944	5.69E-07	9.20E-06	1472	craniferina_c8756	CUST_10316_PI416193500	261194545	XP_002623677.1	predicted protein [Ajellomyces dermatitidis SLH14081] 	Fungus
10908	244	1136	50	186	-4.681	-2.227	1.01E-08	4.39E-07	1473	craniferina_c18839	CUST_11600_PI416193496	NA	NA	NA	Fungus
29570	748	137	87	14	5.442	2.444	8.84E-08	2.27E-06	1474	craniferina_lrc322	CUST_609_PI416193500	119190031	XP_001245622.1	hypothetical protein CIMG_05063 [Coccidioides immitis RS] 	Algae
41245	330	1471	81	190	-4.534	-2.181	4.83E-09	2.49E-07	1475	craniferina_c11002	CUST_5173_PI416193496	156054352	XP_001593102.1	hypothetical protein SS1G_06024 [Sclerotinia sclerotiorum 1980] 	Fungus
24259	30	2	8	1	13.39	3.743	1.97E-06	2.38E-05	1476	craniferina_c3222	CUST_5017_PI416193500	67902630	XP_681571.1	hypothetical protein AN8302.2 [Aspergillus nidulans FGSC A4] 	Fungus
12182	12	2	1	0	6.302	2.656	2.53E-07	5.01E-06	1477	craniferina_c4705	CUST_1354_PI416193496	240272863	EER36388.1	flotillin domain-containing protein [Ajellomyces capsulatus H143]	Fungus
22196	50	306	17	91	-6.142	-2.619	2.23E-07	4.56E-06	1478	craniferina_c26072	CUST_18452_PI416193496	NA	NA	NA	Fungus
33695	6	82	3	24	-16.711	-4.063	2.57E-06	2.91E-05	1479	craniferina_c6064	CUST_8102_PI416193500	261356254	EEY18682.1	glycoprotease pgp1 [Verticillium albo-atrum VaMs.102]	Fungus
35019	95	8633	49	1229	-97.631	-6.609	6.87E-06	6.26E-05	1480	craniferina_c6163	CUST_2066_PI416193496	240272874	EER36399.1	CorA family metal ion transporter [Ajellomyces capsulatus H143]	Fungus
13862	5902	610	2426	51	9.033	3.175	9.74E-07	1.40E-05	1481	craniferina_c3086	CUST_4839_PI416193500	261195412	XP_002624110.1	RSC complex subunit [Ajellomyces dermatitidis SLH14081] 	Algae
34942	969	4834	64	521	-4.976	-2.315	3.34E-08	1.09E-06	1482	craniferina_c24620	CUST_17079_PI416193496	189200889	XP_001936781.1	conserved hypothetical protein [Pyrenophora tritici-repentis Pt-1C-BFP] 	Algae
11483	139	932	31	364	-6.505	-2.702	3.09E-07	5.83E-06	1483	craniferina_lrc16709	CUST_9772_PI416193496	79677339	CAI77901.1	polyubiquitine protein [Collozoum inerme]	Fungus
16125	1440	246	312	77	5.939	2.57	1.79E-07	3.84E-06	1484	craniferina_c7406	CUST_9215_PI416193500	255949538	XP_002565536.1	Pc22g16200 [Penicillium chrysogenum Wisconsin 54-1255] 	Fungus
33235	591	82	57	32	7.538	2.914	5.46E-07	8.94E-06	1485	craniferina_c16848	CUST_13902_PI416193500	NA	NA	NA	Algae
24066	76	469	30	56	-6.569	-2.716	3.29E-07	6.13E-06	1486	craniferina_c11320	CUST_5403_PI416193496	156064387	XP_001598115.1	hypothetical protein SS1G_00201 [Sclerotinia sclerotiorum 1980] 	Fungus
39303	541	52	239	12	9.9	3.307	1.22E-06	1.67E-05	1487	craniferina_c7821	CUST_3041_PI416193496	NA	NA	NA	Fungus
18056	633	7	203	5	118.105	6.884	7.43E-06	6.66E-05	1488	Cr_WMidi_8449E02.ab1	CUST_18795_PI416193500	242809323	XP_002485345.1	"ATP dependent RNA helicase (Sub2), putative [Talaromyces stipitatus ATCC 10500] "	Fungus
16492	2125	457	189	67	4.669	2.223	1.07E-08	4.60E-07	1489	craniferina_c16385	CUST_9520_PI416193496	169609747	XP_001798292.1	hypothetical protein SNOG_07966 [Phaeosphaeria nodorum SN15] 	Algae
34257	254	31	17	12	8.521	3.091	8.34E-07	1.24E-05	1490	craniferina_c12200	CUST_12266_PI416193500	169768472	XP_001818706.1	hypothetical protein [Aspergillus oryzae RIB40] 	Fungus
34697	14	3	2	0	5.426	2.44	9.26E-08	2.35E-06	1491	craniferina_c16182	CUST_9357_PI416193496	189193525	XP_001933101.1	inorganic phosphate transporter 1-4 /Pi cotransporter [Pyrenophora tritici-repentis Pt-1C-BFP] 	Algae
35995	48	5	21	3	10.124	3.34	1.30E-06	1.75E-05	1492	craniferina_c10113	CUST_4555_PI416193496	156048933	XP_001590433.1	hypothetical protein SS1G_08173 [Sclerotinia sclerotiorum 1980] 	Fungus
42890	16	3	3	1	5.023	2.329	4.01E-08	1.26E-06	1493	craniferina_c24653	CUST_17111_PI416193496	NA	NA	NA	Fungus
26315	19	100	4	10	-5.279	-2.4	7.45E-08	2.01E-06	1494	craniferina_c9944	CUST_11000_PI416193500	NA	NA	NA	Fungus
22957	38	204	2	42	-5.304	-2.407	7.74E-08	2.07E-06	1495	craniferina_c7033	CUST_2561_PI416193496	154278423	XP_001540025.1	predicted protein [Ajellomyces capsulatus NAm1] 	Fungus
14537	28	2	14	1	11.126	3.476	1.55E-06	1.99E-05	1496	craniferina_c10575	CUST_11380_PI416193500	NA	NA	NA	Algae
42042	891	76	35	13	11.819	3.563	1.72E-06	2.16E-05	1497	craniferina_c12907	CUST_6639_PI416193496	NA	NA	NA	Fungus
15326	80	15	15	6	5.44	2.444	9.72E-08	2.43E-06	1498	craniferina_c27075	CUST_19419_PI416193496	121714847	XP_001275033.1	hypothetical protein ACLA_043250 [Aspergillus clavatus NRRL 1] 	Fungus
8606	74	5	26	5	18.754	4.229	3.04E-06	3.33E-05	1499	Cr_DMidi_7585E05.ab1	CUST_16183_PI416193500	126140618	ABN79922.1	glucose oxidase [Penicillium expansum]	Fungus
31136	11	2	2	0	5.049	2.336	4.38E-08	1.33E-06	1500	craniferina_c14188	CUST_7727_PI416193496	NA	NA	NA	Fungus
34833	58	7	4	9	13.509	3.756	2.11E-06	2.51E-05	1501	craniferina_c23732	CUST_16245_PI416193496	NA	NA	NA	Fungus
19006	48	5	19	3	10.722	3.423	1.48E-06	1.93E-05	1502	craniferina_c16563	CUST_9660_PI416193496	NA	NA	NA	Fungus
37816	27	2	7	0	10.687	3.418	1.48E-06	1.93E-05	1503	craniferina_c6147	CUST_2058_PI416193496	NA	NA	NA	Algae
3271	48	238	9	56	-4.88	-2.287	2.73E-08	9.29E-07	1504	craniferina_c14593	CUST_13035_PI416193500	261356350	EEY18778.1	serine/threonine-protein kinase psk1 [Verticillium albo-atrum VaMs.102]	Fungus
16103	14	65	4	9	-4.635	-2.213	1.05E-08	4.54E-07	1505	craniferina_c1650	CUST_2851_PI416193500	NA	NA	NA	Algae
10530	735	98	233	19	7.356	2.879	5.37E-07	8.82E-06	1506	craniferina_c21445	CUST_14083_PI416193496	262106597	EEY64649.1	heat shock protein 101 [Phytophthora infestans T30-4]	Algae
11732	147	671	44	69	-4.687	-2.229	1.29E-08	5.20E-07	1507	craniferina_c18875	CUST_11633_PI416193496	NA	NA	NA	Fungus
29271	42	227	7	68	-5.307	-2.408	8.12E-08	2.13E-06	1508	craniferina_c2635	CUST_503_PI416193496	NA	NA	NA	Fungus
25398	172	756	33	150	-4.384	-2.132	2.55E-09	1.52E-07	1509	craniferina_c11880	CUST_5809_PI416193496	121704371	XP_001270449.1	"MFS transporter, putative [Aspergillus clavatus NRRL 1] "	Fungus
2433	136	16	35	3	8.188	3.034	7.59E-07	1.15E-05	1510	craniferina_c9114	CUST_10541_PI416193500	256720502	EEU33927.1	hypothetical protein NECHADRAFT_55867 [Nectria haematococca mpVI 77-13-4]	Fungus
4147	1975	13	80	10	206.605	7.691	8.74E-06	7.55E-05	1511	craniferina_c10806	CUST_11515_PI416193500	291185823	EFE41286.1	hypothetical protein TRV_03993 [Trichophyton verrucosum HKI 0517]	Fungus
10137	536	91	207	34	5.863	2.552	1.81E-07	3.88E-06	1512	craniferina_c19379	CUST_12116_PI416193496	NA	NA	NA	Fungus
16313	190	1020	39	133	-5.41	-2.436	9.78E-08	2.44E-06	1513	craniferina_c10809	CUST_5044_PI416193496	NA	NA	NA	Fungus
3389	260	1292	87	180	-5.139	-2.362	5.68E-08	1.62E-06	1514	craniferina_c2439	CUST_432_PI416193496	212532747	XP_002146530.1	"MFS allantoate transporter, putative [Penicillium marneffei ATCC 18224] "	Fungus
42118	113	25	19	10	4.799	2.263	2.25E-08	7.97E-07	1515	craniferina_c27448	CUST_19772_PI416193496	NA	NA	NA	Algae
35635	16	123	8	8	-8.941	-3.16	1.05E-06	1.49E-05	1516	craniferina_c10666	CUST_4942_PI416193496	NA	NA	NA	Fungus
27783	63	339	12	111	-5.243	-2.391	7.64E-08	2.05E-06	1517	craniferina_c2002	CUST_3396_PI416193500	156064441	XP_001598142.1	hypothetical protein SS1G_00228 [Sclerotinia sclerotiorum 1980] 	Fungus
5357	156	810	25	88	-5.226	-2.386	7.51E-08	2.02E-06	1518	craniferina_c5070	CUST_1523_PI416193496	238487094	XP_002374785.1	electron transfer flavoprotein-ubiquinone oxidoreductase [Aspergillus flavus NRRL3357] 	Fungus
16476	75	359	17	54	-4.796	-2.262	2.40E-08	8.47E-07	1519	craniferina_c23584	CUST_16104_PI416193496	NA	NA	NA	Algae
29161	10	51	2	6	-5.219	-2.384	7.40E-08	2.01E-06	1520	craniferina_c26705	CUST_19059_PI416193496	NA	NA	NA	Fungus
15442	18	2	3	0	9.617	3.266	1.29E-06	1.74E-05	1521	craniferina_c19914	CUST_12622_PI416193496	NA	NA	NA	Fungus
3092	73	391	18	36	-5.47	-2.452	1.14E-07	2.73E-06	1522	craniferina_c4681	CUST_1340_PI416193496	NA	NA	NA	Algae
30628	940	221	57	48	4.315	2.109	1.50E-09	9.69E-08	1523	craniferina_c12143	CUST_6013_PI416193496	238502325	XP_002382396.1	"gluconate 5-dehydrogenase, putative [Aspergillus flavus NRRL3357] "	1
7414	247	1132	37	175	-4.579	-2.195	9.55E-09	4.22E-07	1524	craniferina_c8037	CUST_9739_PI416193500	154303096	XP_001551956.1	hypothetical protein BC1G_09568 [Botryotinia fuckeliana B05.10] 	Algae
14152	63	8	16	2	7.423	2.892	5.94E-07	9.53E-06	1525	Cr_DMidi_9601C04.ab1	CUST_16293_PI416193500	NA	NA	NA	Algae
32269	46437	10295	2221	2768	4.609	2.204	1.11E-08	4.72E-07	1526	craniferina_lrc200	CUST_378_PI416193500	169603405	XP_001795124.1	hypothetical protein SNOG_04712 [Phaeosphaeria nodorum SN15] 	Fungus
23957	74	379	19	87	-5.126	-2.358	6.23E-08	1.74E-06	1527	craniferina_c4730	CUST_1371_PI416193496	NA	NA	NA	Fungus
32977	621	65	61	14	9.665	3.273	1.35E-06	1.80E-05	1528	craniferina_c12726	CUST_6491_PI416193496	NA	NA	NA	Algae
29098	85	13	24	6	6.798	2.765	4.51E-07	7.77E-06	1529	craniferina_c1345	CUST_2369_PI416193500	261191689	XP_002622252.1	conserved hypothetical protein [Ajellomyces dermatitidis SLH14081] 	Fungus
42211	643	80	160	25	8.129	3.023	8.22E-07	1.22E-05	1530	craniferina_c27360	CUST_19691_PI416193496	169619972	XP_001803398.1	hypothetical protein SNOG_13186 [Phaeosphaeria nodorum SN15] 	Fungus
2186	42	5	4	1	9.101	3.186	1.19E-06	1.64E-05	1531	craniferina_c11307	CUST_11808_PI416193500	189199888	XP_001936281.1	thioredoxin [Pyrenophora tritici-repentis Pt-1C-BFP] 	Algae
27555	31	275	5	26	-8.821	-3.141	1.09E-06	1.53E-05	1532	craniferina_c13070	CUST_6773_PI416193496	256728869	EEU42224.1	predicted protein [Nectria haematococca mpVI 77-13-4]	Fungus
44486	41	8	12	4	5.646	2.497	1.63E-07	3.60E-06	1533	craniferina_c5724	CUST_7754_PI416193500	NA	NA	NA	Fungus
19953	9	2	2	0	4.882	2.288	3.70E-08	1.18E-06	1534	craniferina_c5723	CUST_7752_PI416193500	296424137	XP_002841606.1	hypothetical protein [Tuber melanosporum Mel28] 	Algae
27534	34343	495	2865	287	76.589	6.259	7.15E-06	6.46E-05	1535	craniferina_c13050	CUST_6756_PI416193496	NA	NA	NA	Fungus
20090	35	146	9	24	-4.272	-2.095	1.25E-09	8.51E-08	1536	craniferina_c7461	CUST_9258_PI416193500	156060639	XP_001596242.1	predicted protein [Sclerotinia sclerotiorum 1980] 	Fungus
30832	245	53	48	7	4.629	2.211	1.29E-08	5.22E-07	1537	craniferina_c26342	CUST_18706_PI416193496	291173800	EFE29618.1	conserved hypothetical protein [Arthroderma benhamiae CBS 112371]	Fungus
32452	167	830	56	145	-5.116	-2.355	6.70E-08	1.85E-06	1538	craniferina_c24785	CUST_17231_PI416193496	NA	NA	NA	Algae
32254	10	71	5	7	-7.951	-2.991	7.95E-07	1.19E-05	1539	craniferina_c7141	CUST_2631_PI416193496	219123892	XP_002182250.1	ubiquitin extension protein 1/2 [Phaeodactylum tricornutum CCAP 1055/1] 	Fungus
44023	23	4	13	1	5.991	2.583	2.51E-07	4.99E-06	1540	Cr_DMini_2305D08.ab1	CUST_16766_PI416193500	256732247	EEU45596.1	hypothetical protein NECHADRAFT_80657 [Nectria haematococca mpVI 77-13-4]	Algae
3262	23	3	8	1	8.812	3.139	1.12E-06	1.56E-05	1541	craniferina_c18862	CUST_11620_PI416193496	NA	NA	NA	Fungus
19951	182	807	52	94	-4.524	-2.178	9.77E-09	4.29E-07	1542	craniferina_c26746	CUST_19100_PI416193496	NA	NA	NA	Algae
16720	40	249	8	43	-6.281	-2.651	3.30E-07	6.13E-06	1543	craniferina_c25791	CUST_18178_PI416193496	NA	NA	NA	Fungus
9614	185	1018	68	216	-5.677	-2.505	1.74E-07	3.76E-06	1544	craniferina_c10070	CUST_11082_PI416193500	154300775	XP_001550802.1	hypothetical protein BC1G_10687 [Botryotinia fuckeliana B05.10] 	Algae
23872	296	6	93	4	62.138	5.957	6.85E-06	6.24E-05	1545	Cr_DMini_1249G08.ab1	CUST_16676_PI416193500	NA	NA	NA	Algae
42466	96	12	36	3	7.861	2.975	7.95E-07	1.19E-05	1546	craniferina_c17079	CUST_10056_PI416193496	NA	NA	NA	Fungus
30542	480	55	190	17	8.453	3.079	1.01E-06	1.44E-05	1547	craniferina_c13247	CUST_6931_PI416193496	156060425	XP_001596135.1	hypothetical protein SS1G_02351 [Sclerotinia sclerotiorum 1980] 	Fungus
6045	33	142	6	13	-4.384	-2.132	4.59E-09	2.40E-07	1548	craniferina_c3177	CUST_701_PI416193496	NA	NA	NA	Fungus
20468	2	41	0	17	-18.857	-4.237	3.56E-06	3.76E-05	1549	craniferina_c23888	CUST_16391_PI416193496	NA	NA	NA	Fungus
8001	43	185	10	19	-4.315	-2.109	2.97E-09	1.73E-07	1550	craniferina_c17845	CUST_10676_PI416193496	NA	NA	NA	Fungus
33007	45	262	9	43	-5.814	-2.54	2.17E-07	4.47E-06	1551	craniferina_c7683	CUST_2956_PI416193496	154308287	XP_001553480.1	hypothetical protein BC1G_07889 [Botryotinia fuckeliana B05.10] 	Fungus
27674	31	211	8	57	-6.843	-2.775	5.03E-07	8.41E-06	1552	craniferina_c18696	CUST_11463_PI416193496	169600291	XP_001793568.1	hypothetical protein SNOG_02976 [Phaeosphaeria nodorum SN15] 	Algae
30454	228	49	17	13	4.746	2.247	2.61E-08	8.99E-07	1553	craniferina_c12399	CUST_6213_PI416193496	NA	NA	NA	Algae
27956	1248	158	286	47	8.03	3.005	8.76E-07	1.29E-05	1554	craniferina_c11241	CUST_5350_PI416193496	189192132	XP_001932405.1	autoinducer 2 sensor kinase/phosphatase luxQ [Pyrenophora tritici-repentis Pt-1C-BFP] 	Algae
36546	234	1179	60	159	-5.114	-2.354	7.48E-08	2.02E-06	1555	craniferina_lrc1986	CUST_3372_PI416193500	NA	NA	NA	Algae
3244	65	307	8	21	-4.739	-2.245	2.65E-08	9.09E-07	1556	craniferina_c9090	CUST_3825_PI416193496	NA	NA	NA	Fungus
42504	5	135	2	111	-23.491	-4.554	4.32E-06	4.36E-05	1557	craniferina_c24692	CUST_17147_PI416193496	NA	NA	NA	Fungus
37241	266	33	19	8	8.188	3.034	9.41E-07	1.36E-05	1558	craniferina_c12200	CUST_12265_PI416193500	169768472	XP_001818706.1	hypothetical protein [Aspergillus oryzae RIB40] 	Fungus
30669	59	11	15	2	5.338	2.416	1.17E-07	2.79E-06	1559	craniferina_c24012	CUST_16509_PI416193496	NA	NA	NA	Fungus
21377	94	4	23	3	24.748	4.629	4.54E-06	4.53E-05	1560	craniferina_c15284	CUST_8637_PI416193496	NA	NA	NA	Algae
40954	1261	106	752	46	11.307	3.499	1.91E-06	2.33E-05	1561	craniferina_c4213	CUST_6193_PI416193500	189204436	XP_001938553.1	hypothetical protein PTRG_08221 [Pyrenophora tritici-repentis Pt-1C-BFP] 	Fungus
4493	22	3	3	1	6.613	2.725	4.63E-07	7.91E-06	1562	craniferina_c17715	CUST_10561_PI416193496	116204699	XP_001228160.1	hypothetical protein CHGG_10233 [Chaetomium globosum CBS 148.51] 	Fungus
28456	12	66	6	19	-5.638	-2.495	1.85E-07	3.95E-06	1563	craniferina_c1650	CUST_2852_PI416193500	NA	NA	NA	Algae
8891	93	399	8	64	-4.29	-2.101	2.72E-09	1.60E-07	1564	craniferina_c3727	CUST_5627_PI416193500	NA	NA	NA	Fungus
15587	247	54	42	16	4.717	2.238	2.63E-08	9.05E-07	1565	craniferina_c7544	CUST_9328_PI416193500	NA	NA	NA	Fungus
4764	10796	57634	5102	4353	-5.896	-2.56	2.52E-07	5.01E-06	1566	craniferina_c4513	CUST_6515_PI416193500	240281408	EER44911.1	kynurenine 3-monooxygenase [Ajellomyces capsulatus H143]	Fungus
30369	113	15	42	7	7.702	2.945	8.07E-07	1.20E-05	1567	Cr_DMidi_9601G01.ab1	CUST_16359_PI416193500	255955015	XP_002568260.1	Pc21g12290 [Penicillium chrysogenum Wisconsin 54-1255] 	Algae
4520	138	681	53	88	-5.152	-2.365	8.52E-08	2.21E-06	1568	craniferina_lrc3201	CUST_708_PI416193496	NA	NA	NA	Fungus
44746	131	30	4	7	4.435	2.149	8.02E-09	3.68E-07	1569	craniferina_c18378	CUST_11161_PI416193496	NA	NA	NA	Fungus
31054	33	5	3	3	7.303	2.868	6.76E-07	1.05E-05	1570	craniferina_c21098	CUST_13757_PI416193496	NA	NA	NA	Algae
30067	2	25	0	5	-13.554	-3.761	2.56E-06	2.90E-05	1571	craniferina_c2713	CUST_534_PI416193496	NA	NA	NA	Fungus
6117	6414	1029	1817	94	6.078	2.604	3.15E-07	5.93E-06	1572	craniferina_c1167	CUST_2083_PI416193500	226454301	EEH51607.1	predicted protein [Micromonas pusilla CCMP1545]	Algae
39007	3	24	0	6	-7.468	-2.901	7.24E-07	1.11E-05	1573	craniferina_c25067	CUST_17494_PI416193496	170721149	YP_001748837.1	cold-shock DNA-binding domain-containing protein [Pseudomonas putida W619] 	Fungus
43590	115	12	54	4	9.221	3.205	1.41E-06	1.86E-05	1574	craniferina_c5619	CUST_7648_PI416193500	238504314	XP_002383388.1	"ubiquitin C-terminal hydrolase, putative [Aspergillus flavus NRRL3357] "	Fungus
29229	11	55	1	18	-5.006	-2.324	6.88E-08	1.89E-06	1575	craniferina_c20680	CUST_13355_PI416193496	NA	NA	NA	Fungus
34726	3572	893	514	100	3.989	1.996	1.18E-11	1.99E-09	1576	craniferina_c1677	CUST_230_PI416193496	NA	NA	NA	Algae
40538	19	441	15	76	-37.05	-5.211	5.94E-06	5.56E-05	1577	craniferina_c21106	CUST_13764_PI416193496	NA	NA	NA	Fungus
17539	73	11	16	3	6.766	2.758	5.27E-07	8.71E-06	1578	craniferina_c7639	CUST_9424_PI416193500	242762237	XP_002340335.1	"phenylalanine ammonia-lyase, putative [Talaromyces stipitatus ATCC 10500] "	Fungus
42920	677	3	579	1	81.408	6.347	8.02E-06	7.06E-05	1579	craniferina_c938	CUST_1691_PI416193500	154322405	XP_001560517.1	hypothetical protein BC1G_00545 [Botryotinia fuckeliana B05.10] 	Fungus
28245	68	353	16	66	-5.254	-2.393	1.10E-07	2.67E-06	1580	craniferina_lrc524	CUST_977_PI416193500	239613934	EEQ90921.1	glycosyl transferase family 17 protein [Ajellomyces dermatitidis ER-3]	Fungus
34992	72	13	19	6	5.69	2.508	2.18E-07	4.48E-06	1581	craniferina_c27122	CUST_19462_PI416193496	226292468	EEH47888.1	RhoGAP domain-containing protein [Paracoccidioides brasiliensis Pb18]	Fungus
12997	28	123	1	8	-4.33	-2.114	4.66E-09	2.43E-07	1582	craniferina_c8612	CUST_3505_PI416193496	289613448	CBI59592.1	unnamed protein product [Sordaria macrospora]	Fungus
8660	105	473	28	87	-4.563	-2.19	1.49E-08	5.80E-07	1583	craniferina_c23494	CUST_16020_PI416193496	NA	NA	NA	Fungus
1756	3	35	1	4	-11.617	-3.538	2.09E-06	2.49E-05	1584	craniferina_c5058	CUST_7082_PI416193500	239613033	EEQ90020.1	oxidoreductase [Ajellomyces dermatitidis ER-3]	Algae
29023	6357	71247	1504	10828	-11.337	-3.503	2.03E-06	2.44E-05	1585	craniferina_c1699	CUST_2930_PI416193500	256728173	EEU41530.1	hypothetical protein NECHADRAFT_87703 [Nectria haematococca mpVI 77-13-4]	Algae
6428	32	209	2	16	-6.436	-2.686	4.51E-07	7.77E-06	1586	craniferina_c4442	CUST_1219_PI416193496	170940233	CAP65460.1	unnamed protein product [Podospora anserina S mat+]	Algae
33294	255	36	59	10	7.077	2.823	6.45E-07	1.01E-05	1587	craniferina_c16986	CUST_9984_PI416193496	NA	NA	NA	Fungus
11493	11498	2890	720	205	3.98	1.993	1.43E-11	2.32E-09	1588	craniferina_c1803	CUST_3094_PI416193500	170094442	XP_001878442.1	predicted protein [Laccaria bicolor S238N-H82] 	Fungus
26564	9	2	3	0	4.682	2.227	2.73E-08	9.29E-07	1589	craniferina_c8738	CUST_3584_PI416193496	145235551	XP_001390424.1	hypothetical protein An03g05430 [Aspergillus niger] 	Fungus
43924	48	307	24	57	-6.879	-2.782	5.92E-07	9.51E-06	1590	craniferina_c926	CUST_1670_PI416193500	256721889	EEU35281.1	predicted protein [Nectria haematococca mpVI 77-13-4]	Fungus
32083	260	34	70	7	7.644	2.934	8.63E-07	1.27E-05	1591	BTK05730004(c)SJ1(t)Dry_0.5-1kb_1441-1536_B12(p)T3(s)090205SJ1SEQ1.090.ab1	CUST_15596_PI416193500	NA	NA	NA	NA
1240	223	2611	167	478	-15.201	-3.926	3.21E-06	3.47E-05	1592	craniferina_c25909	CUST_18291_PI416193496	NA	NA	NA	Fungus
32975	21	4	4	3	6.917	2.79	6.09E-07	9.71E-06	1593	craniferina_c12215	CUST_6072_PI416193496	NA	NA	NA	Fungus
15243	391	54	164	22	7.276	2.863	7.31E-07	1.12E-05	1594	craniferina_c10096	CUST_4546_PI416193496	NA	NA	NA	Fungus
25185	19	2	3	0	8.507	3.089	1.22E-06	1.67E-05	1595	craniferina_c9082	CUST_10520_PI416193500	169624774	XP_001805792.1	hypothetical protein SNOG_15648 [Phaeosphaeria nodorum SN15] 	Fungus
43347	127678	32753	1358	3518	3.913	1.968	1.53E-12	3.76E-10	1596	Cr_WMidi_7201D02.ab1	CUST_18351_PI416193500	NA	NA	NA	Fungus
37367	32	138	4	13	-4.331	-2.115	5.97E-09	2.92E-07	1597	craniferina_c22972	CUST_14852_PI416193500	NA	NA	NA	Fungus
37844	81	6	29	2	13.037	3.705	2.64E-06	2.98E-05	1598	craniferina_c15389	CUST_8723_PI416193496	238575939	XP_002387851.1	hypothetical protein MPER_13204 [Moniliophthora perniciosa FA553] 	Fungus
39969	24	4	6	1	6.561	2.714	5.18E-07	8.60E-06	1599	craniferina_c12901	CUST_6634_PI416193496	NA	NA	NA	Algae
29546	920	185	54	21	4.99	2.319	7.92E-08	2.10E-06	1600	craniferina_c22573	CUST_15152_PI416193496	242817079	XP_002486880.1	conserved hypothetical protein [Talaromyces stipitatus ATCC 10500] 	Algae
2139	978	162	157	42	6.114	2.612	3.80E-07	6.84E-06	1601	craniferina_c28136	CUST_20377_PI416193496	NA	NA	NA	Fungus
21543	8260	1901	1222	19	4.311	2.108	5.62E-09	2.80E-07	1602	craniferina_c5655	CUST_7683_PI416193500	212537733	XP_002149022.1	peptide N-myristoyl transferase (Nmt1) [Penicillium marneffei ATCC 18224] 	Fungus
15299	14	2	0	0	6.424	2.683	4.86E-07	8.23E-06	1603	BTK05730010(c)SJ1(t)Dry_0.5-1kb_1441-1536_E12(p)T3(s)090205SJ1SEQ1.093.ab1	CUST_15608_PI416193500	NA	NA	NA	NA
7491	190	892	12	130	-4.665	-2.222	3.10E-08	1.03E-06	1604	BTK05729011(c)SJ1(t)Dry_0.5-1kb_1441-1536_F9(p)T3(s)090205SJ1SEQ1.070.ab1	CUST_15580_PI416193500	189193337	XP_001933007.1	conserved hypothetical protein [Pyrenophora tritici-repentis Pt-1C-BFP] 	NA
9606	290	50	68	19	6.026	2.591	3.49E-07	6.39E-06	1605	craniferina_c26652	CUST_19007_PI416193496	NA	NA	NA	Algae
9262	21	3	3	0	7.918	2.985	1.05E-06	1.49E-05	1606	craniferina_c23995	CUST_16493_PI416193496	189208003	XP_001940335.1	conserved hypothetical protein [Pyrenophora tritici-repentis Pt-1C-BFP] 	Algae
5485	17	2	7	0	6.926	2.792	6.48E-07	1.02E-05	1607	craniferina_c19754	CUST_12470_PI416193496	NA	NA	NA	Fungus
12277	3452	435	497	16	7.888	2.98	1.05E-06	1.49E-05	1608	craniferina_c2051	CUST_3465_PI416193500	291176938	EFE32734.1	hypothetical protein ARB_00191 [Arthroderma benhamiae CBS 112371]	Fungus
3315	24635	4796	5797	396	5.045	2.335	9.04E-08	2.31E-06	1609	craniferina_c4741	CUST_6725_PI416193500	189202090	XP_001937381.1	conserved hypothetical protein [Pyrenophora tritici-repentis Pt-1C-BFP] 	Fungus
23172	5867	1458	262	13	4.02	2.007	1.28E-10	1.38E-08	1610	craniferina_c4178	CUST_6151_PI416193500	145255661	XP_001399036.1	hypothetical protein An18g05850 [Aspergillus niger] 	Fungus
22602	26	109	5	7	-4.16	-2.057	1.41E-09	9.28E-08	1611	craniferina_c24042	CUST_16538_PI416193496	NA	NA	NA	Fungus
18897	3	285	2	59	-111.02	-6.795	9.57E-06	8.10E-05	1612	craniferina_lrc14404	CUST_12973_PI416193500	156059880	XP_001595863.1	hypothetical protein SS1G_03953 [Sclerotinia sclerotiorum 1980] 	Fungus
14221	47	11	8	3	4.273	2.095	4.83E-09	2.49E-07	1613	craniferina_c15827	CUST_9076_PI416193496	166537	AAA32709.1	trpC protein [Aspergillus niger]	Fungus
31088	360	89	36	25	4.116	2.041	8.38E-10	6.17E-08	1614	craniferina_c1138	CUST_118_PI416193496	242816761	XP_002486811.1	"kinesin, putative [Talaromyces stipitatus ATCC 10500] "	Fungus
2478	127	523	17	72	-4.114	-2.041	8.05E-10	5.98E-08	1615	craniferina_c12599	CUST_6389_PI416193496	240277343	EER40852.1	uracil phosphoribosyltransferase [Ajellomyces capsulatus H143]	Algae
23731	798	147	254	2	5.252	2.393	1.35E-07	3.12E-06	1616	craniferina_c13851	CUST_7449_PI416193496	NA	NA	NA	Fungus
1988	10	209	7	6	-28.196	-4.817	5.68E-06	5.38E-05	1617	craniferina_c18490	CUST_11267_PI416193496	NA	NA	NA	Algae
136	16	3	3	1	5.001	2.322	8.80E-08	2.27E-06	1618	craniferina_c11711	CUST_12045_PI416193500	NA	NA	NA	Fungus
44521	5951	1485	138	54	4.008	2.003	1.43E-10	1.52E-08	1619	craniferina_c1527	CUST_2669_PI416193500	145252168	XP_001397597.1	hypothetical protein An16g02850 [Aspergillus niger] 	Algae
1967	18	111	1	18	-5.978	-2.58	3.56E-07	6.50E-06	1620	craniferina_c21711	CUST_14341_PI416193496	NA	NA	NA	Algae
35832	78	6	19	2	14.496	3.858	3.27E-06	3.51E-05	1621	craniferina_c26389	CUST_18752_PI416193496	239610214	EEQ87201.1	phospholipase [Ajellomyces dermatitidis ER-3]	Fungus
308	158	17	40	4	9.491	3.247	1.74E-06	2.18E-05	1622	craniferina_c11871	CUST_12128_PI416193500	256726541	EEU39902.1	hypothetical protein NECHADRAFT_79593 [Nectria haematococca mpVI 77-13-4]	Fungus
43306	28954	141862	3558	4113	-4.924	-2.3	7.83E-08	2.08E-06	1623	craniferina_c1291	CUST_2276_PI416193500	189200889	XP_001936781.1	conserved hypothetical protein [Pyrenophora tritici-repentis Pt-1C-BFP] 	Algae
33043	40	4	9	2	12.308	3.622	2.60E-06	2.94E-05	1624	craniferina_c23033	CUST_15582_PI416193496	NA	NA	NA	Fungus
3824	146	19	51	5	7.426	2.893	8.99E-07	1.31E-05	1625	craniferina_c24439	CUST_15009_PI416193500	296815096	XP_002847885.1	conserved hypothetical protein [Arthroderma otae CBS 113480] 	Algae
14270	12	2	4	0	5.69	2.508	2.74E-07	5.32E-06	1626	craniferina_c25317	CUST_17733_PI416193496	255937107	XP_002559580.1	Pc13g11630 [Penicillium chrysogenum Wisconsin 54-1255] 	Fungus
33828	333	69	70	14	4.791	2.26	5.50E-08	1.58E-06	1627	craniferina_c25033	CUST_17464_PI416193496	296825142	XP_002850768.1	conserved hypothetical protein [Arthroderma otae CBS 113480] 	Fungus
6919	110	25	21	5	4.417	2.143	1.32E-08	5.33E-07	1628	craniferina_c5085	CUST_1530_PI416193496	169612189	XP_001799512.1	hypothetical protein SNOG_09213 [Phaeosphaeria nodorum SN15] 	Fungus
27086	7	58	4	2	-9.395	-3.232	1.73E-06	2.17E-05	1629	craniferina_c13953	CUST_12811_PI416193500	169614758	XP_001800795.1	hypothetical protein SNOG_10527 [Phaeosphaeria nodorum SN15] 	Fungus
22567	618	2831	104	357	-4.602	-2.202	2.89E-08	9.75E-07	1630	craniferina_c3485	CUST_5335_PI416193500	240108426	EER26600.1	hypothetical protein CPC735_007730 [Coccidioides posadasii C735 delta SOWgp]	Fungus
23734	1385	8663	586	864	-6.731	-2.751	6.44E-07	1.01E-05	1631	craniferina_c10985	CUST_11633_PI416193500	NA	NA	NA	Fungus
6857	8138	52247	3939	10146	-6.958	-2.799	7.15E-07	1.10E-05	1632	craniferina_c14699	CUST_8151_PI416193496	NA	NA	NA	Fungus
35690	16	2	3	0	7.054	2.818	7.57E-07	1.14E-05	1633	craniferina_c5336	CUST_1657_PI416193496	NA	NA	NA	Fungus
21037	369	1898	125	367	-5.272	-2.398	1.57E-07	3.49E-06	1634	craniferina_lrc28306	CUST_20508_PI416193496	NA	NA	NA	Fungus
12328	214	41	56	9	5.16	2.367	1.28E-07	3.00E-06	1635	craniferina_c6093	CUST_2028_PI416193496	255938754	XP_002560147.1	Pc14g01530 [Penicillium chrysogenum Wisconsin 54-1255] 	Fungus
39562	4426	532	483	11	8.292	3.052	1.31E-06	1.76E-05	1636	craniferina_c15539	CUST_8842_PI416193496	NA	NA	NA	Fungus
15665	2555	10589	431	1158	-4.17	-2.06	2.96E-09	1.72E-07	1637	craniferina_c15858	CUST_9103_PI416193496	156032744	XP_001585209.1	hypothetical protein SS1G_13777 [Sclerotinia sclerotiorum 1980] 	Fungus
6332	178	31	53	4	5.626	2.492	2.65E-07	5.19E-06	1638	craniferina_c15547	CUST_13370_PI416193500	258565981	XP_002583735.1	PALB protein [Uncinocarpus reesii 1704] 	Fungus
26168	81206	1754	5011	848	49.708	5.635	7.90E-06	7.00E-05	1639	craniferina_lrc18	CUST_36_PI416193500	255955135	XP_002568320.1	Pc21g12940 [Penicillium chrysogenum Wisconsin 54-1255] 	Fungus
12651	86	373	3	22	-4.325	-2.113	9.31E-09	4.15E-07	1640	craniferina_c18021	CUST_10833_PI416193496	NA	NA	NA	Fungus
36219	168	24	57	3	6.673	2.738	6.38E-07	1.01E-05	1641	craniferina_c12823	CUST_6566_PI416193496	NA	NA	NA	Fungus
36593	114	2	16	0	49.651	5.634	7.91E-06	7.01E-05	1642	craniferina_lrc415	CUST_776_PI416193500	85092751	XP_959528.1	hypothetical protein NCU02209 [Neurospora crassa OR74A] 	Fungus
10858	12	275	10	52	-32.38	-5.017	6.61E-06	6.05E-05	1643	craniferina_c5893	CUST_7938_PI416193500	145256020	XP_001402399.1	hypothetical protein An10g00050 [Aspergillus niger CBS 513.88] 	Fungus
28819	452	1934	82	248	-4.308	-2.107	8.51E-09	3.85E-07	1644	craniferina_c15712	CUST_8983_PI416193496	159469933	XP_001693114.1	pyruvate dehydrogenase E1 beta subunit [Chlamydomonas reinhardtii] 	Algae
5403	905	2	127	0	387.539	8.598	1.22E-05	9.79E-05	1645	craniferina_c20244	CUST_14563_PI416193500	NA	NA	NA	Fungus
10608	168	28	48	11	6.295	2.654	5.03E-07	8.41E-06	1646	craniferina_c9923	CUST_10986_PI416193500	189189132	XP_001930905.1	conserved hypothetical protein [Pyrenophora tritici-repentis Pt-1C-BFP] 	Fungus
3579	247	1100	49	86	-4.509	-2.173	2.31E-08	8.18E-07	1647	craniferina_c26954	CUST_19302_PI416193496	156048408	XP_001590171.1	hypothetical protein SS1G_08935 [Sclerotinia sclerotiorum 1980] 	Fungus
42814	13	205	10	27	-22.378	-4.484	5.19E-06	5.03E-05	1648	craniferina_c5893	CUST_7937_PI416193500	145256020	XP_001402399.1	hypothetical protein An10g00050 [Aspergillus niger CBS 513.88] 	Fungus
4280	2701	693	127	79	3.914	1.968	2.64E-11	3.84E-09	1649	craniferina_c3880	CUST_968_PI416193496	256724147	EEU37519.1	hypothetical protein NECHADRAFT_64388 [Nectria haematococca mpVI 77-13-4]	Algae
3455	6859	1714	484	110	4.001	2	2.38E-10	2.29E-08	1650	craniferina_c19462	CUST_14500_PI416193500	145238146	XP_001391720.1	hypothetical protein An07g06430 [Aspergillus niger] 	Fungus
4455	407	77	43	11	5.327	2.413	1.83E-07	3.91E-06	1651	craniferina_c12257	CUST_12288_PI416193500	261351735	EEY14163.1	osmosensing histidine protein kinase SLN1 [Verticillium albo-atrum VaMs.102]	Algae
31705	24	143	3	17	-5.882	-2.556	3.63E-07	6.60E-06	1652	craniferina_c10305	CUST_11219_PI416193500	169595254	XP_001791051.1	hypothetical protein SNOG_00362 [Phaeosphaeria nodorum SN15] 	Fungus
16649	273	1108	47	20	-4.09	-2.032	1.03E-09	7.28E-08	1653	craniferina_c18358	CUST_11141_PI416193496	171681694	XP_001905790.1	hypothetical protein [Podospora anserina S mat+] 	Fungus
40849	46	192	4	33	-4.131	-2.047	2.05E-09	1.26E-07	1654	craniferina_c2806	CUST_4478_PI416193500	225679739	EEH18023.1	E3 ubiquitin-protein ligase NEDD4 [Paracoccidioides brasiliensis Pb03] 	Fungus
35802	108	23	26	4	4.667	2.223	4.21E-08	1.30E-06	1655	craniferina_c22381	CUST_14975_PI416193496	156061725	XP_001596785.1	hypothetical protein SS1G_03008 [Sclerotinia sclerotiorum 1980] 	Fungus
42806	106	19	29	5	5.622	2.491	2.77E-07	5.36E-06	1656	craniferina_c18574	CUST_11349_PI416193496	NA	NA	NA	Fungus
36123	566	91	165	26	6.17	2.625	4.81E-07	8.18E-06	1657	craniferina_c15079	CUST_8476_PI416193496	239609849	EEQ86836.1	conserved hypothetical protein [Ajellomyces dermatitidis ER-3]	Fungus
26854	169	765	8	193	-4.422	-2.145	1.73E-08	6.55E-07	1658	craniferina_c13332	CUST_12639_PI416193500	156039205	XP_001586710.1	conserved hypothetical protein [Sclerotinia sclerotiorum 1980] 	Fungus
3438	75	350	8	24	-4.651	-2.218	4.15E-08	1.28E-06	1659	craniferina_c8671	CUST_10253_PI416193500	NA	NA	NA	Fungus
37275	1921	24	1212	14	76.03	6.248	9.49E-06	8.06E-05	1660	craniferina_c10900	CUST_11579_PI416193500	240109555	EER27724.1	hypothetical protein CPC735_030600 [Coccidioides posadasii C735 delta SOWgp]	Fungus
33122	5893	703	707	283	8.852	3.146	1.67E-06	2.12E-05	1661	craniferina_lrc25829	CUST_18215_PI416193496	70995988	XP_752749.1	histone H3 [Aspergillus fumigatus Af293] 	Fungus
24819	113	21	28	2	5.378	2.427	2.15E-07	4.45E-06	1662	craniferina_c22557	CUST_15137_PI416193496	296817459	XP_002849066.1	conserved hypothetical protein [Arthroderma otae CBS 113480] 	Algae
13387	480	81	121	25	6.047	2.596	4.54E-07	7.80E-06	1663	craniferina_c8009	CUST_9720_PI416193500	259488596	CBF88159.1	"TPA: mitochondrial dynamin GTPase (Msp1), putative (AFU_orthologue; AFUA_1G11970) [Aspergillus nidulans FGSC A4]"	Fungus
28742	66	318	23	51	-5.026	-2.329	1.16E-07	2.77E-06	1664	craniferina_c8765	CUST_3602_PI416193496	NA	NA	NA	Algae
35176	182	1025	64	197	-5.798	-2.536	3.63E-07	6.61E-06	1665	craniferina_lrc135	CUST_259_PI416193500	226295108	EEH50528.1	conserved hypothetical protein [Paracoccidioides brasiliensis Pb18]	Fungus
4339	137	23	6	10	6.529	2.707	6.60E-07	1.03E-05	1666	craniferina_c20322	CUST_13015_PI416193496	NA	NA	NA	Fungus
6109	107	23	20	6	4.79	2.26	7.47E-08	2.02E-06	1667	craniferina_lrc310	CUST_586_PI416193500	119473247	XP_001258541.1	hypothetical protein NFIA_060000 [Neosartorya fischeri NRRL 181] 	Fungus
11550	181	30	50	10	6.145	2.619	5.03E-07	8.41E-06	1668	craniferina_c5685	CUST_7720_PI416193500	242791643	XP_002481799.1	"sulfite oxidase, putative [Talaromyces stipitatus ATCC 10500] "	Fungus
32799	218	53	30	13	4.186	2.066	5.27E-09	2.67E-07	1669	craniferina_c8880	CUST_10395_PI416193500	156054404	XP_001593128.1	hypothetical protein SS1G_06050 [Sclerotinia sclerotiorum 1980] 	Fungus
8568	135	552	23	50	-4.113	-2.04	2.62E-09	1.56E-07	1670	craniferina_c17375	CUST_10286_PI416193496	NA	NA	NA	Fungus
18589	12	90	1	36	-7.432	-2.894	1.08E-06	1.52E-05	1671	craniferina_c13985	CUST_7563_PI416193496	NA	NA	NA	Algae
39097	15828	3684	2447	82	4.264	2.092	9.55E-09	4.22E-07	1672	craniferina_c1402	CUST_2468_PI416193500	242790269	XP_002481528.1	RING finger protein [Talaromyces stipitatus ATCC 10500] 	Fungus
4286	128501	23800	14105	1296	5.382	2.428	2.35E-07	4.74E-06	1673	craniferina_lrc462	CUST_860_PI416193500	154319852	XP_001559243.1	hypothetical protein BC1G_02407 [Botryotinia fuckeliana B05.10] 	Fungus
5996	58	8	11	2	6.909	2.788	8.36E-07	1.24E-05	1674	craniferina_c14246	CUST_7772_PI416193496	258569627	XP_002543617.1	conserved hypothetical protein [Uncinocarpus reesii 1704] 	Fungus
19677	20	87	4	6	-4.295	-2.103	1.15E-08	4.81E-07	1675	craniferina_c4468	CUST_1234_PI416193496	NA	NA	NA	Fungus
17729	54	220	3	2	-4.08	-2.029	1.59E-09	1.02E-07	1676	craniferina_c5062	CUST_7088_PI416193500	212534950	XP_002147631.1	"proteasome component Pre6, putative [Penicillium marneffei ATCC 18224] "	Fungus
26157	54	249	3	79	-4.5	-2.17	3.11E-08	1.03E-06	1677	craniferina_c13372	CUST_7037_PI416193496	NA	NA	NA	Fungus
17147	22	3	5	1	7.659	2.937	1.23E-06	1.67E-05	1678	craniferina_c1420	CUST_2498_PI416193500	70992763	XP_751230.1	carboxypeptidase CpyA/Prc1 [Aspergillus fumigatus Af293] 	Algae
19486	552	117	102	7	4.657	2.219	5.10E-08	1.50E-06	1679	craniferina_c22185	CUST_14790_PI416193496	258575817	XP_002542090.1	predicted protein [Uncinocarpus reesii 1704] 	Fungus
6212	6	76	3	17	-15.422	-3.947	4.12E-06	4.20E-05	1680	craniferina_c9512	CUST_4127_PI416193496	NA	NA	NA	Fungus
10574	15950	4196	1652	250	3.793	1.923	5.11E-13	1.60E-10	1681	craniferina_c17694	CUST_14259_PI416193500	189192807	XP_001932742.1	conserved hypothetical protein [Pyrenophora tritici-repentis Pt-1C-BFP] 	Fungus
22882	33	2	11	0	16.328	4.029	4.37E-06	4.39E-05	1682	craniferina_c24506	CUST_16973_PI416193496	NA	NA	NA	Fungus
14789	793	3303	203	218	-4.244	-2.086	9.25E-09	4.13E-07	1683	craniferina_c17771	CUST_10612_PI416193496	NA	NA	NA	Algae
41101	2	86	0	13	-39.936	-5.32	8.07E-06	7.09E-05	1684	craniferina_c21260	CUST_13910_PI416193496	NA	NA	NA	Fungus
7628	7	59	1	27	-7.974	-2.995	1.41E-06	1.86E-05	1685	craniferina_lrc5824	CUST_7876_PI416193500	119497923	XP_001265719.1	terpene synthase metal binding domain protein [Neosartorya fischeri NRRL 181] 	Algae
6465	70	280	18	18	-4.104	-2.037	3.02E-09	1.75E-07	1686	craniferina_c20679	CUST_13354_PI416193496	NA	NA	NA	Algae
26099	270	33	51	19	9.124	3.19	1.92E-06	2.33E-05	1687	craniferina_c17195	CUST_14067_PI416193500	258572850	XP_002545187.1	conserved hypothetical protein [Uncinocarpus reesii 1704] 	Algae
22371	398	64	105	27	6.49	2.698	6.93E-07	1.07E-05	1688	craniferina_c4663	CUST_6655_PI416193500	296421849	XP_002840476.1	hypothetical protein [Tuber melanosporum Mel28] 	Algae
14661	432	82	64	16	5.312	2.409	2.28E-07	4.64E-06	1689	craniferina_c12257	CUST_12287_PI416193500	261351735	EEY14163.1	osmosensing histidine protein kinase SLN1 [Verticillium albo-atrum VaMs.102]	Algae
21190	43	285	11	40	-6.738	-2.752	8.03E-07	1.20E-05	1690	craniferina_c18002	CUST_10816_PI416193496	NA	NA	NA	Algae
3789	32	154	8	37	-4.811	-2.266	8.84E-08	2.27E-06	1691	craniferina_c5964	CUST_1963_PI416193496	156045147	XP_001589129.1	conserved hypothetical protein [Sclerotinia sclerotiorum 1980] 	Fungus
22048	38	174	8	6	-4.586	-2.197	4.34E-08	1.32E-06	1692	craniferina_c4595	CUST_6596_PI416193500	70994004	XP_751849.1	conserved hypothetical protein [Aspergillus fumigatus Af293] 	Algae
32203	13051	3437	1154	378	3.803	1.927	2.19E-12	4.97E-10	1693	craniferina_c3517	CUST_828_PI416193496	291180721	EFE36505.1	hypothetical protein ARB_04026 [Arthroderma benhamiae CBS 112371]	Fungus
34419	153	32	30	3	4.751	2.248	7.79E-08	2.08E-06	1694	craniferina_c11603	CUST_5602_PI416193496	156053792	XP_001592822.1	hypothetical protein SS1G_05744 [Sclerotinia sclerotiorum 1980] 	Fungus
22913	151	15	63	5	9.788	3.291	2.21E-06	2.60E-05	1695	craniferina_c5027	CUST_7035_PI416193500	70992351	XP_751024.1	meiotic recombination protein Mre11 [Aspergillus fumigatus Af293] 	Fungus
36295	48	326	27	42	-7.727	-2.95	1.36E-06	1.82E-05	1696	craniferina_c926	CUST_1669_PI416193500	256721889	EEU35281.1	predicted protein [Nectria haematococca mpVI 77-13-4]	Fungus
41968	165	34	36	7	4.775	2.255	8.41E-08	2.19E-06	1697	craniferina_c25288	CUST_17706_PI416193496	159124088	EDP49206.1	"Rho GTPase activator (Bem3), putative [Aspergillus fumigatus A1163]"	Fungus
8831	113	23	9	10	5.368	2.424	2.61E-07	5.13E-06	1698	craniferina_c18388	CUST_11171_PI416193496	NA	NA	NA	Fungus
3534	22	113	6	6	-5.34	-2.417	2.54E-07	5.04E-06	1699	craniferina_c12023	CUST_5922_PI416193496	NA	NA	NA	Fungus
26169	270	30	69	9	8.902	3.154	1.89E-06	2.31E-05	1700	craniferina_c24632	CUST_17091_PI416193496	NA	NA	NA	Algae
13051	78	365	32	59	-4.877	-2.286	1.10E-07	2.66E-06	1701	craniferina_lrc3431	CUST_802_PI416193496	NA	NA	NA	Fungus
38799	94	399	16	95	-4.194	-2.068	8.47E-09	3.84E-07	1702	craniferina_c18917	CUST_11673_PI416193496	NA	NA	NA	Fungus
10938	29	2	7	1	12.641	3.66	3.39E-06	3.62E-05	1703	craniferina_c18318	CUST_11105_PI416193496	NA	NA	NA	Fungus
29990	70	17	15	2	4.084	2.03	3.19E-09	1.82E-07	1704	craniferina_c9231	CUST_3922_PI416193496	171695394	XP_001912621.1	hypothetical protein [Podospora anserina S mat+] 	Fungus
21496	105	436	18	76	-4.135	-2.048	5.61E-09	2.80E-07	1705	craniferina_c3231	CUST_719_PI416193496	295669180	XP_002795138.1	conserved hypothetical protein [Paracoccidioides brasiliensis Pb01] 	Fungus
42288	766	3139	167	115	-4.167	-2.059	7.42E-09	3.44E-07	1706	craniferina_c11271	CUST_5370_PI416193496	169612459	XP_001799647.1	hypothetical protein SNOG_09352 [Phaeosphaeria nodorum SN15] 	Fungus
12290	636	65	265	17	9.404	3.233	2.17E-06	2.56E-05	1707	craniferina_c4718	CUST_6706_PI416193500	NA	NA	NA	Fungus
40542	226	23	62	15	11.012	3.461	2.88E-06	3.19E-05	1708	craniferina_c15809	CUST_13466_PI416193500	121700947	XP_001268738.1	"heat shock protein Hsp98/Hsp104/ClpA, putative [Aspergillus clavatus NRRL 1] "	Fungus
13848	292	35	104	12	8.326	3.058	1.72E-06	2.16E-05	1709	craniferina_c27466	CUST_19790_PI416193496	240106815	EER25002.1	"Dynein heavy chain, cytosolic , putative [Coccidioides posadasii C735 delta SOWgp]"	Fungus
38714	9	48	4	9	-5.267	-2.397	2.36E-07	4.76E-06	1710	craniferina_c1716	CUST_2957_PI416193500	NA	NA	NA	Algae
31840	2	40	0	14	-20.341	-4.346	5.80E-06	5.47E-05	1711	craniferina_c13058	CUST_6763_PI416193496	145245427	XP_001394981.1	hypothetical protein An11g10240 [Aspergillus niger] 	Fungus
34313	559	128	123	31	4.382	2.132	2.60E-08	8.97E-07	1712	craniferina_c9133	CUST_3856_PI416193496	NA	NA	NA	Fungus
7856	28	5	4	2	6.478	2.695	7.68E-07	1.16E-05	1713	craniferina_c16862	CUST_9890_PI416193496	NA	NA	NA	Fungus
2468	14515	3460	1403	190	4.186	2.066	9.64E-09	4.25E-07	1714	craniferina_c6251	CUST_8278_PI416193500	189197201	XP_001934938.1	conserved hypothetical protein [Pyrenophora tritici-repentis Pt-1C-BFP] 	Algae
12035	34	142	4	8	-4.175	-2.062	9.25E-09	4.13E-07	1715	craniferina_c7104	CUST_8988_PI416193500	NA	NA	NA	Fungus
37297	7	36	3	8	-5.271	-2.398	2.51E-07	4.99E-06	1716	craniferina_c10221	CUST_4634_PI416193496	NA	NA	NA	Algae
13375	962	189	276	54	5.094	2.349	1.85E-07	3.95E-06	1717	craniferina_c16356	CUST_9496_PI416193496	156044226	XP_001588669.1	hypothetical protein SS1G_10216 [Sclerotinia sclerotiorum 1980] 	Algae
13660	41	4	11	3	12.138	3.601	3.43E-06	3.66E-05	1718	craniferina_c15597	CUST_13383_PI416193500	119487667	XP_001262565.1	hypothetical protein NFIA_031010 [Neosartorya fischeri NRRL 181] 	Fungus
14518	89	382	5	96	-4.204	-2.072	1.12E-08	4.72E-07	1719	craniferina_c20682	CUST_13357_PI416193496	NA	NA	NA	Fungus
3782	59	348	10	6	-5.916	-2.565	5.20E-07	8.62E-06	1720	craniferina_c25052	CUST_17479_PI416193496	NA	NA	NA	Fungus
42720	85	16	14	4	5.379	2.427	2.95E-07	5.62E-06	1721	craniferina_c19534	CUST_14507_PI416193500	291186614	EFE42038.1	hypothetical protein TRV_03216 [Trichophyton verrucosum HKI 0517]	Fungus
15302	729	178	139	27	4.071	2.025	3.89E-09	2.12E-07	1722	Cr_DMidi_9601F05.ab1	CUST_16344_PI416193500	242790689	XP_002481603.1	"phosphatidylinositol 3,5-bisphosphate-binding protein, putative [Talaromyces stipitatus ATCC 10500] "	Fungus
1899	2	17	0	9	-6.953	-2.798	1.08E-06	1.52E-05	1723	Cr_Mini_01B01.ab1	CUST_17855_PI416193500	NA	NA	NA	Fungus
17080	71	32212	64	4650	-1166.268	-10.188	1.52E-05	0.000116258	1724	craniferina_c6169	CUST_8198_PI416193500	145252774	XP_001397900.1	hypothetical protein An16g05920 [Aspergillus niger] 	Fungus
10895	2	12	0	1	-6.001	-2.585	5.70E-07	9.20E-06	1725	craniferina_c9589	CUST_4183_PI416193496	NA	NA	NA	Fungus
27303	1451	9343	594	388	-6.906	-2.788	1.08E-06	1.52E-05	1726	craniferina_c10985	CUST_11634_PI416193500	NA	NA	NA	Fungus
3233	102236	24132	16066	2212	4.215	2.075	1.26E-08	5.13E-07	1727	Cr_DMini_4897E12.ab1	CUST_17293_PI416193500	NA	NA	NA	Fungus
42209	1664	326	264	126	5.3	2.406	2.74E-07	5.32E-06	1728	craniferina_c18750	CUST_11514_PI416193496	156048138	XP_001590036.1	hypothetical protein SS1G_08800 [Sclerotinia sclerotiorum 1980] 	Fungus
27241	345	37	152	11	9.159	3.195	2.23E-06	2.62E-05	1729	craniferina_c12549	CUST_6344_PI416193496	NA	NA	NA	Algae
42003	143	19	25	4	7.6	2.926	1.45E-06	1.90E-05	1730	craniferina_c5422	CUST_1695_PI416193496	226287268	EEH42781.1	DNA excision repair protein (Rad26L) [Paracoccidioides brasiliensis Pb18]	Fungus
7672	103	16	19	2	6.44	2.687	8.26E-07	1.23E-05	1731	craniferina_c17226	CUST_14080_PI416193500	119174022	XP_001239372.1	hypothetical protein CIMG_08993 [Coccidioides immitis RS]	Fungus
20572	3601	803	826	184	4.497	2.169	4.82E-08	1.43E-06	1732	craniferina_c3850	CUST_5786_PI416193500	67904134	XP_682323.1	hypothetical protein AN9054.2 [Aspergillus nidulans FGSC A4] 	Algae
19151	146	787	34	39	-5.512	-2.463	3.80E-07	6.84E-06	1733	craniferina_c17004	CUST_13976_PI416193500	119485506	XP_001262187.1	"amino acid permease, putative [Neosartorya fischeri NRRL 181] "	Algae
13210	749	171	106	26	4.4	2.137	3.64E-08	1.17E-06	1734	craniferina_c8715	CUST_10281_PI416193500	115491973	XP_001210614.1	conserved hypothetical protein [Aspergillus terreus NIH2624] 	Fungus
41061	943	183	327	44	5.01	2.325	1.79E-07	3.85E-06	1735	craniferina_c26968	CUST_19316_PI416193496	242786807	XP_002480878.1	"two-component osmosensing histidine kinase (Bos1), putative [Talaromyces stipitatus ATCC 10500] "	Fungus
3159	803	25611	663	4025	-60.821	-5.927	1.09E-05	8.98E-05	1736	craniferina_lrc629	CUST_1150_PI416193500	238493877	XP_002378175.1	conserved hypothetical protein [Aspergillus flavus NRRL3357] 	Algae
17342	245	44	47	7	5.584	2.481	4.12E-07	7.25E-06	1737	craniferina_c985	CUST_1774_PI416193500	NA	NA	NA	Fungus
1184	148	597	5	50	-4.029	-2.011	3.45E-09	1.93E-07	1738	craniferina_c4572	CUST_1286_PI416193496	NA	NA	NA	Algae
3530	414	74	110	6	5.453	2.447	3.64E-07	6.62E-06	1739	craniferina_c17268	CUST_14101_PI416193500	156053229	XP_001592541.1	DNA repair protein rhp51 [Sclerotinia sclerotiorum 1980] 	Fungus
40355	114	3	58	1	30.818	4.946	8.37E-06	7.29E-05	1740	craniferina_c23841	CUST_16347_PI416193496	NA	NA	NA	Fungus
44183	59	325	19	47	-5.659	-2.5	4.56E-07	7.82E-06	1741	craniferina_c3409	CUST_5232_PI416193500	37787190	AAO60167.1	syctalone dehydratase I [Ceratocystis resinifera]	Fungus
35542	4	34	2	6	-9.214	-3.204	2.30E-06	2.67E-05	1742	craniferina_c5058	CUST_7081_PI416193500	239613033	EEQ90020.1	oxidoreductase [Ajellomyces dermatitidis ER-3]	Algae
36398	180	26	52	15	7.661	2.937	1.55E-06	2.00E-05	1743	craniferina_c15598	CUST_8893_PI416193496	67522100	XP_659111.1	hypothetical protein AN1507.2 [Aspergillus nidulans FGSC A4] 	Fungus
23898	481	86	144	39	5.965	2.576	5.95E-07	9.55E-06	1744	craniferina_c16679	CUST_9751_PI416193496	67525721	XP_660922.1	hypothetical protein AN3318.2 [Aspergillus nidulans FGSC A4] 	Fungus
30468	59	1899	32	296	-34.957	-5.127	9.07E-06	7.78E-05	1745	craniferina_c22267	CUST_14871_PI416193496	256722816	EEU36196.1	hypothetical protein NECHADRAFT_87129 [Nectria haematococca mpVI 77-13-4]	Fungus
29538	41917	8916	5390	887	4.69	2.23	9.22E-08	2.34E-06	1746	craniferina_lrc1218	CUST_137_PI416193496	NA	NA	NA	Fungus
5161	157	845	28	10	-5.456	-2.448	3.72E-07	6.74E-06	1747	craniferina_c17004	CUST_13975_PI416193500	119485506	XP_001262187.1	"amino acid permease, putative [Neosartorya fischeri NRRL 181] "	Algae
15080	119	521	23	72	-4.394	-2.136	3.79E-08	1.20E-06	1748	craniferina_c5391	CUST_1677_PI416193496	NA	NA	NA	Algae
43415	172	962	70	201	-5.823	-2.542	5.31E-07	8.77E-06	1749	craniferina_c10070	CUST_11081_PI416193500	154300775	XP_001550802.1	hypothetical protein BC1G_10687 [Botryotinia fuckeliana B05.10] 	Algae
23732	113	487	7	118	-4.25	-2.087	1.83E-08	6.78E-07	1750	craniferina_c3727	CUST_5628_PI416193500	NA	NA	NA	Fungus
26936	46	11	7	1	4.138	2.049	1.01E-08	4.39E-07	1751	craniferina_c20954	CUST_13618_PI416193496	154291778	XP_001546469.1	hypothetical protein BC1G_15048 [Botryotinia fuckeliana B05.10] 	Fungus
1682	29	110	6	2	-3.879	-1.956	4.40E-10	3.73E-08	1752	craniferina_c13029	CUST_6737_PI416193496	159476380	XP_001696289.1	glycine/D-amino acid oxidase-like protein [Chlamydomonas reinhardtii] 	Algae
33631	2	15	0	5	-7.735	-2.951	1.65E-06	2.10E-05	1753	craniferina_c8307	CUST_3327_PI416193496	NA	NA	NA	Fungus
31606	1103	165	285	72	7.002	2.808	1.20E-06	1.65E-05	1754	craniferina_c17200	CUST_10149_PI416193496	119469437	XP_001257938.1	"SCF ubiquitin ligase subunit CulC, putative [Neosartorya fischeri NRRL 181] "	Fungus
8797	6	64	1	4	-10.412	-3.38	2.95E-06	3.25E-05	1755	craniferina_c9635	CUST_4214_PI416193496	NA	NA	NA	Fungus
33376	59	7	6	4	10.92	3.449	3.22E-06	3.48E-05	1756	craniferina_c9547	CUST_10786_PI416193500	115386754	XP_001209918.1	conserved hypothetical protein [Aspergillus terreus NIH2624] 	Algae
5467	50	10	8	1	4.786	2.259	1.22E-07	2.89E-06	1757	craniferina_c26820	CUST_19173_PI416193496	NA	NA	NA	Fungus
34278	24	2	5	0	10.279	3.362	2.91E-06	3.22E-05	1758	craniferina_c5728	CUST_7761_PI416193500	154317146	XP_001557893.1	predicted protein [Botryotinia fuckeliana B05.10] 	Fungus
40895	81	373	22	76	-4.664	-2.221	8.99E-08	2.30E-06	1759	craniferina_lrc9210	CUST_3909_PI416193496	NA	NA	NA	Fungus
25176	878	7967	86	871	-9.072	-3.181	2.31E-06	2.68E-05	1760	craniferina_c8552	CUST_10171_PI416193500	256726134	EEU39496.1	hypothetical protein NECHADRAFT_81730 [Nectria haematococca mpVI 77-13-4]	Fungus
2894	3	13	0	8	-4.56	-2.189	6.93E-08	1.90E-06	1761	Cr_WMidi_8257F08.ab1	CUST_18684_PI416193500	259489603	CBF90011.1	"TPA: oxidoreductase, 2OG-Fe(II) oxygenase family, putative (AFU_orthologue; AFUA_5G11160) [Aspergillus nidulans FGSC A4]"	Fungus
44448	212	39	47	13	5.497	2.459	4.07E-07	7.19E-06	1762	craniferina_c24678	CUST_17134_PI416193496	NA	NA	NA	Fungus
40004	774	158	154	23	4.868	2.283	1.51E-07	3.39E-06	1763	craniferina_c18312	CUST_11099_PI416193496	189207697	XP_001940182.1	conserved hypothetical protein [Pyrenophora tritici-repentis Pt-1C-BFP] 	Algae
43207	276	54	15	22	5.454	2.447	3.92E-07	7.00E-06	1764	craniferina_c15658	CUST_13407_PI416193500	NA	NA	NA	Fungus
3330	45	220	4	32	-4.855	-2.279	1.49E-07	3.37E-06	1765	craniferina_c5525	CUST_7564_PI416193500	256725321	EEU38685.1	hypothetical protein NECHADRAFT_45867 [Nectria haematococca mpVI 77-13-4]	Fungus
38881	1022	5682	405	403	-5.929	-2.568	6.19E-07	9.82E-06	1766	craniferina_c2783	CUST_4450_PI416193500	119196353	XP_001248780.1	hypothetical protein CIMG_02551 [Coccidioides immitis RS]	Fungus
17687	298	58	54	12	5.158	2.367	2.60E-07	5.13E-06	1767	craniferina_c10123	CUST_11121_PI416193500	119183740	XP_001242868.1	hypothetical protein CIMG_06764 [Coccidioides immitis RS]	Fungus
15226	3	130	2	48	-42.724	-5.417	1.03E-05	8.59E-05	1768	craniferina_c12446	CUST_12366_PI416193500	NA	NA	NA	Fungus
17296	6012	1229	784	99	4.876	2.286	1.61E-07	3.56E-06	1769	craniferina_c24036	CUST_16532_PI416193496	145230291	XP_001389454.1	hypothetical protein An01g10360 [Aspergillus niger] 	Fungus
21219	20	267	14	28	-18.185	-4.185	6.03E-06	5.63E-05	1770	craniferina_c16654	CUST_13809_PI416193500	146324020	XP_747965.2	ferrooxidoreductase Fet3 [Aspergillus fumigatus Af293] 	Fungus
21868	218	48	30	13	4.668	2.223	9.76E-08	2.44E-06	1771	craniferina_c25278	CUST_17697_PI416193496	NA	NA	NA	Fungus
35648	167	35	28	7	4.801	2.263	1.42E-07	3.23E-06	1772	craniferina_c24755	CUST_17202_PI416193496	NA	NA	NA	Algae
2160	2009	366	463	73	5.473	2.452	4.13E-07	7.26E-06	1773	craniferina_c23362	CUST_15899_PI416193496	NA	NA	NA	Fungus
45196	8	40	3	10	-4.873	-2.285	1.64E-07	3.62E-06	1774	craniferina_c18087	CUST_10894_PI416193496	NA	NA	NA	Fungus
43187	23461	124588	7252	11805	-5.491	-2.457	4.31E-07	7.51E-06	1775	craniferina_lrc146	CUST_282_PI416193500	255951026	XP_002566280.1	Pc22g23890 [Penicillium chrysogenum Wisconsin 54-1255] 	Fungus
39882	107	4	81	1	20.004	4.322	6.71E-06	6.13E-05	1776	craniferina_lrc1083	CUST_1945_PI416193500	NA	NA	NA	Algae
11282	15282	4156	1149	65	3.671	1.876	5.06E-13	1.60E-10	1777	craniferina_c17694	CUST_14260_PI416193500	189192807	XP_001932742.1	conserved hypothetical protein [Pyrenophora tritici-repentis Pt-1C-BFP] 	Fungus
19249	170	721	32	84	-4.273	-2.095	2.77E-08	9.41E-07	1778	craniferina_lrc693	CUST_1261_PI416193500	115394880	XP_001213451.1	conserved hypothetical protein [Aspergillus terreus NIH2624] 	Fungus
43569	867	128	292	8	6.497	2.7	1.03E-06	1.47E-05	1779	craniferina_c1241	CUST_142_PI416193496	242794727	XP_002482434.1	"peptide chain release factor eRF/aRF, subunit 1 [Talaromyces stipitatus ATCC 10500] "	Algae
20338	578	99	88	19	5.849	2.548	6.10E-07	9.71E-06	1780	craniferina_c9738	CUST_4286_PI416193496	261196047	XP_002624427.1	GTP-binding protein LepA [Ajellomyces dermatitidis SLH14081] 	Fungus
39487	35	2	3	0	14.976	3.905	5.28E-06	5.09E-05	1781	craniferina_c17333	CUST_14130_PI416193500	NA	NA	NA	Fungus
10256	122	502	29	88	-4.152	-2.054	1.43E-08	5.64E-07	1782	craniferina_c22620	CUST_15194_PI416193496	NA	NA	NA	Algae
24739	18	68	2	12	-3.851	-1.945	5.87E-10	4.70E-08	1783	craniferina_c3091	CUST_4843_PI416193500	258568520	XP_002585004.1	conserved hypothetical protein [Uncinocarpus reesii 1704] 	Fungus
41854	986	166	126	30	5.978	2.58	7.01E-07	1.08E-05	1784	craniferina_c25795	CUST_18182_PI416193496	169604268	XP_001795555.1	hypothetical protein SNOG_05145 [Phaeosphaeria nodorum SN15] 	Fungus
14342	300	75	4	13	4.023	2.008	5.68E-09	2.81E-07	1785	craniferina_c23351	CUST_15888_PI416193496	289621159	CBI51942.1	unnamed protein product [Sordaria macrospora]	Algae
44247	907	182	245	31	4.903	2.294	1.91E-07	4.04E-06	1786	craniferina_c6333	CUST_2158_PI416193496	169617165	XP_001801997.1	hypothetical protein SNOG_11759 [Phaeosphaeria nodorum SN15] 	Fungus
30195	6210	1461	1265	116	4.205	2.072	2.05E-08	7.38E-07	1787	craniferina_c9380	CUST_4025_PI416193496	NA	NA	NA	Fungus
21677	678	3191	221	552	-4.817	-2.268	1.63E-07	3.60E-06	1788	craniferina_c8848	CUST_3657_PI416193496	NA	NA	NA	Fungus
23665	24066	127914	7823	10244	-5.521	-2.465	4.79E-07	8.14E-06	1789	craniferina_c24501	CUST_16968_PI416193496	NA	NA	NA	Fungus
37915	11598	56319	5558	7681	-5.35	-2.42	3.96E-07	7.04E-06	1790	craniferina_c4513	CUST_6516_PI416193500	240281408	EER44911.1	kynurenine 3-monooxygenase [Ajellomyces capsulatus H143]	Fungus
17848	171	786	52	149	-4.687	-2.229	1.18E-07	2.80E-06	1791	craniferina_lrc2006	CUST_306_PI416193496	NA	NA	NA	Fungus
22626	36	414	8	247	-10.04	-3.328	3.16E-06	3.43E-05	1792	craniferina_lrc28321	CUST_15372_PI416193500	NA	NA	NA	Fungus
21400	585	2217	53	209	-3.787	-1.921	1.79E-10	1.81E-08	1793	Cr_DMidi_5473E12.ab1	CUST_15875_PI416193500	258569198	XP_002585343.1	3-deoxy-7-phosphoheptulonate synthase [Uncinocarpus reesii 1704] 	Fungus
3380	45	326	17	9	-7.658	-2.937	1.80E-06	2.24E-05	1794	craniferina_c26801	CUST_19154_PI416193496	NA	NA	NA	Fungus
35294	289	1472	36	283	-5.067	-2.341	2.67E-07	5.21E-06	1795	craniferina_c26868	CUST_19218_PI416193496	NA	NA	NA	Fungus
36863	36	2	3	0	17.299	4.113	6.20E-06	5.75E-05	1796	craniferina_c17333	CUST_14129_PI416193500	NA	NA	NA	Fungus
7249	336	79	25	5	4.238	2.083	2.73E-08	9.29E-07	1797	craniferina_c10824	CUST_5057_PI416193496	156055582	XP_001593715.1	predicted protein [Sclerotinia sclerotiorum 1980] 	Fungus
28424	221	4	68	4	67.351	6.074	1.27E-05	0.000101194	1798	craniferina_c10053	CUST_11073_PI416193500	145259288	XP_001402323.1	hypothetical protein An04g09670 [Aspergillus niger] 	Algae
27628	117	1180	56	99	-11.109	-3.474	3.76E-06	3.92E-05	1799	craniferina_c15691	CUST_8965_PI416193496	NA	NA	NA	Fungus
40864	39	4	18	2	9.74	3.284	3.06E-06	3.34E-05	1800	craniferina_c15863	CUST_9107_PI416193496	189190306	XP_001931492.1	endothelin-converting enzyme 1 [Pyrenophora tritici-repentis Pt-1C-BFP] 	Fungus
37386	1866	303	492	80	6.142	2.619	8.62E-07	1.27E-05	1801	craniferina_c4384	CUST_6379_PI416193500	115391201	XP_001213105.1	hypothetical protein ATEG_03927 [Aspergillus terreus NIH2624] 	Algae
8813	58	6	21	5	12.25	3.615	4.31E-06	4.35E-05	1802	craniferina_c18031	CUST_10842_PI416193496	296818097	XP_002849385.1	actin family protein [Arthroderma otae CBS 113480] 	Fungus
10991	3412	26435	1792	3828	-8.798	-3.137	2.46E-06	2.81E-05	1803	craniferina_lrc674	CUST_1228_PI416193500	256732413	EEU45762.1	predicted protein [Nectria haematococca mpVI 77-13-4]	Fungus
42528	202	942	64	193	-4.759	-2.251	1.55E-07	3.46E-06	1804	craniferina_c5971	CUST_8004_PI416193500	156049851	XP_001590892.1	hypothetical protein SS1G_08633 [Sclerotinia sclerotiorum 1980] 	Algae
5219	25	2236	20	610	-155.936	-7.285	1.63E-05	0.000122723	1805	craniferina_c15456	CUST_8778_PI416193496	NA	NA	NA	Fungus
3010	21	77	0	3	-3.713	-1.893	3.48E-11	4.78E-09	1806	Cr_WMidi_5761F12.ab1	CUST_18119_PI416193500	NA	NA	NA	Fungus
45065	141	935	45	90	-6.898	-2.786	1.39E-06	1.84E-05	1807	craniferina_c22908	CUST_15465_PI416193496	291183777	EFE39375.1	hypothetical protein TRV_05968 [Trichophyton verrucosum HKI 0517]	Fungus
35225	350	64	100	9	5.342	2.417	4.18E-07	7.32E-06	1808	craniferina_lrc697	CUST_1267_PI416193500	NA	NA	NA	Fungus
32135	364	74	110	1	4.771	2.254	1.62E-07	3.58E-06	1809	craniferina_c12886	CUST_6621_PI416193496	242769032	XP_002341687.1	sulfate transporter family protein [Talaromyces stipitatus ATCC 10500] 	Algae
10236	189	49	29	3	3.847	1.944	8.88E-10	6.48E-08	1810	craniferina_c23248	CUST_15790_PI416193496	154320412	XP_001559522.1	hypothetical protein BC1G_01678 [Botryotinia fuckeliana B05.10] 	Fungus
26665	27	142	3	21	-5.263	-2.396	3.75E-07	6.78E-06	1811	craniferina_c11061	CUST_5220_PI416193496	189201225	XP_001936949.1	conserved hypothetical protein [Pyrenophora tritici-repentis Pt-1C-BFP] 	Algae
39206	29	116	7	8	-4.036	-2.013	8.70E-09	3.93E-07	1812	craniferina_c21421	CUST_14682_PI416193500	189188114	XP_001930396.1	integral membrane protein [Pyrenophora tritici-repentis Pt-1C-BFP] 	Fungus
5785	6233	66996	1822	11878	-10.955	-3.453	3.83E-06	3.98E-05	1813	craniferina_c1699	CUST_2929_PI416193500	256728173	EEU41530.1	hypothetical protein NECHADRAFT_87703 [Nectria haematococca mpVI 77-13-4]	Algae
31256	170	784	46	166	-4.651	-2.218	1.17E-07	2.79E-06	1814	craniferina_lrc12787	CUST_6541_PI416193496	NA	NA	NA	Fungus
29394	414	22	77	22	26.904	4.75	9.19E-06	7.87E-05	1815	craniferina_c14058	CUST_12848_PI416193500	169625083	XP_001805946.1	hypothetical protein SNOG_15808 [Phaeosphaeria nodorum SN15] 	Fungus
19024	20	3	2	2	7.462	2.9	1.76E-06	2.20E-05	1816	craniferina_c16746	CUST_13856_PI416193500	NA	NA	NA	Algae
38135	33	2	1	0	14.532	3.861	5.47E-06	5.21E-05	1817	craniferina_c11652	CUST_12013_PI416193500	NA	NA	NA	Fungus
11835	157	27	48	1	5.586	2.482	5.54E-07	9.03E-06	1818	craniferina_c15546	CUST_8849_PI416193496	296416566	XP_002837947.1	hypothetical protein [Tuber melanosporum Mel28] 	Algae
13453	47	211	16	33	-4.631	-2.211	1.15E-07	2.76E-06	1819	craniferina_lrc27535	CUST_19859_PI416193496	NA	NA	NA	Fungus
37545	14029	3743	1895	278	3.733	1.9	1.10E-10	1.23E-08	1820	craniferina_c3820	CUST_5759_PI416193500	296417426	XP_002838359.1	hypothetical protein [Tuber melanosporum Mel28] 	Algae
29996	80	434	12	131	-5.3	-2.406	4.10E-07	7.23E-06	1821	craniferina_c15091	CUST_8486_PI416193496	291178559	EFE34348.1	hypothetical protein ARB_06748 [Arthroderma benhamiae CBS 112371]	Fungus
32099	170	791	54	162	-4.748	-2.247	1.63E-07	3.61E-06	1822	craniferina_lrc21987	CUST_14600_PI416193496	NA	NA	NA	Fungus
17614	167	763	37	101	-4.606	-2.203	1.12E-07	2.71E-06	1823	craniferina_c27849	CUST_20144_PI416193496	NA	NA	NA	Fungus
29370	84	343	19	78	-4.085	-2.03	1.34E-08	5.38E-07	1824	craniferina_c8355	CUST_3352_PI416193496	168064899	XP_001784395.1	predicted protein [Physcomitrella patens subsp. patens] 	Algae
4288	421	97	81	9	4.292	2.102	4.36E-08	1.33E-06	1825	craniferina_c2386	CUST_3943_PI416193500	189199994	XP_001936334.1	homeoprotein [Pyrenophora tritici-repentis Pt-1C-BFP] 	Algae
12349	5185	279	649	54	18.714	4.226	7.32E-06	6.58E-05	1826	craniferina_c11527	CUST_11930_PI416193500	116203745	XP_001227683.1	hypothetical protein CHGG_09756 [Chaetomium globosum CBS 148.51] 	Fungus
7993	19	81	4	11	-4.269	-2.094	4.08E-08	1.27E-06	1827	craniferina_c11879	CUST_5808_PI416193496	NA	NA	NA	Fungus
6176	1485	21	172	20	97.015	6.6	1.50E-05	0.000115344	1828	craniferina_c3288	CUST_5086_PI416193500	189198059	XP_001935367.1	predicted protein [Pyrenophora tritici-repentis Pt-1C-BFP] 	Fungus
42708	136	2844	25	311	-21.012	-4.393	8.03E-06	7.07E-05	1829	craniferina_c16678	CUST_13823_PI416193500	NA	NA	NA	Algae
12334	95	374	4	52	-3.896	-1.962	3.09E-09	1.77E-07	1830	craniferina_c7040	CUST_2565_PI416193496	258565283	XP_002583386.1	hypothetical protein UREG_06353 [Uncinocarpus reesii 1704] 	Fungus
6790	102	476	18	70	-4.696	-2.231	1.52E-07	3.42E-06	1831	craniferina_c27168	CUST_19507_PI416193496	NA	NA	NA	Fungus
19196	173	33	10	6	5.214	2.382	3.80E-07	6.84E-06	1832	craniferina_c24662	CUST_17119_PI416193496	NA	NA	NA	Fungus
27719	101	14	18	4	7.421	2.892	1.83E-06	2.26E-05	1833	craniferina_c15716	CUST_8986_PI416193496	67528310	XP_661957.1	hypothetical protein AN4353.2 [Aspergillus nidulans FGSC A4] 	Fungus
44314	58	227	6	55	-3.874	-1.954	2.18E-09	1.33E-07	1834	craniferina_c7546	CUST_9329_PI416193500	212529116	XP_002144715.1	"metallopeptidase family M24, putative [Penicillium marneffei ATCC 18224] "	Fungus
36370	4	23	3	1	-7.739	-2.952	2.06E-06	2.46E-05	1835	craniferina_c13791	CUST_7399_PI416193496	NA	NA	NA	Algae
24455	98	401	27	42	-4.202	-2.071	3.19E-08	1.05E-06	1836	craniferina_lrc101	CUST_194_PI416193500	238496737	XP_002379604.1	conserved hypothetical protein [Aspergillus flavus NRRL3357] 	Fungus
6265	212	991	70	113	-4.817	-2.268	2.06E-07	4.29E-06	1837	craniferina_c2022	CUST_3423_PI416193500	154322729	XP_001560679.1	hypothetical protein BC1G_00707 [Botryotinia fuckeliana B05.10] 	Fungus
14276	242	51	58	7	4.638	2.213	1.33E-07	3.09E-06	1838	craniferina_c2280	CUST_3784_PI416193500	119175345	XP_001239916.1	hypothetical protein CIMG_09537 [Coccidioides immitis RS]	Fungus
28936	247	1137	95	127	-4.812	-2.267	2.03E-07	4.23E-06	1839	craniferina_lrc2501	CUST_4103_PI416193500	242784354	XP_002480370.1	"cell wall protein, putative [Talaromyces stipitatus ATCC 10500] "	Fungus
22931	888	156	241	47	5.734	2.519	6.92E-07	1.07E-05	1840	craniferina_c2742	CUST_4393_PI416193500	154318628	XP_001558632.1	hypothetical protein BC1G_02703 [Botryotinia fuckeliana B05.10] 	Fungus
14535	525	115	74	30	4.664	2.221	1.42E-07	3.24E-06	1841	craniferina_c6015	CUST_1990_PI416193496	NA	NA	NA	Fungus
44264	2531	544	119	42	4.661	2.221	1.43E-07	3.25E-06	1842	craniferina_c11452	CUST_11891_PI416193500	169609496	XP_001798167.1	hypothetical protein SNOG_07840 [Phaeosphaeria nodorum SN15] 	Fungus
28137	519	21	64	16	40.684	5.346	1.19E-05	9.59E-05	1843	craniferina_c19691	CUST_12409_PI416193496	NA	NA	NA	Algae
633	992	174	248	42	5.716	2.515	6.97E-07	1.08E-05	1844	craniferina_c5806	CUST_7846_PI416193500	119484262	XP_001262034.1	RING finger protein [Neosartorya fischeri NRRL 181] 	Fungus
3200	653	83	216	23	7.792	2.962	2.14E-06	2.54E-05	1845	craniferina_c11660	CUST_5644_PI416193496	242777917	XP_002479130.1	"heat shock protein Hsp98/Hsp104/ClpA, putative [Talaromyces stipitatus ATCC 10500] "	Fungus
1383	7	106	4	24	-18.757	-4.229	7.60E-06	6.78E-05	1846	craniferina_c12882	CUST_6618_PI416193496	NA	NA	NA	Fungus
28254	734	5	572	4	97.462	6.607	1.55E-05	0.000118068	1847	craniferina_c4005	CUST_5952_PI416193500	258575227	XP_002541795.1	hypothetical protein UREG_01311 [Uncinocarpus reesii 1704] 	Fungus
23285	45	2	7	1	19.676	4.298	7.92E-06	7.01E-05	1848	Cr_DMini_1249G01.ab1	CUST_16667_PI416193500	NA	NA	NA	Fungus
43425	204	46	19	8	4.435	2.149	8.33E-08	2.17E-06	1849	craniferina_c15658	CUST_13408_PI416193500	NA	NA	NA	Fungus
13045	739	151	231	46	4.893	2.291	2.47E-07	4.92E-06	1850	craniferina_c5944	CUST_7983_PI416193500	154321786	XP_001560208.1	hypothetical protein BC1G_01040 [Botryotinia fuckeliana B05.10] 	Algae
28492	198	2	121	0	83.563	6.385	1.49E-05	0.000114617	1851	Cr_WMidi_8449G02.ab1	CUST_18832_PI416193500	NA	NA	NA	Fungus
15311	192	797	27	121	-4.137	-2.049	2.53E-08	8.83E-07	1852	craniferina_c26013	CUST_18394_PI416193496	156045703	XP_001589407.1	hypothetical protein SS1G_10046 [Sclerotinia sclerotiorum 1980] 	Algae
11719	20	96	5	20	-4.897	-2.292	2.54E-07	5.03E-06	1853	craniferina_c16732	CUST_13852_PI416193500	NA	NA	NA	Fungus
11938	25	109	9	18	-4.435	-2.149	8.49E-08	2.20E-06	1854	craniferina_lrc28407	CUST_20596_PI416193496	NA	NA	NA	Fungus
11543	3174	564	913	79	5.516	2.464	5.85E-07	9.43E-06	1855	craniferina_c14172	CUST_7713_PI416193496	159481478	XP_001698806.1	"ClpB chaperone, Hsp100 family [Chlamydomonas reinhardtii] "	Algae
12046	2	54	0	8	-27.127	-4.762	1.01E-05	8.47E-05	1856	craniferina_lrc1567	CUST_2728_PI416193500	NA	NA	NA	Algae
39101	2	12	0	6	-4.414	-2.142	8.15E-08	2.14E-06	1857	Cr_DMini_4609G06.ab1	CUST_17155_PI416193500	NA	NA	NA	Algae
8511	296	2133	124	181	-7.723	-2.949	2.15E-06	2.55E-05	1858	craniferina_c13818	CUST_12774_PI416193500	256729259	EEU42613.1	hypothetical protein NECHADRAFT_95742 [Nectria haematococca mpVI 77-13-4]	Fungus
2238	57	259	9	23	-4.592	-2.199	1.30E-07	3.03E-06	1859	craniferina_c23562	CUST_16084_PI416193496	67522921	XP_659521.1	hypothetical protein AN1917.2 [Aspergillus nidulans FGSC A4] 	Fungus
7732	2495	560	104	40	4.461	2.157	9.69E-08	2.43E-06	1860	craniferina_c11452	CUST_11892_PI416193500	169609496	XP_001798167.1	hypothetical protein SNOG_07840 [Phaeosphaeria nodorum SN15] 	Fungus
21666	4	165	4	13	-54.066	-5.757	1.35E-05	0.000105769	1861	craniferina_c16215	CUST_13637_PI416193500	242801985	XP_002483884.1	"WD-repeat protein, putative [Talaromyces stipitatus ATCC 10500] "	Fungus
3716	121	513	19	98	-4.225	-2.079	4.26E-08	1.31E-06	1862	craniferina_c8653	CUST_3531_PI416193496	NA	NA	NA	Fungus
9530	241	883	41	124	-3.672	-1.876	6.36E-11	7.78E-09	1863	craniferina_c22467	CUST_14784_PI416193500	169615387	XP_001801109.1	hypothetical protein SNOG_10851 [Phaeosphaeria nodorum SN15] 	Fungus
29619	1684	412	139	53	4.103	2.037	2.22E-08	7.91E-07	1864	craniferina_c12459	CUST_6267_PI416193496	225561859	EEH10139.1	hemolysin-III family protein [Ajellomyces capsulatus G186AR]	Algae
32301	40	2	7	0	16.623	4.055	7.24E-06	6.53E-05	1865	craniferina_c15769	CUST_13453_PI416193500	256724354	EEU37725.1	hypothetical protein NECHADRAFT_97708 [Nectria haematococca mpVI 77-13-4]	Algae
19982	1688	385	302	68	4.375	2.129	7.94E-08	2.10E-06	1866	craniferina_lrc6787	CUST_8770_PI416193500	NA	NA	NA	Fungus
832	251	32	60	13	8.13	3.023	2.45E-06	2.81E-05	1867	craniferina_c21103	CUST_14642_PI416193500	170574269	XP_001892739.1	"Zinc finger, C2H2 type family protein [Brugia malayi] "	Fungus
35729	23550	5956	3164	210	3.931	1.975	6.47E-09	3.08E-07	1868	craniferina_c1939	CUST_3295_PI416193500	239613428	EEQ90415.1	GTP-binding protein YchF [Ajellomyces dermatitidis ER-3]	Fungus
29132	76	9	24	4	8.914	3.156	3.09E-06	3.36E-05	1869	craniferina_c20216	CUST_12916_PI416193496	NA	NA	NA	Algae
43355	78	2485	62	634	-50.358	-5.654	1.34E-05	0.000105139	1870	craniferina_c2237	CUST_3721_PI416193500	256726669	EEU40029.1	hypothetical protein NECHADRAFT_34128 [Nectria haematococca mpVI 77-13-4]	Fungus
18078	98	366	7	43	-3.729	-1.899	4.21E-10	3.59E-08	1871	craniferina_c5563	CUST_1764_PI416193496	169622483	XP_001804650.1	hypothetical protein SNOG_14466 [Phaeosphaeria nodorum SN15] 	Fungus
44854	185	731	30	93	-3.973	-1.99	1.00E-08	4.36E-07	1872	craniferina_c3265	CUST_5058_PI416193500	154300644	XP_001550737.1	50S ribosomal protein L14 [Botryotinia fuckeliana B05.10] 	Fungus
42562	54	242	9	64	-4.448	-2.153	1.01E-07	2.51E-06	1873	craniferina_c14593	CUST_13036_PI416193500	261356350	EEY18778.1	serine/threonine-protein kinase psk1 [Verticillium albo-atrum VaMs.102]	Fungus
39014	291	54	22	10	5.442	2.444	5.97E-07	9.56E-06	1874	craniferina_c18671	CUST_11439_PI416193496	NA	NA	NA	Fungus
23936	2033	9445	409	1278	-4.684	-2.228	1.82E-07	3.89E-06	1875	craniferina_c7347	CUST_9172_PI416193500	119193308	XP_001247260.1	conserved hypothetical protein [Coccidioides immitis RS] 	Fungus
3850	716	135	184	46	5.424	2.439	5.86E-07	9.43E-06	1876	craniferina_c3513	CUST_826_PI416193496	256733044	EEU46392.1	predicted protein [Nectria haematococca mpVI 77-13-4]	Fungus
41782	253	25	41	7	10.236	3.356	4.03E-06	4.13E-05	1877	craniferina_c15446	CUST_8768_PI416193496	NA	NA	NA	Fungus
28705	2	37	1	26	-13.486	-3.753	5.85E-06	5.51E-05	1878	craniferina_c1851	CUST_3162_PI416193500	NA	NA	NA	Fungus
37414	2805	13392	815	1819	-4.902	-2.293	2.89E-07	5.53E-06	1879	craniferina_lrc13441	CUST_7100_PI416193496	156055532	XP_001593690.1	"glucan 1,3-beta-glucosidase [Sclerotinia sclerotiorum 1980] "	Fungus
42230	432	4917	277	140	-14.252	-3.833	6.17E-06	5.73E-05	1880	craniferina_c1468	CUST_2583_PI416193500	242801193	XP_002483711.1	DUF757 domain protein [Talaromyces stipitatus ATCC 10500] 	Fungus
1934	38	6	15	4	6.152	2.621	1.17E-06	1.62E-05	1881	craniferina_c11896	CUST_5822_PI416193496	NA	NA	NA	Algae
37592	89935	21725	13606	2041	4.12	2.043	2.93E-08	9.86E-07	1882	Cr_WMini_1825A03.ab1	CUST_19240_PI416193500	NA	NA	NA	Algae
3628	203	20	99	6	9.445	3.24	3.58E-06	3.78E-05	1883	craniferina_c9173	CUST_10572_PI416193500	145252998	XP_001398012.1	hypothetical protein An16g07120 [Aspergillus niger] 	Fungus
5579	10779	1773	2100	373	6.084	2.605	1.11E-06	1.55E-05	1884	craniferina_lrc10650	CUST_11425_PI416193500	119498465	XP_001265990.1	"serine/threonine protein kinase, putative [Neosartorya fischeri NRRL 181] "	Fungus
30815	31063	8337	1908	748	3.731	1.9	5.89E-10	4.71E-08	1885	craniferina_lrc28264	CUST_15358_PI416193500	289619013	CBI54281.1	unnamed protein product [Sordaria macrospora]	Fungus
18568	29	113	5	5	-3.971	-1.989	1.12E-08	4.72E-07	1886	craniferina_c14084	CUST_7643_PI416193496	NA	NA	NA	Fungus
36552	29	119	6	10	-4.144	-2.051	3.65E-08	1.17E-06	1887	craniferina_c17492	CUST_10377_PI416193496	NA	NA	NA	Fungus
2687	5	30	2	1	-6.85	-2.776	1.74E-06	2.19E-05	1888	craniferina_c27227	CUST_15208_PI416193500	NA	NA	NA	Fungus
28906	127	18	48	4	6.688	2.742	1.63E-06	2.08E-05	1889	craniferina_c15485	CUST_8801_PI416193496	NA	NA	NA	Fungus
32309	366	87	55	15	4.226	2.079	5.19E-08	1.52E-06	1890	craniferina_c8715	CUST_10282_PI416193500	115491973	XP_001210614.1	conserved hypothetical protein [Aspergillus terreus NIH2624] 	Fungus
15836	171	770	47	156	-4.56	-2.189	1.45E-07	3.30E-06	1891	craniferina_lrc6752	CUST_2377_PI416193496	NA	NA	NA	Fungus
31433	73	318	18	57	-4.375	-2.129	8.91E-08	2.29E-06	1892	craniferina_c663	CUST_1206_PI416193500	240108692	EER26866.1	"CDP-diacylglycerol--inositol 3-phosphatidyltransferase, putative [Coccidioides posadasii C735 delta SOWgp]"	Fungus
25605	531	102	134	34	5.284	2.402	5.32E-07	8.77E-06	1893	craniferina_lrc497	CUST_926_PI416193500	NA	NA	NA	Fungus
39510	774	3587	327	421	-4.927	-2.301	3.28E-07	6.12E-06	1894	craniferina_lrc28286	CUST_20491_PI416193496	NA	NA	NA	Fungus
6746	2	14	0	4	-6.815	-2.769	1.75E-06	2.19E-05	1895	craniferina_c22367	CUST_14766_PI416193500	NA	NA	NA	Fungus
36281	246	45	87	6	5.249	2.392	5.13E-07	8.54E-06	1896	craniferina_c19169	CUST_11909_PI416193496	NA	NA	NA	Fungus
5881	698	134	124	9	5.162	2.368	4.60E-07	7.87E-06	1897	craniferina_c12506	CUST_6306_PI416193496	NA	NA	NA	Fungus
31583	75	898	14	214	-11.82	-3.563	5.19E-06	5.02E-05	1898	craniferina_lrc96	CUST_184_PI416193500	119497923	XP_001265719.1	terpene synthase metal binding domain protein [Neosartorya fischeri NRRL 181] 	Algae
35295	2150	15003	986	2063	-7.608	-2.928	2.30E-06	2.67E-05	1899	craniferina_c8195	CUST_9882_PI416193500	258570335	XP_002543971.1	hypothetical protein UREG_03488 [Uncinocarpus reesii 1704] 	Fungus
13856	8277	46341	1027	10071	-5.546	-2.471	7.23E-07	1.11E-05	1900	craniferina_c16026	CUST_9231_PI416193496	289616232	CBI57028.1	unnamed protein product [Sordaria macrospora]	Fungus
43504	43	186	8	23	-4.388	-2.133	9.84E-08	2.45E-06	1901	craniferina_c16316	CUST_9464_PI416193496	169618211	XP_001802519.1	hypothetical protein SNOG_12295 [Phaeosphaeria nodorum SN15] 	Fungus
41802	147	23	49	6	6.278	2.65	1.35E-06	1.80E-05	1902	craniferina_c15453	CUST_8775_PI416193496	NA	NA	NA	Fungus
4386	35	142	4	18	-4.108	-2.038	3.25E-08	1.07E-06	1903	craniferina_c16417	CUST_13715_PI416193500	NA	NA	NA	Fungus
16341	1194	5856	128	452	-4.912	-2.296	3.35E-07	6.21E-06	1904	craniferina_c10751	CUST_11480_PI416193500	NA	NA	NA	Fungus
25289	641	168	109	19	3.786	1.921	1.87E-09	1.17E-07	1905	craniferina_c6118	CUST_2039_PI416193496	291184420	EFE39955.1	hypothetical protein TRV_05325 [Trichophyton verrucosum HKI 0517]	Fungus
38871	42	3	11	1	13.776	3.784	6.35E-06	5.86E-05	1906	craniferina_c18119	CUST_10924_PI416193496	NA	NA	NA	Fungus
29232	833	7802	545	425	-11.953	-3.579	5.35E-06	5.14E-05	1907	craniferina_lrc1475	CUST_2594_PI416193500	156045713	XP_001589412.1	hypothetical protein SS1G_10051 [Sclerotinia sclerotiorum 1980] 	Fungus
26464	23	3	8	2	7.817	2.967	2.54E-06	2.89E-05	1908	craniferina_c2846	CUST_583_PI416193496	121707984	XP_001271995.1	conserved hypothetical protein [Aspergillus clavatus NRRL 1] 	Algae
35574	28	617	7	98	-21.945	-4.456	9.92E-06	8.36E-05	1909	craniferina_c11143	CUST_5282_PI416193496	NA	NA	NA	Algae
26717	273	47	86	9	5.663	2.502	8.58E-07	1.27E-05	1910	craniferina_c13833	CUST_7433_PI416193496	156050017	XP_001590970.1	hypothetical protein SS1G_07594 [Sclerotinia sclerotiorum 1980] 	Fungus
41365	744	119	220	40	6.311	2.658	1.42E-06	1.87E-05	1911	craniferina_c1051	CUST_1892_PI416193500	225555291	EEH03583.1	conserved hypothetical protein [Ajellomyces capsulatus G186AR]	Fungus
14612	84	322	22	29	-3.891	-1.96	7.59E-09	3.51E-07	1912	craniferina_c25946	CUST_18328_PI416193496	226459869	EEH57164.1	predicted protein [Micromonas pusilla CCMP1545]	Algae
18005	13	2	1	0	6.876	2.781	1.87E-06	2.30E-05	1913	craniferina_c6735	CUST_2367_PI416193496	67902630	XP_681571.1	hypothetical protein AN8302.2 [Aspergillus nidulans FGSC A4] 	Algae
22285	147	25	26	3	5.926	2.567	1.09E-06	1.52E-05	1914	craniferina_c14165	CUST_7707_PI416193496	NA	NA	NA	Fungus
21123	467	2384	156	368	-5.292	-2.404	5.65E-07	9.15E-06	1915	craniferina_c8514	CUST_10131_PI416193500	NA	NA	NA	Fungus
33768	83	14	22	5	5.968	2.577	1.13E-06	1.57E-05	1916	craniferina_c17663	CUST_10519_PI416193496	171689444	XP_001909662.1	hypothetical protein [Podospora anserina S mat+] 	Fungus
7947	67	275	4	25	-4.101	-2.036	3.35E-08	1.09E-06	1917	craniferina_c16740	CUST_9797_PI416193496	289613564	CBI59494.1	unnamed protein product [Sordaria macrospora]	Fungus
43404	3756	761	544	110	4.937	2.304	3.74E-07	6.76E-06	1918	craniferina_c24534	CUST_16999_PI416193496	121707787	XP_001271941.1	"conserved membrane protein, putative [Aspergillus clavatus NRRL 1] "	Fungus
31982	89	19	16	4	4.771	2.254	2.70E-07	5.26E-06	1919	craniferina_c26560	CUST_18918_PI416193496	291180382	EFE36167.1	hypothetical protein ARB_05105 [Arthroderma benhamiae CBS 112371]	Algae
29467	265	1007	71	114	-3.873	-1.954	6.45E-09	3.08E-07	1920	craniferina_c7021	CUST_2555_PI416193496	NA	NA	NA	Fungus
34836	2	48	0	22	-23.205	-4.536	1.05E-05	8.73E-05	1921	craniferina_c9478	CUST_4100_PI416193496	261194056	XP_002623433.1	lipase/esterase [Ajellomyces dermatitidis SLH14081] 	Algae
18061	208	35	14	10	6.062	2.6	1.24E-06	1.69E-05	1922	craniferina_c8097	CUST_3195_PI416193496	NA	NA	NA	Algae
16379	26	108	3	21	-4.052	-2.019	2.54E-08	8.86E-07	1923	craniferina_c13382	CUST_7046_PI416193496	256733931	EEU47278.1	predicted protein [Nectria haematococca mpVI 77-13-4]	Fungus
33839	5399	43438	863	4563	-8.088	-3.016	2.86E-06	3.17E-05	1924	craniferina_c6400	CUST_2197_PI416193496	NA	NA	NA	Fungus
29692	833	164	131	17	5.042	2.334	4.33E-07	7.54E-06	1925	craniferina_c7392	CUST_9208_PI416193500	NA	NA	NA	Fungus
19118	198	38	58	6	5.159	2.367	5.03E-07	8.41E-06	1926	craniferina_c5158	CUST_7169_PI416193500	189211901	XP_001942278.1	ribosomal DNA transcription factor Rrn3 [Pyrenophora tritici-repentis Pt-1C-BFP] 	Fungus
38352	126	35	15	3	3.635	1.862	1.16E-10	1.28E-08	1927	craniferina_c18590	CUST_11364_PI416193496	NA	NA	NA	Algae
36660	410	99	93	18	4.123	2.044	4.08E-08	1.27E-06	1928	craniferina_c2093	CUST_3528_PI416193500	NA	NA	NA	Algae
34871	105	416	8	55	-3.942	-1.979	1.24E-08	5.08E-07	1929	craniferina_c11342	CUST_5421_PI416193496	255946075	XP_002563805.1	Pc20g13250 [Penicillium chrysogenum Wisconsin 54-1255] 	Fungus
28478	304	47	62	5	6.363	2.67	1.53E-06	1.98E-05	1930	craniferina_c20404	CUST_14582_PI416193500	212543375	XP_002151842.1	"SNF2 family helicase/ATPase, putative [Penicillium marneffei ATCC 18224] "	Fungus
45175	371	9	70	3	45.42	5.505	1.46E-05	0.000112531	1931	craniferina_c5963	CUST_7997_PI416193500	NA	NA	NA	Fungus
16138	122669	34552	7015	3733	3.561	1.832	5.45E-12	1.03E-09	1932	Cr_WMidi_7201D02.ab1	CUST_18350_PI416193500	NA	NA	NA	Fungus
18988	386	1724	47	456	-4.378	-2.13	1.12E-07	2.70E-06	1933	craniferina_c13332	CUST_12640_PI416193500	156039205	XP_001586710.1	conserved hypothetical protein [Sclerotinia sclerotiorum 1980] 	Fungus
38138	147	30	42	9	4.931	2.302	3.90E-07	6.97E-06	1934	craniferina_c2665	CUST_515_PI416193496	261188686	XP_002620757.1	histone acetyltransferase esa-1 [Ajellomyces dermatitidis SLH14081] 	Fungus
43494	89548	21997	10610	1902	4.062	2.022	3.02E-08	1.01E-06	1935	Cr_DMini_4897E12.ab1	CUST_17292_PI416193500	NA	NA	NA	Fungus
38801	183	32	17	6	5.842	2.546	1.08E-06	1.52E-05	1936	craniferina_c14478	CUST_7969_PI416193496	NA	NA	NA	Fungus
21854	4	35	2	8	-10.265	-3.36	4.57E-06	4.55E-05	1937	craniferina_lrc2025	CUST_3427_PI416193500	296809153	XP_002844915.1	alpha/beta hydrolase fold-3 domain-containing protein [Arthroderma otae CBS 113480] 	Fungus
22661	5154	40841	869	4505	-7.97	-2.995	2.90E-06	3.21E-05	1938	craniferina_c25391	CUST_17804_PI416193496	159124256	EDP49374.1	"ABC transporter, putative [Aspergillus fumigatus A1163]"	Fungus
17280	3207	650	679	119	4.92	2.299	3.84E-07	6.89E-06	1939	craniferina_c11338	CUST_5418_PI416193496	115402045	XP_001217099.1	conserved hypothetical protein [Aspergillus terreus NIH2624] 	Fungus
11008	88	330	3	64	-3.702	-1.888	9.87E-10	7.05E-08	1940	craniferina_c22436	CUST_15024_PI416193496	NA	NA	NA	Fungus
10773	547	3735	236	290	-7.392	-2.886	2.37E-06	2.73E-05	1941	craniferina_c9709	CUST_10884_PI416193500	NA	NA	NA	Fungus
27310	290	1661	57	466	-5.652	-2.499	9.55E-07	1.38E-05	1942	craniferina_c10492	CUST_4824_PI416193496	NA	NA	NA	Fungus
34206	236	9023	180	753	-56.278	-5.814	1.59E-05	0.000120701	1943	craniferina_c4506	CUST_6506_PI416193500	NA	NA	NA	Fungus
29812	18	2	5	0	9.267	3.212	4.03E-06	4.14E-05	1944	craniferina_c18254	CUST_11045_PI416193496	238501122	XP_002381795.1	conserved hypothetical protein [Aspergillus flavus NRRL3357] 	Fungus
31672	749	5722	185	839	-7.733	-2.951	2.79E-06	3.12E-05	1945	Cr_WMini_769C09.ab1	CUST_19981_PI416193500	240274280	EER37797.1	conserved hypothetical protein [Ajellomyces capsulatus H143]	Fungus
8131	70	2137	57	441	-50.839	-5.668	1.55E-05	0.000118279	1946	craniferina_c2237	CUST_3722_PI416193500	256726669	EEU40029.1	hypothetical protein NECHADRAFT_34128 [Nectria haematococca mpVI 77-13-4]	Fungus
8890	143	583	35	92	-4.116	-2.041	4.37E-08	1.33E-06	1947	craniferina_c809	CUST_1464_PI416193500	51233246	CAA73327.1	ubiquitin-conjugating enzyme type E2 [Aspergillus niger]	Fungus
7781	129	566	30	34	-4.45	-2.154	1.49E-07	3.36E-06	1948	craniferina_c24945	CUST_17384_PI416193496	NA	NA	NA	Fungus
2527	84	320	3	43	-3.793	-1.924	4.37E-09	2.32E-07	1949	craniferina_c6582	CUST_2278_PI416193496	261195839	XP_002624323.1	conserved hypothetical protein [Ajellomyces dermatitidis SLH14081] 	Fungus
19116	253	910	40	134	-3.606	-1.851	9.40E-11	1.09E-08	1950	craniferina_c22467	CUST_14783_PI416193500	169615387	XP_001801109.1	hypothetical protein SNOG_10851 [Phaeosphaeria nodorum SN15] 	Fungus
1246	63	260	11	40	-4.144	-2.051	5.28E-08	1.53E-06	1951	craniferina_c18000	CUST_10814_PI416193496	NA	NA	NA	Fungus
35473	491	106	122	27	4.623	2.209	2.23E-07	4.57E-06	1952	craniferina_c12925	CUST_6650_PI416193496	154314646	XP_001556647.1	hypothetical protein BC1G_04032 [Botryotinia fuckeliana B05.10] 	Fungus
17320	259	52	36	8	4.99	2.319	4.50E-07	7.76E-06	1953	craniferina_c10288	CUST_4681_PI416193496	NA	NA	NA	Fungus
32396	1334	227	308	14	5.777	2.53	1.09E-06	1.53E-05	1954	craniferina_c23114	CUST_15661_PI416193496	NA	NA	NA	Fungus
35546	133	557	31	77	-4.245	-2.086	8.15E-08	2.14E-06	1955	craniferina_c14790	CUST_8235_PI416193496	295663040	XP_002792073.1	AP-1 complex subunit sigma-1 [Paracoccidioides brasiliensis Pb01] 	Fungus
7697	58	241	5	50	-4.085	-2.03	3.88E-08	1.22E-06	1956	craniferina_c11421	CUST_5474_PI416193496	NA	NA	NA	Fungus
34508	3777	716	1192	170	5.189	2.375	5.66E-07	9.16E-06	1957	craniferina_c9045	CUST_3795_PI416193496	258576829	XP_002542596.1	hypothetical protein UREG_02112 [Uncinocarpus reesii 1704] 	Algae
9396	71	14	10	5	5.154	2.366	5.49E-07	8.96E-06	1958	craniferina_c9783	CUST_10919_PI416193500	NA	NA	NA	Algae
39565	5087	39349	769	4317	-7.765	-2.957	2.86E-06	3.17E-05	1959	craniferina_c19150	CUST_11894_PI416193496	NA	NA	NA	Fungus
25600	12365	2126	2333	499	5.844	2.547	1.16E-06	1.61E-05	1960	craniferina_lrc10650	CUST_11426_PI416193500	119498465	XP_001265990.1	"serine/threonine protein kinase, putative [Neosartorya fischeri NRRL 181] "	Fungus
26026	168	719	49	99	-4.382	-2.132	1.26E-07	2.96E-06	1961	craniferina_c26123	CUST_18500_PI416193496	NA	NA	NA	Fungus
44602	364	32	139	8	11.079	3.47	5.36E-06	5.14E-05	1962	craniferina_c7080	CUST_8975_PI416193500	182678569	YP_001832715.1	type I phosphodiesterase/nucleotide pyrophosphatase [Beijerinckia indica subsp. indica ATCC 9039] 	Fungus
24087	386	2238	56	808	-5.612	-2.489	9.65E-07	1.39E-05	1963	craniferina_c17367	CUST_10279_PI416193496	119497459	XP_001265488.1	"oxidoreductase CipA, putative [Neosartorya fischeri NRRL 181] "	Fungus
20502	301	40	57	5	7.431	2.893	2.52E-06	2.87E-05	1964	craniferina_c11702	CUST_12041_PI416193500	240107431	EER25616.1	Plus-3 domain containing protein [Coccidioides posadasii C735 delta SOWgp]	Fungus
1825	33	5	0	3	7.522	2.911	2.61E-06	2.95E-05	1965	craniferina_c20070	CUST_12775_PI416193496	NA	NA	NA	Algae
44919	52	190	2	30	-3.609	-1.851	1.44E-10	1.52E-08	1966	craniferina_c4231	CUST_6217_PI416193500	NA	NA	NA	Fungus
35971	367	84	90	5	4.301	2.105	1.03E-07	2.53E-06	1967	craniferina_c17439	CUST_10337_PI416193496	242799084	XP_002483303.1	"oligosaccharyl transferase subunit (Stt3), putative [Talaromyces stipitatus ATCC 10500] "	Algae
41166	320	68	28	24	4.865	2.283	3.84E-07	6.89E-06	1968	craniferina_c7295	CUST_9140_PI416193500	121700641	XP_001268585.1	"sphinganine hydroxylase Sur2, putative [Aspergillus clavatus NRRL 1] "	Fungus
28490	280	1924	165	124	-8.234	-3.042	3.27E-06	3.52E-05	1969	craniferina_c19063	CUST_11808_PI416193496	NA	NA	NA	Algae
10228	103	432	22	41	-4.253	-2.088	8.99E-08	2.30E-06	1970	craniferina_c15080	CUST_8477_PI416193496	NA	NA	NA	Fungus
28531	38	138	1	13	-3.594	-1.846	1.06E-10	1.19E-08	1971	craniferina_c12489	CUST_6291_PI416193496	NA	NA	NA	Fungus
40726	221	24	97	8	9	3.17	4.02E-06	4.13E-05	1972	craniferina_c9173	CUST_10571_PI416193500	145252998	XP_001398012.1	hypothetical protein An16g07120 [Aspergillus niger] 	Fungus
30441	63	248	14	53	-3.931	-1.975	1.68E-08	6.38E-07	1973	craniferina_c4691	CUST_6687_PI416193500	NA	NA	NA	Fungus
24714	115	476	11	44	-4.133	-2.047	5.66E-08	1.62E-06	1974	craniferina_lrc309	CUST_583_PI416193500	NA	NA	NA	Fungus
32962	220	841	40	130	-3.836	-1.94	8.39E-09	3.81E-07	1975	craniferina_c20698	CUST_13373_PI416193496	159463386	XP_001689923.1	chloroplast photosystem II-associated 22 kDa protein [Chlamydomonas reinhardtii] 	Algae
10304	18	2	4	0	7.746	2.953	2.97E-06	3.27E-05	1976	craniferina_c24228	CUST_14981_PI416193500	134117455	XP_772621.1	hypothetical protein CNBK3250 [Cryptococcus neoformans var. neoformans B-3501A] 	Algae
22590	7245	1249	1502	187	5.768	2.528	1.17E-06	1.61E-05	1977	craniferina_lrc28209	CUST_15332_PI416193500	256726687	EEU40047.1	cytosolic probable CTT1-catalase T [Nectria haematococca mpVI 77-13-4]	Fungus
24698	27005	2361	13404	549	10.664	3.415	5.32E-06	5.11E-05	1978	craniferina_c1250	CUST_2212_PI416193500	238499607	XP_002381038.1	"MFS monocarboxylate transporter, putative [Aspergillus flavus NRRL3357] "	Fungus
31426	100308	28525	4637	4056	3.539	1.823	1.86E-11	2.89E-09	1979	BTK05728004(c)SJ1(t)Dry_0.5-1kb_1441-1536_B8(p)T3(s)090205SJ1SEQ1.058.ab1	CUST_15540_PI416193500	NA	NA	NA	NA
866	41	9	15	4	4.564	2.19	2.20E-07	4.52E-06	1980	craniferina_c6552	CUST_8580_PI416193500	169785981	XP_001827451.1	hypothetical protein [Aspergillus oryzae RIB40] 	Fungus
17381	2265	368	689	111	6.133	2.617	1.53E-06	1.98E-05	1981	craniferina_c14548	CUST_8027_PI416193496	154316249	XP_001557446.1	hypothetical protein BC1G_03710 [Botryotinia fuckeliana B05.10] 	Fungus
4614	133	15	53	5	8.985	3.168	4.11E-06	4.20E-05	1982	craniferina_c13776	CUST_7385_PI416193496	NA	NA	NA	Fungus
44442	2	14	0	1	-6.209	-2.634	1.61E-06	2.05E-05	1983	craniferina_c4599	CUST_1297_PI416193496	NA	NA	NA	Fungus
31550	53	6	23	7	11.817	3.563	6.10E-06	5.68E-05	1984	craniferina_c26254	CUST_18624_PI416193496	NA	NA	NA	Fungus
43406	176	22	69	5	7.645	2.934	2.92E-06	3.23E-05	1985	craniferina_c2033	CUST_313_PI416193496	NA	NA	NA	Fungus
14384	4430	884	687	19	4.974	2.314	4.91E-07	8.29E-06	1986	craniferina_c13022	CUST_6730_PI416193496	156062614	XP_001597229.1	hypothetical protein SS1G_01423 [Sclerotinia sclerotiorum 1980] 	Algae
42530	95640	23435	11866	2483	4.075	2.027	4.33E-08	1.32E-06	1987	Cr_WMini_1825A03.ab1	CUST_19241_PI416193500	NA	NA	NA	Algae
7613	36	152	6	17	-4.276	-2.096	1.05E-07	2.57E-06	1988	craniferina_c16417	CUST_13716_PI416193500	NA	NA	NA	Fungus
41384	24	98	3	22	-4.097	-2.034	5.12E-08	1.50E-06	1989	craniferina_c4864	CUST_1429_PI416193496	121706120	XP_001271323.1	conserved hypothetical protein [Aspergillus clavatus NRRL 1] 	Fungus
4291	415	96	28	27	4.425	2.146	1.65E-07	3.63E-06	1990	craniferina_c10045	CUST_11067_PI416193500	70994856	XP_752205.1	fungal specific transcription factor [Aspergillus fumigatus Af293] 	Fungus
2702	4	28	0	7	-7.082	-2.824	2.40E-06	2.77E-05	1991	craniferina_c16442	CUST_9565_PI416193496	170940116	CAP65342.1	unnamed protein product [Podospora anserina S mat+]	Fungus
45195	166	1123	50	64	-6.97	-2.801	2.30E-06	2.67E-05	1992	craniferina_c9377	CUST_4023_PI416193496	NA	NA	NA	Fungus
15265	39	161	7	8	-4.13	-2.046	6.59E-08	1.83E-06	1993	craniferina_c25163	CUST_17585_PI416193496	NA	NA	NA	Algae
21845	90	12	14	12	11.306	3.499	5.96E-06	5.58E-05	1994	craniferina_c22827	CUST_15391_PI416193496	NA	NA	NA	Fungus
29193	244	25	55	4	9.778	3.29	4.94E-06	4.83E-05	1995	craniferina_c16578	CUST_9672_PI416193496	256720355	EEU33792.1	hypothetical protein NECHADRAFT_56055 [Nectria haematococca mpVI 77-13-4]	Fungus
37010	3	42	1	7	-12.62	-3.658	7.02E-06	6.37E-05	1996	craniferina_c26301	CUST_18665_PI416193496	NA	NA	NA	Fungus
13395	40	167	7	39	-4.079	-2.028	4.94E-08	1.46E-06	1997	craniferina_c4719	CUST_6708_PI416193500	154297273	XP_001549064.1	plasma membrane phosphatase required for sodium stress response [Botryotinia fuckeliana B05.10] 	Algae
36990	116	468	19	101	-4.01	-2.004	3.70E-08	1.18E-06	1998	craniferina_c2620	CUST_4245_PI416193500	169609336	XP_001798087.1	hypothetical protein SNOG_07757 [Phaeosphaeria nodorum SN15] 	Fungus
32988	82	359	16	98	-4.343	-2.119	1.40E-07	3.21E-06	1999	Cr_WMini_4129C05.ab1	CUST_19775_PI416193500	261358796	EEY21224.1	FUN34 [Verticillium albo-atrum VaMs.102]	Fungus
6838	1051	194	252	44	5.418	2.438	8.97E-07	1.31E-05	2000	craniferina_c5806	CUST_7845_PI416193500	119484262	XP_001262034.1	RING finger protein [Neosartorya fischeri NRRL 181] 	Fungus
7503	247	1018	61	156	-4.175	-2.062	8.18E-08	2.14E-06	2001	craniferina_lrc26791	CUST_19145_PI416193496	NA	NA	NA	Fungus
14713	711	183	157	25	3.848	1.944	1.18E-08	4.92E-07	2002	Cr_DMidi_9601F05.ab1	CUST_16345_PI416193500	242790689	XP_002481603.1	"phosphatidylinositol 3,5-bisphosphate-binding protein, putative [Talaromyces stipitatus ATCC 10500] "	Fungus
8976	561	2376	181	353	-4.35	-2.121	1.43E-07	3.26E-06	2003	craniferina_lrc2292	CUST_393_PI416193496	289613690	CBI59389.1	unnamed protein product [Sordaria macrospora]	Fungus
30813	4736	686	1007	183	6.994	2.806	2.39E-06	2.75E-05	2004	craniferina_c10329	CUST_4709_PI416193496	159476666	XP_001696432.1	heat shock protein 70B [Chlamydomonas reinhardtii] 	Algae
39656	12	2	2	0	4.897	2.292	4.74E-07	8.08E-06	2005	craniferina_c16946	CUST_9955_PI416193496	156844152	XP_001645140.1	hypothetical protein Kpol_538p42 [Vanderwaltozyma polyspora DSM 70294] 	Fungus
33810	29	6	2	1	4.558	2.188	2.42E-07	4.86E-06	2006	craniferina_c17727	CUST_10572_PI416193496	NA	NA	NA	Fungus
7012	38	204	5	70	-5.151	-2.365	6.51E-07	1.02E-05	2007	craniferina_lrc1495	CUST_184_PI416193496	NA	NA	NA	Algae
10504	258	1145	44	257	-4.404	-2.139	1.73E-07	3.75E-06	2008	craniferina_c8284	CUST_3312_PI416193496	NA	NA	NA	Fungus
26810	2507	9098	231	919	-3.627	-1.859	6.86E-10	5.29E-08	2009	craniferina_c4316	CUST_1164_PI416193496	225682595	EEH20879.1	vesicle transport v-snare protein VTI1 [Paracoccidioides brasiliensis Pb03] 	Fungus
201	25	162	9	68	-6.43	-2.685	1.93E-06	2.35E-05	2010	craniferina_c10641	CUST_4925_PI416193496	239608565	EEQ85552.1	ABC multidrug transporter [Ajellomyces dermatitidis ER-3]	Fungus
40970	8303	39295	1479	6761	-4.739	-2.245	3.74E-07	6.76E-06	2011	craniferina_c3155	CUST_4933_PI416193500	115491995	XP_001210625.1	conserved hypothetical protein [Aspergillus terreus NIH2624] 	Fungus
20743	253	1199	72	112	-4.855	-2.279	4.53E-07	7.80E-06	2012	craniferina_lrc1986	CUST_3371_PI416193500	NA	NA	NA	Algae
367	52	240	2	107	-4.307	-2.107	1.37E-07	3.15E-06	2013	craniferina_c10832	CUST_11530_PI416193500	291188123	EFE43475.1	conserved hypothetical protein [Trichophyton verrucosum HKI 0517]	Fungus
8784	22	96	6	15	-4.526	-2.178	2.43E-07	4.87E-06	2014	craniferina_c16732	CUST_13851_PI416193500	NA	NA	NA	Fungus
19997	2454	518	297	116	4.791	2.26	4.12E-07	7.25E-06	2015	craniferina_c1282	CUST_2259_PI416193500	NA	NA	NA	Fungus
17529	41	2	32	0	15.798	3.982	9.49E-06	8.06E-05	2016	craniferina_c974	CUST_1755_PI416193500	NA	NA	NA	Fungus
33041	148	700	34	122	-4.767	-2.253	4.06E-07	7.19E-06	2017	craniferina_c3536	CUST_835_PI416193496	NA	NA	NA	Fungus
14606	51	203	10	33	-3.991	-1.997	3.76E-08	1.19E-06	2018	craniferina_c23932	CUST_16432_PI416193496	256731027	EEU44377.1	predicted protein [Nectria haematococca mpVI 77-13-4]	Fungus
19886	19	2	7	0	8.209	3.037	3.77E-06	3.93E-05	2019	craniferina_c20303	CUST_12998_PI416193496	296418818	XP_002839022.1	hypothetical protein [Tuber melanosporum Mel28] 	Algae
38249	20494	91719	4400	8226	-4.54	-2.183	2.57E-07	5.08E-06	2020	craniferina_lrc146	CUST_281_PI416193500	255951026	XP_002566280.1	Pc22g23890 [Penicillium chrysogenum Wisconsin 54-1255] 	Fungus
36148	265	65	72	5	3.97	1.989	3.51E-08	1.14E-06	2021	craniferina_c16421	CUST_13718_PI416193500	226289774	EEH45258.1	phosphatase [Paracoccidioides brasiliensis Pb18]	Fungus
729	103	380	14	17	-3.707	-1.89	4.42E-09	2.34E-07	2022	craniferina_c15538	CUST_8841_PI416193496	291184328	EFE39871.1	conserved hypothetical protein [Trichophyton verrucosum HKI 0517]	Fungus
34216	2641	375	1032	19	6.712	2.747	2.30E-06	2.67E-05	2023	craniferina_c25638	CUST_18032_PI416193496	242760842	XP_002340070.1	"polyketide synthase, putative [Talaromyces stipitatus ATCC 10500] "	Fungus
18072	219	1071	62	52	-5.032	-2.331	6.12E-07	9.74E-06	2024	craniferina_c5080	CUST_7102_PI416193500	169616420	XP_001801625.1	hypothetical protein SNOG_11382 [Phaeosphaeria nodorum SN15] 	Fungus
42753	121	465	3	65	-3.816	-1.932	1.23E-08	5.06E-07	2025	craniferina_c26239	CUST_18609_PI416193496	NA	NA	NA	Fungus
11757	21	4	5	3	7.178	2.844	2.80E-06	3.13E-05	2026	craniferina_c19797	CUST_12512_PI416193496	NA	NA	NA	Fungus
35427	10460	2461	1728	357	4.241	2.084	1.17E-07	2.78E-06	2027	craniferina_c4210	CUST_6187_PI416193500	238494046	XP_002378259.1	"HATPase_c domain protein, putative [Aspergillus flavus NRRL3357] "	Algae
40935	18	91	5	15	-5.189	-2.375	7.51E-07	1.14E-05	2028	craniferina_c27946	CUST_20227_PI416193496	NA	NA	NA	Fungus
13821	2417	468	123	54	5.179	2.373	7.45E-07	1.13E-05	2029	craniferina_c7943	CUST_9666_PI416193500	116204493	XP_001228057.1	hypothetical protein CHGG_10130 [Chaetomium globosum CBS 148.51] 	Fungus
34865	216	840	60	71	-3.988	-1.996	4.06E-08	1.26E-06	2030	craniferina_c9558	CUST_4160_PI416193496	NA	NA	NA	Algae
33419	90216	23053	10031	1687	3.904	1.965	2.56E-08	8.91E-07	2031	Cr_DMini_865C01.ab1	CUST_17564_PI416193500	NA	NA	NA	Algae
10193	202	45	52	9	4.454	2.155	2.28E-07	4.64E-06	2032	craniferina_c17930	CUST_10751_PI416193496	154323990	XP_001561309.1	hypothetical protein BC1G_00394 [Botryotinia fuckeliana B05.10] 	Fungus
39094	93187	23933	8269	1822	3.891	1.96	2.24E-08	7.97E-07	2033	Cr_WMini_3841E01.ab1	CUST_19660_PI416193500	NA	NA	NA	Fungus
35827	107	16	39	5	6.703	2.745	2.33E-06	2.69E-05	2034	craniferina_c22988	CUST_15540_PI416193496	291183859	EFE39454.1	hypothetical protein TRV_05851 [Trichophyton verrucosum HKI 0517]	Algae
23360	610	114	52	17	5.356	2.421	9.73E-07	1.40E-05	2035	craniferina_c12643	CUST_6418_PI416193496	NA	NA	NA	Fungus
31000	30779	8702	4171	60	3.516	1.814	6.14E-11	7.59E-09	2036	craniferina_c1460	CUST_2567_PI416193500	NA	NA	NA	Fungus
31689	607	152	141	28	3.96	1.985	3.64E-08	1.17E-06	2037	craniferina_c23879	CUST_16384_PI416193496	242765554	XP_002340998.1	replication protein A 70 kDa DNA-binding subunit [Talaromyces stipitatus ATCC 10500] 	Fungus
23583	133	557	23	103	-4.181	-2.064	1.03E-07	2.54E-06	2038	craniferina_c3284	CUST_5080_PI416193500	296410812	XP_002835129.1	hypothetical protein [Tuber melanosporum Mel28] 	Fungus
40299	21997	5727	4944	904	3.81	1.93	1.27E-08	5.14E-07	2039	craniferina_c1890	CUST_3223_PI416193500	NA	NA	NA	Fungus
28718	44	2	12	0	20.5	4.358	1.23E-05	9.90E-05	2040	craniferina_c15082	CUST_8479_PI416193496	NA	NA	NA	Algae
43274	5279	1024	1268	164	5.099	2.35	7.03E-07	1.08E-05	2041	craniferina_lrc287	CUST_540_PI416193500	295662382	XP_002791745.1	ATP-dependent RNA helicase DBP2 [Paracoccidioides brasiliensis Pb01] 	Fungus
10017	323	33	98	16	10.404	3.379	5.97E-06	5.59E-05	2042	craniferina_c11269	CUST_11788_PI416193500	256730479	EEU43830.1	hypothetical protein NECHADRAFT_74036 [Nectria haematococca mpVI 77-13-4]	Fungus
34279	25	102	1	21	-3.973	-1.99	4.07E-08	1.26E-06	2043	craniferina_c18300	CUST_11089_PI416193496	115398145	XP_001214664.1	conserved hypothetical protein [Aspergillus terreus NIH2624] 	Fungus
38581	547	2342	69	215	-4.289	-2.101	1.55E-07	3.46E-06	2044	craniferina_c16173	CUST_9350_PI416193496	46111137	XP_382626.1	hypothetical protein FG02450.1 [Gibberella zeae PH-1]	Fungus
10505	1000	4354	334	430	-4.498	-2.169	2.65E-07	5.20E-06	2045	craniferina_c8308	CUST_3328_PI416193496	296417986	XP_002838628.1	hypothetical protein [Tuber melanosporum Mel28] 	Algae
21457	23	6	3	2	3.747	1.906	9.09E-09	4.07E-07	2046	craniferina_c19476	CUST_12205_PI416193496	NA	NA	NA	Fungus
1037	1253	27	248	5	46.056	5.525	1.84E-05	0.000135096	2047	craniferina_c5963	CUST_7998_PI416193500	NA	NA	NA	Fungus
9309	814	7304	537	641	-11.518	-3.526	7.19E-06	6.49E-05	2048	craniferina_c8663	CUST_10247_PI416193500	154324032	XP_001561330.1	hypothetical protein BC1G_00415 [Botryotinia fuckeliana B05.10] 	Fungus
18263	54	275	11	47	-5.081	-2.345	7.24E-07	1.11E-05	2049	craniferina_c2116	CUST_3557_PI416193500	NA	NA	NA	Fungus
3340	26	113	6	23	-4.442	-2.151	2.43E-07	4.87E-06	2050	craniferina_s28452	CUST_20641_PI416193496	NA	NA	NA	Fungus
29995	72	18	13	5	4.119	2.042	8.99E-08	2.30E-06	2051	craniferina_c9360	CUST_10694_PI416193500	240108597	EER26771.1	SNF2 family N-terminal domain containing protein [Coccidioides posadasii C735 delta SOWgp]	Fungus
27223	539	111	95	46	5.052	2.337	7.11E-07	1.09E-05	2052	Cr_DMini_865G07.ab1	CUST_17646_PI416193500	154294733	XP_001547806.1	predicted protein [Botryotinia fuckeliana B05.10] 	Fungus
4586	1518	19	201	18	107.876	6.753	2.32E-05	0.000161233	2053	craniferina_c3288	CUST_5085_PI416193500	189198059	XP_001935367.1	predicted protein [Pyrenophora tritici-repentis Pt-1C-BFP] 	Fungus
7096	30	6	5	3	4.945	2.306	6.37E-07	1.01E-05	2054	craniferina_c5235	CUST_1611_PI416193496	NA	NA	NA	Fungus
1900	95	13	53	5	6.859	2.778	2.73E-06	3.07E-05	2055	craniferina_lrc1463	CUST_2573_PI416193500	156061295	XP_001596570.1	hypothetical protein SS1G_02790 [Sclerotinia sclerotiorum 1980] 	Fungus
10469	683	98	298	28	6.688	2.742	2.49E-06	2.84E-05	2056	craniferina_c7053	CUST_8953_PI416193500	169616854	XP_001801842.1	hypothetical protein SNOG_11603 [Phaeosphaeria nodorum SN15] 	Fungus
36753	50	8	19	1	6.098	2.608	1.89E-06	2.31E-05	2057	craniferina_c9206	CUST_10596_PI416193500	NA	NA	NA	Fungus
15838	19	208	9	20	-11.624	-3.539	7.48E-06	6.69E-05	2058	craniferina_c16654	CUST_13810_PI416193500	146324020	XP_747965.2	ferrooxidoreductase Fet3 [Aspergillus fumigatus Af293] 	Fungus
2103	55	7	15	2	8.133	3.024	4.14E-06	4.22E-05	2059	craniferina_c9676	CUST_10865_PI416193500	121701307	XP_001268918.1	"aflatoxin B1-aldehyde reductase, putative [Aspergillus clavatus NRRL 1] "	Fungus
42929	34	142	8	32	-4.221	-2.078	1.37E-07	3.15E-06	2060	craniferina_c10136	CUST_11129_PI416193500	255078176	XP_002502668.1	predicted protein [Micromonas sp. RCC299] 	Algae
9501	32	339	11	46	-10.965	-3.455	7.02E-06	6.37E-05	2061	craniferina_c2535	CUST_4133_PI416193500	154295508	XP_001548189.1	hypothetical protein BC1G_13379 [Botryotinia fuckeliana B05.10] 	Fungus
3156	488	30	48	13	17.533	4.132	1.16E-05	9.41E-05	2062	craniferina_c27824	CUST_20122_PI416193496	159126895	EDP52011.1	"MFS multidrug transporter, putative [Aspergillus fumigatus A1163]"	Algae
16850	2165	298	191	107	7.573	2.921	3.58E-06	3.78E-05	2063	craniferina_c4754	CUST_6742_PI416193500	NA	NA	NA	Fungus
946	183	31	56	10	5.935	2.569	1.76E-06	2.20E-05	2064	craniferina_c11036	CUST_5200_PI416193496	123979398	ABM81524.1	RNA polymerase II second largest subunit [Cladonia stipitata]	Fungus
35619	7	50	1	10	-6.757	-2.756	2.64E-06	2.98E-05	2065	craniferina_c18681	CUST_11449_PI416193496	256734624	EEU47970.1	hypothetical protein NECHADRAFT_75084 [Nectria haematococca mpVI 77-13-4]	Fungus
39952	275	72	53	15	3.836	1.94	1.94E-08	7.07E-07	2066	Cr_DMidi_9697E07.ab1	CUST_16487_PI416193500	154301497	XP_001551161.1	hypothetical protein BC1G_10418 [Botryotinia fuckeliana B05.10] 	Fungus
12217	80	978	20	85	-12.474	-3.641	8.15E-06	7.14E-05	2067	craniferina_c8267	CUST_9927_PI416193500	296418517	XP_002838877.1	hypothetical protein [Tuber melanosporum Mel28] 	Fungus
5318	36	341	23	86	-10.618	-3.408	6.59E-06	6.04E-05	2068	craniferina_lrc28302	CUST_15364_PI416193500	242773818	XP_002478316.1	conserved hypothetical protein [Talaromyces stipitatus ATCC 10500] 	Algae
40213	775	159	109	31	4.892	2.29	5.98E-07	9.57E-06	2069	craniferina_c7392	CUST_9207_PI416193500	NA	NA	NA	Fungus
14831	542	87	230	22	5.955	2.574	1.78E-06	2.22E-05	2070	craniferina_c7053	CUST_8954_PI416193500	169616854	XP_001801842.1	hypothetical protein SNOG_11603 [Phaeosphaeria nodorum SN15] 	Fungus
36154	4	18	1	4	-5.215	-2.383	9.13E-07	1.33E-05	2071	craniferina_c23661	CUST_16177_PI416193496	NA	NA	NA	Algae
40653	20	4	5	1	5.391	2.431	1.17E-06	1.61E-05	2072	craniferina_c4243	CUST_6234_PI416193500	NA	NA	NA	Fungus
34498	17	96	3	21	-5.507	-2.461	1.30E-06	1.75E-05	2073	craniferina_c16806	CUST_9844_PI416193496	169615665	XP_001801248.1	hypothetical protein SNOG_10993 [Phaeosphaeria nodorum SN15] 	Fungus
11947	4	38	2	8	-11.172	-3.482	7.33E-06	6.59E-05	2074	craniferina_c20990	CUST_13651_PI416193496	NA	NA	NA	Fungus
3444	31	121	9	19	-3.972	-1.99	5.02E-08	1.48E-06	2075	craniferina_c26515	CUST_18873_PI416193496	NA	NA	NA	Fungus
30115	218	976	84	180	-4.643	-2.215	4.06E-07	7.19E-06	2076	craniferina_c5602	CUST_1784_PI416193496	NA	NA	NA	Fungus
11650	13	2	4	0	6.134	2.617	2.01E-06	2.42E-05	2077	Cr_DMidi_7585B08.ab1	CUST_16130_PI416193500	169599655	XP_001793250.1	hypothetical protein SNOG_02651 [Phaeosphaeria nodorum SN15] 	Fungus
23431	135001	16601	11234	7573	8.643	3.112	4.85E-06	4.76E-05	2078	craniferina_s28370	CUST_20560_PI416193496	158515354	ABW69475.1	heat shock protein 70 [Trichophyton terrestre]	Fungus
20034	418	78	137	3	5.16	2.367	8.96E-07	1.31E-05	2079	craniferina_c5753	CUST_7792_PI416193500	296808223	XP_002844450.1	conserved hypothetical protein [Arthroderma otae CBS 113480] 	Fungus
40835	41	147	5	7	-3.585	-1.842	1.26E-09	8.55E-08	2080	craniferina_c8075	CUST_3185_PI416193496	289613384	CBI59637.1	unnamed protein product [Sordaria macrospora]	Fungus
22550	94	12	35	7	8.248	3.044	4.45E-06	4.45E-05	2081	craniferina_c21282	CUST_13931_PI416193496	156063720	XP_001597782.1	hypothetical protein SS1G_01978 [Sclerotinia sclerotiorum 1980] 	Fungus
26077	167	39	36	13	4.327	2.113	2.09E-07	4.36E-06	2082	craniferina_c18692	CUST_14425_PI416193500	154317834	XP_001558236.1	hypothetical protein BC1G_02900 [Botryotinia fuckeliana B05.10] 	Algae
19859	138	12	48	6	11.598	3.536	7.85E-06	6.97E-05	2083	craniferina_c10765	CUST_11490_PI416193500	NA	NA	NA	Algae
34953	1276	301	230	54	4.24	2.084	1.62E-07	3.59E-06	2084	craniferina_c26648	CUST_19003_PI416193496	255944771	XP_002563153.1	Pc20g06240 [Penicillium chrysogenum Wisconsin 54-1255] 	Fungus
10455	703	2732	170	168	-3.964	-1.987	5.20E-08	1.52E-06	2085	craniferina_c10111	CUST_11105_PI416193500	154290969	XP_001546073.1	hypothetical protein BC1G_15548 [Botryotinia fuckeliana B05.10] 	Algae
9204	23	2	7	0	11.4	3.511	7.77E-06	6.90E-05	2086	craniferina_c6889	CUST_2466_PI416193496	169606158	XP_001796499.1	hypothetical protein SNOG_06115 [Phaeosphaeria nodorum SN15] 	Fungus
16680	14633	68970	4542	1604	-4.888	-2.289	6.46E-07	1.02E-05	2087	craniferina_lrc142	CUST_274_PI416193500	255726248	XP_002548050.1	hypothetical protein CTRG_02347 [Candida tropicalis MYA-3404] 	Fungus
13002	1925	447	353	20	4.257	2.09	1.76E-07	3.81E-06	2088	craniferina_c13242	CUST_6927_PI416193496	189200461	XP_001936567.1	conserved hypothetical protein [Pyrenophora tritici-repentis Pt-1C-BFP] 	Fungus
22949	588	2367	155	345	-4.088	-2.032	9.46E-08	2.38E-06	2089	craniferina_lrc26036	CUST_18417_PI416193496	289613690	CBI59389.1	unnamed protein product [Sordaria macrospora]	Fungus
10611	588	99	131	32	6.094	2.607	2.04E-06	2.44E-05	2090	craniferina_c8132	CUST_9838_PI416193500	226294584	EEH50004.1	conserved hypothetical protein [Paracoccidioides brasiliensis Pb18]	Fungus
7583	197	877	77	167	-4.621	-2.208	4.10E-07	7.23E-06	2091	craniferina_c5971	CUST_8003_PI416193500	156049851	XP_001590892.1	hypothetical protein SS1G_08633 [Sclerotinia sclerotiorum 1980] 	Algae
42972	333	3782	16	569	-11.294	-3.497	7.80E-06	6.93E-05	2092	craniferina_c24035	CUST_16531_PI416193496	NA	NA	NA	Fungus
44275	16	4	4	1	4.548	2.185	3.58E-07	6.52E-06	2093	craniferina_c7146	CUST_9020_PI416193500	239612898	EEQ89885.1	U3 small nucleolar RNA associated protein [Ajellomyces dermatitidis ER-3]	Fungus
36460	83	302	4	30	-3.606	-1.85	2.61E-09	1.55E-07	2094	craniferina_c21834	CUST_14455_PI416193496	226293928	EEH49348.1	37S ribosomal protein S12 [Paracoccidioides brasiliensis Pb18]	Algae
1392	223	859	59	32	-3.948	-1.981	5.09E-08	1.50E-06	2095	craniferina_c14080	CUST_7640_PI416193496	NA	NA	NA	Fungus
1645	61551	13104	9301	2825	4.728	2.241	5.14E-07	8.56E-06	2096	craniferina_c15130	CUST_8516_PI416193496	291173564	EFE29389.1	"polyubiquitin UbiD/Ubi4, putative [Arthroderma benhamiae CBS 112371]"	Fungus
2150	55	1057	39	119	-25.713	-4.684	1.59E-05	0.0001207	2097	craniferina_c13184	CUST_6874_PI416193496	281410811	ADA68818.1	HET-D [Podospora anserina]	Fungus
34151	9842	1374	1274	424	7.369	2.882	3.67E-06	3.85E-05	2098	craniferina_lrc28201	CUST_20423_PI416193496	240274705	EER38221.1	cell division cycle protein [Ajellomyces capsulatus H143]	Fungus
4006	41	2	15	0	18.006	4.17	1.27E-05	0.000101114	2099	craniferina_c11959	CUST_5873_PI416193496	NA	NA	NA	Fungus
36328	3	14	1	1	-4.229	-2.08	1.72E-07	3.74E-06	2100	craniferina_lrc34	CUST_65_PI416193500	156055532	XP_001593690.1	"glucan 1,3-beta-glucosidase [Sclerotinia sclerotiorum 1980] "	Fungus
25598	888	42	135	3	21.241	4.409	1.44E-05	0.000111172	2101	Cr_DMini_4897H06.ab1	CUST_17348_PI416193500	261195118	XP_002623963.1	60S ribosomal protein L10-B [Ajellomyces dermatitidis SLH14081] 	Algae
24908	1119	252	343	15	4.302	2.105	2.25E-07	4.59E-06	2102	craniferina_c10605	CUST_11404_PI416193500	119188829	XP_001245021.1	conserved hypothetical protein [Coccidioides immitis RS]	Fungus
13175	3	32	1	32	-8.086	-3.015	4.55E-06	4.53E-05	2103	Cr_WMini_2881C01.ab1	CUST_19402_PI416193500	39725407	CAD97459.1	opsin-like protein [Gibberella fujikuroi]	Algae
4156	254	19	56	7	13.513	3.756	1.01E-05	8.47E-05	2104	craniferina_c18518	CUST_11294_PI416193496	NA	NA	NA	Fungus
39340	16	141	9	38	-10.09	-3.335	6.89E-06	6.27E-05	2105	craniferina_lrc3043	CUST_4784_PI416193500	NA	NA	NA	Fungus
44465	853	3093	94	144	-3.637	-1.863	4.99E-09	2.57E-07	2106	craniferina_c20687	CUST_13362_PI416193496	NA	NA	NA	Algae
23571	462	87	60	15	5.364	2.423	1.28E-06	1.73E-05	2107	craniferina_c9176	CUST_3887_PI416193496	NA	NA	NA	Algae
42964	15	57	3	1	-3.844	-1.943	3.22E-08	1.06E-06	2108	craniferina_c6723	CUST_8722_PI416193500	154291685	XP_001546423.1	hypothetical protein BC1G_15133 [Botryotinia fuckeliana B05.10] 	Fungus
7013	16	3	3	3	5.552	2.473	1.50E-06	1.95E-05	2109	craniferina_c25526	CUST_17930_PI416193496	169622230	XP_001804524.1	hypothetical protein SNOG_14332 [Phaeosphaeria nodorum SN15] 	Fungus
13253	6	28	0	1	-4.398	-2.137	2.88E-07	5.52E-06	2110	craniferina_c745	CUST_1353_PI416193500	189201485	XP_001937079.1	conserved hypothetical protein [Pyrenophora tritici-repentis Pt-1C-BFP] 	Fungus
28261	89	16	34	5	5.65	2.498	1.68E-06	2.13E-05	2111	craniferina_c8607	CUST_3500_PI416193496	119489157	XP_001262831.1	hypothetical protein NFIA_114670 [Neosartorya fischeri NRRL 181] 	Fungus
38747	445	75	88	26	6.103	2.609	2.20E-06	2.59E-05	2112	craniferina_c11702	CUST_12042_PI416193500	240107431	EER25616.1	Plus-3 domain containing protein [Coccidioides posadasii C735 delta SOWgp]	Fungus
29895	109	15	17	23	20.538	4.36	1.44E-05	0.000111172	2113	craniferina_c5850	CUST_1899_PI416193496	NA	NA	NA	Fungus
44306	284	1933	150	230	-7.58	-2.922	4.07E-06	4.16E-05	2114	craniferina_c13054	CUST_6759_PI416193496	116205377	XP_001228499.1	hypothetical protein CHGG_10572 [Chaetomium globosum CBS 148.51] 	Algae
35232	32	2	3	0	14.365	3.844	1.08E-05	8.94E-05	2115	craniferina_c1379	CUST_2427_PI416193500	240104875	EER23070.1	"FK506-binding protein 2 precursor/ peptidyl-prolyl cis-trans isomerase, putative [Coccidioides posadasii C735 delta SOWgp]"	Fungus
18857	376	1486	38	328	-3.894	-1.961	4.61E-08	1.38E-06	2116	craniferina_c4460	CUST_6457_PI416193500	119499147	XP_001266331.1	"aldehyde reductase (GliO), putative [Neosartorya fischeri NRRL 181] "	Algae
2563	527	105	69	23	5.066	2.341	9.41E-07	1.36E-05	2117	Cr_DMidi_5473D09.ab1	CUST_15852_PI416193500	156030683	XP_001584668.1	hypothetical protein SS1G_14437 [Sclerotinia sclerotiorum 1980] 	Fungus
29531	708	139	127	45	5.224	2.385	1.13E-06	1.57E-05	2118	craniferina_c6486	CUST_8496_PI416193500	NA	NA	NA	Fungus
18069	4	69	1	9	-18.129	-4.18	1.32E-05	0.00010437	2119	craniferina_c3990	CUST_1022_PI416193496	NA	NA	NA	Algae
3650	26	4	10	1	6.117	2.613	2.26E-06	2.64E-05	2120	craniferina_c15731	CUST_9000_PI416193496	NA	NA	NA	Fungus
43419	9	44	1	11	-4.987	-2.318	8.51E-07	1.26E-05	2121	craniferina_c2938	CUST_619_PI416193496	NA	NA	NA	Algae
26700	225	2920	46	134	-13.116	-3.713	1.01E-05	8.46E-05	2122	craniferina_c26318	CUST_18682_PI416193496	NA	NA	NA	Fungus
4736	650	3581	125	521	-5.545	-2.471	1.57E-06	2.01E-05	2123	craniferina_c6832	CUST_2431_PI416193496	169616316	XP_001801573.1	hypothetical protein SNOG_11329 [Phaeosphaeria nodorum SN15] 	Fungus
15693	54	9	20	3	5.777	2.53	1.87E-06	2.30E-05	2124	craniferina_c15874	CUST_9117_PI416193496	261192194	XP_002622504.1	dynamin GTPase [Ajellomyces dermatitidis SLH14081] 	Algae
35139	933	247	156	28	3.754	1.908	1.89E-08	6.96E-07	2125	craniferina_c15606	CUST_13388_PI416193500	258568632	XP_002585060.1	predicted protein [Uncinocarpus reesii 1704] 	Algae
22229	48	257	10	55	-5.333	-2.415	1.34E-06	1.80E-05	2126	craniferina_c1436	CUST_2527_PI416193500	189197939	XP_001935307.1	nitrite reductase [Pyrenophora tritici-repentis Pt-1C-BFP] 	Fungus
16035	114	18	16	4	6.447	2.689	2.81E-06	3.13E-05	2127	craniferina_c1499	CUST_2628_PI416193500	189198393	XP_001935534.1	conserved hypothetical protein [Pyrenophora tritici-repentis Pt-1C-BFP] 	Fungus
2876	43	5	11	1	8.395	3.069	5.29E-06	5.09E-05	2128	craniferina_c3059	CUST_4805_PI416193500	NA	NA	NA	Fungus
23883	207	719	36	48	-3.509	-1.811	7.35E-10	5.62E-08	2129	craniferina_c11322	CUST_5404_PI416193496	NA	NA	NA	Fungus
43310	19347	71208	2649	2459	-3.703	-1.889	1.36E-08	5.45E-07	2130	craniferina_c1291	CUST_2275_PI416193500	189200889	XP_001936781.1	conserved hypothetical protein [Pyrenophora tritici-repentis Pt-1C-BFP] 	Algae
43114	65	252	3	6	-3.861	-1.949	4.26E-08	1.31E-06	2131	craniferina_c1672	CUST_2886_PI416193500	240276841	EER40352.1	U1 snRNP-associated protein Usp107 [Ajellomyces capsulatus H143]	Fungus
14471	96	19	34	3	4.986	2.318	8.84E-07	1.29E-05	2132	craniferina_c24582	CUST_17043_PI416193496	238503430	XP_002382948.1	"negative regulation of gluconeogenesis, putative [Aspergillus flavus NRRL3357] "	Algae
27535	2061	568	259	38	3.611	1.852	5.12E-09	2.61E-07	2133	Cr_DMidi_6817B01.ab1	CUST_15956_PI416193500	169599515	XP_001793180.1	hypothetical protein SNOG_02577 [Phaeosphaeria nodorum SN15] 	Fungus
2177	134	539	33	58	-4.101	-2.036	1.30E-07	3.03E-06	2134	craniferina_lrc13621	CUST_7249_PI416193496	NA	NA	NA	Algae
2110	3	12	1	1	-3.913	-1.968	5.88E-08	1.67E-06	2135	craniferina_c4552	CUST_1276_PI416193496	NA	NA	NA	Fungus
5164	1154	159	520	60	7.036	2.815	3.61E-06	3.80E-05	2136	craniferina_c22279	CUST_14880_PI416193496	295670061	XP_002795578.1	conserved hypothetical protein [Paracoccidioides brasiliensis Pb01] 	Fungus
14712	382	1308	23	74	-3.425	-1.776	4.49E-11	5.83E-09	2137	craniferina_c25013	CUST_17446_PI416193496	225678240	EEH16524.1	conserved hypothetical protein [Paracoccidioides brasiliensis Pb03]	Fungus
3548	762	3091	93	447	-4.047	-2.017	1.04E-07	2.54E-06	2138	craniferina_c27506	CUST_19830_PI416193496	255938722	XP_002560131.1	Pc14g01370 [Penicillium chrysogenum Wisconsin 54-1255] 	Fungus
7311	133	37	20	4	3.581	1.84	3.66E-09	2.03E-07	2139	craniferina_c8105	CUST_9811_PI416193500	NA	NA	NA	Fungus
14490	15	3	7	1	4.896	2.291	7.98E-07	1.19E-05	2140	craniferina_c863	CUST_1557_PI416193500	121712568	XP_001273895.1	aspartokinase [Aspergillus clavatus NRRL 1] 	Fungus
26541	60	231	9	55	-3.821	-1.934	3.73E-08	1.19E-06	2141	craniferina_c24191	CUST_16680_PI416193496	NA	NA	NA	Algae
16042	394	81	143	31	4.923	2.3	8.51E-07	1.26E-05	2142	craniferina_c10195	CUST_4615_PI416193496	169607705	XP_001797272.1	hypothetical protein SNOG_06911 [Phaeosphaeria nodorum SN15] 	Fungus
15026	2285	459	940	92	4.719	2.239	6.11E-07	9.73E-06	2143	craniferina_c3255	CUST_5045_PI416193500	240275236	EER38751.1	conserved hypothetical protein [Ajellomyces capsulatus H143]	Fungus
16296	6	484	3	108	-87.11	-6.445	2.59E-05	0.000176303	2144	craniferina_c22046	CUST_14656_PI416193496	121720148	XP_001276772.1	benzoate 4-monooxygenase cytochrome P450 [Aspergillus clavatus NRRL 1] 	Fungus
17270	3171	15695	549	3468	-4.923	-2.299	8.54E-07	1.26E-05	2145	craniferina_c25008	CUST_17442_PI416193496	296414920	XP_002837143.1	hypothetical protein [Tuber melanosporum Mel28] 	Algae
13022	1052	216	325	43	4.779	2.257	6.81E-07	1.06E-05	2146	craniferina_c3212	CUST_5006_PI416193500	256734349	EEU47695.1	predicted protein [Nectria haematococca mpVI 77-13-4]	Fungus
17191	268	63	70	12	4.232	2.081	2.22E-07	4.56E-06	2147	craniferina_c15197	CUST_8568_PI416193496	NA	NA	NA	Fungus
44993	28438	8303	4199	203	3.402	1.766	2.29E-11	3.43E-09	2148	craniferina_c1460	CUST_2568_PI416193500	NA	NA	NA	Fungus
40796	98	335	20	23	-3.456	-1.789	2.37E-10	2.28E-08	2149	craniferina_c8422	CUST_3391_PI416193496	NA	NA	NA	Fungus
19605	2	8	0	3	-4.302	-2.105	2.72E-07	5.30E-06	2150	craniferina_lrc12756	CUST_12463_PI416193500	295646697	ADG23099.1	molecular chaperone [Rhizoplaca chrysoleuca]	Fungus
21610	32	114	4	14	-3.561	-1.832	3.31E-09	1.87E-07	2151	craniferina_c23255	CUST_15797_PI416193496	NA	NA	NA	Fungus
24240	12	51	4	1	-4.579	-2.195	4.89E-07	8.27E-06	2152	craniferina_c10341	CUST_4716_PI416193496	NA	NA	NA	Fungus
37007	71	251	13	21	-3.548	-1.827	3.08E-09	1.77E-07	2153	craniferina_c20051	CUST_12756_PI416193496	NA	NA	NA	Fungus
4332	108	19	41	6	5.451	2.446	1.63E-06	2.08E-05	2154	craniferina_c4228	CUST_1120_PI416193496	212532845	XP_002146579.1	"phospholipid-transporting ATPase, putative [Penicillium marneffei ATCC 18224] "	Fungus
1561	32	248	4	25	-7.732	-2.951	4.82E-06	4.73E-05	2155	craniferina_c26603	CUST_18959_PI416193496	145247738	XP_001396118.1	hypothetical protein An12g10720 [Aspergillus niger] 	Fungus
41549	395	1776	2	553	-4.354	-2.122	3.23E-07	6.04E-06	2156	craniferina_c1921	CUST_3270_PI416193500	189193585	XP_001933131.1	C2 domain containing protein [Pyrenophora tritici-repentis Pt-1C-BFP] 	Fungus
35317	27	3	9	2	8.73	3.126	6.07E-06	5.66E-05	2157	craniferina_c25232	CUST_17653_PI416193496	238489453	XP_002375964.1	conserved hypothetical protein [Aspergillus flavus NRRL3357] 	Algae
24324	37	131	8	10	-3.549	-1.827	3.42E-09	1.92E-07	2158	craniferina_c14852	CUST_13116_PI416193500	255954487	XP_002567996.1	Pc21g09590 [Penicillium chrysogenum Wisconsin 54-1255] 	Fungus
35901	799	62	168	17	12.951	3.695	1.07E-05	8.88E-05	2159	craniferina_c4328	CUST_6314_PI416193500	238508791	XP_002385579.1	"ubiquinone biosynthesis protein, putative [Aspergillus flavus NRRL3357] "	Fungus
27279	9247	33414	1188	1890	-3.631	-1.86	9.33E-09	4.15E-07	2160	craniferina_c18424	CUST_11204_PI416193496	NA	NA	NA	Fungus
8214	162	35	45	5	4.581	2.196	5.10E-07	8.50E-06	2161	craniferina_c5158	CUST_7170_PI416193500	189211901	XP_001942278.1	ribosomal DNA transcription factor Rrn3 [Pyrenophora tritici-repentis Pt-1C-BFP] 	Fungus
26177	15	2	2	1	6.529	2.707	3.24E-06	3.49E-05	2162	craniferina_c8479	CUST_10104_PI416193500	NA	NA	NA	Fungus
40442	2347	448	73	27	5.246	2.391	1.36E-06	1.82E-05	2163	craniferina_c7943	CUST_9665_PI416193500	116204493	XP_001228057.1	hypothetical protein CHGG_10130 [Chaetomium globosum CBS 148.51] 	Fungus
9654	126	24	31	7	5.31	2.409	1.46E-06	1.91E-05	2164	craniferina_c4450	CUST_1223_PI416193496	NA	NA	NA	Fungus
4533	249	68	34	16	3.729	1.899	2.35E-08	8.30E-07	2165	craniferina_c12154	CUST_6021_PI416193496	240110071	EER28230.1	GTP-binding family protein [Coccidioides posadasii C735 delta SOWgp]	Fungus
32407	14	2	5	0	6.125	2.615	2.60E-06	2.94E-05	2166	craniferina_c10255	CUST_4656_PI416193496	NA	NA	NA	Algae
31233	275	68	95	6	3.916	1.969	7.62E-08	2.05E-06	2167	craniferina_c10785	CUST_11505_PI416193500	119194607	XP_001247907.1	hypothetical protein CIMG_01678 [Coccidioides immitis RS]	Algae
1139	139	25	36	8	5.768	2.528	2.07E-06	2.48E-05	2168	craniferina_c9923	CUST_10985_PI416193500	189189132	XP_001930905.1	conserved hypothetical protein [Pyrenophora tritici-repentis Pt-1C-BFP] 	Fungus
11607	1156	310	126	79	3.8	1.926	3.90E-08	1.23E-06	2169	craniferina_c27646	CUST_19960_PI416193496	85079014	XP_956273.1	hypothetical protein NCU01651 [Neurospora crassa OR74A] 	Fungus
17996	186	35	28	12	5.544	2.471	1.78E-06	2.21E-05	2170	craniferina_c4128	CUST_6089_PI416193500	NA	NA	NA	Fungus
35165	216	795	38	109	-3.698	-1.887	1.82E-08	6.77E-07	2171	craniferina_c8462	CUST_3414_PI416193496	NA	NA	NA	Fungus
23298	149	625	36	92	-4.256	-2.09	2.66E-07	5.21E-06	2172	craniferina_lrc1832	CUST_3125_PI416193500	238503384	XP_002382925.1	"transcription elongation factor, putative [Aspergillus flavus NRRL3357] "	Fungus
41155	271	69	60	13	3.917	1.97	7.79E-08	2.08E-06	2173	craniferina_c27308	CUST_19639_PI416193496	291182925	EFE38572.1	hypothetical protein TRV_06766 [Trichophyton verrucosum HKI 0517]	Fungus
9354	521	122	146	31	4.249	2.087	2.63E-07	5.17E-06	2174	craniferina_c12885	CUST_6620_PI416193496	169601530	XP_001794187.1	hypothetical protein SNOG_03633 [Phaeosphaeria nodorum SN15] 	Fungus
24682	26	3	12	2	9.068	3.181	6.94E-06	6.31E-05	2175	craniferina_c8622	CUST_3513_PI416193496	NA	NA	NA	Fungus
16152	3	15	1	3	-5.926	-2.567	2.31E-06	2.68E-05	2176	Cr_WMidi_8257D07.ab1	CUST_18638_PI416193500	169617391	XP_001802110.1	hypothetical protein SNOG_11873 [Phaeosphaeria nodorum SN15] 	Fungus
819	2898	82	2400	24	21.106	4.4	1.66E-05	0.000124586	2177	craniferina_c6114	CUST_8153_PI416193500	NA	NA	NA	Algae
41183	410	1573	147	146	-3.987	-1.995	1.04E-07	2.55E-06	2178	craniferina_lrc20348	CUST_13039_PI416193496	116194045	XP_001222835.1	hypothetical protein CHGG_06740 [Chaetomium globosum CBS 148.51] 	Fungus
9510	376	8	303	7	35.337	5.143	2.18E-05	0.000154143	2179	craniferina_c7331	CUST_9155_PI416193500	221126627	XP_002156063.1	PREDICTED: similar to MAEBL [Hydra magnipapillata]	Fungus
4633	275	67	82	4	3.964	1.987	9.64E-08	2.42E-06	2180	craniferina_c16421	CUST_13717_PI416193500	226289774	EEH45258.1	phosphatase [Paracoccidioides brasiliensis Pb18]	Fungus
981	174	720	10	179	-4.043	-2.015	1.33E-07	3.09E-06	2181	craniferina_c7612	CUST_9386_PI416193500	189191680	XP_001932179.1	conserved hypothetical protein [Pyrenophora tritici-repentis Pt-1C-BFP] 	Fungus
13670	1303	4482	182	408	-3.453	-1.788	5.07E-10	4.18E-08	2182	craniferina_c10751	CUST_11479_PI416193500	NA	NA	NA	Fungus
20102	177	28	25	2	6.193	2.631	2.82E-06	3.14E-05	2183	craniferina_c12091	CUST_5976_PI416193496	156065601	XP_001598722.1	hypothetical protein SS1G_00811 [Sclerotinia sclerotiorum 1980] 	Fungus
11856	48	181	8	55	-3.701	-1.888	2.10E-08	7.55E-07	2184	craniferina_c17410	CUST_14160_PI416193500	226505652	NP_001140675.1	hypothetical protein LOC100272750 [Zea mays] 	Algae
6207	73	282	10	24	-3.909	-1.967	8.09E-08	2.13E-06	2185	craniferina_c10967	CUST_5150_PI416193496	NA	NA	NA	Fungus
6251	62	245	16	17	-4.015	-2.005	1.25E-07	2.94E-06	2186	craniferina_lrc28220	CUST_20436_PI416193496	NA	NA	NA	Fungus
30354	187	45	45	7	4.072	2.026	1.54E-07	3.46E-06	2187	craniferina_c9789	CUST_4324_PI416193496	NA	NA	NA	Fungus
10946	37	131	6	5	-3.545	-1.826	4.51E-09	2.36E-07	2188	craniferina_c21421	CUST_14681_PI416193500	189188114	XP_001930396.1	integral membrane protein [Pyrenophora tritici-repentis Pt-1C-BFP] 	Fungus
17891	94	350	22	29	-3.784	-1.92	4.04E-08	1.26E-06	2189	craniferina_c5117	CUST_7132_PI416193500	NA	NA	NA	Algae
21507	33	117	6	15	-3.565	-1.834	5.86E-09	2.87E-07	2190	craniferina_c26000	CUST_18381_PI416193496	NA	NA	NA	Fungus
32352	59	14	20	2	3.965	1.987	1.03E-07	2.53E-06	2191	craniferina_c7426	CUST_9233_PI416193500	118098848	XP_415310.2	PREDICTED: similar to heavy neurofilament protein [Gallus gallus]	Algae
7263	36	221	17	38	-6.751	-2.755	3.82E-06	3.97E-05	2192	craniferina_c27207	CUST_19545_PI416193496	NA	NA	NA	Fungus
41746	27	99	2	4	-3.634	-1.862	1.21E-08	4.99E-07	2193	craniferina_c10585	CUST_11387_PI416193500	156048378	XP_001590156.1	hypothetical protein SS1G_08920 [Sclerotinia sclerotiorum 1980] 	Fungus
38833	78	316	8	88	-3.975	-1.991	1.09E-07	2.65E-06	2194	craniferina_lrc3075	CUST_662_PI416193496	NA	NA	NA	Fungus
42741	20	5	5	2	4.447	2.153	4.66E-07	7.95E-06	2195	craniferina_c25309	CUST_17726_PI416193496	156048222	XP_001590078.1	hypothetical protein SS1G_08842 [Sclerotinia sclerotiorum 1980] 	Algae
32446	123	26	37	5	4.659	2.22	6.68E-07	1.04E-05	2196	craniferina_c975	CUST_97_PI416193496	189194992	XP_001933834.1	eukaryotic translation initiation factor SUI1 family protein [Pyrenophora tritici-repentis Pt-1C-BFP] 	Fungus
4259	13	2	3	0	5.68	2.506	2.14E-06	2.54E-05	2197	craniferina_c20895	CUST_13561_PI416193496	NA	NA	NA	Fungus
35704	57	3	29	1	16.43	4.038	1.46E-05	0.000112778	2198	craniferina_c17740	CUST_10584_PI416193496	195130767	XP_002009822.1	GI15030 [Drosophila mojavensis] 	Fungus
27766	66	243	6	58	-3.627	-1.859	1.25E-08	5.10E-07	2199	craniferina_c4719	CUST_6707_PI416193500	154297273	XP_001549064.1	plasma membrane phosphatase required for sodium stress response [Botryotinia fuckeliana B05.10] 	Algae
24861	414	78	143	24	5.279	2.4	1.59E-06	2.03E-05	2200	craniferina_c25492	CUST_17899_PI416193496	154289827	XP_001545519.1	hypothetical protein BC1G_15943 [Botryotinia fuckeliana B05.10] 	Fungus
35927	70	235	8	23	-3.367	-1.751	3.26E-11	4.52E-09	2201	craniferina_c2806	CUST_4477_PI416193500	225679739	EEH18023.1	E3 ubiquitin-protein ligase NEDD4 [Paracoccidioides brasiliensis Pb03] 	Fungus
29275	346	79	37	17	4.413	2.142	4.47E-07	7.72E-06	2202	Cr_DMini_1249F12.ab1	CUST_16665_PI416193500	296813649	XP_002847162.1	oxidoreductase [Arthroderma otae CBS 113480] 	Algae
15872	135	494	17	17	-3.666	-1.874	1.82E-08	6.78E-07	2203	craniferina_c8116	CUST_9830_PI416193500	156039575	XP_001586895.1	hypothetical protein SS1G_11924 [Sclerotinia sclerotiorum 1980] 	Fungus
23743	19	2	4	0	8.727	3.126	6.90E-06	6.29E-05	2204	craniferina_c23800	CUST_16310_PI416193496	NA	NA	NA	Fungus
21967	69	240	9	23	-3.461	-1.791	9.83E-10	7.04E-08	2205	craniferina_c7546	CUST_9330_PI416193500	212529116	XP_002144715.1	"metallopeptidase family M24, putative [Penicillium marneffei ATCC 18224] "	Fungus
19377	107	510	43	80	-4.977	-2.315	1.18E-06	1.62E-05	2206	craniferina_c3409	CUST_5231_PI416193500	37787190	AAO60167.1	syctalone dehydratase I [Ceratocystis resinifera]	Fungus
24976	392	77	109	11	4.999	2.322	1.20E-06	1.64E-05	2207	craniferina_c9242	CUST_3930_PI416193496	238483529	XP_002373003.1	RNA polymerase I specific transcription initiation factor RRN3 [Aspergillus flavus NRRL3357] 	Fungus
25741	96	369	9	138	-3.67	-1.876	2.03E-08	7.33E-07	2208	craniferina_c25528	CUST_17932_PI416193496	291176143	EFE31944.1	peptidyl-tRNA hydrolase domain protein [Arthroderma benhamiae CBS 112371]	Fungus
38580	322	67	51	16	4.872	2.285	1.00E-06	1.43E-05	2209	Cr_DMini_1249F12.ab1	CUST_16664_PI416193500	296813649	XP_002847162.1	oxidoreductase [Arthroderma otae CBS 113480] 	Algae
40414	1283	308	195	74	4.219	2.077	2.87E-07	5.51E-06	2210	Cr_WMidi_8257H06.ab1	CUST_18727_PI416193500	154301916	XP_001551369.1	hypothetical protein BC1G_10195 [Botryotinia fuckeliana B05.10] 	Fungus
40350	570	2782	90	254	-4.905	-2.294	1.08E-06	1.52E-05	2211	craniferina_c7174	CUST_2653_PI416193496	NA	NA	NA	Algae
37268	574	5802	16	165	-10.101	-3.336	8.81E-06	7.59E-05	2212	craniferina_lrc293	CUST_551_PI416193500	255940382	XP_002560960.1	Pc16g06240 [Penicillium chrysogenum Wisconsin 54-1255] 	Fungus
40809	8068	1424	2231	324	5.618	2.49	2.15E-06	2.55E-05	2213	Cr_WMidi_8257B03.ab1	CUST_18589_PI416193500	171678007	XP_001903954.1	hypothetical protein [Podospora anserina S mat+] 	Fungus
40222	3525	816	793	176	4.314	2.109	3.82E-07	6.86E-06	2214	craniferina_c4678	CUST_1338_PI416193496	295669310	XP_002795203.1	vacuolar ATP synthase 98 kDa subunit [Paracoccidioides brasiliensis Pb01] 	Fungus
36004	8494	2326	474	212	3.658	1.871	1.90E-08	6.97E-07	2215	craniferina_c16087	CUST_9281_PI416193496	NA	NA	NA	Fungus
23718	8297	1932	1140	152	4.277	2.097	3.46E-07	6.34E-06	2216	craniferina_c16443	CUST_9566_PI416193496	NA	NA	NA	Fungus
12981	24302	135521	2986	10404	-5.595	-2.484	2.12E-06	2.52E-05	2217	craniferina_c1665	CUST_229_PI416193496	22326612	NP_196132.2	SNF2 domain-containing protein / helicase domain-containing protein / RING finger domain-containing protein [Arabidopsis thaliana] 	Fungus
38809	71	325	10	85	-4.496	-2.169	5.46E-07	8.94E-06	2218	craniferina_c12749	CUST_6509_PI416193496	169614039	XP_001800436.1	hypothetical protein SNOG_10154 [Phaeosphaeria nodorum SN15] 	Fungus
22946	549	100	143	23	5.488	2.456	1.96E-06	2.37E-05	2219	craniferina_c23229	CUST_15771_PI416193496	NA	NA	NA	Algae
14514	9077	1360	3683	260	6.377	2.673	3.46E-06	3.68E-05	2220	Cr_DMini_1249D12.ab1	CUST_16621_PI416193500	NA	NA	NA	Fungus
37618	73	16	27	2	4.2	2.071	2.80E-07	5.40E-06	2221	craniferina_c21648	CUST_14283_PI416193496	NA	NA	NA	Fungus
29957	27	109	3	26	-3.911	-1.968	9.74E-08	2.43E-06	2222	craniferina_c17238	CUST_14087_PI416193500	NA	NA	NA	Fungus
16054	1926	540	230	104	3.6	1.848	1.16E-08	4.83E-07	2223	Cr_DMidi_6817B01.ab1	CUST_15957_PI416193500	169599515	XP_001793180.1	hypothetical protein SNOG_02577 [Phaeosphaeria nodorum SN15] 	Fungus
39613	1143	253	324	13	4.389	2.134	4.60E-07	7.87E-06	2224	craniferina_c10605	CUST_11403_PI416193500	119188829	XP_001245021.1	conserved hypothetical protein [Coccidioides immitis RS]	Fungus
8652	13568	2892	1347	423	4.709	2.235	8.06E-07	1.20E-05	2225	craniferina_c2769	CUST_4434_PI416193500	NA	NA	NA	Fungus
15712	187	47	7	9	4.071	2.025	1.81E-07	3.87E-06	2226	craniferina_c6168	CUST_2068_PI416193496	NA	NA	NA	Fungus
24134	98	18	17	10	6.11	2.611	3.05E-06	3.33E-05	2227	craniferina_c24583	CUST_17044_PI416193496	NA	NA	NA	Fungus
32384	87401	24135	10278	2005	3.612	1.853	1.36E-08	5.44E-07	2228	Cr_WMini_3841E01.ab1	CUST_19661_PI416193500	NA	NA	NA	Fungus
16352	590	2382	191	320	-4.158	-2.056	2.62E-07	5.15E-06	2229	craniferina_lrc882	CUST_1594_PI416193500	154319201	XP_001558918.1	predicted protein [Botryotinia fuckeliana B05.10] 	Fungus
41610	63	260	6	76	-4.021	-2.007	1.59E-07	3.54E-06	2230	craniferina_c5026	CUST_1507_PI416193496	NA	NA	NA	Fungus
44298	744	152	249	37	4.803	2.264	9.85E-07	1.41E-05	2231	craniferina_c8532	CUST_10158_PI416193500	225555994	EEH04284.1	RNA-binding protein [Ajellomyces capsulatus G186AR]	Fungus
11152	110	2176	88	733	-32.045	-5.002	2.29E-05	0.000160131	2232	craniferina_c7757	CUST_9511_PI416193500	212537049	XP_002148680.1	"C6 transcription factor, putative [Penicillium marneffei ATCC 18224] "	Fungus
18742	161	33	45	9	4.932	2.302	1.21E-06	1.65E-05	2233	craniferina_c3454	CUST_811_PI416193496	212526474	XP_002143394.1	"COPII vesicle coat protein Sec16, putative [Penicillium marneffei ATCC 18224] "	Fungus
39178	75	329	24	80	-4.47	-2.16	5.47E-07	8.94E-06	2234	craniferina_c24293	CUST_16772_PI416193496	NA	NA	NA	Fungus
8453	412	1723	108	379	-4.215	-2.076	3.18E-07	5.97E-06	2235	craniferina_lrc28252	CUST_20459_PI416193496	NA	NA	NA	Fungus
9235	25	365	9	34	-15.622	-3.966	1.51E-05	0.000115658	2236	craniferina_c21017	CUST_13676_PI416193496	NA	NA	NA	Fungus
3274	35	212	17	49	-6.564	-2.715	3.98E-06	4.10E-05	2237	craniferina_c10437	CUST_11305_PI416193500	238492281	XP_002377377.1	"cell cycle control protein (Cwf26), putative [Aspergillus flavus NRRL3357] "	Algae
40843	117	609	20	168	-5.096	-2.349	1.46E-06	1.91E-05	2238	craniferina_c25055	CUST_17482_PI416193496	NA	NA	NA	Fungus
19332	2667	636	552	141	4.203	2.072	3.13E-07	5.90E-06	2239	craniferina_c2851	CUST_4532_PI416193500	212533499	XP_002146906.1	"ubiquitin-protein ligase Sel1/Ubx2, putative [Penicillium marneffei ATCC 18224] "	Fungus
13315	67	16	11	2	4.223	2.078	3.31E-07	6.15E-06	2240	craniferina_c23870	CUST_16375_PI416193496	NA	NA	NA	Fungus
37709	83	309	14	56	-3.731	-1.9	4.26E-08	1.31E-06	2241	craniferina_lrc4558	CUST_1278_PI416193496	NA	NA	NA	Fungus
20124	67	8938	54	2114	-229.436	-7.842	3.73E-05	0.000235033	2242	craniferina_c2016	CUST_3413_PI416193500	NA	NA	NA	Algae
42231	42	143	5	9	-3.42	-1.774	7.77E-10	5.87E-08	2243	craniferina_c12847	CUST_12501_PI416193500	NA	NA	NA	Algae
10064	114	511	30	72	-4.566	-2.191	6.76E-07	1.05E-05	2244	craniferina_c10313	CUST_11225_PI416193500	156040455	XP_001587214.1	hypothetical protein SS1G_12244 [Sclerotinia sclerotiorum 1980] 	Fungus
17069	610	159	93	43	3.9	1.964	1.07E-07	2.61E-06	2245	craniferina_c17083	CUST_14018_PI416193500	169595428	XP_001791138.1	hypothetical protein SNOG_00453 [Phaeosphaeria nodorum SN15] 	Fungus
3818	492	41	37	7	12.237	3.613	1.20E-05	9.66E-05	2246	craniferina_c7363	CUST_2767_PI416193496	NA	NA	NA	Fungus
33243	87	21	20	4	4.204	2.072	3.25E-07	6.07E-06	2247	craniferina_c19839	CUST_12552_PI416193496	NA	NA	NA	Fungus
24628	3795	543	570	63	6.969	2.801	4.67E-06	4.62E-05	2248	craniferina_c3912	CUST_5854_PI416193500	154290380	XP_001545786.1	AAA family ATPase [Botryotinia fuckeliana B05.10] 	Fungus
39042	27	4	8	1	7.686	2.942	5.91E-06	5.54E-05	2249	craniferina_c15688	CUST_8962_PI416193496	NA	NA	NA	Fungus
44809	5	18	1	1	-3.791	-1.923	6.64E-08	1.84E-06	2250	craniferina_c25504	CUST_17911_PI416193496	NA	NA	NA	Fungus
21288	1452	14331	1029	1610	-13.597	-3.765	1.38E-05	0.000107699	2251	Cr_DMini_3841A11.ab1	CUST_16873_PI416193500	39969363	XP_366072.1	hypothetical protein MGG_10292 [Magnaporthe oryzae 70-15] 	Algae
7575	68	4	16	2	17.176	4.102	1.67E-05	0.000125253	2252	Cr_DMini_2305A04.ab1	CUST_16706_PI416193500	240106935	EER25122.1	"WD domain, G-beta repeat containing protein [Coccidioides posadasii C735 delta SOWgp]"	Fungus
6307	136	6	17	4	29.41	4.878	2.30E-05	0.000160606	2253	craniferina_c11372	CUST_5444_PI416193496	115400741	XP_001215959.1	hexokinase [Aspergillus terreus NIH2624] 	Fungus
21747	14	53	3	5	-3.921	-1.971	1.25E-07	2.94E-06	2254	craniferina_c6901	CUST_8850_PI416193500	119483910	XP_001261858.1	Ankyrin repeat protein [Neosartorya fischeri NRRL 181] 	Algae
30756	153	968	27	114	-6.366	-2.67	3.82E-06	3.97E-05	2255	craniferina_c10858	CUST_11544_PI416193500	145256805	XP_001401521.1	hypothetical protein An04g01540 [Aspergillus niger] 	Algae
34457	168	46	34	11	3.663	1.873	3.08E-08	1.03E-06	2256	craniferina_c12927	CUST_6651_PI416193496	242808400	XP_002485154.1	"phosphoinositide phosphatase (Sac1), putative [Talaromyces stipitatus ATCC 10500] "	Fungus
25097	305	84	20	9	3.658	1.871	2.91E-08	9.81E-07	2257	craniferina_c16833	CUST_9867_PI416193496	170940076	CAP65302.1	unnamed protein product [Podospora anserina S mat+]	Algae
35118	112	27	11	5	4.15	2.053	2.91E-07	5.55E-06	2258	craniferina_c26634	CUST_18989_PI416193496	NA	NA	NA	Algae
29633	147	532	17	39	-3.626	-1.858	2.06E-08	7.41E-07	2259	craniferina_c8116	CUST_9829_PI416193500	156039575	XP_001586895.1	hypothetical protein SS1G_11924 [Sclerotinia sclerotiorum 1980] 	Fungus
11026	554	2118	165	289	-3.922	-1.972	1.29E-07	3.02E-06	2260	craniferina_c5875	CUST_1916_PI416193496	NA	NA	NA	Fungus
3915	22	3	8	0	8.441	3.077	7.45E-06	6.67E-05	2261	craniferina_c13790	CUST_7398_PI416193496	296424629	XP_002841850.1	hypothetical protein [Tuber melanosporum Mel28] 	Fungus
44906	23	78	3	10	-3.382	-1.758	3.75E-10	3.25E-08	2262	craniferina_c6478	CUST_2233_PI416193496	NA	NA	NA	Fungus
29711	39	139	7	16	-3.622	-1.857	2.05E-08	7.39E-07	2263	craniferina_c21420	CUST_14059_PI416193496	NA	NA	NA	Algae
41877	364	88	76	10	4.09	2.032	2.44E-07	4.87E-06	2264	craniferina_c1356	CUST_2385_PI416193500	154291438	XP_001546302.1	L-arabinitol 4-dehydrogenase [Botryotinia fuckeliana B05.10] 	Fungus
33664	19	4	3	2	5.32	2.411	1.96E-06	2.37E-05	2265	craniferina_c17096	CUST_10068_PI416193496	NA	NA	NA	Fungus
20217	293	1806	77	184	-6.306	-2.657	3.83E-06	3.98E-05	2266	craniferina_c25086	CUST_17512_PI416193496	NA	NA	NA	Fungus
45002	347	12	22	12	38.971	5.284	2.61E-05	0.000177238	2267	craniferina_c8475	CUST_10099_PI416193500	NA	NA	NA	Fungus
16623	28	4	10	3	9.489	3.246	9.27E-06	7.92E-05	2268	craniferina_c11249	CUST_5356_PI416193496	225677891	EEH16175.1	S-formylglutathione hydrolase [Paracoccidioides brasiliensis Pb03] 	Fungus
18134	81	416	8	143	-4.904	-2.294	1.34E-06	1.79E-05	2269	craniferina_c6539	CUST_8570_PI416193500	261355284	EEY17712.1	conserved hypothetical protein [Verticillium albo-atrum VaMs.102]	Fungus
2245	181	39	28	7	4.669	2.223	9.08E-07	1.32E-05	2270	craniferina_c4128	CUST_6090_PI416193500	NA	NA	NA	Fungus
34520	45	9	17	4	4.813	2.267	1.18E-06	1.63E-05	2271	craniferina_c20019	CUST_12725_PI416193496	242786197	XP_002480757.1	exportin KapK [Talaromyces stipitatus ATCC 10500] 	Fungus
41642	75	19	6	3	3.94	1.978	1.48E-07	3.35E-06	2272	craniferina_c15415	CUST_8744_PI416193496	NA	NA	NA	Algae
21027	49	189	11	26	-3.888	-1.959	1.19E-07	2.83E-06	2273	craniferina_c17253	CUST_14093_PI416193500	145350916	XP_001419840.1	predicted protein [Ostreococcus lucimarinus CCE9901] 	Algae
39944	137	21	54	6	6.327	2.662	3.93E-06	4.06E-05	2274	craniferina_c2280	CUST_3783_PI416193500	119175345	XP_001239916.1	hypothetical protein CIMG_09537 [Coccidioides immitis RS]	Fungus
19895	250	43	84	10	5.712	2.514	2.78E-06	3.11E-05	2275	craniferina_c6739	CUST_8732_PI416193500	225554480	EEH02778.1	serine/threonine-protein kinase ppk18 [Ajellomyces capsulatus G186AR]	Fungus
6538	1824	10913	386	651	-6.059	-2.599	3.44E-06	3.66E-05	2276	craniferina_c11440	CUST_5490_PI416193496	NA	NA	NA	Fungus
42600	123	462	27	43	-3.819	-1.933	9.09E-08	2.32E-06	2277	craniferina_c23476	CUST_16002_PI416193496	240274095	EER37613.1	NIF domain-containing protein [Ajellomyces capsulatus H143]	Fungus
44059	37	4	4	2	8.857	3.147	8.48E-06	7.37E-05	2278	craniferina_c21964	CUST_14579_PI416193496	NA	NA	NA	Fungus
18549	113	423	13	112	-3.655	-1.87	3.39E-08	1.10E-06	2279	craniferina_c5866	CUST_1911_PI416193496	NA	NA	NA	Fungus
5820	20	72	3	12	-3.671	-1.876	3.93E-08	1.23E-06	2280	craniferina_c12068	CUST_5960_PI416193496	NA	NA	NA	Fungus
24749	70	238	18	20	-3.463	-1.792	4.10E-09	2.21E-07	2281	craniferina_c26354	CUST_18718_PI416193496	71002180	XP_755771.1	prenyl cysteine carboxyl methyltransferase [Aspergillus fumigatus Af293] 	Algae
30738	2	8	0	4	-4.103	-2.037	2.77E-07	5.36E-06	2282	craniferina_c15982	CUST_9200_PI416193496	121705574	XP_001271050.1	conserved hypothetical protein [Aspergillus clavatus NRRL 1] 	Fungus
14408	516	115	136	41	4.576	2.194	7.80E-07	1.17E-05	2283	craniferina_c23796	CUST_14927_PI416193500	154319572	XP_001559103.1	hypothetical protein BC1G_02267 [Botryotinia fuckeliana B05.10] 	Fungus
7334	6	100	3	28	-19.382	-4.277	1.93E-05	0.000139932	2284	craniferina_c20434	CUST_13123_PI416193496	NA	NA	NA	Fungus
38821	28	1592	22	284	-104.9	-6.713	3.51E-05	0.000224251	2285	craniferina_c7993	CUST_9706_PI416193500	240110032	EER28201.1	FAD binding domain containing protein [Coccidioides posadasii C735 delta SOWgp]	Fungus
30033	2	42	1	17	-16.282	-4.025	1.71E-05	0.000127257	2286	craniferina_c7206	CUST_2671_PI416193496	NA	NA	NA	Fungus
26176	529	84	139	36	6.602	2.723	4.54E-06	4.53E-05	2287	craniferina_c11762	CUST_5717_PI416193496	226289774	EEH45258.1	phosphatase [Paracoccidioides brasiliensis Pb18]	Fungus
25499	66	18	17	3	3.692	1.884	4.54E-08	1.36E-06	2288	craniferina_c10970	CUST_5153_PI416193496	115398405	XP_001214794.1	imidazole glycerol phosphate synthase hisHF [Aspergillus terreus NIH2624] 	Fungus
27009	34	199	14	31	-6.184	-2.629	3.74E-06	3.91E-05	2289	craniferina_c19430	CUST_12165_PI416193496	NA	NA	NA	Algae
23478	1596	344	693	30	4.369	2.127	5.57E-07	9.06E-06	2290	craniferina_c7787	CUST_3020_PI416193496	NA	NA	NA	Fungus
4960	930	178	334	17	5.021	2.328	1.58E-06	2.02E-05	2291	craniferina_c6212	CUST_8232_PI416193500	NA	NA	NA	Fungus
6344	3578	595	1366	84	5.746	2.523	2.92E-06	3.23E-05	2292	craniferina_c25215	CUST_17637_PI416193496	NA	NA	NA	Fungus
10291	48	375	25	103	-8.642	-3.111	8.17E-06	7.16E-05	2293	craniferina_lrc28302	CUST_15363_PI416193500	242773818	XP_002478316.1	conserved hypothetical protein [Talaromyces stipitatus ATCC 10500] 	Algae
19821	49	215	15	31	-4.45	-2.154	6.77E-07	1.05E-05	2294	craniferina_c11082	CUST_5233_PI416193496	NA	NA	NA	Algae
26383	3	24	1	4	-8.513	-3.09	8.07E-06	7.09E-05	2295	craniferina_c19707	CUST_12425_PI416193496	169622487	XP_001804652.1	hypothetical protein SNOG_14468 [Phaeosphaeria nodorum SN15] 	Fungus
30213	228	3629	174	393	-24.71	-4.627	2.26E-05	0.000158067	2296	Cr_WMidi_7201D09.ab1	CUST_18361_PI416193500	159125175	EDP50292.1	"ABC multidrug transporter, putative [Aspergillus fumigatus A1163]"	Fungus
22857	3	23	2	5	-8.027	-3.005	7.32E-06	6.59E-05	2297	craniferina_c10482	CUST_4816_PI416193496	6686057	O42713.1	TYRO_AGABIRecName: Full=Tyrosinase; AltName: Full=Monophenol monooxygenase; AltName: Full=Monophenol oxidase; Short=Phenolase; AltName: Full=Cresolase 	Fungus
40006	36	7	5	4	6.352	2.667	4.16E-06	4.23E-05	2298	craniferina_c26763	CUST_19117_PI416193496	145228521	XP_001388569.1	hypothetical protein An01g01290 [Aspergillus niger] 	Fungus
31116	18	105	3	27	-5.888	-2.558	3.25E-06	3.50E-05	2299	Cr_WMidi_8449E12.ab1	CUST_18809_PI416193500	NA	NA	NA	Algae
1895	173	36	37	10	4.897	2.292	1.43E-06	1.88E-05	2300	craniferina_c23656	CUST_16172_PI416193496	NA	NA	NA	Algae
5132	442	100	45	33	4.581	2.196	8.60E-07	1.27E-05	2301	craniferina_c10045	CUST_11068_PI416193500	70994856	XP_752205.1	fungal specific transcription factor [Aspergillus fumigatus Af293] 	Fungus
4134	101	21	30	2	4.717	2.238	1.11E-06	1.55E-05	2302	craniferina_c3638	CUST_5529_PI416193500	255954963	XP_002568234.1	Pc21g12030 [Penicillium chrysogenum Wisconsin 54-1255] 	Fungus
23707	100	23	10	4	4.407	2.14	6.48E-07	1.02E-05	2303	craniferina_c12442	CUST_12363_PI416193500	154315196	XP_001556921.1	hypothetical protein BC1G_04637 [Botryotinia fuckeliana B05.10] 	Fungus
8621	706	105	190	43	7.051	2.818	5.51E-06	5.25E-05	2304	craniferina_c23282	CUST_15823_PI416193496	121715386	XP_001275302.1	"DEAD/DEAH box RNA helicase (Ski2), putative [Aspergillus clavatus NRRL 1] "	Fungus
23682	532	109	40	15	4.884	2.288	1.43E-06	1.88E-05	2305	craniferina_c14941	CUST_13140_PI416193500	145228991	XP_001388804.1	D-xylose reductase xyrA-Aspergillus niger 	Fungus
43631	63	244	16	28	-3.948	-1.981	1.77E-07	3.81E-06	2306	craniferina_c18866	CUST_11624_PI416193496	NA	NA	NA	Fungus
35819	58	423	24	139	-7.428	-2.893	6.19E-06	5.74E-05	2307	craniferina_lrc28239	CUST_15349_PI416193500	156055506	XP_001593677.1	hypothetical protein SS1G_05105 [Sclerotinia sclerotiorum 1980] 	Fungus
23801	153	558	16	116	-3.615	-1.854	2.95E-08	9.93E-07	2308	craniferina_c5415	CUST_7441_PI416193500	171682394	XP_001906140.1	hypothetical protein [Podospora anserina S mat+] 	Fungus
41585	280	66	100	2	4.024	2.009	2.40E-07	4.82E-06	2309	craniferina_c11789	CUST_12092_PI416193500	296415602	XP_002837475.1	hypothetical protein [Tuber melanosporum Mel28] 	Algae
8072	22	76	5	4	-3.558	-1.831	1.77E-08	6.65E-07	2310	craniferina_c4981	CUST_1481_PI416193496	225019059	ZP_03708251.1	hypothetical protein CLOSTMETH_03010 [Clostridium methylpentosum DSM 5476] 	Algae
41587	426	80	150	2	5.068	2.341	1.77E-06	2.20E-05	2311	craniferina_c5753	CUST_7791_PI416193500	296808223	XP_002844450.1	conserved hypothetical protein [Arthroderma otae CBS 113480] 	Fungus
23185	69	242	16	18	-3.566	-1.834	1.94E-08	7.07E-07	2312	craniferina_c28256	CUST_20463_PI416193496	NA	NA	NA	Fungus
4372	491	1930	89	227	-3.956	-1.984	1.92E-07	4.06E-06	2313	craniferina_c7244	CUST_2691_PI416193496	119466971	XP_001257292.1	glyoxalase family protein [Neosartorya fischeri NRRL 181] 	Fungus
38221	272	51	43	4	5.267	2.397	2.14E-06	2.54E-05	2314	craniferina_c11406	CUST_11870_PI416193500	242809882	XP_002485466.1	"voltage-gated chloride channel, putative [Talaromyces stipitatus ATCC 10500] "	Fungus
26449	35	7	4	5	6.327	2.662	4.31E-06	4.35E-05	2315	craniferina_c14230	CUST_7763_PI416193496	NA	NA	NA	Fungus
23351	2	60	1	23	-25.566	-4.676	2.40E-05	0.000166291	2316	craniferina_c17406	CUST_10310_PI416193496	242219216	XP_002475390.1	predicted protein [Postia placenta Mad-698-R] 	Fungus
42871	649	123	201	43	5.28	2.401	2.18E-06	2.57E-05	2317	craniferina_c9513	CUST_10765_PI416193500	169614604	XP_001800718.1	hypothetical protein SNOG_10448 [Phaeosphaeria nodorum SN15] 	Fungus
36319	77	308	24	67	-4.084	-2.03	3.05E-07	5.78E-06	2318	craniferina_c8263	CUST_9921_PI416193500	257056684	YP_003134516.1	glycine/sarcosine N-methyltransferase [Saccharomonospora viridis DSM 43017] 	Fungus
24033	13782	3825	1129	421	3.609	1.852	3.20E-08	1.06E-06	2319	Cr_DMini_4609G11.ab1	CUST_17159_PI416193500	189198740	XP_001935707.1	dienelactone hydrolase family protein [Pyrenophora tritici-repentis Pt-1C-BFP] 	Fungus
12764	44	6	11	4	8.125	3.022	7.92E-06	7.01E-05	2320	craniferina_c20528	CUST_13212_PI416193496	242786462	XP_002480810.1	"proteasome component (Ecm29), putative [Talaromyces stipitatus ATCC 10500] "	Fungus
38503	41	145	5	15	-3.526	-1.818	1.48E-08	5.79E-07	2321	craniferina_c12847	CUST_12502_PI416193500	NA	NA	NA	Algae
44013	1704	39	95	32	54.923	5.779	3.19E-05	0.000207677	2322	craniferina_c2242	CUST_3730_PI416193500	242788460	XP_002481223.1	conserved hypothetical protein [Talaromyces stipitatus ATCC 10500] 	Fungus
26348	38416	9238	7553	1513	4.138	2.049	3.81E-07	6.85E-06	2323	Cr_DMini_865B12.ab1	CUST_17563_PI416193500	156058700	XP_001595273.1	hypothetical protein SS1G_03362 [Sclerotinia sclerotiorum 1980] 	Fungus
5658	94	3	37	2	31.165	4.962	2.68E-05	0.000180694	2324	craniferina_c20025	CUST_12731_PI416193496	NA	NA	NA	Fungus
8107	2	17	0	5	-8.253	-3.045	8.13E-06	7.13E-05	2325	craniferina_c8796	CUST_10343_PI416193500	NA	NA	NA	Fungus
12665	38	6	4	3	6.31	2.658	4.40E-06	4.42E-05	2326	craniferina_c22544	CUST_15125_PI416193496	NA	NA	NA	Fungus
11982	30	114	2	27	-3.713	-1.892	7.24E-08	1.97E-06	2327	craniferina_c14904	CUST_8327_PI416193496	171677153	XP_001903528.1	hypothetical protein [Podospora anserina S mat+] 	Fungus
29195	47	7	16	1	6.162	2.623	4.11E-06	4.19E-05	2328	craniferina_c27767	CUST_20071_PI416193496	NA	NA	NA	Fungus
41258	529	100	118	20	5.251	2.393	2.17E-06	2.57E-05	2329	craniferina_c8132	CUST_9837_PI416193500	226294584	EEH50004.1	conserved hypothetical protein [Paracoccidioides brasiliensis Pb18]	Fungus
35514	577	5916	12	16	-10.259	-3.359	1.16E-05	9.42E-05	2330	craniferina_lrc293	CUST_552_PI416193500	255940382	XP_002560960.1	Pc16g06240 [Penicillium chrysogenum Wisconsin 54-1255] 	Fungus
18227	78	2	61	0	29.069	4.861	2.61E-05	0.000177021	2331	craniferina_c974	CUST_1756_PI416193500	NA	NA	NA	Fungus
40824	18	1053	13	153	-90.97	-6.507	3.69E-05	0.000233078	2332	craniferina_c5644	CUST_7672_PI416193500	NA	NA	NA	Fungus
35813	253	50	92	8	4.856	2.28	1.50E-06	1.95E-05	2333	craniferina_lrc737	CUST_1337_PI416193500	156065825	XP_001598834.1	hypothetical protein SS1G_00923 [Sclerotinia sclerotiorum 1980] 	Fungus
21419	191	749	56	47	-4.06	-2.022	3.04E-07	5.76E-06	2334	craniferina_c10557	CUST_11360_PI416193500	NA	NA	NA	Algae
1066	5	78	2	15	-16.326	-4.029	1.90E-05	0.000138535	2335	craniferina_c6777	CUST_2394_PI416193496	NA	NA	NA	Fungus
33439	35165	9335	5014	1606	3.776	1.917	9.77E-08	2.44E-06	2336	craniferina_c2425	CUST_3995_PI416193500	291183723	EFE39322.1	hypothetical protein TRV_05992 [Trichophyton verrucosum HKI 0517]	Fungus
15650	422	118	86	13	3.55	1.828	2.14E-08	7.66E-07	2337	craniferina_c21577	CUST_14213_PI416193496	154309631	XP_001554149.1	hypothetical protein BC1G_07286 [Botryotinia fuckeliana B05.10] 	Fungus
25717	1020	3931	235	80	-3.929	-1.974	1.96E-07	4.12E-06	2338	craniferina_c4693	CUST_1346_PI416193496	NA	NA	NA	Fungus
38528	59	13	14	2	4.541	2.183	9.50E-07	1.37E-05	2339	craniferina_c23541	CUST_16064_PI416193496	NA	NA	NA	Fungus
38884	528	124	131	37	4.282	2.098	5.68E-07	9.18E-06	2340	craniferina_c23796	CUST_14928_PI416193500	154319572	XP_001559103.1	hypothetical protein BC1G_02267 [Botryotinia fuckeliana B05.10] 	Fungus
10772	228	940	50	188	-4.127	-2.045	3.97E-07	7.05E-06	2341	craniferina_lrc470	CUST_33_PI416193496	NA	NA	NA	Algae
42897	16010	4367	2224	642	3.67	1.876	5.98E-08	1.70E-06	2342	craniferina_c2453	CUST_4035_PI416193500	NA	NA	NA	Algae
25613	53	207	9	29	-3.95	-1.982	2.21E-07	4.55E-06	2343	craniferina_c3440	CUST_5268_PI416193500	156051084	XP_001591503.1	hypothetical protein SS1G_06949 [Sclerotinia sclerotiorum 1980] 	Fungus
37515	144	749	40	204	-5.215	-2.383	2.18E-06	2.57E-05	2344	craniferina_c19657	CUST_12376_PI416193496	NA	NA	NA	Fungus
19517	2049	162	112	27	12.713	3.668	1.54E-05	0.000117547	2345	Cr_DMini_673A09.ab1	CUST_17372_PI416193500	154290652	XP_001545918.1	predicted protein [Botryotinia fuckeliana B05.10] 	Fungus
42677	70	358	23	57	-5.304	-2.407	2.39E-06	2.75E-05	2346	craniferina_c22343	CUST_14762_PI416193500	154314510	XP_001556579.1	hypothetical protein BC1G_03964 [Botryotinia fuckeliana B05.10] 	Fungus
33410	104	363	29	29	-3.582	-1.841	3.13E-08	1.04E-06	2347	craniferina_c5117	CUST_7131_PI416193500	NA	NA	NA	Algae
25483	84553	24020	8808	2664	3.523	1.817	1.80E-08	6.74E-07	2348	Cr_DMini_865C01.ab1	CUST_17565_PI416193500	NA	NA	NA	Algae
31903	101814	11139	22992	1647	9.042	3.177	1.03E-05	8.63E-05	2349	craniferina_c8148	CUST_9850_PI416193500	NA	NA	NA	Algae
20370	220	909	52	147	-4.165	-2.058	4.56E-07	7.82E-06	2350	craniferina_c28053	CUST_20316_PI416193496	291183873	EFE39468.1	"MFS multidrug transporter, putative [Trichophyton verrucosum HKI 0517]"	Fungus
41914	287	4	133	2	62.952	5.976	3.51E-05	0.000224202	2351	craniferina_c4528	CUST_6528_PI416193500	291181761	EFE37504.1	hypothetical protein TRV_07845 [Trichophyton verrucosum HKI 0517]	Algae
29088	2786	9720	151	659	-3.487	-1.802	1.24E-08	5.07E-07	2352	craniferina_c4665	CUST_6660_PI416193500	NA	NA	NA	Fungus
35849	168	23	65	13	7.787	2.961	7.94E-06	7.01E-05	2353	craniferina_c9445	CUST_10741_PI416193500	169783914	XP_001826419.1	hypothetical protein [Aspergillus oryzae RIB40] 	Algae
7535	10	109	8	33	-14.103	-3.818	1.72E-05	0.000127748	2354	craniferina_c7168	CUST_2649_PI416193496	119183178	XP_001242653.1	hypothetical protein CIMG_06549 [Coccidioides immitis RS]	Fungus
37590	2770	829	252	81	3.344	1.742	1.06E-09	7.46E-08	2355	craniferina_c17240	CUST_10178_PI416193496	119188053	XP_001244633.1	hypothetical protein CIMG_04074 [Coccidioides immitis RS]	Fungus
30788	409	1559	99	108	-3.878	-1.955	1.74E-07	3.76E-06	2356	craniferina_c11546	CUST_5565_PI416193496	NA	NA	NA	Fungus
23471	29	99	6	15	-3.402	-1.766	4.29E-09	2.29E-07	2357	craniferina_c22130	CUST_14737_PI416193496	NA	NA	NA	Fungus
14451	456	81	72	13	5.63	2.493	3.23E-06	3.48E-05	2358	craniferina_c5075	CUST_1525_PI416193496	NA	NA	NA	Fungus
25972	3	17	1	8	-5.087	-2.347	2.02E-06	2.43E-05	2359	craniferina_c24277	CUST_16756_PI416193496	NA	NA	NA	Fungus
26660	13	2	5	0	5.941	2.571	3.99E-06	4.11E-05	2360	craniferina_c25525	CUST_17929_PI416193496	NA	NA	NA	Fungus
35511	19659	72077	2813	3908	-3.689	-1.883	7.73E-08	2.06E-06	2361	craniferina_c1584	CUST_2755_PI416193500	255941782	XP_002561660.1	Pc16g13610 [Penicillium chrysogenum Wisconsin 54-1255] 	Algae
34889	450	76	129	17	5.852	2.549	3.78E-06	3.94E-05	2362	craniferina_c3168	CUST_698_PI416193496	121713776	XP_001274499.1	conserved hypothetical protein [Aspergillus clavatus NRRL 1] 	Fungus
5912	68	13	23	4	5.152	2.365	2.19E-06	2.58E-05	2363	craniferina_c11199	CUST_5324_PI416193496	189194279	XP_001933478.1	Zn(II)2Cys6 cluster transcripitional activator [Pyrenophora tritici-repentis Pt-1C-BFP] 	Algae
10413	32037	8834	857	1626	3.665	1.874	6.62E-08	1.83E-06	2364	craniferina_c1066	CUST_1914_PI416193500	154291795	XP_001546477.1	hypothetical protein BC1G_14974 [Botryotinia fuckeliana B05.10] 	Algae
21100	16	165	6	11	-11.057	-3.467	1.38E-05	0.000107575	2365	craniferina_c27284	CUST_19615_PI416193496	NA	NA	NA	Fungus
13730	15	2	3	0	7.686	2.942	7.97E-06	7.03E-05	2366	craniferina_c23120	CUST_15667_PI416193496	NA	NA	NA	Algae
34549	15011	4370	1009	637	3.453	1.788	9.81E-09	4.30E-07	2367	craniferina_c22045	CUST_14655_PI416193496	NA	NA	NA	Algae
7859	38	550	9	108	-14.737	-3.881	1.87E-05	0.000137065	2368	craniferina_c25812	CUST_18198_PI416193496	NA	NA	NA	Algae
13921	13226	1401	1266	197	9.474	3.244	1.14E-05	9.32E-05	2369	craniferina_c8416	CUST_10055_PI416193500	121707448	XP_001271837.1	"GNAT family acetyltransferase, putative [Aspergillus clavatus NRRL 1] "	Fungus
16457	58	273	10	32	-4.722	-2.239	1.42E-06	1.87E-05	2370	craniferina_c14270	CUST_7791_PI416193496	154321059	XP_001559845.1	hypothetical protein BC1G_01404 [Botryotinia fuckeliana B05.10] 	Fungus
41097	16	3	7	1	5.297	2.405	2.53E-06	2.88E-05	2371	craniferina_c5145	CUST_1566_PI416193496	NA	NA	NA	Algae
44938	147	25	57	12	6.036	2.594	4.30E-06	4.34E-05	2372	craniferina_c10581	CUST_4884_PI416193496	240109761	EER27930.1	La domain containing protein [Coccidioides posadasii C735 delta SOWgp]	Fungus
39302	151	26	37	1	5.809	2.538	3.76E-06	3.92E-05	2373	craniferina_c4200	CUST_6177_PI416193500	189203763	XP_001938217.1	predicted protein [Pyrenophora tritici-repentis Pt-1C-BFP] 	Fungus
2765	388	1455	166	86	-3.962	-1.986	2.60E-07	5.13E-06	2374	craniferina_c2022	CUST_3424_PI416193500	154322729	XP_001560679.1	hypothetical protein BC1G_00707 [Botryotinia fuckeliana B05.10] 	Fungus
2499	207	47	45	13	4.431	2.148	8.79E-07	1.29E-05	2375	craniferina_c27917	CUST_20202_PI416193496	115399906	XP_001215542.1	ribose-phosphate pyrophosphokinase 1 [Aspergillus terreus NIH2624] 	Fungus
44123	10311	1863	3571	697	5.571	2.478	3.24E-06	3.49E-05	2376	craniferina_c5523	CUST_7559_PI416193500	240280867	EER44371.1	TPR domain-containing protein [Ajellomyces capsulatus H143]	Fungus
4510	129	22	24	13	6.711	2.747	5.87E-06	5.52E-05	2377	craniferina_c5860	CUST_1907_PI416193496	154302316	XP_001551568.1	hypothetical protein BC1G_09942 [Botryotinia fuckeliana B05.10] 	Algae
42917	19	3	6	1	5.555	2.474	3.23E-06	3.48E-05	2378	craniferina_c18167	CUST_14368_PI416193500	NA	NA	NA	Fungus
15607	422	3053	111	1009	-7.18	-2.844	6.98E-06	6.34E-05	2379	craniferina_c16571	CUST_9667_PI416193496	154319203	XP_001558919.1	hypothetical protein BC1G_02553 [Botryotinia fuckeliana B05.10] 	Algae
14579	227	54	58	12	4.136	2.048	4.76E-07	8.10E-06	2380	craniferina_c23632	CUST_16149_PI416193496	NA	NA	NA	Fungus
21850	62	2	13	0	31.058	4.957	2.96E-05	0.000195403	2381	craniferina_c12035	CUST_5932_PI416193496	NA	NA	NA	Fungus
41200	85	18	12	6	4.938	2.304	1.90E-06	2.32E-05	2382	craniferina_c12442	CUST_12364_PI416193500	154315196	XP_001556921.1	hypothetical protein BC1G_04637 [Botryotinia fuckeliana B05.10] 	Fungus
26140	299	1509	67	283	-5.074	-2.343	2.15E-06	2.55E-05	2383	craniferina_c18720	CUST_11484_PI416193496	145608794	XP_369855.2	hypothetical protein MGG_06370 [Magnaporthe oryzae 70-15] 	Fungus
44145	568	161	139	19	3.463	1.792	1.24E-08	5.08E-07	2384	craniferina_c13577	CUST_7213_PI416193496	242768532	XP_002341589.1	CORD and CS domain protein [Talaromyces stipitatus ATCC 10500] 	Fungus
31173	96	22	13	0	4.292	2.101	6.90E-07	1.07E-05	2385	craniferina_c22104	CUST_14714_PI416193496	NA	NA	NA	Fungus
33748	89	337	12	17	-3.794	-1.924	1.44E-07	3.28E-06	2386	craniferina_c7028	CUST_8935_PI416193500	NA	NA	NA	Fungus
16495	396	1431	84	88	-3.657	-1.87	7.41E-08	2.01E-06	2387	craniferina_c16483	CUST_9598_PI416193496	67902528	XP_681520.1	hypothetical protein AN8251.2 [Aspergillus nidulans FGSC A4] 	Fungus
15978	4396	942	1194	163	4.61	2.205	1.24E-06	1.69E-05	2388	craniferina_c7795	CUST_9532_PI416193500	NA	NA	NA	Algae
9942	260	1020	80	176	-4.025	-2.009	3.45E-07	6.34E-06	2389	craniferina_lrc5460	CUST_1715_PI416193496	NA	NA	NA	Fungus
27261	24	90	3	20	-3.742	-1.904	1.14E-07	2.73E-06	2390	craniferina_c22861	CUST_15423_PI416193496	NA	NA	NA	Algae
587	375	91	106	12	4.017	2.006	3.42E-07	6.31E-06	2391	craniferina_c1356	CUST_2386_PI416193500	154291438	XP_001546302.1	L-arabinitol 4-dehydrogenase [Botryotinia fuckeliana B05.10] 	Fungus
39532	148	560	9	80	-3.767	-1.913	1.27E-07	2.97E-06	2392	craniferina_c3804	CUST_5737_PI416193500	46130850	XP_389156.1	hypothetical protein FG08980.1 [Gibberella zeae PH-1]	Fungus
9853	27	105	6	7	-3.979	-1.993	2.97E-07	5.64E-06	2393	craniferina_c12078	CUST_12207_PI416193500	156054300	XP_001593076.1	hypothetical protein SS1G_05998 [Sclerotinia sclerotiorum 1980] 	Fungus
4848	145	563	38	58	-3.956	-1.984	2.76E-07	5.35E-06	2394	craniferina_c21726	CUST_14354_PI416193496	NA	NA	NA	Algae
37748	398	1747	11	511	-4.27	-2.094	6.81E-07	1.06E-05	2395	craniferina_c1921	CUST_3269_PI416193500	189193585	XP_001933131.1	C2 domain containing protein [Pyrenophora tritici-repentis Pt-1C-BFP] 	Fungus
13666	5	21	1	5	-4.259	-2.091	6.67E-07	1.04E-05	2396	craniferina_c10819	CUST_5052_PI416193496	NA	NA	NA	Fungus
23776	103	378	13	76	-3.65	-1.868	7.41E-08	2.01E-06	2397	craniferina_lrc236	CUST_448_PI416193500	295662629	XP_002791868.1	fluconazole resistance protein [Paracoccidioides brasiliensis Pb01] 	Fungus
24688	19	64	3	11	-3.34	-1.74	2.26E-09	1.37E-07	2398	craniferina_c18220	CUST_11013_PI416193496	291181590	EFE37351.1	hypothetical protein TRV_08000 [Trichophyton verrucosum HKI 0517]	Algae
4353	6	29	1	4	-4.742	-2.245	1.58E-06	2.02E-05	2399	craniferina_c13422	CUST_7082_PI416193496	116205005	XP_001228313.1	hypothetical protein CHGG_10386 [Chaetomium globosum CBS 148.51] 	Fungus
42973	34	5	14	2	7.259	2.86	7.56E-06	6.75E-05	2400	craniferina_c26045	CUST_18426_PI416193496	169611424	XP_001799130.1	hypothetical protein SNOG_08825 [Phaeosphaeria nodorum SN15] 	Algae
22323	60	2	23	0	31.802	4.991	3.12E-05	0.000204221	2401	craniferina_c21009	CUST_13668_PI416193496	260800652	XP_002595212.1	hypothetical protein BRAFLDRAFT_238703 [Branchiostoma floridae] 	Fungus
21188	61	11	29	8	6	2.585	4.54E-06	4.53E-05	2402	craniferina_c19943	CUST_12650_PI416193496	256727883	EEU41242.1	hypothetical protein NECHADRAFT_46180 [Nectria haematococca mpVI 77-13-4]	Algae
11975	140	1136	88	89	-9.697	-3.277	1.27E-05	0.000101358	2403	craniferina_c7440	CUST_2816_PI416193496	NA	NA	NA	Fungus
25464	9652	2684	1422	278	3.584	1.842	4.67E-08	1.40E-06	2404	craniferina_c12739	CUST_6501_PI416193496	NA	NA	NA	Fungus
25766	832	70	86	8	11.899	3.573	1.62E-05	0.000122068	2405	craniferina_c3486	CUST_5338_PI416193500	169768460	XP_001818700.1	hypothetical protein [Aspergillus oryzae RIB40] 	Algae
17211	3129	131	861	20	23.415	4.549	2.68E-05	0.000180923	2406	craniferina_lrc28325	CUST_20521_PI416193496	NA	NA	NA	Fungus
27173	111	395	22	60	-3.594	-1.846	5.16E-08	1.51E-06	2407	craniferina_c23674	CUST_16189_PI416193496	74272603	ABA01097.1	chloroplast putative 16 kDa membrane protein [Chlamydomonas incerta]	Algae
32833	13594	3859	1143	585	3.54	1.824	3.76E-08	1.19E-06	2408	Cr_DMini_4609G11.ab1	CUST_17160_PI416193500	189198740	XP_001935707.1	dienelactone hydrolase family protein [Pyrenophora tritici-repentis Pt-1C-BFP] 	Fungus
26435	1322	4710	363	267	-3.657	-1.871	8.28E-08	2.16E-06	2409	craniferina_c5435	CUST_1701_PI416193496	NA	NA	NA	Algae
16426	2422	402	519	94	6.04	2.595	4.71E-06	4.65E-05	2410	craniferina_c8977	CUST_3746_PI416193496	261194611	XP_002623710.1	NAD-dependent histone deacetylase SIR2 [Ajellomyces dermatitidis SLH14081] 	Fungus
305	2957	548	753	133	5.369	2.425	3.06E-06	3.34E-05	2411	craniferina_lrc7282	CUST_2714_PI416193496	32400969	AAP80690.1	polyubiquitin [Griffithsia japonica]	Fungus
36293	306	1060	80	120	-3.527	-1.818	3.44E-08	1.11E-06	2412	craniferina_c809	CUST_1463_PI416193500	51233246	CAA73327.1	ubiquitin-conjugating enzyme type E2 [Aspergillus niger]	Fungus
11863	6	200	4	41	-35.805	-5.162	3.30E-05	0.000212928	2413	craniferina_c18781	CUST_11544_PI416193496	NA	NA	NA	Fungus
22045	127	580	32	133	-4.59	-2.199	1.33E-06	1.78E-05	2414	craniferina_lrc15404	CUST_8736_PI416193496	NA	NA	NA	Fungus
44810	270	960	64	49	-3.619	-1.855	6.79E-08	1.87E-06	2415	craniferina_c22192	CUST_14797_PI416193496	NA	NA	NA	Fungus
29951	6024	884	1801	135	6.654	2.734	6.26E-06	5.78E-05	2416	craniferina_c1167	CUST_2084_PI416193500	226454301	EEH51607.1	predicted protein [Micromonas pusilla CCMP1545]	Algae
15768	25817	7801	201	373	3.312	1.728	1.32E-09	8.80E-08	2417	craniferina_lrc516	CUST_961_PI416193500	156058015	XP_001594931.1	conserved hypothetical protein [Sclerotinia sclerotiorum 1980] 	Fungus
21088	286	64	39	4	4.433	2.148	1.06E-06	1.50E-05	2418	craniferina_c14171	CUST_7712_PI416193496	145611480	XP_001411273.1	hypothetical protein MGG_11590 [Magnaporthe oryzae 70-15] 	Algae
24519	25	100	1	7	-4.022	-2.008	3.96E-07	7.04E-06	2419	craniferina_c5879	CUST_7920_PI416193500	291175568	EFE31373.1	hypothetical protein ARB_01769 [Arthroderma benhamiae CBS 112371]	Fungus
43194	446	53	136	22	8.848	3.145	1.15E-05	9.39E-05	2420	craniferina_c9393	CUST_10711_PI416193500	189208969	XP_001940817.1	conserved hypothetical protein [Pyrenophora tritici-repentis Pt-1C-BFP] 	Fungus
6511	142	38	37	8	3.754	1.908	1.46E-07	3.30E-06	2421	craniferina_c25712	CUST_18103_PI416193496	NA	NA	NA	Fungus
42614	99	383	25	98	-3.858	-1.948	2.29E-07	4.65E-06	2422	craniferina_c8357	CUST_3354_PI416193496	NA	NA	NA	Fungus
21701	313	1006	15	76	-3.207	-1.681	5.39E-11	6.82E-09	2423	craniferina_c1698	CUST_2928_PI416193500	295672121	XP_002796607.1	conserved hypothetical protein [Paracoccidioides brasiliensis Pb01] 	Fungus
6262	455	55	178	31	8.902	3.154	1.16E-05	9.43E-05	2424	craniferina_c15809	CUST_13465_PI416193500	121700947	XP_001268738.1	"heat shock protein Hsp98/Hsp104/ClpA, putative [Aspergillus clavatus NRRL 1] "	Fungus
2173	24	2	2	0	9.579	3.26	1.30E-05	0.000102675	2425	craniferina_c17958	CUST_10777_PI416193496	NA	NA	NA	Fungus
29945	442	105	141	17	4.078	2.028	4.72E-07	8.04E-06	2426	craniferina_c11203	CUST_5327_PI416193496	212528538	XP_002144426.1	"pH signal transduction protein PalA, putative [Penicillium marneffei ATCC 18224] "	Algae
43925	3	20	2	2	-6.993	-2.806	7.35E-06	6.60E-05	2427	craniferina_c6964	CUST_2518_PI416193496	NA	NA	NA	Algae
39221	426	97	126	26	4.376	2.13	9.62E-07	1.39E-05	2428	craniferina_c4753	CUST_6740_PI416193500	67525721	XP_660922.1	hypothetical protein AN3318.2 [Aspergillus nidulans FGSC A4] 	Algae
25719	2511	9090	522	454	-3.672	-1.876	9.86E-08	2.45E-06	2429	craniferina_c5772	CUST_7809_PI416193500	242760428	XP_002339990.1	conserved hypothetical protein [Talaromyces stipitatus ATCC 10500] 	Fungus
2985	113	518	22	170	-4.474	-2.161	1.18E-06	1.62E-05	2430	craniferina_lrc388	CUST_730_PI416193500	NA	NA	NA	Fungus
34794	5312	37	524	32	185.929	7.539	5.08E-05	0.000301106	2431	craniferina_c24852	CUST_17296_PI416193496	NA	NA	NA	Fungus
5239	117	579	18	119	-4.912	-2.296	2.09E-06	2.49E-05	2432	craniferina_c16292	CUST_9446_PI416193496	85085640	XP_957536.1	hypothetical protein NCU03897 [Neurospora crassa OR74A] 	Algae
11472	272	10	35	14	51.187	5.678	3.79E-05	0.000238272	2433	craniferina_c13929	CUST_7517_PI416193496	NA	NA	NA	Fungus
14890	802	135	282	49	5.922	2.566	4.62E-06	4.58E-05	2434	craniferina_c1051	CUST_1891_PI416193500	225555291	EEH03583.1	conserved hypothetical protein [Ajellomyces capsulatus G186AR]	Fungus
43476	45	7	20	5	6.674	2.739	6.64E-06	6.08E-05	2435	craniferina_c5040	CUST_7059_PI416193500	NA	NA	NA	Fungus
17908	6	24	2	4	-3.879	-1.956	2.62E-07	5.14E-06	2436	craniferina_c20876	CUST_13544_PI416193496	NA	NA	NA	Fungus
35072	275	1007	57	189	-3.669	-1.875	1.00E-07	2.49E-06	2437	craniferina_lrc940	CUST_1696_PI416193500	145243268	XP_001394170.1	hypothetical protein An11g01660 [Aspergillus niger] 	Algae
11143	122	29	34	13	4.322	2.112	8.95E-07	1.31E-05	2438	craniferina_c25374	CUST_17787_PI416193496	159126221	EDP51337.1	"RNA polymerase II transcription elongation factor (Ctr9), putative [Aspergillus fumigatus A1163]"	Fungus
25418	2629	544	594	101	4.807	2.265	1.89E-06	2.31E-05	2439	craniferina_lrc28209	CUST_15331_PI416193500	256726687	EEU40047.1	cytosolic probable CTT1-catalase T [Nectria haematococca mpVI 77-13-4]	Fungus
30634	149	626	18	157	-4.155	-2.055	6.07E-07	9.69E-06	2440	craniferina_c4684	CUST_6682_PI416193500	156051914	XP_001591918.1	hypothetical protein SS1G_07364 [Sclerotinia sclerotiorum 1980] 	Algae
35755	263	926	46	123	-3.534	-1.821	4.36E-08	1.33E-06	2441	craniferina_c5202	CUST_7222_PI416193500	NA	NA	NA	Fungus
15417	84	391	6	102	-4.582	-2.196	1.43E-06	1.88E-05	2442	Cr_WMini_1633B11.ab1	CUST_19142_PI416193500	NA	NA	NA	Fungus
31189	149	1295	25	104	-8.777	-3.134	1.19E-05	9.62E-05	2443	craniferina_c26419	CUST_18780_PI416193496	NA	NA	NA	Algae
17755	101	375	23	62	-3.749	-1.906	1.60E-07	3.56E-06	2444	craniferina_c663	CUST_1205_PI416193500	240108692	EER26866.1	"CDP-diacylglycerol--inositol 3-phosphatidyltransferase, putative [Coccidioides posadasii C735 delta SOWgp]"	Fungus
28393	108	19	34	2	5.57	2.478	3.91E-06	4.04E-05	2445	craniferina_c7549	CUST_2881_PI416193496	156057609	XP_001594728.1	hypothetical protein SS1G_04536 [Sclerotinia sclerotiorum 1980] 	Fungus
14361	107	26	23	5	4.17	2.06	6.65E-07	1.04E-05	2446	craniferina_c16106	CUST_9297_PI416193496	169779948	XP_001824438.1	hypothetical protein [Aspergillus oryzae RIB40] 	Fungus
12531	218	33	65	14	6.779	2.761	7.26E-06	6.54E-05	2447	craniferina_c22655	CUST_15227_PI416193496	156037716	XP_001586585.1	hypothetical protein SS1G_12572 [Sclerotinia sclerotiorum 1980] 	Fungus
13883	878	185	254	40	4.672	2.224	1.67E-06	2.11E-05	2448	craniferina_c1864	CUST_3183_PI416193500	189204436	XP_001938553.1	hypothetical protein PTRG_08221 [Pyrenophora tritici-repentis Pt-1C-BFP] 	Algae
440	477	74	169	35	6.794	2.764	7.32E-06	6.58E-05	2449	craniferina_c26235	CUST_18605_PI416193496	156055270	XP_001593559.1	hypothetical protein SS1G_04986 [Sclerotinia sclerotiorum 1980] 	Fungus
30260	6685	970	2501	169	6.628	2.729	6.91E-06	6.29E-05	2450	Cr_DMini_1249D12.ab1	CUST_16620_PI416193500	NA	NA	NA	Fungus
26390	14697	4030	2544	466	3.627	1.859	8.62E-08	2.23E-06	2451	craniferina_c23623	CUST_16140_PI416193496	NA	NA	NA	Fungus
3611	22	5	6	4	5.495	2.458	3.76E-06	3.92E-05	2452	craniferina_c14861	CUST_8290_PI416193496	67904692	XP_682602.1	hypothetical protein AN9333.2 [Aspergillus nidulans FGSC A4] 	Fungus
44721	14	125	7	4	-9.933	-3.312	1.43E-05	0.000110837	2453	craniferina_c14449	CUST_7945_PI416193496	NA	NA	NA	Fungus
38451	231	28	63	4	8.095	3.017	1.05E-05	8.75E-05	2454	craniferina_c9114	CUST_10542_PI416193500	256720502	EEU33927.1	hypothetical protein NECHADRAFT_55867 [Nectria haematococca mpVI 77-13-4]	Fungus
36911	232	57	59	17	4.088	2.031	5.27E-07	8.72E-06	2455	craniferina_c6833	CUST_2432_PI416193496	NA	NA	NA	Fungus
35477	158	7	120	4	18.012	4.171	2.50E-05	0.000171196	2456	craniferina_c7759	CUST_3000_PI416193496	225554345	EEH02644.1	conserved hypothetical protein [Ajellomyces capsulatus G186AR]	Fungus
17620	168	37	37	9	4.505	2.172	1.34E-06	1.80E-05	2457	craniferina_c26917	CUST_19265_PI416193496	291176035	EFE31837.1	hypothetical protein ARB_01437 [Arthroderma benhamiae CBS 112371]	Fungus
37918	3	16	1	6	-4.799	-2.263	1.95E-06	2.37E-05	2458	craniferina_c22067	CUST_14677_PI416193496	48105285	XP_393006.1	PREDICTED: similar to Probable UDP-glucose 4-epimerase (Galactowaldenase) (UDP-galactose 4-epimerase) [Apis mellifera]	Fungus
25993	17	94	1	54	-4.813	-2.267	2.00E-06	2.41E-05	2459	craniferina_c27911	CUST_20199_PI416193496	121710874	XP_001273053.1	tryptophanyl-tRNA synthetase [Aspergillus clavatus NRRL 1] 	Fungus
19999	197	895	45	116	-4.611	-2.205	1.53E-06	1.98E-05	2460	craniferina_lrc430	CUST_28_PI416193496	296808525	XP_002844601.1	yabJ [Arthroderma otae CBS 113480] 	Fungus
9256	56	222	8	70	-3.879	-1.956	2.81E-07	5.42E-06	2461	craniferina_c6539	CUST_8569_PI416193500	261355284	EEY17712.1	conserved hypothetical protein [Verticillium albo-atrum VaMs.102]	Fungus
17231	66	248	9	51	-3.714	-1.893	1.47E-07	3.33E-06	2462	craniferina_c14581	CUST_8055_PI416193496	NA	NA	NA	Fungus
14708	45283	10318	7632	1562	4.378	2.13	1.09E-06	1.53E-05	2463	craniferina_c23028	CUST_15577_PI416193496	NA	NA	NA	Fungus
22411	113	390	20	58	-3.471	-1.795	2.68E-08	9.16E-07	2464	craniferina_c21684	CUST_14318_PI416193496	NA	NA	NA	Fungus
13548	84	474	10	99	-5.598	-2.485	4.11E-06	4.20E-05	2465	craniferina_c24830	CUST_17275_PI416193496	NA	NA	NA	Fungus
6422	15	3	4	2	5.508	2.462	3.90E-06	4.04E-05	2466	craniferina_c25882	CUST_18265_PI416193496	NA	NA	NA	Fungus
40207	153	46	30	9	3.338	1.739	5.02E-09	2.57E-07	2467	craniferina_c11583	CUST_11975_PI416193500	238501618	XP_002382043.1	"5-methylthioadenosine phosphorylase (Meu1), putative [Aspergillus flavus NRRL3357] "	Fungus
13311	14	3	8	1	5.226	2.386	3.06E-06	3.34E-05	2468	craniferina_c12790	CUST_6544_PI416193496	NA	NA	NA	Fungus
32323	2	7	0	0	-3.555	-1.83	5.89E-08	1.67E-06	2469	craniferina_c23734	CUST_16247_PI416193496	145538604	XP_001455002.1	hypothetical protein [Paramecium tetraurelia strain d4-2] 	Fungus
44894	20	109	5	13	-5.439	-2.443	3.75E-06	3.91E-05	2470	craniferina_lrc10377	CUST_11265_PI416193500	242788508	XP_002481233.1	"26S protease regulatory subunit, putative [Talaromyces stipitatus ATCC 10500] "	Fungus
25880	829	136	312	36	5.898	2.56	5.03E-06	4.91E-05	2471	craniferina_c8339	CUST_9983_PI416193500	169599410	XP_001793128.1	hypothetical protein SNOG_02526 [Phaeosphaeria nodorum SN15] 	Fungus
43680	30	3	6	1	9.108	3.187	1.33E-05	0.000104483	2472	craniferina_c20504	CUST_13189_PI416193496	NA	NA	NA	Fungus
9943	911	193	264	25	4.613	2.206	1.61E-06	2.06E-05	2473	craniferina_c14681	CUST_13066_PI416193500	154288396	XP_001544993.1	predicted protein [Ajellomyces capsulatus NAm1] 	Fungus
23173	6	97	4	8	-19.876	-4.313	2.72E-05	0.000182941	2474	craniferina_c17248	CUST_14089_PI416193500	212544766	XP_002152537.1	"Rho GTPase activator (Rgd1), putative [Penicillium marneffei ATCC 18224] "	Fungus
5692	127	429	21	59	-3.394	-1.763	1.23E-08	5.06E-07	2475	craniferina_c1334	CUST_2354_PI416193500	121710144	XP_001272688.1	conserved hypothetical protein [Aspergillus clavatus NRRL 1] 	Algae
36423	33	127	1	32	-3.762	-1.912	1.89E-07	4.02E-06	2476	craniferina_c6317	CUST_2149_PI416193496	189202344	XP_001937508.1	conserved hypothetical protein [Pyrenophora tritici-repentis Pt-1C-BFP] 	Fungus
9016	1954	8456	384	733	-4.377	-2.13	1.15E-06	1.59E-05	2477	craniferina_c27647	CUST_19961_PI416193496	NA	NA	NA	Fungus
44391	491	72	160	33	6.959	2.799	8.06E-06	7.08E-05	2478	craniferina_c27234	CUST_19568_PI416193496	239615219	EEQ92206.1	acetoacetyl-CoA reductase [Ajellomyces dermatitidis ER-3]	Fungus
480	2213	347	142	55	6.416	2.682	6.55E-06	6.01E-05	2479	craniferina_c26481	CUST_18840_PI416193496	NA	NA	NA	Algae
18092	2	11	0	3	-5.61	-2.488	4.31E-06	4.35E-05	2480	Cr_WMidi_8449G10.ab1	CUST_18845_PI416193500	NA	NA	NA	Algae
28094	30	104	2	11	-3.433	-1.78	2.01E-08	7.26E-07	2481	craniferina_c12482	CUST_6286_PI416193496	169625435	XP_001806121.1	hypothetical protein SNOG_15990 [Phaeosphaeria nodorum SN15] 	Fungus
827	75	313	30	25	-4.453	-2.155	1.35E-06	1.80E-05	2482	craniferina_c21997	CUST_14609_PI416193496	NA	NA	NA	Fungus
1946	242	932	49	126	-3.882	-1.957	3.24E-07	6.05E-06	2483	craniferina_c25911	CUST_18293_PI416193496	159482876	XP_001699491.1	predicted protein [Chlamydomonas reinhardtii] 	Fungus
41827	165	4	40	2	39.237	5.294	3.82E-05	0.00023958	2484	craniferina_c17434	CUST_10332_PI416193496	NA	NA	NA	Algae
33210	1437	11469	911	834	-9.946	-3.314	1.53E-05	0.000117033	2485	craniferina_lrc1475	CUST_2593_PI416193500	156045713	XP_001589412.1	hypothetical protein SS1G_10051 [Sclerotinia sclerotiorum 1980] 	Fungus
32212	296	2	88	0	135.043	7.077	5.22E-05	0.000307676	2486	craniferina_c10408	CUST_4762_PI416193496	NA	NA	NA	Fungus
5764	120	579	21	28	-4.887	-2.289	2.32E-06	2.69E-05	2487	craniferina_c8190	CUST_9880_PI416193500	169595210	XP_001791029.1	hypothetical protein SNOG_00339 [Phaeosphaeria nodorum SN15] 	Fungus
4345	653	162	71	15	4.022	2.008	5.03E-07	8.41E-06	2488	craniferina_c23688	CUST_16202_PI416193496	238500826	XP_002381647.1	"alcohol dehydrogenase, putative [Aspergillus flavus NRRL3357] "	Fungus
5914	53	13	9	4	4.155	2.055	7.23E-07	1.11E-05	2489	craniferina_c10054	CUST_4513_PI416193496	212540798	XP_002150554.1	"pre-mRNA splicing factor, putative [Penicillium marneffei ATCC 18224] "	Algae
18207	4072	894	1070	150	4.499	2.17	1.46E-06	1.91E-05	2490	craniferina_c7795	CUST_9531_PI416193500	NA	NA	NA	Algae
12387	81	19	16	3	4.19	2.067	7.94E-07	1.19E-05	2491	craniferina_c23487	CUST_16013_PI416193496	38567011	CAE76310.1	conserved hypothetical protein [Neurospora crassa]	Fungus
24012	29	2	34	0	8.954	3.163	1.34E-05	0.0001053	2492	craniferina_c18485	CUST_14405_PI416193500	NA	NA	NA	Fungus
39263	59	207	6	51	-3.424	-1.776	1.96E-08	7.12E-07	2493	craniferina_c19522	CUST_12250_PI416193496	119178203	XP_001240797.1	hypothetical protein CIMG_07960 [Coccidioides immitis RS]	Fungus
25658	96	363	18	92	-3.766	-1.913	2.11E-07	4.38E-06	2494	craniferina_c14953	CUST_8370_PI416193496	261353444	EEY15872.1	pre-mRNA-splicing factor SLU7 [Verticillium albo-atrum VaMs.102]	Algae
38014	70	14	18	4	4.91	2.296	2.43E-06	2.79E-05	2495	craniferina_c5919	CUST_1938_PI416193496	189197263	XP_001934969.1	NADH-cytochrome b5 reductase 3 [Pyrenophora tritici-repentis Pt-1C-BFP] 	Fungus
34152	45160	8086	8818	2141	5.633	2.494	4.54E-06	4.53E-05	2496	craniferina_c2326	CUST_3849_PI416193500	70995456	XP_752483.1	heat shock protein/chaperonin HSP78 [Aspergillus fumigatus Af293] 	Fungus
24866	106	347	14	20	-3.303	-1.724	3.88E-09	2.12E-07	2497	craniferina_c3886	CUST_5827_PI416193500	145242174	XP_001393733.1	hypothetical protein An09g04170 [Aspergillus niger] 	Fungus
2786	167	665	41	109	-4.019	-2.007	5.10E-07	8.50E-06	2498	craniferina_c3904	CUST_5844_PI416193500	NA	NA	NA	Fungus
28808	232	47	64	7	4.793	2.261	2.16E-06	2.56E-05	2499	craniferina_c16205	CUST_9376_PI416193496	115491713	XP_001210484.1	hypothetical protein ATEG_00398 [Aspergillus terreus NIH2624] 	Algae
1779	5419	419	3107	122	12.033	3.589	1.92E-05	0.000139764	2500	craniferina_c7402	CUST_2793_PI416193496	255953615	XP_002567560.1	Pc21g05140 [Penicillium chrysogenum Wisconsin 54-1255] 	Algae
3194	54	224	12	19	-4.204	-2.072	8.49E-07	1.26E-05	2501	craniferina_c25516	CUST_17921_PI416193496	NA	NA	NA	Fungus
12515	67	224	12	33	-3.359	-1.748	1.04E-08	4.48E-07	2502	craniferina_c5841	CUST_1891_PI416193496	NA	NA	NA	Fungus
7975	81	18	28	3	4.332	2.115	1.12E-06	1.56E-05	2503	craniferina_c20323	CUST_13016_PI416193496	258564154	XP_002582822.1	oxidation resistance protein 1 [Uncinocarpus reesii 1704] 	Fungus
39808	191	40	51	8	4.718	2.238	1.99E-06	2.40E-05	2504	craniferina_c15547	CUST_13369_PI416193500	258565981	XP_002583735.1	PALB protein [Uncinocarpus reesii 1704] 	Fungus
3078	166	625	50	39	-3.883	-1.957	3.46E-07	6.35E-06	2505	craniferina_c16220	CUST_9386_PI416193496	NA	NA	NA	Algae
39739	344	76	94	21	4.575	2.194	1.66E-06	2.11E-05	2506	craniferina_c26910	CUST_19258_PI416193496	NA	NA	NA	Fungus
35909	1074	307	213	48	3.481	1.8	4.05E-08	1.26E-06	2507	craniferina_c27726	CUST_20032_PI416193496	295664456	XP_002792780.1	26S proteasome non-ATPase regulatory subunit 11 [Paracoccidioides brasiliensis Pb01] 	Fungus
20036	471	73	160	22	6.416	2.682	7.01E-06	6.36E-05	2508	craniferina_c4617	CUST_1310_PI416193496	145231184	XP_001389856.1	hypothetical protein An01g14680 [Aspergillus niger] 	Fungus
19020	1602	14685	1149	1943	-12.713	-3.668	2.01E-05	0.00014438	2509	Cr_DMini_3841A11.ab1	CUST_16874_PI416193500	39969363	XP_366072.1	hypothetical protein MGG_10292 [Magnaporthe oryzae 70-15] 	Algae
10050	10	2	2	0	4.934	2.303	2.58E-06	2.93E-05	2510	craniferina_c11626	CUST_12000_PI416193500	152013642	ABS19939.1	Lcc2 [Fusarium oxysporum]	Fungus
10822	86	420	7	91	-4.827	-2.271	2.28E-06	2.65E-05	2511	Cr_WMini_1633B11.ab1	CUST_19143_PI416193500	NA	NA	NA	Fungus
20878	100	18	17	3	5.487	2.456	4.19E-06	4.26E-05	2512	craniferina_c8550	CUST_10169_PI416193500	154320167	XP_001559400.1	hypothetical protein BC1G_02064 [Botryotinia fuckeliana B05.10] 	Algae
31904	38365	8601	5244	1978	4.506	2.172	1.54E-06	1.98E-05	2513	Cr_WMidi_9889F01.ab1	CUST_19050_PI416193500	164425738	XP_955944.2	hypothetical protein NCU04553 [Neurospora crassa OR74A] 	Fungus
29922	50	2	10	0	22.805	4.511	3.13E-05	0.000204361	2514	craniferina_c10079	CUST_4532_PI416193496	291178436	EFE34226.1	"MFS transporter, putative [Arthroderma benhamiae CBS 112371]"	Fungus
39027	79	265	22	28	-3.403	-1.767	1.82E-08	6.78E-07	2515	craniferina_c23411	CUST_15943_PI416193496	NA	NA	NA	Algae
473	215	7763	164	679	-52.978	-5.727	4.31E-05	0.000264028	2516	craniferina_c4506	CUST_6505_PI416193500	NA	NA	NA	Fungus
18491	20	4	4	3	6.513	2.703	7.45E-06	6.67E-05	2517	craniferina_c26484	CUST_18843_PI416193496	240276861	EER40372.1	HATPase_c domain-containing protein [Ajellomyces capsulatus H143]	Fungus
38043	5262	475	129	48	11.108	3.474	1.80E-05	0.000132966	2518	craniferina_c4763	CUST_6757_PI416193500	295674427	XP_002797759.1	conserved hypothetical protein [Paracoccidioides brasiliensis Pb01] 	Fungus
45028	2083	434	650	174	4.896	2.292	2.45E-06	2.81E-05	2519	craniferina_c5042	CUST_7064_PI416193500	240108003	EER26177.1	"casein kinase, putative [Coccidioides posadasii C735 delta SOWgp]"	Fungus
31638	110	13	21	3	8.338	3.06	1.23E-05	9.90E-05	2520	craniferina_c2606	CUST_4227_PI416193500	242823609	XP_002488093.1	"Hsp70 nucleotide exchange factor (Fes1), putative [Talaromyces stipitatus ATCC 10500] "	Fungus
26536	83	267	16	11	-3.238	-1.695	1.17E-09	8.06E-08	2521	craniferina_c12891	CUST_6624_PI416193496	NA	NA	NA	Algae
36829	17876	5227	2754	294	3.395	1.763	1.73E-08	6.55E-07	2522	craniferina_c1021	CUST_1837_PI416193500	169608588	XP_001797713.1	hypothetical protein SNOG_07375 [Phaeosphaeria nodorum SN15] 	Algae
42913	4556	15795	380	667	-3.473	-1.796	4.07E-08	1.26E-06	2523	craniferina_c4190	CUST_6165_PI416193500	242796106	XP_002482730.1	Phe-inhibited DAHP synthase AroG [Talaromyces stipitatus ATCC 10500] 	Algae
5039	312	71	45	13	4.398	2.137	1.35E-06	1.80E-05	2524	craniferina_c10456	CUST_4796_PI416193496	256731918	EEU45267.1	hypothetical protein NECHADRAFT_41149 [Nectria haematococca mpVI 77-13-4]	Fungus
4187	26	140	12	46	-5.734	-2.519	5.10E-06	4.96E-05	2525	craniferina_c6518	CUST_8537_PI416193500	212535106	XP_002147709.1	conidial pigment biosynthesis scytalone dehydratase Arp1 [Penicillium marneffei ATCC 18224] 	Fungus
20596	12	66	2	2	-5.723	-2.517	5.09E-06	4.96E-05	2526	craniferina_c27569	CUST_19889_PI416193496	189191548	XP_001932113.1	conserved hypothetical protein [Pyrenophora tritici-repentis Pt-1C-BFP] 	Algae
13785	193	33	68	7	5.683	2.507	4.90E-06	4.81E-05	2527	craniferina_c3398	CUST_5219_PI416193500	240274168	EER37686.1	guanylate kinase [Ajellomyces capsulatus H143]	Fungus
37535	15	3	2	2	5.125	2.358	3.19E-06	3.45E-05	2528	craniferina_c12322	CUST_12322_PI416193500	212538293	XP_002149302.1	conserved hypothetical protein [Penicillium marneffei ATCC 18224] 	Fungus
6108	81	289	18	51	-3.585	-1.842	9.42E-08	2.38E-06	2529	craniferina_c27988	CUST_20260_PI416193496	NA	NA	NA	Algae
14106	65	212	5	36	-3.233	-1.693	1.29E-09	8.65E-08	2530	craniferina_c9187	CUST_10581_PI416193500	NA	NA	NA	Fungus
21992	40	191	0	30	-4.706	-2.234	2.05E-06	2.46E-05	2531	craniferina_c24806	CUST_17251_PI416193496	NA	NA	NA	Fungus
24512	89	19	32	2	4.391	2.135	1.36E-06	1.81E-05	2532	craniferina_c11476	CUST_11900_PI416193500	115399884	XP_001215531.1	hypothetical protein ATEG_06353 [Aspergillus terreus NIH2624] 	Fungus
9811	4	38	2	17	-9.419	-3.236	1.52E-05	0.000116695	2533	craniferina_c3594	CUST_855_PI416193496	156030957	XP_001584804.1	hypothetical protein SS1G_14259 [Sclerotinia sclerotiorum 1980] 	Algae
25793	5	191	3	56	-43.964	-5.458	4.21E-05	0.000259148	2534	craniferina_c16215	CUST_13638_PI416193500	242801985	XP_002483884.1	"WD-repeat protein, putative [Talaromyces stipitatus ATCC 10500] "	Fungus
44107	64	210	3	32	-3.249	-1.7	1.66E-09	1.05E-07	2535	craniferina_c9187	CUST_10582_PI416193500	NA	NA	NA	Fungus
38540	69	326	23	85	-4.786	-2.259	2.26E-06	2.64E-05	2536	craniferina_c10363	CUST_4731_PI416193496	156042320	XP_001587717.1	hypothetical protein SS1G_10957 [Sclerotinia sclerotiorum 1980] 	Fungus
[truncated: 6,377,690 more chars]
