# Supplementary material for: Whole transcriptome characterization of the effects of dehydration and rehydration on Cladonia rangiferina, the grey reindeer lichen
Source: BMC Genomics. 2013 Dec 10;14:870. doi: 10.1186/1471-2164-14-870 (PMC3878897; doi:10.1186/1471-2164-14-870)
Supplement: Additional file 14 — The full DE transcript list for comparison W1h vs. Wet. [file 1471-2164-14-870-S14.xls]

Feature identifier	Mean expression level for the specified sample group	Mean expression level for the specified sample group	Standard deviation (of the expression) for the specified sample group	Standard deviation (of the expression) for the specified sample group	Expression ratio (fold-change) between the compared sample groups	Expression ratio (fold-change) between the compared sample groups on the 2-logarithmics scale	T-test p-value for the comparison between the sample groups	FDR-adjusted p-value for the comparison between the sample groups	Average ranking value based on both p-value and fold-change; value 1 is the strongest DE feature						
ID	mean_W1h	mean_Wet	sd_W1h	sd_Wet	FC	logFC	P.Value	adj.P.Val	avgRank	SystematicName	ProbeName	GI	Other	Description	Symbiont classification
17306	2	4420	1	3071	-1704.992	-10.736	7.04E-17	2.00E-12	1	craniferina_c2605	CUST_4225_PI416193500	156030677	XP_001584665.1	hypothetical protein SS1G_14434 [Sclerotinia sclerotiorum 1980] 	Fungus
40839	2	4056	0	2820	-1455.596	-10.507	9.81E-17	2.00E-12	2	craniferina_c2605	CUST_4226_PI416193500	156030677	XP_001584665.1	hypothetical protein SS1G_14434 [Sclerotinia sclerotiorum 1980] 	Fungus
27322	2	1395	0	1033	-630.555	-9.3	2.96E-15	4.02E-11	3	craniferina_c1757	CUST_3021_PI416193500	189189766	XP_001931222.1	conserved hypothetical protein [Pyrenophora tritici-repentis Pt-1C-BFP] 	Fungus
16737	2	4238	0	3242	-1744.461	-10.769	4.15E-11	1.13E-07	4	craniferina_c8951	CUST_10440_PI416193500	154322401	XP_001560515.1	hypothetical protein BC1G_00543 [Botryotinia fuckeliana B05.10] 	Fungus
15237	7	9925	1	7011	-1229.474	-10.264	5.64E-11	1.38E-07	5	craniferina_lrc818	CUST_1482_PI416193500	189197939	XP_001935307.1	nitrite reductase [Pyrenophora tritici-repentis Pt-1C-BFP] 	Fungus
40647	3	3882	0	2779	-1248.179	-10.286	8.59E-11	1.95E-07	6	craniferina_c8951	CUST_10439_PI416193500	154322401	XP_001560515.1	hypothetical protein BC1G_00543 [Botryotinia fuckeliana B05.10] 	Fungus
9591	6	6990	2	4835	-992.386	-9.955	5.74E-11	1.38E-07	7	craniferina_lrc818	CUST_1481_PI416193500	189197939	XP_001935307.1	nitrite reductase [Pyrenophora tritici-repentis Pt-1C-BFP] 	Fungus
13298	4	4617	2	3266	-1036.011	-10.017	1.95E-10	3.97E-07	8	craniferina_lrc423	CUST_792_PI416193500	258564060	XP_002582775.1	30 kDa heat shock protein [Uncinocarpus reesii 1704] 	Fungus
37737	2	314	0	193	-128.845	-7.009	7.54E-15	6.65E-11	9	craniferina_c22257	CUST_14861_PI416193496	NA	NA	NA	Fungus
35875	2	363	0	227	-143.481	-7.165	8.95E-15	6.65E-11	10	craniferina_c4171	CUST_1098_PI416193496	NA	NA	NA	Algae
27055	6	4634	4	3251	-780.939	-9.609	1.65E-10	3.54E-07	11	craniferina_lrc344	CUST_652_PI416193500	119191840	XP_001246526.1	hypothetical protein CIMG_00297 [Coccidioides immitis RS]	Fungus
10201	4	1170	2	820	-250.414	-7.968	1.78E-12	5.17E-09	12	craniferina_c1757	CUST_3022_PI416193500	189189766	XP_001931222.1	conserved hypothetical protein [Pyrenophora tritici-repentis Pt-1C-BFP] 	Fungus
39801	2	365	0	254	-128.457	-7.005	2.51E-14	1.28E-10	13	craniferina_c5311	CUST_7326_PI416193500	296821528	XP_002850145.1	conserved hypothetical protein [Arthroderma otae CBS 113480] 	Fungus
38504	2	1839	0	1379	-660.158	-9.367	4.32E-10	7.66E-07	14	Cr_Midi_01G04.ab1	CUST_17810_PI416193500	NA	NA	NA	Algae
29716	2	1683	0	1159	-633.953	-9.308	6.58E-10	1.03E-06	15	craniferina_c19267	CUST_12006_PI416193496	238493877	XP_002378175.1	conserved hypothetical protein [Aspergillus flavus NRRL3357] 	Algae
35121	2	258	0	176	-102.557	-6.68	3.12E-14	1.34E-10	16	craniferina_c5311	CUST_7325_PI416193500	296821528	XP_002850145.1	conserved hypothetical protein [Arthroderma otae CBS 113480] 	Fungus
41041	2	219	0	142	-88.572	-6.469	1.75E-14	1.02E-10	17	craniferina_c14476	CUST_12995_PI416193500	169610125	XP_001798481.1	hypothetical protein SNOG_08156 [Phaeosphaeria nodorum SN15] 	Fungus
24946	2	229	0	175	-104.87	-6.712	3.83E-14	1.42E-10	18	craniferina_c18879	CUST_11637_PI416193496	NA	NA	NA	Fungus
16013	2	253	0	187	-113.506	-6.827	6.53E-13	2.05E-09	19	craniferina_c14710	CUST_13075_PI416193500	116180328	XP_001220013.1	hypothetical protein CHGG_00792 [Chaetomium globosum CBS 148.51] 	Fungus
25152	2	480	0	349	-199.943	-7.643	3.75E-10	7.15E-07	20	craniferina_lrc783	CUST_1415_PI416193500	121704832	XP_001270679.1	"siroheme synthase, putative [Aspergillus clavatus NRRL 1] "	Fungus
43014	4	1974	2	1490	-389.12	-8.604	1.37E-09	2.07E-06	21	BTK04449014(c)SJ1(t)1-3kb_G1_0.125x(p)T3(s)070611SJ1SEQ1.031.ab1	CUST_15413_PI416193500	NA	NA	NA	Fungus
2502	2	193	0	120	-75.26	-6.234	9.80E-15	6.65E-11	22	craniferina_c7051	CUST_8951_PI416193500	70986068	XP_748534.1	ion channel [Aspergillus fumigatus Af293] 	Fungus
7570	2	202	0	136	-81.203	-6.343	3.28E-14	1.34E-10	23	craniferina_c14476	CUST_12996_PI416193500	169610125	XP_001798481.1	hypothetical protein SNOG_08156 [Phaeosphaeria nodorum SN15] 	Fungus
16462	8	5785	3	3901	-608.696	-9.25	1.91E-09	2.59E-06	24	craniferina_lrc423	CUST_791_PI416193500	258564060	XP_002582775.1	30 kDa heat shock protein [Uncinocarpus reesii 1704] 	Fungus
25668	2	400	0	258	-175.827	-7.458	5.50E-10	9.08E-07	25	Cr_DMini_4609D02.ab1	CUST_17090_PI416193500	169594952	XP_001790900.1	hypothetical protein SNOG_00207 [Phaeosphaeria nodorum SN15] 	Fungus
12557	2	187	0	131	-78.311	-6.291	1.11E-13	3.77E-10	26	craniferina_c7051	CUST_8952_PI416193500	70986068	XP_748534.1	ion channel [Aspergillus fumigatus Af293] 	Fungus
13262	6	1790	3	1315	-252.154	-7.978	2.03E-08	2.36E-05	27	BTK04449014(c)SJ1(t)1-3kb_G1_0.125x(p)T3(s)070611SJ1SEQ1.031.ab1	CUST_15414_PI416193500	NA	NA	NA	Fungus
12937	6	1701	1	1227	-262.451	-8.036	3.33E-08	3.57E-05	28	Cr_Midi_01G04.ab1	CUST_17811_PI416193500	NA	NA	NA	Algae
8000	2	524	1	399	-177.838	-7.474	2.66E-08	2.95E-05	29	craniferina_c10780	CUST_5025_PI416193496	NA	NA	NA	Fungus
32470	2	393	0	266	-146.092	-7.191	7.82E-08	5.59E-05	30	Cr_DMini_4609D02.ab1	CUST_17089_PI416193500	169594952	XP_001790900.1	hypothetical protein SNOG_00207 [Phaeosphaeria nodorum SN15] 	Fungus
22700	5	195	5	128	-49.438	-5.628	1.72E-09	2.41E-06	31	craniferina_lrc677	CUST_1234_PI416193500	119474181	XP_001258966.1	hypothetical protein NFIA_004250 [Neosartorya fischeri NRRL 181] 	Fungus
17713	8	1357	3	935	-144.215	-7.172	1.46E-07	9.47E-05	32	craniferina_c26407	CUST_18769_PI416193496	NA	NA	NA	Fungus
43300	21	1290	16	893	-83.491	-6.384	9.38E-08	6.59E-05	33	craniferina_c6675	CUST_2330_PI416193496	291187734	EFE43106.1	hypothetical protein TRV_02111 [Trichophyton verrucosum HKI 0517]	Fungus
220	4	158	1	91	-33.971	-5.086	3.86E-10	7.15E-07	34	craniferina_c14156	CUST_7700_PI416193496	NA	NA	NA	Fungus
26894	2	124	0	72	-59.818	-5.903	1.05E-06	0.000331745	35	craniferina_c7999	CUST_9713_PI416193500	NA	NA	NA	Fungus
3981	15	358	6	230	-21.089	-4.398	1.61E-09	2.34E-06	36	craniferina_lrc677	CUST_1233_PI416193500	119474181	XP_001258966.1	hypothetical protein NFIA_004250 [Neosartorya fischeri NRRL 181] 	Fungus
36897	5	122	1	80	-20.544	-4.361	3.88E-09	4.94E-06	37	craniferina_c24029	CUST_16525_PI416193496	NA	NA	NA	Fungus
28483	3	61	1	46	-16.145	-4.013	3.28E-09	4.31E-06	38	craniferina_c6646	CUST_8661_PI416193500	NA	NA	NA	Fungus
43237	4	65	1	34	-16.354	-4.032	4.55E-08	4.19E-05	39	craniferina_c27150	CUST_19490_PI416193496	NA	NA	NA	Algae
4980	92	3	72	1	19.943	4.318	5.35E-07	0.000236863	40	craniferina_c7455	CUST_2825_PI416193496	NA	NA	NA	Fungus
39882	107	3	81	0	29.874	4.901	1.31E-06	0.000352844	41	craniferina_lrc1083	CUST_1945_PI416193500	NA	NA	NA	Algae
34442	3	48	1	43	-14.459	-3.854	4.28E-08	4.08E-05	42	craniferina_c8294	CUST_3318_PI416193496	239611140	EEQ88127.1	DNA binding protein SART-1 [Ajellomyces dermatitidis ER-3]	Fungus
13502	2	26	0	16	-11.04	-3.465	5.57E-10	9.08E-07	43	craniferina_c1525	CUST_2666_PI416193500	NA	NA	NA	Fungus
39018	2	35	0	30	-11.025	-3.463	3.67E-08	3.64E-05	44	craniferina_c15865	CUST_9109_PI416193496	NA	NA	NA	Fungus
10110	70	6	42	4	11.927	3.576	1.67E-07	0.000102984	45	craniferina_c2242	CUST_3729_PI416193500	242788460	XP_002481223.1	conserved hypothetical protein [Talaromyces stipitatus ATCC 10500] 	Fungus
40989	124	1469	72	1062	-10.938	-3.451	6.29E-08	4.81E-05	46	craniferina_c27279	CUST_19610_PI416193496	NA	NA	NA	Fungus
819	2898	57	2400	23	31.272	4.967	3.66E-06	0.000643092	47	craniferina_c6114	CUST_8153_PI416193500	NA	NA	NA	Algae
31857	38	459	17	346	-10.687	-3.418	3.22E-07	0.000161817	48	craniferina_c15346	CUST_8690_PI416193496	NA	NA	NA	Fungus
36124	2	86	0	63	-34.617	-5.113	4.78E-06	0.000714877	49	craniferina_c5854	CUST_1902_PI416193496	NA	NA	NA	Fungus
35504	27	263	12	184	-8.685	-3.119	1.32E-07	8.70E-05	50	craniferina_c23767	CUST_16278_PI416193496	NA	NA	NA	Fungus
2584	32	301	10	167	-8.724	-3.125	3.39E-07	0.000168468	51	Cr_DMini_865H02.ab1	CUST_17659_PI416193500	NA	NA	NA	Fungus
26915	12	93	3	38	-7.643	-2.934	5.38E-08	4.57E-05	52	craniferina_c16455	CUST_9574_PI416193496	159127587	EDP52702.1	conserved hypothetical protein [Aspergillus fumigatus A1163]	Fungus
44023	23	3	13	1	7.476	2.902	4.62E-08	4.19E-05	53	Cr_DMini_2305D08.ab1	CUST_16766_PI416193500	256732247	EEU45596.1	hypothetical protein NECHADRAFT_80657 [Nectria haematococca mpVI 77-13-4]	Algae
20393	38	2	25	1	15.019	3.909	2.06E-06	0.000471634	54	craniferina_c19727	CUST_12444_PI416193496	NA	NA	NA	Fungus
28509	2	27	0	16	-12.537	-3.648	1.46E-06	0.000381412	55	craniferina_c13844	CUST_7443_PI416193496	268570134	XP_002640700.1	C. briggsae CBR-DNJ-12 protein [Caenorhabditis briggsae] 	Fungus
9270	28	228	0	139	-7.263	-2.861	4.74E-08	4.20E-05	56	Cr_Mini_01B04.ab1	CUST_17860_PI416193500	NA	NA	NA	Fungus
31712	51	7	20	1	7.27	2.862	6.37E-08	4.81E-05	57	craniferina_c8704	CUST_3564_PI416193496	145247152	XP_001395825.1	hypothetical protein An12g07740 [Aspergillus niger] 	Fungus
14710	9	407	2	273	-39.52	-5.304	7.38E-06	0.000904839	58	craniferina_c1846	CUST_3151_PI416193500	NA	NA	NA	Fungus
24489	3647	71	3056	31	30.627	4.937	6.11E-06	0.000821811	59	craniferina_c6114	CUST_8154_PI416193500	NA	NA	NA	Algae
23320	18	2	11	1	6.919	2.791	4.92E-08	4.27E-05	60	craniferina_c19453	CUST_12184_PI416193496	212545564	XP_002152936.1	"short-chain dehydrogenase, putative [Penicillium marneffei ATCC 18224] "	Fungus
6761	47	346	1	174	-6.787	-2.763	2.68E-08	2.95E-05	61	Cr_DMini_4609G09.ab1	CUST_17157_PI416193500	154310337	XP_001554500.1	hypothetical protein BC1G_07088 [Botryotinia fuckeliana B05.10] 	Fungus
24023	226	6868	127	4493	-28.712	-4.844	6.26E-06	0.000835813	62	craniferina_c3825	CUST_5763_PI416193500	154302066	XP_001551444.1	hypothetical protein BC1G_10270 [Botryotinia fuckeliana B05.10] 	Fungus
1900	95	12	53	6	8.43	3.075	6.97E-07	0.000260746	63	craniferina_lrc1463	CUST_2573_PI416193500	156061295	XP_001596570.1	hypothetical protein SS1G_02790 [Sclerotinia sclerotiorum 1980] 	Fungus
30966	16	138	3	89	-7.5	-2.907	3.85E-07	0.000186674	64	Cr_Mini_01B04.ab1	CUST_17861_PI416193500	NA	NA	NA	Fungus
34658	17	107	2	57	-5.767	-2.528	6.30E-09	7.78E-06	65	craniferina_c3194	CUST_4976_PI416193500	169609983	XP_001798410.1	hypothetical protein SNOG_08083 [Phaeosphaeria nodorum SN15] 	Algae
45010	109	648	29	145	-6.01	-2.587	5.83E-08	4.75E-05	66	craniferina_c3962	CUST_5901_PI416193500	291183758	EFE39356.1	hypothetical protein TRV_05949 [Trichophyton verrucosum HKI 0517]	Fungus
36903	14	95	5	62	-6.317	-2.659	1.78E-07	0.000106691	67	craniferina_c9008	CUST_10474_PI416193500	156061917	XP_001596881.1	hypothetical protein SS1G_03104 [Sclerotinia sclerotiorum 1980] 	Fungus
20824	102	4	66	2	20.579	4.363	7.61E-06	0.000911322	68	craniferina_c2172	CUST_3633_PI416193500	NA	NA	NA	Algae
41699	118	698	39	202	-5.963	-2.576	2.76E-07	0.000145852	69	craniferina_c3962	CUST_5902_PI416193500	291183758	EFE39356.1	hypothetical protein TRV_05949 [Trichophyton verrucosum HKI 0517]	Fungus
22547	22	283	13	202	-11.786	-3.559	5.01E-06	0.00073291	70	craniferina_c9936	CUST_10993_PI416193500	156060651	XP_001596248.1	hypothetical protein SS1G_02468 [Sclerotinia sclerotiorum 1980] 	Fungus
4580	20	248	12	176	-11.464	-3.519	4.98E-06	0.000731961	71	craniferina_c9936	CUST_10994_PI416193500	156060651	XP_001596248.1	hypothetical protein SS1G_02468 [Sclerotinia sclerotiorum 1980] 	Fungus
19679	32	306	17	216	-9.423	-3.236	4.26E-06	0.000691471	72	craniferina_c11412	CUST_5468_PI416193496	NA	NA	NA	Fungus
5149	19	109	4	62	-5.229	-2.387	9.82E-08	6.78E-05	73	craniferina_c3194	CUST_4975_PI416193500	169609983	XP_001798410.1	hypothetical protein SNOG_08083 [Phaeosphaeria nodorum SN15] 	Algae
11298	5	80	3	52	-15.556	-3.959	7.71E-06	0.000914351	74	craniferina_lrc63	CUST_119_PI416193500	225562852	EEH11131.1	conserved hypothetical protein [Ajellomyces capsulatus G186AR]	Fungus
17529	41	2	32	0	16.041	4.004	8.86E-06	0.001005956	75	craniferina_c974	CUST_1755_PI416193500	NA	NA	NA	Fungus
10953	1366	203	777	97	6.592	2.721	1.78E-06	0.000425906	76	craniferina_c12591	CUST_6382_PI416193496	169603417	XP_001795130.1	hypothetical protein SNOG_04718 [Phaeosphaeria nodorum SN15] 	Fungus
11217	149	22	85	5	6.261	2.646	1.23E-06	0.00034813	77	craniferina_c24659	CUST_17117_PI416193496	NA	NA	NA	Fungus
9806	2	79	0	69	-30.048	-4.909	1.40E-05	0.001253696	78	craniferina_c17653	CUST_10509_PI416193496	242788525	XP_002481236.1	"transposable element tc1 transposase, putative [Talaromyces stipitatus ATCC 10500] "	Algae
31731	191	1099	4	667	-5.103	-2.351	2.17E-07	0.000122821	79	craniferina_c4665	CUST_6659_PI416193500	NA	NA	NA	Fungus
10990	262	49	58	11	5.3	2.406	6.19E-07	0.000250378	80	craniferina_c16392	CUST_9527_PI416193496	171679157	XP_001904526.1	hypothetical protein [Podospora anserina S mat+] 	Fungus
27975	187	9759	93	8481	-41.291	-5.368	1.90E-05	0.001519946	81	craniferina_lrc28327	CUST_20523_PI416193496	13359451	BAB33421.1	putative senescence-associated protein [Pisum sativum]	Fungus
12165	28	5	8	2	6.417	2.682	2.33E-06	0.000508694	82	craniferina_c24008	CUST_16505_PI416193496	NA	NA	NA	Fungus
37855	8	174	4	200	-15.677	-3.971	1.16E-05	0.001176949	83	craniferina_c20420	CUST_13109_PI416193496	NA	NA	NA	Fungus
19298	32	239	10	137	-6.989	-2.805	4.65E-06	0.000713082	84	Cr_DMini_865H02.ab1	CUST_17658_PI416193500	NA	NA	NA	Fungus
30297	160	27	89	11	5.648	2.498	2.72E-06	0.000555063	85	craniferina_c25610	CUST_18008_PI416193496	NA	NA	NA	Fungus
26634	3	24	1	14	-7.031	-2.814	5.53E-06	0.000765937	86	craniferina_c20709	CUST_13383_PI416193496	NA	NA	NA	Fungus
842	4	36	0	19	-9.129	-3.19	8.95E-06	0.001006573	87	craniferina_c4017	CUST_5971_PI416193500	119192604	XP_001246908.1	hypothetical protein CIMG_00679 [Coccidioides immitis RS]	Fungus
16289	2	67	1	47	-24.536	-4.617	2.01E-05	0.001544149	88	craniferina_c15596	CUST_8892_PI416193496	169610125	XP_001798481.1	hypothetical protein SNOG_08156 [Phaeosphaeria nodorum SN15] 	Fungus
3808	3	15	1	4	-4.546	-2.185	5.96E-07	0.000248506	89	craniferina_c3104	CUST_4863_PI416193500	67538694	XP_663121.1	hypothetical protein AN5517.2 [Aspergillus nidulans FGSC A4] 	Fungus
13562	2	85	0	62	-36.757	-5.2	2.72E-05	0.001847579	90	craniferina_c4201	CUST_1110_PI416193496	NA	NA	NA	Fungus
23904	2	10	0	4	-5.054	-2.337	2.25E-06	0.000495954	91	craniferina_c6265	CUST_2119_PI416193496	NA	NA	NA	Fungus
32381	322	1374	93	106	-4.393	-2.135	4.89E-07	0.000221589	92	craniferina_lrc887	CUST_1604_PI416193500	291183758	EFE39356.1	hypothetical protein TRV_05949 [Trichophyton verrucosum HKI 0517]	Fungus
13661	2	12	0	3	-5.283	-2.401	3.32E-06	0.000620626	93	craniferina_c18405	CUST_11186_PI416193496	NA	NA	NA	Algae
41607	3	86	1	50	-26.188	-4.711	2.38E-05	0.001704623	94	craniferina_c5175	CUST_7187_PI416193500	238498600	XP_002380535.1	"mitochondrial carrier protein, putative [Aspergillus flavus NRRL3357] "	Fungus
38472	2	12	0	5	-4.823	-2.27	1.79E-06	0.000427417	95	craniferina_c2056	CUST_320_PI416193496	NA	NA	NA	Algae
35331	1860	432	593	49	4.187	2.066	2.00E-07	0.000116453	96	craniferina_c18153	CUST_10952_PI416193496	NA	NA	NA	Algae
34457	168	42	34	3	3.935	1.976	1.37E-08	1.64E-05	97	craniferina_c12927	CUST_6651_PI416193496	242808400	XP_002485154.1	"phosphoinositide phosphatase (Sac1), putative [Talaromyces stipitatus ATCC 10500] "	Fungus
36515	421	100	60	17	4.217	2.076	8.08E-07	0.00028146	98	craniferina_c12300	CUST_6135_PI416193496	226288365	EEH43877.1	MGMT family protein [Paracoccidioides brasiliensis Pb18]	Fungus
21294	2259	8941	566	685	-4.033	-2.012	5.98E-07	0.000248506	99	Cr_WMidi_8257B06.ab1	CUST_18595_PI416193500	225555959	EEH04249.1	conserved hypothetical protein [Ajellomyces capsulatus G186AR]	Fungus
12740	224	28	146	13	7.726	2.95	1.33E-05	0.001223783	100	craniferina_lrc1463	CUST_2574_PI416193500	156061295	XP_001596570.1	hypothetical protein SS1G_02790 [Sclerotinia sclerotiorum 1980] 	Fungus
7798	3	19	1	7	-5.499	-2.459	7.21E-06	0.00089818	101	craniferina_lrc801	CUST_1449_PI416193500	256728173	EEU41530.1	hypothetical protein NECHADRAFT_87703 [Nectria haematococca mpVI 77-13-4]	Fungus
30416	35	586	8	389	-14.541	-3.862	2.33E-05	0.001687842	102	Cr_Mini_01C08.ab1	CUST_17893_PI416193500	189202640	XP_001937656.1	siroheme synthase [Pyrenophora tritici-repentis Pt-1C-BFP] 	Fungus
41008	128	33	16	5	3.897	1.962	2.26E-07	0.000126372	103	craniferina_c10431	CUST_4776_PI416193496	159487551	XP_001701786.1	predicted protein [Chlamydomonas reinhardtii] 	Algae
20792	339	1608	91	69	-4.859	-2.281	4.50E-06	0.000705915	104	craniferina_c27273	CUST_19606_PI416193496	NA	NA	NA	Fungus
18227	78	2	61	0	26.693	4.738	3.51E-05	0.002127813	105	craniferina_c974	CUST_1756_PI416193500	NA	NA	NA	Fungus
11881	109	444	7	160	-3.89	-1.96	3.11E-07	0.000158452	106	Cr_DMini_4609G09.ab1	CUST_17158_PI416193500	154310337	XP_001554500.1	hypothetical protein BC1G_07088 [Botryotinia fuckeliana B05.10] 	Fungus
19934	215	844	59	114	-3.994	-1.998	7.47E-07	0.000270316	107	craniferina_lrc887	CUST_1603_PI416193500	291183758	EFE39356.1	hypothetical protein TRV_05949 [Trichophyton verrucosum HKI 0517]	Fungus
16402	9	57	1	43	-5.474	-2.453	7.95E-06	0.000925481	108	craniferina_c23997	CUST_16495_PI416193496	NA	NA	NA	Algae
21072	438	7642	198	4133	-16.703	-4.062	3.00E-05	0.001967306	109	craniferina_c3825	CUST_5764_PI416193500	154302066	XP_001551444.1	hypothetical protein BC1G_10270 [Botryotinia fuckeliana B05.10] 	Fungus
31550	53	6	23	3	9.438	3.238	1.97E-05	0.001535025	110	craniferina_c26254	CUST_18624_PI416193496	NA	NA	NA	Fungus
26963	188	45	11	7	4.245	2.086	2.39E-06	0.000514928	111	craniferina_c8683	CUST_10261_PI416193500	154321758	XP_001560194.1	hypothetical protein BC1G_01026 [Botryotinia fuckeliana B05.10] 	Fungus
13666	5	20	1	4	-3.98	-1.993	1.28E-06	0.00035049	112	craniferina_c10819	CUST_5052_PI416193496	NA	NA	NA	Fungus
40084	1299	184	452	34	6.887	2.784	1.56E-05	0.001340492	113	craniferina_c26586	CUST_18943_PI416193496	154316697	XP_001557669.1	hypothetical protein BC1G_03766 [Botryotinia fuckeliana B05.10] 	Fungus
43677	178	7	133	6	25.07	4.648	3.96E-05	0.002253298	114	Cr_WMidi_7201A02.ab1	CUST_18305_PI416193500	560556	AAB31223.1	influenza virus hemagglutinin 5 epitope tag [synthetic construct]	Algae
35843	2	32	0	20	-14.63	-3.871	3.07E-05	0.00197605	115	craniferina_c3841	CUST_952_PI416193496	NA	NA	NA	Fungus
3968	6643	34650	1836	14780	-5.031	-2.331	8.80E-06	0.001004105	116	craniferina_lrc853	CUST_1541_PI416193500	189191168	XP_001931923.1	cyclin [Pyrenophora tritici-repentis Pt-1C-BFP] 	Fungus
26696	3688	1033	575	196	3.585	1.842	6.02E-08	4.81E-05	117	craniferina_c2706	CUST_4347_PI416193500	151935569	ABS18779.1	putative WD40 protein [Xanthoria elegans]	Fungus
43075	1470	383	308	34	3.79	1.922	8.66E-07	0.000289189	118	craniferina_c8251	CUST_3290_PI416193496	154294049	XP_001547468.1	hypothetical protein BC1G_14058 [Botryotinia fuckeliana B05.10] 	Algae
18619	544	83	39	10	6.537	2.709	1.64E-05	0.001377781	119	craniferina_c16653	CUST_9734_PI416193496	NA	NA	NA	Fungus
6153	14	2	3	0	6.821	2.77	1.90E-05	0.001519946	120	craniferina_c7000	CUST_8913_PI416193500	119499774	XP_001266644.1	tripeptidyl peptidase A [Neosartorya fischeri NRRL 181] 	Fungus
9246	99	12	38	4	8.266	3.047	2.34E-05	0.001688101	121	Cr_DMidi_6817F10.ab1	CUST_16056_PI416193500	NA	NA	NA	Fungus
35644	1029	144	654	68	6.854	2.777	1.94E-05	0.001529534	122	Cr_WMidi_9601D04.ab1	CUST_18927_PI416193500	189207801	XP_001940234.1	alcohol dehydrogenase [Pyrenophora tritici-repentis Pt-1C-BFP] 	Fungus
30985	3546	1002	603	177	3.539	1.823	3.61E-08	3.64E-05	123	craniferina_c2706	CUST_4348_PI416193500	151935569	ABS18779.1	putative WD40 protein [Xanthoria elegans]	Fungus
13879	109	27	56	7	3.876	1.954	2.02E-06	0.000466763	124	craniferina_c19496	CUST_12225_PI416193496	189204522	XP_001938596.1	conserved hypothetical protein [Pyrenophora tritici-repentis Pt-1C-BFP] 	Fungus
41287	165	40	23	4	4.118	2.042	4.09E-06	0.000676875	125	craniferina_c8683	CUST_10262_PI416193500	154321758	XP_001560194.1	hypothetical protein BC1G_01026 [Botryotinia fuckeliana B05.10] 	Fungus
27156	33	130	7	27	-3.894	-1.961	2.50E-06	0.000524426	126	craniferina_c11714	CUST_12048_PI416193500	255948498	XP_002565016.1	acid phosphatase phoG-Penicillium chrysogenum [Penicillium chrysogenum Wisconsin 54-1255] 	Fungus
8911	39	246	18	214	-5.161	-2.368	1.25E-05	0.001202299	127	Cr_DMini_673D05.ab1	CUST_17437_PI416193500	NA	NA	NA	Fungus
23339	16	4	1	2	4.401	2.138	6.45E-06	0.000847581	128	craniferina_c14700	CUST_8152_PI416193496	NA	NA	NA	Algae
30856	808	167	291	9	4.62	2.208	7.88E-06	0.000922685	129	craniferina_c26068	CUST_18448_PI416193496	NA	NA	NA	Fungus
12816	156	30	67	8	5.131	2.359	1.26E-05	0.001202299	130	craniferina_c13606	CUST_7237_PI416193496	NA	NA	NA	Algae
9510	376	8	303	2	26.872	4.748	5.47E-05	0.002722346	131	craniferina_c7331	CUST_9155_PI416193500	221126627	XP_002156063.1	PREDICTED: similar to MAEBL [Hydra magnipapillata]	Fungus
34809	1453	388	179	104	3.826	1.936	3.18E-06	0.000607721	132	craniferina_c1905	CUST_3240_PI416193500	156040265	XP_001587119.1	hypothetical protein SS1G_12149 [Sclerotinia sclerotiorum 1980] 	Fungus
2756	26176	6519	3601	1206	4.036	2.013	5.10E-06	0.00073291	133	craniferina_lrc78	CUST_148_PI416193500	71018401	XP_759431.1	hypothetical protein UM03284.1 [Ustilago maydis 521] 	Fungus
6968	6590	214	5166	94	23.094	4.529	5.46E-05	0.002722346	134	Cr_DMini_865F10.ab1	CUST_17632_PI416193500	298411600	EFI28689.1	hypothetical protein CC1G_13715 [Coprinopsis cinerea okayama7130]	Algae
8655	1317	351	156	105	3.865	1.95	4.06E-06	0.000676875	135	craniferina_c1905	CUST_3239_PI416193500	156040265	XP_001587119.1	hypothetical protein SS1G_12149 [Sclerotinia sclerotiorum 1980] 	Fungus
13031	15	57	5	2	-3.879	-1.956	4.56E-06	0.000712011	136	craniferina_c13396	CUST_7059_PI416193496	189209307	XP_001940986.1	conserved hypothetical protein [Pyrenophora tritici-repentis Pt-1C-BFP] 	Fungus
2077	462	2929	162	1443	-6.19	-2.63	2.31E-05	0.001678731	137	craniferina_c20206	CUST_12907_PI416193496	NA	NA	NA	Fungus
41726	103	4	76	3	24.086	4.59	5.81E-05	0.002803525	138	craniferina_lrc1083	CUST_1946_PI416193500	NA	NA	NA	Algae
44660	3	15	0	11	-4.635	-2.213	1.25E-05	0.001202299	139	craniferina_c21416	CUST_14056_PI416193496	NA	NA	NA	Fungus
5828	1323	43	1064	11	17.426	4.123	5.29E-05	0.002677504	140	craniferina_c2870	CUST_4556_PI416193500	156055652	XP_001593750.1	conserved hypothetical protein [Sclerotinia sclerotiorum 1980] 	Fungus
19091	712	15	585	6	26.167	4.71	6.08E-05	0.002867633	141	craniferina_c2295	CUST_3803_PI416193500	189205525	XP_001939097.1	CaaX farnesyltransferase alpha subunit [Pyrenophora tritici-repentis Pt-1C-BFP] 	Fungus
43917	315	1482	15	723	-4.325	-2.113	1.03E-05	0.001099289	142	craniferina_c15528	CUST_13366_PI416193500	119485506	XP_001262187.1	"amino acid permease, putative [Neosartorya fischeri NRRL 181] "	Fungus
5691	570	118	179	3	4.667	2.223	1.32E-05	0.001222852	143	craniferina_c13038	CUST_6744_PI416193496	67522112	XP_659117.1	hypothetical protein AN1513.2 [Aspergillus nidulans FGSC A4] 	Fungus
16303	162	895	43	251	-5.497	-2.459	2.25E-05	0.001655954	144	craniferina_lrc97	CUST_185_PI416193500	154286180	XP_001543885.1	conserved hypothetical protein [Ajellomyces capsulatus NAm1] 	Fungus
1242	13	3	4	1	3.976	1.991	7.10E-06	0.000892605	145	craniferina_c24228	CUST_14982_PI416193500	134117455	XP_772621.1	hypothetical protein CNBK3250 [Cryptococcus neoformans var. neoformans B-3501A] 	Algae
33961	947	211	280	37	4.389	2.134	1.27E-05	0.001202299	146	craniferina_c17610	CUST_10478_PI416193496	NA	NA	NA	Fungus
45036	2	9	0	3	-3.681	-1.88	4.69E-06	0.00071427	147	craniferina_c4250	CUST_1127_PI416193496	189204592	XP_001938631.1	acetyl-hydrolase [Pyrenophora tritici-repentis Pt-1C-BFP] 	Fungus
2703	345	11	300	2	18.972	4.246	6.49E-05	0.002989489	148	craniferina_c25521	CUST_17925_PI416193496	NA	NA	NA	Fungus
16896	36	148	9	66	-3.917	-1.97	8.60E-06	0.000986686	149	craniferina_c10131	CUST_4564_PI416193496	255947912	XP_002564723.1	Pc22g06980 [Penicillium chrysogenum Wisconsin 54-1255] 	Algae
14650	22	155	3	106	-5.898	-2.56	3.08E-05	0.00197605	150	craniferina_c6646	CUST_8662_PI416193500	NA	NA	NA	Fungus
3502	2	14	0	11	-5.467	-2.451	2.82E-05	0.001896077	151	craniferina_c26248	CUST_18618_PI416193496	NA	NA	NA	Fungus
40220	7098	237	5690	101	22.222	4.474	7.08E-05	0.003131239	152	Cr_DMini_865F10.ab1	CUST_17633_PI416193500	298411600	EFI28689.1	hypothetical protein CC1G_13715 [Coprinopsis cinerea okayama7130]	Algae
25400	135	31	48	4	4.19	2.067	1.37E-05	0.001243564	153	craniferina_c2732	CUST_4386_PI416193500	156060003	XP_001595924.1	hypothetical protein SS1G_02138 [Sclerotinia sclerotiorum 1980] 	Fungus
4538	20461	5311	3097	975	3.868	1.952	8.99E-06	0.001006573	154	craniferina_lrc78	CUST_147_PI416193500	71018401	XP_759431.1	hypothetical protein UM03284.1 [Ustilago maydis 521] 	Fungus
34583	30	98	6	23	-3.249	-1.7	4.12E-07	0.000195052	155	craniferina_c24557	CUST_17022_PI416193496	NA	NA	NA	Fungus
37844	81	11	29	4	7.62	2.93	4.65E-05	0.002501134	156	craniferina_c15389	CUST_8723_PI416193496	238575939	XP_002387851.1	hypothetical protein MPER_13204 [Moniliophthora perniciosa FA553] 	Fungus
39148	47	590	16	372	-11.404	-3.511	5.91E-05	0.002824974	157	Cr_Mini_01C08.ab1	CUST_17892_PI416193500	189202640	XP_001937656.1	siroheme synthase [Pyrenophora tritici-repentis Pt-1C-BFP] 	Fungus
32306	219	64	15	7	3.456	1.789	3.53E-06	0.000638475	158	craniferina_c14676	CUST_13064_PI416193500	154300290	XP_001550561.1	hypothetical protein BC1G_11334 [Botryotinia fuckeliana B05.10] 	Fungus
15693	54	12	20	1	4.317	2.11	1.86E-05	0.001501746	159	craniferina_c15874	CUST_9117_PI416193496	261192194	XP_002622504.1	dynamin GTPase [Ajellomyces dermatitidis SLH14081] 	Algae
15299	14	4	0	2	4.148	2.052	1.59E-05	0.001363406	160	BTK05730010(c)SJ1(t)Dry_0.5-1kb_1441-1536_E12(p)T3(s)090205SJ1SEQ1.093.ab1	CUST_15608_PI416193500	NA	NA	NA	NA
43903	2	8	0	0	-3.54	-1.824	4.90E-06	0.000723351	161	Cr_WMini_1633A03.ab1	CUST_19118_PI416193500	NA	NA	NA	Fungus
13144	4595	15643	680	2790	-3.391	-1.762	2.87E-06	0.000576273	162	craniferina_lrc614	CUST_1121_PI416193500	13359451	BAB33421.1	putative senescence-associated protein [Pisum sativum]	Fungus
37389	79	1497	47	1056	-17.755	-4.15	7.79E-05	0.00330482	163	craniferina_c8751	CUST_3592_PI416193496	156063412	XP_001597628.1	hypothetical protein SS1G_01824 [Sclerotinia sclerotiorum 1980] 	Algae
44939	145	43	35	6	3.326	1.734	2.13E-06	0.000480367	164	craniferina_c3085	CUST_666_PI416193496	238500608	XP_002381538.1	"aminotransferase, putative [Aspergillus flavus NRRL3357] "	Fungus
29776	13	2	9	0	5.547	2.472	3.83E-05	0.002218794	165	craniferina_c7655	CUST_9437_PI416193500	70982310	XP_746683.1	mitochondrial molecular chaperone (Atp12) [Aspergillus fumigatus Af293] 	Fungus
13219	1005	3211	96	450	-3.183	-1.67	6.04E-07	0.000248506	166	craniferina_c25999	CUST_18380_PI416193496	189197635	XP_001935155.1	NADP-dependent leukotriene B4 12-hydroxydehydrogenase [Pyrenophora tritici-repentis Pt-1C-BFP] 	Fungus
38566	2	14	0	11	-5.008	-2.324	3.23E-05	0.002023935	167	craniferina_c8971	CUST_3742_PI416193496	NA	NA	NA	Fungus
33060	9	183	3	118	-17.832	-4.156	8.09E-05	0.00336303	168	craniferina_c2288	CUST_3793_PI416193500	156049487	XP_001590710.1	hypothetical protein SS1G_08450 [Sclerotinia sclerotiorum 1980] 	Fungus
27549	42	146	5	42	-3.412	-1.771	4.48E-06	0.000705915	169	craniferina_c1248	CUST_2208_PI416193500	258574339	XP_002541351.1	predicted protein [Uncinocarpus reesii 1704] 	Algae
11459	72	10	44	3	6.398	2.678	4.75E-05	0.002532321	170	craniferina_c3103	CUST_4861_PI416193500	119187073	XP_001244143.1	conserved hypothetical protein [Coccidioides immitis RS] 	Fungus
39913	142	606	48	257	-4.117	-2.042	2.02E-05	0.001544149	171	craniferina_c20630	CUST_13305_PI416193496	NA	NA	NA	Fungus
11237	3222	69	2650	27	24.986	4.643	9.38E-05	0.00360613	172	craniferina_c2046	CUST_3457_PI416193500	119188903	XP_001245058.1	hypothetical protein CIMG_04499 [Coccidioides immitis RS] 	Fungus
21481	171	29	92	1	5.116	2.355	3.77E-05	0.002196258	173	Cr_WMidi_5761D06.ab1	CUST_18066_PI416193500	NA	NA	NA	Fungus
41893	3178	631	976	115	4.911	2.296	3.54E-05	0.002132397	174	craniferina_lrc14363	CUST_7871_PI416193496	NA	NA	NA	Fungus
42209	1664	466	264	79	3.578	1.839	9.76E-06	0.001054585	175	craniferina_c18750	CUST_11514_PI416193496	156048138	XP_001590036.1	hypothetical protein SS1G_08800 [Sclerotinia sclerotiorum 1980] 	Fungus
6062	90	1498	47	1031	-15.344	-3.94	8.35E-05	0.003405114	176	craniferina_c7341	CUST_9167_PI416193500	256723009	EEU36388.1	hypothetical protein NECHADRAFT_86959 [Nectria haematococca mpVI 77-13-4]	Algae
31168	401	2	345	0	79.217	6.308	0.000115277	0.003988031	177	craniferina_c25097	CUST_17523_PI416193496	NA	NA	NA	Fungus
23203	100	30	22	2	3.302	1.723	4.04E-06	0.000676875	178	craniferina_c14018	CUST_12830_PI416193500	NA	NA	NA	Fungus
32469	7344	1771	1425	325	4.143	2.051	2.43E-05	0.001723355	179	Cr_DMini_3841H01.ab1	CUST_17004_PI416193500	71018401	XP_759431.1	hypothetical protein UM03284.1 [Ustilago maydis 521] 	Fungus
6511	142	45	37	5	3.126	1.645	1.16E-06	0.00034177	180	craniferina_c25712	CUST_18103_PI416193496	NA	NA	NA	Fungus
23198	373	119	64	12	3.102	1.633	8.44E-07	0.000286647	181	craniferina_c8916	CUST_3706_PI416193496	NA	NA	NA	Fungus
43327	148	715	53	75	-5.068	-2.342	4.12E-05	0.00231581	182	craniferina_lrc692	CUST_1260_PI416193500	145230043	XP_001389330.1	hypothetical protein An01g09090 [Aspergillus niger] 	Fungus
6558	3175	582	1217	127	5.225	2.386	4.45E-05	0.002425178	183	Cr_DMini_3841H01.ab1	CUST_17003_PI416193500	71018401	XP_759431.1	hypothetical protein UM03284.1 [Ustilago maydis 521] 	Fungus
29835	458	3125	265	2046	-6.485	-2.697	5.69E-05	0.00279547	184	Cr_DMini_673H09.ab1	CUST_17512_PI416193500	46107560	XP_380839.1	hypothetical protein FG00663.1 [Gibberella zeae PH-1]	Fungus
5057	44	3	31	1	13.149	3.717	8.37E-05	0.003406059	185	craniferina_c1093	CUST_1964_PI416193500	145496860	XP_001434420.1	hypothetical protein [Paramecium tetraurelia strain d4-2] 	Fungus
9959	6174	1362	1550	319	4.525	2.178	3.28E-05	0.002045685	186	craniferina_c6608	CUST_8627_PI416193500	46115930	XP_383983.1	hypothetical protein FG03807.1 [Gibberella zeae PH-1]	Fungus
4372	491	1595	89	506	-3.176	-1.667	2.11E-06	0.000477441	187	craniferina_c7244	CUST_2691_PI416193496	119466971	XP_001257292.1	glyoxalase family protein [Neosartorya fischeri NRRL 181] 	Fungus
39864	8	164	2	92	-19.389	-4.277	9.61E-05	0.003650919	188	craniferina_c18554	CUST_11330_PI416193496	NA	NA	NA	Fungus
2693	97	4	78	2	15.464	3.951	9.01E-05	0.003541611	189	craniferina_c7057	CUST_2576_PI416193496	NA	NA	NA	Fungus
35420	30	7	6	2	4.642	2.215	3.76E-05	0.002196258	190	craniferina_c18806	CUST_11567_PI416193496	NA	NA	NA	Fungus
6945	290	1393	70	196	-4.873	-2.285	4.26E-05	0.002356357	191	craniferina_lrc26821	CUST_19174_PI416193496	NA	NA	NA	Fungus
13805	2	7	0	3	-3.29	-1.718	4.84E-06	0.000716904	192	craniferina_c13323	CUST_6993_PI416193496	256724231	EEU37602.1	predicted protein [Nectria haematococca mpVI 77-13-4]	Fungus
1984	1248	3842	329	382	-3.152	-1.656	2.45E-06	0.000519962	193	craniferina_c28295	CUST_20499_PI416193496	168812252	ACA30301.1	putative senescence-associated protein [Cupressus sempervirens]	Fungus
41794	72	21	19	3	3.374	1.755	7.30E-06	0.000901294	194	craniferina_c23569	CUST_16091_PI416193496	NA	NA	NA	Fungus
10427	1200	364	124	101	3.384	1.759	7.63E-06	0.000911322	195	craniferina_c16204	CUST_13627_PI416193500	NA	NA	NA	Fungus
21787	12	47	3	26	-3.558	-1.831	1.31E-05	0.001218754	196	craniferina_c9590	CUST_4184_PI416193496	225557683	EEH05968.1	imidazole glycerol phosphate synthase hisHF [Ajellomyces capsulatus G186AR]	Algae
25770	1523	458	399	111	3.326	1.734	6.76E-06	0.000872122	197	craniferina_c11109	CUST_5257_PI416193496	261197155	XP_002624980.1	DUF974 domain-containing protein [Ajellomyces dermatitidis SLH14081] 	Fungus
22027	551	184	84	6	2.969	1.57	5.78E-08	4.75E-05	198	craniferina_c9427	CUST_10731_PI416193500	239607296	EEQ84283.1	clathrin-coated vesicle protein [Ajellomyces dermatitidis ER-3]	Fungus
6031	472	3	400	2	58.636	5.874	0.000128709	0.004241543	199	craniferina_c5612	CUST_7639_PI416193500	212526374	XP_002143344.1	"beta-glucosidase, putative [Penicillium marneffei ATCC 18224] "	Fungus
31129	246	775	35	165	-3.126	-1.644	2.77E-06	0.000561729	200	craniferina_lrc515	CUST_960_PI416193500	295662454	XP_002791781.1	conserved hypothetical protein [Paracoccidioides brasiliensis Pb01] 	Fungus
36696	2	13	0	5	-5.24	-2.39	5.38E-05	0.002702075	201	craniferina_c14598	CUST_8068_PI416193496	170049776	XP_001870921.1	"fructose-1,6-bisphosphatase 1 [Culex quinquefasciatus] "	Algae1
24292	586	1736	71	101	-2.976	-1.573	2.10E-07	0.000120473	202	craniferina_c27578	CUST_19896_PI416193496	NA	NA	NA	Algae
6582	10	34	1	6	-3.284	-1.716	7.07E-06	0.000892605	203	craniferina_c14468	CUST_7962_PI416193496	168016458	XP_001760766.1	predicted protein [Physcomitrella patens subsp. patens] 	Algae
15709	1964	621	145	155	3.233	1.693	5.88E-06	0.00080183	204	Cr_DMini_673F08.ab1	CUST_17471_PI416193500	156040265	XP_001587119.1	hypothetical protein SS1G_12149 [Sclerotinia sclerotiorum 1980] 	Algae
40187	13	3	8	1	4.366	2.126	3.90E-05	0.002230147	205	Cr_WMini_769C03.ab1	CUST_19969_PI416193500	212535852	XP_002148082.1	"PaaI_thioesterase family protein, putative [Penicillium marneffei ATCC 18224] "	Fungus
5492	2284	8103	572	851	-3.612	-1.853	1.91E-05	0.001519946	206	Cr_WMidi_8257B06.ab1	CUST_18594_PI416193500	225555959	EEH04249.1	conserved hypothetical protein [Ajellomyces capsulatus G186AR]	Fungus
23644	7691	2505	1484	219	3.042	1.605	1.58E-06	0.000397898	207	craniferina_c17252	CUST_10188_PI416193496	NA	NA	NA	Fungus
8732	493	137	124	35	3.596	1.846	1.94E-05	0.001529534	208	craniferina_c27553	CUST_19875_PI416193496	240275961	EER39474.1	pyrroline-5-carboxylate reductase [Ajellomyces capsulatus H143]	Fungus
26220	290	834	70	133	-2.908	-1.54	4.30E-08	4.08E-05	209	craniferina_c12496	CUST_6297_PI416193496	85111251	XP_963848.1	hypothetical protein NCU02755 [Neurospora crassa OR74A] 	Fungus
26219	3277	76	2701	35	23.458	4.552	0.00012337	0.00413463	210	craniferina_c2046	CUST_3458_PI416193500	119188903	XP_001245058.1	hypothetical protein CIMG_04499 [Coccidioides immitis RS] 	Fungus
2453	220	64	29	13	3.436	1.781	1.53E-05	0.001328059	211	craniferina_c14676	CUST_13063_PI416193500	154300290	XP_001550561.1	hypothetical protein BC1G_11334 [Botryotinia fuckeliana B05.10] 	Fungus
43830	44	267	19	241	-4.784	-2.258	5.65E-05	0.002781356	212	Cr_DMini_673D05.ab1	CUST_17436_PI416193500	NA	NA	NA	Fungus
30551	3	12	2	8	-3.797	-1.925	3.03E-05	0.001972395	213	craniferina_c20908	CUST_13573_PI416193496	NA	NA	NA	Fungus
9629	33	10	5	2	3.464	1.792	1.79E-05	0.001468823	214	craniferina_c16117	CUST_13594_PI416193500	296415297	XP_002837327.1	hypothetical protein [Tuber melanosporum Mel28] 	Fungus
40092	20	60	5	7	-3.049	-1.608	3.36E-06	0.000624337	215	craniferina_c21124	CUST_13778_PI416193496	195375414	XP_002046496.1	GJ12462 [Drosophila virilis] 	Algae
22392	1976	623	232	152	3.23	1.691	8.95E-06	0.001006573	216	Cr_DMini_673F08.ab1	CUST_17470_PI416193500	156040265	XP_001587119.1	hypothetical protein SS1G_12149 [Sclerotinia sclerotiorum 1980] 	Algae
13232	2	7	0	1	-3.54	-1.824	2.06E-05	0.001564421	217	Cr_DMidi_7585A06.ab1	CUST_16102_PI416193500	242809614	XP_002485407.1	conserved hypothetical protein [Talaromyces stipitatus ATCC 10500] 	Fungus
14709	41	128	4	28	-3.061	-1.614	4.08E-06	0.000676875	218	craniferina_c20328	CUST_13021_PI416193496	295664038	XP_002792571.1	importin subunit beta-2 [Paracoccidioides brasiliensis Pb01] 	Fungus
16631	1714	556	393	84	3.057	1.612	3.93E-06	0.00067318	219	craniferina_c1506	CUST_2635_PI416193500	261357247	EEY19675.1	2-hydroxyacid dehydrogenase [Verticillium albo-atrum VaMs.102]	Fungus
26383	3	18	1	8	-5.86	-2.551	7.63E-05	0.003264871	220	craniferina_c19707	CUST_12425_PI416193496	169622487	XP_001804652.1	hypothetical protein SNOG_14468 [Phaeosphaeria nodorum SN15] 	Fungus
7491	190	580	12	109	-3.023	-1.596	3.22E-06	0.000608001	221	BTK05729011(c)SJ1(t)Dry_0.5-1kb_1441-1536_F9(p)T3(s)090205SJ1SEQ1.070.ab1	CUST_15580_PI416193500	189193337	XP_001933007.1	conserved hypothetical protein [Pyrenophora tritici-repentis Pt-1C-BFP] 	NA
10856	122	373	34	74	-3.099	-1.632	5.13E-06	0.00073291	222	craniferina_c10716	CUST_11460_PI416193500	NA	NA	NA	Fungus
24483	35	104	5	14	-3.002	-1.586	3.51E-06	0.000638475	223	craniferina_c7308	CUST_2733_PI416193496	NA	NA	NA	Algae
42948	208	648	55	59	-3.192	-1.675	9.64E-06	0.001050056	224	craniferina_lrc13356	CUST_7024_PI416193496	291183758	EFE39356.1	hypothetical protein TRV_05949 [Trichophyton verrucosum HKI 0517]	Fungus
34092	1104	347	116	85	3.243	1.697	1.20E-05	0.001183112	225	craniferina_c16204	CUST_13628_PI416193500	NA	NA	NA	Fungus
16850	2165	493	191	244	4.869	2.284	6.88E-05	0.003103161	226	craniferina_c4754	CUST_6742_PI416193500	NA	NA	NA	Fungus
37292	124	39	38	1	3.115	1.639	7.61E-06	0.000911322	227	craniferina_c4415	CUST_1206_PI416193496	NA	NA	NA	Algae
4428	76	265	21	72	-3.471	-1.795	2.35E-05	0.001688101	228	craniferina_c5410	CUST_1690_PI416193496	169626309	XP_001806555.1	hypothetical protein SNOG_16439 [Phaeosphaeria nodorum SN15] 	Fungus
38709	2067	6793	719	2076	-3.337	-1.739	1.77E-05	0.001463546	229	craniferina_c13535	CUST_7177_PI416193496	121281920	ABM53544.1	conserved hypothetical protein [uncultured beta proteobacterium CBNPD1 BAC clone 578]	Fungus
32388	3	61	1	41	-20.227	-4.338	0.000140783	0.004444109	230	craniferina_c15166	CUST_8543_PI416193496	NA	NA	NA	Algae
20594	100	35	16	6	2.844	1.508	1.89E-07	0.000111793	231	craniferina_c3018	CUST_645_PI416193496	75262337	Q9FEL8.1	LAX1_MEDTRRecName: Full=Auxin transporter-like protein 1; AltName: Full=AUX1-like protein 1; AltName: Full=MtLAX1 	Fungus
25845	392	1136	51	134	-2.895	-1.534	1.17E-06	0.00034177	232	craniferina_c22790	CUST_15356_PI416193496	154301926	XP_001551374.1	hypothetical protein BC1G_10200 [Botryotinia fuckeliana B05.10] 	Fungus
37469	127	443	35	7	-3.573	-1.837	3.03E-05	0.001972395	233	craniferina_c23008	CUST_15558_PI416193496	NA	NA	NA	Fungus
14872	1287	5663	530	2803	-4.367	-2.127	6.00E-05	0.002849482	234	craniferina_c23081	CUST_15630_PI416193496	254386002	ZP_05001318.1	conserved hypothetical protein [Streptomyces sp. Mg1] 	Fungus
20735	111	362	22	152	-3.137	-1.649	1.05E-05	0.001110208	235	craniferina_c17147	CUST_14044_PI416193500	121713126	XP_001274174.1	"cell wall glucanase, putative [Aspergillus clavatus NRRL 1] "	Algae
7933	484	171	33	42	2.885	1.529	1.64E-06	0.000405532	236	craniferina_c20248	CUST_12945_PI416193496	289618690	CBI54756.1	unnamed protein product [Sordaria macrospora]	Fungus
945	897	2557	121	454	-2.838	-1.505	5.95E-07	0.000248506	237	craniferina_c16449	CUST_9571_PI416193496	NA	NA	NA	Algae
36169	720	7341	194	4859	-9.118	-3.189	0.000117903	0.004011665	238	craniferina_c1142	CUST_2041_PI416193500	NA	NA	NA	Fungus
42432	622	6	520	4	54.13	5.758	0.000188463	0.005326239	239	Cr_DMidi_5473G02.ab1	CUST_15896_PI416193500	NA	NA	NA	Fungus
37538	197	9	147	1	15.541	3.958	0.000141422	0.004457368	240	Cr_WMidi_7201A02.ab1	CUST_18304_PI416193500	560556	AAB31223.1	influenza virus hemagglutinin 5 epitope tag [synthetic construct]	Algae
17914	75	13	40	3	5.315	2.41	8.80E-05	0.003481831	241	craniferina_c2732	CUST_4385_PI416193500	156060003	XP_001595924.1	hypothetical protein SS1G_02138 [Sclerotinia sclerotiorum 1980] 	Fungus
29181	77	240	12	53	-3.073	-1.62	9.67E-06	0.001050056	242	craniferina_c1950	CUST_3316_PI416193500	189206307	XP_001939488.1	histone acetyltransferase ESA1 [Pyrenophora tritici-repentis Pt-1C-BFP] 	Fungus
15629	39	114	2	20	-2.89	-1.531	2.37E-06	0.000513214	243	craniferina_c19877	CUST_12587_PI416193496	146324898	XP_748790.2	C6 finger domain protein [Aspergillus fumigatus Af293] 	Algae
7012	38	132	5	33	-3.405	-1.768	2.69E-05	0.001835828	244	craniferina_lrc1495	CUST_184_PI416193496	NA	NA	NA	Algae
42828	2	8	0	0	-3.688	-1.883	4.28E-05	0.002363381	245	craniferina_c19865	CUST_12575_PI416193496	NA	NA	NA	Algae
6928	186	27	111	3	5.791	2.534	0.000100396	0.003734659	246	Cr_WMidi_5761D06.ab1	CUST_18067_PI416193500	NA	NA	NA	Fungus
7094	106	13	46	9	9.697	3.278	0.000130392	0.004247694	247	Cr_DMidi_6817F10.ab1	CUST_16057_PI416193500	NA	NA	NA	Fungus
6703	532	1535	105	237	-2.898	-1.535	3.59E-06	0.000638475	248	craniferina_lrc24652	CUST_17110_PI416193496	242782178	XP_002479948.1	"cyclin-like protein (Clg1), putative [Talaromyces stipitatus ATCC 10500] "	Fungus
40975	20	554	3	312	-24.997	-4.644	0.000178221	0.005114812	249	craniferina_lrc633	CUST_1155_PI416193500	154273933	XP_001537818.1	sorting nexin-3 [Ajellomyces capsulatus NAm1] 	Fungus
13345	5412	1384	908	277	3.927	1.973	5.90E-05	0.002824691	250	craniferina_c6608	CUST_8628_PI416193500	46115930	XP_383983.1	hypothetical protein FG03807.1 [Gibberella zeae PH-1]	Fungus
38045	7	2	1	0	3.267	1.708	2.30E-05	0.001677122	251	craniferina_c20458	CUST_13147_PI416193496	NA	NA	NA	Algae
3548	762	2226	93	364	-2.909	-1.541	4.17E-06	0.000684029	252	craniferina_c27506	CUST_19830_PI416193496	255938722	XP_002560131.1	Pc14g01370 [Penicillium chrysogenum Wisconsin 54-1255] 	Fungus
28479	205	66	41	3	3.068	1.617	1.24E-05	0.001202299	253	craniferina_c11163	CUST_5296_PI416193496	NA	NA	NA	Algae
29678	23553	690	18919	268	20.703	4.372	0.000174046	0.005044725	254	craniferina_c9694	CUST_4253_PI416193496	NA	NA	NA	Fungus
6689	27	365	6	237	-11.685	-3.547	0.000149037	0.004628038	255	craniferina_lrc426	CUST_798_PI416193500	212530462	XP_002145388.1	"pyruvate formate lyase activating enzyme, putative [Penicillium marneffei ATCC 18224] "	Algae
5532	8525	3066	1253	559	2.794	1.482	6.44E-07	0.000250378	256	craniferina_lrc9586	CUST_4181_PI416193496	154289936	XP_001545571.1	60S ribosomal protein L15 [Botryotinia fuckeliana B05.10] 	Fungus
23926	297	997	87	201	-3.426	-1.776	3.50E-05	0.002121864	257	craniferina_c8203	CUST_9885_PI416193500	NA	NA	NA	Algae
44038	5119	15202	850	1191	-2.99	-1.58	9.18E-06	0.001017066	258	craniferina_c5438	CUST_7468_PI416193500	189311142	ACD87749.1	glycerol kinase [Candidatus Liberibacter americanus]	Fungus
1941	4080	13270	1126	6087	-3.122	-1.643	1.67E-05	0.001397478	259	craniferina_lrc334	CUST_632_PI416193500	169598380	XP_001792613.1	hypothetical protein SNOG_01992 [Phaeosphaeria nodorum SN15] 	Fungus
28899	2	8	0	2	-3.829	-1.937	5.89E-05	0.002822033	260	Cr_WMini_2881E05.ab1	CUST_19445_PI416193500	NA	NA	NA	Fungus
10992	4	11	2	2	-3.199	-1.677	2.18E-05	0.001617172	261	craniferina_c17022	CUST_10011_PI416193496	NA	NA	NA	Algae
14252	115	3	95	1	19.361	4.275	0.000182301	0.005202605	262	craniferina_c25487	CUST_17894_PI416193496	NA	NA	NA	Fungus
10363	3963	1063	987	85	3.652	1.869	5.19E-05	0.002652545	263	craniferina_c1313	CUST_2316_PI416193500	128908	P24504.1	NUP3_PENSQRecName: Full=Nuclease PA3; AltName: Full=Endonuclease PA3; AltName: Full=Deoxyribonuclease PA3	Fungus
34843	348	8	293	2	22.711	4.505	0.00019751	0.00546605	264	craniferina_lrc259	CUST_491_PI416193500	238495508	XP_002378990.1	"non-classical export protein Nce102, putative [Aspergillus flavus NRRL3357] "	Fungus
43319	58	2	46	0	15.479	3.952	0.000180284	0.005159492	265	craniferina_c14799	CUST_8244_PI416193496	NA	NA	NA	Fungus
25310	4110	1116	919	80	3.62	1.856	5.50E-05	0.002722346	266	craniferina_c1313	CUST_2315_PI416193500	128908	P24504.1	NUP3_PENSQRecName: Full=Nuclease PA3; AltName: Full=Endonuclease PA3; AltName: Full=Deoxyribonuclease PA3	Fungus
37315	1364	5580	546	1045	-4.285	-2.099	8.59E-05	0.003458688	267	craniferina_c15100	CUST_13192_PI416193500	237842873	XP_002370734.1	"polyubiquitin, putative [Toxoplasma gondii ME49] "	Fungus
33745	18	5	1	3	4.293	2.102	8.60E-05	0.003461154	268	craniferina_c22935	CUST_15490_PI416193496	258566043	XP_002583766.1	cell division control protein 16 [Uncinocarpus reesii 1704] 	Fungus
36003	183	580	41	34	-3.219	-1.687	2.97E-05	0.001962545	269	craniferina_c7948	CUST_3110_PI416193496	NA	NA	NA	Fungus
12378	32	434	5	276	-11.685	-3.547	0.000168392	0.004944705	270	craniferina_lrc426	CUST_797_PI416193500	212530462	XP_002145388.1	"pyruvate formate lyase activating enzyme, putative [Penicillium marneffei ATCC 18224] "	Algae
40777	2570	940	293	274	2.81	1.491	3.19E-06	0.000608001	271	craniferina_c21826	CUST_14450_PI416193496	NA	NA	NA	Fungus
10749	80	1282	41	852	-14.763	-3.884	0.000182627	0.00520827	272	craniferina_c7341	CUST_9168_PI416193500	256723009	EEU36388.1	hypothetical protein NECHADRAFT_86959 [Nectria haematococca mpVI 77-13-4]	Algae
8341	1434	4017	306	727	-2.812	-1.492	3.53E-06	0.000638475	273	craniferina_c5472	CUST_7502_PI416193500	258570247	XP_002543927.1	predicted protein [Uncinocarpus reesii 1704] 	Fungus
41075	23	8	5	1	2.876	1.524	7.14E-06	0.000895007	274	craniferina_c4545	CUST_6543_PI416193500	169609615	XP_001798226.1	hypothetical protein SNOG_07900 [Phaeosphaeria nodorum SN15] 	Fungus
21476	37	12	11	4	3.212	1.683	3.11E-05	0.001982407	275	craniferina_c21500	CUST_14138_PI416193496	115389476	XP_001212243.1	phenylalanyl-tRNA synthetase beta chain [Aspergillus terreus NIH2624] 	Fungus
27659	30	2	17	0	13.696	3.776	0.000191171	0.00535956	276	craniferina_c22353	CUST_14763_PI416193500	256726104	EEU39466.1	predicted protein [Nectria haematococca mpVI 77-13-4]	Fungus
43400	262	711	30	92	-2.706	-1.436	4.34E-07	0.000201177	277	craniferina_c24725	CUST_17174_PI416193496	NA	NA	NA	Algae
28583	86	239	10	16	-2.798	-1.485	3.85E-06	0.000670821	278	craniferina_c21914	CUST_14532_PI416193496	NA	NA	NA	Algae
1865	179	53	44	9	3.346	1.742	4.45E-05	0.002427032	279	craniferina_c24594	CUST_17055_PI416193496	289614084	CBI59099.1	unnamed protein product [Sordaria macrospora]	Fungus
3200	653	2779	216	495	-4.398	-2.137	0.00010746	0.003886823	280	craniferina_c11660	CUST_5644_PI416193496	242777917	XP_002479130.1	"heat shock protein Hsp98/Hsp104/ClpA, putative [Talaromyces stipitatus ATCC 10500] "	Fungus
6432	800	288	107	89	2.866	1.519	1.05E-05	0.001110208	281	craniferina_c3291	CUST_746_PI416193496	16944624	CAD11394.1	probable U6 SNRNA-ASSOCIATED SM-LIKE PROTEIN LSM5 [Neurospora crassa]	Fungus
5142	68	182	8	11	-2.672	-1.418	5.54E-07	0.000242588	282	craniferina_c7877	CUST_9609_PI416193500	154318459	XP_001558548.1	hypothetical protein BC1G_03397 [Botryotinia fuckeliana B05.10] 	Fungus
305	2957	10540	753	1110	-3.638	-1.863	7.29E-05	0.003178043	283	craniferina_lrc7282	CUST_2714_PI416193496	32400969	AAP80690.1	polyubiquitin [Griffithsia japonica]	Fungus
535	587	1679	112	348	-2.854	-1.513	9.14E-06	0.001015026	284	craniferina_c8299	CUST_9950_PI416193500	NA	NA	NA	Algae
16812	643	6	547	2	41.354	5.37	0.000265974	0.006413749	285	craniferina_c13284	CUST_6961_PI416193496	NA	NA	NA	Fungus
30556	57	154	12	22	-2.731	-1.45	2.88E-06	0.000576273	286	craniferina_c18163	CUST_10960_PI416193496	NA	NA	NA	Fungus
43477	7	2	1	0	3.008	1.589	2.39E-05	0.001707922	287	craniferina_c26973	CUST_19320_PI416193496	32471182	NP_864175.1	mucin-desulfating sulfatase (N-acetylglucosamine-6-sulfatase) [Rhodopirellula baltica SH 1] 	Algae
15365	808	14	660	8	33.105	5.049	0.000258754	0.00630751	288	craniferina_c1603	CUST_2788_PI416193500	115389994	XP_001212502.1	conserved hypothetical protein [Aspergillus terreus NIH2624] 	Fungus
36930	2	10	0	6	-3.867	-1.951	9.38E-05	0.00360613	289	craniferina_c24321	CUST_16800_PI416193496	239606853	EEQ83840.1	conserved hypothetical protein [Ajellomyces dermatitidis ER-3]	Fungus
34088	3890	12014	1261	1939	-3.184	-1.671	4.22E-05	0.002350527	290	craniferina_c2972	CUST_4691_PI416193500	NA	NA	NA	Fungus
11189	6	2	3	0	2.724	1.446	3.29E-06	0.00061869	291	craniferina_c8413	CUST_3383_PI416193496	NA	NA	NA	Fungus
1974	5	18	3	2	-4.006	-2.002	0.000103845	0.003807186	292	craniferina_c17754	CUST_10596_PI416193496	NA	NA	NA	Fungus
42742	39	2	28	0	12.823	3.681	0.000227846	0.005921002	293	craniferina_c6676	CUST_8686_PI416193500	NA	NA	NA	Fungus
31204	2298	26	1935	9	36.724	5.199	0.00027764	0.006589782	294	craniferina_c995	CUST_1791_PI416193500	189199146	XP_001935910.1	40S ribosomal protein S6-B [Pyrenophora tritici-repentis Pt-1C-BFP] 	Algae
268	1452	5206	631	821	-3.791	-1.923	9.19E-05	0.003576211	295	craniferina_c5312	CUST_7327_PI416193500	189353841	YP_001949468.1	cell wall-associated hydrolase [Burkholderia multivorans ATCC 17616] 	Algae
27804	168	605	50	254	-3.505	-1.81	7.37E-05	0.003200447	296	craniferina_c21377	CUST_14020_PI416193496	NA	NA	NA	Fungus
15106	1011	36	828	7	14.751	3.883	0.00023457	0.006012347	297	craniferina_c7331	CUST_9156_PI416193500	221126627	XP_002156063.1	PREDICTED: similar to MAEBL [Hydra magnipapillata]	Fungus
8009	1102	17	903	8	34.772	5.12	0.00027704	0.006579369	298	craniferina_c16617	CUST_13796_PI416193500	291182911	EFE38558.1	hypothetical protein TRV_06752 [Trichophyton verrucosum HKI 0517]	Fungus
4673	11572	4359	2619	1007	2.657	1.41	8.90E-07	0.000293838	299	craniferina_lrc627	CUST_1145_PI416193500	212526044	XP_002143179.1	conserved hypothetical protein [Penicillium marneffei ATCC 18224] 	Fungus
33244	152	42	57	2	3.402	1.766	6.94E-05	0.003109142	300	craniferina_c2870	CUST_4555_PI416193500	156055652	XP_001593750.1	conserved hypothetical protein [Sclerotinia sclerotiorum 1980] 	Fungus
39915	9	23	1	2	-2.651	-1.407	1.09E-06	0.000335058	301	craniferina_c1828	CUST_3119_PI416193500	189199274	XP_001935974.1	long-chain fatty acid transport protein 3 [Pyrenophora tritici-repentis Pt-1C-BFP] 	Fungus
19796	1178	9	996	4	55.291	5.789	0.000309906	0.00709529	302	craniferina_lrc994	CUST_1789_PI416193500	119183063	XP_001242607.1	hypothetical protein CIMG_06503 [Coccidioides immitis RS] 	Fungus
37069	208	605	41	103	-2.91	-1.541	2.11E-05	0.00158063	303	craniferina_c7640	CUST_2925_PI416193496	154302177	XP_001551499.1	hypothetical protein BC1G_09769 [Botryotinia fuckeliana B05.10] 	Fungus
17787	30	133	11	58	-4.462	-2.158	0.000132868	0.004297438	304	craniferina_lrc22162	CUST_14768_PI416193496	256733515	EEU46862.1	predicted protein [Nectria haematococca mpVI 77-13-4]	Algae
14330	90	236	19	10	-2.672	-1.418	2.99E-06	0.000588053	305	craniferina_c11305	CUST_11806_PI416193500	NA	NA	NA	Fungus
9973	130	2	109	0	28.28	4.822	0.000293275	0.006849756	306	craniferina_c22014	CUST_14626_PI416193496	NA	NA	NA	Fungus
31744	8529	3151	1943	79	2.663	1.413	2.33E-06	0.000508694	307	craniferina_c1223	CUST_138_PI416193496	NA	NA	NA	Fungus
26441	101	291	11	39	-2.875	-1.524	1.96E-05	0.001532334	308	craniferina_c5966	CUST_1964_PI416193496	NA	NA	NA	Fungus
40718	433	1224	55	309	-2.787	-1.479	1.05E-05	0.001110208	309	craniferina_lrc16	CUST_32_PI416193500	154323940	XP_001561284.1	hypothetical protein BC1G_00369 [Botryotinia fuckeliana B05.10] 	Fungus
40206	7362	121	6278	88	34.705	5.117	0.000305579	0.007038788	310	craniferina_c907	CUST_1640_PI416193500	256727500	EEU40860.1	hypothetical protein NECHADRAFT_58149 [Nectria haematococca mpVI 77-13-4]	Fungus
3774	721	29	584	18	15.132	3.92	0.000255542	0.0062745	311	craniferina_c16901	CUST_9921_PI416193496	NA	NA	NA	Fungus
28646	133	347	7	24	-2.606	-1.382	2.72E-07	0.000145852	312	craniferina_c10712	CUST_4979_PI416193496	NA	NA	NA	Algae
26139	7	19	2	2	-2.89	-1.531	2.19E-05	0.001619184	313	craniferina_c3102	CUST_4859_PI416193500	119174504	XP_001239613.1	hypothetical protein CIMG_09234 [Coccidioides immitis RS]	Fungus
19974	29	9	6	3	3.556	1.83	9.09E-05	0.00356597	314	craniferina_c2405	CUST_3965_PI416193500	156039832	XP_001587023.1	predicted protein [Sclerotinia sclerotiorum 1980] 	Algae
6265	212	604	70	57	-2.939	-1.555	2.82E-05	0.001896077	315	craniferina_c2022	CUST_3423_PI416193500	154322729	XP_001560679.1	hypothetical protein BC1G_00707 [Botryotinia fuckeliana B05.10] 	Fungus
4682	17	7	2	2	2.619	1.389	7.89E-07	0.000277201	316	craniferina_c16847	CUST_9880_PI416193496	NA	NA	NA	Algae
35305	18	4	1	1	4.026	2.009	0.000119906	0.0040483	317	craniferina_c21039	CUST_13698_PI416193496	NA	NA	NA	Algae
18805	271	86	65	10	3.123	1.643	5.19E-05	0.002652545	318	craniferina_c10696	CUST_4965_PI416193496	NA	NA	NA	Fungus
37920	272	72	93	20	3.737	1.902	0.000106745	0.003880614	319	craniferina_c13536	CUST_7178_PI416193496	289616310	CBI56837.1	unnamed protein product [Sordaria macrospora]	Fungus
37343	73	14	28	8	5.445	2.445	0.000187065	0.005295193	320	craniferina_c8826	CUST_3641_PI416193496	NA	NA	NA	Fungus
12744	61	183	8	47	-2.958	-1.565	3.22E-05	0.00202057	321	craniferina_c1761	CUST_3027_PI416193500	2894356	CAA74005.1	nitrate reductase (NADPH) [Phaeosphaeria nodorum] 	Fungus
16492	2125	794	189	136	2.695	1.43	5.38E-06	0.000755968	322	craniferina_c16385	CUST_9520_PI416193496	169609747	XP_001798292.1	hypothetical protein SNOG_07966 [Phaeosphaeria nodorum SN15] 	Algae
25751	56	18	5	6	3.143	1.652	5.70E-05	0.00279547	323	craniferina_c9865	CUST_4384_PI416193496	NA	NA	NA	Algae
16233	2	6	0	2	-2.798	-1.484	1.39E-05	0.001247876	324	craniferina_c19229	CUST_11969_PI416193496	NA	NA	NA	Fungus
15260	74	216	21	21	-3.009	-1.589	4.01E-05	0.002274491	325	craniferina_c7842	CUST_9577_PI416193500	164429408	XP_001728535.1	hypothetical protein NCU10270 [Neurospora crassa OR74A] 	Algae
8821	3721	1135	492	67	3.262	1.706	7.06E-05	0.003131239	326	craniferina_c27397	CUST_19723_PI416193496	115388253	XP_001211632.1	conserved hypothetical protein [Aspergillus terreus NIH2624] 	Fungus
44152	40	12	9	5	3.519	1.815	9.54E-05	0.003646137	327	craniferina_c19793	CUST_12508_PI416193496	NA	NA	NA	Algae
10654	268	1385	40	891	-4.494	-2.168	0.000155317	0.00471622	328	craniferina_c17155	CUST_10115_PI416193496	145235509	XP_001390403.1	hypothetical protein An03g05220 [Aspergillus niger] 	Fungus
3084	18	45	4	1	-2.589	-1.373	3.96E-07	0.00018966	329	craniferina_c4175	CUST_6147_PI416193500	242825158	XP_002488383.1	conserved hypothetical protein [Talaromyces stipitatus ATCC 10500] 	Fungus
8412	3	8	1	3	-2.705	-1.435	7.52E-06	0.000911322	330	craniferina_lrc166	CUST_316_PI416193500	242822212	XP_002487840.1	"heat shock protein Hsp30/Hsp42, putative [Talaromyces stipitatus ATCC 10500] "	Fungus
3852	85	18	26	2	4.622	2.208	0.000163195	0.004847437	331	craniferina_c11621	CUST_5615_PI416193496	296807925	XP_002844301.1	conserved hypothetical protein [Arthroderma otae CBS 113480] 	Fungus
34867	400	3	339	1	56.636	5.824	0.000361618	0.007818053	332	craniferina_c4005	CUST_5951_PI416193500	258575227	XP_002541795.1	hypothetical protein UREG_01311 [Uncinocarpus reesii 1704] 	Fungus
8633	191	527	36	106	-2.751	-1.46	1.18E-05	0.001176949	333	craniferina_lrc515	CUST_959_PI416193500	295662454	XP_002791781.1	conserved hypothetical protein [Paracoccidioides brasiliensis Pb01] 	Fungus
6593	5562	16339	1419	1130	-2.999	-1.584	4.29E-05	0.002367184	334	craniferina_lrc687	CUST_1249_PI416193500	296818441	XP_002849557.1	conserved hypothetical protein [Arthroderma otae CBS 113480] 	Fungus
29157	676	1774	127	75	-2.651	-1.406	4.07E-06	0.000676875	335	craniferina_c6490	CUST_8502_PI416193500	NA	NA	NA	Fungus
2136	185	71	38	11	2.595	1.375	8.28E-07	0.000283545	336	craniferina_c17879	CUST_10708_PI416193496	238494038	XP_002378255.1	"MBOAT family protein, putative [Aspergillus flavus NRRL3357] "	Fungus
20309	44	16	12	5	2.87	1.521	2.94E-05	0.001957318	337	craniferina_c17922	CUST_10744_PI416193496	NA	NA	NA	Fungus
5702	1028	390	196	18	2.606	1.382	1.57E-06	0.000397898	338	craniferina_c15103	CUST_13193_PI416193500	255937213	XP_002559633.1	Pc13g12170 [Penicillium chrysogenum Wisconsin 54-1255] 	Algae
25293	43	2	32	1	14.905	3.898	0.000294301	0.006856177	339	craniferina_c1093	CUST_1963_PI416193500	145496860	XP_001434420.1	hypothetical protein [Paramecium tetraurelia strain d4-2] 	Fungus
30161	300	909	47	279	-2.965	-1.568	4.05E-05	0.002284765	340	craniferina_lrc24907	CUST_17349_PI416193496	212537035	XP_002148673.1	"translation elongation factor eEF-3, putative [Penicillium marneffei ATCC 18224] "	Algae
6763	19	4	2	2	4.971	2.314	0.000192426	0.005376897	341	craniferina_c13108	CUST_6804_PI416193496	46123061	XP_386084.1	hypothetical protein FG05908.1 [Gibberella zeae PH-1]	Algae
14626	309	2	267	0	56.572	5.822	0.000382888	0.008127001	342	Cr_WMidi_6241H04.ab1	CUST_18287_PI416193500	NA	NA	NA	Fungus
7445	18	94	2	47	-4.857	-2.28	0.000190155	0.005344418	343	craniferina_c2744	CUST_4398_PI416193500	225559897	EEH08179.1	fatty acid oxygenase [Ajellomyces capsulatus G186AR] 	Fungus
17908	6	17	2	4	-2.74	-1.454	1.32E-05	0.001218754	344	craniferina_c20876	CUST_13544_PI416193496	NA	NA	NA	Fungus
6175	127	44	21	14	2.978	1.574	4.82E-05	0.002550426	345	craniferina_c18915	CUST_11671_PI416193496	169599424	XP_001793135.1	hypothetical protein SNOG_02533 [Phaeosphaeria nodorum SN15] 	Fungus
39802	352	999	81	247	-2.833	-1.502	2.67E-05	0.001831623	346	craniferina_c27836	CUST_20133_PI416193496	121707134	XP_001271742.1	"acyl-CoA dehydrogenase, putative [Aspergillus clavatus NRRL 1] "	Fungus
32425	379	26	294	7	9.402	3.233	0.00027418	0.006538125	347	craniferina_c6743	CUST_8734_PI416193500	169594716	XP_001790782.1	hypothetical protein SNOG_00086 [Phaeosphaeria nodorum SN15] 	Algae
13141	7	19	1	1	-2.666	-1.415	7.68E-06	0.000914351	348	craniferina_c19982	CUST_12689_PI416193496	NA	NA	NA	Fungus
12251	2395	123	1906	34	11.503	3.524	0.000294723	0.006856731	349	craniferina_c5212	CUST_7229_PI416193500	259485972	CBF83444.1	"TPA: vesicle coat complex COPII, subunit Sec24 family protein, putative (Eurofung) [Aspergillus nidulans FGSC A4]"	Fungus
26558	210	562	47	50	-2.709	-1.438	1.20E-05	0.001183112	350	craniferina_lrc8487	CUST_3429_PI416193496	NA	NA	NA	Algae
35991	628	215	136	62	2.969	1.57	4.84E-05	0.002551208	351	craniferina_c14136	CUST_7684_PI416193496	NA	NA	NA	Fungus
40337	8	2	5	0	3.255	1.703	8.49E-05	0.003443922	352	Cr_WMini_769C03.ab1	CUST_19968_PI416193500	212535852	XP_002148082.1	"PaaI_thioesterase family protein, putative [Penicillium marneffei ATCC 18224] "	Fungus
42243	686	1776	134	134	-2.615	-1.387	4.01E-06	0.000676875	353	craniferina_c6490	CUST_8501_PI416193500	NA	NA	NA	Fungus
28498	2547	990	426	46	2.552	1.352	6.41E-07	0.000250378	354	craniferina_c9427	CUST_10732_PI416193500	239607296	EEQ84283.1	clathrin-coated vesicle protein [Ajellomyces dermatitidis ER-3]	Fungus
5051	19	52	3	3	-2.691	-1.428	1.15E-05	0.001176805	355	craniferina_c10364	CUST_11257_PI416193500	145247740	XP_001396119.1	hypothetical protein An12g10730 [Aspergillus niger] 	Fungus
44917	143	41	90	6	3.103	1.633	7.03E-05	0.003131239	356	craniferina_c7655	CUST_9438_PI416193500	70982310	XP_746683.1	mitochondrial molecular chaperone (Atp12) [Aspergillus fumigatus Af293] 	Fungus
20968	40	112	5	23	-2.763	-1.466	1.91E-05	0.001519946	357	craniferina_c3405	CUST_5227_PI416193500	169606366	XP_001796603.1	hypothetical protein SNOG_06220 [Phaeosphaeria nodorum SN15] 	Fungus
34660	301	1022	93	113	-3.502	-1.808	0.000112984	0.003984266	358	craniferina_lrc18991	CUST_11741_PI416193496	121701419	XP_001268974.1	nitrate transporter CrnA [Aspergillus clavatus NRRL 1] 	Fungus
35461	33	13	5	1	2.539	1.344	2.74E-07	0.000145852	359	craniferina_c14278	CUST_7798_PI416193496	119189175	XP_001245194.1	conserved hypothetical protein [Coccidioides immitis RS]	Fungus
16406	9825	3222	1228	373	3.046	1.607	6.12E-05	0.002871194	360	craniferina_c3917	CUST_5862_PI416193500	212537787	XP_002149049.1	"metabolite transport protein, putative [Penicillium marneffei ATCC 18224] "	Fungus
29637	42	106	4	12	-2.548	-1.349	6.45E-07	0.000250378	361	craniferina_c6142	CUST_2055_PI416193496	225560505	EEH08786.1	conserved hypothetical protein [Ajellomyces capsulatus G186AR]	Fungus
13823	41	108	9	23	-2.65	-1.406	7.46E-06	0.000910529	362	craniferina_c5878	CUST_7918_PI416193500	145232853	XP_001399799.1	hypothetical protein An02g06630 [Aspergillus niger] 	Fungus
22454	4800	1278	1368	163	3.663	1.873	0.000129729	0.004247694	363	craniferina_c4593	CUST_6593_PI416193500	119490993	XP_001263157.1	hypothetical protein NFIA_064240 [Neosartorya fischeri NRRL 181] 	Fungus
24908	1119	3014	343	263	-2.782	-1.476	2.33E-05	0.001687842	364	craniferina_c10605	CUST_11404_PI416193500	119188829	XP_001245021.1	conserved hypothetical protein [Coccidioides immitis RS]	Fungus
32968	609	205	119	21	2.943	1.557	4.93E-05	0.002587397	365	craniferina_c18599	CUST_11373_PI416193496	169775787	XP_001822360.1	hypothetical protein [Aspergillus oryzae RIB40] 	Fungus
9748	3074	1088	736	194	2.8	1.485	2.70E-05	0.00184188	366	craniferina_lrc150	CUST_6_PI416193496	256732698	EEU46046.1	predicted protein [Nectria haematococca mpVI 77-13-4]	Fungus
36741	5610	14428	708	1066	-2.58	-1.368	2.43E-06	0.000519962	367	craniferina_c9457	CUST_4081_PI416193496	1545805	BAA10929.1	cytochrome P450 like_TBP [Nicotiana tabacum]	Fungus
18257	510	182	92	52	2.855	1.514	3.58E-05	0.002142282	368	craniferina_c18048	CUST_10858_PI416193496	46124883	XP_386995.1	hypothetical protein FG06819.1 [Gibberella zeae PH-1]	Fungus
40598	583	216	55	50	2.744	1.456	1.92E-05	0.001521216	369	craniferina_c23558	CUST_16080_PI416193496	NA	NA	NA	Fungus
2160	2009	667	463	213	3.084	1.625	7.28E-05	0.003177708	370	craniferina_c23362	CUST_15899_PI416193496	NA	NA	NA	Fungus
34819	29	2	27	0	9.06	3.18	0.000300862	0.006954481	371	craniferina_c4305	CUST_6296_PI416193500	296805351	XP_002843500.1	conserved hypothetical protein [Arthroderma otae CBS 113480] 	Algae
14646	50	145	3	28	-2.844	-1.508	3.61E-05	0.002147452	372	craniferina_c5605	CUST_7634_PI416193500	NA	NA	NA	Fungus
24534	646	254	116	15	2.522	1.335	2.61E-07	0.000143513	373	craniferina_c7454	CUST_2824_PI416193496	NA	NA	NA	Algae
2290	16	6	2	1	2.552	1.351	1.45E-06	0.000381309	374	craniferina_c11497	CUST_5536_PI416193496	154293201	XP_001547145.1	hypothetical protein BC1G_14583 [Botryotinia fuckeliana B05.10] 	Fungus
22634	898	338	233	39	2.606	1.382	5.06E-06	0.00073291	375	craniferina_c5406	CUST_1688_PI416193496	289618688	CBI54754.1	unnamed protein product [Sordaria macrospora]	Fungus
15835	520	5	438	4	51.832	5.696	0.000429975	0.00867893	376	Cr_DMidi_5473G02.ab1	CUST_15897_PI416193500	NA	NA	NA	Fungus
23726	13	36	3	7	-2.701	-1.433	1.58E-05	0.001362103	377	craniferina_c18523	CUST_11299_PI416193496	262100243	EEY58295.1	60S ribosomal protein L21-1 [Phytophthora infestans T30-4]	Algae
23202	500	60	231	27	8.316	3.056	0.000300382	0.006951423	378	craniferina_c13291	CUST_6968_PI416193496	NA	NA	NA	Algae
15060	165	64	19	4	2.586	1.371	3.89E-06	0.000671378	379	craniferina_c2180	CUST_3647_PI416193500	145245553	XP_001395044.1	hypothetical protein An11g10870 [Aspergillus niger] 	Fungus
13887	635	1638	144	371	-2.584	-1.369	4.20E-06	0.000684308	380	craniferina_c16237	CUST_13644_PI416193500	121703493	XP_001270011.1	conserved hypothetical protein [Aspergillus clavatus NRRL 1] 	Fungus
15059	1950	5424	449	1038	-2.8	-1.486	3.43E-05	0.002093536	381	craniferina_c8203	CUST_9886_PI416193500	NA	NA	NA	Algae
21456	192	73	32	15	2.661	1.412	1.31E-05	0.001218754	382	craniferina_c5347	CUST_1662_PI416193496	NA	NA	NA	Fungus
21986	2	11	0	7	-4.039	-2.014	0.000187558	0.005304345	383	craniferina_c6562	CUST_8585_PI416193500	NA	NA	NA	Fungus
6791	111	45	10	9	2.484	1.313	3.43E-08	3.58E-05	384	craniferina_c27596	CUST_19914_PI416193496	NA	NA	NA	Fungus
39613	1143	3152	324	307	-2.831	-1.501	4.05E-05	0.002284765	385	craniferina_c10605	CUST_11403_PI416193500	119188829	XP_001245021.1	conserved hypothetical protein [Coccidioides immitis RS]	Fungus
32779	404	1030	78	276	-2.523	-1.335	1.14E-06	0.00034177	386	Cr_DMidi_6817E05.ab1	CUST_16025_PI416193500	242820427	XP_002487508.1	"extracellular matrix protein, putative [Talaromyces stipitatus ATCC 10500] "	Algae
28874	108	4	84	3	19.729	4.302	0.000399781	0.008308148	387	craniferina_c4893	CUST_6899_PI416193500	298405993	EAU80975.2	hypothetical protein CC1G_03151 [Coprinopsis cinerea okayama7130]	Algae
35756	6433	192	5438	44	15.748	3.977	0.000386998	0.00815899	388	craniferina_c1696	CUST_2923_PI416193500	NA	NA	NA	Algae
19092	93	24	27	3	3.853	1.946	0.000175048	0.005066561	389	craniferina_c16025	CUST_13563_PI416193500	NA	NA	NA	Algae
35122	94	1809	75	1282	-29.015	-4.859	0.000438483	0.008794051	390	craniferina_lrc629	CUST_1149_PI416193500	238493877	XP_002378175.1	conserved hypothetical protein [Aspergillus flavus NRRL3357] 	Algae
30308	6682	197	5668	46	15.887	3.99	0.000391934	0.008224761	391	craniferina_c1696	CUST_2924_PI416193500	NA	NA	NA	Algae
16968	1945	780	269	28	2.479	1.31	6.89E-08	5.01E-05	392	craniferina_c13375	CUST_7040_PI416193496	156043609	XP_001588361.1	hypothetical protein SS1G_10808 [Sclerotinia sclerotiorum 1980] 	Fungus
16199	606	5	514	4	59.228	5.888	0.000481379	0.009322964	393	craniferina_c2332	CUST_3859_PI416193500	159131548	EDP56661.1	"Golgi membrane protein (Coy1), putative [Aspergillus fumigatus A1163]"	Fungus
28621	497	187	101	19	2.627	1.393	1.17E-05	0.001176949	394	craniferina_c11861	CUST_5791_PI416193496	121713978	XP_001274600.1	"MFS monocarboxylic acid transporter, putative [Aspergillus clavatus NRRL 1] "	Fungus
33293	12625	4171	2740	1563	3.126	1.644	9.51E-05	0.00363769	395	craniferina_c5321	CUST_1651_PI416193496	NA	NA	NA	Fungus
26670	2	5	0	2	-2.83	-1.501	4.73E-05	0.002527253	396	Cr_WMidi_7777E02.ab1	CUST_18500_PI416193500	224034757	ACN36454.1	unknown [Zea mays]	Fungus
40979	14	81	1	41	-5.329	-2.414	0.000273373	0.00652651	397	craniferina_c2744	CUST_4397_PI416193500	225559897	EEH08179.1	fatty acid oxygenase [Ajellomyces capsulatus G186AR] 	Fungus
33765	8	30	0	10	-3.702	-1.888	0.000170042	0.004956778	398	craniferina_c21362	CUST_14006_PI416193496	NA	NA	NA	Fungus
35524	28	84	10	10	-3.049	-1.609	8.68E-05	0.0034679	399	craniferina_c19218	CUST_11958_PI416193496	NA	NA	NA	Algae
30023	11154	31666	2349	5892	-2.854	-1.513	5.28E-05	0.002675489	400	craniferina_c7202	CUST_9058_PI416193500	146324729	XP_747212.2	transcriptional regulator PacG/VIB-1 [Aspergillus fumigatus Af293] 	Fungus
17576	274	84	50	19	3.297	1.721	0.000119352	0.004044779	401	craniferina_c26341	CUST_18705_PI416193496	NA	NA	NA	Algae
37051	748	10	644	2	31.583	4.981	0.000469672	0.009166921	402	craniferina_c23538	CUST_14905_PI416193500	NA	NA	NA	Algae
29923	43	12	13	4	3.452	1.788	0.000144134	0.004494652	403	craniferina_c13432	CUST_7092_PI416193496	NA	NA	NA	Fungus
25124	4	27	2	21	-5.822	-2.541	0.000299196	0.006931852	404	craniferina_c19503	CUST_12232_PI416193496	NA	NA	NA	Fungus
8934	59	23	17	4	2.524	1.336	2.98E-06	0.000588053	405	craniferina_c11751	CUST_5709_PI416193496	261205424	XP_002627449.1	F-actin-capping protein subunit alpha [Ajellomyces dermatitidis SLH14081] 	Algae
30406	551	1773	167	757	-3.139	-1.65	0.000105855	0.003858586	406	craniferina_c1682	CUST_2901_PI416193500	242769778	XP_002341843.1	"transcription regulator BDF1, putative [Talaromyces stipitatus ATCC 10500] "	Fungus
29242	254	916	50	166	-3.609	-1.852	0.00016772	0.004935625	407	craniferina_lrc45	CUST_86_PI416193500	156035531	XP_001585877.1	hypothetical protein SS1G_12969 [Sclerotinia sclerotiorum 1980] 	Fungus
36916	4405	11084	503	1335	-2.516	-1.331	2.61E-06	0.000545177	408	Cr_DMidi_6817D08.ab1	CUST_16011_PI416193500	189197635	XP_001935155.1	NADP-dependent leukotriene B4 12-hydroxydehydrogenase [Pyrenophora tritici-repentis Pt-1C-BFP] 	Algae
7490	2	10	0	6	-4.331	-2.115	0.00023441	0.006012347	409	craniferina_c10610	CUST_11407_PI416193500	212541795	XP_002151052.1	hypothetical protein PMAA_039190 [Penicillium marneffei ATCC 18224] 	Algae
44991	563	1496	161	288	-2.707	-1.437	2.83E-05	0.001897077	410	craniferina_c16237	CUST_13643_PI416193500	121703493	XP_001270011.1	conserved hypothetical protein [Aspergillus clavatus NRRL 1] 	Fungus
45021	127125	44500	15857	13752	2.95	1.561	7.53E-05	0.003252881	411	craniferina_lrc4839	CUST_1415_PI416193496	NA	NA	NA	Fungus
4728	2305	632	724	24	3.513	1.813	0.00015979	0.004788163	412	craniferina_c11265	CUST_11783_PI416193500	156045898	XP_001589504.1	hypothetical protein SS1G_09225 [Sclerotinia sclerotiorum 1980] 	Fungus
29017	437	1097	82	283	-2.484	-1.312	1.16E-06	0.00034177	413	Cr_DMidi_6817E05.ab1	CUST_16024_PI416193500	242820427	XP_002487508.1	"extracellular matrix protein, putative [Talaromyces stipitatus ATCC 10500] "	Algae
5212	545	205	134	75	2.712	1.439	3.07E-05	0.00197605	414	Cr_DMidi_7585F05.ab1	CUST_16200_PI416193500	154314066	XP_001556358.1	hypothetical protein BC1G_04976 [Botryotinia fuckeliana B05.10] 	Fungus
42550	6574	18605	1964	4716	-2.864	-1.518	6.48E-05	0.002987648	415	craniferina_lrc7088	CUST_2597_PI416193496	237702460	ZP_04532941.1	conserved hypothetical protein [Escherichia sp. 3_2_53FAA] 	Fungus
29241	387	1152	125	128	-3.088	-1.626	0.00010558	0.003852013	416	craniferina_c1637	CUST_2833_PI416193500	NA	NA	NA	Fungus
15092	499	2089	257	946	-4.429	-2.147	0.000252792	0.006243648	417	craniferina_c15628	CUST_8918_PI416193496	115379816	ZP_01466884.1	hypothetical protein STIAU_1743 [Stigmatella aurantiaca DW4/3-1] 	Fungus
11341	397	112	99	49	3.679	1.879	0.000193007	0.00538742	418	craniferina_c21116	CUST_14647_PI416193500	46114622	XP_383329.1	hypothetical protein FG03153.1 [Gibberella zeae PH-1]	Fungus
43178	1188	19	966	11	36.227	5.179	0.000523354	0.009854367	419	Cr_WMini_2881B09.ab1	CUST_19396_PI416193500	NA	NA	NA	Algae
20242	228	56	148	40	4.558	2.188	0.000263799	0.006383971	420	Cr_DMini_865B01.ab1	CUST_17540_PI416193500	189206027	XP_001939348.1	conserved hypothetical protein [Pyrenophora tritici-repentis Pt-1C-BFP] 	Algae
43754	960	2550	177	626	-2.63	-1.395	1.95E-05	0.001532334	421	craniferina_c22806	CUST_15370_PI416193496	NA	NA	NA	Fungus
34452	73	176	11	10	-2.444	-1.289	3.01E-07	0.000155393	422	craniferina_c7877	CUST_9610_PI416193500	154318459	XP_001558548.1	hypothetical protein BC1G_03397 [Botryotinia fuckeliana B05.10] 	Fungus
25952	26	788	23	477	-50.691	-5.664	0.000559589	0.010267869	423	craniferina_c6169	CUST_8197_PI416193500	145252774	XP_001397900.1	hypothetical protein An16g05920 [Aspergillus niger] 	Fungus
36991	385	1590	17	524	-3.976	-1.991	0.00023546	0.006012347	424	craniferina_lrc28414	CUST_20603_PI416193496	NA	NA	NA	Fungus
34346	93	501	28	366	-4.528	-2.179	0.000273932	0.006536025	425	craniferina_c3673	CUST_5561_PI416193500	226442041	ACO57610.1	fatty acid oxygenase ppoA [Aspergillus flavus]	Fungus
13291	1071	268	432	69	3.832	1.938	0.000224069	0.005883687	426	craniferina_c7424	CUST_9229_PI416193500	212529094	XP_002144704.1	"MFS multidrug transporter, putative [Penicillium marneffei ATCC 18224] "	Fungus
41591	150	53	47	7	2.767	1.468	5.16E-05	0.002652545	427	craniferina_c18369	CUST_11152_PI416193496	70998500	XP_753972.1	glutathione synthetase [Aspergillus fumigatus Af293] 	Fungus
38049	137992	46933	24780	14534	3.015	1.592	0.000103429	0.003804207	428	craniferina_lrc18951	CUST_11705_PI416193496	226290797	EEH46262.1	conserved hypothetical protein [Paracoccidioides brasiliensis Pb18]	Fungus
13598	53	130	13	12	-2.518	-1.333	6.06E-06	0.000820496	429	craniferina_lrc118	CUST_226_PI416193500	295659199	XP_002790158.1	40S ribosomal protein S26 [Paracoccidioides brasiliensis Pb01] 	Fungus
25947	134410	46248	23035	13725	2.976	1.573	9.74E-05	0.003674114	430	craniferina_lrc23	CUST_45_PI416193500	11345300	AAG34660.1	AF295432_1prepropenicillopepsin-JT3 [Penicillium janthinellum]	Fungus
15241	85	264	10	118	-2.938	-1.555	9.04E-05	0.003548956	431	craniferina_c5939	CUST_7979_PI416193500	225560238	EEH08520.1	conserved hypothetical protein [Ajellomyces capsulatus G186AR]	Algae
44701	731	195	258	52	3.682	1.88	0.000219288	0.005832041	432	craniferina_c20426	CUST_13115_PI416193496	256724261	EEU37632.1	hypothetical protein NECHADRAFT_72919 [Nectria haematococca mpVI 77-13-4]	Algae
28868	28	2	38	1	6.298	2.655	0.000377183	0.00804783	433	craniferina_c20963	CUST_13627_PI416193496	NA	NA	NA	Fungus
8584	36	2	27	0	9.667	3.273	0.000446694	0.008893082	434	craniferina_c18779	CUST_11542_PI416193496	NA	NA	NA	Fungus
703	164	614	47	74	-3.834	-1.939	0.000237293	0.006040231	435	craniferina_c7760	CUST_3001_PI416193496	119496505	XP_001265026.1	"cAMP-dependent protein kinase, putative [Neosartorya fischeri NRRL 181] "	Algae
23480	77	16	27	2	4.666	2.222	0.000310234	0.007098793	436	craniferina_c19613	CUST_12335_PI416193496	NA	NA	NA	Algae
34886	245	75	74	6	3.15	1.655	0.000134676	0.004326655	437	craniferina_c8467	CUST_3417_PI416193496	189204007	XP_001938339.1	"tricarboxylate transport protein, mitochondrial precursor [Pyrenophora tritici-repentis Pt-1C-BFP] "	Fungus
7122	2732	1031	286	47	2.641	1.401	2.99E-05	0.001967306	438	craniferina_c4805	CUST_6810_PI416193500	NA	NA	NA	Algae
44828	22	58	5	7	-2.646	-1.404	3.08E-05	0.00197605	439	craniferina_lrc118	CUST_225_PI416193500	295659199	XP_002790158.1	40S ribosomal protein S26 [Paracoccidioides brasiliensis Pb01] 	Fungus
14481	2133	5460	418	974	-2.565	-1.359	1.48E-05	0.001300266	440	craniferina_c5472	CUST_7501_PI416193500	258570247	XP_002543927.1	predicted protein [Uncinocarpus reesii 1704] 	Fungus
33287	10469	232	8655	104	24.469	4.613	0.000560647	0.010270791	441	Cr_DMini_4897C02.ab1	CUST_17226_PI416193500	229846682	ZP_04466789.1	hypothetical protein CGSHi7P49H1_01623 [Haemophilus influenzae 7P49H1] 	Algae
21835	47	18	13	2	2.541	1.345	1.24E-05	0.001202299	442	craniferina_c23618	CUST_14913_PI416193500	189205170	XP_001938920.1	DNA repair protein Rad9 [Pyrenophora tritici-repentis Pt-1C-BFP] 	Fungus
15911	56	18	8	9	3.233	1.693	0.000156687	0.004740498	443	craniferina_c3394	CUST_5215_PI416193500	46110669	XP_382392.1	hypothetical protein FG02216.1 [Gibberella zeae PH-1]	Fungus
7527	32	77	6	19	-2.445	-1.29	2.05E-06	0.000471634	444	craniferina_c11600	CUST_11986_PI416193500	169619243	XP_001803034.1	hypothetical protein SNOG_12816 [Phaeosphaeria nodorum SN15] 	Fungus
22883	11571	3235	3867	1226	3.609	1.852	0.000225646	0.00588996	445	Cr_DMini_4897E06.ab1	CUST_17282_PI416193500	156064831	XP_001598337.1	hypothetical protein SS1G_00423 [Sclerotinia sclerotiorum 1980] 	Algae
13081	1017	328	333	19	2.971	1.571	0.000110281	0.003928575	446	craniferina_c13679	CUST_7301_PI416193496	169605943	XP_001796392.1	hypothetical protein SNOG_06004 [Phaeosphaeria nodorum SN15] 	Fungus
328	215	545	9	41	-2.528	-1.338	1.13E-05	0.001159038	447	craniferina_lrc10337	CUST_11240_PI416193500	NA	NA	NA	Fungus
10187	30	11	3	5	2.986	1.578	0.000114127	0.003984266	448	craniferina_c19575	CUST_12298_PI416193496	NA	NA	NA	Fungus
11996	176	73	19	2	2.42	1.275	7.73E-07	0.000274003	449	craniferina_c18743	CUST_11507_PI416193496	NA	NA	NA	Algae
28352	326	6	268	0	33.497	5.066	0.000600917	0.010689294	450	craniferina_c23000	CUST_15550_PI416193496	NA	NA	NA	Fungus
42920	677	14	579	1	19.725	4.302	0.000559079	0.01026312	451	craniferina_c938	CUST_1691_PI416193500	154322405	XP_001560517.1	hypothetical protein BC1G_00545 [Botryotinia fuckeliana B05.10] 	Fungus
41563	82	375	25	115	-4.557	-2.188	0.000330024	0.007403764	452	craniferina_lrc97	CUST_186_PI416193500	154286180	XP_001543885.1	conserved hypothetical protein [Ajellomyces capsulatus NAm1] 	Fungus
4614	133	585	53	204	-4.457	-2.156	0.000324744	0.007332018	453	craniferina_c13776	CUST_7385_PI416193496	NA	NA	NA	Fungus
6731	582	1939	175	240	-3.425	-1.776	0.000207734	0.00566651	454	craniferina_lrc20541	CUST_13223_PI416193496	NA	NA	NA	Fungus
42075	3	10	1	2	-3.546	-1.826	0.000224869	0.005885151	455	craniferina_c12165	CUST_6031_PI416193496	NA	NA	NA	Fungus
17445	511	5	443	3	52.192	5.706	0.000634965	0.011044273	456	craniferina_c1115	CUST_2000_PI416193500	NA	NA	NA	Algae
24137	35	92	3	12	-2.638	-1.4	3.47E-05	0.002111302	457	craniferina_c3405	CUST_5228_PI416193500	169606366	XP_001796603.1	hypothetical protein SNOG_06220 [Phaeosphaeria nodorum SN15] 	Fungus
8926	921	278	136	13	3.288	1.717	0.000177942	0.005110545	458	craniferina_c6775	CUST_8760_PI416193500	169616175	XP_001801503.1	hypothetical protein SNOG_11261 [Phaeosphaeria nodorum SN15] 	Fungus
6349	362	1488	114	853	-3.834	-1.939	0.000257454	0.006283813	459	craniferina_lrc60	CUST_113_PI416193500	156051874	XP_001591898.1	hypothetical protein SS1G_07344 [Sclerotinia sclerotiorum 1980] 	Algae
45203	31	92	10	21	-3.02	-1.594	0.000124248	0.004146987	460	craniferina_c7465	CUST_2833_PI416193496	121705014	XP_001270770.1	C6 zinc finger domain protein [Aspergillus clavatus NRRL 1] 	Fungus
16627	40	98	4	5	-2.484	-1.313	7.59E-06	0.000911322	461	craniferina_c9612	CUST_10826_PI416193500	255954105	XP_002567805.1	Pc21g07650 [Penicillium chrysogenum Wisconsin 54-1255] 	Fungus
20039	19	7	7	1	2.553	1.352	1.86E-05	0.001501746	462	craniferina_c19436	CUST_14491_PI416193500	NA	NA	NA	Fungus
24425	2	24	0	32	-6.399	-2.678	0.000427585	0.00865212	463	Cr_WMini_4129H02.ab1	CUST_19823_PI416193500	NA	NA	NA	Fungus
19845	2379	966	375	201	2.48	1.311	7.32E-06	0.000901294	464	craniferina_c11500	CUST_11912_PI416193500	150383303	Q0CA25.2	FYV10_ASPTNRecName: Full=Protein fyv10	Fungus
19869	24	97	5	30	-4.025	-2.009	0.000293987	0.006856177	465	craniferina_c11714	CUST_12047_PI416193500	255948498	XP_002565016.1	acid phosphatase phoG-Penicillium chrysogenum [Penicillium chrysogenum Wisconsin 54-1255] 	Fungus
26890	64	166	15	14	-2.646	-1.404	3.93E-05	0.002244536	466	Cr_DMidi_6817G04.ab1	CUST_16067_PI416193500	242775177	XP_002478591.1	"membrane-tethered transcription factor (SPT23), putative [Talaromyces stipitatus ATCC 10500] "	Fungus
29408	412	991	14	67	-2.405	-1.266	7.38E-07	0.000270316	467	craniferina_c16855	CUST_13906_PI416193500	296813471	XP_002847073.1	extracellular serine-threonine rich protein [Arthroderma otae CBS 113480] 	Algae
44512	131	358	6	16	-2.735	-1.452	6.25E-05	0.002908406	468	craniferina_c21754	CUST_14381_PI416193496	169612670	XP_001799752.1	hypothetical protein SNOG_09459 [Phaeosphaeria nodorum SN15] 	Fungus
29114	51	12	16	6	4.431	2.148	0.000338327	0.007506288	469	craniferina_c5665	CUST_7697_PI416193500	156051216	XP_001591569.1	hypothetical protein SS1G_07015 [Sclerotinia sclerotiorum 1980] 	Fungus
17292	47	130	13	5	-2.822	-1.497	8.67E-05	0.0034679	470	craniferina_lrc6504	CUST_8515_PI416193500	NA	NA	NA	Fungus
17010	222	88	45	4	2.492	1.317	9.42E-06	0.001038091	471	craniferina_c24156	CUST_16647_PI416193496	169598562	XP_001792704.1	hypothetical protein SNOG_02087 [Phaeosphaeria nodorum SN15] 	Fungus
25477	35	11	8	5	3.544	1.825	0.000234776	0.006012347	472	craniferina_c13062	CUST_6766_PI416193496	NA	NA	NA	Fungus
21687	152	46	24	3	3.287	1.717	0.000189618	0.005340351	473	craniferina_c14454	CUST_7950_PI416193496	NA	NA	NA	Fungus
34022	81	226	8	80	-2.665	-1.414	4.81E-05	0.002550426	474	craniferina_c25892	CUST_18275_PI416193496	NA	NA	NA	Fungus
5479	270	688	85	83	-2.613	-1.386	3.31E-05	0.002057704	475	craniferina_c24371	CUST_16846_PI416193496	225557727	EEH06012.1	conserved hypothetical protein [Ajellomyces capsulatus G186AR]	Fungus
18646	2914	1201	535	65	2.403	1.265	7.50E-07	0.000270316	476	craniferina_c3129	CUST_4903_PI416193500	NA	NA	NA	Fungus
13375	962	341	276	64	2.764	1.467	7.47E-05	0.003232045	477	craniferina_c16356	CUST_9496_PI416193496	156044226	XP_001588669.1	hypothetical protein SS1G_10216 [Sclerotinia sclerotiorum 1980] 	Algae
13775	7565	19348	730	4177	-2.528	-1.338	1.63E-05	0.001376349	478	craniferina_c14612	CUST_8080_PI416193496	NA	NA	NA	Algae
30307	24	7	4	2	3.394	1.763	0.000220827	0.005851346	479	craniferina_c11635	CUST_5624_PI416193496	189204964	XP_001938817.1	major royal jelly protein [Pyrenophora tritici-repentis Pt-1C-BFP] 	Fungus
2152	51	150	8	19	-2.928	-1.55	0.000115146	0.003988031	480	craniferina_c1936	CUST_3292_PI416193500	238489199	XP_002375837.1	"1-phosphatidylinositol-bisphosphate phosphodiesterase Plc1, putative [Aspergillus flavus NRRL3357] "	Fungus
5499	957	367	262	18	2.535	1.342	1.85E-05	0.001499379	481	craniferina_c23967	CUST_16465_PI416193496	240104713	EER22909.1	"galactose-1-phosphate uridylyltransferase, putative [Coccidioides posadasii C735 delta SOWgp]"	Fungus
31683	14969	4952	3059	269	2.982	1.577	0.000132232	0.004280272	482	craniferina_c2420	CUST_3990_PI416193500	NA	NA	NA	Fungus
33375	12	29	1	4	-2.502	-1.323	1.31E-05	0.001218754	483	craniferina_c4402	CUST_1201_PI416193496	NA	NA	NA	Fungus
14471	96	31	34	5	2.932	1.552	0.0001179	0.004011665	484	craniferina_c24582	CUST_17043_PI416193496	238503430	XP_002382948.1	"negative regulation of gluconeogenesis, putative [Aspergillus flavus NRRL3357] "	Algae
22578	49	135	9	24	-2.763	-1.466	7.90E-05	0.003316898	485	craniferina_c1470	CUST_2585_PI416193500	154273360	XP_001537532.1	predicted protein [Ajellomyces capsulatus NAm1] 	Fungus
13068	35	91	4	12	-2.599	-1.378	3.42E-05	0.002092691	486	craniferina_c20893	CUST_13559_PI416193496	115450034	NP_001048618.1	Os02g0831300 [Oryza sativa Japonica Group] 	Algae
37767	13162	33518	1930	6514	-2.536	-1.342	1.98E-05	0.001541234	487	craniferina_c4125	CUST_6083_PI416193500	156040283	XP_001587128.1	hypothetical protein SS1G_12158 [Sclerotinia sclerotiorum 1980] 	Fungus
24608	2	5	0	1	-2.65	-1.406	5.05E-05	0.002619793	488	craniferina_c14866	CUST_13122_PI416193500	226288499	EEH44011.1	26S protease regulatory subunit 8 [Paracoccidioides brasiliensis Pb18]	Algae
24782	729	1903	248	345	-2.698	-1.432	6.47E-05	0.002987183	489	craniferina_c27261	CUST_19595_PI416193496	NA	NA	NA	Fungus
17535	86	3	46	2	28.806	4.848	0.000658402	0.011252445	490	Cr_DMini_4897D11.ab1	CUST_17269_PI416193500	38385703	AAR19394.1	modified lacZ [Cloning vector pTA6]	Fungus
21970	475	1302	178	547	-2.726	-1.447	7.17E-05	0.003146182	491	craniferina_lrc396	CUST_746_PI416193500	NA	NA	NA	Fungus
4574	159	53	53	13	2.901	1.536	0.000116571	0.004000739	492	craniferina_c21305	CUST_13952_PI416193496	255934774	XP_002558414.1	Pc12g16160 [Penicillium chrysogenum Wisconsin 54-1255] 	Fungus
5385	15	37	2	4	-2.433	-1.283	4.70E-06	0.00071427	493	craniferina_c12916	CUST_6644_PI416193496	NA	NA	NA	Fungus
23482	3	19	1	10	-6.365	-2.67	0.000476035	0.009256842	494	craniferina_c9680	CUST_4244_PI416193496	67527903	XP_661802.1	hypothetical protein AN4198.2 [Aspergillus nidulans FGSC A4] 	Fungus
10917	31	73	4	4	-2.37	-1.245	3.75E-07	0.000184098	495	craniferina_c6426	CUST_2209_PI416193496	NA	NA	NA	Fungus
6013	2016	13	1738	4	58.692	5.875	0.000716055	0.011865966	496	Cr_DMini_1249H08.ab1	CUST_16697_PI416193500	NA	NA	NA	Fungus
12426	1151	444	233	45	2.564	1.358	3.03E-05	0.001972395	497	craniferina_c21993	CUST_14606_PI416193496	296814164	XP_002847419.1	GMP synthase [Arthroderma otae CBS 113480] 	Algae
17562	113	370	16	198	-2.999	-1.585	0.000145454	0.004528395	498	craniferina_c22025	CUST_14637_PI416193496	NA	NA	NA	Fungus
30480	294	120	44	7	2.426	1.278	4.31E-06	0.00069694	499	craniferina_c3047	CUST_4791_PI416193500	225683340	EEH21624.1	predicted protein [Paracoccidioides brasiliensis Pb03]	Fungus
33011	4660	1776	968	292	2.611	1.385	4.13E-05	0.00231581	500	craniferina_c3645	CUST_876_PI416193496	119185979	XP_001243596.1	hypothetical protein CIMG_03037 [Coccidioides immitis RS]	Fungus
30243	8511	98	7226	40	39.66	5.31	0.000702456	0.011713251	501	craniferina_lrc116	CUST_222_PI416193500	164655656	XP_001728957.1	hypothetical protein MGL_3951 [Malassezia globosa CBS 7966] 	Fungus
13123	7328	90	6189	32	36.651	5.196	0.000696568	0.011654566	502	craniferina_lrc116	CUST_221_PI416193500	164655656	XP_001728957.1	hypothetical protein MGL_3951 [Malassezia globosa CBS 7966] 	Fungus
18030	1261	313	508	72	3.837	1.94	0.000315368	0.007188035	503	craniferina_c7424	CUST_9230_PI416193500	212529094	XP_002144704.1	"MFS multidrug transporter, putative [Penicillium marneffei ATCC 18224] "	Fungus
41926	26	76	9	9	-3.092	-1.628	0.000174487	0.005053933	504	craniferina_lrc20523	CUST_13207_PI416193496	154323940	XP_001561284.1	hypothetical protein BC1G_00369 [Botryotinia fuckeliana B05.10] 	Fungus
8724	38	92	5	9	-2.427	-1.279	4.83E-06	0.000716904	505	craniferina_c12096	CUST_12218_PI416193500	121716539	XP_001275837.1	DDHD domain protein [Aspergillus clavatus NRRL 1] 	Fungus
40054	127	3	106	0	21.093	4.399	0.000654561	0.011224498	506	Cr_DMini_4897D07.ab1	CUST_17260_PI416193500	NA	NA	NA	Algae
7772	11	27	2	1	-2.537	-1.343	2.43E-05	0.001723355	507	craniferina_c11572	CUST_5582_PI416193496	91093175	XP_968014.1	PREDICTED: similar to CG3104 CG3104-PA [Tribolium castaneum] 	Fungus
33583	718	253	49	85	2.938	1.555	0.000130556	0.004249631	508	craniferina_c16863	CUST_9891_PI416193496	NA	NA	NA	Algae
42151	5649	2336	843	229	2.409	1.269	3.99E-06	0.000676875	509	craniferina_c5405	CUST_1687_PI416193496	256731093	EEU44443.1	hypothetical protein NECHADRAFT_84991 [Nectria haematococca mpVI 77-13-4]	Fungus
13302	3	8	1	2	-2.949	-1.56	0.000137263	0.004382702	510	craniferina_c20533	CUST_13217_PI416193496	NA	NA	NA	Fungus
3249	10566	236	8760	107	23.922	4.58	0.000675002	0.011442745	511	Cr_DMini_4897C02.ab1	CUST_17227_PI416193500	229846682	ZP_04466789.1	hypothetical protein CGSHi7P49H1_01623 [Haemophilus influenzae 7P49H1] 	Algae
15198	55	269	16	165	-4.504	-2.171	0.000400844	0.008323719	512	craniferina_c25990	CUST_18371_PI416193496	159462906	XP_001689683.1	predicted protein [Chlamydomonas reinhardtii] 	Algae
13273	252	698	69	113	-2.827	-1.499	0.000109139	0.00390837	513	craniferina_c27631	CUST_15236_PI416193500	189200012	XP_001936343.1	replication factor C subunit 1 [Pyrenophora tritici-repentis Pt-1C-BFP] 	Fungus
27218	4614	1296	1331	213	3.482	1.8	0.000260058	0.006315945	514	craniferina_c4593	CUST_6594_PI416193500	119490993	XP_001263157.1	hypothetical protein NFIA_064240 [Neosartorya fischeri NRRL 181] 	Fungus
19541	189	521	42	118	-2.756	-1.463	8.80E-05	0.003481831	515	craniferina_c11201	CUST_5326_PI416193496	219881900	ACL52165.1	cold response protein 2 [Metarhizium anisopliae]	Fungus
16458	20	56	5	9	-2.859	-1.515	0.000115865	0.003988039	516	craniferina_c11092	CUST_5241_PI416193496	NA	NA	NA	Algae
41973	1141	19	929	13	38.941	5.283	0.00072542	0.011939666	517	Cr_WMini_2881B09.ab1	CUST_19397_PI416193500	NA	NA	NA	Algae
6963	39	9	14	4	4.266	2.093	0.000386247	0.008147367	518	craniferina_c15597	CUST_13384_PI416193500	119487667	XP_001262565.1	hypothetical protein NFIA_031010 [Neosartorya fischeri NRRL 181] 	Fungus
35435	403	111	118	44	3.713	1.893	0.000314043	0.00717086	519	craniferina_c21116	CUST_14648_PI416193500	46114622	XP_383329.1	hypothetical protein FG03153.1 [Gibberella zeae PH-1]	Fungus
7518	5	12	1	1	-2.426	-1.278	6.09E-06	0.000821811	520	craniferina_c3068	CUST_4816_PI416193500	291230046	XP_002734980.1	PREDICTED: inversin protein alternative-like [Saccoglossus kowalevskii]	Fungus
36402	1760	700	307	25	2.489	1.316	1.73E-05	0.001437503	521	craniferina_c8865	CUST_3672_PI416193496	255945111	XP_002563323.1	Pc20g08000 [Penicillium chrysogenum Wisconsin 54-1255] 	Fungus
10951	133	5	111	1	14.348	3.843	0.000637359	0.011076452	522	craniferina_c9376	CUST_4022_PI416193496	294461566	ADE76344.1	unknown [Picea sitchensis]	Algae
28502	3501	11446	916	2921	-3.267	-1.708	0.000229543	0.005940786	523	craniferina_c2758	CUST_4415_PI416193500	NA	NA	NA	Fungus
5146	922	2350	180	317	-2.569	-1.361	3.70E-05	0.00217157	524	craniferina_c5325	CUST_7341_PI416193500	242795818	XP_002482670.1	"peroxisomal multifunctional beta-oxidation protein (MFP), putative [Talaromyces stipitatus ATCC 10500] "	Fungus
23829	276	651	71	5	-2.416	-1.273	5.43E-06	0.000760242	525	craniferina_c12514	CUST_12382_PI416193500	212532951	XP_002146632.1	conserved hypothetical protein [Penicillium marneffei ATCC 18224] 	Fungus
573	317	26	262	9	8.07	3.013	0.000576836	0.010417129	526	craniferina_c6743	CUST_8733_PI416193500	169594716	XP_001790782.1	hypothetical protein SNOG_00086 [Phaeosphaeria nodorum SN15] 	Algae
37113	12	149	8	108	-11.961	-3.58	0.000627596	0.010967597	527	craniferina_c17774	CUST_10615_PI416193496	NA	NA	NA	Fungus
4952	453	1054	69	16	-2.342	-1.228	6.49E-08	4.81E-05	528	craniferina_lrc558	CUST_1033_PI416193500	NA	NA	NA	Fungus
15785	35	85	2	20	-2.412	-1.27	5.98E-06	0.000812076	529	craniferina_c11165	CUST_5297_PI416193496	154317992	XP_001558315.1	hypothetical protein BC1G_02979 [Botryotinia fuckeliana B05.10] 	Fungus
41590	5	16	2	1	-3.217	-1.686	0.000227771	0.005921002	530	craniferina_c23007	CUST_15557_PI416193496	NA	NA	NA	Algae
27847	234	98	41	3	2.375	1.248	2.15E-06	0.000481862	531	craniferina_c16588	CUST_9681_PI416193496	NA	NA	NA	Fungus
1055	1006	2494	238	317	-2.516	-1.331	2.67E-05	0.001831623	532	craniferina_c6137	CUST_8164_PI416193500	159130825	EDP55938.1	DnaJ domain protein [Aspergillus fumigatus A1163]	Algae
14891	23121	9285	2104	569	2.486	1.314	2.03E-05	0.001544149	533	craniferina_c2803	CUST_4474_PI416193500	156055716	XP_001593782.1	hypothetical protein SS1G_05210 [Sclerotinia sclerotiorum 1980] 	Fungus
39659	80	220	7	16	-2.754	-1.461	0.000100221	0.003734659	534	craniferina_c27156	CUST_19496_PI416193496	NA	NA	NA	Fungus
30920	2393	40	2012	12	24.57	4.619	0.000734297	0.012027648	535	craniferina_c995	CUST_1792_PI416193500	189199146	XP_001935910.1	40S ribosomal protein S6-B [Pyrenophora tritici-repentis Pt-1C-BFP] 	Algae
7885	37	14	6	4	2.784	1.477	0.000111177	0.003946674	536	craniferina_c22004	CUST_14616_PI416193496	145252820	XP_001397923.1	hypothetical protein An16g06190 [Aspergillus niger] 	Fungus
41383	983	242	201	81	4.182	2.064	0.000416473	0.008517682	537	craniferina_c7956	CUST_9676_PI416193500	189202430	XP_001937551.1	oxidoreductase domain containing protein [Pyrenophora tritici-repentis Pt-1C-BFP] 	Fungus
20043	10	2	3	0	5.335	2.415	0.000524999	0.009873236	538	craniferina_c6294	CUST_8316_PI416193500	119498197	XP_001265856.1	"dioxygenase, putative [Neosartorya fischeri NRRL 181] "	Algae
5538	1378	535	246	137	2.608	1.383	5.81E-05	0.002803525	539	craniferina_c9937	CUST_4436_PI416193496	NA	NA	NA	Fungus
3715	1251	501	344	57	2.443	1.289	1.31E-05	0.001218754	540	craniferina_c20880	CUST_13547_PI416193496	240278143	EER41650.1	DNA polymerase V [Ajellomyces capsulatus H143]	Fungus
23319	3	63	1	45	-16.742	-4.065	0.000711287	0.011812183	541	craniferina_c16638	CUST_13803_PI416193500	119194461	XP_001247834.1	conserved hypothetical protein [Coccidioides immitis RS]	Fungus
41799	1762	540	464	22	3.183	1.67	0.000234839	0.006012347	542	craniferina_c11265	CUST_11784_PI416193500	156045898	XP_001589504.1	hypothetical protein SS1G_09225 [Sclerotinia sclerotiorum 1980] 	Fungus
16342	93	224	17	20	-2.424	-1.277	1.02E-05	0.001087846	543	craniferina_c11305	CUST_11805_PI416193500	NA	NA	NA	Fungus
39593	3845	9856	1059	2809	-2.572	-1.363	4.94E-05	0.002587397	544	craniferina_c17924	CUST_14319_PI416193500	NA	NA	NA	Fungus
16721	6475	2699	1425	87	2.363	1.241	2.71E-06	0.000555063	545	craniferina_c20781	CUST_13452_PI416193496	NA	NA	NA	Fungus
41110	406	174	33	17	2.343	1.228	1.07E-06	0.000332588	546	craniferina_c3509	CUST_825_PI416193496	242809098	XP_002485298.1	conserved hypothetical protein [Talaromyces stipitatus ATCC 10500] 	Fungus
1326	2829	944	748	224	2.982	1.576	0.00018514	0.005257859	547	craniferina_c10879	CUST_11559_PI416193500	154295419	XP_001548145.1	hypothetical protein BC1G_13188 [Botryotinia fuckeliana B05.10] 	Fungus
5069	923	2334	153	361	-2.533	-1.341	3.68E-05	0.00217157	548	craniferina_c5325	CUST_7342_PI416193500	242795818	XP_002482670.1	"peroxisomal multifunctional beta-oxidation protein (MFP), putative [Talaromyces stipitatus ATCC 10500] "	Fungus
10909	9	217	6	169	-26.351	-4.72	0.000763626	0.01227615	549	craniferina_c16811	CUST_13894_PI416193500	240111169	EER29322.1	Cytochrome P450 family protein [Coccidioides posadasii C735 delta SOWgp]	Fungus
17898	9	207	7	162	-26.323	-4.718	0.00076462	0.012287287	550	craniferina_c16811	CUST_13893_PI416193500	240111169	EER29322.1	Cytochrome P450 family protein [Coccidioides posadasii C735 delta SOWgp]	Fungus
25913	4859	551	3453	77	6.356	2.668	0.000574111	0.010393932	551	craniferina_c13720	CUST_7336_PI416193496	119188903	XP_001245058.1	hypothetical protein CIMG_04499 [Coccidioides immitis RS] 	Fungus
39744	2071	763	457	77	2.678	1.421	8.80E-05	0.003481831	552	craniferina_c26225	CUST_18596_PI416193496	156036214	XP_001586218.1	hypothetical protein SS1G_12795 [Sclerotinia sclerotiorum 1980] 	Fungus
13443	8	22	1	4	-2.611	-1.385	6.38E-05	0.002954026	553	craniferina_c19036	CUST_11784_PI416193496	NA	NA	NA	Fungus
34721	26	79	6	3	-3.078	-1.622	0.000222556	0.005870945	554	craniferina_c5704	CUST_7736_PI416193500	258577291	XP_002542827.1	Png1p protein [Uncinocarpus reesii 1704] 	Algae
17505	20	8	5	2	2.612	1.385	6.56E-05	0.003008676	555	craniferina_c8207	CUST_3260_PI416193496	240276905	EER40416.1	MBOAT family protein [Ajellomyces capsulatus H143]	Fungus
38446	130613	41965	28329	13369	3.183	1.671	0.000242334	0.006085843	556	craniferina_c27784	CUST_20086_PI416193496	NA	NA	NA	Fungus
17963	730	279	161	35	2.587	1.371	5.68E-05	0.00279076	557	craniferina_c27409	CUST_19734_PI416193496	NA	NA	NA	Fungus
8922	1204	3509	193	1350	-2.809	-1.49	0.000130294	0.004247694	558	craniferina_c10286	CUST_11205_PI416193500	258566237	XP_002583863.1	conserved hypothetical protein [Uncinocarpus reesii 1704] 	Algae
4658	20	45	2	6	-2.319	-1.213	1.61E-07	0.000101248	559	craniferina_c18160	CUST_10957_PI416193496	NA	NA	NA	Fungus
44265	2020	129	1440	11	11.21	3.487	0.000685752	0.011511628	560	craniferina_c2295	CUST_3804_PI416193500	189205525	XP_001939097.1	CaaX farnesyltransferase alpha subunit [Pyrenophora tritici-repentis Pt-1C-BFP] 	Fungus
14017	482	206	78	37	2.347	1.231	2.20E-06	0.000487742	561	craniferina_c1048	CUST_1887_PI416193500	119480463	XP_001260260.1	60S ribosomal protein L18 [Neosartorya fischeri NRRL 181] 	Fungus
41966	5	16	1	2	-3.057	-1.612	0.000224454	0.005885009	562	craniferina_c17691	CUST_10544_PI416193496	NA	NA	NA	Algae
3138	1892	6460	390	790	-3.451	-1.787	0.000332688	0.007429052	563	craniferina_c4342	CUST_6330_PI416193500	291183092	EFE38730.1	hypothetical protein TRV_06604 [Trichophyton verrucosum HKI 0517]	Fungus
27220	1015	313	115	30	3.235	1.694	0.000267774	0.006430519	564	craniferina_c6775	CUST_8759_PI416193500	169616175	XP_001801503.1	hypothetical protein SNOG_11261 [Phaeosphaeria nodorum SN15] 	Fungus
33373	33	85	7	19	-2.559	-1.355	5.42E-05	0.002709396	565	craniferina_c17006	CUST_13980_PI416193500	240281880	EER45383.1	conserved hypothetical protein [Ajellomyces capsulatus H143]	Fungus
41568	45	129	6	13	-2.874	-1.523	0.000166113	0.004905515	566	craniferina_c1068	CUST_1917_PI416193500	261196019	XP_002624413.1	chitin synthase B [Ajellomyces dermatitidis SLH14081] 	Algae
14427	106	43	15	12	2.503	1.324	3.58E-05	0.002142282	567	craniferina_c20024	CUST_12730_PI416193496	NA	NA	NA	Fungus
11387	6995	19940	2634	4437	-2.942	-1.557	0.000190001	0.005344418	568	craniferina_lrc28387	CUST_20576_PI416193496	78033431	CAJ30046.1	hypothetical protein [Magnetospirillum gryphiswaldense]	Fungus
42283	980	402	201	24	2.403	1.265	1.11E-05	0.001141213	569	craniferina_c5186	CUST_1584_PI416193496	154316811	XP_001557726.1	hypothetical protein BC1G_03823 [Botryotinia fuckeliana B05.10] 	Fungus
23847	54	150	15	68	-2.665	-1.414	9.26E-05	0.003581695	570	craniferina_c1936	CUST_3291_PI416193500	238489199	XP_002375837.1	"1-phosphatidylinositol-bisphosphate phosphodiesterase Plc1, putative [Aspergillus flavus NRRL3357] "	Fungus
14824	10856	3078	3581	1184	3.562	1.833	0.000367977	0.00791354	571	Cr_DMini_4897E06.ab1	CUST_17283_PI416193500	156064831	XP_001598337.1	hypothetical protein SS1G_00423 [Sclerotinia sclerotiorum 1980] 	Algae
40837	42	109	10	7	-2.639	-1.4	8.53E-05	0.003453745	572	craniferina_c3121	CUST_4891_PI416193500	119183473	XP_001242775.1	hypothetical protein CIMG_06671 [Coccidioides immitis RS]	Fungus
44315	10	3	4	1	2.94	1.556	0.000192499	0.005376897	573	craniferina_c24022	CUST_16518_PI416193496	NA	NA	NA	Fungus
1960	110	11	76	1	7.467	2.9	0.000661486	0.011279298	574	craniferina_c12765	CUST_6523_PI416193496	NA	NA	NA	Fungus
36353	113	4	91	2	18.009	4.171	0.000785194	0.012490635	575	craniferina_c4893	CUST_6900_PI416193500	298405993	EAU80975.2	hypothetical protein CC1G_03151 [Coprinopsis cinerea okayama7130]	Algae
41872	616	263	91	43	2.343	1.228	3.22E-06	0.000608001	576	craniferina_c1048	CUST_1888_PI416193500	119480463	XP_001260260.1	60S ribosomal protein L18 [Neosartorya fischeri NRRL 181] 	Fungus
37261	1455	556	392	89	2.571	1.362	6.10E-05	0.002870861	577	craniferina_c4332	CUST_6320_PI416193500	256726442	EEU39803.1	hypothetical protein NECHADRAFT_60613 [Nectria haematococca mpVI 77-13-4]	Fungus
43162	2695	889	614	78	2.988	1.579	0.000219526	0.005832041	578	craniferina_c6503	CUST_2244_PI416193496	159127387	EDP52502.1	protein arginine methyltransferase RmtB [Aspergillus fumigatus A1163]	Fungus
33049	56	22	5	4	2.562	1.357	6.06E-05	0.002866675	579	craniferina_c10310	CUST_4695_PI416193496	NA	NA	NA	Fungus
41437	5	16	3	4	-3.874	-1.954	0.000439537	0.008810348	580	craniferina_c7293	CUST_2722_PI416193496	256731256	EEU44606.1	predicted protein [Nectria haematococca mpVI 77-13-4]	Fungus
11443	46	15	8	2	3.094	1.63	0.000250136	0.006195912	581	craniferina_c1615	CUST_2799_PI416193500	156037404	XP_001586429.1	hypothetical protein SS1G_12413 [Sclerotinia sclerotiorum 1980] 	Fungus
25266	33	76	4	7	-2.31	-1.208	7.56E-07	0.000270316	582	craniferina_lrc6758	CUST_2383_PI416193496	291179624	EFE35410.1	hypothetical protein ARB_05452 [Arthroderma benhamiae CBS 112371]	Fungus
25426	125	330	24	118	-2.558	-1.355	6.07E-05	0.002866675	583	craniferina_c18247	CUST_14378_PI416193500	119188731	XP_001244972.1	conserved hypothetical protein [Coccidioides immitis RS]	Fungus
12992	31	7	11	3	4.61	2.205	0.000547061	0.010139732	584	craniferina_c23306	CUST_15846_PI416193496	NA	NA	NA	Fungus
9327	44	16	10	6	2.93	1.551	0.000201212	0.005533047	585	craniferina_c16337	CUST_9484_PI416193496	NA	NA	NA	Fungus
13822	31	80	4	16	-2.554	-1.353	6.00E-05	0.002849482	586	craniferina_c17006	CUST_13979_PI416193500	240281880	EER45383.1	conserved hypothetical protein [Ajellomyces capsulatus H143]	Fungus
35225	350	124	100	33	2.816	1.494	0.00015496	0.004712749	587	craniferina_lrc697	CUST_1267_PI416193500	NA	NA	NA	Fungus
42605	48	14	12	1	3.327	1.734	0.000327361	0.007370687	588	craniferina_c14018	CUST_12829_PI416193500	NA	NA	NA	Fungus
7471	36	95	4	24	-2.557	-1.354	6.18E-05	0.002886524	589	craniferina_c5047	CUST_7069_PI416193500	NA	NA	NA	Algae
1183	731	2325	209	511	-3.226	-1.69	0.000298287	0.006918662	590	craniferina_c5775	CUST_1868_PI416193496	NA	NA	NA	Fungus
10001	12160	33569	2301	3175	-2.788	-1.479	0.000148167	0.004605835	591	craniferina_c2323	CUST_3844_PI416193500	NA	NA	NA	Fungus
3676	4761	2073	422	208	2.298	1.2	5.71E-07	0.000247481	592	craniferina_lrc28395	CUST_20584_PI416193496	291189635	EFE44910.1	hypothetical protein TRV_00283 [Trichophyton verrucosum HKI 0517]	Fungus
5312	4487	255	3668	22	9.628	3.267	0.000741552	0.012093029	593	craniferina_c4977	CUST_6991_PI416193500	154303349	XP_001552082.1	hypothetical protein BC1G_09423 [Botryotinia fuckeliana B05.10] 	Fungus
1080	548	232	122	24	2.331	1.221	3.48E-06	0.000638475	594	craniferina_c22523	CUST_15104_PI416193496	NA	NA	NA	Fungus
23347	23886	6610	2888	1715	3.688	1.883	0.00042253	0.008601082	595	craniferina_c6680	CUST_8694_PI416193500	189199580	XP_001936127.1	hypothetical protein PTRG_05794 [Pyrenophora tritici-repentis Pt-1C-BFP] 	Fungus
8537	1123	455	232	52	2.447	1.291	2.77E-05	0.001872472	596	craniferina_c2612	CUST_494_PI416193496	189210150	XP_001941407.1	phospholipase/Carboxylesterase superfamily protein [Pyrenophora tritici-repentis Pt-1C-BFP] 	Fungus
43392	106	425	15	20	-4.024	-2.009	0.000483627	0.009345302	597	craniferina_c20657	CUST_13332_PI416193496	NA	NA	NA	Fungus
34623	85	31	30	2	2.661	1.412	0.000104745	0.003828397	598	craniferina_c15714	CUST_8985_PI416193496	255940056	XP_002560797.1	Pc16g04460 [Penicillium chrysogenum Wisconsin 54-1255] 	Fungus
17764	89	31	15	5	2.874	1.523	0.000190927	0.00535872	599	Cr_DMidi_6817F09.ab1	CUST_16055_PI416193500	296809900	XP_002845288.1	conserved hypothetical protein [Arthroderma otae CBS 113480] 	Fungus
30883	20	8	3	3	2.689	1.427	0.000114574	0.003988031	600	craniferina_c7636	CUST_9420_PI416193500	NA	NA	NA	Fungus
22642	79	216	20	20	-2.788	-1.479	0.000151571	0.004668911	601	craniferina_c28172	CUST_20403_PI416193496	189502738	YP_001958455.1	hypothetical protein Aasi_1435 [Candidatus Amoebophilus asiaticus 5a2] 	Fungus
38294	413	952	13	25	-2.305	-1.205	9.21E-07	0.000298975	602	craniferina_c16855	CUST_13905_PI416193500	296813471	XP_002847073.1	extracellular serine-threonine rich protein [Arthroderma otae CBS 113480] 	Algae
22839	3662	1398	768	210	2.598	1.377	7.92E-05	0.003316898	603	craniferina_c14730	CUST_8180_PI416193496	240282160	EER45663.1	ATP-dependent RNA helicase DBP5 [Ajellomyces capsulatus H143]	Fungus
30144	61	20	13	3	2.95	1.561	0.000220726	0.005851346	604	craniferina_c22373	CUST_14968_PI416193496	NA	NA	NA	Algae
1858	306	132	40	19	2.328	1.219	3.61E-06	0.000640496	605	craniferina_c20486	CUST_13174_PI416193496	NA	NA	NA	Fungus
33753	50	7	29	1	5.874	2.554	0.000653902	0.011224498	606	craniferina_c2316	CUST_3832_PI416193500	239612734	EEQ89721.1	DUF1014 domain-containing protein [Ajellomyces dermatitidis ER-3]	Fungus
12899	11	40	4	30	-3.197	-1.677	0.000297801	0.006911329	607	craniferina_c26081	CUST_18461_PI416193496	NA	NA	NA	Fungus
19708	4456	1610	657	207	2.763	1.466	0.00014162	0.004460154	608	craniferina_c15741	CUST_9008_PI416193496	169596092	XP_001791470.1	hypothetical protein SNOG_00797 [Phaeosphaeria nodorum SN15] 	Fungus
44207	172	66	19	7	2.614	1.386	8.83E-05	0.003486883	609	craniferina_c4490	CUST_1243_PI416193496	NA	NA	NA	Fungus
15090	2	15	0	12	-5.17	-2.37	0.000619698	0.010866806	610	craniferina_c18142	CUST_14359_PI416193500	NA	NA	NA	Fungus
33028	4	14	4	9	-3.847	-1.944	0.000465618	0.009122752	611	craniferina_c19550	CUST_12275_PI416193496	NA	NA	NA	Fungus
36121	112	3	94	1	21.74	4.442	0.000887686	0.013514849	612	craniferina_c16548	CUST_9649_PI416193496	259485917	CBF83347.1	"TPA: mitochondrial chaperone BCS1, putative (AFU_orthologue; AFUA_3G13000) [Aspergillus nidulans FGSC A4]"	Fungus
20535	121	52	21	1	2.318	1.213	3.11E-06	0.000601781	613	craniferina_c1957	CUST_3327_PI416193500	70984545	XP_747779.1	UPF0041 domain protein [Aspergillus fumigatus Af293] 	Fungus
608	44	108	7	8	-2.452	-1.294	3.35E-05	0.002063049	614	craniferina_c1616	CUST_2801_PI416193500	226289420	EEH44928.1	conserved hypothetical protein [Paracoccidioides brasiliensis Pb18]	Fungus
42070	112	47	12	9	2.44	1.287	2.96E-05	0.001962545	615	craniferina_c6799	CUST_8776_PI416193500	189204308	XP_001938489.1	hypothetical protein PTRG_08157 [Pyrenophora tritici-repentis Pt-1C-BFP] 	Fungus
29105	132956	48235	22714	15322	2.835	1.503	0.000184692	0.005248772	616	craniferina_lrc23	CUST_46_PI416193500	11345300	AAG34660.1	AF295432_1prepropenicillopepsin-JT3 [Penicillium janthinellum]	Fungus
6611	3	8	0	2	-2.776	-1.473	0.000157077	0.004741759	617	Cr_WMini_2881D10.ab1	CUST_19435_PI416193500	225681491	EEH19775.1	hsp70-like protein [Paracoccidioides brasiliensis Pb03] 	Fungus
34646	681	272	91	25	2.5	1.322	5.14E-05	0.002647248	618	craniferina_c15961	CUST_9183_PI416193496	NA	NA	NA	Fungus
28575	6692	81	5698	33	38.137	5.253	0.000967948	0.014292317	619	craniferina_c5269	CUST_7278_PI416193500	NA	NA	NA	Fungus
23361	23	60	4	14	-2.648	-1.405	0.000108422	0.003892988	620	craniferina_c12404	CUST_12356_PI416193500	242798922	XP_002483268.1	"carbamoyl-phosphate synthase, large subunit [Talaromyces stipitatus ATCC 10500] "	Fungus
4061	490	1559	98	537	-3.101	-1.633	0.00029211	0.00683366	621	craniferina_c4773	CUST_6770_PI416193500	119193080	XP_001247146.1	hypothetical protein CIMG_00917 [Coccidioides immitis RS]	Fungus
21471	2128	877	368	66	2.404	1.266	2.00E-05	0.001544149	622	craniferina_c8089	CUST_9791_PI416193500	169600909	XP_001793877.1	hypothetical protein SNOG_03309 [Phaeosphaeria nodorum SN15] 	Fungus
36790	15	38	2	5	-2.598	-1.377	8.93E-05	0.003518031	623	craniferina_c19434	CUST_12169_PI416193496	296808783	XP_002844730.1	"endo-beta-1,3-glucanase [Arthroderma otae CBS 113480] "	Fungus
872	2	9	0	7	-2.989	-1.58	0.000249953	0.006195912	624	craniferina_c27365	CUST_19696_PI416193496	NA	NA	NA	Fungus
35733	2230	887	498	147	2.497	1.32	5.25E-05	0.002672314	625	craniferina_c16559	CUST_13775_PI416193500	NA	NA	NA	Fungus
23753	11	29	1	2	-2.622	-1.39	0.000100776	0.003740355	626	craniferina_c19818	CUST_14533_PI416193500	145252548	XP_001397787.1	hypothetical protein An16g04790 [Aspergillus niger] 	Fungus
40654	53	124	4	24	-2.322	-1.216	4.59E-06	0.000712011	627	craniferina_c8457	CUST_10088_PI416193500	NA	NA	NA	Fungus
35660	100	548	20	351	-4.871	-2.284	0.000633049	0.011025057	628	craniferina_c14042	CUST_12841_PI416193500	6850900	CAB71063.1	copia-type polyprotein [Arabidopsis thaliana]	Fungus
39180	45	10	8	3	4.37	2.128	0.000580256	0.010453215	629	craniferina_c16025	CUST_13564_PI416193500	NA	NA	NA	Algae
20106	126	292	23	18	-2.34	-1.226	7.39E-06	0.000904839	630	craniferina_c6474	CUST_8483_PI416193500	189188916	XP_001930797.1	pentatricopeptide repeat protein [Pyrenophora tritici-repentis Pt-1C-BFP] 	Fungus
19169	669	1624	118	172	-2.441	-1.288	3.38E-05	0.002076202	631	craniferina_c5512	CUST_7551_PI416193500	121715600	XP_001275409.1	developmental regulator FlbA [Aspergillus clavatus NRRL 1] 	Fungus
17278	8	3	1	1	2.526	1.337	6.53E-05	0.002998686	632	craniferina_c22884	CUST_15445_PI416193496	159130651	EDP55764.1	"calcium ion transporter Vcx1, putative [Aspergillus fumigatus A1163]"	Fungus
43885	1598	614	291	221	2.702	1.434	0.000137508	0.004384882	633	craniferina_c17609	CUST_14227_PI416193500	169616734	XP_001801782.1	hypothetical protein SNOG_11542 [Phaeosphaeria nodorum SN15] 	Fungus
30190	81	34	16	6	2.34	1.227	7.86E-06	0.000922685	634	craniferina_c27106	CUST_19447_PI416193496	238491952	XP_002377213.1	conserved hypothetical protein [Aspergillus flavus NRRL3357] 	Fungus
7466	182	77	19	6	2.376	1.249	1.53E-05	0.001328059	635	craniferina_c12274	CUST_6117_PI416193496	NA	NA	NA	Fungus
27950	23	219	18	146	-12.418	-3.634	0.000866283	0.013337229	636	craniferina_c8195	CUST_9881_PI416193500	258570335	XP_002543971.1	hypothetical protein UREG_03488 [Uncinocarpus reesii 1704] 	Fungus
30321	20602	8772	4762	403	2.309	1.207	3.89E-06	0.000671378	637	craniferina_c11747	CUST_12067_PI416193500	295670744	XP_002795919.1	conserved hypothetical protein [Paracoccidioides brasiliensis Pb01] 	Algae
18657	69	158	7	17	-2.281	-1.19	8.94E-07	0.000293838	638	craniferina_c6632	CUST_8646_PI416193500	296811272	XP_002845974.1	jade-1 [Arthroderma otae CBS 113480] 	Algae
44911	110	380	25	117	-3.409	-1.769	0.000407281	0.008378552	639	craniferina_c21627	CUST_14262_PI416193496	NA	NA	NA	Algae
30389	847	2131	289	483	-2.584	-1.37	9.15E-05	0.003573007	640	craniferina_c12767	CUST_6525_PI416193496	169596849	XP_001791848.1	hypothetical protein SNOG_01194 [Phaeosphaeria nodorum SN15] 	Fungus
24771	3006	8357	1161	2604	-2.829	-1.5	0.000206763	0.005644322	641	craniferina_c8329	CUST_9978_PI416193500	189192580	XP_001932629.1	conserved hypothetical protein [Pyrenophora tritici-repentis Pt-1C-BFP] 	Fungus
13998	21210	8479	3011	1816	2.523	1.335	6.90E-05	0.003103339	642	craniferina_c6550	CUST_2259_PI416193496	255932325	XP_002557719.1	Pc12g08910 [Penicillium chrysogenum Wisconsin 54-1255] 	Fungus
5201	28	74	4	35	-2.536	-1.343	7.44E-05	0.003223822	643	craniferina_c27422	CUST_19746_PI416193496	22328793	NP_193656.2	ATRLI2; transporter [Arabidopsis thaliana] 	Algae
29379	35	14	14	3	2.396	1.261	2.30E-05	0.001677122	644	craniferina_c10813	CUST_11524_PI416193500	70983568	XP_747311.1	conserved hypothetical protein [Aspergillus fumigatus Af293] 	Fungus
37980	21356	8803	1483	713	2.427	1.279	3.34E-05	0.002063049	645	craniferina_c2803	CUST_4473_PI416193500	156055716	XP_001593782.1	hypothetical protein SS1G_05210 [Sclerotinia sclerotiorum 1980] 	Fungus
26388	2935	8108	1108	2524	-2.803	-1.487	0.000197761	0.00546605	646	craniferina_c8329	CUST_9977_PI416193500	189192580	XP_001932629.1	conserved hypothetical protein [Pyrenophora tritici-repentis Pt-1C-BFP] 	Fungus
10741	3114	1357	324	64	2.288	1.194	2.09E-06	0.000476868	647	craniferina_c16119	CUST_9307_PI416193496	NA	NA	NA	Fungus
31784	2215	903	270	179	2.475	1.308	5.38E-05	0.002702075	648	craniferina_c27978	CUST_20252_PI416193496	256732247	EEU45596.1	hypothetical protein NECHADRAFT_80657 [Nectria haematococca mpVI 77-13-4]	Algae
3888	66	22	15	3	3.003	1.586	0.000277812	0.006590025	649	craniferina_c9293	CUST_3966_PI416193496	42820809	CAE17675.1	fuSed4 protease [Aspergillus fumigatus]	Fungus
38930	19	45	3	5	-2.369	-1.244	1.72E-05	0.001432382	650	craniferina_c5272	CUST_7279_PI416193500	296808783	XP_002844730.1	"endo-beta-1,3-glucanase [Arthroderma otae CBS 113480] "	Fungus
38915	14400	5331	1907	271	2.688	1.426	0.000143144	0.004488818	651	craniferina_c7961	CUST_9682_PI416193500	170087950	XP_001875198.1	predicted protein [Laccaria bicolor S238N-H82] 	Fungus
40672	5	15	2	5	-2.799	-1.485	0.000197958	0.00546605	652	Cr_WMidi_5761F03.ab1	CUST_18105_PI416193500	NA	NA	NA	Fungus
7268	11408	30110	3441	4810	-2.699	-1.433	0.000150761	0.004654527	653	craniferina_c16977	CUST_9977_PI416193496	149941236	CAO02550.1	putative ribosomal protein S3 [Vigna unguiculata]	Fungus
4787	90	37	19	7	2.403	1.265	2.76E-05	0.001870097	654	craniferina_c14718	CUST_8168_PI416193496	189195704	XP_001934190.1	N-acetyltransferase complex ARD1 subunit [Pyrenophora tritici-repentis Pt-1C-BFP] 	Fungus
32078	6294	14268	936	1597	-2.274	-1.185	1.24E-06	0.00034813	655	craniferina_lrc28204	CUST_20426_PI416193496	148906792	ABR16542.1	unknown [Picea sitchensis]	Fungus
35116	30	11	4	4	2.721	1.444	0.000160345	0.004793601	656	craniferina_c2103	CUST_332_PI416193496	NA	NA	NA	Fungus
19815	20734	8703	4795	281	2.342	1.228	1.19E-05	0.001183112	657	craniferina_c11747	CUST_12068_PI416193500	295670744	XP_002795919.1	conserved hypothetical protein [Paracoccidioides brasiliensis Pb01] 	Algae
6829	244	107	23	14	2.286	1.193	2.49E-06	0.000524426	658	craniferina_c16262	CUST_9420_PI416193496	NA	NA	NA	Fungus
30357	79	219	23	25	-2.866	-1.519	0.000234938	0.006012347	659	craniferina_c1516	CUST_2652_PI416193500	225679238	EEH17522.1	pirin [Paracoccidioides brasiliensis Pb03] 	Algae
7600	7886	3095	748	145	2.542	1.346	8.36E-05	0.003405114	660	craniferina_c16715	CUST_13842_PI416193500	119467952	XP_001257782.1	hypothetical protein NFIA_052300 [Neosartorya fischeri NRRL 181] 	Fungus
26985	6200	16425	1226	2169	-2.672	-1.418	0.000143634	0.004494652	661	Cr_DMidi_6817D04.ab1	CUST_16002_PI416193500	156064871	XP_001598357.1	hypothetical protein SS1G_00445 [Sclerotinia sclerotiorum 1980] 	Fungus
39677	2	8	1	3	-3.287	-1.717	0.00039879	0.008296015	662	craniferina_lrc24435	CUST_16905_PI416193496	261190484	XP_002621651.1	spermidine synthase [Ajellomyces dermatitidis SLH14081] 	Fungus
30611	11	29	3	2	-2.618	-1.388	0.000115701	0.003988039	663	craniferina_c3102	CUST_4860_PI416193500	119174504	XP_001239613.1	hypothetical protein CIMG_09234 [Coccidioides immitis RS]	Fungus
34115	80	338	13	17	-4.246	-2.086	0.000619944	0.010866806	664	craniferina_c17946	CUST_10766_PI416193496	242803652	XP_002484218.1	conserved hypothetical protein [Talaromyces stipitatus ATCC 10500] 	Fungus
8336	8486	115	7207	48	33.752	5.077	0.001052089	0.015004262	665	craniferina_c21883	CUST_14718_PI416193500	NA	NA	NA	Fungus
8680	276	3	237	1	38.45	5.265	0.001064584	0.015107236	666	Cr_WMidi_6241H04.ab1	CUST_18286_PI416193500	NA	NA	NA	Fungus
11545	1861	825	182	33	2.249	1.169	1.29E-07	8.65E-05	667	craniferina_c12964	CUST_6681_PI416193496	NA	NA	NA	Algae
14112	167	389	35	24	-2.37	-1.245	2.03E-05	0.001544149	668	craniferina_c5238	CUST_7245_PI416193500	226289996	EEH45480.1	conserved hypothetical protein [Paracoccidioides brasiliensis Pb18]	Fungus
7516	194	449	43	97	-2.32	-1.214	8.55E-06	0.000984596	669	craniferina_c21531	CUST_14169_PI416193496	162448559	YP_001610926.1	putative oxidoreductase [Sorangium cellulosum So ce 56] 	Algae
3687	41	111	7	15	-2.729	-1.448	0.000170947	0.004976144	670	craniferina_c2583	CUST_4203_PI416193500	238489199	XP_002375837.1	"1-phosphatidylinositol-bisphosphate phosphodiesterase Plc1, putative [Aspergillus flavus NRRL3357] "	Fungus
34851	53	24	5	5	2.274	1.185	1.82E-06	0.000429283	671	craniferina_c23618	CUST_14914_PI416193500	189205170	XP_001938920.1	DNA repair protein Rad9 [Pyrenophora tritici-repentis Pt-1C-BFP] 	Fungus
38532	52	139	15	19	-2.741	-1.455	0.000179995	0.005154848	672	craniferina_lrc269	CUST_508_PI416193500	215434293	ACJ66839.1	Cdc42p [Fonsecaea monophora] 	Fungus
18474	422	967	81	49	-2.316	-1.212	7.60E-06	0.000911322	673	craniferina_c10866	CUST_5087_PI416193496	115394914	XP_001213468.1	predicted protein [Aspergillus terreus NIH2624] 	Fungus
41817	220	80	41	2	2.727	1.447	0.0001734	0.005033442	674	craniferina_c10017	CUST_11048_PI416193500	171685978	XP_001907930.1	hypothetical protein [Podospora anserina S mat+] 	Fungus
37466	84	36	21	4	2.33	1.22	1.17E-05	0.001176949	675	craniferina_c13001	CUST_6713_PI416193496	295671002	XP_002796048.1	conserved hypothetical protein [Paracoccidioides brasiliensis Pb01] 	Fungus
25368	111	258	12	18	-2.329	-1.22	1.16E-05	0.001176949	676	craniferina_c26091	CUST_18471_PI416193496	NA	NA	NA	Fungus
37683	7124	171	6085	9	16.836	4.074	0.000994398	0.014524986	677	craniferina_c907	CUST_1639_PI416193500	256727500	EEU40860.1	hypothetical protein NECHADRAFT_58149 [Nectria haematococca mpVI 77-13-4]	Fungus
30822	17113	7472	2391	733	2.283	1.191	3.39E-06	0.000627646	678	craniferina_c2293	CUST_3800_PI416193500	225561039	EEH09320.1	nascent polypeptide-associated complex subunit alpha [Ajellomyces capsulatus G186AR]	Fungus
21925	19	71	2	39	-3.318	-1.73	0.000423768	0.008609074	679	craniferina_c17627	CUST_10491_PI416193496	NA	NA	NA	Algae
21478	1631	222	921	27	6.282	2.651	0.000788691	0.012525924	680	craniferina_lrc92	CUST_175_PI416193500	171688578	XP_001909229.1	hypothetical protein [Podospora anserina S mat+] 	Algae
2407	415	1064	39	255	-2.524	-1.336	8.23E-05	0.003381569	681	craniferina_lrc41	CUST_80_PI416193500	71001442	XP_755402.1	MFS phosphate transporter [Aspergillus fumigatus Af293] 	Fungus
39357	889	310	234	28	2.809	1.49	0.000224728	0.005885151	682	craniferina_c17116	CUST_10082_PI416193496	NA	NA	NA	Fungus
5758	2089	6547	941	461	-3.381	-1.758	0.000456824	0.0090353	683	craniferina_c23977	CUST_16475_PI416193496	NA	NA	NA	Fungus
18355	339	107	70	4	3.137	1.649	0.000378684	0.008067179	684	craniferina_c14864	CUST_8293_PI416193496	156054602	XP_001593227.1	hypothetical protein SS1G_06149 [Sclerotinia sclerotiorum 1980] 	Fungus
29354	148	6	118	3	15.666	3.97	0.000997983	0.014556482	685	craniferina_c23213	CUST_15758_PI416193496	239614442	EEQ91429.1	conserved hypothetical protein [Ajellomyces dermatitidis ER-3]	Fungus
45075	901	372	225	69	2.394	1.259	3.14E-05	0.001990166	686	craniferina_c25824	CUST_18210_PI416193496	156064885	XP_001598364.1	conserved hypothetical protein [Sclerotinia sclerotiorum 1980] 	Fungus
43931	672	1665	165	226	-2.513	-1.329	8.19E-05	0.003380564	687	craniferina_c18239	CUST_11031_PI416193496	147791048	CAN65763.1	hypothetical protein [Vitis vinifera]	Fungus
44257	102	995	88	711	-18.691	-4.224	0.001033524	0.014877852	688	craniferina_c2187	CUST_361_PI416193496	NA	NA	NA	Fungus
36024	367	162	41	20	2.271	1.183	2.70E-06	0.000555063	689	craniferina_c6779	CUST_2396_PI416193496	NA	NA	NA	Fungus
9732	320	718	89	15	-2.311	-1.208	8.99E-06	0.001006573	690	craniferina_c12514	CUST_12381_PI416193500	212532951	XP_002146632.1	conserved hypothetical protein [Penicillium marneffei ATCC 18224] 	Fungus
4302	301	701	40	54	-2.343	-1.228	1.66E-05	0.001391567	691	craniferina_c26561	CUST_18919_PI416193496	NA	NA	NA	Algae
34594	4	26	1	18	-6.592	-2.721	0.000839846	0.01305195	692	craniferina_c27762	CUST_20066_PI416193496	NA	NA	NA	Fungus
24276	24053	9998	3723	778	2.391	1.257	3.27E-05	0.002042833	693	craniferina_c15575	CUST_8873_PI416193496	NA	NA	NA	Fungus
35946	14	33	3	8	-2.326	-1.218	1.34E-05	0.001223783	694	craniferina_c23718	CUST_16231_PI416193496	NA	NA	NA	Algae
44946	21	8	7	4	2.733	1.45	0.000197043	0.00546605	695	craniferina_c24970	CUST_17409_PI416193496	156064885	XP_001598364.1	conserved hypothetical protein [Sclerotinia sclerotiorum 1980] 	Fungus
36447	497	195	106	44	2.559	1.356	0.00010805	0.003892988	696	craniferina_c15047	CUST_8448_PI416193496	NA	NA	NA	Fungus
12404	104	270	13	20	-2.612	-1.385	0.000130093	0.004247694	697	Cr_WMini_3841E12.ab1	CUST_19680_PI416193500	NA	NA	NA	Fungus
39003	1998	11	1739	2	63.388	5.986	0.001185173	0.016202402	698	Cr_DMini_1249H08.ab1	CUST_16696_PI416193500	NA	NA	NA	Fungus
33163	1653	640	421	107	2.546	1.348	0.000100676	0.003740047	699	craniferina_c4332	CUST_6319_PI416193500	256726442	EEU39803.1	hypothetical protein NECHADRAFT_60613 [Nectria haematococca mpVI 77-13-4]	Fungus
10689	3	15	1	11	-4.248	-2.087	0.00067775	0.011470249	700	craniferina_c12029	CUST_12188_PI416193500	156061597	XP_001596721.1	hypothetical protein SS1G_02944 [Sclerotinia sclerotiorum 1980] 	Fungus
14269	1285	11	1106	7	49.486	5.629	0.001181912	0.016184963	701	Cr_WMidi_9601A06.ab1	CUST_18874_PI416193500	NA	NA	NA	Fungus
29756	132	365	40	173	-2.669	-1.416	0.000167972	0.004938935	702	craniferina_c1055	CUST_1899_PI416193500	240280064	EER43568.1	C2H2 finger domain-containing protein [Ajellomyces capsulatus H143]	Fungus
35477	158	14	120	1	7.679	2.941	0.000913365	0.01377076	703	craniferina_c7759	CUST_3000_PI416193496	225554345	EEH02644.1	conserved hypothetical protein [Ajellomyces capsulatus G186AR]	Fungus
11362	2598	21	2219	11	48.879	5.611	0.001183606	0.016191836	704	Cr_WMidi_9601A06.ab1	CUST_18875_PI416193500	NA	NA	NA	Fungus
16494	115	558	20	341	-4.347	-2.12	0.000690476	0.011565551	705	craniferina_c14042	CUST_12842_PI416193500	6850900	CAB71063.1	copia-type polyprotein [Arabidopsis thaliana]	Fungus
21373	319	130	97	19	2.397	1.261	3.84E-05	0.002218794	706	craniferina_c23850	CUST_16356_PI416193496	145244086	XP_001394550.1	hypothetical protein An11g05640 [Aspergillus niger] 	Fungus
27790	21	48	2	5	-2.282	-1.191	5.27E-06	0.000747741	707	craniferina_c14358	CUST_7867_PI416193496	NA	NA	NA	Algae
15387	32	130	8	83	-3.497	-1.806	0.000533835	0.00998869	708	craniferina_c3673	CUST_5562_PI416193500	226442041	ACO57610.1	fatty acid oxygenase ppoA [Aspergillus flavus]	Fungus
41844	808	14	680	2	22.815	4.512	0.001099115	0.015432037	709	craniferina_c23538	CUST_14906_PI416193500	NA	NA	NA	Algae
15871	2	6	0	2	-2.729	-1.448	0.000207992	0.005668983	710	craniferina_c8822	CUST_3638_PI416193496	NA	NA	NA	Fungus
31166	77243	33859	17253	3549	2.25	1.17	1.82E-06	0.000429283	711	craniferina_lrc168	CUST_320_PI416193500	156064699	XP_001598271.1	hypothetical protein SS1G_00357 [Sclerotinia sclerotiorum 1980] 	Algae
43646	51981	22980	8925	1591	2.244	1.166	1.20E-06	0.000344853	712	Cr_DMini_3841D01.ab1	CUST_16917_PI416193500	119175492	XP_001239964.1	hypothetical protein CIMG_09585 [Coccidioides immitis RS] 	Fungus
29208	38	91	4	5	-2.367	-1.243	3.01E-05	0.001967306	713	craniferina_c9164	CUST_3878_PI416193496	46134021	XP_389326.1	hypothetical protein FG09150.1 [Gibberella zeae PH-1]	Fungus
28401	168	75	14	22	2.303	1.204	1.09E-05	0.001132125	714	craniferina_c17578	CUST_10452_PI416193496	NA	NA	NA	Fungus
12419	2	9	0	1	-3.605	-1.85	0.000577653	0.01042103	715	Cr_WMini_1825G03.ab1	CUST_19348_PI416193500	46119781	XP_384971.1	hypothetical protein FG04795.1 [Gibberella zeae PH-1]	Fungus
43856	7062	107	5867	44	31.779	4.99	0.001178428	0.016148108	716	craniferina_c21883	CUST_14717_PI416193500	NA	NA	NA	Fungus
34341	213	95	26	14	2.242	1.165	1.45E-06	0.000381309	717	craniferina_c14993	CUST_8405_PI416193496	119182601	XP_001242426.1	hypothetical protein CIMG_06322 [Coccidioides immitis RS]	Fungus
39829	293	978	106	189	-3.473	-1.796	0.000555135	0.010227589	718	craniferina_c1467	CUST_2581_PI416193500	NA	NA	NA	Fungus
35299	186	75	23	8	2.491	1.317	8.77E-05	0.003481831	719	craniferina_c12041	CUST_12194_PI416193500	242788557	XP_002481243.1	"ATP-binding cassette transporter, putative [Talaromyces stipitatus ATCC 10500] "	Algae
17080	71	3164	64	1983	-99.72	-6.64	0.001256712	0.016757862	720	craniferina_c6169	CUST_8198_PI416193500	145252774	XP_001397900.1	hypothetical protein An16g05920 [Aspergillus niger] 	Fungus
16469	120	398	14	54	-3.307	-1.725	0.000493373	0.009475226	721	craniferina_c5438	CUST_7467_PI416193500	189311142	ACD87749.1	glycerol kinase [Candidatus Liberibacter americanus]	Fungus
32430	94	219	17	18	-2.35	-1.232	2.74E-05	0.00185477	722	craniferina_c1564	CUST_2721_PI416193500	212533293	XP_002146803.1	pentatricopeptide repeat protein [Penicillium marneffei ATCC 18224] 	Fungus
14763	43	19	9	5	2.339	1.226	2.30E-05	0.001677122	723	craniferina_c4523	CUST_6524_PI416193500	71001114	XP_755238.1	vacuolar transporter chaperone (Vtc4) [Aspergillus fumigatus Af293] 	Fungus
25410	670	15	558	5	24.053	4.588	0.001159372	0.015951352	724	craniferina_c9626	CUST_4207_PI416193496	NA	NA	NA	Fungus
26055	40	90	8	7	-2.275	-1.186	6.71E-06	0.000869376	725	craniferina_c14309	CUST_7824_PI416193496	NA	NA	NA	Algae
42785	2526	1054	414	110	2.382	1.252	3.98E-05	0.002260921	726	craniferina_c6104	CUST_8140_PI416193500	212537729	XP_002149020.1	"phosphoinositide phosphatase (Sac1), putative [Penicillium marneffei ATCC 18224] "	Fungus
36799	6909	84	5953	38	37.99	5.248	0.001226928	0.016529682	727	craniferina_c5269	CUST_7277_PI416193500	NA	NA	NA	Fungus
18823	10069	4245	1814	499	2.356	1.236	3.04E-05	0.001972395	728	BTK05726010(c)SJ1(t)Dry_0.5-1kb_1441-1536_E4(p)T3(s)090205SJ1SEQ1.029.ab1	CUST_15496_PI416193500	NA	NA	NA	NA
30336	295	771	89	203	-2.624	-1.392	0.000158079	0.004755009	729	craniferina_c7204	CUST_9061_PI416193500	154296410	XP_001548636.1	hypothetical protein BC1G_13031 [Botryotinia fuckeliana B05.10] 	Fungus
16730	7	18	1	2	-2.566	-1.36	0.000127319	0.004211544	730	craniferina_c10937	CUST_11599_PI416193500	NA	NA	NA	Fungus
34171	131	2	113	0	24.209	4.597	0.001182707	0.01618498	731	Cr_DMini_3841A09.ab1	CUST_16869_PI416193500	NA	NA	NA	Algae
12213	5961	2525	986	108	2.342	1.227	2.65E-05	0.001831623	732	craniferina_c12854	CUST_6591_PI416193496	212528124	XP_002144219.1	"ATP dependent RNA helicase, putative [Penicillium marneffei ATCC 18224] "	Fungus
6130	13408	31139	601	5950	-2.296	-1.199	1.26E-05	0.001202299	733	craniferina_lrc1018	CUST_1831_PI416193500	119193080	XP_001247146.1	hypothetical protein CIMG_00917 [Coccidioides immitis RS]	Fungus
17838	207	80	29	24	2.66	1.411	0.000188839	0.005329467	734	craniferina_c22170	CUST_14776_PI416193496	NA	NA	NA	Algae
8346	35	12	10	6	2.992	1.581	0.00038216	0.00812	735	craniferina_c15029	CUST_8434_PI416193496	240106555	EER24743.1	HEAT repeat containing protein [Coccidioides posadasii C735 delta SOWgp]	Fungus
19391	9296	3955	1600	267	2.332	1.221	2.35E-05	0.001688101	736	craniferina_c5045	CUST_7068_PI416193500	291174928	EFE30738.1	hypothetical protein ARB_02437 [Arthroderma benhamiae CBS 112371]	Fungus
18789	52	22	11	7	2.375	1.248	3.94E-05	0.002245061	737	craniferina_c28151	CUST_20387_PI416193496	169602783	XP_001794813.1	hypothetical protein SNOG_04394 [Phaeosphaeria nodorum SN15] 	Algae
31139	70	165	6	13	-2.365	-1.242	3.66E-05	0.00217157	738	craniferina_c6474	CUST_8484_PI416193500	189188916	XP_001930797.1	pentatricopeptide repeat protein [Pyrenophora tritici-repentis Pt-1C-BFP] 	Fungus
7038	107	48	3	5	2.251	1.171	4.38E-06	0.000703522	739	craniferina_c15941	CUST_9166_PI416193496	NA	NA	NA	Fungus
34331	548	1691	71	536	-3.002	-1.586	0.000387589	0.008161837	740	craniferina_c4773	CUST_6769_PI416193500	119193080	XP_001247146.1	hypothetical protein CIMG_00917 [Coccidioides immitis RS]	Fungus
1368	38	113	16	44	-3.016	-1.593	0.000397176	0.008269112	741	craniferina_lrc553	CUST_1028_PI416193500	154295184	XP_001548029.1	acyl-CoA dehydrogenase [Botryotinia fuckeliana B05.10] 	Fungus
21618	102	43	7	5	2.349	1.232	3.15E-05	0.001995043	742	craniferina_c26364	CUST_18728_PI416193496	261353617	EEY16045.1	Znf1p [Verticillium albo-atrum VaMs.102]	Fungus
38691	542	1315	58	202	-2.414	-1.271	6.02E-05	0.002853793	743	craniferina_c25336	CUST_17752_PI416193496	145231270	XP_001389899.1	hypothetical protein An01g15120 [Aspergillus niger] 	Fungus
15022	19	43	3	4	-2.259	-1.176	5.86E-06	0.0008018	744	craniferina_c17934	CUST_10755_PI416193496	NA	NA	NA	Fungus
38137	2698	946	701	122	2.808	1.489	0.00027596	0.00656521	745	craniferina_c18189	CUST_10983_PI416193496	NA	NA	NA	Fungus
14870	2814	968	698	225	2.9	1.536	0.000336829	0.007484619	746	craniferina_c10879	CUST_11560_PI416193500	154295419	XP_001548145.1	hypothetical protein BC1G_13188 [Botryotinia fuckeliana B05.10] 	Fungus
29434	62248	27239	14069	3459	2.258	1.175	5.64E-06	0.000776583	747	craniferina_lrc28449	CUST_20638_PI416193496	NA	NA	NA	Algae
13431	574	1308	62	61	-2.288	-1.194	1.23E-05	0.001202299	748	craniferina_c5203	CUST_7224_PI416193500	239607542	EEQ84529.1	DNA repair protein Rad7 [Ajellomyces dermatitidis ER-3]	Fungus
35500	3565	1577	711	33	2.233	1.159	1.78E-06	0.000425906	749	craniferina_c3129	CUST_4904_PI416193500	NA	NA	NA	Fungus
35019	95	3489	49	4963	-16.837	-4.074	0.001170047	0.01606517	750	craniferina_c6163	CUST_2066_PI416193496	240272874	EER36399.1	CorA family metal ion transporter [Ajellomyces capsulatus H143]	Fungus
36271	2430	1075	417	288	2.294	1.198	1.33E-05	0.001223783	751	craniferina_c15992	CUST_9210_PI416193496	NA	NA	NA	Fungus
39949	1005	439	169	106	2.317	1.212	2.01E-05	0.001544149	752	craniferina_c14086	CUST_7645_PI416193496	189206980	XP_001939824.1	adrenodoxin [Pyrenophora tritici-repentis Pt-1C-BFP] 	Algae
13555	14	36	2	1	-2.523	-1.335	0.000113824	0.003984266	753	craniferina_c14750	CUST_8197_PI416193496	67526989	XP_661556.1	hypothetical protein AN3952.2 [Aspergillus nidulans FGSC A4] 	Fungus
11212	2522	10233	937	93	-4.235	-2.082	0.000757392	0.012213327	754	Cr_WMidi_8257G04.ab1	CUST_18701_PI416193500	70993292	XP_751493.1	conserved hypothetical protein [Aspergillus fumigatus Af293] 	Fungus
25851	3	18	2	21	-4.678	-2.226	0.0008139	0.012742547	755	craniferina_c9490	CUST_4111_PI416193496	212531573	XP_002145943.1	conserved hypothetical protein [Penicillium marneffei ATCC 18224] 	Fungus
26560	262	751	56	298	-2.772	-1.471	0.000257402	0.006283813	756	craniferina_c17554	CUST_10430_PI416193496	NA	NA	NA	Fungus
14537	28	6	14	2	4.036	2.013	0.00073573	0.012036606	757	craniferina_c10575	CUST_11380_PI416193500	NA	NA	NA	Algae
25193	1689	756	274	127	2.238	1.162	3.12E-06	0.000601781	758	craniferina_c1869	CUST_274_PI416193496	156039403	XP_001586809.1	hypothetical protein SS1G_11838 [Sclerotinia sclerotiorum 1980] 	Fungus
213	9535	21853	995	4348	-2.271	-1.183	9.08E-06	0.001011212	759	craniferina_lrc14557	CUST_8036_PI416193496	NA	NA	NA	Fungus
17223	226	499	20	30	-2.215	-1.147	6.41E-07	0.000250378	760	craniferina_c23544	CUST_16067_PI416193496	296425245	XP_002842153.1	hypothetical protein [Tuber melanosporum Mel28] 	Fungus
27923	224	83	46	3	2.654	1.408	0.000198105	0.00546605	761	craniferina_c10017	CUST_11047_PI416193500	171685978	XP_001907930.1	hypothetical protein [Podospora anserina S mat+] 	Fungus
10967	919	9	786	2	40.073	5.325	0.001305499	0.017178881	762	craniferina_c1708	CUST_236_PI416193496	NA	NA	NA	Fungus
5300	1170	15	987	6	32.586	5.026	0.001273973	0.016889466	763	craniferina_c5612	CUST_7640_PI416193500	212526374	XP_002143344.1	"beta-glucosidase, putative [Penicillium marneffei ATCC 18224] "	Fungus
40633	18	46	7	8	-2.654	-1.408	0.000201748	0.005544053	764	craniferina_lrc784	CUST_1417_PI416193500	261192866	XP_002622839.1	SWIRM domain-containing protein [Ajellomyces dermatitidis SLH14081] 	Algae
13315	67	27	11	9	2.487	1.314	0.000101511	0.003760795	765	craniferina_c23870	CUST_16375_PI416193496	NA	NA	NA	Fungus
2107	526	1670	143	119	-3.256	-1.703	0.000530494	0.009949027	766	craniferina_lrc22	CUST_44_PI416193500	169763212	XP_001727506.1	hypothetical protein [Aspergillus oryzae RIB40] 	Fungus
11433	334	844	92	48	-2.594	-1.375	0.000154504	0.004704082	767	craniferina_c9303	CUST_10660_PI416193500	258570899	XP_002544253.1	conserved hypothetical protein [Uncinocarpus reesii 1704] 	Fungus
482	10	28	3	4	-2.969	-1.57	0.000393732	0.008240971	768	Cr_WMidi_8449F03.ab1	CUST_18814_PI416193500	270156775	ZP_06185432.1	TPR repeat family protein [Legionella longbeachae D-4968] 	Fungus
40055	260	108	52	12	2.377	1.249	4.83E-05	0.002551208	769	Cr_DMidi_7585H01.ab1	CUST_16240_PI416193500	156035813	XP_001586018.1	hypothetical protein SS1G_13111 [Sclerotinia sclerotiorum 1980] 	Fungus
15020	12996	33665	4529	5855	-2.674	-1.419	0.000220978	0.00585155	770	craniferina_lrc16962	CUST_13961_PI416193500	160943062	ZP_02090300.1	hypothetical protein FAEPRAM212_00540 [Faecalibacterium prausnitzii M21/2] 	Fungus
394	1360	3599	225	1186	-2.584	-1.369	0.000153058	0.004695849	771	craniferina_c10286	CUST_11206_PI416193500	258566237	XP_002583863.1	conserved hypothetical protein [Uncinocarpus reesii 1704] 	Algae
34602	2169	5548	392	1394	-2.537	-1.343	0.00012577	0.00417591	772	craniferina_c10469	CUST_4806_PI416193496	119195013	XP_001248110.1	hypothetical protein CIMG_01881 [Coccidioides immitis RS]	Fungus
34329	3086	7162	506	687	-2.336	-1.224	3.10E-05	0.001978582	773	Cr_DMini_865B06.ab1	CUST_17551_PI416193500	189189846	XP_001931262.1	GPI anchored CFEM domain containing protein [Pyrenophora tritici-repentis Pt-1C-BFP] 	Fungus
3663	57	139	8	12	-2.464	-1.301	9.21E-05	0.003576211	774	craniferina_c5586	CUST_7613_PI416193500	295668943	XP_002795020.1	E3 ubiquitin-protein ligase bre1 [Paracoccidioides brasiliensis Pb01] 	Fungus
20715	7401	3013	1206	268	2.441	1.288	8.15E-05	0.003368929	775	Cr_DMini_4609D11.ab1	CUST_17105_PI416193500	119479085	XP_001259571.1	oxidoreductase [Neosartorya fischeri NRRL 181] 	Fungus
4849	44	2	36	0	10.169	3.346	0.00111166	0.015509581	776	craniferina_c21193	CUST_13845_PI416193496	NA	NA	NA	Fungus
44916	9	3	1	1	2.719	1.443	0.00024237	0.006085843	777	craniferina_c22917	CUST_15473_PI416193496	NA	NA	NA	Fungus
5429	5433	2329	764	210	2.323	1.216	2.83E-05	0.001897077	778	craniferina_c6104	CUST_8139_PI416193500	212537729	XP_002149020.1	"phosphoinositide phosphatase (Sac1), putative [Penicillium marneffei ATCC 18224] "	Fungus
26406	10	25	3	4	-2.551	-1.351	0.000140902	0.004444424	779	craniferina_c10774	CUST_11495_PI416193500	115396804	XP_001214041.1	conserved hypothetical protein [Aspergillus terreus NIH2624] 	Fungus
41407	854	366	155	91	2.358	1.238	4.26E-05	0.002356357	780	craniferina_c4042	CUST_6006_PI416193500	NA	NA	NA	Fungus
32492	2218	932	561	55	2.33	1.22	3.14E-05	0.00199164	781	craniferina_c10626	CUST_11414_PI416193500	NA	NA	NA	Fungus
13230	86	2	72	0	19.901	4.315	0.001246876	0.016663652	782	Cr_DMini_4897D07.ab1	CUST_17261_PI416193500	NA	NA	NA	Algae
4200	83	195	11	8	-2.359	-1.238	4.40E-05	0.002409135	783	craniferina_lrc685	CUST_1247_PI416193500	121710770	XP_001273001.1	dihydrolipoamide dehydrogenase [Aspergillus clavatus NRRL 1] 	Fungus
37894	187	78	33	6	2.384	1.253	5.74E-05	0.002797509	784	craniferina_c14761	CUST_8208_PI416193496	115433592	XP_001216933.1	conserved hypothetical protein [Aspergillus terreus NIH2624] 	Fungus
14563	1299	3234	577	281	-2.71	-1.438	0.000242924	0.006095997	785	craniferina_lrc651	CUST_1186_PI416193500	119482916	XP_001261486.1	mitochondrial intermembrane space protein Mia40 [Neosartorya fischeri NRRL 181] 	Fungus
11509	106	48	8	11	2.23	1.157	3.55E-06	0.000638475	786	craniferina_c1089	CUST_1955_PI416193500	NA	NA	NA	Fungus
28534	10	3	3	1	3.607	1.851	0.000679588	0.011481766	787	craniferina_c15644	CUST_8933_PI416193496	NA	NA	NA	Fungus
6975	230	90	58	3	2.511	1.328	0.000121656	0.004090641	788	craniferina_c11935	CUST_5856_PI416193496	NA	NA	NA	Fungus
1627	287	121	60	20	2.362	1.24	4.94E-05	0.002587397	789	Cr_DMidi_7585H01.ab1	CUST_16239_PI416193500	156035813	XP_001586018.1	hypothetical protein SS1G_13111 [Sclerotinia sclerotiorum 1980] 	Fungus
21401	126	320	33	52	-2.596	-1.376	0.000173409	0.005033442	790	craniferina_c2202	CUST_3676_PI416193500	119188791	XP_001245002.1	hypothetical protein CIMG_04443 [Coccidioides immitis RS]	Fungus
13186	64	144	4	3	-2.252	-1.171	8.97E-06	0.001006573	791	craniferina_c9612	CUST_10825_PI416193500	255954105	XP_002567805.1	Pc21g07650 [Penicillium chrysogenum Wisconsin 54-1255] 	Fungus
622	51163	23053	8265	2603	2.21	1.144	1.36E-06	0.000362541	792	Cr_DMini_3841D01.ab1	CUST_16918_PI416193500	119175492	XP_001239964.1	hypothetical protein CIMG_09585 [Coccidioides immitis RS] 	Fungus
35541	17292	7635	2956	1177	2.26	1.176	1.14E-05	0.001172118	793	craniferina_c20830	CUST_13500_PI416193496	NA	NA	NA	Fungus
13095	944	2805	232	306	-3.023	-1.596	0.000463673	0.009102287	794	craniferina_c10192	CUST_4612_PI416193496	NA	NA	NA	Algae
32784	53	120	9	5	-2.294	-1.198	2.12E-05	0.001586469	795	craniferina_c25168	CUST_17590_PI416193496	NA	NA	NA	Algae
22212	704	11	584	5	31.422	4.974	0.001356684	0.017551639	796	craniferina_c16617	CUST_13795_PI416193500	291182911	EFE38558.1	hypothetical protein TRV_06752 [Trichophyton verrucosum HKI 0517]	Fungus
26586	833	373	75	80	2.265	1.18	1.28E-05	0.001209159	797	craniferina_c8688	CUST_10263_PI416193500	169598450	XP_001792648.1	hypothetical protein SNOG_02029 [Phaeosphaeria nodorum SN15] 	Fungus
22071	16807	6295	3244	3334	2.91	1.541	0.000394892	0.008248614	798	craniferina_c15273	CUST_8627_PI416193496	NA	NA	NA	Fungus
23415	749	7	634	3	47.562	5.572	0.001398969	0.017872071	799	craniferina_c2345	CUST_3879_PI416193500	169785447	XP_001827184.1	hypothetical protein [Aspergillus oryzae RIB40] 	Algae
12960	314	29	261	16	8.585	3.102	0.001151209	0.015900792	800	craniferina_c2212	CUST_3690_PI416193500	159126026	EDP51142.1	nitrogen metabolite repression regulator NmrA [Aspergillus fumigatus A1163]	Fungus
10516	116	21	25	5	5.647	2.497	0.00102413	0.014836957	801	craniferina_c26232	CUST_18602_PI416193496	170747516	YP_001753776.1	glutathione S-transferase domain-containing protein [Methylobacterium radiotolerans JCM 2831] 	Fungus
32220	439	8	367	3	26.829	4.746	0.001348022	0.017495516	802	craniferina_c15400	CUST_8732_PI416193496	46111571	XP_382843.1	hypothetical protein FG02667.1 [Gibberella zeae PH-1]	Algae
40674	100	244	18	88	-2.346	-1.23	4.55E-05	0.002467907	803	craniferina_lrc13988	CUST_7566_PI416193496	NA	NA	NA	Fungus
14479	34	76	6	15	-2.222	-1.152	3.59E-06	0.000638475	804	craniferina_c11600	CUST_11985_PI416193500	169619243	XP_001803034.1	hypothetical protein SNOG_12816 [Phaeosphaeria nodorum SN15] 	Fungus
38206	167	386	23	64	-2.303	-1.204	2.67E-05	0.001831623	805	craniferina_c9356	CUST_10692_PI416193500	291178372	EFE34162.1	hypothetical protein ARB_07113 [Arthroderma benhamiae CBS 112371]	Fungus
32726	50	10	29	0	4.344	2.119	0.000873233	0.01341382	806	Cr_WMini_769A07.ab1	CUST_19936_PI416193500	261358384	EEY20812.1	conserved hypothetical protein [Verticillium albo-atrum VaMs.102]	Fungus
4986	2605	5700	280	459	-2.192	-1.132	2.89E-07	0.000151134	807	craniferina_c13830	CUST_7430_PI416193496	226287293	EEH42806.1	conserved hypothetical protein [Paracoccidioides brasiliensis Pb18]	Fungus
6068	30	69	2	10	-2.266	-1.18	1.37E-05	0.001243564	808	craniferina_c20481	CUST_13169_PI416193496	NA	NA	NA	Fungus
40045	14	4	5	2	3.856	1.947	0.00077385	0.012381911	809	craniferina_c15880	CUST_9121_PI416193496	NA	NA	NA	Algae
3650	26	9	10	4	3.073	1.62	0.000512158	0.009745014	810	craniferina_c15731	CUST_9000_PI416193496	NA	NA	NA	Fungus
10365	1097	473	202	82	2.32	1.214	3.47E-05	0.002111302	811	craniferina_c4716	CUST_6704_PI416193500	67522511	XP_659316.1	hypothetical protein AN1712.2 [Aspergillus nidulans FGSC A4] 	Algae
21399	5	15	1	3	-2.763	-1.466	0.000301251	0.006955736	812	craniferina_c1147	CUST_2048_PI416193500	154299202	XP_001550021.1	hypothetical protein BC1G_11779 [Botryotinia fuckeliana B05.10] 	Fungus
31612	6795	3087	1246	296	2.185	1.127	6.38E-08	4.81E-05	813	craniferina_c26631	CUST_18987_PI416193496	NA	NA	NA	Fungus
27312	1281	581	186	49	2.195	1.134	7.31E-07	0.000270316	814	craniferina_c7829	CUST_3046_PI416193496	NA	NA	NA	Algae
35056	1027	436	196	122	2.39	1.257	6.97E-05	0.003115655	815	craniferina_c6468	CUST_2228_PI416193496	85091142	XP_958757.1	hypothetical protein NCU09538 [Neurospora crassa OR74A] 	Fungus
2315	315	851	98	148	-2.775	-1.473	0.000319156	0.007245988	816	craniferina_c9200	CUST_10588_PI416193500	NA	NA	NA	Fungus
12345	2263	1022	362	134	2.206	1.142	1.98E-06	0.000460438	817	craniferina_c26299	CUST_18663_PI416193496	NA	NA	NA	Fungus
1286	758	304	115	84	2.538	1.344	0.000152792	0.004692336	818	craniferina_c5720	CUST_1843_PI416193496	NA	NA	NA	Algae
13671	5540	100	4718	36	27.676	4.791	0.001371839	0.01763614	819	Cr_DMini_2305B06.ab1	CUST_16724_PI416193500	NA	NA	NA	Algae
40261	11	36	4	6	-3.527	-1.818	0.00068964	0.011561047	820	craniferina_c1248	CUST_2207_PI416193500	258574339	XP_002541351.1	predicted protein [Uncinocarpus reesii 1704] 	Algae
28660	129	441	40	119	-3.457	-1.79	0.000674757	0.011442745	821	craniferina_c8371	CUST_10018_PI416193500	NA	NA	NA	Fungus
19723	1157	489	218	37	2.341	1.227	4.62E-05	0.002492377	822	craniferina_c9335	CUST_3990_PI416193496	240282267	EER45770.1	prolyl-tRNA synthetase [Ajellomyces capsulatus H143]	Fungus
40009	153123	64896	21451	9656	2.362	1.24	5.77E-05	0.002797509	823	craniferina_c6221	CUST_8238_PI416193500	154318995	XP_001558815.1	hypothetical protein BC1G_02449 [Botryotinia fuckeliana B05.10] 	Fungus
20332	433	187	42	19	2.31	1.208	3.21E-05	0.002016227	824	craniferina_c3047	CUST_4792_PI416193500	225683340	EEH21624.1	predicted protein [Paracoccidioides brasiliensis Pb03]	Fungus
20538	5487	104	4669	40	27.141	4.762	0.001385303	0.017741973	825	Cr_DMini_2305B06.ab1	CUST_16725_PI416193500	NA	NA	NA	Algae
42731	894	397	139	57	2.249	1.169	1.17E-05	0.001176949	826	craniferina_c17203	CUST_10152_PI416193496	240110874	EER29030.1	hypothetical protein CPC735_037360 [Coccidioides posadasii C735 delta SOWgp]	Fungus
13667	1768	803	154	164	2.231	1.158	6.52E-06	0.000851003	827	craniferina_c13950	CUST_7535_PI416193496	169600423	XP_001793634.1	hypothetical protein SNOG_03045 [Phaeosphaeria nodorum SN15] 	Algae
34400	83373	35546	9287	11667	2.425	1.278	9.15E-05	0.003573007	828	Cr_DMini_865G09.ab1	CUST_17648_PI416193500	169623987	XP_001805400.1	hypothetical protein SNOG_15243 [Phaeosphaeria nodorum SN15] 	Fungus
6565	61992	22925	12854	1875	2.672	1.418	0.000255441	0.0062745	829	craniferina_c2420	CUST_3989_PI416193500	NA	NA	NA	Fungus
23834	191	76	36	13	2.515	1.33	0.000142979	0.004488818	830	Cr_WMidi_7777G02.ab1	CUST_18536_PI416193500	NA	NA	NA	Algae
7676	7	3	2	2	2.732	1.45	0.000293467	0.006849756	831	craniferina_c14868	CUST_13124_PI416193500	225556286	EEH04575.1	chromatin assembly factor 1 subunit B [Ajellomyces capsulatus G186AR]	Fungus
8771	319	145	26	17	2.208	1.143	3.10E-06	0.000601781	832	craniferina_c12914	CUST_12521_PI416193500	291189255	EFE44555.1	hypothetical protein TRV_00663 [Trichophyton verrucosum HKI 0517]	Fungus
13658	20	7	4	0	2.863	1.518	0.000396061	0.008256672	833	craniferina_c22292	CUST_14756_PI416193500	189207416	XP_001940042.1	high affinity nickel transport protein nic1 [Pyrenophora tritici-repentis Pt-1C-BFP] 	Fungus
37544	2128	941	369	225	2.283	1.191	2.22E-05	0.001633258	834	craniferina_c11500	CUST_11911_PI416193500	150383303	Q0CA25.2	FYV10_ASPTNRecName: Full=Protein fyv10	Fungus
31865	58	24	9	1	2.408	1.268	8.55E-05	0.003453745	835	Cr_DMini_4609C04.ab1	CUST_17074_PI416193500	NA	NA	NA	Fungus
21754	45	298	36	182	-8.193	-3.034	0.001195035	0.016266289	836	craniferina_c12636	CUST_6412_PI416193496	156056136	XP_001593992.1	hypothetical protein SS1G_05420 [Sclerotinia sclerotiorum 1980] 	Fungus
29026	3	12	1	7	-4.507	-2.172	0.000942773	0.014042707	837	craniferina_c25476	CUST_17884_PI416193496	NA	NA	NA	Fungus
21283	556	1220	93	92	-2.213	-1.146	4.18E-06	0.000684029	838	craniferina_c1411	CUST_2484_PI416193500	240107556	EER25735.1	"oxidoreductase, 2-nitropropane dioxygenase family [Coccidioides posadasii C735 delta SOWgp]"	Fungus
32273	26	4	12	3	6.835	2.773	0.001152657	0.015900792	839	craniferina_c6184	CUST_2075_PI416193496	290974566	XP_002670016.1	predicted protein [Naegleria gruberi] 	Algae
10674	639	1581	99	203	-2.481	-1.311	0.000128789	0.004241543	840	craniferina_c3363	CUST_5186_PI416193500	67521900	XP_659011.1	hypothetical protein AN1407.2 [Aspergillus nidulans FGSC A4] 	Algae
8939	2917	1133	868	138	2.515	1.331	0.000151332	0.004665066	841	craniferina_c1506	CUST_2636_PI416193500	261357247	EEY19675.1	2-hydroxyacid dehydrogenase [Verticillium albo-atrum VaMs.102]	Fungus
41447	34	97	2	11	-2.856	-1.514	0.000397294	0.008269112	842	craniferina_c1068	CUST_1918_PI416193500	261196019	XP_002624413.1	chitin synthase B [Ajellomyces dermatitidis SLH14081] 	Algae
9855	47	20	10	6	2.391	1.258	7.95E-05	0.003322697	843	craniferina_c26852	CUST_19203_PI416193496	119196493	XP_001248850.1	hypothetical protein CIMG_02621 [Coccidioides immitis RS]	Fungus
27647	252	1018	76	524	-3.827	-1.936	0.000810867	0.012710311	844	craniferina_lrc60	CUST_114_PI416193500	156051874	XP_001591898.1	hypothetical protein SS1G_07344 [Sclerotinia sclerotiorum 1980] 	Algae
8080	102	38	15	8	2.742	1.455	0.000320874	0.007261771	845	Cr_DMidi_6817F09.ab1	CUST_16054_PI416193500	296809900	XP_002845288.1	conserved hypothetical protein [Arthroderma otae CBS 113480] 	Fungus
35998	75517	33543	11387	3063	2.241	1.164	1.18E-05	0.001176949	846	craniferina_lrc207	CUST_390_PI416193500	154313998	XP_001556324.1	60S ribosomal protein L26 [Botryotinia fuckeliana B05.10] 	Fungus
26944	118	260	14	12	-2.217	-1.149	5.12E-06	0.00073291	847	craniferina_lrc685	CUST_1248_PI416193500	121710770	XP_001273001.1	dihydrolipoamide dehydrogenase [Aspergillus clavatus NRRL 1] 	Fungus
3701	4	55	2	46	-12.263	-3.616	0.001316892	0.017276901	848	craniferina_c21866	CUST_14487_PI416193496	156030436	XP_001584548.1	hypothetical protein SS1G_14521 [Sclerotinia sclerotiorum 1980] 	Fungus
43679	86	201	14	18	-2.352	-1.234	5.98E-05	0.002848843	849	Cr_DMidi_6817G04.ab1	CUST_16066_PI416193500	242775177	XP_002478591.1	"membrane-tethered transcription factor (SPT23), putative [Talaromyces stipitatus ATCC 10500] "	Fungus
29352	983	10	843	3	40.699	5.347	0.00151014	0.018783062	850	craniferina_c2651	CUST_4281_PI416193500	156045211	XP_001589161.1	hypothetical protein SS1G_09794 [Sclerotinia sclerotiorum 1980] 	Fungus
27074	110	39	10	13	2.924	1.548	0.000456107	0.009031549	851	craniferina_c21570	CUST_14206_PI416193496	NA	NA	NA	Fungus
26323	36	79	3	10	-2.171	-1.119	1.49E-07	9.51E-05	852	craniferina_c4206	CUST_6184_PI416193500	75859136	XP_868908.1	hypothetical protein AN9526.2 [Aspergillus nidulans FGSC A4] 	Fungus
21703	12427	30812	3605	6275	-2.518	-1.332	0.000158237	0.004755638	853	craniferina_lrc28348	CUST_20540_PI416193496	237702460	ZP_04532941.1	conserved hypothetical protein [Escherichia sp. 3_2_53FAA] 	Fungus
20051	6	2	1	0	2.958	1.565	0.000482998	0.009339531	854	craniferina_c19573	CUST_12296_PI416193496	NA	NA	NA	Fungus
41434	286	132	23	28	2.202	1.139	3.58E-06	0.000638475	855	craniferina_c12914	CUST_12522_PI416193500	291189255	EFE44555.1	hypothetical protein TRV_00663 [Trichophyton verrucosum HKI 0517]	Fungus
28397	93	226	22	4	-2.463	-1.3	0.000125335	0.004167511	856	craniferina_c4537	CUST_6536_PI416193500	67516893	XP_658332.1	hypothetical protein AN0728.2 [Aspergillus nidulans FGSC A4] 	Fungus
8901	7539	3409	1183	440	2.206	1.142	4.59E-06	0.000712011	857	craniferina_c11607	CUST_5605_PI416193496	154317541	XP_001558090.1	hypothetical protein BC1G_03122 [Botryotinia fuckeliana B05.10] 	Algae
19107	170	25	109	3	5.435	2.442	0.001107207	0.015486664	858	craniferina_c21084	CUST_13743_PI416193496	NA	NA	NA	Fungus
41311	1085	477	165	222	2.46	1.299	0.000125246	0.004167511	859	craniferina_c14457	CUST_7953_PI416193496	NA	NA	NA	Fungus
23496	227	515	33	59	-2.28	-1.189	2.79E-05	0.001883224	860	craniferina_lrc22921	CUST_15477_PI416193496	154280827	XP_001541226.1	hypothetical protein HCAG_03323 [Ajellomyces capsulatus NAm1] 	Algae
5895	57	12	27	3	4.328	2.114	0.000968681	0.01429537	861	craniferina_c13860	CUST_7457_PI416193496	NA	NA	NA	Fungus
1207	8	18	4	2	-2.55	-1.35	0.00019122	0.00535956	862	Cr_Mini_01E03.ab1	CUST_17931_PI416193500	NA	NA	NA	Algae
12536	9432	22883	1551	4564	-2.419	-1.274	0.000101785	0.003764106	863	craniferina_c7202	CUST_9057_PI416193500	146324729	XP_747212.2	transcriptional regulator PacG/VIB-1 [Aspergillus fumigatus Af293] 	Fungus
29295	183	78	24	15	2.37	1.245	7.69E-05	0.003280389	864	Cr_WMidi_7777G02.ab1	CUST_18537_PI416193500	NA	NA	NA	Algae
42172	467	161	135	50	2.921	1.546	0.000468309	0.00914908	865	craniferina_c8494	CUST_3435_PI416193496	NA	NA	NA	Fungus
19207	20	9	7	1	2.238	1.162	1.28E-05	0.001209159	866	craniferina_c14053	CUST_7620_PI416193496	238484533	XP_002373505.1	"Coatomer subunit alpha, putative [Aspergillus flavus NRRL3357] "	Fungus
6158	27	61	3	8	-2.214	-1.147	6.88E-06	0.000883941	867	craniferina_c21522	CUST_14160_PI416193496	NA	NA	NA	Algae
10515	770	310	105	18	2.475	1.308	0.00013796	0.004387	868	craniferina_c1747	CUST_3003_PI416193500	169778135	XP_001823533.1	hypothetical protein [Aspergillus oryzae RIB40] 	Algae
42994	5551	2451	1318	277	2.229	1.156	1.07E-05	0.001120849	869	craniferina_c2560	CUST_4170_PI416193500	226295335	EEH50755.1	2-isopropylmalate synthase [Paracoccidioides brasiliensis Pb18]	Fungus
9460	17	6	6	2	2.677	1.42	0.000294776	0.006856731	870	craniferina_c8636	CUST_3520_PI416193496	67516611	XP_658191.1	hypothetical protein AN0587.2 [Aspergillus nidulans FGSC A4] 	Algae
37433	86	39	3	4	2.199	1.137	4.01E-06	0.000676875	871	craniferina_c23468	CUST_15995_PI416193496	NA	NA	NA	Fungus
2434	55	122	9	11	-2.225	-1.154	9.69E-06	0.001050056	872	craniferina_c8384	CUST_10027_PI416193500	240106604	EER24792.1	hypothetical protein CPC735_001370 [Coccidioides posadasii C735 delta SOWgp]	Fungus
10550	113	51	19	3	2.201	1.138	4.42E-06	0.000704196	873	craniferina_c1957	CUST_3328_PI416193500	70984545	XP_747779.1	UPF0041 domain protein [Aspergillus fumigatus Af293] 	Fungus
18560	420	2	355	1	68.704	6.102	0.001588812	0.019313464	874	craniferina_c25471	CUST_17880_PI416193496	293329707	BAJ04363.1	cytochrome P450 monooxygenase [Aspergillus oryzae]	Fungus
43551	10555	786	14471	71	6.296	2.654	0.001186534	0.016204703	875	craniferina_c8558	CUST_3466_PI416193496	169618022	XP_001802425.1	hypothetical protein SNOG_12198 [Phaeosphaeria nodorum SN15] 	Fungus
40243	3441	7767	472	645	-2.267	-1.18	2.48E-05	0.001739008	876	Cr_DMini_865B06.ab1	CUST_17550_PI416193500	189189846	XP_001931262.1	GPI anchored CFEM domain containing protein [Pyrenophora tritici-repentis Pt-1C-BFP] 	Fungus
27424	22323	6356	3150	1648	3.578	1.839	0.000795437	0.012593807	877	craniferina_c6680	CUST_8693_PI416193500	189199580	XP_001936127.1	hypothetical protein PTRG_05794 [Pyrenophora tritici-repentis Pt-1C-BFP] 	Fungus
14186	43	103	1	24	-2.33	-1.22	5.74E-05	0.002797509	878	craniferina_c22410	CUST_14771_PI416193500	169599296	XP_001793071.1	hypothetical protein SNOG_02466 [Phaeosphaeria nodorum SN15] 	Fungus
20121	27716	10718	5237	990	2.561	1.357	0.000214502	0.005777669	879	craniferina_lrc187	CUST_352_PI416193500	156056565	XP_001594206.1	60S ribosomal protein L21 [Sclerotinia sclerotiorum 1980] 	Fungus
2601	1580	3549	319	430	-2.27	-1.183	2.68E-05	0.001831982	880	Cr_WMidi_8257G07.ab1	CUST_18706_PI416193500	171691558	XP_001910704.1	hypothetical protein [Podospora anserina S mat+] 	Algae
17482	43	13	13	4	3.349	1.744	0.00071612	0.011865966	881	craniferina_c5109	CUST_1545_PI416193496	NA	NA	NA	Fungus
41472	13	4	6	1	2.8	1.485	0.000399063	0.008297456	882	craniferina_c12330	CUST_6157_PI416193496	NA	NA	NA	Fungus
13161	3	7	1	1	-2.504	-1.324	0.000165379	0.004887363	883	craniferina_c19310	CUST_12049_PI416193496	NA	NA	NA	Algae
16800	3145	9915	1640	1657	-3.458	-1.79	0.000758865	0.012223722	884	craniferina_s28453	CUST_20642_PI416193496	78033431	CAJ30046.1	hypothetical protein [Magnetospirillum gryphiswaldense]	Algae
3514	26	62	6	5	-2.41	-1.269	0.000107095	0.003883277	885	craniferina_c13314	CUST_6986_PI416193496	226287357	EEH42870.1	conserved hypothetical protein [Paracoccidioides brasiliensis Pb18]	Fungus
17260	2	7	1	1	-2.8	-1.485	0.000406938	0.008375723	886	craniferina_c1305	CUST_2301_PI416193500	189200729	XP_001936701.1	blue light-inducible protein Bli-3 [Pyrenophora tritici-repentis Pt-1C-BFP] 	Fungus
1715	38	121	11	43	-3.103	-1.634	0.000624832	0.010933353	887	craniferina_c18777	CUST_14434_PI416193500	NA	NA	NA	Fungus
29964	94	240	37	35	-2.641	-1.401	0.000276374	0.006570306	888	craniferina_c13449	CUST_7106_PI416193496	255937205	XP_002559629.1	Pc13g12130 [Penicillium chrysogenum Wisconsin 54-1255] 	Algae
8526	30	12	9	4	2.511	1.328	0.000179312	0.00514252	889	craniferina_c15497	CUST_8810_PI416193496	NA	NA	NA	Fungus
33622	414	1023	127	254	-2.498	-1.321	0.000168887	0.004944705	890	craniferina_c7204	CUST_9062_PI416193500	154296410	XP_001548636.1	hypothetical protein BC1G_13031 [Botryotinia fuckeliana B05.10] 	Fungus
1862	2153	865	710	128	2.407	1.267	0.000109083	0.00390837	891	craniferina_c15153	CUST_8532_PI416193496	291185024	EFE40524.1	hypothetical protein TRV_04757 [Trichophyton verrucosum HKI 0517]	Fungus
12827	45541	18688	7924	2521	2.427	1.279	0.00011761	0.004011665	892	craniferina_lrc307	CUST_579_PI416193500	225562243	EEH10523.1	60S ribosomal protein L23 [Ajellomyces capsulatus G186AR]	Fungus
7217	53	22	11	5	2.432	1.282	0.000122675	0.004121488	893	craniferina_c19202	CUST_11942_PI416193496	NA	NA	NA	Fungus
35602	543	221	97	35	2.449	1.292	0.000137332	0.004382702	894	craniferina_c1210	CUST_2147_PI416193500	226291032	EEH46460.1	RNA polymerase II subunit 7 [Paracoccidioides brasiliensis Pb18]	Fungus
39715	5780	2657	985	350	2.167	1.115	1.20E-06	0.000344853	895	craniferina_c6869	CUST_8824_PI416193500	154299992	XP_001550413.1	conserved hypothetical protein [Botryotinia fuckeliana B05.10] 	Algae
13498	12976	4854	2153	339	2.654	1.408	0.000304133	0.007014341	896	craniferina_c7961	CUST_9681_PI416193500	170087950	XP_001875198.1	predicted protein [Laccaria bicolor S238N-H82] 	Fungus
23483	2	9	0	3	-4.474	-2.162	0.001066336	0.015115272	897	Cr_WMidi_7201G10.ab1	CUST_18419_PI416193500	189194331	XP_001933504.1	conserved hypothetical protein [Pyrenophora tritici-repentis Pt-1C-BFP] 	Algae
2328	22	48	0	6	-2.189	-1.13	4.65E-06	0.000713082	898	Cr_DMidi_5473C11.ab1	CUST_15833_PI416193500	238488875	XP_002375675.1	conserved hypothetical protein [Aspergillus flavus NRRL3357] 	Fungus
12300	260	78	86	8	3.218	1.686	0.000705222	0.011740158	899	craniferina_c17799	CUST_10637_PI416193496	NA	NA	NA	Fungus
5402	830	1877	22	423	-2.226	-1.154	1.46E-05	0.001291416	900	Cr_DMidi_9601B06.ab1	CUST_16275_PI416193500	189205889	XP_001939279.1	alcohol dehydrogenase 1 [Pyrenophora tritici-repentis Pt-1C-BFP] 	Fungus
17776	491	188	37	37	2.642	1.401	0.000299015	0.006931593	901	craniferina_c22596	CUST_15171_PI416193496	NA	NA	NA	Fungus
39319	1183	520	312	18	2.219	1.15	1.33E-05	0.001223783	902	craniferina_c5599	CUST_7628_PI416193500	225563456	EEH11735.1	dihydroxy-acid dehydratase [Ajellomyces capsulatus G186AR]	Fungus
28054	5096	2213	1191	259	2.273	1.185	3.69E-05	0.00217157	903	craniferina_c13265	CUST_6946_PI416193496	226294395	EEH49815.1	conserved hypothetical protein [Paracoccidioides brasiliensis Pb18]	Fungus
40429	425	199	38	37	2.16	1.111	1.20E-06	0.000344853	904	craniferina_c19918	CUST_12626_PI416193496	115396916	XP_001214097.1	peptidyl-prolyl cis-trans isomerase cypE [Aspergillus terreus NIH2624] 	Algae
9471	201	81	46	11	2.473	1.306	0.000165002	0.004879785	905	craniferina_c4456	CUST_1226_PI416193496	NA	NA	NA	Fungus
39579	847	332	96	63	2.566	1.36	0.000240121	0.006081815	906	craniferina_c15373	CUST_8712_PI416193496	37955148	AAP75565.1	galactokinase [Hypocrea jecorina]	Algae
17167	406	54	278	30	7.309	2.87	0.001354863	0.017551639	907	craniferina_lrc61	CUST_116_PI416193500	46137139	XP_390261.1	hypothetical protein FG10085.1 [Gibberella zeae PH-1]	Algae
37870	75	194	20	6	-2.659	-1.411	0.000329855	0.007403764	908	craniferina_c1516	CUST_2651_PI416193500	225679238	EEH17522.1	pirin [Paracoccidioides brasiliensis Pb03] 	Algae
30642	929	389	150	148	2.517	1.331	0.000208103	0.005668983	909	craniferina_c20487	CUST_13175_PI416193496	NA	NA	NA	Fungus
27480	37	114	11	41	-2.972	-1.571	0.000584753	0.010493363	910	craniferina_lrc766	CUST_1386_PI416193500	239607761	EEQ84748.1	C2H2 finger domain-containing protein [Ajellomyces dermatitidis ER-3]	Fungus
5953	583	22	505	8	14.877	3.895	0.001517247	0.018822633	911	craniferina_c19937	CUST_12645_PI416193496	NA	NA	NA	Algae
7317	53	147	6	79	-2.491	-1.317	0.000185944	0.005273317	912	craniferina_c28413	CUST_20602_PI416193496	NA	NA	NA	Algae
6740	7	18	2	3	-2.714	-1.44	0.000380364	0.008090289	913	craniferina_c14844	CUST_8278_PI416193496	NA	NA	NA	Algae
15173	524	1122	46	34	-2.147	-1.103	4.26E-07	0.000199512	914	craniferina_lrc558	CUST_1034_PI416193500	NA	NA	NA	Fungus
1365	36	105	7	33	-2.892	-1.532	0.0005421	0.010092379	915	craniferina_c10991	CUST_11641_PI416193500	145232510	XP_001399699.1	hypothetical protein An02g05630 [Aspergillus niger] 	Algae
14451	456	165	72	76	2.961	1.566	0.0005836	0.010482445	916	craniferina_c5075	CUST_1525_PI416193496	NA	NA	NA	Fungus
34981	597	277	57	14	2.152	1.106	9.36E-07	0.000300286	917	craniferina_c9619	CUST_10828_PI416193500	39947805	XP_363047.1	hypothetical protein MGG_08631 [Magnaporthe oryzae 70-15] 	Fungus
30521	81	21	9	1	3.803	1.927	0.000980452	0.014419469	918	craniferina_c6961	CUST_8883_PI416193500	189192791	XP_001932734.1	hypothetical protein PTRG_02401 [Pyrenophora tritici-repentis Pt-1C-BFP] 	Fungus
12680	3	7	1	1	-2.774	-1.472	0.000436831	0.008769551	919	craniferina_c19925	CUST_12633_PI416193496	NA	NA	NA	Fungus
10671	36	5	7	2	6.885	2.783	0.001358375	0.017551639	920	craniferina_c6294	CUST_8315_PI416193500	119498197	XP_001265856.1	"dioxygenase, putative [Neosartorya fischeri NRRL 181] "	Algae
2438	13507	30644	972	6463	-2.239	-1.163	2.47E-05	0.001737151	921	craniferina_lrc1018	CUST_2035_PI416105755	119193080	XP_001247146.1	hypothetical protein CIMG_00917 [Coccidioides immitis RS]	Fungus
25892	1198	492	387	96	2.383	1.253	0.000111038	0.003945183	922	craniferina_c19082	CUST_11827_PI416193496	NA	NA	NA	Fungus
16041	18	5	7	2	3.867	1.951	0.001025546	0.014845257	923	craniferina_c15553	CUST_8855_PI416193496	NA	NA	NA	Fungus
10635	57	2	48	0	12.419	3.634	0.001531123	0.018908441	924	craniferina_c19744	CUST_12461_PI416193496	242768664	XP_002341615.1	"alcohol dehydrogenase, putative [Talaromyces stipitatus ATCC 10500] "	Fungus
14634	27015	11977	3964	1833	2.258	1.175	3.67E-05	0.00217157	925	Cr_WMini_1825E02.ab1	CUST_19304_PI416193500	291189787	EFE45055.1	hypothetical protein TRV_00154 [Trichophyton verrucosum HKI 0517]	Fungus
28559	14	4	6	2	3.878	1.955	0.0010328	0.014877852	926	craniferina_c24478	CUST_16946_PI416193496	238507227	XP_002384815.1	"(S)-2-hydroxy-acid oxidase, putative [Aspergillus flavus NRRL3357] "	Fungus
7080	65	163	13	28	-2.53	-1.339	0.000230105	0.005950174	927	craniferina_c1761	CUST_3028_PI416193500	2894356	CAA74005.1	nitrate reductase (NADPH) [Phaeosphaeria nodorum] 	Fungus
16777	35	16	5	4	2.25	1.17	3.33E-05	0.002063049	928	craniferina_c7636	CUST_9419_PI416193500	NA	NA	NA	Fungus
8227	14	2	14	0	4.08	2.028	0.001092641	0.015387321	929	Cr_WMidi_7201B07.ab1	CUST_18328_PI416193500	58190225	CAI47000.1	hypothetical protein [Mucor circinelloides]	Algae
12947	4252	1927	661	102	2.191	1.132	9.06E-06	0.001011212	930	craniferina_c4348	CUST_6339_PI416193500	115400785	XP_001215981.1	GTPase-activating protein GYP1 [Aspergillus terreus NIH2624] 	Fungus
26118	15541	38141	3419	4805	-2.486	-1.314	0.000203079	0.005569366	931	craniferina_c2712	CUST_4358_PI416193500	154315067	XP_001556857.1	hypothetical protein BC1G_04875 [Botryotinia fuckeliana B05.10] 	Fungus
29869	16941	7776	3370	1578	2.18	1.125	7.02E-06	0.000892605	932	craniferina_c1796	CUST_3080_PI416193500	242762216	XP_002340331.1	"nuclear pore complex subunit Nup192, putative [Talaromyces stipitatus ATCC 10500] "	Fungus
17381	2265	762	689	184	2.926	1.549	0.000599187	0.010677167	933	craniferina_c14548	CUST_8027_PI416193496	154316249	XP_001557446.1	hypothetical protein BC1G_03710 [Botryotinia fuckeliana B05.10] 	Fungus
8086	2	9	1	1	-3.591	-1.845	0.000959056	0.014197021	934	craniferina_c21147	CUST_13801_PI416193496	NA	NA	NA	Algae
6695	67	9	39	6	8.36	3.063	0.001492741	0.018649196	935	craniferina_c11198	CUST_5323_PI416193496	169610900	XP_001798868.1	hypothetical protein SNOG_08558 [Phaeosphaeria nodorum SN15] 	Fungus
1640	911	2093	166	194	-2.315	-1.211	7.57E-05	0.003252944	936	craniferina_c5957	CUST_7994_PI416193500	256727198	EEU40558.1	hypothetical protein NECHADRAFT_32256 [Nectria haematococca mpVI 77-13-4]	Fungus
28667	218	1253	15	661	-5.223	-2.385	0.001312852	0.017242237	937	craniferina_c15528	CUST_13365_PI416193500	119485506	XP_001262187.1	"amino acid permease, putative [Neosartorya fischeri NRRL 181] "	Fungus
16979	1822	819	413	146	2.209	1.143	1.79E-05	0.001468823	938	craniferina_c7747	CUST_9501_PI416193500	70984094	XP_747567.1	6-phosphofructo-2-kinase [Aspergillus fumigatus Af293] 	Fungus
38849	4719	701	3353	328	5.199	2.378	0.001315385	0.017269941	939	craniferina_lrc485	CUST_904_PI416193500	291189787	EFE45055.1	hypothetical protein TRV_00154 [Trichophyton verrucosum HKI 0517]	Fungus
9618	9	24	1	9	-2.56	-1.356	0.000269144	0.006452767	940	craniferina_c2190	CUST_3658_PI416193500	255950188	XP_002565861.1	Pc22g19580 [Penicillium chrysogenum Wisconsin 54-1255] 	Fungus
4136	888	2529	130	157	-2.866	-1.519	0.000573006	0.010378531	941	craniferina_lrc22691	CUST_14817_PI416193500	242780817	XP_002479674.1	conserved hypothetical protein [Talaromyces stipitatus ATCC 10500] 	Fungus
19057	493	190	133	54	2.596	1.376	0.000306788	0.007055599	942	craniferina_lrc697	CUST_1268_PI416193500	NA	NA	NA	Fungus
31173	96	39	13	6	2.474	1.307	0.000209915	0.005710712	943	craniferina_c22104	CUST_14714_PI416193496	NA	NA	NA	Fungus
2521	805	1753	177	258	-2.2	-1.138	1.52E-05	0.001325194	944	Cr_DMini_673F01.ab1	CUST_17460_PI416193500	159469983	XP_001693139.1	predicted protein [Chlamydomonas reinhardtii] 	Algae
36681	1937	12	1642	7	66.362	6.052	0.001865485	0.021332382	945	craniferina_c7218	CUST_9076_PI416193500	NA	NA	NA	Fungus
15998	16	37	4	4	-2.362	-1.24	0.000112546	0.003977977	946	craniferina_c23627	CUST_16144_PI416193496	NA	NA	NA	Fungus
407	213	68	71	6	3.041	1.604	0.000703495	0.011720991	947	craniferina_c4928	CUST_1458_PI416193496	NA	NA	NA	Algae
38081	350	914	95	149	-2.647	-1.405	0.000371739	0.007958433	948	craniferina_c8767	CUST_3604_PI416193496	225442333	XP_002280889.1	PREDICTED: hypothetical protein [Vitis vinifera] 	Algae
27959	51419	22316	15781	2098	2.238	1.162	3.39E-05	0.002076202	949	craniferina_lrc168	CUST_319_PI416193500	156064699	XP_001598271.1	hypothetical protein SS1G_00357 [Sclerotinia sclerotiorum 1980] 	Algae
11690	1015	2356	142	161	-2.332	-1.222	9.43E-05	0.00361719	950	craniferina_c5957	CUST_7993_PI416193500	256727198	EEU40558.1	hypothetical protein NECHADRAFT_32256 [Nectria haematococca mpVI 77-13-4]	Fungus
35707	29	80	13	27	-2.772	-1.471	0.000507212	0.009686233	951	craniferina_c25423	CUST_17835_PI416193496	121710010	XP_001272621.1	"alpha/beta hydrolase, putative [Aspergillus clavatus NRRL 1] "	Algae
39312	50	22	10	6	2.326	1.218	9.19E-05	0.003576211	952	craniferina_c10305	CUST_11220_PI416193500	169595254	XP_001791051.1	hypothetical protein SNOG_00362 [Phaeosphaeria nodorum SN15] 	Fungus
10391	8907	20780	2726	3718	-2.384	-1.253	0.000130226	0.004247694	953	craniferina_c5312	CUST_7328_PI416193500	189353841	YP_001949468.1	cell wall-associated hydrolase [Burkholderia multivorans ATCC 17616] 	Algae
3832	284	116	98	19	2.367	1.243	0.000116975	0.004002586	954	craniferina_c6407	CUST_2199_PI416193496	NA	NA	NA	Fungus
5749	1565	4763	487	934	-3.119	-1.641	0.000762289	0.012263969	955	craniferina_lrc11426	CUST_11881_PI416193500	13359451	BAB33421.1	putative senescence-associated protein [Pisum sativum]	Fungus
22548	65	147	8	12	-2.289	-1.195	6.89E-05	0.003103161	956	craniferina_c1411	CUST_2483_PI416193500	240107556	EER25735.1	"oxidoreductase, 2-nitropropane dioxygenase family [Coccidioides posadasii C735 delta SOWgp]"	Fungus
31473	517	1425	170	213	-2.859	-1.515	0.000582742	0.010480355	957	Cr_DMidi_9697G05.ab1	CUST_16515_PI416193500	NA	NA	NA	Algae
20248	1299	573	319	4	2.218	1.149	2.50E-05	0.001741585	958	craniferina_c5599	CUST_7627_PI416193500	225563456	EEH11735.1	dihydroxy-acid dehydratase [Ajellomyces capsulatus G186AR]	Fungus
2440	46	13	16	4	3.531	1.82	0.000991222	0.014505142	959	craniferina_c5665	CUST_7698_PI416193500	156051216	XP_001591569.1	hypothetical protein SS1G_07015 [Sclerotinia sclerotiorum 1980] 	Fungus
33092	73	164	4	8	-2.251	-1.17	4.58E-05	0.002477031	960	craniferina_c2110	CUST_3549_PI416193500	239613139	EEQ90126.1	HATPase_c domain-containing protein [Ajellomyces dermatitidis ER-3]	Fungus
44377	622	1540	134	231	-2.497	-1.32	0.000233578	0.006012347	961	craniferina_lrc85	CUST_162_PI416193500	258572120	XP_002544830.1	conserved hypothetical protein [Uncinocarpus reesii 1704] 	Algae
19479	202	10	168	4	11.006	3.46	0.001623103	0.019577712	962	craniferina_c3642	CUST_873_PI416193496	256782577	ZP_05521040.1	3-oxoacyl-[acyl-carrier-protein] reductase [Streptomyces hygroscopicus ATCC 53653]	Fungus
18189	8	3	3	1	2.714	1.44	0.000454296	0.009013593	963	craniferina_c17746	CUST_14276_PI416193500	296810838	XP_002845757.1	cgi121 [Arthroderma otae CBS 113480] 	Fungus
32672	44	16	12	2	2.763	1.466	0.000509424	0.009714809	964	craniferina_c19468	CUST_12197_PI416193496	189197129	XP_001934902.1	"D-lactate dehydrogenase, mitochondrial precursor [Pyrenophora tritici-repentis Pt-1C-BFP] "	Fungus
34047	396	185	31	18	2.15	1.104	4.16E-06	0.000684029	965	craniferina_c6399	CUST_8402_PI416193500	261360748	EEY23176.1	mitochondrial 2-oxodicarboxylate carrier 1 [Verticillium albo-atrum VaMs.102]	Fungus
11434	16	34	4	3	-2.152	-1.106	4.75E-06	0.000714512	966	craniferina_c7769	CUST_3006_PI416193496	NA	NA	NA	Algae
21872	6504	14751	1958	3449	-2.298	-1.2	7.95E-05	0.003322697	967	craniferina_c20453	CUST_13142_PI416193496	167630417	YP_001680916.1	hypothetical protein HM1_3147 [Heliobacterium modesticaldum Ice1] 	Algae
13190	22551	10227	4194	1160	2.189	1.13	1.43E-05	0.001267697	968	craniferina_lrc866	CUST_1563_PI416193500	258577345	XP_002542854.1	40S ribosomal protein S2 [Uncinocarpus reesii 1704] 	Fungus
30221	532	1252	30	277	-2.321	-1.214	9.38E-05	0.00360613	969	craniferina_lrc41	CUST_79_PI416193500	71001442	XP_755402.1	MFS phosphate transporter [Aspergillus fumigatus Af293] 	Fungus
38894	6182	15813	2038	3805	-2.599	-1.378	0.000344707	0.007595534	970	craniferina_c2972	CUST_4692_PI416193500	NA	NA	NA	Fungus
14858	2592	1074	592	325	2.457	1.297	0.000216858	0.005806567	971	Cr_DMini_4609D05.ab1	CUST_17096_PI416193500	298601272	EFI57427.1	hypothetical protein AciX8DRAFT_1245 [Acidobacterium sp. MP5ACTX8]	Fungus
24856	21963	8684	4819	756	2.491	1.317	0.000241823	0.006085641	972	craniferina_lrc187	CUST_351_PI416193500	156056565	XP_001594206.1	60S ribosomal protein L21 [Sclerotinia sclerotiorum 1980] 	Fungus
22519	74	33	4	4	2.204	1.14	2.38E-05	0.0017023	973	craniferina_c14921	CUST_8341_PI416193496	NA	NA	NA	Fungus
27132	166	6	139	2	14.879	3.895	0.001729321	0.020292493	974	Cr_DMini_3841A09.ab1	CUST_16870_PI416193500	NA	NA	NA	Algae
22382	13414	5942	2505	838	2.248	1.169	5.13E-05	0.002640479	975	craniferina_c7835	CUST_3048_PI416193496	156051514	XP_001591718.1	hypothetical protein SS1G_07164 [Sclerotinia sclerotiorum 1980] 	Fungus
33001	51	120	10	26	-2.339	-1.226	0.000113291	0.003984266	976	craniferina_lrc642	CUST_1169_PI416193500	154290505	XP_001545846.1	hypothetical protein BC1G_15684 [Botryotinia fuckeliana B05.10] 	Fungus
32936	61	21	18	3	2.91	1.541	0.000664454	0.011315032	977	craniferina_c25272	CUST_17691_PI416193496	240108741	EER26915.1	"Glutamine-dependent NAD(+) synthetase, putative [Coccidioides posadasii C735 delta SOWgp]"	Fungus
8320	51	14	25	2	3.328	1.735	0.00094495	0.014054578	978	craniferina_c16879	CUST_9903_PI416193496	296814712	XP_002847693.1	conserved hypothetical protein [Arthroderma otae CBS 113480] 	Fungus
13536	42288	17747	8242	2073	2.362	1.24	0.000130132	0.004247694	979	craniferina_lrc307	CUST_580_PI416193500	225562243	EEH10523.1	60S ribosomal protein L23 [Ajellomyces capsulatus G186AR]	Fungus
32926	2052	866	270	117	2.368	1.244	0.000135757	0.004346022	980	craniferina_c26133	CUST_18510_PI416193496	NA	NA	NA	Fungus
43599	797	372	55	79	2.171	1.119	1.25E-05	0.001202299	981	craniferina_c20648	CUST_13323_PI416193496	NA	NA	NA	Fungus
32295	694	1569	90	189	-2.261	-1.177	6.21E-05	0.002893703	982	craniferina_c5512	CUST_7552_PI416193500	121715600	XP_001275409.1	developmental regulator FlbA [Aspergillus clavatus NRRL 1] 	Fungus
25486	2567	5979	626	305	-2.378	-1.25	0.000149245	0.004628754	983	Cr_DMini_865C02.ab1	CUST_17566_PI416193500	261196814	XP_002624810.1	bax Inhibitor family protein [Ajellomyces dermatitidis SLH14081] 	Fungus
30192	12	3	6	2	3.803	1.927	0.001182418	0.01618498	984	craniferina_c1090	CUST_1958_PI416193500	169613667	XP_001800250.1	hypothetical protein SNOG_09966 [Phaeosphaeria nodorum SN15] 	Fungus
2580	45	19	8	3	2.324	1.217	0.000108187	0.003892988	985	craniferina_c24211	CUST_16697_PI416193496	296814164	XP_002847419.1	GMP synthase [Arthroderma otae CBS 113480] 	Fungus
30613	378	795	71	65	-2.125	-1.087	1.52E-06	0.000390836	986	craniferina_c9750	CUST_4296_PI416193496	NA	NA	NA	Algae
43031	3450	1415	422	143	2.434	1.283	0.0002121	0.005743319	987	craniferina_c3875	CUST_965_PI416193496	NA	NA	NA	Algae
13251	444	973	50	74	-2.198	-1.136	2.49E-05	0.001739008	988	craniferina_lrc10337	CUST_11239_PI416193500	NA	NA	NA	Fungus
43210	10947	3556	7929	255	2.619	1.389	0.000404892	0.008354725	989	craniferina_c13881	CUST_7478_PI416193496	NA	NA	NA	Algae
32117	232	3	199	1	28.657	4.841	0.001969999	0.022086211	990	craniferina_c12249	CUST_6098_PI416193496	NA	NA	NA	Fungus
29062	663	1610	92	256	-2.426	-1.278	0.000204747	0.005600025	991	craniferina_c3363	CUST_5185_PI416193500	67521900	XP_659011.1	hypothetical protein AN1407.2 [Aspergillus nidulans FGSC A4] 	Algae
43895	702	1909	213	104	-2.795	-1.483	0.000600213	0.010686092	992	craniferina_c19516	CUST_12244_PI416193496	159122381	EDP47502.1	"HATPase_c domain protein, putative [Aspergillus fumigatus A1163]"	Fungus
35292	330	146	50	18	2.251	1.17	6.31E-05	0.002933433	993	craniferina_c8625	CUST_10217_PI416193500	NA	NA	NA	Fungus
14179	46502	98071	8434	7651	-2.127	-1.089	2.94E-06	0.000584709	994	craniferina_c26443	CUST_18803_PI416193496	NA	NA	NA	Fungus
28340	193	79	17	5	2.44	1.287	0.000223299	0.005874826	995	craniferina_c12041	CUST_12193_PI416193500	242788557	XP_002481243.1	"ATP-binding cassette transporter, putative [Talaromyces stipitatus ATCC 10500] "	Algae
30084	204	477	46	83	-2.353	-1.234	0.000137147	0.004382702	996	craniferina_c3494	CUST_5350_PI416193500	212526954	XP_002143634.1	conserved hypothetical protein [Penicillium marneffei ATCC 18224] 	Fungus
23715	26	57	4	4	-2.203	-1.14	3.19E-05	0.002009948	997	craniferina_c5401	CUST_7431_PI416193500	154273497	XP_001537600.1	predicted protein [Ajellomyces capsulatus NAm1] 	Algae
10368	119	272	16	30	-2.29	-1.195	9.20E-05	0.003576211	998	craniferina_c1564	CUST_2722_PI416193500	212533293	XP_002146803.1	pentatricopeptide repeat protein [Penicillium marneffei ATCC 18224] 	Fungus
36040	907	11	780	6	33.134	5.05	0.002035305	0.022539341	999	craniferina_c2651	CUST_4282_PI416193500	156045211	XP_001589161.1	hypothetical protein SS1G_09794 [Sclerotinia sclerotiorum 1980] 	Fungus
2170	661	199	233	11	3.194	1.675	0.000932379	0.013933711	1000	craniferina_c25358	CUST_17772_PI416193496	NA	NA	NA	Fungus
42520	159	380	17	95	-2.343	-1.228	0.000131123	0.004261273	1001	craniferina_c6957	CUST_2513_PI416193496	145231120	XP_001389824.1	hypothetical protein An01g14330 [Aspergillus niger] 	Algae
24742	1682	36	1448	12	19.488	4.285	0.001932803	0.021813174	1002	craniferina_c17753	CUST_10595_PI416193496	116202091	XP_001226857.1	conserved hypothetical protein [Chaetomium globosum CBS 148.51] 	Fungus
16269	101	668	7	417	-5.749	-2.523	0.001576537	0.019232405	1003	craniferina_c5152	CUST_1568_PI416193496	NA	NA	NA	Fungus
3157	25	11	3	5	2.445	1.29	0.000236242	0.006024764	1004	craniferina_c3387	CUST_5209_PI416193500	154315976	XP_001557310.1	hypothetical protein BC1G_04560 [Botryotinia fuckeliana B05.10] 	Fungus
13906	219	13	186	3	8.765	3.132	0.001750441	0.020455213	1005	craniferina_c15119	CUST_8507_PI416193496	NA	NA	NA	Fungus
43826	449	146	142	15	2.976	1.573	0.000785967	0.012492394	1006	craniferina_c27292	CUST_19623_PI416193496	240107005	EER25192.1	CAF1 family ribonuclease containing protein [Coccidioides posadasii C735 delta SOWgp]	Fungus
17493	343	155	71	12	2.178	1.123	2.01E-05	0.001544149	1007	craniferina_c17705	CUST_10553_PI416193496	115400339	XP_001215758.1	conserved hypothetical protein [Aspergillus terreus NIH2624] 	Fungus
40818	108	230	19	20	-2.147	-1.103	9.51E-06	0.001044154	1008	craniferina_c7261	CUST_2700_PI416193496	242823693	XP_002488110.1	conserved hypothetical protein [Talaromyces stipitatus ATCC 10500] 	Fungus
9786	403	1471	144	714	-3.555	-1.83	0.001151939	0.015900792	1009	craniferina_c27761	CUST_20065_PI416193496	50312719	XP_453843.1	unnamed protein product [Kluyveromyces lactis]	Fungus
25265	955	436	126	61	2.194	1.134	2.97E-05	0.001962545	1010	craniferina_c599	CUST_1098_PI416193500	226287730	EEH43243.1	nuclear transcription factor Y subunit C-9 [Paracoccidioides brasiliensis Pb18]	Algae
17732	5651	17371	2344	2064	-3.235	-1.694	0.000983898	0.014444087	1011	craniferina_lrc28249	CUST_20456_PI416193496	78033431	CAJ30046.1	hypothetical protein [Magnetospirillum gryphiswaldense]	Algae
4409	63	27	23	8	2.264	1.179	7.81E-05	0.003304877	1012	craniferina_c18510	CUST_11286_PI416193496	115398055	XP_001214619.1	conserved hypothetical protein [Aspergillus terreus NIH2624] 	Algae
2832	63	177	19	3	-2.885	-1.528	0.000723145	0.011936691	1013	craniferina_c17767	CUST_10608_PI416193496	229159625	ZP_04287638.1	hypothetical protein bcere0009_4300 [Bacillus cereus R309803] 	Fungus
36591	67	154	13	14	-2.317	-1.213	0.000114987	0.003988031	1014	craniferina_c15163	CUST_8540_PI416193496	189203131	XP_001937901.1	chitin synthase 4 [Pyrenophora tritici-repentis Pt-1C-BFP] 	Algae
39271	5761	13670	1356	1793	-2.407	-1.267	0.000203224	0.00556944	1015	craniferina_c16033	CUST_13567_PI416193500	78033430	CAJ30045.1	conserved hypothetical protein [Magnetospirillum gryphiswaldense]	Algae
21809	16	8	2	1	2.178	1.123	2.08E-05	0.001569703	1016	craniferina_c22312	CUST_14911_PI416193496	NA	NA	NA	Algae
8615	10	22	5	1	-2.455	-1.296	0.000249814	0.006195912	1017	craniferina_c10779	CUST_11499_PI416193500	NA	NA	NA	Algae
11089	3675	10227	646	2813	-2.734	-1.451	0.000572439	0.010378531	1018	craniferina_c2758	CUST_4416_PI416193500	NA	NA	NA	Fungus
13581	26790	12188	3039	1650	2.202	1.139	3.52E-05	0.002128481	1019	Cr_WMini_1825E02.ab1	CUST_19305_PI416193500	291189787	EFE45055.1	hypothetical protein TRV_00154 [Trichophyton verrucosum HKI 0517]	Fungus
33121	4361	1829	448	206	2.387	1.255	0.00018305	0.005216678	1020	craniferina_c25180	CUST_17602_PI416193496	NA	NA	NA	Fungus
33791	619	1423	94	128	-2.311	-1.208	0.00011376	0.003984266	1021	craniferina_c19511	CUST_12240_PI416193496	258565543	XP_002583516.1	tryptophan synthase [Uncinocarpus reesii 1704] 	Fungus
3977	2697	6247	682	331	-2.368	-1.244	0.000164476	0.004878297	1022	Cr_DMini_865C02.ab1	CUST_17567_PI416193500	261196814	XP_002624810.1	bax Inhibitor family protein [Ajellomyces dermatitidis SLH14081] 	Fungus
16124	55955	2914	45386	453	9.978	3.319	0.001813608	0.020937959	1023	craniferina_lrc504	CUST_939_PI416193500	242765661	XP_002341020.1	"oxidoreductase, short-chain dehydrogenase/reductase family [Talaromyces stipitatus ATCC 10500] "	Fungus
31118	3260	7445	899	1781	-2.291	-1.196	0.000100007	0.003734659	1024	craniferina_c1105	CUST_1983_PI416193500	261193819	XP_002623315.1	nucleolar essential protein 1 [Ajellomyces dermatitidis SLH14081] 	Fungus
19272	121	311	25	41	-2.603	-1.38	0.000426069	0.008637867	1025	craniferina_lrc598	CUST_1096_PI416193500	156064871	XP_001598357.1	hypothetical protein SS1G_00445 [Sclerotinia sclerotiorum 1980] 	Fungus
26530	33148	15091	6292	2750	2.194	1.134	3.19E-05	0.002009948	1026	craniferina_lrc804	CUST_1454_PI416193500	116204627	XP_001228124.1	60S ribosomal protein L3 [Chaetomium globosum CBS 148.51] 	Fungus
11590	289	686	49	67	-2.391	-1.258	0.000195707	0.005436695	1027	craniferina_c13547	CUST_7187_PI416193496	164662140	XP_001732192.1	hypothetical protein MGL_0785 [Malassezia globosa CBS 7966] 	Fungus
39207	456	1042	133	343	-2.287	-1.193	9.96E-05	0.003731319	1028	craniferina_lrc28386	CUST_20575_PI416193496	NA	NA	NA	Fungus
23549	137	51	18	13	2.767	1.468	0.000625489	0.01094015	1029	craniferina_c8419	CUST_3388_PI416193496	242791006	XP_002481674.1	phosphatidylserine synthase [Talaromyces stipitatus ATCC 10500] 	Fungus
36351	2440	1058	169	223	2.335	1.224	0.000139847	0.004431715	1030	craniferina_c15914	CUST_9149_PI416193496	NA	NA	NA	Fungus
11326	4006	12259	797	1349	-3.092	-1.628	0.000932267	0.013933711	1031	craniferina_c4342	CUST_6329_PI416193500	291183092	EFE38730.1	hypothetical protein TRV_06604 [Trichophyton verrucosum HKI 0517]	Fungus
38044	161	68	42	20	2.394	1.26	0.000203355	0.00556944	1032	craniferina_c7398	CUST_2789_PI416193496	NA	NA	NA	Fungus
34409	699	1653	190	145	-2.417	-1.273	0.000225894	0.00588996	1033	craniferina_c25220	CUST_17642_PI416193496	NA	NA	NA	Fungus
20025	270	566	34	47	-2.104	-1.073	1.28E-06	0.00035049	1034	craniferina_c5996	CUST_8027_PI416193500	222084267	YP_002542793.1	Filamentous hemagglutinin [Agrobacterium radiobacter K84] 	Fungus
26908	2	6	1	1	-2.948	-1.56	0.000799889	0.012625016	1035	craniferina_c25114	CUST_17538_PI416193496	NA	NA	NA	Fungus
2389	11683	3770	2726	391	3.052	1.61	0.000903468	0.013656906	1036	craniferina_lrc468	CUST_871_PI416193500	154301996	XP_001551409.1	hypothetical protein BC1G_10235 [Botryotinia fuckeliana B05.10] 	Algae
11339	4	14	1	2	-3.673	-1.877	0.001259035	0.016767794	1037	craniferina_c12841	CUST_6582_PI416193496	189193245	XP_001932961.1	60S ribosomal protein L15 [Pyrenophora tritici-repentis Pt-1C-BFP] 	Algae
26381	132	322	27	36	-2.455	-1.296	0.000269449	0.006453231	1038	craniferina_c25690	CUST_18081_PI416193496	NA	NA	NA	Fungus
39658	82	33	25	3	2.432	1.282	0.000242064	0.006085641	1039	craniferina_c23025	CUST_15574_PI416193496	258567468	XP_002584478.1	conserved hypothetical protein [Uncinocarpus reesii 1704] 	Fungus
32287	8389	3979	841	102	2.102	1.072	1.27E-06	0.00035049	1040	craniferina_c25614	CUST_15131_PI416193500	240109257	EER27426.1	hypothetical protein CPC735_027620 [Coccidioides posadasii C735 delta SOWgp]	Fungus
38998	3812	1774	552	152	2.139	1.097	1.04E-05	0.00110421	1041	craniferina_c4348	CUST_6340_PI416193500	115400785	XP_001215981.1	GTPase-activating protein GYP1 [Aspergillus terreus NIH2624] 	Fungus
38565	2378	1077	86	184	2.228	1.156	6.02E-05	0.002853793	1042	craniferina_c19464	CUST_12193_PI416193496	NA	NA	NA	Fungus
7806	88	212	15	4	-2.441	-1.288	0.0002548	0.006266658	1043	craniferina_c8361	CUST_10007_PI416193500	NA	NA	NA	Fungus
3725	999	402	257	85	2.467	1.303	0.000290466	0.006810366	1044	craniferina_c14474	CUST_7967_PI416193496	NA	NA	NA	Fungus
33463	7	2	2	0	3.02	1.595	0.000898987	0.013604676	1045	craniferina_c15813	CUST_13470_PI416193500	NA	NA	NA	Fungus
42142	32	69	6	7	-2.201	-1.138	4.32E-05	0.002380741	1046	craniferina_c25927	CUST_18309_PI416193496	295669416	XP_002795256.1	2-oxoglutarate dehydrogenase E1 [Paracoccidioides brasiliensis Pb01] 	Algae
14989	2744	7128	781	393	-2.667	-1.415	0.000563121	0.010300215	1047	craniferina_lrc25737	CUST_18128_PI416193496	NA	NA	NA	Fungus
20511	60	28	4	1	2.124	1.086	6.34E-06	0.000841358	1048	craniferina_c9299	CUST_10655_PI416193500	159125153	EDP50270.1	"protein kinase, putative [Aspergillus fumigatus A1163]"	Fungus
14090	685	287	168	18	2.34	1.227	0.000157784	0.004755009	1049	craniferina_c25622	CUST_15135_PI416193500	156035667	XP_001585945.1	hypothetical protein SS1G_13037 [Sclerotinia sclerotiorum 1980] 	Fungus
19674	265	1645	43	1156	-5.38	-2.428	0.001674972	0.019918335	1050	craniferina_lrc19177	CUST_11917_PI416193496	NA	NA	NA	Algae
8646	1718	790	345	248	2.231	1.158	6.98E-05	0.003117324	1051	craniferina_c7350	CUST_2761_PI416193496	189207991	XP_001940329.1	glycosyl transferase family protein [Pyrenophora tritici-repentis Pt-1C-BFP] 	Fungus
7440	107	4	89	1	16.199	4.018	0.002096225	0.02299528	1052	craniferina_c24398	CUST_16872_PI416193496	NA	NA	NA	Algae
39603	7048	3325	955	489	2.122	1.085	6.95E-06	0.000887978	1053	Cr_WMini_4129H04.ab1	CUST_19827_PI416193500	296804608	XP_002843156.1	60S ribosomal protein L28 [Arthroderma otae CBS 113480] 	Fungus
30891	2	4	0	2	-2.14	-1.097	1.31E-05	0.001218754	1054	craniferina_c20737	CUST_13409_PI416193496	56199522	AAV84250.1	ribosomal protein S4 [Culicoides sonorensis]	Algae
13341	40	19	4	2	2.108	1.076	3.81E-06	0.000666929	1055	craniferina_c4523	CUST_6523_PI416193500	71001114	XP_755238.1	vacuolar transporter chaperone (Vtc4) [Aspergillus fumigatus Af293] 	Fungus
5038	142	312	46	67	-2.246	-1.168	8.36E-05	0.003405114	1056	craniferina_c8041	CUST_9744_PI416193500	NA	NA	NA	Fungus
12723	55	123	5	2	-2.242	-1.165	8.13E-05	0.003365453	1057	craniferina_lrc233	CUST_441_PI416193500	295660646	XP_002790879.1	low temperature essential 1 [Paracoccidioides brasiliensis Pb01] 	Fungus
1676	242	502	41	24	-2.096	-1.068	1.78E-06	0.000425906	1058	craniferina_c21352	CUST_13996_PI416193496	NA	NA	NA	Fungus
38745	34	76	0	11	-2.234	-1.159	7.37E-05	0.003200447	1059	craniferina_c19798	CUST_12513_PI416193496	291183939	EFE39528.1	hypothetical protein TRV_05787 [Trichophyton verrucosum HKI 0517]	Fungus
10444	19	43	4	9	-2.225	-1.154	6.73E-05	0.003056987	1060	craniferina_c6193	CUST_2082_PI416193496	NA	NA	NA	Fungus
4797	609	1776	206	292	-3.017	-1.593	0.000936587	0.013976098	1061	craniferina_c1467	CUST_2582_PI416193500	NA	NA	NA	Fungus
27593	3693	1733	512	77	2.119	1.084	6.58E-06	0.000856637	1062	craniferina_c26425	CUST_18786_PI416193496	145236908	XP_001391101.1	hypothetical protein An07g00080 [Aspergillus niger] 	Fungus
700	12	35	1	8	-2.797	-1.484	0.000720665	0.011919347	1063	craniferina_c5401	CUST_7432_PI416193500	154273497	XP_001537600.1	predicted protein [Ajellomyces capsulatus NAm1] 	Algae
8781	341	782	107	145	-2.355	-1.236	0.000187105	0.005295193	1064	craniferina_c3494	CUST_5349_PI416193500	212526954	XP_002143634.1	conserved hypothetical protein [Penicillium marneffei ATCC 18224] 	Fungus
4208	18	44	4	3	-2.434	-1.283	0.000267619	0.006430519	1065	craniferina_c23711	CUST_16224_PI416193496	169625244	XP_001806026.1	hypothetical protein SNOG_15891 [Phaeosphaeria nodorum SN15] 	Fungus
13752	13976	6301	1349	669	2.219	1.15	6.50E-05	0.002989489	1066	craniferina_c11211	CUST_5333_PI416193496	240106791	EER24978.1	"Actin-related protein 3, putative [Coccidioides posadasii C735 delta SOWgp]"	Fungus
4844	8035	3200	1320	211	2.493	1.318	0.000354213	0.007715258	1067	craniferina_c15937	CUST_13522_PI416193500	67537496	XP_662522.1	hypothetical protein AN4918.2 [Aspergillus nidulans FGSC A4] 	Fungus
15028	50	124	10	23	-2.493	-1.318	0.000355256	0.007721472	1068	craniferina_c7842	CUST_9578_PI416193500	164429408	XP_001728535.1	hypothetical protein NCU10270 [Neurospora crassa OR74A] 	Algae
42968	738	315	73	11	2.338	1.225	0.000169185	0.0049496	1069	craniferina_c1747	CUST_3004_PI416193500	169778135	XP_001823533.1	hypothetical protein [Aspergillus oryzae RIB40] 	Algae
41524	627	1376	98	213	-2.194	-1.133	4.59E-05	0.002479442	1070	craniferina_lrc24003	CUST_14954_PI416193500	239614226	EEQ91213.1	MFS phosphate transporter [Ajellomyces dermatitidis ER-3]	Fungus
21338	1530	3543	468	527	-2.367	-1.243	0.000211747	0.005741399	1071	craniferina_c22907	CUST_14842_PI416193500	295659363	XP_002790240.1	conserved hypothetical protein [Paracoccidioides brasiliensis Pb01] 	Fungus
13868	23	63	4	14	-2.757	-1.463	0.000685217	0.011511628	1072	craniferina_c5878	CUST_7917_PI416193500	145232853	XP_001399799.1	hypothetical protein An02g06630 [Aspergillus niger] 	Fungus
42739	111	49	16	11	2.31	1.208	0.00014309	0.004488818	1073	craniferina_c10593	CUST_11396_PI416193500	145602500	XP_359920.2	hypothetical protein MGG_04857 [Magnaporthe oryzae 70-15] 	Fungus
22229	48	131	10	45	-2.667	-1.415	0.000600522	0.010686934	1074	craniferina_c1436	CUST_2527_PI416193500	189197939	XP_001935307.1	nitrite reductase [Pyrenophora tritici-repentis Pt-1C-BFP] 	Fungus
26114	34	73	4	4	-2.135	-1.095	1.41E-05	0.001255608	1075	craniferina_c24215	CUST_16701_PI416193496	159478409	XP_001697295.1	component of dynein regulatory complex [Chlamydomonas reinhardtii] 	Fungus
18326	8	19	1	2	-2.305	-1.205	0.000140171	0.004438522	1076	craniferina_c5276	CUST_7288_PI416193500	NA	NA	NA	Algae
16579	3	9	1	2	-2.556	-1.354	0.000447529	0.008897129	1077	craniferina_c12155	CUST_6022_PI416193496	NA	NA	NA	Fungus
10077	17	35	2	4	-2.089	-1.063	1.68E-06	0.000412991	1078	Cr_WMini_1633B01.ab1	CUST_19133_PI416193500	58261372	XP_568096.1	"pyruvate dehydrogenase e1 component beta subunit, mitochondrial precursor [Cryptococcus neoformans var. neoformans JEC21] "	Fungus
37918	3	8	1	2	-2.61	-1.384	0.000523754	0.009854367	1079	craniferina_c22067	CUST_14677_PI416193496	48105285	XP_393006.1	PREDICTED: similar to Probable UDP-glucose 4-epimerase (Galactowaldenase) (UDP-galactose 4-epimerase) [Apis mellifera]	Fungus
34537	449	207	74	22	2.16	1.111	2.93E-05	0.001951808	1080	craniferina_c10896	CUST_5103_PI416193496	289618262	CBI54986.1	unnamed protein product [Sordaria macrospora]	Fungus
36344	21	56	4	6	-2.615	-1.387	0.000543691	0.010112746	1081	craniferina_lrc5573	CUST_1771_PI416193496	NA	NA	NA	Fungus
26071	2532	6195	413	979	-2.45	-1.293	0.000318355	0.007238338	1082	Cr_DMidi_6817D08.ab1	CUST_16010_PI416193500	189197635	XP_001935155.1	NADP-dependent leukotriene B4 12-hydroxydehydrogenase [Pyrenophora tritici-repentis Pt-1C-BFP] 	Algae
10791	5824	175	4897	37	13.797	3.786	0.002141593	0.023335057	1083	craniferina_lrc47	CUST_90_PI416193500	156043865	XP_001588489.1	predicted protein [Sclerotinia sclerotiorum 1980] 	Fungus
2007	138692	64425	28310	6268	2.132	1.092	1.38E-05	0.001245772	1084	craniferina_c1795	CUST_3077_PI416193500	258565719	XP_002583604.1	40S ribosomal protein S8-A [Uncinocarpus reesii 1704] 	Fungus
31976	942	2067	39	446	-2.163	-1.113	3.10E-05	0.001978582	1085	Cr_DMidi_9601B06.ab1	CUST_16274_PI416193500	189205889	XP_001939279.1	alcohol dehydrogenase 1 [Pyrenophora tritici-repentis Pt-1C-BFP] 	Fungus
20999	19	43	1	5	-2.219	-1.15	7.22E-05	0.003159168	1086	craniferina_c10364	CUST_11258_PI416193500	145247740	XP_001396119.1	hypothetical protein An12g10730 [Aspergillus niger] 	Fungus
4435	72832	33668	9582	2336	2.154	1.107	2.67E-05	0.001831623	1087	craniferina_lrc207	CUST_389_PI416193500	154313998	XP_001556324.1	60S ribosomal protein L26 [Botryotinia fuckeliana B05.10] 	Fungus
41629	5500	2357	367	164	2.334	1.223	0.000177225	0.005100596	1088	craniferina_c16715	CUST_13841_PI416193500	119467952	XP_001257782.1	hypothetical protein NFIA_052300 [Neosartorya fischeri NRRL 181] 	Fungus
1552	71	152	3	4	-2.15	-1.104	2.38E-05	0.0017023	1089	craniferina_c3873	CUST_5813_PI416193500	NA	NA	NA	Fungus
26930	1796	871	152	150	2.079	1.056	8.53E-07	0.000287321	1090	craniferina_c4065	CUST_1050_PI416193496	156043607	XP_001588360.1	predicted protein [Sclerotinia sclerotiorum 1980] 	Fungus
19477	2921	1240	532	322	2.381	1.252	0.000235015	0.006012347	1091	craniferina_c1796	CUST_3079_PI416193500	242762216	XP_002340331.1	"nuclear pore complex subunit Nup192, putative [Talaromyces stipitatus ATCC 10500] "	Fungus
21109	1995	959	279	262	2.125	1.087	1.20E-05	0.001183112	1092	Cr_DMini_865B08.ab1	CUST_17555_PI416193500	169614492	XP_001800662.1	hypothetical protein SNOG_10391 [Phaeosphaeria nodorum SN15] 	Fungus
2301	10360	3795	2123	785	2.732	1.45	0.000690305	0.011565551	1093	craniferina_lrc198	CUST_374_PI416193500	157833664	1RDS	"AChain A, Crystal Structure Of Ribonuclease Ms (As Ribonuclease T1 Homologue) Complexed With A Guanylyl-3,5-Cytidine Analogue "	Fungus
44059	37	11	4	6	3.791	1.923	0.001451643	0.018281464	1094	craniferina_c21964	CUST_14579_PI416193496	NA	NA	NA	Fungus
41821	5410	12685	811	3439	-2.309	-1.207	0.00015456	0.004704082	1095	craniferina_c1169	CUST_2088_PI416193500	145238226	XP_001391760.1	hypothetical protein An07g06840 [Aspergillus niger] 	Fungus
27203	118	283	21	49	-2.406	-1.267	0.000260362	0.006319548	1096	craniferina_c2202	CUST_3675_PI416193500	119188791	XP_001245002.1	hypothetical protein CIMG_04443 [Coccidioides immitis RS]	Fungus
35231	15391	6950	2679	125	2.193	1.133	5.30E-05	0.00267807	1097	craniferina_c7445	CUST_9245_PI416193500	154296382	XP_001548622.1	hypothetical protein BC1G_13017 [Botryotinia fuckeliana B05.10] 	Fungus
17826	15	35	1	2	-2.336	-1.224	0.000189552	0.005340351	1098	craniferina_c8638	CUST_3521_PI416193496	226288562	EEH44074.1	conserved hypothetical protein [Paracoccidioides brasiliensis Pb18]	Fungus
6302	46	107	4	21	-2.288	-1.194	0.000133079	0.004300835	1099	craniferina_c18898	CUST_11654_PI416193496	255953951	XP_002567728.1	Pc21g06860 [Penicillium chrysogenum Wisconsin 54-1255] 	Fungus
9379	105	236	15	44	-2.244	-1.166	9.62E-05	0.003650919	1100	craniferina_c9356	CUST_10691_PI416193500	291178372	EFE34162.1	hypothetical protein ARB_07113 [Arthroderma benhamiae CBS 112371]	Fungus
7525	334	943	33	283	-2.756	-1.462	0.000724057	0.011936691	1101	craniferina_c11393	CUST_11860_PI416193500	169621462	XP_001804141.1	hypothetical protein SNOG_13941 [Phaeosphaeria nodorum SN15] 	Fungus
5943	189	602	18	109	-3.157	-1.659	0.001121362	0.015591557	1102	craniferina_c17159	CUST_10117_PI416193496	NA	NA	NA	Algae
28573	16	2	16	0	4.913	2.297	0.001748612	0.020455213	1103	Cr_WMini_4129D04.ab1	CUST_19785_PI416193500	291183348	EFE38968.1	"protein tyrosine phosphatase (Pyp1), putative [Trichophyton verrucosum HKI 0517]"	Fungus
12765	76	35	5	3	2.185	1.128	5.01E-05	0.002605307	1104	craniferina_c14940	CUST_8359_PI416193496	189196268	XP_001934472.1	retrograde transporter [Pyrenophora tritici-repentis Pt-1C-BFP] 	Fungus
34083	2265	7059	845	1145	-3.248	-1.699	0.001197244	0.016280383	1105	craniferina_lrc19933	CUST_12641_PI416193496	NA	NA	NA	Algae
895	1533	708	116	92	2.173	1.119	4.14E-05	0.002322089	1106	craniferina_c18133	CUST_10934_PI416193496	256723501	EEU36876.1	hypothetical protein NECHADRAFT_41989 [Nectria haematococca mpVI 77-13-4]	Fungus
43875	856	1902	79	42	-2.227	-1.155	8.47E-05	0.003439938	1107	craniferina_c7952	CUST_3113_PI416193496	261188145	XP_002620489.1	FCF1 small subunit [Ajellomyces dermatitidis SLH14081] 	Fungus
13405	73	33	7	5	2.242	1.165	9.78E-05	0.003684454	1108	craniferina_c4186	CUST_6159_PI416193500	154294634	XP_001547757.1	20S proteasome alpha subunit E [Botryotinia fuckeliana B05.10] 	Fungus
11444	32	73	2	11	-2.242	-1.165	9.99E-05	0.003734659	1109	craniferina_c10591	CUST_11392_PI416193500	154300825	XP_001550827.1	hypothetical protein BC1G_10712 [Botryotinia fuckeliana B05.10] 	Fungus
464	10	25	0	4	-2.334	-1.223	0.000193883	0.005397081	1110	craniferina_c18123	CUST_14351_PI416193500	291182192	EFE37895.1	hypothetical protein TRV_07441 [Trichophyton verrucosum HKI 0517]	Fungus
28524	317	108	41	23	2.955	1.563	0.000976939	0.014383375	1111	craniferina_c18228	CUST_11021_PI416193496	NA	NA	NA	Algae
39121	457	1052	74	221	-2.29	-1.196	0.000143806	0.004494652	1112	craniferina_lrc17418	CUST_10320_PI416193496	240104667	EER22863.1	major facilitator superfamily protein [Coccidioides posadasii C735 delta SOWgp]	Fungus
7573	1190	374	420	153	3.21	1.683	0.001192603	0.016238609	1113	craniferina_c12220	CUST_6076_PI416193496	159124779	EDP49897.1	NACHT domain protein [Aspergillus fumigatus A1163]	Fungus
13746	60	203	28	36	-3.656	-1.87	0.001444689	0.018227682	1114	craniferina_c2844	CUST_582_PI416193496	NA	NA	NA	Fungus
40704	94	40	10	8	2.391	1.258	0.000259371	0.006309703	1115	craniferina_c26903	CUST_19251_PI416193496	NA	NA	NA	Fungus
34547	6383	14482	249	4027	-2.212	-1.145	7.70E-05	0.003280741	1116	craniferina_c2041	CUST_315_PI416193496	NA	NA	NA	Algae
33768	83	30	22	6	2.746	1.457	0.00074027	0.012076954	1117	craniferina_c17663	CUST_10519_PI416193496	171689444	XP_001909662.1	hypothetical protein [Podospora anserina S mat+] 	Fungus
6889	17	43	6	6	-2.622	-1.391	0.000591551	0.010578095	1118	craniferina_c13743	CUST_7357_PI416193496	239610185	EEQ87172.1	metalloreductase transmembrane component [Ajellomyces dermatitidis ER-3]	Fungus
4121	2	10	0	3	-4.235	-2.082	0.001655808	0.019794412	1119	craniferina_lrc801	CUST_1450_PI416193500	256728173	EEU41530.1	hypothetical protein NECHADRAFT_87703 [Nectria haematococca mpVI 77-13-4]	Fungus
43469	1095	2492	186	886	-2.202	-1.139	7.07E-05	0.003131239	1120	Cr_DMini_673F04.ab1	CUST_17467_PI416193500	121702659	XP_001269594.1	hypothetical protein ACLA_028940 [Aspergillus clavatus NRRL 1] 	Algae
2333	55	24	16	4	2.26	1.176	0.000121477	0.00408798	1121	craniferina_c23908	CUST_16410_PI416193496	NA	NA	NA	Fungus
19497	14866	6344	2063	530	2.334	1.223	0.000211038	0.005729799	1122	craniferina_c8895	CUST_10406_PI416193500	156039377	XP_001586796.1	hypothetical protein SS1G_11825 [Sclerotinia sclerotiorum 1980] 	Fungus
29437	424	1201	51	375	-2.765	-1.467	0.00077433	0.012384724	1123	craniferina_c11393	CUST_11859_PI416193500	169621462	XP_001804141.1	hypothetical protein SNOG_13941 [Phaeosphaeria nodorum SN15] 	Fungus
10808	114	284	25	111	-2.393	-1.259	0.000269175	0.006452767	1124	craniferina_c18247	CUST_14377_PI416193500	119188731	XP_001244972.1	conserved hypothetical protein [Coccidioides immitis RS]	Fungus
7186	20326	9521	3408	1260	2.127	1.089	1.80E-05	0.001468823	1125	craniferina_lrc866	CUST_1564_PI416193500	258577345	XP_002542854.1	40S ribosomal protein S2 [Uncinocarpus reesii 1704] 	Fungus
34650	112	2	95	0	19.757	4.304	0.002410448	0.025239724	1126	craniferina_c5742	CUST_7781_PI416193500	NA	NA	NA	Fungus
837	175	4	151	1	21.32	4.414	0.002439592	0.025420788	1127	craniferina_c26115	CUST_18493_PI416193496	NA	NA	NA	Fungus
28991	702	1754	184	190	-2.555	-1.353	0.000517654	0.009784769	1128	craniferina_lrc85	CUST_161_PI416193500	258572120	XP_002544830.1	conserved hypothetical protein [Uncinocarpus reesii 1704] 	Algae
35334	96	220	16	31	-2.286	-1.193	0.000150563	0.004651929	1129	craniferina_c1754	CUST_3017_PI416193500	119500996	XP_001267255.1	hypothetical protein NFIA_108520 [Neosartorya fischeri NRRL 181] 	Fungus
31032	8405	19739	1804	1586	-2.382	-1.252	0.000259646	0.006309703	1130	craniferina_s28354	CUST_20545_PI416193496	78033430	CAJ30045.1	conserved hypothetical protein [Magnetospirillum gryphiswaldense]	Fungus
7877	111	630	96	360	-10.141	-3.342	0.00222616	0.023937854	1131	craniferina_lrc11090	CUST_11688_PI416193500	238483841	XP_002373159.1	conserved hypothetical protein [Aspergillus flavus NRRL3357] 	Algae
5273	997	414	147	16	2.391	1.257	0.000273053	0.00652269	1132	craniferina_c26475	CUST_18834_PI416193496	169617524	XP_001802176.1	hypothetical protein SNOG_11944 [Phaeosphaeria nodorum SN15] 	Fungus
41092	63	156	3	8	-2.491	-1.317	0.000424671	0.008618836	1133	craniferina_c17448	CUST_10344_PI416193496	239615440	EEQ92427.1	chitin synthase V [Ajellomyces dermatitidis ER-3]	Fungus
17005	35	14	13	3	2.463	1.3	0.000385912	0.008144516	1134	craniferina_c27915	CUST_15258_PI416193500	NA	NA	NA	Fungus
33418	597	272	127	10	2.166	1.115	4.64E-05	0.00249535	1135	Cr_WMidi_8257E12.ab1	CUST_18669_PI416193500	169625148	XP_001805978.1	hypothetical protein SNOG_15843 [Phaeosphaeria nodorum SN15] 	Fungus
24854	159	356	48	66	-2.287	-1.193	0.000154417	0.004704082	1136	craniferina_c2911	CUST_4604_PI416193500	NA	NA	NA	Fungus
3841	179	2	154	0	25.913	4.696	0.002536395	0.026175163	1137	BTK05730008(c)SJ1(t)Dry_0.5-1kb_1441-1536_D12(p)T3(s)090205SJ1SEQ1.092.ab1	CUST_15604_PI416193500	189201289	XP_001936981.1	conserved hypothetical protein [Pyrenophora tritici-repentis Pt-1C-BFP] 	NA
6341	38	88	3	17	-2.259	-1.175	0.000125832	0.00417591	1138	craniferina_c3104	CUST_4864_PI416193500	67538694	XP_663121.1	hypothetical protein AN5517.2 [Aspergillus nidulans FGSC A4] 	Fungus
10600	28	2	24	0	7.359	2.88	0.002129204	0.023238202	1139	craniferina_c1208	CUST_136_PI416193496	46139865	XP_391623.1	hypothetical protein FG11447.1 [Gibberella zeae PH-1]	Algae
24467	26	57	2	15	-2.173	-1.12	5.24E-05	0.002671165	1140	craniferina_c12517	CUST_12386_PI416193500	121712501	XP_001273862.1	conserved hypothetical protein [Aspergillus clavatus NRRL 1] 	Fungus
1255	599	153	302	40	3.593	1.845	0.001496965	0.018690796	1141	Cr_WMidi_8257E06.ab1	CUST_18657_PI416193500	189188210	XP_001930444.1	phytanoyl-CoA dioxygenase family protein [Pyrenophora tritici-repentis Pt-1C-BFP] 	Fungus
21371	806	364	194	13	2.17	1.117	5.09E-05	0.002632689	1142	craniferina_c1815	CUST_262_PI416193496	119478950	XP_001259504.1	"small nuclear ribonucleoprotein U)1a,U)2b [Neosartorya fischeri NRRL 181] "	Algae
31829	29	79	8	25	-2.716	-1.441	0.000744113	0.01211287	1143	craniferina_lrc766	CUST_1385_PI416193500	239607761	EEQ84748.1	C2H2 finger domain-containing protein [Ajellomyces dermatitidis ER-3]	Fungus
41724	1160	2830	512	384	-2.612	-1.385	0.000608509	0.010749823	1144	craniferina_c15227	CUST_8593_PI416193496	NA	NA	NA	Fungus
29143	352	163	51	17	2.148	1.103	3.55E-05	0.002136023	1145	craniferina_c8625	CUST_10218_PI416193500	NA	NA	NA	Fungus
42804	4	60	3	36	-16.262	-4.023	0.002424038	0.025320207	1146	craniferina_c20315	CUST_13008_PI416193496	NA	NA	NA	Fungus
41915	669	317	88	18	2.101	1.071	9.93E-06	0.001068077	1147	craniferina_c25992	CUST_18373_PI416193496	NA	NA	NA	Algae
27810	1328	494	245	206	2.841	1.507	0.000914709	0.013780829	1148	craniferina_c17609	CUST_14228_PI416193500	169616734	XP_001801782.1	hypothetical protein SNOG_11542 [Phaeosphaeria nodorum SN15] 	Fungus
18203	1405	2910	173	69	-2.081	-1.058	4.38E-06	0.000703522	1149	craniferina_c26618	CUST_18974_PI416193496	209525593	ZP_03274131.1	Alcohol dehydrogenase GroES domain protein [Arthrospira maxima CS-328] 	Algae
35680	87770	41541	15728	3465	2.096	1.068	8.26E-06	0.000959479	1150	craniferina_lrc170	CUST_9_PI416193496	258577345	XP_002542854.1	40S ribosomal protein S2 [Uncinocarpus reesii 1704] 	Fungus
11426	22037	10456	3415	670	2.093	1.066	7.27E-06	0.000901294	1151	craniferina_c6950	CUST_8880_PI416193500	156066125	XP_001598984.1	actin-like protein 2 [Sclerotinia sclerotiorum 1980] 	Fungus
35802	108	47	26	3	2.269	1.182	0.000140771	0.004444109	1152	craniferina_c22381	CUST_14975_PI416193496	156061725	XP_001596785.1	hypothetical protein SS1G_03008 [Sclerotinia sclerotiorum 1980] 	Fungus
13476	10	26	3	6	-2.64	-1.401	0.000655242	0.011224498	1153	craniferina_c6115	CUST_2036_PI416193496	242774699	XP_002478493.1	"1-phosphatidylinositol-4,5-bisphosphate phosphodiesterase Plc1, putative [Talaromyces stipitatus ATCC 10500] "	Algae
11657	36	16	5	3	2.188	1.13	6.72E-05	0.003054485	1154	craniferina_c23726	CUST_16239_PI416193496	154304565	XP_001552687.1	hypothetical protein BC1G_09158 [Botryotinia fuckeliana B05.10] 	Fungus
41055	12213	5519	1543	657	2.211	1.145	8.70E-05	0.0034679	1155	craniferina_c25077	CUST_15083_PI416193500	258566481	XP_002583985.1	conserved hypothetical protein [Uncinocarpus reesii 1704] 	Fungus
27429	4976	1733	513	846	3.159	1.659	0.001244923	0.016661523	1156	craniferina_c4754	CUST_6741_PI416193500	NA	NA	NA	Fungus
38776	5	21	2	9	-4.148	-2.053	0.001730816	0.020303957	1157	craniferina_c16019	CUST_13558_PI416193500	240280141	EER43645.1	glycosyltransferase [Ajellomyces capsulatus H143]	Fungus
31284	34	12	6	1	2.82	1.496	0.000908271	0.013714251	1158	Cr_DMidi_6817F05.ab1	CUST_16046_PI416193500	242818275	XP_002487084.1	conserved hypothetical protein [Talaromyces stipitatus ATCC 10500] 	Algae
35230	327	151	66	19	2.15	1.104	4.04E-05	0.002284765	1159	craniferina_c11353	CUST_11833_PI416193500	189203935	XP_001938303.1	citrate lyase subunit beta (Citrate (pro-3S)-lyase subunit beta) [Pyrenophora tritici-repentis Pt-1C-BFP] 	Algae
13844	489	233	52	20	2.093	1.065	7.93E-06	0.000925409	1160	craniferina_c11325	CUST_11824_PI416193500	242765195	XP_002340925.1	"NADH-ubiquinone dehydrogenase 24 kDa subunit, putative [Talaromyces stipitatus ATCC 10500] "	Algae
31918	6680	3127	1290	330	2.117	1.082	1.80E-05	0.001468823	1161	craniferina_lrc404	CUST_758_PI416193500	169768074	XP_001818508.1	hypothetical protein [Aspergillus oryzae RIB40] 	Fungus
5797	101	212	16	27	-2.105	-1.074	1.27E-05	0.001202299	1162	craniferina_c6448	CUST_8453_PI416193500	259488786	CBF88511.1	TPA: KapC [Source:UniProtKB/TrEMBL;Acc:Q2LD07] [Aspergillus nidulans FGSC A4]	Fungus
30522	5062	10757	1251	1067	-2.162	-1.112	5.01E-05	0.002605307	1163	craniferina_c22907	CUST_14841_PI416193500	295659363	XP_002790240.1	conserved hypothetical protein [Paracoccidioides brasiliensis Pb01] 	Fungus
34316	11	5	2	2	2.36	1.239	0.000254743	0.006266658	1164	craniferina_c21061	CUST_13720_PI416193496	NA	NA	NA	Algae
18817	48	116	10	4	-2.429	-1.281	0.000362753	0.007838425	1165	craniferina_lrc540	CUST_1006_PI416193500	121716104	XP_001275661.1	"HLH transcription factor (Hpa3), putative [Aspergillus clavatus NRRL 1] "	Algae
28536	215	508	37	122	-2.337	-1.225	0.000234696	0.006012347	1166	craniferina_c21187	CUST_13839_PI416193496	NA	NA	NA	Fungus
616	154	65	16	12	2.401	1.264	0.000323792	0.007314575	1167	craniferina_c26941	CUST_19289_PI416193496	NA	NA	NA	Fungus
15562	6403	13050	1297	1243	-2.063	-1.044	1.76E-06	0.000425906	1168	craniferina_c4826	CUST_6830_PI416193500	119193374	XP_001247293.1	hypothetical protein CIMG_01064 [Coccidioides immitis RS] 	Fungus
9815	52	22	6	3	2.412	1.27	0.000343576	0.007576697	1169	craniferina_c21873	CUST_14494_PI416193496	159482232	XP_001699175.1	hypothetical protein CHLREDRAFT_177895 [Chlamydomonas reinhardtii] 	Algae
37929	10480	4988	1075	474	2.1	1.07	1.19E-05	0.00118158	1170	craniferina_c6427	CUST_8431_PI416193500	189200394	XP_001936534.1	synaptic glycoprotein SC2 [Pyrenophora tritici-repentis Pt-1C-BFP] 	Fungus
22871	37	16	5	4	2.309	1.207	0.000204421	0.005594887	1171	craniferina_c19755	CUST_12471_PI416193496	NA	NA	NA	Fungus
28755	5897	2329	985	737	2.594	1.375	0.00060854	0.010749823	1172	craniferina_c14777	CUST_8223_PI416193496	242765335	XP_002340955.1	"serine carboxypeptidase, putative [Talaromyces stipitatus ATCC 10500] "	Fungus
21150	49	17	16	3	2.796	1.484	0.000892512	0.013541526	1173	craniferina_c9674	CUST_4239_PI416193496	NA	NA	NA	Fungus
20437	904	2365	357	456	-2.72	-1.444	0.000790912	0.012551419	1174	craniferina_c2021	CUST_3422_PI416193500	46124605	XP_386856.1	hypothetical protein FG06680.1 [Gibberella zeae PH-1]	Fungus
9592	17	37	3	9	-2.153	-1.106	4.72E-05	0.002522189	1175	craniferina_c20863	CUST_13533_PI416193496	NA	NA	NA	Algae
108	32	73	5	9	-2.271	-1.183	0.000155566	0.00471622	1176	Cr_DMini_673A11.ab1	CUST_17377_PI416193500	145607243	XP_361631.2	hypothetical protein [Magnaporthe oryzae 70-15] 	Fungus
22042	7	24	1	2	-3.274	-1.711	0.001362409	0.017564777	1177	craniferina_c23429	CUST_15958_PI416193496	253744201	EET00440.1	High cysteine membrane protein Group 2 [Giardia intestinalis ATCC 50581]	Fungus
17470	37065	80013	2625	16859	-2.131	-1.092	3.11E-05	0.001982407	1178	craniferina_lrc98	CUST_187_PI416193500	258573977	XP_002541170.1	conserved hypothetical protein [Uncinocarpus reesii 1704] 	Fungus
10085	1017	2340	141	869	-2.21	-1.144	9.62E-05	0.003650919	1179	Cr_DMini_4609A09.ab1	CUST_17041_PI416193500	121702659	XP_001269594.1	hypothetical protein ACLA_028940 [Aspergillus clavatus NRRL 1] 	Fungus
31400	442	1479	193	724	-3.3	-1.722	0.001383623	0.0177317	1180	craniferina_lrc26813	CUST_19166_PI416193496	NA	NA	NA	Fungus
17151	79	20	29	3	3.726	1.898	0.001639287	0.019695123	1181	craniferina_c25169	CUST_17591_PI416193496	NA	NA	NA	Fungus
32519	11	2	7	0	4.852	2.279	0.001975555	0.022136322	1182	craniferina_c12872	CUST_6608_PI416193496	NA	NA	NA	Fungus
20518	11	60	8	41	-6.671	-2.738	0.002219319	0.023896241	1183	craniferina_c25924	CUST_18306_PI416193496	NA	NA	NA	Fungus
33761	906	2276	348	469	-2.598	-1.377	0.000639376	0.011083148	1184	craniferina_c5038	CUST_7055_PI416193500	225850691	YP_002730925.1	hypothetical protein PERMA_1142 [Persephonella marina EX-H1] 	Fungus
16731	594	259	30	17	2.293	1.197	0.000194842	0.005416372	1185	craniferina_lrc157	CUST_297_PI416193500	156052341	XP_001592097.1	hypothetical protein SS1G_06336 [Sclerotinia sclerotiorum 1980] 	Algae
4857	966	2383	375	575	-2.536	-1.342	0.000558007	0.010258473	1186	craniferina_c5038	CUST_7056_PI416193500	225850691	YP_002730925.1	hypothetical protein PERMA_1142 [Persephonella marina EX-H1] 	Fungus
15101	115	290	16	45	-2.505	-1.325	0.00051473	0.009753383	1187	craniferina_c26916	CUST_19264_PI416193496	67537968	XP_662758.1	hypothetical protein AN5154.2 [Aspergillus nidulans FGSC A4] 	Fungus
8807	34117	16275	3283	1934	2.1	1.07	1.44E-05	0.001276531	1188	craniferina_lrc570	CUST_1051_PI416193500	240281531	EER45034.1	60S ribosomal protein L13a [Ajellomyces capsulatus H143]	Fungus
22716	225	88	50	15	2.539	1.345	0.000571125	0.010378531	1189	craniferina_c14415	CUST_7917_PI416193496	212527556	XP_002143935.1	"clathrin-coated vesiclec protein (Bud7), putative [Penicillium marneffei ATCC 18224] "	Fungus
40806	802	307	252	64	2.561	1.357	0.000604459	0.010714876	1190	craniferina_c7716	CUST_9481_PI416193500	226290267	EEH45751.1	conserved hypothetical protein [Paracoccidioides brasiliensis Pb18]	Fungus
42824	93	43	9	2	2.172	1.119	7.00E-05	0.003122008	1191	craniferina_c26287	CUST_18651_PI416193496	NA	NA	NA	Fungus
21622	168	598	55	167	-3.601	-1.848	0.001629905	0.019615366	1192	craniferina_c8371	CUST_10017_PI416193500	NA	NA	NA	Fungus
39393	54	24	5	6	2.25	1.17	0.000150153	0.004642784	1193	craniferina_c25152	CUST_17574_PI416193496	189197301	XP_001934988.1	betaine aldehyde dehydrogenase 1 [Pyrenophora tritici-repentis Pt-1C-BFP] 	Fungus
652	86	178	2	19	-2.071	-1.05	5.50E-06	0.000765937	1194	craniferina_c24880	CUST_17323_PI416193496	NA	NA	NA	Fungus
7858	8233	3898	1447	414	2.098	1.069	1.50E-05	0.001315808	1195	craniferina_lrc404	CUST_757_PI416193500	169768074	XP_001818508.1	hypothetical protein [Aspergillus oryzae RIB40] 	Fungus
31972	12	4	3	3	3.217	1.686	0.001379257	0.017692438	1196	craniferina_c25757	CUST_18145_PI416193496	NA	NA	NA	Fungus
22075	2048	933	458	112	2.168	1.117	6.76E-05	0.003061901	1197	craniferina_c10626	CUST_11413_PI416193500	NA	NA	NA	Fungus
31412	29	62	4	2	-2.156	-1.108	5.81E-05	0.002803525	1198	craniferina_c5903	CUST_1927_PI416193496	296809846	XP_002845261.1	phosducin [Arthroderma otae CBS 113480] 	Fungus
3550	53	123	13	4	-2.368	-1.244	0.000309824	0.00709529	1199	craniferina_c21414	CUST_14054_PI416193496	239607220	EEQ84207.1	snoRNP assembly factor Naf1 [Ajellomyces dermatitidis ER-3]	Fungus
44135	82	180	15	7	-2.206	-1.142	0.000103743	0.003807186	1200	craniferina_c1470	CUST_2586_PI416193500	154273360	XP_001537532.1	predicted protein [Ajellomyces capsulatus NAm1] 	Fungus
22347	227	80	38	8	2.836	1.504	0.001028984	0.01485447	1201	craniferina_c22595	CUST_14806_PI416193500	NA	NA	NA	Fungus
13250	3	13	1	3	-5.11	-2.353	0.002108141	0.023082507	1202	craniferina_c12947	CUST_6668_PI416193496	NA	NA	NA	Fungus
38756	656	1404	59	80	-2.144	-1.1	4.98E-05	0.0026011	1203	craniferina_c5203	CUST_7223_PI416193500	239607542	EEQ84529.1	DNA repair protein Rad7 [Ajellomyces dermatitidis ER-3]	Fungus
2839	65551	31112	7846	2004	2.1	1.071	1.85E-05	0.001499379	1204	craniferina_lrc399	CUST_750_PI416193500	261360179	EEY22607.1	40S ribosomal protein S3 [Verticillium albo-atrum VaMs.102]	Fungus
35788	123	302	39	61	-2.517	-1.332	0.000560757	0.010270791	1205	craniferina_c3269	CUST_5063_PI416193500	240276106	EER39618.1	heat shock protein [Ajellomyces capsulatus H143]	Fungus
29204	7969	3334	1073	202	2.379	1.25	0.000334026	0.00745078	1206	craniferina_c15937	CUST_13521_PI416193500	67537496	XP_662522.1	hypothetical protein AN4918.2 [Aspergillus nidulans FGSC A4] 	Fungus
29852	45	2	35	1	12.146	3.602	0.002603414	0.026556246	1207	craniferina_c26636	CUST_18991_PI416193496	NA	NA	NA	Algae
26874	93	211	15	26	-2.265	-1.179	0.000172441	0.005016037	1208	craniferina_c11631	CUST_12004_PI416193500	154309191	XP_001553930.1	hypothetical protein BC1G_07490 [Botryotinia fuckeliana B05.10] 	Fungus
22802	13402	5986	1593	723	2.239	1.163	0.000138883	0.00440802	1209	craniferina_c25077	CUST_15084_PI416193500	258566481	XP_002583985.1	conserved hypothetical protein [Uncinocarpus reesii 1704] 	Fungus
3696	163	414	38	138	-2.49	-1.316	0.00052352	0.009854367	1210	craniferina_c4789	CUST_6794_PI416193500	2894356	CAA74005.1	nitrate reductase (NADPH) [Phaeosphaeria nodorum] 	Fungus
15518	86	208	13	13	-2.439	-1.286	0.000429803	0.00867893	1211	craniferina_c8361	CUST_10008_PI416193500	NA	NA	NA	Fungus
8419	15	35	1	6	-2.322	-1.216	0.000248138	0.006181156	1212	craniferina_c1831	CUST_3123_PI416193500	170293737	ACB12920.1	putative transcription factor PacC [Exophiala dermatitidis]	Algae
33344	31	69	6	10	-2.227	-1.155	0.000128021	0.004231341	1213	craniferina_c18865	CUST_11623_PI416193496	NA	NA	NA	Fungus
31689	607	279	141	54	2.166	1.115	7.09E-05	0.003131239	1214	craniferina_c23879	CUST_16384_PI416193496	242765554	XP_002340998.1	replication protein A 70 kDa DNA-binding subunit [Talaromyces stipitatus ATCC 10500] 	Fungus
24213	99	207	14	52	-2.056	-1.04	3.14E-06	0.000603262	1215	craniferina_c26965	CUST_19313_PI416193496	242784804	XP_002480466.1	"TBP associated factor (Mot1), putative [Talaromyces stipitatus ATCC 10500] "	Algae
28115	104	297	15	58	-2.841	-1.507	0.001049361	0.014985425	1216	craniferina_lrc18855	CUST_11613_PI416193496	116207960	XP_001229789.1	hypothetical protein CHGG_03273 [Chaetomium globosum CBS 148.51] 	Fungus
10330	47	23	5	5	2.089	1.063	1.41E-05	0.001255608	1217	craniferina_c14075	CUST_7636_PI416193496	NA	NA	NA	Fungus
15973	287	2524	19	1333	-7.952	-2.991	0.002474083	0.025694772	1218	craniferina_lrc56	CUST_105_PI416193500	261193224	XP_002623018.1	hypothetical protein BDBG_06198 [Ajellomyces dermatitidis SLH14081] 	Fungus
32988	82	183	16	9	-2.274	-1.185	0.000194696	0.005416005	1219	Cr_WMini_4129C05.ab1	CUST_19775_PI416193500	261358796	EEY21224.1	FUN34 [Verticillium albo-atrum VaMs.102]	Fungus
26998	640	295	28	47	2.189	1.131	9.26E-05	0.003581695	1220	craniferina_c11752	CUST_12071_PI416193500	37523158	NP_926535.1	hypothetical protein glr3589 [Gloeobacter violaceus PCC 7421] 	Algae
43174	677	1491	69	312	-2.177	-1.122	8.32E-05	0.003404164	1221	craniferina_c22061	CUST_14671_PI416193496	189210026	XP_001941345.1	conserved hypothetical protein [Pyrenophora tritici-repentis Pt-1C-BFP] 	Fungus
22745	425	207	56	4	2.044	1.031	1.10E-06	0.000335058	1222	craniferina_c15680	CUST_13422_PI416193500	170572350	XP_001892075.1	hypothetical protein Bm1_02890 [Brugia malayi] 	Algae
8045	38	77	1	6	-2.043	-1.03	9.48E-07	0.0003018	1223	craniferina_c26358	CUST_18722_PI416193496	224078565	XP_002305558.1	predicted protein [Populus trichocarpa] 	Fungus
1491	343	112	81	17	3.023	1.596	0.001296984	0.017105497	1224	craniferina_c15770	CUST_9030_PI416193496	169779629	XP_001824279.1	hypothetical protein [Aspergillus oryzae RIB40] 	Fungus
21139	66	140	8	21	-2.131	-1.091	4.42E-05	0.0024157	1225	craniferina_c5584	CUST_1776_PI416193496	154292987	XP_001547053.1	26S protease regulatory subunit 8 [Botryotinia fuckeliana B05.10] 	Fungus
38030	266	542	23	15	-2.045	-1.032	1.49E-06	0.000385976	1226	craniferina_lrc14645	CUST_8104_PI416193496	NA	NA	NA	Fungus
16805	34	16	1	8	2.472	1.306	0.000518287	0.009787642	1227	craniferina_c14596	CUST_8066_PI416193496	226288244	EEH43756.1	"dolichyl pyrophosphate Man9GlcNAc2 alpha-1,3-glucosyltransferase [Paracoccidioides brasiliensis Pb18]"	Fungus
22982	10	29	2	9	-2.817	-1.494	0.001047066	0.014972303	1228	craniferina_c23969	CUST_16467_PI416193496	NA	NA	NA	Fungus
15979	5921	14026	940	4606	-2.31	-1.208	0.000247263	0.006163119	1229	craniferina_c1169	CUST_2087_PI416193500	145238226	XP_001391760.1	hypothetical protein An07g06840 [Aspergillus niger] 	Fungus
19008	540	264	41	8	2.046	1.033	1.94E-06	0.000453341	1230	craniferina_c12689	CUST_12441_PI416193500	238483475	XP_002372976.1	"transcription initiation factor TFIID subunit, putative [Aspergillus flavus NRRL3357] "	Fungus
14730	6780	3203	1420	195	2.088	1.062	1.68E-05	0.001403245	1231	craniferina_c3322	CUST_5129_PI416193500	156061897	XP_001596871.1	conserved hypothetical protein [Sclerotinia sclerotiorum 1980] 	Fungus
35771	1625	3753	470	872	-2.331	-1.221	0.000279335	0.006614619	1232	craniferina_c10600	CUST_4895_PI416193496	258573805	XP_002541084.1	predicted protein [Uncinocarpus reesii 1704] 	Algae
30423	1597	3412	332	348	-2.162	-1.112	7.64E-05	0.003268867	1233	Cr_WMidi_8257G07.ab1	CUST_18707_PI416193500	171691558	XP_001910704.1	hypothetical protein [Podospora anserina S mat+] 	Algae
25158	473	8	377	2	36.168	5.177	0.002992405	0.029003154	1234	craniferina_lrc386	CUST_725_PI416193500	295674241	XP_002797666.1	hypothetical protein PAAG_00205 [Paracoccidioides brasiliensis Pb01] 	Fungus
23697	267	3	226	3	43.134	5.431	0.00302936	0.029227159	1235	craniferina_c13687	CUST_12739_PI416193500	116200362	XP_001225993.1	hypothetical protein CHGG_10726 [Chaetomium globosum CBS 148.51] 	Fungus
6716	3	6	1	1	-2.102	-1.072	2.48E-05	0.001739008	1236	craniferina_c12362	CUST_6184_PI416193496	NA	NA	NA	Fungus
23252	169	471	27	64	-2.796	-1.483	0.001038923	0.014929209	1237	craniferina_c13562	CUST_7200_PI416193496	226289479	EEH44985.1	bud emergence protein [Paracoccidioides brasiliensis Pb18]	Fungus
41514	74033	34241	11710	3507	2.152	1.106	6.93E-05	0.003108831	1238	Cr_WMini_4225F07.ab1	CUST_19903_PI416193500	226293527	EEH48947.1	60S ribosomal protein L126 [Paracoccidioides brasiliensis Pb18]	Fungus
10540	20	3	14	1	5.902	2.561	0.002370598	0.02497273	1239	craniferina_c24375	CUST_16850_PI416193496	NA	NA	NA	Fungus
13788	6	17	1	4	-2.692	-1.429	0.000890389	0.013529457	1240	craniferina_c17666	CUST_10522_PI416193496	NA	NA	NA	Fungus
25783	597	1785	369	560	-3.276	-1.712	0.0015425	0.019002871	1241	craniferina_c2807	CUST_4479_PI416193500	NA	NA	NA	Fungus
6038	40	94	4	15	-2.33	-1.22	0.000287747	0.006762725	1242	craniferina_c1754	CUST_3018_PI416193500	119500996	XP_001267255.1	hypothetical protein NFIA_108520 [Neosartorya fischeri NRRL 181] 	Fungus
4118	179	543	27	235	-2.872	-1.522	0.001158931	0.015950662	1243	Cr_DMini_673E10.ab1	CUST_17457_PI416193500	226290330	EEH45814.1	37S ribosomal protein Mrp17 [Paracoccidioides brasiliensis Pb18]	Fungus
6799	707	328	139	21	2.129	1.09	4.77E-05	0.002535375	1244	craniferina_c28126	CUST_20370_PI416193496	NA	NA	NA	Fungus
1292	34	83	10	15	-2.526	-1.337	0.000617607	0.010848852	1245	craniferina_c24838	CUST_17283_PI416193496	NA	NA	NA	Fungus
17859	45	101	8	26	-2.24	-1.163	0.000161381	0.004811088	1246	craniferina_c4553	CUST_6550_PI416193500	295665564	XP_002793333.1	chitin synthase D [Paracoccidioides brasiliensis Pb01] 	Fungus
8177	394	186	87	14	2.085	1.06	1.79E-05	0.001468823	1247	craniferina_c6073	CUST_2014_PI416193496	121701329	XP_001268929.1	"Coatomer subunit epsilon, putative [Aspergillus clavatus NRRL 1] "	Fungus
32330	2227	1079	322	37	2.05	1.036	3.92E-06	0.00067318	1248	craniferina_c20461	CUST_14584_PI416193500	169623094	XP_001804955.1	hypothetical protein SNOG_14772 [Phaeosphaeria nodorum SN15] 	Fungus
20831	75	5	60	5	10.562	3.401	0.002679411	0.026988145	1249	craniferina_c2688	CUST_4329_PI416193500	169613667	XP_001800250.1	hypothetical protein SNOG_09966 [Phaeosphaeria nodorum SN15] 	Fungus
41054	2380	903	432	210	2.658	1.41	0.000857378	0.01325442	1250	Cr_DMini_3841A06.ab1	CUST_16863_PI416193500	212532549	XP_002146431.1	DDHD domain protein [Penicillium marneffei ATCC 18224] 	Fungus
17683	117	45	15	7	2.624	1.392	0.000795116	0.012593807	1251	craniferina_c15298	CUST_8648_PI416193496	NA	NA	NA	Fungus
19629	103	50	3	7	2.072	1.051	1.26E-05	0.001202299	1252	craniferina_c4235	CUST_6222_PI416193500	115391151	XP_001213080.1	predicted protein [Aspergillus terreus NIH2624] 	Algae
14193	63391	23991	14820	6989	2.674	1.419	0.000898327	0.013604422	1253	craniferina_lrc24524	CUST_16990_PI416193496	758640	CAA59972.1	aspartic proteinase [Penicillium roquefortii]	Fungus
15065	7	2	3	0	3.533	1.821	0.001746827	0.020444695	1254	craniferina_c19489	CUST_12218_PI416193496	115433911	XP_001217610.1	conserved hypothetical protein [Aspergillus terreus NIH2624] 	Fungus
8121	32	92	6	15	-2.85	-1.511	0.00115328	0.015900792	1255	craniferina_c10155	CUST_11142_PI416193500	189194349	XP_001933513.1	conserved hypothetical protein [Pyrenophora tritici-repentis Pt-1C-BFP] 	Fungus
36297	200	41	117	13	4.138	2.049	0.002055095	0.022690675	1256	craniferina_c2968	CUST_4686_PI416193500	169599817	XP_001793331.1	hypothetical protein SNOG_02734 [Phaeosphaeria nodorum SN15] 	Fungus
30758	1885	841	248	81	2.235	1.16	0.000161525	0.004811856	1257	craniferina_c15303	CUST_13277_PI416193500	154292047	XP_001546601.1	hypothetical protein BC1G_14398 [Botryotinia fuckeliana B05.10] 	Fungus
3949	2	4	0	1	-2.027	-1.02	6.58E-07	0.000250422	1258	Cr_WMini_3841H11.ab1	CUST_19737_PI416193500	239610966	EEQ87953.1	calcofluor white hypersensitive protein [Ajellomyces dermatitidis ER-3]	Algae
32398	18497	8463	2728	931	2.18	1.124	0.000100439	0.003734659	1259	craniferina_lrc364	CUST_686_PI416193500	154310373	XP_001554518.1	hypothetical protein BC1G_07106 [Botryotinia fuckeliana B05.10] 	Algae
27104	6462	1518	3267	24	3.778	1.918	0.001909956	0.021609864	1260	craniferina_c1622	CUST_2812_PI416193500	145231624	XP_001399288.1	hypothetical protein An02g01480 [Aspergillus niger] 	Fungus
24469	281	135	63	18	2.064	1.045	1.10E-05	0.001139342	1261	craniferina_c17977	CUST_10793_PI416193496	NA	NA	NA	Fungus
37241	266	94	19	38	2.987	1.579	0.001356534	0.017551639	1262	craniferina_c12200	CUST_12265_PI416193500	169768472	XP_001818706.1	hypothetical protein [Aspergillus oryzae RIB40] 	Fungus
43042	1158	2613	235	106	-2.286	-1.193	0.000241631	0.006085641	1263	craniferina_lrc405	CUST_26_PI416193496	NA	NA	NA	Algae
19856	16077	37962	3225	3797	-2.384	-1.253	0.000412229	0.008459002	1264	craniferina_c1912	CUST_3253_PI416193500	145248722	XP_001400700.1	hypothetical protein An14g00710 [Aspergillus niger] 	Fungus
11987	49	116	14	25	-2.408	-1.268	0.000456309	0.009031549	1265	craniferina_c23911	CUST_14946_PI416193500	255570232	XP_002526076.1	"chaperone clpb, putative [Ricinus communis] "	Algae
13941	3732	8409	1204	1583	-2.3	-1.201	0.000265897	0.006413749	1266	craniferina_c7521	CUST_9311_PI416193500	291178504	EFE34293.1	hypothetical protein ARB_06692 [Arthroderma benhamiae CBS 112371]	Fungus
7776	73	153	5	20	-2.073	-1.052	1.53E-05	0.001328059	1267	craniferina_c18321	CUST_14388_PI416193500	189189322	XP_001931000.1	conserved hypothetical protein [Pyrenophora tritici-repentis Pt-1C-BFP] 	Fungus
32153	7	42	1	42	-4.795	-2.261	0.002302543	0.024474575	1268	craniferina_c22241	CUST_14845_PI416193496	259481078	CBF74281.1	TPA: diacylglycerol acyltransferase type 2A (AFU_orthologue; AFUA_7G03700) [Aspergillus nidulans FGSC A4]	Fungus
11882	6	13	1	2	-2.29	-1.196	0.000252179	0.006235532	1269	craniferina_c20552	CUST_13233_PI416193496	156045874	XP_001589492.1	hypothetical protein SS1G_09213 [Sclerotinia sclerotiorum 1980] 	Fungus
4191	4	10	1	3	-2.66	-1.411	0.000899226	0.013604676	1270	craniferina_c20408	CUST_13097_PI416193496	297823867	XP_002879816.1	hypothetical protein ARALYDRAFT_483004 [Arabidopsis lyrata subsp. lyrata] 	Fungus
36051	101	40	51	6	2.354	1.235	0.00036637	0.007899825	1271	Cr_DMini_1249A07.ab1	CUST_16551_PI416193500	169597663	XP_001792255.1	hypothetical protein SNOG_01620 [Phaeosphaeria nodorum SN15] 	Fungus
28944	202	587	20	25	-2.916	-1.544	0.001278732	0.016919534	1272	craniferina_lrc9640	CUST_10839_PI416193500	242780817	XP_002479674.1	conserved hypothetical protein [Talaromyces stipitatus ATCC 10500] 	Fungus
14929	55	125	10	7	-2.286	-1.193	0.000248367	0.006182612	1273	craniferina_c9876	CUST_4393_PI416193496	240277990	EER41497.1	CCR4-NOT core complex subunit Not4 [Ajellomyces capsulatus H143]	Fungus
6812	17	6	5	2	2.864	1.518	0.001228612	0.016530085	1274	craniferina_c26894	CUST_19242_PI416193496	261191592	XP_002622204.1	GMP synthase subunit B [Ajellomyces dermatitidis SLH14081] 	Fungus
36019	8885	18794	1508	3216	-2.114	-1.08	4.35E-05	0.002392392	1275	craniferina_c1798	CUST_3083_PI416193500	145613992	XP_363289.2	hypothetical protein MGG_01215 [Magnaporthe oryzae 70-15] 	Algae
14396	201	2	171	0	45.442	5.506	0.003227794	0.030470767	1276	craniferina_c13687	CUST_12740_PI416193500	116200362	XP_001225993.1	hypothetical protein CHGG_10726 [Chaetomium globosum CBS 148.51] 	Fungus
33669	565	238	113	11	2.349	1.232	0.000364842	0.007871037	1277	craniferina_c18535	CUST_11311_PI416193496	NA	NA	NA	Fungus
28724	898	1874	165	254	-2.1	-1.07	3.34E-05	0.002063049	1278	Cr_DMini_673F01.ab1	CUST_17461_PI416193500	159469983	XP_001693139.1	predicted protein [Chlamydomonas reinhardtii] 	Algae
44304	10	22	3	1	-2.194	-1.133	0.00011975	0.004046562	1279	craniferina_c18123	CUST_14352_PI416193500	291182192	EFE37895.1	hypothetical protein TRV_07441 [Trichophyton verrucosum HKI 0517]	Fungus
31685	2289	944	786	170	2.362	1.24	0.000385188	0.008133461	1280	craniferina_c15061	CUST_8460_PI416193496	NA	NA	NA	Fungus
28153	1176	3152	401	522	-2.779	-1.475	0.001104925	0.015479209	1281	Cr_DMidi_9697G05.ab1	CUST_16514_PI416193500	NA	NA	NA	Algae
40266	47	3	38	1	7.889	2.98	0.002709562	0.027172973	1282	craniferina_c24267	CUST_16747_PI416193496	169604302	XP_001795572.1	hypothetical protein SNOG_05162 [Phaeosphaeria nodorum SN15] 	Fungus
25267	6655	18184	581	5333	-2.666	-1.414	0.000935846	0.013975283	1283	craniferina_lrc28324	CUST_15373_PI416193500	258573977	XP_002541170.1	conserved hypothetical protein [Uncinocarpus reesii 1704] 	Fungus
25109	7133	3432	1098	385	2.07	1.05	1.61E-05	0.001373408	1284	Cr_WMini_4129H04.ab1	CUST_19826_PI416193500	296804608	XP_002843156.1	60S ribosomal protein L28 [Arthroderma otae CBS 113480] 	Fungus
2747	4155	8939	335	1969	-2.118	-1.082	4.97E-05	0.0026011	1285	craniferina_c5505	CUST_1732_PI416193496	NA	NA	NA	Fungus
41317	307	126	86	41	2.453	1.295	0.000570359	0.010378531	1286	craniferina_c16887	CUST_9910_PI416193496	NA	NA	NA	Fungus
2406	962	426	101	88	2.286	1.193	0.000255888	0.0062745	1287	craniferina_c13385	CUST_7049_PI416193496	NA	NA	NA	Algae
44189	4	14	2	6	-3.365	-1.75	0.001718995	0.020205994	1288	craniferina_c22950	CUST_15505_PI416193496	145228709	XP_001388663.1	hypothetical protein An01g02250 [Aspergillus niger] 	Fungus
16697	48982	23633	6549	2560	2.069	1.049	1.63E-05	0.001376349	1289	craniferina_lrc161	CUST_306_PI416193500	119173307	XP_001239129.1	hypothetical protein CIMG_10151 [Coccidioides immitis RS] 	Fungus
7169	23	48	6	3	-2.092	-1.065	3.10E-05	0.001978582	1290	craniferina_c24563	CUST_15019_PI416193500	156053896	XP_001592874.1	hypothetical protein SS1G_05796 [Sclerotinia sclerotiorum 1980] 	Fungus
32570	615	266	179	41	2.261	1.177	0.0002288	0.005931484	1291	Cr_DMini_4609H06.ab1	CUST_17169_PI416193500	NA	NA	NA	Algae
11956	176	82	25	6	2.13	1.091	6.47E-05	0.002987183	1292	craniferina_c11953	CUST_5868_PI416193496	258569467	XP_002543537.1	predicted protein [Uncinocarpus reesii 1704] 	Fungus
23745	9	21	1	1	-2.228	-1.156	0.000176617	0.005092074	1293	craniferina_c20238	CUST_12937_PI416193496	NA	NA	NA	Algae
43451	9	3	4	1	2.764	1.467	0.001102099	0.015450244	1294	craniferina_c17397	CUST_10302_PI416193496	NA	NA	NA	Algae
22841	12526	30298	2232	4418	-2.43	-1.281	0.000531243	0.009949331	1295	craniferina_c2323	CUST_3843_PI416193500	NA	NA	NA	Fungus
11315	49	108	13	25	-2.196	-1.135	0.000133729	0.004312271	1296	craniferina_c1332	CUST_156_PI416193496	295661907	XP_002791508.1	conserved hypothetical protein [Paracoccidioides brasiliensis Pb01] 	Fungus
20955	24	54	3	11	-2.247	-1.168	0.000215818	0.005788154	1297	craniferina_c11023	CUST_11654_PI416193500	295673356	XP_002797224.1	conserved hypothetical protein [Paracoccidioides brasiliensis Pb01] 	Algae
24228	25352	12272	1797	2405	2.088	1.062	3.06E-05	0.00197605	1298	craniferina_lrc407	CUST_762_PI416193500	296804608	XP_002843156.1	60S ribosomal protein L28 [Arthroderma otae CBS 113480] 	Fungus
44653	742	1502	26	177	-2.017	-1.012	9.24E-07	0.000298975	1299	craniferina_c5922	CUST_1939_PI416193496	226288083	EEH43596.1	NADH-ubiquinone oxidoreductase 23 kDa subunit [Paracoccidioides brasiliensis Pb18]	Fungus
12423	3210	1553	509	283	2.074	1.052	2.16E-05	0.001610725	1300	craniferina_c20268	CUST_14567_PI416193500	159129170	EDP54284.1	replication protein A 70 kDa DNA-binding subunit [Aspergillus fumigatus A1163]	Fungus
33090	5890	2228	1358	311	2.61	1.384	0.000877556	0.013444575	1301	craniferina_c17423	CUST_14162_PI416193500	256735398	EEU48744.1	hypothetical protein NECHADRAFT_98912 [Nectria haematococca mpVI 77-13-4]	Fungus
36823	36	85	6	20	-2.309	-1.207	0.00032092	0.007261771	1302	craniferina_c5047	CUST_7070_PI416193500	NA	NA	NA	Algae
28086	6	23	1	20	-2.97	-1.571	0.001437111	0.018174808	1303	craniferina_c22352	CUST_14949_PI416193496	159485390	XP_001700727.1	"calcium-transporting ATPase, endoplasmic reticulum-type [Chlamydomonas reinhardtii] "	Algae
25532	3105	1542	457	233	2.015	1.011	1.12E-06	0.000337707	1304	craniferina_c10349	CUST_11248_PI416193500	169598686	XP_001792766.1	hypothetical protein SNOG_02148 [Phaeosphaeria nodorum SN15] 	Fungus
10028	37	108	14	26	-3.06	-1.614	0.00156499	0.019186185	1305	craniferina_lrc3310	CUST_5112_PI416193500	NA	NA	NA	Algae
21595	883	375	66	34	2.357	1.237	0.000417179	0.008517682	1306	craniferina_c1451	CUST_2551_PI416193500	212543533	XP_002151921.1	"oxysterol binding protein (Osh7), putative [Penicillium marneffei ATCC 18224] "	Fungus
15465	4	15	2	4	-3.75	-1.907	0.002084398	0.022902527	1307	craniferina_c20050	CUST_12755_PI416193496	NA	NA	NA	Fungus
1373	155	327	8	17	-2.111	-1.078	5.39E-05	0.002702687	1308	craniferina_c22619	CUST_15193_PI416193496	NA	NA	NA	Fungus
42215	36	16	5	5	2.209	1.144	0.000169744	0.004955393	1309	craniferina_c13268	CUST_12619_PI416193500	171691649	XP_001910749.1	hypothetical protein [Podospora anserina S mat+] 	Fungus
17067	1046	490	38	140	2.201	1.138	0.000157068	0.004741759	1310	craniferina_c7761	CUST_3002_PI416193496	119184751	XP_001243245.1	hypothetical protein CIMG_07141 [Coccidioides immitis RS] 	Fungus
18329	51	139	12	34	-2.714	-1.44	0.001099383	0.015432037	1311	craniferina_c25351	CUST_17767_PI416193496	NA	NA	NA	Algae
39473	83387	40880	10240	6770	2.048	1.034	1.17E-05	0.001176949	1312	craniferina_lrc28207	CUST_15328_PI416193500	258571247	XP_002544427.1	elongation of fatty acids protein 2 [Uncinocarpus reesii 1704] 	Fungus
42675	160	68	27	5	2.338	1.225	0.00039655	0.008262057	1313	craniferina_c10332	CUST_4711_PI416193496	NA	NA	NA	Fungus
42246	858	1928	152	200	-2.264	-1.179	0.000257002	0.006282901	1314	craniferina_c10263	CUST_4661_PI416193496	NA	NA	NA	Algae
24609	388	872	147	24	-2.382	-1.252	0.000492468	0.009466765	1315	craniferina_c9531	CUST_10778_PI416193500	70997303	XP_753401.1	adenylate-forming enzyme AfeA [Aspergillus fumigatus Af293] 	Fungus
5065	79	5	62	2	10.566	3.401	0.00305217	0.029356879	1316	craniferina_c12842	CUST_12498_PI416193500	NA	NA	NA	Algae
24532	3	7	1	1	-2.627	-1.393	0.000968857	0.01429537	1317	craniferina_c11614	CUST_5609_PI416193496	68161261	AAY87037.1	CmfA-like protein [Hartmannella vermiformis]	Fungus
38097	625	1316	67	198	-2.099	-1.07	5.03E-05	0.002611864	1318	craniferina_lrc6375	CUST_2181_PI416193496	226291730	EEH47158.1	pi-transporter A-1 [Paracoccidioides brasiliensis Pb18]	Fungus
45184	40	16	8	0	2.469	1.304	0.000669107	0.01136646	1319	craniferina_c26061	CUST_18441_PI416193496	NA	NA	NA	Fungus
36033	6	15	1	4	-2.689	-1.427	0.001099321	0.015432037	1320	craniferina_c23657	CUST_16173_PI416193496	NA	NA	NA	Fungus
35370	61	123	17	10	-2.062	-1.044	2.14E-05	0.001597739	1321	craniferina_c13365	CUST_7032_PI416193496	NA	NA	NA	Fungus
31154	171	82	31	14	2.088	1.062	4.24E-05	0.002352758	1322	craniferina_c12384	CUST_12350_PI416193500	296809029	XP_002844853.1	"1,4-alpha-glucan branching enzyme [Arthroderma otae CBS 113480] "	Fungus
2249	1105	484	289	234	2.472	1.305	0.000680685	0.0114887	1323	craniferina_c4908	CUST_1448_PI416193496	NA	NA	NA	Fungus
9306	19	37	3	1	-2.008	-1.006	1.57E-06	0.000397898	1324	craniferina_c15569	CUST_8868_PI416193496	159475094	XP_001695658.1	hypothetical protein CHLREDRAFT_119168 [Chlamydomonas reinhardtii] 	Algae
18043	52	110	15	6	-2.178	-1.123	0.000138005	0.004387	1325	craniferina_c10779	CUST_11500_PI416193500	NA	NA	NA	Algae
22427	603	236	175	43	2.506	1.325	0.00075336	0.012186469	1326	craniferina_c23700	CUST_16213_PI416193496	154294578	XP_001547729.1	hypothetical protein BC1G_13759 [Botryotinia fuckeliana B05.10] 	Fungus
10277	72	7	51	4	7.818	2.967	0.003019611	0.029153806	1327	craniferina_lrc8932	CUST_10429_PI416193500	NA	NA	NA	Fungus
34276	49	111	5	7	-2.262	-1.177	0.000276497	0.006570306	1328	craniferina_c28018	CUST_20285_PI416193496	NA	NA	NA	Fungus
36789	72	240	17	156	-2.961	-1.566	0.001547031	0.019047175	1329	craniferina_c8267	CUST_9928_PI416193500	296418517	XP_002838877.1	hypothetical protein [Tuber melanosporum Mel28] 	Fungus
32904	17	2	10	0	6.729	2.75	0.002925148	0.028547824	1330	craniferina_c6084	CUST_8119_PI416193500	115398095	XP_001214639.1	conserved hypothetical protein [Aspergillus terreus NIH2624] 	Fungus
36787	1938	5660	683	2449	-2.894	-1.533	0.001458336	0.018354403	1331	craniferina_lrc28276	CUST_20481_PI416193496	NA	NA	NA	Fungus
2796	90	323	19	265	-2.923	-1.548	0.00149851	0.018690796	1332	craniferina_c13446	CUST_7103_PI416193496	189195052	XP_001933864.1	eukaryotic translation initiation factor 6 [Pyrenophora tritici-repentis Pt-1C-BFP] 	Algae
39842	68028	31991	8243	2776	2.122	1.085	7.83E-05	0.003304877	1333	Cr_WMini_4225F07.ab1	CUST_19902_PI416193500	226293527	EEH48947.1	60S ribosomal protein L126 [Paracoccidioides brasiliensis Pb18]	Fungus
632	53	142	9	39	-2.636	-1.398	0.001033942	0.014878608	1334	craniferina_c11110	CUST_5258_PI416193496	169595838	XP_001791343.1	hypothetical protein SNOG_00663 [Phaeosphaeria nodorum SN15] 	Fungus
19592	54	111	7	7	-2.06	-1.043	2.41E-05	0.001712673	1335	craniferina_c27173	CUST_19512_PI416193496	NA	NA	NA	Algae
33784	789	1815	256	517	-2.316	-1.212	0.000395898	0.008256672	1336	craniferina_lrc21643	CUST_14278_PI416193496	NA	NA	NA	Algae
2291	38	77	2	7	-2.048	-1.034	1.72E-05	0.001433762	1337	craniferina_c9984	CUST_4468_PI416193496	259482949	CBF77911.1	"TPA: RNA polymerase II transcription elongation factor (Ctr9), putative (AFU_orthologue; AFUA_5G05870) [Aspergillus nidulans FGSC A4]"	Fungus
9707	2723	1188	394	219	2.302	1.203	0.000380205	0.008090289	1338	craniferina_c4716	CUST_6703_PI416193500	67522511	XP_659316.1	hypothetical protein AN1712.2 [Aspergillus nidulans FGSC A4] 	Algae
22571	26	55	3	11	-2.071	-1.05	3.53E-05	0.002130347	1339	craniferina_c15515	CUST_8825_PI416193496	238487328	XP_002374902.1	"cell division control protein Cdc4, putative [Aspergillus flavus NRRL3357] "	Algae
27472	82	33	2	3	2.476	1.308	0.000735119	0.012034662	1340	craniferina_c13863	CUST_7460_PI416193496	NA	NA	NA	Fungus
24327	321	99	112	23	3.147	1.654	0.001791524	0.020765062	1341	craniferina_c24279	CUST_16758_PI416193496	242796129	XP_002482735.1	"glycogen debranching enzyme Gdb1, putative [Talaromyces stipitatus ATCC 10500] "	Fungus
5731	1280	284	678	132	4.214	2.075	0.002547322	0.026220978	1342	craniferina_c15382	CUST_8718_PI416193496	NA	NA	NA	Fungus
23311	4218	1472	1072	61	2.798	1.484	0.001349215	0.017499863	1343	craniferina_c1622	CUST_2811_PI416193500	145231624	XP_001399288.1	hypothetical protein An02g01480 [Aspergillus niger] 	Fungus
1553	45	97	6	16	-2.119	-1.083	8.22E-05	0.003380564	1344	craniferina_c23944	CUST_16444_PI416193496	NA	NA	NA	Algae
12155	563	1405	239	606	-2.5	-1.322	0.000783038	0.012475043	1345	craniferina_lrc396	CUST_745_PI416193500	NA	NA	NA	Fungus
19537	10567	5170	746	789	2.056	1.04	2.41E-05	0.001712673	1346	craniferina_lrc407	CUST_761_PI416193500	296804608	XP_002843156.1	60S ribosomal protein L28 [Arthroderma otae CBS 113480] 	Fungus
34850	302	765	39	161	-2.511	-1.328	0.000802526	0.012625016	1347	craniferina_c21140	CUST_13794_PI416193496	240106604	EER24792.1	hypothetical protein CPC735_001370 [Coccidioides posadasii C735 delta SOWgp]	Fungus
7295	48737	19912	10655	1690	2.417	1.273	0.000622965	0.010910057	1348	craniferina_c8103	CUST_9807_PI416193500	146323645	XP_001481546.1	cystathionine beta-lyase MetG [Aspergillus fumigatus Af293] 	Fungus
31946	629	250	212	53	2.445	1.29	0.000681798	0.011494261	1349	craniferina_c14728	CUST_8178_PI416193496	189204696	XP_001938683.1	bud site selection protein 7 [Pyrenophora tritici-repentis Pt-1C-BFP] 	Fungus
43833	2485	1061	611	53	2.296	1.199	0.000377069	0.00804783	1350	craniferina_c14664	CUST_13059_PI416193500	NA	NA	NA	Fungus
954	626	200	251	63	3.057	1.612	0.001722597	0.020236661	1351	craniferina_c13196	CUST_6885_PI416193496	46138327	XP_390854.1	hypothetical protein FG10678.1 [Gibberella zeae PH-1]	Algae
23201	337	671	74	67	-2.014	-1.01	5.07E-06	0.00073291	1352	craniferina_c28167	CUST_20399_PI416193496	NA	NA	NA	Algae
6275	29	13	7	4	2.21	1.144	0.000219686	0.005832474	1353	craniferina_c9885	CUST_4399_PI416193496	NA	NA	NA	Fungus
9181	55	18	17	2	2.938	1.555	0.001577506	0.019235763	1354	craniferina_lrc993	CUST_1788_PI416193500	156044704	XP_001588908.1	hypothetical protein SS1G_10456 [Sclerotinia sclerotiorum 1980] 	Fungus
27335	1298	640	61	106	2.046	1.033	1.97E-05	0.001535025	1355	craniferina_c20733	CUST_13405_PI416193496	NA	NA	NA	Fungus
41358	4591	2088	588	242	2.197	1.135	0.000197248	0.00546605	1356	craniferina_c1355	CUST_2383_PI416193500	154308392	XP_001553532.1	hypothetical protein BC1G_08256 [Botryotinia fuckeliana B05.10] 	Fungus
33085	641	320	37	57	2.021	1.015	8.35E-06	0.000966482	1357	craniferina_c1160	CUST_2074_PI416193500	295665929	XP_002793515.1	60S ribosomal protein L22 [Paracoccidioides brasiliensis Pb01] 	Fungus
25964	44830	19022	5682	1104	2.346	1.23	0.00049085	0.009449028	1358	craniferina_c2273	CUST_3773_PI416193500	NA	NA	NA	Algae
32187	173	87	15	19	2.015	1.011	6.38E-06	0.000841358	1359	craniferina_c16749	CUST_9803_PI416193496	NA	NA	NA	Fungus
31999	1492	580	497	82	2.498	1.321	0.000796077	0.012594142	1360	craniferina_c7716	CUST_9482_PI416193500	226290267	EEH45751.1	conserved hypothetical protein [Paracoccidioides brasiliensis Pb18]	Fungus
32673	10	4	2	2	2.871	1.522	0.001522576	0.01886075	1361	craniferina_c10834	CUST_5063_PI416193496	NA	NA	NA	Fungus
40572	20	8	7	0	2.343	1.229	0.000487395	0.009398623	1362	craniferina_c12417	CUST_6230_PI416193496	225557769	EEH06054.1	conserved hypothetical protein [Ajellomyces capsulatus G186AR]	Fungus
10899	3225	7300	318	2126	-2.212	-1.146	0.000225139	0.005885151	1363	craniferina_lrc23194	CUST_15739_PI416193496	NA	NA	NA	Fungus
39154	922	451	148	10	2.028	1.02	1.17E-05	0.001176949	1364	craniferina_c14436	CUST_7934_PI416193496	115394840	XP_001213431.1	conserved hypothetical protein [Aspergillus terreus NIH2624] 	Algae
22702	3	12	1	7	-3.755	-1.909	0.002379819	0.025034788	1365	Cr_WMini_4129G04.ab1	CUST_19813_PI416193500	NA	NA	NA	Fungus
6941	27	57	8	13	-2.164	-1.114	0.00014562	0.004530129	1366	craniferina_c19851	CUST_12561_PI416193496	NA	NA	NA	Fungus
42611	188	77	66	20	2.381	1.251	0.000572643	0.010378531	1367	craniferina_c19760	CUST_12476_PI416193496	289614131	CBI61500.1	unnamed protein product [Sordaria macrospora]	Fungus
44990	123	50	14	7	2.469	1.304	0.000751115	0.012175889	1368	craniferina_lrc3011	CUST_641_PI416193496	169611877	XP_001799356.1	hypothetical protein SNOG_09053 [Phaeosphaeria nodorum SN15] 	Fungus
40014	46	10	16	4	4.605	2.203	0.002732927	0.027337991	1369	craniferina_c2080	CUST_325_PI416193496	156035659	XP_001585941.1	ribosomal protein L37 [Sclerotinia sclerotiorum 1980] 	Algae
38469	3212	1384	703	106	2.291	1.196	0.000384206	0.008133461	1370	craniferina_c16355	CUST_9495_PI416193496	296424625	XP_002841848.1	hypothetical protein [Tuber melanosporum Mel28] 	Fungus
13660	41	11	11	2	3.795	1.924	0.002415765	0.025269498	1371	craniferina_c15597	CUST_13383_PI416193500	119487667	XP_001262565.1	hypothetical protein NFIA_031010 [Neosartorya fischeri NRRL 181] 	Fungus
29282	2128	642	492	333	3.692	1.884	0.002368783	0.024963803	1372	craniferina_c20298	CUST_12993_PI416193496	NA	NA	NA	Fungus
24387	5	15	2	10	-3.129	-1.646	0.001870023	0.021353057	1373	craniferina_c27530	CUST_19854_PI416193496	154278860	XP_001540243.1	hypothetical protein HCAG_04083 [Ajellomyces capsulatus NAm1] 	Fungus
15740	326	149	67	27	2.18	1.124	0.000175727	0.005081914	1374	craniferina_c25718	CUST_18109_PI416193496	70991803	XP_750750.1	RNA methylase family protein [Aspergillus fumigatus Af293] 	Fungus
10493	42204	19814	5438	2564	2.13	1.091	0.000108074	0.003892988	1375	craniferina_c10930	CUST_11596_PI416193500	295673488	XP_002797290.1	long chain base Stimulates Phosphorylation [Paracoccidioides brasiliensis Pb01] 	Fungus
43929	11	29	5	13	-2.769	-1.469	0.001372785	0.017637176	1376	craniferina_c17296	CUST_10221_PI416193496	2894308	CAA11269.1	polyubiquitin [Nicotiana tabacum]	Fungus
31651	12	3	3	1	3.796	1.924	0.002468081	0.025652051	1377	craniferina_c19041	CUST_11788_PI416193496	169622282	XP_001804550.1	hypothetical protein SNOG_14360 [Phaeosphaeria nodorum SN15] 	Fungus
5445	51	103	9	6	-2.043	-1.031	2.19E-05	0.001618146	1378	craniferina_c26589	CUST_18946_PI416193496	156373881	XP_001629538.1	predicted protein [Nematostella vectensis] 	Algae
28782	109	265	26	54	-2.433	-1.283	0.000702897	0.011715805	1379	craniferina_c23773	CUST_16284_PI416193496	115385080	XP_001209087.1	conserved hypothetical protein [Aspergillus terreus NIH2624] 	Fungus
36972	12	33	3	7	-2.847	-1.509	0.001529411	0.018893024	1380	craniferina_c28009	CUST_20278_PI416193496	225433522	XP_002265845.1	PREDICTED: hypothetical protein [Vitis vinifera]	Algae
3976	76	38	8	8	2.025	1.018	1.31E-05	0.001218754	1381	craniferina_c6641	CUST_8653_PI416193500	189198892	XP_001935783.1	phosphatidylserine decarboxylase proenzyme [Pyrenophora tritici-repentis Pt-1C-BFP] 	Algae
40707	59	144	8	14	-2.444	-1.289	0.000736162	0.012038847	1382	craniferina_c6807	CUST_2414_PI416193496	46105286	XP_380447.1	hypothetical protein FG00271.1 [Gibberella zeae PH-1] 	Fungus
18500	303	141	66	1	2.12	1.084	9.88E-05	0.003708679	1383	craniferina_c21697	CUST_14329_PI416193496	NA	NA	NA	Fungus
11925	885	2347	153	507	-2.636	-1.398	0.001153036	0.015900792	1384	Cr_DMidi_7585B06.ab1	CUST_16126_PI416193500	255949538	XP_002565536.1	Pc22g16200 [Penicillium chrysogenum Wisconsin 54-1255] 	Fungus
40932	4	8	1	2	-2.314	-1.21	0.000447989	0.008897129	1385	craniferina_c21956	CUST_14573_PI416193496	159471752	XP_001694020.1	predicted protein [Chlamydomonas reinhardtii] 	Algae
13116	192	564	25	239	-2.791	-1.481	0.001450846	0.018277077	1386	Cr_DMini_673E10.ab1	CUST_17456_PI416193500	226290330	EEH45814.1	37S ribosomal protein Mrp17 [Paracoccidioides brasiliensis Pb18]	Fungus
9287	6131	2352	1370	285	2.572	1.363	0.001033406	0.014877852	1387	craniferina_c17423	CUST_14161_PI416193500	256735398	EEU48744.1	hypothetical protein NECHADRAFT_98912 [Nectria haematococca mpVI 77-13-4]	Fungus
26889	22805	10048	3766	1036	2.258	1.175	0.000342184	0.007554194	1388	craniferina_c14051	CUST_12843_PI416193500	156065857	XP_001598850.1	hypothetical protein SS1G_00939 [Sclerotinia sclerotiorum 1980] 	Fungus
42062	152	328	44	80	-2.169	-1.117	0.0001727	0.005020013	1389	craniferina_c8041	CUST_9743_PI416193500	NA	NA	NA	Fungus
8404	260	522	41	40	-2.019	-1.014	1.19E-05	0.001183112	1390	craniferina_c27598	CUST_19916_PI416193496	159464162	XP_001690311.1	predicted protein [Chlamydomonas reinhardtii] 	Algae
19146	535	1279	31	130	-2.385	-1.254	0.000626687	0.010956397	1391	craniferina_c23692	CUST_16205_PI416193496	NA	NA	NA	Algae
35445	98	5983	10	9922	-10.499	-3.392	0.00346526	0.031827756	1392	craniferina_c5939	CUST_7980_PI416193500	225560238	EEH08520.1	conserved hypothetical protein [Ajellomyces capsulatus G186AR]	Algae
13173	211	107	15	16	1.988	0.991	1.64E-06	0.000405532	1393	craniferina_c16254	CUST_9414_PI416193496	238495883	XP_002379177.1	conserved hypothetical protein [Aspergillus flavus NRRL3357] 	Fungus
27307	2234	795	677	47	2.735	1.451	0.001365099	0.017582894	1394	craniferina_c8431	CUST_10066_PI416193500	121720200	XP_001276798.1	hypothetical protein ACLA_060400 [Aspergillus clavatus NRRL 1] 	Algae
31349	127	54	24	9	2.345	1.229	0.000550838	0.010183896	1395	craniferina_c24522	CUST_16988_PI416193496	67517547	XP_658594.1	hypothetical protein AN0990.2 [Aspergillus nidulans FGSC A4] 	Fungus
14806	6201	12736	1176	2463	-2.052	-1.037	3.27E-05	0.002042833	1396	craniferina_c1798	CUST_3084_PI416193500	145613992	XP_363289.2	hypothetical protein MGG_01215 [Magnaporthe oryzae 70-15] 	Algae
17421	17	7	3	3	2.776	1.473	0.001459198	0.018355452	1397	craniferina_c25569	CUST_17968_PI416193496	NA	NA	NA	Fungus
29536	3572	7404	251	820	-2.068	-1.048	5.11E-05	0.002637753	1398	craniferina_c17408	CUST_10312_PI416193496	NA	NA	NA	Fungus
43082	109	2	93	0	18.338	4.197	0.003696033	0.033053992	1399	craniferina_c13259	CUST_6941_PI416193496	149635397	XP_001508362.1	"PREDICTED: similar to acidic (leucine-rich) nuclear phosphoprotein 32 family, member B, partial [Ornithorhynchus anatinus]"	Algae
2143	70	140	6	17	-2	-1	5.21E-06	0.000742457	1400	craniferina_c10074	CUST_11085_PI416193500	238505746	XP_002384081.1	"phosphopantothenate-cysteine ligase, putative [Aspergillus flavus NRRL3357] "	Fungus
12037	41078	18255	5086	3353	2.264	1.179	0.000369862	0.007937332	1401	craniferina_c23409	CUST_14889_PI416193500	154313968	XP_001556309.1	predicted protein [Botryotinia fuckeliana B05.10] 	Fungus
1540	606	1269	119	19	-2.122	-1.085	0.000110163	0.003928575	1402	craniferina_c4394	CUST_1197_PI416193496	NA	NA	NA	Fungus
1426	587	261	112	20	2.223	1.152	0.000269511	0.006453231	1403	craniferina_c25622	CUST_15136_PI416193500	156035667	XP_001585945.1	hypothetical protein SS1G_13037 [Sclerotinia sclerotiorum 1980] 	Fungus
6344	3578	9233	1366	1421	-2.699	-1.432	0.001331063	0.017369457	1404	craniferina_c25215	CUST_17637_PI416193496	NA	NA	NA	Fungus
11079	3077	1432	439	514	2.229	1.156	0.000288036	0.006765616	1405	craniferina_c13795	CUST_7402_PI416193496	NA	NA	NA	Fungus
4590	2224	946	582	88	2.306	1.205	0.000461804	0.009087344	1406	craniferina_c16558	CUST_13774_PI416193500	189195282	XP_001933979.1	sexual development activator VeA [Pyrenophora tritici-repentis Pt-1C-BFP] 	Fungus
11359	9	19	1	2	-2.175	-1.121	0.000193634	0.00539603	1407	craniferina_c20888	CUST_13555_PI416193496	NA	NA	NA	Fungus
44893	597	274	40	43	2.19	1.131	0.000222293	0.005870945	1408	craniferina_c11752	CUST_12072_PI416193500	37523158	NP_926535.1	hypothetical protein glr3589 [Gloeobacter violaceus PCC 7421] 	Algae
17828	121	50	43	16	2.365	1.242	0.000608534	0.010749823	1409	craniferina_c10117	CUST_4556_PI416193496	256735356	EEU48702.1	predicted protein [Nectria haematococca mpVI 77-13-4]	Algae
37954	404	1135	125	83	-2.915	-1.544	0.001699656	0.020077129	1410	craniferina_lrc840	CUST_1519_PI416193500	242814803	XP_002486445.1	bZIP transcription factor HacA [Talaromyces stipitatus ATCC 10500] 	Fungus
18191	8	3	3	1	2.264	1.179	0.000382379	0.008120431	1411	craniferina_c22785	CUST_15351_PI416193496	NA	NA	NA	Fungus
36076	73	164	11	19	-2.251	-1.17	0.000354975	0.007721472	1412	craniferina_c25461	CUST_17870_PI416193496	239615341	EEQ92328.1	conserved hypothetical protein [Ajellomyces dermatitidis ER-3]	Fungus
12375	3034	1542	340	227	1.974	0.981	5.87E-07	0.000248506	1413	craniferina_c10349	CUST_11247_PI416193500	169598686	XP_001792766.1	hypothetical protein SNOG_02148 [Phaeosphaeria nodorum SN15] 	Fungus
10304	18	6	4	1	3.048	1.608	0.001904927	0.021570298	1414	craniferina_c24228	CUST_14981_PI416193500	134117455	XP_772621.1	hypothetical protein CNBK3250 [Cryptococcus neoformans var. neoformans B-3501A] 	Algae
16020	1552	738	53	35	2.103	1.073	9.28E-05	0.003585627	1415	craniferina_c20654	CUST_13329_PI416193496	NA	NA	NA	Fungus
20850	159	480	67	217	-3.004	-1.587	0.001868917	0.021349904	1416	craniferina_lrc7998	CUST_3139_PI416193496	159481769	XP_001698950.1	hypothetical protein CHLREDRAFT_155068 [Chlamydomonas reinhardtii] 	Fungus
44080	630	1281	116	114	-2.053	-1.038	3.85E-05	0.0022196	1417	craniferina_c20082	CUST_12786_PI416193496	NA	NA	NA	Fungus
8349	498	988	68	129	-1.984	-0.988	2.65E-06	0.000551067	1418	craniferina_c20187	CUST_12889_PI416193496	NA	NA	NA	Algae
15690	2680	1139	759	20	2.289	1.195	0.000439945	0.008810348	1419	craniferina_c14664	CUST_13060_PI416193500	NA	NA	NA	Fungus
33127	62217	30177	8338	2513	2.055	1.039	4.17E-05	0.002331738	1420	craniferina_lrc399	CUST_749_PI416193500	261360179	EEY22607.1	40S ribosomal protein S3 [Verticillium albo-atrum VaMs.102]	Fungus
39731	23312	10383	5527	1014	2.206	1.142	0.000257502	0.006283813	1421	craniferina_lrc219	CUST_413_PI416193500	256735052	EEU48398.1	predicted protein [Nectria haematococca mpVI 77-13-4]	Fungus
2244	27	8	10	1	3.359	1.748	0.002309192	0.024532457	1422	craniferina_c7954	CUST_3114_PI416193496	212533769	XP_002147041.1	"NOL1/NOP2/sun domain protein, putative [Penicillium marneffei ATCC 18224] "	Algae
21230	7	17	2	2	-2.374	-1.247	0.000650497	0.011213921	1423	craniferina_c8472	CUST_10098_PI416193500	239610629	EEQ87616.1	transcription factor TFIID complex 145 kDa subunit [Ajellomyces dermatitidis ER-3]	Fungus
22604	67	160	16	13	-2.435	-1.284	0.000782783	0.012475043	1424	craniferina_c20573	CUST_14599_PI416193500	NA	NA	NA	Fungus
7419	4	13	2	4	-3.247	-1.699	0.002208284	0.023843643	1425	craniferina_c18058	CUST_10868_PI416193496	NA	NA	NA	Fungus
13317	6	16	1	2	-2.574	-1.364	0.00111378	0.015521806	1426	craniferina_c21244	CUST_13896_PI416193496	289620232	CBI53090.1	unnamed protein product [Sordaria macrospora]	Algae
9733	13270	4281	6156	950	2.858	1.515	0.001669157	0.019878186	1427	craniferina_c17223	CUST_14078_PI416193500	145244743	XP_001394664.1	hypothetical protein An11g06860 [Aspergillus niger] 	Fungus
16180	8	3	2	1	2.52	1.334	0.000999871	0.014561999	1428	craniferina_c20377	CUST_13068_PI416193496	NA	NA	NA	Fungus
12556	4	10	2	2	-2.717	-1.442	0.001433944	0.018174211	1429	craniferina_c13447	CUST_7104_PI416193496	159473697	XP_001694970.1	predicted protein [Chlamydomonas reinhardtii] 	Fungus
14103	23	10	6	1	2.123	1.086	0.000123964	0.004143795	1430	craniferina_c10046	CUST_4508_PI416193496	NA	NA	NA	Fungus
4454	5	12	2	1	-2.368	-1.244	0.00065124	0.011216817	1431	craniferina_c21979	CUST_14592_PI416193496	159468670	XP_001692497.1	inositol polyphosphate phosphatase-like protein [Chlamydomonas reinhardtii] 	Algae
9174	65000	146490	13498	24451	-2.265	-1.179	0.000403805	0.0083492	1432	craniferina_c1790	CUST_256_PI416193496	NA	NA	NA	Algae
15350	405	196	85	19	2.041	1.029	3.47E-05	0.002111302	1433	craniferina_c15103	CUST_13194_PI416193500	255937213	XP_002559633.1	Pc13g12170 [Penicillium chrysogenum Wisconsin 54-1255] 	Algae
3530	414	976	110	76	-2.415	-1.272	0.00075425	0.012186469	1434	craniferina_c17268	CUST_14101_PI416193500	156053229	XP_001592541.1	DNA repair protein rhp51 [Sclerotinia sclerotiorum 1980] 	Fungus
5585	271	691	45	262	-2.455	-1.296	0.00087654	0.013441966	1435	craniferina_c12448	CUST_6256_PI416193496	NA	NA	NA	Fungus
13259	71220	35144	8553	2353	2.02	1.014	2.00E-05	0.001544149	1436	Cr_WMidi_9889D06.ab1	CUST_19017_PI416193500	156044424	XP_001588768.1	60S ribosomal protein L5 [Sclerotinia sclerotiorum 1980] 	Algae
12447	167	340	33	39	-2.055	-1.039	4.93E-05	0.002587397	1437	craniferina_c15814	CUST_9066_PI416193496	289621723	CBI51634.1	unnamed protein product [Sordaria macrospora]	Fungus
10809	32	14	9	3	2.277	1.187	0.000440628	0.008815378	1438	craniferina_c7355	CUST_2762_PI416193496	261357256	EEY19684.1	polysaccharide deacetylase family protein [Verticillium albo-atrum VaMs.102]	Fungus
13642	20	45	3	3	-2.254	-1.172	0.000395919	0.008256672	1439	craniferina_c15590	CUST_13381_PI416193500	225678816	EEH17100.1	conserved hypothetical protein [Paracoccidioides brasiliensis Pb03]	Fungus
11320	427	190	45	10	2.245	1.167	0.000378054	0.008062175	1440	craniferina_c20362	CUST_13053_PI416193496	289621166	CBI51949.1	unnamed protein product [Sordaria macrospora]	Fungus
22998	1228	6074	1026	4092	-9.291	-3.216	0.003667909	0.032931989	1441	craniferina_c721	CUST_66_PI416193496	NA	NA	NA	Algae
10837	4028	8656	289	2112	-2.113	-1.079	0.000115693	0.003988039	1442	Cr_DMidi_9601F10.ab1	CUST_16354_PI416193500	189205889	XP_001939279.1	alcohol dehydrogenase 1 [Pyrenophora tritici-repentis Pt-1C-BFP] 	Fungus
24683	6677	3276	1275	254	2.017	1.012	2.00E-05	0.001544149	1443	craniferina_c3322	CUST_5130_PI416193500	156061897	XP_001596871.1	conserved hypothetical protein [Sclerotinia sclerotiorum 1980] 	Fungus
31549	349	858	77	155	-2.475	-1.307	0.00094201	0.014041599	1444	craniferina_c23356	CUST_15893_PI416193496	NA	NA	NA	Fungus
35950	51	116	6	4	-2.284	-1.192	0.000475894	0.009256842	1445	craniferina_c14575	CUST_13028_PI416193500	119180223	XP_001241603.1	hypothetical protein CIMG_08766 [Coccidioides immitis RS]	Algae
12381	2	5	0	1	-2.593	-1.375	0.001209106	0.016390477	1446	craniferina_c11041	CUST_11664_PI416193500	67537594	XP_662571.1	hypothetical protein AN4967.2 [Aspergillus nidulans FGSC A4] 	Fungus
42289	12527	6335	1386	1091	1.991	0.993	7.19E-06	0.00089818	1447	craniferina_c1793	CUST_3074_PI416193500	156056673	XP_001594260.1	hypothetical protein SS1G_04067 [Sclerotinia sclerotiorum 1980] 	Fungus
25871	1309	347	561	47	3.59	1.844	0.002641379	0.02674972	1448	craniferina_c17181	CUST_10134_PI416193496	NA	NA	NA	Fungus
8248	2108	959	478	64	2.164	1.113	0.000215909	0.005788154	1449	Cr_DMini_4609D11.ab1	CUST_17106_PI416193500	119479085	XP_001259571.1	oxidoreductase [Neosartorya fischeri NRRL 181] 	Fungus
32053	47	110	19	23	-2.431	-1.281	0.00082447	0.012883289	1450	craniferina_c10778	CUST_5024_PI416193496	119176049	XP_001240156.1	hypothetical protein CIMG_09777 [Coccidioides immitis RS]	Fungus
27648	3462	6848	792	490	-2.012	-1.009	1.89E-05	0.001519946	1451	craniferina_c7558	CUST_2886_PI416193496	27734371	AAM51214.1	polyubiquitin [Cercomonas sp. ATCC 50316] 	Fungus
38138	147	348	42	122	-2.342	-1.228	0.00062137	0.010886806	1452	craniferina_c2665	CUST_515_PI416193496	261188686	XP_002620757.1	histone acetyltransferase esa-1 [Ajellomyces dermatitidis SLH14081] 	Fungus
36219	168	62	57	3	2.623	1.391	0.001307112	0.01718705	1453	craniferina_c12823	CUST_6566_PI416193496	NA	NA	NA	Fungus
17275	12	30	3	3	-2.649	-1.405	0.001357778	0.017551639	1454	craniferina_c3832	CUST_948_PI416193496	NA	NA	NA	Algae
12432	5	18	3	1	-3.939	-1.978	0.002918731	0.028517634	1455	craniferina_c20757	CUST_13428_PI416193496	NA	NA	NA	Algae
27609	8	18	2	4	-2.194	-1.133	0.000265198	0.006402613	1456	craniferina_c11161	CUST_5295_PI416193496	189207957	XP_001940312.1	amine oxidase [Pyrenophora tritici-repentis Pt-1C-BFP] 	Fungus
42714	1155	497	145	188	2.443	1.289	0.000884561	0.013514849	1457	craniferina_c23185	CUST_15730_PI416193496	NA	NA	NA	Algae
28855	326	817	40	169	-2.482	-1.312	0.000988972	0.014487273	1458	craniferina_c17136	CUST_10101_PI416193496	NA	NA	NA	Fungus
17468	29	68	6	11	-2.403	-1.265	0.000773169	0.012376477	1459	craniferina_lrc532	CUST_990_PI416193500	261196019	XP_002624413.1	chitin synthase B [Ajellomyces dermatitidis SLH14081] 	Fungus
20837	34	10	8	1	3.369	1.752	0.002494105	0.025843445	1460	craniferina_c18092	CUST_10899_PI416193496	NA	NA	NA	Fungus
11130	11	2	2	0	4.752	2.248	0.003255058	0.030657123	1461	craniferina_c25225	CUST_17646_PI416193496	NA	NA	NA	Algae
16540	1066	471	338	125	2.23	1.157	0.000360212	0.007800065	1462	craniferina_c7747	CUST_9502_PI416193500	70984094	XP_747567.1	6-phosphofructo-2-kinase [Aspergillus fumigatus Af293] 	Fungus
14468	227	107	20	8	2.131	1.092	0.000158749	0.0047675	1463	craniferina_c25448	CUST_17859_PI416193496	NA	NA	NA	Algae
19455	697	10	580	5	39.414	5.301	0.004264623	0.036192298	1464	craniferina_c25186	CUST_17608_PI416193496	239609375	EEQ86362.1	capsular associated protein [Ajellomyces dermatitidis ER-3]	Fungus
12398	2453	1075	733	324	2.287	1.193	0.000513861	0.009753383	1465	craniferina_c2136	CUST_3584_PI416193500	261191157	XP_002621987.1	posttranscriptional regulation nuclease [Ajellomyces dermatitidis SLH14081] 	Fungus
33219	7890	3569	1173	183	2.195	1.134	0.000280495	0.006638212	1466	craniferina_c25099	CUST_17525_PI416193496	NA	NA	NA	Fungus
19070	28	59	5	8	-2.108	-1.076	0.00012	0.0040483	1467	craniferina_c23276	CUST_15817_PI416193496	NA	NA	NA	Fungus
23902	187	82	43	10	2.257	1.174	0.000436177	0.008760724	1468	Cr_DMidi_7585D04.ab1	CUST_16163_PI416193500	145614374	XP_365904.2	hypothetical protein [Magnaporthe oryzae 70-15] 	Algae
34322	2	7	1	4	-2.687	-1.426	0.001497546	0.018690796	1469	craniferina_c21432	CUST_14070_PI416193496	240108308	EER26482.1	hypothetical protein CPC735_006540 [Coccidioides posadasii C735 delta SOWgp]	Fungus
36291	43	88	9	9	-2.054	-1.038	5.77E-05	0.002797509	1470	craniferina_c4406	CUST_6406_PI416193500	240109519	EER27688.1	jmjC domain containing protein [Coccidioides posadasii C735 delta SOWgp]	Fungus
39907	283	139	17	10	2.038	1.027	4.24E-05	0.002352758	1471	craniferina_c4399	CUST_1199_PI416193496	296811112	XP_002845894.1	conserved hypothetical protein [Arthroderma otae CBS 113480] 	Algae
4632	4718	2350	279	660	2.067	1.048	7.59E-05	0.00325434	1472	craniferina_c7633	CUST_9415_PI416193500	189205423	XP_001939046.1	proteasome subunit beta type-3 [Pyrenophora tritici-repentis Pt-1C-BFP] 	Fungus
14818	20358	43295	2204	6894	-2.118	-1.083	0.000138868	0.00440802	1473	craniferina_c4125	CUST_6084_PI416193500	156040283	XP_001587128.1	hypothetical protein SS1G_12158 [Sclerotinia sclerotiorum 1980] 	Fungus
41024	29	69	10	12	-2.475	-1.307	0.000995099	0.01452853	1474	craniferina_c9368	CUST_10697_PI416193500	189206946	XP_001939807.1	coronin-6 [Pyrenophora tritici-repentis Pt-1C-BFP] 	Fungus
11057	33	67	2	6	-2.06	-1.043	6.87E-05	0.003103161	1475	craniferina_c5647	CUST_1808_PI416193496	NA	NA	NA	Algae
25304	57	25	19	2	2.18	1.124	0.000253746	0.006256101	1476	craniferina_c22442	CUST_14781_PI416193500	154296632	XP_001548746.1	hypothetical protein BC1G_12724 [Botryotinia fuckeliana B05.10] 	Fungus
33921	32	10	7	6	3.727	1.898	0.002851007	0.028112044	1477	craniferina_c15934	CUST_9162_PI416193496	156048214	XP_001590074.1	hypothetical protein SS1G_08838 [Sclerotinia sclerotiorum 1980] 	Fungus
26031	1022	523	69	27	1.954	0.966	1.78E-07	0.000106691	1478	craniferina_c3715	CUST_5611_PI416193500	116195698	XP_001223661.1	hypothetical protein CHGG_04447 [Chaetomium globosum CBS 148.51] 	Fungus
16473	21	44	3	5	-2.057	-1.041	6.51E-05	0.002992079	1479	craniferina_c5810	CUST_7853_PI416193500	70991545	XP_750621.1	ABC transporter (Adp1) [Aspergillus fumigatus Af293] 	Fungus
26824	53	2	44	0	12.316	3.622	0.003953636	0.03453047	1480	craniferina_c11225	CUST_11755_PI416193500	NA	NA	NA	Algae
40461	80	34	11	12	2.421	1.276	0.000856588	0.013248012	1481	craniferina_c23011	CUST_15561_PI416193496	296814518	XP_002847596.1	abhydrolase domain-containing protein 12B [Arthroderma otae CBS 113480] 	Fungus
3966	50576	25108	9008	960	1.995	0.996	1.25E-05	0.001202299	1482	craniferina_c17475	CUST_10365_PI416193496	NA	NA	NA	Fungus
28671	35417	17681	3826	2397	2.008	1.006	2.00E-05	0.001544149	1483	craniferina_lrc570	CUST_1052_PI416193500	240281531	EER45034.1	60S ribosomal protein L13a [Ajellomyces capsulatus H143]	Fungus
7586	2	11	0	11	-3.385	-1.759	0.002571482	0.026350414	1484	craniferina_c16047	CUST_13574_PI416193500	288548566	ADC52431.1	cathepsin L2 cysteine protease [Pinctada fucata]	Fungus
11684	46370	23300	3960	2018	1.991	0.993	1.07E-05	0.001125185	1485	Cr_DMini_3841G04.ab1	CUST_16985_PI416193500	169598518	XP_001792682.1	hypothetical protein SNOG_02063 [Phaeosphaeria nodorum SN15] 	Algae
34308	33	70	3	11	-2.094	-1.066	0.000110884	0.003943159	1486	craniferina_c10591	CUST_11391_PI416193500	154300825	XP_001550827.1	hypothetical protein BC1G_10712 [Botryotinia fuckeliana B05.10] 	Fungus
2765	388	817	166	192	-2.184	-1.127	0.000262175	0.006355981	1487	craniferina_c2022	CUST_3424_PI416193500	154322729	XP_001560679.1	hypothetical protein BC1G_00707 [Botryotinia fuckeliana B05.10] 	Fungus
35670	90	36	4	12	2.597	1.377	0.001291126	0.017039261	1488	craniferina_c13370	CUST_7036_PI416193496	NA	NA	NA	Algae
18000	21013	48422	4819	4981	-2.337	-1.225	0.000652284	0.011224498	1489	craniferina_c1912	CUST_3254_PI416193500	145248722	XP_001400700.1	hypothetical protein An14g00710 [Aspergillus niger] 	Fungus
15988	9	4	1	3	2.725	1.446	0.00158148	0.019261821	1490	craniferina_c17170	CUST_14052_PI416193500	238504540	XP_002383501.1	hypothetical protein AFLA_053760 [Aspergillus flavus NRRL3357] 	Fungus
5974	22	46	2	2	-2.095	-1.067	0.000113548	0.003984266	1491	craniferina_c13411	CUST_7073_PI416193496	242800465	XP_002483594.1	"polyketide synthase, putative [Talaromyces stipitatus ATCC 10500] "	Fungus
27049	162	75	40	7	2.108	1.076	0.00012885	0.004241543	1492	craniferina_c18947	CUST_14452_PI416193500	115399528	XP_001215353.1	conserved hypothetical protein [Aspergillus terreus NIH2624] 	Fungus
28414	2493	1111	412	126	2.234	1.159	0.000393759	0.008240971	1493	craniferina_c16558	CUST_13773_PI416193500	189195282	XP_001933979.1	sexual development activator VeA [Pyrenophora tritici-repentis Pt-1C-BFP] 	Fungus
27540	67	181	12	26	-2.727	-1.447	0.001596844	0.019373672	1494	craniferina_c5605	CUST_7633_PI416193500	NA	NA	NA	Fungus
5957	7809	3268	1901	824	2.396	1.261	0.00079777	0.012606255	1495	craniferina_c5672	CUST_7707_PI416193500	154298916	XP_001549879.1	hypothetical protein BC1G_11705 [Botryotinia fuckeliana B05.10] 	Algae
27510	43	86	4	9	-1.995	-0.997	1.37E-05	0.001243564	1496	craniferina_lrc532	CUST_989_PI416193500	261196019	XP_002624413.1	chitin synthase B [Ajellomyces dermatitidis SLH14081] 	Fungus
27091	108007	48969	7834	6568	2.215	1.148	0.000355508	0.007722821	1497	craniferina_c6221	CUST_8237_PI416193500	154318995	XP_001558815.1	hypothetical protein BC1G_02449 [Botryotinia fuckeliana B05.10] 	Fungus
22171	223	476	46	93	-2.132	-1.092	0.000184496	0.005246876	1498	craniferina_c26639	CUST_18994_PI416193496	240111283	EER29436.1	hypothetical protein CPC735_071180 [Coccidioides posadasii C735 delta SOWgp]	Fungus
14019	35	15	10	7	2.352	1.234	0.000713073	0.011832192	1499	craniferina_c13302	CUST_6977_PI416193496	NA	NA	NA	Fungus
34255	2045	1010	298	182	2.033	1.023	4.54E-05	0.002465818	1500	craniferina_c9706	CUST_4262_PI416193496	169763132	XP_001727466.1	hypothetical protein [Aspergillus oryzae RIB40] 	Fungus
38973	13	7	1	2	2.066	1.046	8.33E-05	0.003405114	1501	craniferina_c5723	CUST_7751_PI416193500	296424137	XP_002841606.1	hypothetical protein [Tuber melanosporum Mel28] 	Algae
2751	2	6	0	1	-2.401	-1.264	0.000837386	0.013025195	1502	Cr_WMidi_9889G12.ab1	CUST_19095_PI416193500	NA	NA	NA	Fungus
20026	3991	1775	589	536	2.301	1.203	0.000588595	0.01054375	1503	craniferina_c20663	CUST_13338_PI416193496	156046811	XP_001589767.1	predicted protein [Sclerotinia sclerotiorum 1980] 	Fungus
17495	40	15	4	2	2.666	1.414	0.00152376	0.01886075	1504	craniferina_c7676	CUST_2950_PI416193496	255951082	XP_002566308.1	Pc22g24190 [Penicillium chrysogenum Wisconsin 54-1255] 	Algae
10883	19	2	22	1	4.781	2.257	0.003418013	0.031550234	1505	craniferina_c5467	CUST_1717_PI416193496	NA	NA	NA	Fungus
5612	1868	6235	408	3408	-3.077	-1.622	0.002290541	0.024391534	1506	craniferina_c4331	CUST_6318_PI416193500	169597227	XP_001792037.1	hypothetical protein SNOG_01397 [Phaeosphaeria nodorum SN15] 	Fungus
17383	4248	9357	118	2201	-2.165	-1.114	0.000246906	0.006157985	1507	craniferina_c17869	CUST_10698_PI416193496	NA	NA	NA	Fungus
33157	8	3	1	1	3.082	1.624	0.002301214	0.024473219	1508	craniferina_c18630	CUST_11401_PI416193496	NA	NA	NA	Fungus
10301	23278	11626	3886	1252	1.993	0.995	1.48E-05	0.001299677	1509	craniferina_lrc627	CUST_1146_PI416193500	212526044	XP_002143179.1	conserved hypothetical protein [Penicillium marneffei ATCC 18224] 	Fungus
42776	250	124	45	9	1.999	1	1.92E-05	0.001519946	1510	craniferina_c16657	CUST_13811_PI416193500	156053179	XP_001592516.1	hypothetical protein SS1G_06757 [Sclerotinia sclerotiorum 1980] 	Fungus
42053	2634	1207	187	56	2.181	1.125	0.000282213	0.006671125	1511	craniferina_c4805	CUST_6809_PI416193500	NA	NA	NA	Algae
24689	127	281	16	63	-2.187	-1.129	0.000296583	0.0068909	1512	craniferina_c21840	CUST_14461_PI416193496	NA	NA	NA	Algae
41194	373	1072	171	721	-2.75	-1.459	0.001685507	0.019981563	1513	craniferina_c15969	CUST_13531_PI416193500	154272800	XP_001537252.1	predicted protein [Ajellomyces capsulatus NAm1] 	Fungus
28389	9	18	1	2	-2.021	-1.015	3.71E-05	0.00217157	1514	craniferina_c15173	CUST_13227_PI416193500	168022198	XP_001763627.1	predicted protein [Physcomitrella patens subsp. patens] 	Fungus
32408	4	8	2	2	-2.392	-1.258	0.000834456	0.012999465	1515	craniferina_c12879	CUST_6615_PI416193496	NA	NA	NA	Fungus
18493	88	35	14	1	2.474	1.307	0.00105791	0.015037676	1516	craniferina_c22922	CUST_15478_PI416193496	145589166	YP_001155763.1	alpha/beta hydrolase fold [Polynucleobacter necessarius subsp. asymbioticus QLW-P1DMWA-1] 	Fungus
4607	7901	3978	929	88	1.978	0.984	7.75E-06	0.000915989	1517	craniferina_c25614	CUST_15132_PI416193500	240109257	EER27426.1	hypothetical protein CPC735_027620 [Coccidioides posadasii C735 delta SOWgp]	Fungus
2442	26	55	3	5	-2.139	-1.097	0.000211207	0.005730566	1518	craniferina_c3873	CUST_5814_PI416193500	NA	NA	NA	Fungus
22169	71	35	14	9	2.048	1.034	6.57E-05	0.00301057	1519	craniferina_c19273	CUST_12012_PI416193496	NA	NA	NA	Fungus
25819	219	101	63	7	2.116	1.081	0.000155653	0.00471622	1520	craniferina_c28130	CUST_20372_PI416193496	242813059	XP_002486089.1	"COP9 signalosome subunit 2 (CsnB), putative [Talaromyces stipitatus ATCC 10500] "	Algae
12367	2	4	0	0	-2.022	-1.016	3.91E-05	0.002235128	1521	craniferina_c13970	CUST_12813_PI416193500	115396050	XP_001213664.1	predicted protein [Aspergillus terreus NIH2624] 	Algae
20690	124	357	20	16	-2.89	-1.531	0.00200871	0.022354497	1522	craniferina_lrc22	CUST_43_PI416193500	169763212	XP_001727506.1	hypothetical protein [Aspergillus oryzae RIB40] 	Fungus
39236	20295	41292	5409	8113	-2.055	-1.039	7.57E-05	0.003252944	1523	craniferina_c11689	CUST_5664_PI416193496	260547240	ZP_05822977.1	LOW QUALITY PROTEIN: conserved hypothetical protein [Brucella abortus NCTC 8038] 	Algae
15993	122	267	40	51	-2.241	-1.164	0.000455153	0.009026207	1524	craniferina_c23065	CUST_15614_PI416193496	NA	NA	NA	Fungus
1990	92	43	22	2	2.068	1.048	9.24E-05	0.003581695	1525	craniferina_c9382	CUST_10706_PI416193500	145254982	XP_001398825.1	hypothetical protein An18g03660 [Aspergillus niger] 	Algae
6724	691	341	126	20	2.004	1.003	2.64E-05	0.001826751	1526	craniferina_c1229	CUST_2178_PI416193500	240107312	EER25497.1	"AvaB protein, putative [Coccidioides posadasii C735 delta SOWgp]"	Fungus
7585	628	1288	96	150	-2.057	-1.041	8.09E-05	0.00336303	1527	craniferina_c9239	CUST_3927_PI416193496	240275347	EER38861.1	mRNA decapping complex subunit Dcp2 [Ajellomyces capsulatus H143]	Algae
25070	3631	1488	424	298	2.462	1.3	0.001049454	0.014985425	1528	craniferina_c7964	CUST_9683_PI416193500	225849930	YP_002730164.1	ankyrin domain protein [Persephonella marina EX-H1] 	Fungus
36975	172	51	70	25	3.404	1.767	0.002761439	0.02754208	1529	craniferina_c13010	CUST_6722_PI416193496	46138327	XP_390854.1	hypothetical protein FG10678.1 [Gibberella zeae PH-1]	Fungus
15718	10	2	5	0	4.171	2.06	0.003313923	0.030954	1530	craniferina_c23250	CUST_15792_PI416193496	291179817	EFE35603.1	hypothetical protein ARB_05646 [Arthroderma benhamiae CBS 112371]	Algae
32163	4072	8714	275	2120	-2.104	-1.073	0.000144131	0.004494652	1531	Cr_DMidi_9601E10.ab1	CUST_16336_PI416193500	86278351	ABC88428.1	alcohol dehydrogenase [Cochliobolus lunatus]	Algae
42429	79	27	20	6	2.874	1.523	0.002023266	0.022460957	1532	craniferina_lrc993	CUST_1787_PI416193500	156044704	XP_001588908.1	hypothetical protein SS1G_10456 [Sclerotinia sclerotiorum 1980] 	Fungus
31324	33	78	3	3	-2.378	-1.25	0.000828128	0.012920639	1533	craniferina_c2038	CUST_3447_PI416193500	154290203	XP_001545700.1	hypothetical protein BC1G_15778 [Botryotinia fuckeliana B05.10] 	Fungus
39872	77	35	14	12	2.228	1.156	0.000426446	0.008637867	1534	craniferina_c14097	CUST_7656_PI416193496	261359841	EEY22269.1	lectin [Verticillium albo-atrum VaMs.102]	Fungus
28455	3	15	1	14	-4.119	-2.042	0.003335967	0.031077067	1535	craniferina_c12975	CUST_6691_PI416193496	NA	NA	NA	Fungus
33797	1432	591	291	9	2.39	1.257	0.000878071	0.013444575	1536	craniferina_c20929	CUST_13593_PI416193496	156032449	XP_001585062.1	hypothetical protein SS1G_13922 [Sclerotinia sclerotiorum 1980] 	Fungus
24481	3	8	1	2	-2.798	-1.484	0.0018789	0.021406431	1537	craniferina_c20063	CUST_12768_PI416193496	NA	NA	NA	Fungus
13499	1205	552	72	42	2.183	1.127	0.000320902	0.007261771	1538	craniferina_c6814	CUST_2418_PI416193496	NA	NA	NA	Fungus
12346	35971	17741	5709	3688	2.04	1.029	6.71E-05	0.003054485	1539	craniferina_lrc659	CUST_1197_PI416193500	295646719	ADG23110.1	60S ribosomal protein L20 [Rhizoplaca chrysoleuca]	Algae
37182	54	110	7	11	-2.019	-1.014	4.44E-05	0.002422933	1540	craniferina_c6050	CUST_2006_PI416193496	NA	NA	NA	Fungus
27304	171	61	24	8	2.789	1.48	0.00187415	0.021382201	1541	craniferina_c6342	CUST_8355_PI416193500	189195058	XP_001933867.1	conserved hypothetical protein [Pyrenophora tritici-repentis Pt-1C-BFP] 	Fungus
21639	10794	5399	1989	476	1.982	0.987	1.38E-05	0.001245772	1542	craniferina_c6019	CUST_8048_PI416193500	158906268	ABW82711.1	calcium/calmodulin-dependent protein kinase [Botryotinia fuckeliana]	Fungus
25144	615	1292	159	341	-2.1	-1.07	0.000150137	0.004642784	1543	craniferina_c10752	CUST_5007_PI416193496	154312252	XP_001555454.1	hypothetical protein BC1G_06159 [Botryotinia fuckeliana B05.10] 	Fungus
34725	201	402	40	45	-2.011	-1.008	3.67E-05	0.00217157	1544	craniferina_c16772	CUST_9820_PI416193496	258567664	XP_002584576.1	conserved hypothetical protein [Uncinocarpus reesii 1704] 	Algae
734	122	269	15	30	-2.212	-1.145	0.000404376	0.008350764	1545	craniferina_c12581	CUST_6373_PI416193496	67521966	XP_659044.1	hypothetical protein AN1440.2 [Aspergillus nidulans FGSC A4] 	Fungus
20145	6	12	2	1	-2.214	-1.146	0.000409061	0.008406694	1546	craniferina_c17810	CUST_14287_PI416193500	21226147	NP_632069.1	hypothetical protein MM_0045 [Methanosarcina mazei Go1] 	Fungus
43036	101	216	21	45	-2.141	-1.098	0.000235397	0.006012347	1547	craniferina_c21096	CUST_13755_PI416193496	NA	NA	NA	Fungus
24293	2	7	0	4	-3.447	-1.785	0.002917173	0.028509246	1548	craniferina_c7473	CUST_2834_PI416193496	212545564	XP_002152936.1	"short-chain dehydrogenase, putative [Penicillium marneffei ATCC 18224] "	Fungus
12444	517	1603	77	582	-2.963	-1.567	0.002263393	0.024159262	1549	craniferina_c18297	CUST_11086_PI416193496	189205943	XP_001939306.1	DNA damage-binding protein 1 [Pyrenophora tritici-repentis Pt-1C-BFP] 	Fungus
12383	33	14	3	5	2.461	1.299	0.001107963	0.015486664	1550	craniferina_c15561	CUST_13373_PI416193500	256735469	EEU48815.1	predicted protein [Nectria haematococca mpVI 77-13-4]	Fungus
27405	2531	5019	723	375	-2.034	-1.024	6.18E-05	0.002886524	1551	craniferina_lrc74	CUST_140_PI416193500	242822212	XP_002487840.1	"heat shock protein Hsp30/Hsp42, putative [Talaromyces stipitatus ATCC 10500] "	Fungus
44423	108	51	15	7	2.115	1.081	0.000181244	0.005179841	1552	craniferina_c1481	CUST_2603_PI416193500	154315980	XP_001557312.1	hypothetical protein BC1G_04562 [Botryotinia fuckeliana B05.10] 	Algae
40075	9506	19586	1109	2112	-2.062	-1.044	0.000100243	0.003734659	1553	craniferina_c23164	CUST_15709_PI416193496	NA	NA	NA	Fungus
18600	259	111	89	6	2.237	1.161	0.00048209	0.009328869	1554	craniferina_c9105	CUST_3834_PI416193496	145239495	XP_001392394.1	hypothetical protein An08g02770 [Aspergillus niger] 	Fungus
40237	1957	4809	639	421	-2.55	-1.351	0.001359874	0.017558791	1555	craniferina_lrc7054	CUST_8956_PI416193500	78033430	CAJ30045.1	conserved hypothetical protein [Magnetospirillum gryphiswaldense]	Fungus
16296	6	93	3	76	-13.446	-3.749	0.004357827	0.036609882	1556	craniferina_c22046	CUST_14656_PI416193496	121720148	XP_001276772.1	benzoate 4-monooxygenase cytochrome P450 [Aspergillus clavatus NRRL 1] 	Fungus
19830	81719	39497	6710	11713	2.129	1.09	0.000222275	0.005870945	1557	Cr_DMini_865G09.ab1	CUST_17649_PI416193500	169623987	XP_001805400.1	hypothetical protein SNOG_15243 [Phaeosphaeria nodorum SN15] 	Fungus
17237	10	20	1	2	-2.065	-1.046	0.000107783	0.003892988	1558	craniferina_c19728	CUST_12445_PI416193496	111026407	YP_708690.1	acetyl-CoA acetyltransferase [Rhodococcus jostii RHA1] 	Fungus
13865	859	1884	209	278	-2.225	-1.154	0.000461313	0.009086454	1559	craniferina_c24243	CUST_16726_PI416193496	NA	NA	NA	Fungus
42333	8526	3332	1744	691	2.557	1.355	0.001392795	0.017826807	1560	craniferina_c4148	CUST_6114_PI416193500	NA	NA	NA	Fungus
2158	37	73	3	6	-1.949	-0.963	3.09E-06	0.000601781	1561	craniferina_c4263	CUST_1135_PI416193496	NA	NA	NA	Algae
9988	1023	2383	254	153	-2.377	-1.249	0.000891974	0.013541526	1562	craniferina_c4735	CUST_1373_PI416193496	261358373	EEY20801.1	conserved hypothetical protein [Verticillium albo-atrum VaMs.102]	Fungus
11927	136	59	11	0	2.306	1.206	0.000696649	0.011654566	1563	craniferina_c14062	CUST_12850_PI416193500	289616072	CBI57171.1	unnamed protein product [Sordaria macrospora]	Fungus
35529	476	241	10	18	1.978	0.984	1.54E-05	0.001331545	1564	craniferina_c14770	CUST_8217_PI416193496	NA	NA	NA	Fungus
28647	5334	2559	1032	130	2.059	1.042	0.000100386	0.003734659	1565	craniferina_c8219	CUST_3270_PI416193496	46140159	XP_391770.1	hypothetical protein FG11594.1 [Gibberella zeae PH-1]	Algae
12077	163	4	136	1	21.22	4.407	0.004549737	0.037434977	1566	craniferina_c13436	CUST_7095_PI416193496	NA	NA	NA	Fungus
8543	325	628	23	16	-1.939	-0.955	1.06E-06	0.000331745	1567	craniferina_lrc6480	CUST_8487_PI416193500	NA	NA	NA	Fungus
43952	46126	22907	5714	2445	2.012	1.008	4.69E-05	0.002518677	1568	Cr_DMini_2305D05.ab1	CUST_16760_PI416193500	169598518	XP_001792682.1	hypothetical protein SNOG_02063 [Phaeosphaeria nodorum SN15] 	Algae
12371	197	99	7	31	2.057	1.041	9.95E-05	0.003731089	1569	craniferina_c5423	CUST_7451_PI416193500	261355200	EEY17628.1	acetyl-CoA acetyltransferase [Verticillium albo-atrum VaMs.102]	Algae
14091	305	610	34	39	-2.004	-1.003	3.83E-05	0.002218794	1570	craniferina_c11317	CUST_5401_PI416193496	NA	NA	NA	Fungus
40653	20	8	5	3	2.471	1.305	0.001190982	0.016232809	1571	craniferina_c4243	CUST_6234_PI416193500	NA	NA	NA	Fungus
19940	277	107	40	25	2.609	1.383	0.001559415	0.019131575	1572	craniferina_c6342	CUST_8356_PI416193500	189195058	XP_001933867.1	conserved hypothetical protein [Pyrenophora tritici-repentis Pt-1C-BFP] 	Fungus
17519	554	260	116	30	2.112	1.078	0.000191608	0.005366748	1573	craniferina_c14094	CUST_7653_PI416193496	240105736	EER23929.1	alpha/beta hydrolase fold family protein [Coccidioides posadasii C735 delta SOWgp]	Fungus
2208	10622	3657	2660	589	2.867	1.519	0.002191353	0.023706985	1574	BTK05728012(c)SJ1(t)Dry_0.5-1kb_1441-1536_F8(p)T3(s)090205SJ1SEQ1.062.ab1	CUST_15555_PI416193500	NA	NA	NA	NA
28672	567	1170	108	283	-2.045	-1.032	8.47E-05	0.003439938	1575	craniferina_lrc11147	CUST_5285_PI416193496	NA	NA	NA	Fungus
6815	149	3	127	0	16.339	4.03	0.004505831	0.037276927	1576	craniferina_c6135	CUST_8161_PI416193500	296424544	XP_002841808.1	hypothetical protein [Tuber melanosporum Mel28] 	Algae
17931	156	352	10	38	-2.257	-1.175	0.000580859	0.01045572	1577	Cr_DMidi_9697F04.ab1	CUST_16498_PI416193500	145237188	XP_001391241.1	hypothetical protein An07g01540 [Aspergillus niger] 	Fungus
13750	6	13	3	3	-2.453	-1.295	0.001162119	0.015983738	1578	craniferina_c14708	CUST_8159_PI416193496	NA	NA	NA	Algae
28569	38	18	9	9	2.299	1.201	0.000708248	0.011774024	1579	craniferina_c13268	CUST_12620_PI416193500	171691649	XP_001910749.1	hypothetical protein [Podospora anserina S mat+] 	Fungus
33354	95	38	24	7	2.466	1.302	0.001199387	0.016292875	1580	craniferina_c14677	CUST_8133_PI416193496	169602931	XP_001794887.1	hypothetical protein SNOG_04470 [Phaeosphaeria nodorum SN15] 	Fungus
38271	18	6	7	3	2.944	1.558	0.002367148	0.024953025	1581	craniferina_c20446	CUST_13135_PI416193496	NA	NA	NA	Fungus
39752	345	687	94	60	-2.039	-1.028	8.22E-05	0.003380564	1582	craniferina_lrc28288	CUST_20493_PI416193496	NA	NA	NA	Fungus
8555	14	31	6	6	-2.346	-1.23	0.000845448	0.013115543	1583	craniferina_c22521	CUST_15102_PI416193496	NA	NA	NA	Fungus
6127	5594	2817	694	230	1.98	0.986	2.09E-05	0.001569703	1584	craniferina_c10099	CUST_11093_PI416193500	156047531	XP_001589784.1	hypothetical protein SS1G_09506 [Sclerotinia sclerotiorum 1980] 	Fungus
369	3	10	2	1	-2.998	-1.584	0.00252718	0.026119752	1585	craniferina_c16660	CUST_9738_PI416193496	255935339	XP_002558696.1	Pc13g02550 [Penicillium chrysogenum Wisconsin 54-1255] 	Fungus
7379	82	39	6	7	2.092	1.065	0.000162332	0.004828839	1586	craniferina_c10585	CUST_11388_PI416193500	156048378	XP_001590156.1	hypothetical protein SS1G_08920 [Sclerotinia sclerotiorum 1980] 	Fungus
21734	9	22	2	8	-2.383	-1.253	0.000975494	0.014372493	1587	craniferina_c20467	CUST_13155_PI416193496	NA	NA	NA	Fungus
28893	7422	3180	1270	180	2.315	1.211	0.000753143	0.012186469	1588	craniferina_c9306	CUST_10664_PI416193500	156040698	XP_001587335.1	hypothetical protein SS1G_11327 [Sclerotinia sclerotiorum 1980] 	Fungus
39	17	36	2	3	-2.073	-1.052	0.000131873	0.004275437	1589	craniferina_c18132	CUST_14357_PI416193500	145079397	DAA05913.1	TPA_inf: chloroplast light-harvesting complex protein CP26 precursor Lhcb5 [Acetabularia acetabulum]	Algae
30164	13779	27414	3308	3990	-2.013	-1.009	5.46E-05	0.002722346	1590	craniferina_lrc7902	CUST_9630_PI416193500	78033430	CAJ30045.1	conserved hypothetical protein [Magnetospirillum gryphiswaldense]	Fungus
34844	23	48	1	8	-2.068	-1.049	0.000125166	0.004167511	1591	craniferina_c3421	CUST_798_PI416193496	261194220	XP_002623515.1	serine/threonine protein kinase [Ajellomyces dermatitidis SLH14081] 	Fungus
26996	437	197	112	46	2.202	1.139	0.000432174	0.008706076	1592	craniferina_c6558	CUST_2265_PI416193496	242820569	XP_002487535.1	conserved hypothetical protein [Talaromyces stipitatus ATCC 10500] 	Fungus
19047	3946	1407	647	224	2.8	1.486	0.002099126	0.0230128	1593	craniferina_c5528	CUST_7567_PI416193500	119193446	XP_001247329.1	"tyrosyl-tRNA synthetase, cytoplasmic [Coccidioides immitis RS] "	Fungus
29470	38953	17616	5485	2763	2.216	1.148	0.000481556	0.009322964	1594	craniferina_c23409	CUST_14890_PI416193500	154313968	XP_001556309.1	predicted protein [Botryotinia fuckeliana B05.10] 	Fungus
14683	268	783	146	131	-3.345	-1.742	0.003024836	0.029197335	1595	craniferina_c3694	CUST_899_PI416193496	154300775	XP_001550802.1	hypothetical protein BC1G_10687 [Botryotinia fuckeliana B05.10] 	Fungus
6112	4509	2148	476	142	2.095	1.067	0.000176705	0.005092074	1596	craniferina_c2192	CUST_3662_PI416193500	121707082	XP_001271726.1	"tyrosyl-tRNA synthetase, mitochondrial precursor (tyrosine--tRNA ligase) (tyrrs) [Aspergillus clavatus NRRL 1] "	Algae
44448	212	88	47	13	2.379	1.25	0.000981192	0.014419946	1597	craniferina_c24678	CUST_17134_PI416193496	NA	NA	NA	Fungus
42829	12630	27033	1470	4607	-2.129	-1.09	0.00024643	0.006149886	1598	craniferina_lrc177	CUST_333_PI416193500	NA	NA	NA	Fungus
5481	2709	1304	359	111	2.07	1.05	0.000130377	0.004247694	1599	craniferina_c13688	CUST_12741_PI416193500	238488635	XP_002375555.1	"aldehyde dehydrogenase family protein, putative [Aspergillus flavus NRRL3357] "	Fungus
41202	23	12	1	2	1.958	0.969	9.79E-06	0.001055398	1600	craniferina_c17113	CUST_10081_PI416193496	115390979	XP_001212994.1	conserved hypothetical protein [Aspergillus terreus NIH2624] 	Algae
37440	64	2	54	0	12.602	3.656	0.004542501	0.037405648	1601	craniferina_c5742	CUST_7782_PI416193500	NA	NA	NA	Fungus
551	27	79	11	14	-3.028	-1.598	0.002628021	0.026694829	1602	craniferina_c26145	CUST_18520_PI416193496	169784970	XP_001826946.1	hypothetical protein [Aspergillus oryzae RIB40] 	Fungus
37496	16341	7735	2133	860	2.11	1.077	0.000214795	0.005781731	1603	craniferina_c729	CUST_1322_PI416193500	154301799	XP_001551311.1	hypothetical protein BC1G_10051 [Botryotinia fuckeliana B05.10] 	Fungus
44261	17	8	1	2	2.142	1.099	0.000286925	0.006755084	1604	craniferina_c23058	CUST_15607_PI416193496	NA	NA	NA	Algae
35036	47239	23627	4649	3342	2.006	1.004	5.21E-05	0.002662703	1605	craniferina_lrc846	CUST_1532_PI416193500	154313422	XP_001556037.1	60S ribosomal protein L27 [Botryotinia fuckeliana B05.10] 	Fungus
31145	294	776	52	247	-2.581	-1.368	0.001570643	0.019192925	1606	craniferina_c8115	CUST_3198_PI416193496	240278523	EER42029.1	conserved hypothetical protein [Ajellomyces capsulatus H143]	Fungus
5225	53	27	3	7	2.001	1.001	4.61E-05	0.002485987	1607	craniferina_c3713	CUST_5607_PI416193500	212544746	XP_002152527.1	UBX domain protein [Penicillium marneffei ATCC 18224] 	Fungus
31074	180	81	44	25	2.279	1.188	0.000684011	0.011504543	1608	craniferina_c15308	CUST_13281_PI416193500	261357393	EEY19821.1	conserved hypothetical protein [Verticillium albo-atrum VaMs.102]	Fungus
13240	305	680	43	59	-2.238	-1.162	0.000571374	0.010378531	1609	craniferina_c5200	CUST_7218_PI416193500	156056631	XP_001594239.1	hypothetical protein SS1G_04046 [Sclerotinia sclerotiorum 1980] 	Fungus
4387	60	5	48	2	8.345	3.061	0.004426387	0.036939965	1610	craniferina_c1676	CUST_2894_PI416193500	NA	NA	NA	Algae
9509	26364	13157	4244	3812	2.047	1.034	0.000102504	0.003787265	1611	craniferina_c1793	CUST_3073_PI416193500	156056673	XP_001594260.1	hypothetical protein SS1G_04067 [Sclerotinia sclerotiorum 1980] 	Fungus
19797	546	266	72	46	2.059	1.042	0.00011967	0.004046562	1612	craniferina_lrc884	CUST_1597_PI416193500	156061499	XP_001596672.1	60S ribosomal protein L13 [Sclerotinia sclerotiorum 1980] 	Fungus
33349	2019	32	1707	7	24.949	4.641	0.004899315	0.039288034	1613	craniferina_c9401	CUST_4039_PI416193496	169596919	XP_001791883.1	hypothetical protein SNOG_01233 [Phaeosphaeria nodorum SN15] 	Fungus
12958	20112	10050	2182	455	1.995	0.996	4.18E-05	0.002335111	1614	craniferina_lrc383	CUST_719_PI416193500	154312122	XP_001555389.1	40S ribosomal protein S3 [Botryotinia fuckeliana B05.10] 	Fungus
35584	18	60	5	31	-3.059	-1.613	0.002728793	0.027310044	1615	Cr_WMidi_9889H05.ab1	CUST_19103_PI416193500	255725194	XP_002547526.1	elongation factor 1-alpha [Candida tropicalis MYA-3404] 	Algae
42806	106	246	29	44	-2.358	-1.238	0.000947932	0.014083507	1616	craniferina_c18574	CUST_11349_PI416193496	NA	NA	NA	Fungus
29879	209	513	42	117	-2.444	-1.289	0.00121982	0.016477073	1617	craniferina_c1175	CUST_2094_PI416193500	240107380	EER25565.1	hypothetical protein CPC735_066650 [Coccidioides posadasii C735 delta SOWgp]	Fungus
37283	1430	74	1153	29	11.092	3.471	0.004563348	0.037505737	1618	Cr_DMidi_7585F05.ab1	CUST_16199_PI416193500	154314066	XP_001556358.1	hypothetical protein BC1G_04976 [Botryotinia fuckeliana B05.10] 	Fungus
7420	46	88	5	4	-1.95	-0.963	7.72E-06	0.000914351	1619	craniferina_c21860	CUST_14481_PI416193496	NA	NA	NA	Fungus
4131	23	44	7	3	-2.01	-1.007	5.97E-05	0.002848843	1620	craniferina_c9489	CUST_4110_PI416193496	156034466	XP_001585652.1	hypothetical protein SS1G_13536 [Sclerotinia sclerotiorum 1980] 	Fungus
33421	1422	413	229	47	3.427	1.777	0.003233893	0.030507141	1621	craniferina_c23394	CUST_15927_PI416193496	67527241	XP_661634.1	hypothetical protein AN4030.2 [Aspergillus nidulans FGSC A4] 	Fungus
42271	1365	54	1146	32	12.054	3.591	0.004605148	0.037700603	1622	craniferina_c2345	CUST_3880_PI416193500	169785447	XP_001827184.1	hypothetical protein [Aspergillus oryzae RIB40] 	Algae
22233	6968	14974	2256	3396	-2.195	-1.134	0.000455764	0.009030849	1623	craniferina_c4694	CUST_1347_PI416193496	139439218	ZP_01772660.1	Hypothetical protein COLAER_01673 [Collinsella aerofaciens ATCC 25986] 	Fungus
22371	398	153	105	10	2.552	1.352	0.00154864	0.019060995	1624	craniferina_c4663	CUST_6655_PI416193500	296421849	XP_002840476.1	hypothetical protein [Tuber melanosporum Mel28] 	Algae
28776	2504	5262	392	1034	-2.091	-1.064	0.000188629	0.005327247	1625	BTK05726012(c)SJ1(t)Dry_0.5-1kb_1441-1536_F4(p)T3(s)090205SJ1SEQ1.030.ab1	CUST_15500_PI416193500	NA	NA	NA	NA
19323	5	15	0	6	-2.661	-1.412	0.001848276	0.021194203	1626	craniferina_c11465	CUST_5510_PI416193496	241629507	XP_002410090.1	"cyclin, putative [Ixodes scapularis] "	Fungus
40692	232	483	25	73	-2.07	-1.05	0.000143191	0.004488818	1627	craniferina_c2800	CUST_565_PI416193496	164422128	YP_001648742.1	cytochrome oxidase subunit 1 [Mycosphaerella graminicola] 	Fungus
37324	646	1334	65	222	-2.054	-1.038	0.000115045	0.003988031	1628	craniferina_lrc24003	CUST_14953_PI416193500	239614226	EEQ91213.1	MFS phosphate transporter [Ajellomyces dermatitidis ER-3]	Fungus
566	29	58	6	7	-2.021	-1.015	7.83E-05	0.003304877	1629	craniferina_c1080	CUST_1939_PI416193500	115396690	XP_001213984.1	conserved hypothetical protein [Aspergillus terreus NIH2624] 	Fungus
661	2224	1088	641	116	1.993	0.995	4.38E-05	0.002401705	1630	craniferina_c7357	CUST_2763_PI416193496	226293310	EEH48730.1	hypothetical protein PADG_04809 [Paracoccidioides brasiliensis Pb18]	Fungus
37994	33	17	4	4	1.979	0.985	3.00E-05	0.001967306	1631	craniferina_c7540	CUST_9321_PI416193500	189190464	XP_001931571.1	NEDD8-activating enzyme E1 regulatory subunit [Pyrenophora tritici-repentis Pt-1C-BFP] 	Fungus
28416	498	91	344	13	4.116	2.041	0.003778531	0.033533638	1632	craniferina_c17831	CUST_14295_PI416193500	149913902	ZP_01902434.1	"nitrile hydratase, alpha subunit [Roseobacter sp. AzwK-3b] "	Algae
13074	210	86	65	21	2.403	1.265	0.001109605	0.01549682	1633	craniferina_c16704	CUST_13836_PI416193500	115384786	XP_001208940.1	AP-1 complex subunit beta-1 [Aspergillus terreus NIH2624] 	Fungus
5452	2984	8860	1042	2480	-3.039	-1.603	0.002753337	0.02748818	1634	craniferina_c11884	CUST_5812_PI416193496	NA	NA	NA	Fungus
7079	9061	20036	709	5783	-2.149	-1.104	0.000339069	0.007509818	1635	craniferina_c28046	CUST_20309_PI416193496	NA	NA	NA	Algae
10061	658	1294	128	176	-1.976	-0.983	2.92E-05	0.001947934	1636	craniferina_c14191	CUST_7729_PI416193496	NA	NA	NA	Algae
31263	355	819	76	101	-2.333	-1.222	0.000905619	0.013684353	1637	craniferina_c15096	CUST_8491_PI416193496	NA	NA	NA	Fungus
35418	16436	8159	2268	1520	2.026	1.019	8.68E-05	0.0034679	1638	craniferina_c3218	CUST_5012_PI416193500	238505974	XP_002384189.1	"cytochrome c oxidase subunit VIa, putative [Aspergillus flavus NRRL3357] "	Algae
5845	12	25	2	7	-2.058	-1.042	0.000130363	0.004247694	1639	craniferina_c20032	CUST_12738_PI416193496	NA	NA	NA	Algae
39929	5058	652	3959	106	4.976	2.315	0.00415676	0.03563324	1640	craniferina_c4977	CUST_6992_PI416193500	154303349	XP_001552082.1	hypothetical protein BC1G_09423 [Botryotinia fuckeliana B05.10] 	Fungus
11658	15	31	1	6	-2.043	-1.031	0.000110159	0.003928575	1641	craniferina_c8164	CUST_3228_PI416193496	212542205	XP_002151257.1	3-ketoacyl-coA thiolase peroxisomal A precursor [Penicillium marneffei ATCC 18224] 	Fungus
33975	522	256	60	22	2.035	1.025	9.86E-05	0.003705069	1642	craniferina_c4961	CUST_6967_PI416193500	296804968	XP_002843311.1	tricarboxylate transport protein [Arthroderma otae CBS 113480] 	Fungus
20124	67	1105	54	785	-24.423	-4.61	0.00504662	0.040058433	1643	craniferina_c2016	CUST_3413_PI416193500	NA	NA	NA	Algae
21854	4	11	2	0	-3.394	-1.763	0.003289536	0.030832211	1644	craniferina_lrc2025	CUST_3427_PI416193500	296809153	XP_002844915.1	alpha/beta hydrolase fold-3 domain-containing protein [Arthroderma otae CBS 113480] 	Fungus
22772	2	6	0	2	-2.878	-1.525	0.002515574	0.026026193	1645	craniferina_lrc5824	CUST_7875_PI416193500	119497923	XP_001265719.1	terpene synthase metal binding domain protein [Neosartorya fischeri NRRL 181] 	Algae
6233	1430	725	223	109	1.971	0.979	2.71E-05	0.001846353	1646	craniferina_c27165	CUST_19504_PI416193496	154323270	XP_001560949.1	hypothetical protein BC1G_00034 [Botryotinia fuckeliana B05.10] 	Fungus
20368	185	397	27	25	-2.16	-1.111	0.000384828	0.008133461	1647	craniferina_c2723	CUST_4374_PI416193500	255941042	XP_002561290.1	Pc16g09790 [Penicillium chrysogenum Wisconsin 54-1255] 	Fungus
39255	106	299	22	29	-2.862	-1.517	0.002462397	0.025606034	1648	craniferina_c7776	CUST_3011_PI416193496	169621462	XP_001804141.1	hypothetical protein SNOG_13941 [Phaeosphaeria nodorum SN15] 	Algae
4214	55	111	9	7	-2.035	-1.025	0.000101668	0.0037632	1649	craniferina_c21732	CUST_14360_PI416193496	168067725	XP_001785758.1	predicted protein [Physcomitrella patens subsp. patens] 	Algae
44103	98	263	40	67	-2.768	-1.469	0.002230705	0.023973606	1650	craniferina_c24837	CUST_17282_PI416193496	NA	NA	NA	Algae
28608	1478	3429	594	905	-2.384	-1.254	0.001107466	0.015486664	1651	craniferina_c2402	CUST_3964_PI416193500	154298168	XP_001549508.1	predicted protein [Botryotinia fuckeliana B05.10] 	Fungus
11355	73468	38079	5618	3499	1.931	0.95	4.41E-06	0.000704196	1652	Cr_DMini_1249B09.ab1	CUST_16577_PI416193500	242773679	XP_002478288.1	60S ribosomal protein L17 [Talaromyces stipitatus ATCC 10500] 	Fungus
32728	804	403	105	38	1.99	0.993	4.86E-05	0.00255922	1653	Cr_WMidi_8257F02.ab1	CUST_18673_PI416193500	50555389	XP_505103.1	YALI0F07018p [Yarrowia lipolytica] 	Algae
38575	2299	4846	954	875	-2.198	-1.136	0.000513284	0.009747375	1654	craniferina_c2634	CUST_4263_PI416193500	115492299	XP_001210777.1	conserved hypothetical protein [Aspergillus terreus NIH2624] 	Algae
39646	203	76	36	6	2.655	1.409	0.001917325	0.021656523	1655	craniferina_c22595	CUST_14805_PI416193500	NA	NA	NA	Fungus
20548	37	17	4	4	2.238	1.162	0.000638859	0.011078904	1656	craniferina_c16736	CUST_9793_PI416193496	NA	NA	NA	Fungus
26185	7092	3615	1131	401	1.955	0.967	1.59E-05	0.001363406	1657	craniferina_lrc3790	CUST_5719_PI416193500	NA	NA	NA	Fungus
37677	1517	8	1292	4	65.243	6.028	0.005412805	0.041955291	1658	craniferina_c3722	CUST_5622_PI416193500	169622603	XP_001804710.1	hypothetical protein SNOG_14526 [Phaeosphaeria nodorum SN15] 	Fungus
2373	869	441	33	90	1.999	0.999	5.86E-05	0.002818509	1659	craniferina_c20021	CUST_12727_PI416193496	169600397	XP_001793621.1	hypothetical protein SNOG_03032 [Phaeosphaeria nodorum SN15] 	Fungus
408	26	3	14	1	7.064	2.82	0.004548034	0.037431354	1660	craniferina_c11451	CUST_5499_PI416193496	154269862	XP_001535830.1	hypothetical protein HCAG_09237 [Ajellomyces capsulatus NAm1] 	Fungus
40524	15	7	1	2	2.132	1.092	0.000318999	0.007245988	1661	craniferina_c15417	CUST_13319_PI416193500	258574781	XP_002541572.1	6-phosphogluconate dehydrogenase (decarboxylating) [Uncinocarpus reesii 1704] 	Fungus
41193	3	7	2	1	-2.604	-1.381	0.001788792	0.020757011	1662	craniferina_c8902	CUST_3695_PI416193496	NA	NA	NA	Fungus
44642	18	9	1	3	2.141	1.098	0.000345525	0.007595534	1663	craniferina_c17299	CUST_14116_PI416193500	121712982	XP_001274102.1	conserved hypothetical protein [Aspergillus clavatus NRRL 1] 	Fungus
39183	136	276	20	13	-2.041	-1.03	0.000115824	0.003988039	1664	craniferina_c8508	CUST_10126_PI416193500	226287879	EEH43392.1	ubiquitin conjugation factor E4 [Paracoccidioides brasiliensis Pb18]	Algae
3741	1364	693	107	142	1.992	0.994	5.33E-05	0.002686426	1665	craniferina_c20800	CUST_13471_PI416193496	154304513	XP_001552661.1	hypothetical protein BC1G_09132 [Botryotinia fuckeliana B05.10] 	Fungus
14520	597	276	166	38	2.122	1.085	0.000286856	0.006755084	1666	craniferina_c20861	CUST_13531_PI416193496	171685570	XP_001907726.1	hypothetical protein [Podospora anserina S mat+] 	Algae
33042	3	8	1	4	-2.7	-1.433	0.002097337	0.023001285	1667	craniferina_c14425	CUST_7926_PI416193496	NA	NA	NA	Fungus
26030	4	16	1	6	-3.926	-1.973	0.003850342	0.033971205	1668	Cr_Mini_01B11.ab1	CUST_17874_PI416193500	NA	NA	NA	Fungus
29087	252	57	134	7	3.843	1.942	0.003778157	0.033533638	1669	craniferina_c23076	CUST_15625_PI416193496	NA	NA	NA	Fungus
3195	603	1524	176	400	-2.544	-1.347	0.001630079	0.019615366	1670	craniferina_c8606	CUST_10208_PI416193500	156060767	XP_001596306.1	hypothetical protein SS1G_02526 [Sclerotinia sclerotiorum 1980] 	Fungus
27779	1002	516	75	70	1.95	0.964	1.38E-05	0.001245772	1671	craniferina_c20522	CUST_13206_PI416193496	156047697	XP_001589816.1	hypothetical protein SS1G_09538 [Sclerotinia sclerotiorum 1980] 	Fungus
23830	15975	31089	3522	4226	-1.966	-0.975	2.54E-05	0.001768301	1672	craniferina_c17109	CUST_14029_PI416193500	189353843	YP_001949470.1	hypothetical protein BMULJ_05092 [Burkholderia multivorans ATCC 17616] 	Algae
4528	149	65	7	9	2.319	1.213	0.00092762	0.013903377	1673	craniferina_c8712	CUST_10277_PI416193500	169612497	XP_001799666.1	hypothetical protein SNOG_09371 [Phaeosphaeria nodorum SN15] 	Fungus
14606	51	25	10	3	2.061	1.043	0.000156828	0.004741269	1674	craniferina_c23932	CUST_16432_PI416193496	256731027	EEU44377.1	predicted protein [Nectria haematococca mpVI 77-13-4]	Fungus
28185	239	45	157	10	4.258	2.09	0.004060408	0.035111118	1675	craniferina_c9297	CUST_10651_PI416193500	256723746	EEU37120.1	hypothetical protein NECHADRAFT_97324 [Nectria haematococca mpVI 77-13-4]	Fungus
24897	1155	2303	68	246	-1.99	-0.992	5.40E-05	0.002703573	1676	craniferina_c19968	CUST_12675_PI416193496	NA	NA	NA	Algae
3395	33	75	6	5	-2.296	-1.199	0.000861526	0.013279028	1677	craniferina_c19912	CUST_14543_PI416193500	240274991	EER38506.1	DDHD domain-containing protein [Ajellomyces capsulatus H143]	Fungus
35613	63215	31490	8896	3277	2.002	1.001	6.97E-05	0.003115655	1678	Cr_WMidi_7777H03.ab1	CUST_18552_PI416193500	156044424	XP_001588768.1	60S ribosomal protein L5 [Sclerotinia sclerotiorum 1980] 	Fungus
28847	118	300	41	50	-2.626	-1.393	0.001901257	0.021552691	1679	craniferina_c3269	CUST_5064_PI416193500	240276106	EER39618.1	heat shock protein [Ajellomyces capsulatus H143]	Fungus
7431	1233	375	231	180	3.592	1.845	0.003645251	0.03282286	1680	craniferina_c8323	CUST_9972_PI416193500	NA	NA	NA	Fungus
11178	234	449	34	19	-1.934	-0.951	7.32E-06	0.000901294	1681	craniferina_lrc28217	CUST_20433_PI416193496	154320295	XP_001559464.1	hypothetical protein BC1G_02128 [Botryotinia fuckeliana B05.10] 	Fungus
41310	14761	30647	2902	7467	-2.058	-1.041	0.000154307	0.004704082	1682	craniferina_lrc3382	CUST_779_PI416193496	78033430	CAJ30045.1	conserved hypothetical protein [Magnetospirillum gryphiswaldense]	Fungus
14813	363	116	92	11	3.07	1.618	0.00301037	0.029105285	1683	craniferina_c19667	CUST_12385_PI416193496	NA	NA	NA	Fungus
14057	210	105	44	17	1.974	0.981	3.83E-05	0.002218794	1684	Cr_WMidi_8257E07.ab1	CUST_18659_PI416193500	156040313	XP_001587143.1	hypothetical protein SS1G_12173 [Sclerotinia sclerotiorum 1980] 	Fungus
40789	3160	6755	671	1540	-2.131	-1.092	0.000338596	0.0075075	1685	craniferina_c10229	CUST_11176_PI416193500	6015106	P78575.1	ERG24_ASCIMRecName: Full=Delta(14)-sterol reductase; AltName: Full=C-14 sterol reductase; AltName: Full=Sterol C14-reductase 	Fungus
450	24	46	3	6	-1.95	-0.964	1.75E-05	0.001453304	1686	craniferina_c14517	CUST_8001_PI416193496	46136135	XP_389759.1	hypothetical protein FG09583.1 [Gibberella zeae PH-1]	Algae
11795	2233	811	695	84	2.682	1.423	0.002124623	0.023213071	1687	craniferina_c8431	CUST_10065_PI416193500	121720200	XP_001276798.1	hypothetical protein ACLA_060400 [Aspergillus clavatus NRRL 1] 	Algae
26265	246	102	66	10	2.356	1.236	0.001078213	0.015257086	1688	Cr_DMidi_7585D04.ab1	CUST_16164_PI416193500	145614374	XP_365904.2	hypothetical protein [Magnaporthe oryzae 70-15] 	Algae
24973	58	18	14	2	3.204	1.68	0.003232103	0.030499162	1689	craniferina_c21630	CUST_14265_PI416193496	291188723	EFE44046.1	hypothetical protein TRV_01174 [Trichophyton verrucosum HKI 0517]	Algae
11460	12	25	2	2	-2.055	-1.039	0.000151721	0.004670002	1690	craniferina_c1828	CUST_3120_PI416193500	189199274	XP_001935974.1	long-chain fatty acid transport protein 3 [Pyrenophora tritici-repentis Pt-1C-BFP] 	Fungus
20257	4713	2253	703	455	2.107	1.075	0.000261695	0.006348138	1691	craniferina_c16366	CUST_9504_PI416193496	156058137	XP_001594992.1	hypothetical protein SS1G_04800 [Sclerotinia sclerotiorum 1980] 	Fungus
14217	724	338	76	27	2.139	1.097	0.000367705	0.00791354	1692	craniferina_lrc157	CUST_298_PI416193500	156052341	XP_001592097.1	hypothetical protein SS1G_06336 [Sclerotinia sclerotiorum 1980] 	Algae
22961	1244	620	34	211	2.101	1.071	0.00025391	0.006256101	1693	craniferina_c14041	CUST_7610_PI416193496	NA	NA	NA	Algae
36804	91	315	21	155	-3.25	-1.7	0.003313725	0.030954	1694	craniferina_c12046	CUST_5941_PI416193496	NA	NA	NA	Fungus
26976	99	198	3	13	-1.997	-0.998	6.74E-05	0.003059371	1695	craniferina_lrc276	CUST_519_PI416193500	70999712	XP_754573.1	nuclear transport factor NTF-2 [Aspergillus fumigatus Af293] 	Fungus
23956	1386	625	282	105	2.205	1.141	0.000577505	0.01042103	1696	craniferina_c2585	CUST_4205_PI416193500	NA	NA	NA	Fungus
1979	3385	6950	833	1093	-2.076	-1.054	0.000206782	0.005644322	1697	craniferina_c28371	CUST_20561_PI416193496	78033432	CAJ30047.1	conserved hypothetical protein [Magnetospirillum gryphiswaldense]	Fungus
6755	1702	3382	361	73	-2.015	-1.011	9.33E-05	0.003601704	1698	craniferina_c12045	CUST_5940_PI416193496	239612583	EEQ89570.1	conserved hypothetical protein [Ajellomyces dermatitidis ER-3]	Fungus
24135	8	18	2	2	-2.217	-1.149	0.000619962	0.010866806	1699	craniferina_c10749	CUST_11475_PI416193500	123979398	ABM81524.1	RNA polymerase II second largest subunit [Cladonia stipitata]	Fungus
18408	487	225	120	42	2.144	1.1	0.000387339	0.008161837	1700	craniferina_c4869	CUST_6872_PI416193500	169603463	XP_001795153.1	hypothetical protein SNOG_04741 [Phaeosphaeria nodorum SN15] 	Fungus
12597	1646	865	115	124	1.913	0.936	1.63E-06	0.000405532	1701	craniferina_c3741	CUST_5652_PI416193500	119498453	XP_001265984.1	CDP-diacylglycerol-glycerol-3-phosphate 3-phosphatidyltransferase [Neosartorya fischeri NRRL 181] 	Fungus
10133	220	108	51	16	2.011	1.008	8.80E-05	0.003481831	1702	Cr_WMidi_8257E07.ab1	CUST_18658_PI416193500	156040313	XP_001587143.1	hypothetical protein SS1G_12173 [Sclerotinia sclerotiorum 1980] 	Fungus
22672	213	46	137	9	3.642	1.865	0.003740444	0.03328987	1703	craniferina_c24212	CUST_16698_PI416193496	NA	NA	NA	Fungus
27277	117	52	29	5	2.204	1.14	0.000585709	0.01050128	1704	craniferina_c10190	CUST_4610_PI416193496	NA	NA	NA	Algae
25055	23	45	2	2	-1.952	-0.965	2.09E-05	0.001569703	1705	craniferina_c4604	CUST_1300_PI416193496	NA	NA	NA	Fungus
22954	12	29	1	7	-2.395	-1.26	0.001239185	0.016617477	1706	craniferina_c2190	CUST_3657_PI416193500	255950188	XP_002565861.1	Pc22g19580 [Penicillium chrysogenum Wisconsin 54-1255] 	Fungus
43317	1119	2393	329	745	-2.122	-1.086	0.000322982	0.007300325	1707	craniferina_c2140	CUST_3591_PI416193500	159487645	XP_001701833.1	proton/phosphate symporter [Chlamydomonas reinhardtii] 	Fungus
21546	10	22	2	5	-2.055	-1.039	0.000160441	0.004793601	1708	craniferina_c16248	CUST_9408_PI416193496	212535924	XP_002148118.1	"ubiquitin-conjugating enzyme Ubc6, putative [Penicillium marneffei ATCC 18224] "	Fungus
35057	5257	2447	609	560	2.181	1.125	0.000521802	0.009840357	1709	Cr_DMini_2305D08.ab1	CUST_16767_PI416193500	256732247	EEU45596.1	hypothetical protein NECHADRAFT_80657 [Nectria haematococca mpVI 77-13-4]	Algae
5987	16625	8100	1508	831	2.054	1.039	0.0001581	0.004755009	1710	craniferina_c6427	CUST_8432_PI416193500	189200394	XP_001936534.1	synaptic glycoprotein SC2 [Pyrenophora tritici-repentis Pt-1C-BFP] 	Fungus
15943	70	36	6	3	1.944	0.959	1.63E-05	0.001376349	1711	craniferina_c3757	CUST_5676_PI416193500	296813687	XP_002847181.1	conserved hypothetical protein [Arthroderma otae CBS 113480] 	Fungus
26823	4	2	1	0	2.017	1.012	0.000103156	0.003801024	1712	craniferina_c9230	CUST_3921_PI416193496	NA	NA	NA	Fungus
28161	98	27	21	5	3.667	1.875	0.003855782	0.033997119	1713	craniferina_c15853	CUST_9098_PI416193496	238500305	XP_002381387.1	"ankyrin repeat-containing protein, putative [Aspergillus flavus NRRL3357] "	Algae
731	7067	13632	540	1630	-1.923	-0.943	5.72E-06	0.000784968	1714	craniferina_c2824	CUST_572_PI416193496	145232459	XP_001399675.1	hypothetical protein An02g05390 [Aspergillus niger] 	Fungus
12625	122	59	10	18	2.144	1.101	0.000407551	0.008379878	1715	craniferina_c19029	CUST_11778_PI416193496	NA	NA	NA	Fungus
27125	2023	1019	215	41	1.978	0.984	5.22E-05	0.002664694	1716	craniferina_c14308	CUST_7823_PI416193496	239614823	EEQ91810.1	nuclear pore complex subunit [Ajellomyces dermatitidis ER-3]	Fungus
1563	83	166	11	14	-2.011	-1.008	9.55E-05	0.003646602	1717	craniferina_c17174	CUST_14056_PI416193500	289614355	CBI58865.1	unnamed protein product [Sordaria macrospora]	Fungus
19345	3829	8815	676	1265	-2.308	-1.207	0.000983343	0.014444087	1718	craniferina_c22838	CUST_15402_PI416193496	NA	NA	NA	Algae
27871	5	2	3	0	2.327	1.219	0.001049867	0.014986069	1719	craniferina_c13051	CUST_6757_PI416193496	NA	NA	NA	Fungus
5090	167	14	132	2	7.979	2.996	0.00496747	0.039624056	1720	craniferina_c10165	CUST_4588_PI416193496	159474584	XP_001695405.1	ethanolamine kinase [Chlamydomonas reinhardtii] 	Algae
30729	57	26	9	2	2.166	1.115	0.000490332	0.009443532	1721	Cr_DMini_4609C04.ab1	CUST_17073_PI416193500	NA	NA	NA	Fungus
36626	1807	809	485	85	2.188	1.13	0.000564033	0.010312266	1722	craniferina_c4631	CUST_1317_PI416193496	212544642	XP_002152475.1	"COP9 signalosome subunit 2 (CsnB), putative [Penicillium marneffei ATCC 18224] "	Fungus
12550	555	285	98	28	1.933	0.951	1.24E-05	0.001202299	1723	craniferina_c12402	CUST_6216_PI416193496	159130922	EDP56035.1	"DNA repair protein Rad26, putative [Aspergillus fumigatus A1163]"	Fungus
6996	5266	2523	658	426	2.098	1.069	0.000270237	0.006463017	1724	Cr_DMini_4609F06.ab1	CUST_17133_PI416193500	296808023	XP_002844350.1	conserved hypothetical protein [Arthroderma otae CBS 113480] 	Fungus
29353	551	13	445	2	24.933	4.64	0.005566844	0.04272422	1725	craniferina_c12426	CUST_6237_PI416193496	156051912	XP_001591917.1	hypothetical protein SS1G_07363 [Sclerotinia sclerotiorum 1980] 	Fungus
39900	279	122	71	26	2.275	1.186	0.000877044	0.013441966	1726	craniferina_c19561	CUST_12285_PI416193496	240108086	EER26260.1	PXA domain containing protein [Coccidioides posadasii C735 delta SOWgp]	Fungus
39798	55	3	45	0	10.016	3.324	0.005149708	0.040613134	1727	craniferina_c11225	CUST_11756_PI416193500	NA	NA	NA	Algae
33526	26414	11742	5115	305	2.223	1.152	0.00068148	0.011494261	1728	Cr_DMini_3841F08.ab1	CUST_16972_PI416193500	154294634	XP_001547757.1	20S proteasome alpha subunit E [Botryotinia fuckeliana B05.10] 	Fungus
9330	68	160	20	51	-2.341	-1.227	0.001110802	0.015502919	1729	craniferina_c3882	CUST_5821_PI416193500	226293829	EEH49249.1	conserved hypothetical protein [Paracoccidioides brasiliensis Pb18]	Fungus
19926	11	5	1	1	2.452	1.294	0.001516651	0.018820976	1730	craniferina_c8743	CUST_10303_PI416193500	240276498	EER40010.1	protein kinase [Ajellomyces capsulatus H143]	Fungus
17228	983	403	308	153	2.469	1.304	0.001566551	0.019191013	1731	craniferina_lrc134	CUST_257_PI416193500	416748	P11838.2	CARP_CRYPARecName: Full=Endothiapepsin; AltName: Full=Aspartate protease; Flags: Precursor 	Fungus
23057	244	100	74	14	2.382	1.252	0.001269007	0.016850187	1732	craniferina_c1737	CUST_2985_PI416193500	239614999	EEQ91986.1	COPI vesicle coat beta subunit [Ajellomyces dermatitidis ER-3]	Fungus
9946	1727	783	216	42	2.198	1.136	0.000605426	0.010722692	1733	Cr_DMini_673A07.ab1	CUST_17371_PI416193500	242764910	XP_002340866.1	"ACN9 family domain containing protein, putative [Talaromyces stipitatus ATCC 10500] "	Algae
6898	26	52	3	2	-1.966	-0.975	3.88E-05	0.002227547	1734	craniferina_c24983	CUST_17418_PI416193496	NA	NA	NA	Fungus
40120	120	45	39	7	2.598	1.377	0.001972075	0.022103403	1735	craniferina_c20884	CUST_13551_PI416193496	258578433	XP_002543398.1	glutamine-dependent NAD(+) synthetase synthase [glutamine-hydrolyzing]) [Uncinocarpus reesii 1704] 	Fungus
27134	18	8	4	6	3.159	1.659	0.003378224	0.03130845	1736	craniferina_c16819	CUST_9855_PI416193496	NA	NA	NA	Fungus
2679	5615	2584	365	49	2.17	1.117	0.00052622	0.009887057	1737	BTK05727013(c)SJ1(t)Dry_0.5-1kb_1441-1536_G5(p)T3(s)090205SJ1SEQ1.039.ab1	CUST_15527_PI416193500	NA	NA	NA	NA
36313	171	84	31	9	2.025	1.018	0.000123668	0.004141189	1738	craniferina_c26993	CUST_19339_PI416193496	291179205	EFE34992.1	conserved hypothetical protein [Arthroderma benhamiae CBS 112371]	Fungus
42831	90	42	11	8	2.17	1.118	0.000530284	0.009949027	1739	craniferina_c13478	CUST_12673_PI416193500	156055550	XP_001593699.1	hypothetical protein SS1G_05127 [Sclerotinia sclerotiorum 1980] 	Fungus
17061	5486	2516	388	29	2.177	1.122	0.000551615	0.010190365	1740	BTK05727013(c)SJ1(t)Dry_0.5-1kb_1441-1536_G5(p)T3(s)090205SJ1SEQ1.039.ab1	CUST_15528_PI416193500	NA	NA	NA	NA
706	5727	2621	662	89	2.176	1.121	0.000547195	0.010139732	1741	BTK05727011(c)SJ1(t)Dry_0.5-1kb_1441-1536_F5(p)T3(s)090205SJ1SEQ1.038.ab1	CUST_15523_PI416193500	255930373	XP_002556746.1	Pc06g01410 [Penicillium chrysogenum Wisconsin 54-1255] 	NA
5478	70	33	12	7	2.134	1.094	0.000403431	0.0083492	1742	craniferina_c23585	CUST_16105_PI416193496	298406468	EAU90297.2	ankyrin repeat domain-containing protein 50 [Coprinopsis cinerea okayama7130]	Fungus
6508	6245	13187	721	2169	-2.101	-1.071	0.000295218	0.006863109	1743	craniferina_lrc177	CUST_334_PI416193500	NA	NA	NA	Fungus
38574	1275	145	671	69	8.763	3.131	0.00515196	0.040618653	1744	craniferina_c8230	CUST_3276_PI416193496	NA	NA	NA	Fungus
17382	63	29	14	5	2.142	1.099	0.000429924	0.00867893	1745	craniferina_c16794	CUST_13885_PI416193500	156054895	XP_001593373.1	hypothetical protein SS1G_06295 [Sclerotinia sclerotiorum 1980] 	Fungus
5021	14	28	2	3	-2.078	-1.055	0.00024062	0.006082301	1746	Cr_WMini_769F04.ab1	CUST_20029_PI416193500	NA	NA	NA	Algae
5048	129	47	35	5	2.686	1.425	0.002332896	0.024694162	1747	craniferina_c26020	CUST_18401_PI416193496	NA	NA	NA	Fungus
26813	53	150	15	43	-2.863	-1.517	0.002831626	0.02799893	1748	craniferina_lrc864	CUST_1559_PI416193500	212543371	XP_002151840.1	hypothetical protein PMAA_046590 [Penicillium marneffei ATCC 18224] 	Algae
16102	906	167	663	6	3.938	1.977	0.004249161	0.036106352	1749	craniferina_c11988	CUST_5894_PI416193496	NA	NA	NA	Fungus
6146	94466	45440	5532	361	2.077	1.054	0.000241643	0.006085641	1750	craniferina_c965	CUST_1739_PI416193500	242785627	XP_002480634.1	"actin cortical patch protein Sur7, putative [Talaromyces stipitatus ATCC 10500] "	Fungus
42433	8	19	2	1	-2.36	-1.239	0.001231078	0.016544926	1751	craniferina_lrc13305	CUST_6979_PI416193496	NA	NA	NA	Fungus
16250	74	37	8	2	1.983	0.988	7.05E-05	0.003131239	1752	craniferina_c11984	CUST_5891_PI416193496	NA	NA	NA	Fungus
15007	69	133	8	12	-1.916	-0.938	6.19E-06	0.000829723	1753	craniferina_c24625	CUST_17084_PI416193496	NA	NA	NA	Fungus
6795	4998	2537	653	389	1.974	0.981	5.84E-05	0.002810885	1754	craniferina_c10241	CUST_11186_PI416193500	115385998	XP_001209539.1	predicted protein [Aspergillus terreus NIH2624] 	Fungus
40022	48	99	4	8	-2.079	-1.056	0.00025231	0.006235532	1755	craniferina_c1801	CUST_3090_PI416193500	258567766	XP_002584627.1	"oxoglutarate dehydrogenase (succinyl-transferring), E1 component [Uncinocarpus reesii 1704] "	Fungus
42033	84	3	70	1	16.697	4.061	0.005589211	0.042812725	1756	craniferina_c5197	CUST_1588_PI416193496	NA	NA	NA	Algae
42941	15964	7651	1968	1123	2.092	1.065	0.000287333	0.006758345	1757	craniferina_c16112	CUST_9302_PI416193496	NA	NA	NA	Fungus
33325	427	78	298	7	4.092	2.033	0.004353801	0.036591147	1758	craniferina_c17831	CUST_14296_PI416193500	149913902	ZP_01902434.1	"nitrile hydratase, alpha subunit [Roseobacter sp. AzwK-3b] "	Algae
41992	38	77	5	8	-2.015	-1.011	0.000116725	0.004000739	1759	craniferina_c4206	CUST_6183_PI416193500	75859136	XP_868908.1	hypothetical protein AN9526.2 [Aspergillus nidulans FGSC A4] 	Fungus
21633	53	20	21	1	2.526	1.337	0.001815881	0.020953742	1760	craniferina_c22766	CUST_15332_PI416193496	240279802	EER43307.1	DNA polymerase I [Ajellomyces capsulatus H143]	Algae
35603	25	13	3	2	1.93	0.949	1.53E-05	0.001328059	1761	craniferina_lrc572	CUST_1056_PI416193500	121700693	XP_001268611.1	conserved hypothetical protein [Aspergillus clavatus NRRL 1] 	Fungus
25616	181	81	9	10	2.248	1.169	0.000834204	0.012999465	1762	craniferina_c8712	CUST_10278_PI416193500	169612497	XP_001799666.1	hypothetical protein SNOG_09371 [Phaeosphaeria nodorum SN15] 	Fungus
18593	5	12	2	2	-2.324	-1.217	0.001118277	0.015559278	1763	craniferina_c14194	CUST_7731_PI416193496	116178956	XP_001219327.1	predicted protein [Chaetomium globosum CBS 148.51] 	Fungus
22249	340	143	91	9	2.322	1.215	0.001108117	0.015486664	1764	craniferina_c26541	CUST_18899_PI416193496	NA	NA	NA	Algae
10132	13	4	2	0	3.318	1.73	0.003686849	0.033020777	1765	craniferina_c21307	CUST_13954_PI416193496	171691590	XP_001910720.1	hypothetical protein [Podospora anserina S mat+] 	Fungus
30076	83	281	28	97	-3.35	-1.744	0.003729938	0.033232657	1766	craniferina_c2384	CUST_3940_PI416193500	NA	NA	NA	Fungus
12776	39	78	6	3	-2.015	-1.011	0.000118123	0.004012781	1767	craniferina_c14465	CUST_7959_PI416193496	NA	NA	NA	Algae
16865	5342	2455	433	56	2.172	1.119	0.00056752	0.010343902	1768	BTK05727011(c)SJ1(t)Dry_0.5-1kb_1441-1536_F5(p)T3(s)090205SJ1SEQ1.038.ab1	CUST_15524_PI416193500	255930373	XP_002556746.1	Pc06g01410 [Penicillium chrysogenum Wisconsin 54-1255] 	NA
42111	16	45	2	8	-2.84	-1.506	0.002851728	0.028112354	1769	craniferina_c12843	CUST_12500_PI416193500	154304610	XP_001552709.1	hypothetical protein BC1G_08044 [Botryotinia fuckeliana B05.10] 	Fungus
21404	17	40	2	8	-2.285	-1.192	0.00098358	0.014444087	1770	craniferina_c8846	CUST_10376_PI416193500	154284952	XP_001543271.1	hypothetical protein HCAG_00317 [Ajellomyces capsulatus NAm1] 	Fungus
26046	309	148	77	24	2.064	1.046	0.000226947	0.005905991	1771	craniferina_c24867	CUST_17311_PI416193496	189189922	XP_001931300.1	tryptophanyl-tRNA synthetase [Pyrenophora tritici-repentis Pt-1C-BFP] 	Fungus
187	55	6	39	2	6.675	2.739	0.005097581	0.040346031	1772	craniferina_c19724	CUST_12441_PI416193496	NA	NA	NA	Algae
13649	24	9	5	2	2.528	1.338	0.001853158	0.021231864	1773	craniferina_c4243	CUST_6233_PI416193500	NA	NA	NA	Fungus
39860	707	337	220	35	2.032	1.023	0.000153945	0.004702928	1774	craniferina_c15383	CUST_8719_PI416193496	256728123	EEU41480.1	hypothetical protein NECHADRAFT_54332 [Nectria haematococca mpVI 77-13-4]	Fungus
4886	13	4	4	2	3.094	1.63	0.003437537	0.031670139	1775	craniferina_c18939	CUST_11694_PI416193496	NA	NA	NA	Fungus
9062	2448	6383	463	195	-2.639	-1.4	0.002262072	0.024151486	1776	craniferina_c12093	CUST_12215_PI416193500	121700362	XP_001268446.1	"RTA1 domain protein, putative [Aspergillus clavatus NRRL 1] "	Fungus
16062	97030	47128	7921	785	2.055	1.039	0.000212073	0.005743319	1777	craniferina_c965	CUST_1740_PI416193500	242785627	XP_002480634.1	"actin cortical patch protein Sur7, putative [Talaromyces stipitatus ATCC 10500] "	Fungus
14211	4185	2074	705	432	2.03	1.021	0.00015415	0.004704082	1778	craniferina_c9046	CUST_3796_PI416193496	NA	NA	NA	Fungus
3513	955	431	54	52	2.222	1.152	0.000753625	0.012186469	1779	craniferina_c5191	CUST_7207_PI416193500	NA	NA	NA	Algae
11088	26	52	2	3	-1.978	-0.984	7.16E-05	0.003143588	1780	craniferina_c27618	CUST_19934_PI416193496	NA	NA	NA	Fungus
19721	56	29	4	7	1.969	0.977	5.76E-05	0.002797509	1781	craniferina_c5738	CUST_1849_PI416193496	NA	NA	NA	Fungus
12703	9	19	3	4	-2.156	-1.108	0.00054309	0.010106177	1782	craniferina_c13861	CUST_7458_PI416193496	70991158	XP_750428.1	importin beta-3 subunit [Aspergillus fumigatus Af293] 	Algae
33466	10364	5313	1838	364	1.934	0.951	2.08E-05	0.001569703	1783	craniferina_c6019	CUST_8047_PI416193500	158906268	ABW82711.1	calcium/calmodulin-dependent protein kinase [Botryotinia fuckeliana]	Fungus
17970	178	433	30	59	-2.434	-1.283	0.001565383	0.019186185	1784	craniferina_c25761	CUST_18149_PI416193496	189206215	XP_001939442.1	ISWI chromatin-remodeling complex ATPase ISW2 [Pyrenophora tritici-repentis Pt-1C-BFP] 	Fungus
42273	4	12	2	8	-2.853	-1.512	0.002939206	0.028655849	1785	Cr_Midi_01A02.ab1	CUST_17677_PI416193500	295667347	XP_002794223.1	40S ribosomal protein S4 [Paracoccidioides brasiliensis Pb01] 	Algae
42958	1187	2376	58	153	-2.001	-1	0.000106075	0.003863147	1786	craniferina_c4625	CUST_6621_PI416193500	119467734	XP_001257673.1	"ER-associated proteolytic system protein Der1, putative [Neosartorya fischeri NRRL 181] "	Algae
24847	42	93	3	21	-2.187	-1.129	0.000638093	0.01107845	1787	craniferina_c2894	CUST_4584_PI416193500	145244679	XP_001394645.1	hypothetical protein An11g06670 [Aspergillus niger] 	Fungus
37294	188	397	60	74	-2.165	-1.115	0.000570669	0.010378531	1788	craniferina_c25240	CUST_17661_PI416193496	154279620	XP_001540623.1	splicing factor U2AF 35 kDa subunit [Ajellomyces capsulatus NAm1] 	Fungus
36205	16636	32105	4726	4049	-1.973	-0.981	6.89E-05	0.003103161	1789	craniferina_lrc7902	CUST_9629_PI416193500	78033430	CAJ30045.1	conserved hypothetical protein [Magnetospirillum gryphiswaldense]	Fungus
463	53	104	3	7	-1.946	-0.96	3.32E-05	0.002058388	1790	craniferina_c20066	CUST_12771_PI416193496	NA	NA	NA	Algae
10537	737	337	77	23	2.186	1.128	0.00063983	0.011085618	1791	craniferina_c16259	CUST_13654_PI416193500	NA	NA	NA	Algae
21668	2102	1052	448	309	2.021	1.015	0.000142584	0.004486172	1792	craniferina_c16531	CUST_9636_PI416193496	NA	NA	NA	Fungus
45004	58	9	38	2	4.823	2.27	0.004816084	0.038934708	1793	craniferina_c18587	CUST_11361_PI416193496	NA	NA	NA	Fungus
638	32	72	3	13	-2.224	-1.153	0.000780514	0.012454297	1794	craniferina_c7709	CUST_9475_PI416193500	156039415	XP_001586815.1	hypothetical protein SS1G_11844 [Sclerotinia sclerotiorum 1980] 	Fungus
22484	116	265	31	102	-2.246	-1.168	0.000885668	0.013514849	1795	craniferina_c24843	CUST_17288_PI416193496	NA	NA	NA	Fungus
20596	12	30	2	1	-2.628	-1.394	0.002316761	0.024593629	1796	craniferina_c27569	CUST_19889_PI416193496	189191548	XP_001932113.1	conserved hypothetical protein [Pyrenophora tritici-repentis Pt-1C-BFP] 	Algae
35395	286	101	101	9	2.704	1.435	0.002593099	0.026505286	1797	craniferina_c15747	CUST_13441_PI416193500	NA	NA	NA	Fungus
29035	8	4	1	2	2.38	1.251	0.001403595	0.017914409	1798	craniferina_c4472	CUST_6470_PI416193500	156058117	XP_001594982.1	hypothetical protein SS1G_04790 [Sclerotinia sclerotiorum 1980] 	Fungus
12510	3	15	2	17	-3.32	-1.731	0.003852148	0.033979643	1799	Cr_Midi_01E11.ab1	CUST_17785_PI416193500	291235059	XP_002737463.1	PREDICTED: sequestosome 1-like [Saccoglossus kowalevskii]	Fungus
1752	6420	3376	839	496	1.904	0.929	4.74E-06	0.000714512	1800	craniferina_c5462	CUST_7489_PI416193500	119186633	XP_001243923.1	hypothetical protein CIMG_03364 [Coccidioides immitis RS] 	Algae
23893	43975	21868	8560	1300	1.989	0.992	9.59E-05	0.003650919	1801	craniferina_c1150	CUST_2053_PI416193500	258567744	XP_002584616.1	conserved hypothetical protein [Uncinocarpus reesii 1704] 	Fungus
20419	11	3	1	1	4.693	2.231	0.004830978	0.038993237	1802	craniferina_c16954	CUST_13954_PI416193500	NA	NA	NA	Algae
36507	5423	13833	1259	2360	-2.575	-1.365	0.002138896	0.023319003	1803	craniferina_lrc1375	CUST_165_PI416193496	295659116	XP_002790117.1	hsp70-like protein [Paracoccidioides brasiliensis Pb01] 	Fungus
23116	12	26	2	5	-2.265	-1.18	0.000985025	0.01445543	1804	craniferina_c9841	CUST_10944_PI416193500	212538733	XP_002149522.1	conserved hypothetical protein [Penicillium marneffei ATCC 18224] 	Fungus
36516	18	5	11	3	3.675	1.878	0.004274879	0.036204104	1805	craniferina_c25717	CUST_18108_PI416193496	NA	NA	NA	Fungus
23314	4271	11202	911	2220	-2.628	-1.394	0.002361561	0.024907012	1806	craniferina_c22456	CUST_15043_PI416193496	189196742	XP_001934709.1	hypothetical protein PTRG_04376 [Pyrenophora tritici-repentis Pt-1C-BFP] 	Algae
26821	11	24	5	1	-2.29	-1.195	0.001081992	0.015294625	1807	craniferina_c8937	CUST_3719_PI416193496	258564538	XP_002583014.1	predicted protein [Uncinocarpus reesii 1704] 	Algae
41626	360	71	214	31	4.914	2.297	0.004949639	0.039520502	1808	craniferina_lrc597	CUST_1093_PI416193500	169626158	XP_001806481.1	hypothetical protein SNOG_16358 [Phaeosphaeria nodorum SN15] 	Fungus
12678	63	154	19	45	-2.448	-1.292	0.001690038	0.020009918	1809	craniferina_c3882	CUST_5822_PI416193500	226293829	EEH49249.1	conserved hypothetical protein [Paracoccidioides brasiliensis Pb18]	Fungus
6768	5	15	1	6	-3.058	-1.612	0.003552069	0.032341615	1810	craniferina_c4101	CUST_1069_PI416193496	NA	NA	NA	Fungus
17141	1365	635	160	25	2.14	1.097	0.000516073	0.009771402	1811	craniferina_c15198	CUST_8569_PI416193496	225680764	EEH19048.1	predicted protein [Paracoccidioides brasiliensis Pb03]	Fungus
15747	386	9	329	1	17.108	4.097	0.005958657	0.044617702	1812	craniferina_c6494	CUST_8507_PI416193500	261204864	XP_002627169.1	mitosis protein dim1 [Ajellomyces dermatitidis SLH14081] 	Fungus
10283	3232	1339	523	520	2.519	1.333	0.001949024	0.021899245	1813	craniferina_c22298	CUST_14898_PI416193496	222106574	YP_002547365.1	UDP-glucose 4-epimerase [Agrobacterium vitis S4] 	Fungus
1177	2585	5228	689	160	-2.066	-1.047	0.000262363	0.006356754	1814	craniferina_c16675	CUST_9748_PI416193496	258576883	XP_002542623.1	predicted protein [Uncinocarpus reesii 1704] 	Fungus
21114	5807	2722	892	416	2.135	1.094	0.000510942	0.009739201	1815	Cr_DMini_4609F06.ab1	CUST_17134_PI416193500	296808023	XP_002844350.1	conserved hypothetical protein [Arthroderma otae CBS 113480] 	Fungus
13465	53	27	4	6	1.956	0.968	5.49E-05	0.002722346	1816	craniferina_c3713	CUST_5608_PI416193500	212544746	XP_002152527.1	UBX domain protein [Penicillium marneffei ATCC 18224] 	Fungus
23106	59	125	12	10	-2.162	-1.112	0.000606048	0.010729052	1817	craniferina_c22413	CUST_15004_PI416193496	255934172	XP_002558367.1	Pc12g15680 [Penicillium chrysogenum Wisconsin 54-1255] 	Fungus
31695	14459	28052	3618	3704	-1.969	-0.978	7.32E-05	0.003188011	1818	craniferina_c17109	CUST_14030_PI416193500	189353843	YP_001949470.1	hypothetical protein BMULJ_05092 [Burkholderia multivorans ATCC 17616] 	Algae
42417	63	137	6	7	-2.196	-1.135	0.00072989	0.011994043	1819	craniferina_c2994	CUST_4720_PI416193500	242818969	XP_002487219.1	conserved hypothetical protein [Talaromyces stipitatus ATCC 10500] 	Fungus
26378	1402	3712	288	535	-2.665	-1.414	0.002568146	0.02632947	1820	craniferina_lrc28224	CUST_20439_PI416193496	NA	NA	NA	Algae
37160	9	4	3	2	2.425	1.278	0.00162366	0.019577712	1821	craniferina_c23112	CUST_15659_PI416193496	159122329	EDP47450.1	"tryptophanyl-tRNA synthetase, putative [Aspergillus fumigatus A1163]"	Fungus
22507	722	295	21	80	2.505	1.325	0.001938289	0.02183294	1822	craniferina_c25337	CUST_17753_PI416193496	168033872	XP_001769438.1	predicted protein [Physcomitrella patens subsp. patens] 	Fungus
34257	254	98	17	41	2.745	1.457	0.002804557	0.027822323	1823	craniferina_c12200	CUST_12266_PI416193500	169768472	XP_001818706.1	hypothetical protein [Aspergillus oryzae RIB40] 	Fungus
269	13539	6849	2044	332	1.964	0.973	6.62E-05	0.003021554	1824	craniferina_c8043	CUST_9746_PI416193500	NA	NA	NA	Fungus
45199	436	229	40	17	1.905	0.93	7.62E-06	0.000911322	1825	craniferina_c22608	CUST_15183_PI416193496	NA	NA	NA	Fungus
43232	477	188	95	51	2.576	1.365	0.002230135	0.023973606	1826	craniferina_c18304	CUST_11091_PI416193496	238488523	XP_002375499.1	WD repeat protein [Aspergillus flavus NRRL3357] 	Fungus
26902	15	5	2	4	3.21	1.683	0.003847962	0.033957556	1827	craniferina_c27048	CUST_19393_PI416193496	238490606	XP_002376540.1	conserved hypothetical protein [Aspergillus flavus NRRL3357] 	Fungus
12868	391	859	52	258	-2.146	-1.101	0.000560172	0.010270791	1828	craniferina_c14020	CUST_12832_PI416193500	67537194	XP_662371.1	hypothetical protein AN4767.2 [Aspergillus nidulans FGSC A4] 	Algae
15441	2219	812	715	63	2.632	1.396	0.00244961	0.025486072	1829	Cr_WMidi_8257G06.ab1	CUST_18705_PI416193500	154308526	XP_001553599.1	hypothetical protein BC1G_08323 [Botryotinia fuckeliana B05.10] 	Fungus
15799	101	53	10	8	1.898	0.925	4.79E-06	0.000714877	1830	craniferina_c24808	CUST_17253_PI416193496	242782307	XP_002479973.1	"Ccr4-Not transcription complex subunit (NOT1), putative [Talaromyces stipitatus ATCC 10500] "	Fungus
3335	51	108	2	26	-2.072	-1.051	0.000299918	0.006944629	1831	craniferina_c9026	CUST_3784_PI416193496	156544618	XP_001604136.1	PREDICTED: hypothetical protein [Nasonia vitripennis]	Algae
43139	514	13	418	7	27.003	4.755	0.006298299	0.04622269	1832	craniferina_c6475	CUST_2231_PI416193496	189207344	XP_001940006.1	retromer complex subunit Vps17 [Pyrenophora tritici-repentis Pt-1C-BFP] 	Algae
9861	27	9	5	1	2.879	1.526	0.003273103	0.030750656	1833	craniferina_c27994	CUST_20265_PI416193496	255939678	XP_002560608.1	Pc16g02360 [Penicillium chrysogenum Wisconsin 54-1255] 	Fungus
19029	23	48	4	17	-1.994	-0.996	0.000116172	0.003991855	1834	Cr_DMidi_7585G04.ab1	CUST_16222_PI416193500	NA	NA	NA	Algae
12073	7	16	2	2	-2.201	-1.138	0.000765398	0.012294944	1835	craniferina_c745	CUST_1354_PI416193500	189201485	XP_001937079.1	conserved hypothetical protein [Pyrenophora tritici-repentis Pt-1C-BFP] 	Fungus
4459	18	35	5	5	-1.958	-0.969	6.17E-05	0.002886524	1836	craniferina_c16939	CUST_13948_PI416193500	115383868	XP_001208481.1	vacuolar protein-sorting protein bro-1 [Aspergillus terreus NIH2624] 	Fungus
14131	5973	2473	1330	202	2.378	1.25	0.001509975	0.018783062	1837	craniferina_c14707	CUST_13073_PI416193500	189202820	XP_001937746.1	phosphatidylinositol-4-phosphate 5-kinase fab1 (PtdIns(4)P-5-kinase) [Pyrenophora tritici-repentis Pt-1C-BFP] 	Fungus
2419	79	37	5	24	2.794	1.482	0.003011015	0.029105285	1838	craniferina_c3199	CUST_4983_PI416193500	238506062	XP_002384233.1	"RAS small monomeric GTPase, putative [Aspergillus flavus NRRL3357] "	Fungus
9569	2719	1336	419	205	2.035	1.025	0.000208242	0.005668983	1839	craniferina_c4412	CUST_1205_PI416193496	NA	NA	NA	Fungus
35401	331	916	155	496	-2.721	-1.444	0.002802668	0.02781713	1840	craniferina_c4183	CUST_6155_PI416193500	296808695	XP_002844686.1	conserved hypothetical protein [Arthroderma otae CBS 113480] 	Fungus
44635	62267	30544	11172	3589	2.027	1.019	0.00019006	0.005344418	1841	Cr_WMidi_9889D06.ab1	CUST_19016_PI416193500	156044424	XP_001588768.1	60S ribosomal protein L5 [Sclerotinia sclerotiorum 1980] 	Algae
32773	19	43	4	8	-2.225	-1.154	0.0008853	0.013514849	1842	craniferina_c15781	CUST_9040_PI416193496	NA	NA	NA	Fungus
10211	140	62	22	1	2.249	1.169	0.000998792	0.01456159	1843	craniferina_c14062	CUST_12849_PI416193500	289616072	CBI57171.1	unnamed protein product [Sordaria macrospora]	Fungus
26169	270	91	69	10	2.913	1.542	0.003354606	0.031169692	1844	craniferina_c24632	CUST_17091_PI416193496	NA	NA	NA	Algae
26034	151	304	16	80	-1.975	-0.982	9.15E-05	0.003573007	1845	craniferina_c18436	CUST_11216_PI416193496	171689226	XP_001909553.1	hypothetical protein [Podospora anserina S mat+] 	Fungus
6989	82	164	17	16	-2.017	-1.012	0.000167738	0.004935625	1846	craniferina_c2583	CUST_4204_PI416193500	238489199	XP_002375837.1	"1-phosphatidylinositol-bisphosphate phosphodiesterase Plc1, putative [Aspergillus flavus NRRL3357] "	Fungus
25611	539	253	170	32	2.072	1.051	0.000314667	0.007180074	1847	craniferina_c6197	CUST_2084_PI416193496	225679595	EEH17879.1	conserved hypothetical protein [Paracoccidioides brasiliensis Pb03]	Fungus
31819	778	1769	166	115	-2.309	-1.207	0.001236921	0.016592578	1848	craniferina_c5532	CUST_7572_PI416193500	154300441	XP_001550636.1	hypothetical protein BC1G_11044 [Botryotinia fuckeliana B05.10] 	Fungus
36639	19	7	3	4	2.982	1.576	0.003542947	0.032279389	1849	craniferina_c21451	CUST_14089_PI416193496	169607032	XP_001796936.1	hypothetical protein SNOG_06569 [Phaeosphaeria nodorum SN15] 	Fungus
31233	275	549	95	105	-2.049	-1.035	0.00024067	0.006082301	1850	craniferina_c10785	CUST_11505_PI416193500	119194607	XP_001247907.1	hypothetical protein CIMG_01678 [Coccidioides immitis RS]	Algae
9956	23	2	18	0	6.681	2.74	0.005583876	0.042782418	1851	craniferina_c18905	CUST_11661_PI416193496	NA	NA	NA	Fungus
36100	480	200	94	60	2.443	1.288	0.00176766	0.020570668	1852	craniferina_c22125	CUST_14732_PI416193496	242775364	XP_002478629.1	DUF636 domain protein [Talaromyces stipitatus ATCC 10500] 	Fungus
26555	323	684	109	74	-2.209	-1.143	0.000825153	0.012884226	1853	craniferina_c6236	CUST_2107_PI416193496	261188670	XP_002620749.1	CTLH domain-containing protein [Ajellomyces dermatitidis SLH14081] 	Fungus
28686	24	47	3	1	-1.998	-0.998	0.000129915	0.004247694	1854	craniferina_c19338	CUST_12076_PI416193496	NA	NA	NA	Fungus
20465	13236	7080	1124	1062	1.88	0.911	6.85E-07	0.000258586	1855	craniferina_c5310	CUST_7323_PI416193500	296817465	XP_002849069.1	ARP2/3 complex 21 kDa subunit [Arthroderma otae CBS 113480] 	Fungus
9500	2320	1067	390	290	2.216	1.148	0.000874401	0.013426701	1856	Cr_WMini_1825B11.ab1	CUST_19268_PI416193500	119477298	XP_001259252.1	hypothetical protein NFIA_072690 [Neosartorya fischeri NRRL 181] 	Fungus
20167	3012	1394	319	104	2.156	1.108	0.000643677	0.011138761	1857	craniferina_c16606	CUST_13789_PI416193500	240275815	EER39328.1	conserved hypothetical protein [Ajellomyces capsulatus H143]	Fungus
32466	22	52	4	3	-2.347	-1.231	0.001427915	0.018122648	1858	craniferina_c11763	CUST_5718_PI416193496	NA	NA	NA	Fungus
44123	10311	25044	3571	2252	-2.528	-1.338	0.00214309	0.023335057	1859	craniferina_c5523	CUST_7559_PI416193500	240280867	EER44371.1	TPR domain-containing protein [Ajellomyces capsulatus H143]	Fungus
13001	11825	6045	1800	1217	1.969	0.978	8.67E-05	0.0034679	1860	craniferina_c2069	CUST_3492_PI416193500	289614718	CBI58555.1	unnamed protein product [Sordaria macrospora]	Fungus
35048	173	87	24	5	1.98	0.986	0.000104355	0.003817558	1861	craniferina_c8671	CUST_10254_PI416193500	NA	NA	NA	Fungus
42473	44	87	6	2	-1.971	-0.979	9.12E-05	0.003573007	1862	craniferina_c9653	CUST_10851_PI416193500	NA	NA	NA	Fungus
3554	562	1151	180	156	-2.098	-1.069	0.000413744	0.008479618	1863	craniferina_c26756	CUST_19110_PI416193496	121719665	XP_001276531.1	"translocation protein (Sec66), putative [Aspergillus clavatus NRRL 1] "	Algae
43824	76314	37965	11097	3814	2.003	1.002	0.000143883	0.004494652	1864	Cr_WMidi_7777H03.ab1	CUST_18553_PI416193500	156044424	XP_001588768.1	60S ribosomal protein L5 [Sclerotinia sclerotiorum 1980] 	Fungus
28962	12024	27058	1739	5888	-2.233	-1.159	0.00094887	0.014083706	1865	craniferina_c1249	CUST_2210_PI416193500	119488632	XP_001262766.1	hypothetical protein NFIA_114000 [Neosartorya fischeri NRRL 181] 	Fungus
34875	110	47	36	6	2.274	1.185	0.001140101	0.015808964	1866	craniferina_c24455	CUST_16923_PI416193496	NA	NA	NA	Fungus
25227	891	458	35	111	1.988	0.992	0.00011767	0.004011665	1867	craniferina_c20219	CUST_12919_PI416193496	296811486	XP_002846081.1	conserved hypothetical protein [Arthroderma otae CBS 113480] 	Fungus
35450	363	181	94	33	1.983	0.988	0.000113363	0.003984266	1868	craniferina_c22417	CUST_15007_PI416193496	NA	NA	NA	Fungus
36454	790	1892	153	688	-2.323	-1.216	0.001345281	0.017468312	1869	craniferina_c7023	CUST_2556_PI416193496	NA	NA	NA	Fungus
32882	2390	1263	176	155	1.899	0.925	8.68E-06	0.000994082	1870	craniferina_c20536	CUST_13220_PI416193496	240105352	EER23545.1	hypothetical protein CPC735_049150 [Coccidioides posadasii C735 delta SOWgp]	Fungus
7444	2	6	0	1	-2.832	-1.502	0.003270207	0.030750053	1871	Cr_WMini_1633H02.ab1	CUST_19225_PI416193500	NA	NA	NA	Fungus
27252	1600	792	276	106	2.01	1.008	0.000164832	0.004878297	1872	craniferina_c13688	CUST_12742_PI416193500	238488635	XP_002375555.1	"aldehyde dehydrogenase family protein, putative [Aspergillus flavus NRRL3357] "	Fungus
16421	11	4	2	2	3.053	1.61	0.003766036	0.033461803	1873	craniferina_c21162	CUST_13816_PI416193496	NA	NA	NA	Fungus
40541	221	111	19	16	1.996	0.997	0.000134651	0.004326655	1874	craniferina_c23755	CUST_16266_PI416193496	145252482	XP_001397754.1	hypothetical protein An16g04430 [Aspergillus niger] 	Fungus
3173	365	185	20	28	1.984	0.989	0.000115205	0.003988031	1875	craniferina_c19770	CUST_12485_PI416193496	NA	NA	NA	Fungus
24944	22	51	7	3	-2.434	-1.283	0.001796042	0.020799692	1876	craniferina_c21720	CUST_14349_PI416193496	NA	NA	NA	Fungus
484	2826	5757	496	987	-2.037	-1.026	0.00023362	0.006012347	1877	BTK05726012(c)SJ1(t)Dry_0.5-1kb_1441-1536_F4(p)T3(s)090205SJ1SEQ1.030.ab1	CUST_15499_PI416193500	NA	NA	NA	NA
24148	16138	6543	2900	503	2.444	1.289	0.00185391	0.021234514	1878	BTK05728012(c)SJ1(t)Dry_0.5-1kb_1441-1536_F8(p)T3(s)090205SJ1SEQ1.062.ab1	CUST_15556_PI416193500	NA	NA	NA	NA
3479	23	9	7	4	2.765	1.467	0.003073578	0.029497886	1879	craniferina_c10018	CUST_4490_PI416193496	NA	NA	NA	Fungus
40862	8915	4413	1290	319	2.01	1.007	0.000166739	0.00491332	1880	craniferina_lrc28294	CUST_20498_PI416193496	156055862	XP_001593855.1	60S ribosomal protein L14 [Sclerotinia sclerotiorum 1980] 	Fungus
8549	972	2940	390	59	-3.239	-1.696	0.004140513	0.035568151	1881	craniferina_c8648	CUST_10232_PI416193500	3378498	CAA08856.1	nitrite reductase (NADPH) [Phaeosphaeria nodorum] 	Fungus
18807	289	666	63	84	-2.326	-1.218	0.001381023	0.017709518	1882	craniferina_lrc232	CUST_439_PI416193500	212537487	XP_002148899.1	"G1/S-specific cyclin Pcl5, putative [Penicillium marneffei ATCC 18224] "	Fungus
13716	93	46	15	8	2.036	1.025	0.000233812	0.006012347	1883	craniferina_c13478	CUST_12674_PI416193500	156055550	XP_001593699.1	hypothetical protein SS1G_05127 [Sclerotinia sclerotiorum 1980] 	Fungus
22256	267	515	25	35	-1.93	-0.949	3.87E-05	0.002227547	1884	craniferina_c8172	CUST_3235_PI416193496	NA	NA	NA	Fungus
28590	57	113	8	3	-1.984	-0.988	0.000116632	0.004000739	1885	craniferina_c8384	CUST_10028_PI416193500	240106604	EER24792.1	hypothetical protein CPC735_001370 [Coccidioides posadasii C735 delta SOWgp]	Fungus
27461	153	357	48	113	-2.356	-1.237	0.00151927	0.018842003	1886	craniferina_c11260	CUST_5363_PI416193496	116208760	XP_001230189.1	hypothetical protein CHGG_03673 [Chaetomium globosum CBS 148.51] 	Fungus
42119	6124	3104	1441	520	1.954	0.967	7.38E-05	0.003201098	1887	craniferina_c5339	CUST_7355_PI416193500	258568114	XP_002584801.1	threonyl-tRNA synthetase [Uncinocarpus reesii 1704] 	Fungus
8843	2130	5615	880	1235	-2.727	-1.447	0.002976759	0.028890654	1888	craniferina_c3073	CUST_4824_PI416193500	169616394	XP_001801612.1	hypothetical protein SNOG_11368 [Phaeosphaeria nodorum SN15] 	Fungus
9905	6044	3152	709	333	1.916	0.938	2.45E-05	0.001728862	1889	craniferina_c19388	CUST_12125_PI416193496	226290688	EEH46172.1	conserved hypothetical protein [Paracoccidioides brasiliensis Pb18]	Algae
15158	997	2094	81	582	-2.056	-1.039	0.00028845	0.006767525	1890	craniferina_c7634	CUST_2923_PI416193496	145251405	XP_001397216.1	hypothetical protein An15g06880 [Aspergillus niger] 	Fungus
25565	20	40	3	7	-1.988	-0.992	0.00012859	0.004241543	1891	craniferina_c5166	CUST_7178_PI416193500	189188150	XP_001930414.1	AP-1 complex subunit gamma-1 [Pyrenophora tritici-repentis Pt-1C-BFP] 	Fungus
26177	15	6	2	3	2.662	1.412	0.002803412	0.027817736	1892	craniferina_c8479	CUST_10104_PI416193500	NA	NA	NA	Fungus
33837	154	308	40	16	-2.044	-1.032	0.000256259	0.006279816	1893	craniferina_lrc345	CUST_19_PI416193496	NA	NA	NA	Algae
24867	215	498	18	61	-2.314	-1.211	0.001356724	0.017551639	1894	craniferina_c3424	CUST_5247_PI416193500	167535073	XP_001749211.1	hypothetical protein [Monosiga brevicollis MX1] 	Algae
42504	5	27	2	21	-4.673	-2.224	0.00534425	0.041650231	1895	craniferina_c24692	CUST_17147_PI416193496	NA	NA	NA	Fungus
6745	6	14	1	5	-2.36	-1.239	0.001563043	0.01916903	1896	Cr_WMini_3841D08.ab1	CUST_19650_PI416193500	170084891	XP_001873669.1	predicted protein [Laccaria bicolor S238N-H82] 	Fungus
9220	1706	903	81	128	1.9	0.926	1.28E-05	0.001209159	1897	craniferina_c25520	CUST_17924_PI416193496	NA	NA	NA	Fungus
20397	12	4	2	1	2.843	1.507	0.003392877	0.031386649	1898	craniferina_c19154	CUST_11898_PI416193496	119477556	XP_001259284.1	WD domain protein [Neosartorya fischeri NRRL 181] 	Fungus
41684	33	63	4	6	-1.903	-0.929	1.44E-05	0.001273781	1899	Cr_WMidi_8257B04.ab1	CUST_18590_PI416193500	NA	NA	NA	Fungus
9570	951	483	190	48	1.947	0.961	6.93E-05	0.003108831	1900	Cr_DMini_673F06.ab1	CUST_17469_PI416193500	212541238	XP_002150774.1	"serine/threonine protein kinase, putative [Penicillium marneffei ATCC 18224] "	Fungus
39993	97	211	11	26	-2.17	-1.117	0.000746383	0.012132969	1901	craniferina_c24552	CUST_17017_PI416193496	225679193	EEH17477.1	ATPase family AAA domain-containing protein [Paracoccidioides brasiliensis Pb03]	Fungus
307	3947	11535	517	4196	-2.816	-1.494	0.003341999	0.031109296	1902	craniferina_lrc18964	CUST_11715_PI416193496	258573977	XP_002541170.1	conserved hypothetical protein [Uncinocarpus reesii 1704] 	Fungus
11346	11	25	2	9	-2.124	-1.087	0.000564787	0.010319729	1903	craniferina_c24427	CUST_15008_PI416193500	NA	NA	NA	Algae
20390	15501	8001	2073	1213	1.942	0.957	6.07E-05	0.002866675	1904	Cr_DMini_4609E07.ab1	CUST_17116_PI416193500	189205761	XP_001939215.1	60S ribosomal protein L6-B [Pyrenophora tritici-repentis Pt-1C-BFP] 	Fungus
29344	292	663	36	88	-2.271	-1.183	0.001209713	0.016390477	1905	craniferina_c15436	CUST_13325_PI416193500	260780639	YP_003227067.1	photosystem II 47 kDa protein [Bryopsis hypnoides] 	Fungus
21052	779	2117	121	691	-2.651	-1.406	0.002809685	0.027847896	1906	craniferina_c2778	CUST_557_PI416193496	115491829	XP_001210542.1	3-ketoacyl-CoA thiolase [Aspergillus terreus NIH2624] 	Fungus
12891	358	1025	114	606	-2.63	-1.395	0.00271874	0.027236183	1907	craniferina_c22550	CUST_15131_PI416193496	156063970	XP_001597907.1	hypothetical protein SS1G_02103 [Sclerotinia sclerotiorum 1980] 	Algae
2199	1050	2481	330	1254	-2.267	-1.181	0.001197312	0.016280383	1908	craniferina_lrc164	CUST_312_PI416193500	295673891	XP_002797491.1	elongation factor 3 [Paracoccidioides brasiliensis Pb01] 	Fungus
27535	2061	1066	259	116	1.93	0.949	4.70E-05	0.002518677	1909	Cr_DMidi_6817B01.ab1	CUST_15956_PI416193500	169599515	XP_001793180.1	hypothetical protein SNOG_02577 [Phaeosphaeria nodorum SN15] 	Fungus
33992	774	358	197	54	2.13	1.091	0.000601185	0.010689386	1910	craniferina_c9047	CUST_3797_PI416193496	NA	NA	NA	Fungus
17663	17	8	4	1	2.156	1.109	0.000720974	0.011919623	1911	craniferina_c18816	CUST_11577_PI416193496	156052190	XP_001592056.1	hypothetical protein SS1G_07504 [Sclerotinia sclerotiorum 1980] 	Algae
1757	3392	7496	713	737	-2.237	-1.162	0.001058755	0.015044431	1912	craniferina_lrc3377	CUST_5195_PI416193500	78033431	CAJ30046.1	hypothetical protein [Magnetospirillum gryphiswaldense]	Algae
19549	23	47	6	6	-2.118	-1.082	0.000551014	0.010183896	1913	craniferina_c4007	CUST_5955_PI416193500	169778133	XP_001823532.1	hypothetical protein [Aspergillus oryzae RIB40] 	Fungus
28748	69	34	5	9	2.049	1.035	0.000294248	0.006856177	1914	craniferina_c4950	CUST_6957_PI416193500	119496963	XP_001265253.1	NAD dehydrogenase [Neosartorya fischeri NRRL 181] 	Algae
16168	159	69	11	26	2.424	1.278	0.001866305	0.021334508	1915	craniferina_c16874	CUST_13915_PI416193500	119478141	XP_001259325.1	"vacuolar protein sorting vps16, putative [Neosartorya fischeri NRRL 181] "	Algae
9943	911	421	264	194	2.293	1.198	0.001328512	0.017352842	1916	craniferina_c14681	CUST_13066_PI416193500	154288396	XP_001544993.1	predicted protein [Ajellomyces capsulatus NAm1] 	Fungus
41201	1346	654	149	249	2.15	1.104	0.000700797	0.011700905	1917	craniferina_c8315	CUST_3331_PI416193496	NA	NA	NA	Algae
33993	328	142	87	4	2.25	1.17	0.00115348	0.015900792	1918	craniferina_c22203	CUST_14807_PI416193496	212529984	XP_002145149.1	DUF298 domain protein [Penicillium marneffei ATCC 18224] 	Fungus
24892	67	140	5	7	-2.076	-1.053	0.000402018	0.008337629	1919	craniferina_lrc233	CUST_442_PI416193500	295660646	XP_002790879.1	low temperature essential 1 [Paracoccidioides brasiliensis Pb01] 	Fungus
32083	260	101	70	31	2.62	1.389	0.002756748	0.027502019	1920	BTK05730004(c)SJ1(t)Dry_0.5-1kb_1441-1536_B12(p)T3(s)090205SJ1SEQ1.090.ab1	CUST_15596_PI416193500	NA	NA	NA	NA
20104	46	92	2	9	-1.993	-0.995	0.000157532	0.004751948	1921	craniferina_c9421	CUST_4056_PI416193496	224056563	XP_002298912.1	predicted protein [Populus trichocarpa] 	Algae
31701	185	79	24	13	2.36	1.239	0.001625086	0.019577712	1922	craniferina_c20503	CUST_14590_PI416193500	NA	NA	NA	Algae
41899	1054	5094	441	1149	-5.127	-2.358	0.005703622	0.04334944	1923	craniferina_c7568	CUST_2893_PI416193496	NA	NA	NA	Fungus
7683	400	183	76	28	2.176	1.122	0.000802675	0.012625016	1924	craniferina_c16649	CUST_9731_PI416193496	261355471	EEY17899.1	calcium-binding mitochondrial carrier SAL1 [Verticillium albo-atrum VaMs.102]	Fungus
22983	29	54	4	6	-1.883	-0.913	5.12E-06	0.00073291	1925	Cr_WMidi_8257B04.ab1	CUST_18591_PI416193500	NA	NA	NA	Fungus
22142	38	90	14	52	-2.275	-1.186	0.001280444	0.016936686	1926	craniferina_c12763	CUST_6521_PI416193496	189202330	XP_001937501.1	C6 zinc finger domain containing protein [Pyrenophora tritici-repentis Pt-1C-BFP] 	Fungus
2469	54	17	18	3	3.053	1.61	0.004071052	0.03518019	1927	craniferina_c7134	CUST_2626_PI416193496	NA	NA	NA	Algae
11036	366	727	84	47	-2.019	-1.014	0.000229596	0.005940786	1928	craniferina_c4102	CUST_1070_PI416193496	156052557	XP_001592205.1	hypothetical protein SS1G_06444 [Sclerotinia sclerotiorum 1980] 	Fungus
12313	1984	4076	268	561	-2.054	-1.038	0.000329788	0.007403764	1929	craniferina_lrc13240	CUST_6926_PI416193496	296418581	XP_002838909.1	hypothetical protein [Tuber melanosporum Mel28] 	Algae
40168	619	1360	96	255	-2.193	-1.133	0.000894218	0.013562366	1930	craniferina_c4108	CUST_6068_PI416193500	145239759	XP_001392526.1	hypothetical protein An08g04100 [Aspergillus niger] 	Fungus
4700	24	46	2	3	-1.929	-0.948	5.27E-05	0.002675489	1931	craniferina_c16643	CUST_9725_PI416193496	NA	NA	NA	Algae
29218	4445	9153	813	965	-2.076	-1.054	0.000416982	0.008517682	1932	craniferina_lrc4049	CUST_6011_PI416193500	13359451	BAB33421.1	putative senescence-associated protein [Pisum sativum]	Fungus
12517	172	84	15	20	2.094	1.066	0.000484508	0.0093579	1933	craniferina_lrc192	CUST_362_PI416193500	242787799	XP_002481089.1	"V-type ATPase F subunit, putative [Talaromyces stipitatus ATCC 10500] "	Algae
867	42	83	3	9	-1.98	-0.985	0.000134585	0.004326655	1934	craniferina_c18323	CUST_11109_PI416193496	297842863	XP_002889313.1	hypothetical protein ARALYDRAFT_477251 [Arabidopsis lyrata subsp. lyrata] 	Algae
16410	211	509	54	105	-2.434	-1.284	0.001989529	0.022215346	1935	craniferina_c14822	CUST_8260_PI416193496	156042378	XP_001587746.1	hypothetical protein SS1G_10986 [Sclerotinia sclerotiorum 1980] 	Fungus
41398	3	7	0	3	-2.357	-1.237	0.001654387	0.019789071	1936	craniferina_c9162	CUST_10564_PI416193500	212536630	XP_002148471.1	"nuclease PA3, putative [Penicillium marneffei ATCC 18224] "	Algae
41645	5228	2781	587	438	1.889	0.917	9.36E-06	0.00103402	1937	Cr_DMidi_9697C11.ab1	CUST_16453_PI416193500	295670025	XP_002795560.1	NADH-ubiquinone oxidoreductase 21 kDa subunit [Paracoccidioides brasiliensis Pb01] 	Fungus
6737	30	13	4	2	2.343	1.228	0.001608455	0.01946365	1938	craniferina_c15370	CUST_8710_PI416193496	169614604	XP_001800718.1	hypothetical protein SNOG_10448 [Phaeosphaeria nodorum SN15] 	Fungus
8687	289	120	99	41	2.381	1.252	0.001767324	0.020570668	1939	Cr_DMini_4609H06.ab1	CUST_17170_PI416193500	NA	NA	NA	Algae
1846	50	26	5	3	1.95	0.964	8.69E-05	0.0034679	1940	craniferina_c16949	CUST_13951_PI416193500	156046463	XP_001589693.1	hypothetical protein SS1G_09415 [Sclerotinia sclerotiorum 1980] 	Algae
18534	1566	3474	675	326	-2.346	-1.23	0.001624522	0.019577712	1941	craniferina_c3184	CUST_4960_PI416193500	NA	NA	NA	Fungus
35471	16	8	1	3	2.121	1.085	0.000605168	0.010722692	1942	craniferina_c24189	CUST_16678_PI416193496	NA	NA	NA	Algae
3346	1163	2635	494	635	-2.356	-1.237	0.001667078	0.019865896	1943	craniferina_c2402	CUST_3963_PI416193500	154298168	XP_001549508.1	predicted protein [Botryotinia fuckeliana B05.10] 	Fungus
44606	998	535	69	36	1.866	0.9	1.29E-06	0.000351622	1944	craniferina_c3715	CUST_5612_PI416193500	116195698	XP_001223661.1	hypothetical protein CHGG_04447 [Chaetomium globosum CBS 148.51] 	Fungus
11432	5491	2647	674	129	2.065	1.046	0.00039341	0.008240971	1945	craniferina_c5528	CUST_7568_PI416193500	119193446	XP_001247329.1	"tyrosyl-tRNA synthetase, cytoplasmic [Coccidioides immitis RS] "	Fungus
5775	5746	11571	270	3934	-1.945	-0.96	7.98E-05	0.003333016	1946	craniferina_lrc807	CUST_1460_PI416193500	156063190	XP_001597517.1	hypothetical protein SS1G_01711 [Sclerotinia sclerotiorum 1980] 	Fungus
23573	104	240	26	44	-2.331	-1.221	0.001571767	0.019200906	1947	craniferina_c10681	CUST_4952_PI416193496	NA	NA	NA	Fungus
26832	42	140	11	63	-3.253	-1.702	0.004462459	0.037103068	1948	craniferina_c10155	CUST_11141_PI416193500	189194349	XP_001933513.1	conserved hypothetical protein [Pyrenophora tritici-repentis Pt-1C-BFP] 	Fungus
15269	80	181	22	18	-2.312	-1.209	0.001498744	0.018690796	1949	craniferina_c2151	CUST_3604_PI416193500	NA	NA	NA	Algae
36800	18210	8390	4035	178	2.138	1.096	0.000685474	0.011511628	1950	craniferina_c6044	CUST_8080_PI416193500	156060229	XP_001596037.1	hypothetical protein SS1G_02253 [Sclerotinia sclerotiorum 1980] 	Fungus
15290	346	134	83	18	2.544	1.347	0.002567435	0.026328809	1951	craniferina_c14178	CUST_7719_PI416193496	238575287	XP_002387719.1	hypothetical protein MPER_13416 [Moniliophthora perniciosa FA553] 	Fungus
5383	1901	4067	462	916	-2.147	-1.102	0.000731949	0.012008405	1952	craniferina_c10229	CUST_11175_PI416193500	6015106	P78575.1	ERG24_ASCIMRecName: Full=Delta(14)-sterol reductase; AltName: Full=C-14 sterol reductase; AltName: Full=Sterol C14-reductase 	Fungus
33038	474	245	96	10	1.909	0.933	3.32E-05	0.002058388	1953	craniferina_c17676	CUST_10530_PI416193496	296803655	XP_002842680.1	conserved hypothetical protein [Arthroderma otae CBS 113480] 	Fungus
30021	2	16	0	10	-6.896	-2.786	0.006293023	0.046200606	1954	craniferina_c10032	CUST_4498_PI416193496	NA	NA	NA	Fungus
4806	40635	21386	3758	2784	1.906	0.93	2.99E-05	0.001967306	1955	craniferina_lrc291	CUST_548_PI416193500	261203591	XP_002629009.1	60S ribosomal protein L6 [Ajellomyces dermatitidis SLH14081] 	Algae
44096	18	6	3	3	3.507	1.81	0.004840574	0.039016596	1956	craniferina_c9449	CUST_4075_PI416193496	NA	NA	NA	Fungus
32041	63	31	18	10	2.016	1.011	0.000239901	0.006081815	1957	craniferina_c27099	CUST_19441_PI416193496	NA	NA	NA	Algae
13647	3857	8971	820	1532	-2.338	-1.225	0.001620784	0.019559695	1958	craniferina_c8138	CUST_3213_PI416193496	115388857	XP_001211934.1	conserved hypothetical protein [Aspergillus terreus NIH2624] 	Fungus
44139	336	892	42	370	-2.527	-1.338	0.002529758	0.026133134	1959	craniferina_c3582	CUST_5455_PI416193500	115387227	XP_001211119.1	conserved hypothetical protein [Aspergillus terreus NIH2624] 	Algae
19705	23	45	3	3	-1.974	-0.981	0.000137757	0.004385936	1960	craniferina_c25501	CUST_17908_PI416193496	242770179	XP_002341925.1	ubiquitin C-terminal hydrolase CreB [Talaromyces stipitatus ATCC 10500] 	Algae
19383	245	548	71	53	-2.298	-1.2	0.001463029	0.018385077	1961	craniferina_c16227	CUST_9393_PI416193496	242799531	XP_002483400.1	"DNA mismatch repair protein Msh1, putative [Talaromyces stipitatus ATCC 10500] "	Fungus
30249	37	15	5	4	2.425	1.278	0.002018687	0.022422333	1962	craniferina_c17790	CUST_10628_PI416193496	NA	NA	NA	Fungus
29084	70	146	1	46	-2.017	-1.012	0.000243392	0.006103962	1963	craniferina_lrc637	CUST_1159_PI416193500	226294665	EEH50085.1	cation-transporting ATPase [Paracoccidioides brasiliensis Pb18]	Algae
3260	175	6	154	1	15.337	3.939	0.006865334	0.048901417	1964	craniferina_c6794	CUST_2405_PI416193496	NA	NA	NA	Algae
42678	110	50	32	6	2.155	1.107	0.000784051	0.012481422	1965	craniferina_c11968	CUST_5881_PI416193496	85090825	XP_958603.1	sporulation protein RMD1 [Neurospora crassa OR74A] 	Fungus
38822	15	31	3	3	-2.052	-1.037	0.000350443	0.007658912	1966	craniferina_c3448	CUST_5278_PI416193500	261199133	XP_002625968.1	nuclear pore complex subunit Nup85 [Ajellomyces dermatitidis SLH14081] 	Algae
42583	9341	4153	1870	1428	2.314	1.211	0.001532516	0.018919908	1967	craniferina_lrc804	CUST_1453_PI416193500	116204627	XP_001228124.1	60S ribosomal protein L3 [Chaetomium globosum CBS 148.51] 	Fungus
14867	12	3	6	1	4.09	2.032	0.005450595	0.042107308	1968	craniferina_c7765	CUST_3004_PI416193496	238484999	XP_002373738.1	"transcription initiation factor TFIID subunit 13, putative [Aspergillus flavus NRRL3357] "	Fungus
39200	25	10	6	2	2.448	1.292	0.002178125	0.02362031	1969	craniferina_c8502	CUST_10118_PI416193500	121703832	XP_001270180.1	"2-methylcitrate dehydratase, putative [Aspergillus clavatus NRRL 1] "	Fungus
38682	170	552	74	130	-3.381	-1.757	0.004710306	0.03835347	1970	craniferina_c27549	CUST_19871_PI416193496	NA	NA	NA	Fungus
42527	229	9	366	3	6.926	2.792	0.006397662	0.046741473	1971	craniferina_c25456	CUST_17866_PI416193496	NA	NA	NA	Fungus
20544	6117	3292	606	229	1.855	0.891	5.06E-07	0.00022661	1972	craniferina_c19194	CUST_11934_PI416193496	239611459	EEQ88446.1	AP-1 complex subunit beta-1 [Ajellomyces dermatitidis ER-3]	Fungus
29192	103	48	28	13	2.162	1.113	0.000827759	0.012919826	1973	craniferina_c11350	CUST_5427_PI416193496	295674893	XP_002797992.1	conserved hypothetical protein [Paracoccidioides brasiliensis Pb01] 	Fungus
22444	200	428	48	96	-2.15	-1.104	0.000771368	0.012366461	1974	craniferina_c16690	CUST_9758_PI416193496	189196636	XP_001934656.1	conserved hypothetical protein [Pyrenophora tritici-repentis Pt-1C-BFP] 	Fungus
40873	65	124	7	13	-1.908	-0.932	3.60E-05	0.002143457	1975	craniferina_c7730	CUST_2981_PI416193496	156063190	XP_001597517.1	hypothetical protein SS1G_01711 [Sclerotinia sclerotiorum 1980] 	Algae
9729	3	10	2	0	-3.206	-1.681	0.004488366	0.037206825	1976	craniferina_c22347	CUST_14944_PI416193496	NA	NA	NA	Algae
11172	34	163	20	99	-4.771	-2.254	0.005874591	0.044211856	1977	craniferina_c20992	CUST_13653_PI416193496	NA	NA	NA	Fungus
34159	569	299	11	46	1.917	0.939	4.99E-05	0.002604635	1978	craniferina_c27818	CUST_20116_PI416193496	291181377	EFE37161.1	hypothetical protein ARB_04690 [Arthroderma benhamiae CBS 112371]	Fungus
32544	525	8	444	5	32.269	5.012	0.007431004	0.051660817	1979	craniferina_c11826	CUST_5766_PI416193496	NA	NA	NA	Fungus
3415	17	37	3	9	-2.121	-1.085	0.000652945	0.011224498	1980	craniferina_c28090	CUST_15292_PI416193500	291185498	EFE40975.1	"calcium transporting ATPase (Pmc1), putative [Trichophyton verrucosum HKI 0517]"	Fungus
43344	940	272	197	71	3.492	1.804	0.004933934	0.039418275	1981	craniferina_c25763	CUST_18151_PI416193496	NA	NA	NA	Fungus
15847	46	18	13	1	2.513	1.33	0.002556328	0.026261164	1982	craniferina_c1615	CUST_2800_PI416193500	156037404	XP_001586429.1	hypothetical protein SS1G_12413 [Sclerotinia sclerotiorum 1980] 	Fungus
7305	3	7	1	1	-2.151	-1.105	0.000802015	0.012625016	1983	craniferina_c3433	CUST_804_PI416193496	189188102	XP_001930390.1	conserved hypothetical protein [Pyrenophora tritici-repentis Pt-1C-BFP] 	Fungus
22504	68	149	16	4	-2.223	-1.153	0.001152802	0.015900792	1984	craniferina_c20573	CUST_14600_PI416193500	NA	NA	NA	Fungus
33430	20614	10744	2446	1703	1.926	0.946	6.62E-05	0.003021554	1985	craniferina_c16075	CUST_9269_PI416193496	119187841	XP_001244527.1	hypothetical protein CIMG_03968 [Coccidioides immitis RS]	Fungus
22049	709	16	560	8	28.607	4.838	0.007470651	0.051828975	1986	craniferina_c14707	CUST_13074_PI416193500	189202820	XP_001937746.1	phosphatidylinositol-4-phosphate 5-kinase fab1 (PtdIns(4)P-5-kinase) [Pyrenophora tritici-repentis Pt-1C-BFP] 	Fungus
17691	337	150	109	11	2.164	1.114	0.000878204	0.013444575	1987	craniferina_c11690	CUST_5665_PI416193496	70982227	XP_746642.1	GTP binding protein [Aspergillus fumigatus Af293] 	Fungus
5483	51	24	10	4	2.139	1.097	0.000751719	0.012180836	1988	craniferina_c23485	CUST_16011_PI416193496	39946496	XP_362785.1	hypothetical protein [Magnaporthe oryzae 70-15] 	Fungus
26786	17246	6239	3535	1215	2.756	1.463	0.00353876	0.032255666	1989	BTK05728014(c)SJ1(t)Dry_0.5-1kb_1441-1536_G8(p)T3(s)090205SJ1SEQ1.063.ab1	CUST_15560_PI416193500	NA	NA	NA	NA
30654	11	24	2	2	-2.127	-1.089	0.000700052	0.011700905	1990	craniferina_c10774	CUST_11496_PI416193500	115396804	XP_001214041.1	conserved hypothetical protein [Aspergillus terreus NIH2624] 	Fungus
20741	9792	3845	1361	1063	2.6	1.378	0.002944194	0.028683899	1991	craniferina_c9917	CUST_10978_PI416193500	291186636	EFE42059.1	hypothetical protein TRV_03198 [Trichophyton verrucosum HKI 0517]	Fungus
24453	246	95	62	27	2.618	1.388	0.003044342	0.029323349	1992	BTK05730004(c)SJ1(t)Dry_0.5-1kb_1441-1536_B12(p)T3(s)090205SJ1SEQ1.090.ab1	CUST_15597_PI416193500	NA	NA	NA	NA
13851	2874	441	2146	90	4.423	2.145	0.005844421	0.044082489	1993	craniferina_c5212	CUST_7230_PI416193500	259485972	CBF83444.1	"TPA: vesicle coat complex COPII, subunit Sec24 family protein, putative (Eurofung) [Aspergillus nidulans FGSC A4]"	Fungus
19706	135	315	43	155	-2.252	-1.171	0.001339127	0.017435609	1994	craniferina_c1055	CUST_1900_PI416193500	240280064	EER43568.1	C2H2 finger domain-containing protein [Ajellomyces capsulatus H143]	Fungus
25295	48	22	14	1	2.13	1.091	0.000723329	0.011936691	1995	craniferina_c16171	CUST_13614_PI416193500	145232223	XP_001399564.1	hypothetical protein An02g04280 [Aspergillus niger] 	Fungus
35915	9	2	3	1	3.324	1.733	0.004813197	0.038926812	1996	craniferina_c6658	CUST_2320_PI416193496	NA	NA	NA	Algae
19135	379	196	46	5	1.927	0.946	7.07E-05	0.003131239	1997	craniferina_c9619	CUST_10827_PI416193500	39947805	XP_363047.1	hypothetical protein MGG_08631 [Magnaporthe oryzae 70-15] 	Fungus
24591	162	77	24	17	2.106	1.075	0.000616944	0.01084188	1998	craniferina_c10593	CUST_11395_PI416193500	145602500	XP_359920.2	hypothetical protein MGG_04857 [Magnaporthe oryzae 70-15] 	Fungus
16079	565	1196	102	288	-2.097	-1.068	0.000583483	0.010482445	1999	craniferina_c23903	CUST_16405_PI416193496	NA	NA	NA	Fungus
18730	2	28	0	41	-5.291	-2.404	0.006245268	0.045941049	2000	craniferina_c24075	CUST_16570_PI416193496	NA	NA	NA	Fungus
22553	58	138	4	42	-2.313	-1.21	0.001618678	0.019545483	2001	craniferina_c22002	CUST_14614_PI416193496	NA	NA	NA	Fungus
12360	521	263	98	6	1.961	0.972	0.000128534	0.004241543	2002	craniferina_c3266	CUST_5059_PI416193500	261195937	XP_002624372.1	transmembrane protein UsgS [Ajellomyces dermatitidis SLH14081] 	Fungus
38423	3926	7909	265	1551	-1.993	-0.995	0.000214964	0.00578247	2003	Cr_DMidi_9601E10.ab1	CUST_16337_PI416193500	86278351	ABC88428.1	alcohol dehydrogenase [Cochliobolus lunatus]	Algae
3894	14	4	5	1	3.825	1.935	0.005457875	0.042107308	2004	craniferina_c27304	CUST_19635_PI416193496	NA	NA	NA	Fungus
10945	40	75	4	4	-1.888	-0.917	1.89E-05	0.001519946	2005	craniferina_c2753	CUST_4409_PI416193500	212526564	XP_002143439.1	"HATPase_c domain protein, putative [Penicillium marneffei ATCC 18224] "	Fungus
37371	44	84	12	4	-1.941	-0.957	9.60E-05	0.003650919	2006	craniferina_c7691	CUST_2961_PI416193496	145231612	XP_001399282.1	hypothetical protein An02g01420 [Aspergillus niger] 	Fungus
10208	20605	10463	4527	751	1.941	0.957	9.72E-05	0.003672901	2007	craniferina_c1150	CUST_2054_PI416193500	258567744	XP_002584616.1	conserved hypothetical protein [Uncinocarpus reesii 1704] 	Fungus
40215	10	23	3	3	-2.292	-1.197	0.001549702	0.019060995	2008	craniferina_c4622	CUST_1312_PI416193496	256729992	EEU43344.1	hypothetical protein NECHADRAFT_82537 [Nectria haematococca mpVI 77-13-4]	Algae
25798	110	241	17	88	-2.126	-1.088	0.000722234	0.011935605	2009	craniferina_c24869	CUST_17313_PI416193496	NA	NA	NA	Fungus
27701	24999	11499	4763	147	2.149	1.104	0.00083679	0.013020882	2010	Cr_DMini_3841F08.ab1	CUST_16971_PI416193500	154294634	XP_001547757.1	20S proteasome alpha subunit E [Botryotinia fuckeliana B05.10] 	Fungus
11116	2	15	0	11	-6.236	-2.641	0.006509038	0.047241821	2011	craniferina_c9660	CUST_4228_PI416193496	NA	NA	NA	Fungus
31762	41	84	9	7	-2.079	-1.056	0.000535899	0.010013518	2012	craniferina_c4553	CUST_6549_PI416193500	295665564	XP_002793333.1	chitin synthase D [Paracoccidioides brasiliensis Pb01] 	Fungus
6010	34	3	23	1	10.651	3.413	0.007028535	0.049693595	2013	Cr_DMini_4897A09.ab1	CUST_17194_PI416193500	NA	NA	NA	Algae
23458	3419	1431	1052	34	2.314	1.21	0.001653149	0.019789071	2014	craniferina_c2519	CUST_462_PI416193496	121712319	XP_001273771.1	"proteinase, putative [Aspergillus clavatus NRRL 1] "	Algae
36389	8708	2533	1068	651	3.503	1.809	0.005166511	0.04070188	2015	craniferina_c8895	CUST_10405_PI416193500	156039377	XP_001586796.1	hypothetical protein SS1G_11825 [Sclerotinia sclerotiorum 1980] 	Fungus
5056	29	10	8	3	2.967	1.569	0.00427226	0.036195143	2016	craniferina_c18171	CUST_10967_PI416193496	NA	NA	NA	Fungus
21063	2032	1014	299	55	1.992	0.994	0.000221235	0.00585454	2017	craniferina_c4003	CUST_5949_PI416193500	NA	NA	NA	Fungus
6189	3	7	0	1	-2.086	-1.06	0.000571565	0.010378531	2018	craniferina_c11634	CUST_5623_PI416193496	NA	NA	NA	Fungus
13426	4961	2212	1314	77	2.187	1.129	0.001042548	0.014939998	2019	craniferina_c2771	CUST_4436_PI416193500	NA	NA	NA	Fungus
401	39	81	16	11	-2.194	-1.133	0.001076502	0.01523817	2020	craniferina_c6233	CUST_2105_PI416193496	NA	NA	NA	Fungus
844	7502	3762	1629	447	1.974	0.981	0.000175827	0.005081914	2021	craniferina_c2069	CUST_3491_PI416193500	289614718	CBI58555.1	unnamed protein product [Sordaria macrospora]	Fungus
15711	53	106	13	26	-1.995	-0.997	0.000232466	0.005992207	2022	craniferina_c7703	CUST_9465_PI416193500	146322918	XP_755451.2	developmental regulator FlbA [Aspergillus fumigatus Af293] 	Algae
31234	10	2	7	0	4.448	2.153	0.006055426	0.04512283	2023	craniferina_c3024	CUST_4753_PI416193500	NA	NA	NA	Fungus
31156	10	19	1	2	-1.94	-0.956	0.000102989	0.003801024	2024	craniferina_c17735	CUST_14273_PI416193500	NA	NA	NA	Fungus
29007	83	158	9	19	-1.895	-0.922	3.04E-05	0.001972395	2025	craniferina_c15958	CUST_9180_PI416193496	154305522	XP_001553163.1	hypothetical protein BC1G_08530 [Botryotinia fuckeliana B05.10] 	Fungus
12506	1158	2726	452	1027	-2.361	-1.239	0.001913204	0.021628865	2026	craniferina_c10028	CUST_4496_PI416193496	242379540	CAQ34357.1	ybl206 [Escherichia coli BL21(DE3)]	Fungus
2266	13	25	4	2	-1.999	-1	0.000240886	0.006082301	2027	craniferina_c11668	CUST_5649_PI416193496	NA	NA	NA	Fungus
19584	10	2	6	1	3.667	1.875	0.005444781	0.042092967	2028	craniferina_c1610	CUST_213_PI416193496	169597877	XP_001792362.1	hypothetical protein SNOG_01730 [Phaeosphaeria nodorum SN15] 	Fungus
27785	11	23	3	4	-2.02	-1.015	0.000315261	0.007188035	2029	craniferina_c22187	CUST_14792_PI416193496	168004327	XP_001754863.1	predicted protein [Physcomitrella patens subsp. patens] 	Algae
7532	117	290	33	71	-2.512	-1.329	0.0027053	0.027154944	2030	craniferina_c15062	CUST_8461_PI416193496	NA	NA	NA	Fungus
43990	10	4	4	2	2.218	1.149	0.001227365	0.016529682	2031	craniferina_c6604	CUST_2291_PI416193496	121718360	XP_001276186.1	tRNA-guanine transglycosylase family protein [Aspergillus clavatus NRRL 1] 	Fungus
39637	343	829	98	191	-2.44	-1.287	0.002354331	0.024837184	2032	craniferina_c8606	CUST_10207_PI416193500	156060767	XP_001596306.1	hypothetical protein SS1G_02526 [Sclerotinia sclerotiorum 1980] 	Fungus
12742	19	9	4	2	2.069	1.049	0.000514513	0.009753383	2033	craniferina_c11593	CUST_5596_PI416193496	NA	NA	NA	Algae
8550	920	2376	137	203	-2.596	-1.376	0.003078259	0.029511941	2034	craniferina_c12093	CUST_12216_PI416193500	121700362	XP_001268446.1	"RTA1 domain protein, putative [Aspergillus clavatus NRRL 1] "	Fungus
30318	317	99	86	16	3.137	1.649	0.004726161	0.038451837	2035	craniferina_c6098	CUST_2029_PI416193496	169622806	XP_001804811.1	hypothetical protein SNOG_14629 [Phaeosphaeria nodorum SN15] 	Fungus
8785	7	23	3	10	-3.31	-1.727	0.004993982	0.039773253	2036	craniferina_c16019	CUST_13557_PI416193500	240280141	EER43645.1	glycosyltransferase [Ajellomyces capsulatus H143]	Fungus
34119	67	4	52	2	11.877	3.57	0.007340095	0.051203509	2037	craniferina_c7920	CUST_3095_PI416193496	145255248	XP_001398905.1	hypothetical protein An18g04450 [Aspergillus niger] 	Algae
24461	542	236	141	12	2.253	1.172	0.001437645	0.018174808	2038	Cr_DMini_865H01.ab1	CUST_17656_PI416193500	156054682	XP_001593267.1	hypothetical protein SS1G_06189 [Sclerotinia sclerotiorum 1980] 	Fungus
41108	52	978	9	1530	-5.616	-2.49	0.006600102	0.047648174	2039	craniferina_c15811	CUST_9064_PI416193496	119491550	XP_001263296.1	"ubiquitin C-terminal hydrolase, putative [Neosartorya fischeri NRRL 181] "	Fungus
16331	40	85	2	22	-2.092	-1.065	0.000616077	0.010835993	2040	craniferina_c22410	CUST_14772_PI416193500	169599296	XP_001793071.1	hypothetical protein SNOG_02466 [Phaeosphaeria nodorum SN15] 	Fungus
9491	1089	506	292	50	2.108	1.076	0.000679052	0.011481766	2041	craniferina_c8800	CUST_10345_PI416193500	67526727	XP_661425.1	hypothetical protein AN3821.2 [Aspergillus nidulans FGSC A4] 	Fungus
25813	79	38	19	8	2.1	1.07	0.000651491	0.011216817	2042	craniferina_c20793	CUST_13464_PI416193496	240105782	EER23975.1	hypothetical protein CPC735_053450 [Coccidioides posadasii C735 delta SOWgp]	Fungus
43918	29682	15580	3516	1427	1.902	0.928	4.48E-05	0.002439262	2043	Cr_DMini_865A12.ab1	CUST_17539_PI416193500	258575595	XP_002541979.1	40S ribosomal protein S15 [Uncinocarpus reesii 1704] 	Algae
40506	2751	6222	1195	1706	-2.354	-1.235	0.001930722	0.021795765	2044	craniferina_lrc1113	CUST_1995_PI416193500	NA	NA	NA	Fungus
19280	15	6	4	1	2.317	1.212	0.001734068	0.02032455	2045	craniferina_c14780	CUST_8226_PI416193496	239607461	EEQ84448.1	conserved hypothetical protein [Ajellomyces dermatitidis ER-3]	Fungus
20947	54	125	8	26	-2.324	-1.217	0.001798092	0.020811605	2046	craniferina_c13371	CUST_12648_PI416193500	189191010	XP_001931844.1	hypothetical protein PTRG_01511 [Pyrenophora tritici-repentis Pt-1C-BFP] 	Algae
5847	26	12	2	2	2.131	1.092	0.000804876	0.012654756	2047	craniferina_c1755	CUST_246_PI416193496	256723857	EEU37230.1	hypothetical protein NECHADRAFT_37300 [Nectria haematococca mpVI 77-13-4]	Fungus
2058	199	81	55	16	2.441	1.287	0.002424348	0.025320207	2048	craniferina_lrc2864	CUST_4547_PI416193500	NA	NA	NA	Fungus
38897	3105	1409	831	328	2.184	1.127	0.001084466	0.015322354	2049	craniferina_c3046	CUST_4789_PI416193500	115400547	XP_001215862.1	conserved hypothetical protein [Aspergillus terreus NIH2624] 	Fungus
21766	19	41	2	2	-2.13	-1.091	0.000802648	0.012625016	2050	craniferina_c5990	CUST_8019_PI416193500	189203281	XP_001937976.1	myosin IC heavy chain [Pyrenophora tritici-repentis Pt-1C-BFP] 	Algae
34864	22	77	3	37	-3.298	-1.721	0.005057067	0.040118877	2051	craniferina_c26568	CUST_18926_PI416193496	225561670	EEH09950.1	translocation elongation factor [Ajellomyces capsulatus G186AR]	Fungus
21455	2454	11215	627	5944	-4.296	-2.103	0.006130243	0.045414611	2052	craniferina_lrc9186	CUST_3893_PI416193496	156036008	XP_001586115.1	hypothetical protein SS1G_12690 [Sclerotinia sclerotiorum 1980] 	Algae
11526	4	14	2	3	-3.389	-1.761	0.005253482	0.041227643	2053	craniferina_lrc26435	CUST_15181_PI416193500	NA	NA	NA	Fungus
15722	2	6	0	3	-2.528	-1.338	0.002874668	0.028252345	2054	Cr_WMini_1633A03.ab1	CUST_19119_PI416193500	NA	NA	NA	Fungus
31352	13524	7172	2058	726	1.877	0.909	1.81E-05	0.001472584	2055	craniferina_c3148	CUST_4926_PI416193500	295670704	XP_002795899.1	protein phosphatase PP2A regulatory subunit A [Paracoccidioides brasiliensis Pb01] 	Fungus
32838	1117	576	168	44	1.927	0.947	8.96E-05	0.003523689	2056	craniferina_c5245	CUST_7254_PI416193500	167970418	ZP_02552695.1	short chain dehydrogenase [Mycobacterium tuberculosis H37Ra]	Fungus
26343	52	27	5	6	1.917	0.939	7.53E-05	0.003252881	2057	craniferina_c22732	CUST_14821_PI416193500	258570077	XP_002543842.1	predicted protein [Uncinocarpus reesii 1704] 	Fungus
26305	47	19	13	6	2.449	1.292	0.002542484	0.02621145	2058	craniferina_c1762	CUST_248_PI416193496	259487653	CBF86487.1	"TPA: NADH-ubiquinone oxidoreductase subunit B17.2, putative (AFU_orthologue; AFUA_5G06540) [Aspergillus nidulans FGSC A4]"	Fungus
40667	4436	2261	367	207	1.963	0.973	0.000161326	0.004811088	2059	craniferina_c7865	CUST_9598_PI416193500	145606036	XP_370208.2	hypothetical protein MGG_06705 [Magnaporthe oryzae 70-15] 	Algae
33417	36	71	2	4	-1.979	-0.985	0.000213275	0.005763653	2060	craniferina_c9274	CUST_3951_PI416193496	258564606	XP_002583048.1	hypothetical protein UREG_07821 [Uncinocarpus reesii 1704] 	Fungus
22244	1906	948	307	171	2.016	1.011	0.000330488	0.007403764	2061	craniferina_c22549	CUST_15130_PI416193496	156049899	XP_001590911.1	hypothetical protein SS1G_07534 [Sclerotinia sclerotiorum 1980] 	Fungus
32917	691	341	174	40	1.989	0.992	0.00023875	0.00606594	2062	craniferina_c4869	CUST_6871_PI416193500	169603463	XP_001795153.1	hypothetical protein SNOG_04741 [Phaeosphaeria nodorum SN15] 	Fungus
5095	70	36	11	3	1.905	0.93	5.71E-05	0.002796527	2063	craniferina_c6878	CUST_2460_PI416193496	295664310	XP_002792707.1	conserved hypothetical protein [Paracoccidioides brasiliensis Pb01] 	Fungus
37598	243	76	70	8	3.123	1.643	0.004836923	0.039006442	2064	craniferina_c3666	CUST_5553_PI416193500	291183371	EFE38991.1	hypothetical protein TRV_06354 [Trichophyton verrucosum HKI 0517]	Algae
5177	16	7	1	3	2.381	1.252	0.00217585	0.023608204	2065	craniferina_c24782	CUST_17228_PI416193496	NA	NA	NA	Algae
5207	9247	4791	900	636	1.936	0.953	0.000111795	0.003965162	2066	craniferina_c23827	CUST_16333_PI416193496	295668703	XP_002794900.1	kinesin heavy chain [Paracoccidioides brasiliensis Pb01] 	Algae
6837	42	22	5	3	1.945	0.96	0.000126086	0.004177551	2067	craniferina_c24060	CUST_16555_PI416193496	156044742	XP_001588927.1	conserved hypothetical protein [Sclerotinia sclerotiorum 1980] 	Algae
35333	42	80	5	17	-1.892	-0.92	3.68E-05	0.00217157	2068	craniferina_c4907	CUST_1447_PI416193496	242775374	XP_002478631.1	conserved hypothetical protein [Talaromyces stipitatus ATCC 10500] 	Fungus
24907	8	2	5	0	3.217	1.686	0.005012726	0.039875782	2069	craniferina_c6639	CUST_2311_PI416193496	NA	NA	NA	Fungus
43580	2635	1382	208	276	1.93	0.949	0.000103543	0.003804931	2070	craniferina_c19018	CUST_11768_PI416193496	189200072	XP_001936373.1	hydroxymethylglutaryl-CoA lyase [Pyrenophora tritici-repentis Pt-1C-BFP] 	Fungus
7550	90	197	26	61	-2.154	-1.107	0.000991972	0.014505142	2071	craniferina_c14627	CUST_8091_PI416193496	297741914	CBI33349.3	unnamed protein product [Vitis vinifera]	Algae
24071	20	8	5	2	2.364	1.241	0.002107685	0.023082507	2072	craniferina_c23370	CUST_15907_PI416193496	256724261	EEU37632.1	hypothetical protein NECHADRAFT_72919 [Nectria haematococca mpVI 77-13-4]	Fungus
32869	16145	8482	2090	1090	1.904	0.929	5.78E-05	0.002797509	2073	Cr_DMini_4609E07.ab1	CUST_17115_PI416193500	189205761	XP_001939215.1	60S ribosomal protein L6-B [Pyrenophora tritici-repentis Pt-1C-BFP] 	Fungus
4123	22	42	3	5	-1.931	-0.95	0.000108108	0.003892988	2074	craniferina_c17263	CUST_10195_PI416193496	NA	NA	NA	Fungus
7628	7	19	1	5	-2.67	-1.417	0.003639093	0.032801004	2075	craniferina_lrc5824	CUST_7876_PI416193500	119497923	XP_001265719.1	terpene synthase metal binding domain protein [Neosartorya fischeri NRRL 181] 	Algae
23739	85	38	23	12	2.278	1.188	0.001642375	0.019715406	2076	craniferina_c24598	CUST_17059_PI416193496	NA	NA	NA	Fungus
22726	203	423	48	42	-2.117	-1.082	0.000773207	0.012376477	2077	craniferina_lrc26237	CUST_18607_PI416193496	169604434	XP_001795638.1	hypothetical protein SNOG_05230 [Phaeosphaeria nodorum SN15] 	Fungus
17279	13	3	5	1	3.928	1.974	0.006080828	0.045245931	2078	craniferina_c13608	CUST_7239_PI416193496	229488262	A6SJW6.2	EIF3D_BOTFBRecName: Full=Eukaryotic translation initiation factor 3 subunit D; Short=eIF3d	Fungus
29428	24783	11436	5926	897	2.127	1.089	0.000836279	0.013017909	2079	craniferina_lrc219	CUST_414_PI416193500	256735052	EEU48398.1	predicted protein [Nectria haematococca mpVI 77-13-4]	Fungus
7609	734	2143	407	376	-3.257	-1.704	0.005210308	0.040986202	2080	craniferina_c5133	CUST_1560_PI416193496	NA	NA	NA	Algae
11794	223	425	9	56	-1.895	-0.922	4.37E-05	0.002398584	2081	craniferina_c12484	CUST_6287_PI416193496	NA	NA	NA	Algae
19975	1446	3186	581	823	-2.261	-1.177	0.001578136	0.019235763	2082	craniferina_c24071	CUST_16566_PI416193496	NA	NA	NA	Fungus
5642	5	11	1	1	-2.115	-1.081	0.000776985	0.012422303	2083	craniferina_c9638	CUST_4217_PI416193496	296414163	XP_002836772.1	hypothetical protein [Tuber melanosporum Mel28] 	Fungus
21233	4247	8555	331	1937	-1.986	-0.99	0.000243682	0.006107489	2084	Cr_DMidi_9601F10.ab1	CUST_16355_PI416193500	189205889	XP_001939279.1	alcohol dehydrogenase 1 [Pyrenophora tritici-repentis Pt-1C-BFP] 	Fungus
39694	50619	23882	8518	2394	2.108	1.076	0.000746684	0.012133018	2085	Cr_WMini_1633E11.ab1	CUST_19190_PI416193500	225680007	EEH18291.1	40S ribosomal protein S4-A [Paracoccidioides brasiliensis Pb03] 	Fungus
1174	364	192	16	14	1.893	0.921	4.26E-05	0.002356357	2086	craniferina_c13912	CUST_7502_PI416193496	115397411	XP_001214297.1	conserved hypothetical protein [Aspergillus terreus NIH2624] 	Fungus
1420	8935	4794	1370	272	1.85	0.888	5.52E-06	0.000765937	2087	craniferina_c3511	CUST_5370_PI416193500	261191021	XP_002621919.1	vacuolar protein sorting 55 superfamily [Ajellomyces dermatitidis SLH14081] 	Fungus
7888	1750	874	219	229	2.039	1.028	0.000446328	0.008892309	2088	craniferina_c4042	CUST_6005_PI416193500	NA	NA	NA	Fungus
13111	25	50	5	1	-2.062	-1.044	0.00056528	0.010319729	2089	craniferina_c4986	CUST_1484_PI416193496	116192981	XP_001222303.1	hypothetical protein CHGG_06208 [Chaetomium globosum CBS 148.51] 	Algae
42340	4845	11765	1138	1704	-2.462	-1.3	0.002712518	0.027187222	2090	craniferina_c5736	CUST_7773_PI416193500	156032864	XP_001585269.1	hypothetical protein SS1G_13838 [Sclerotinia sclerotiorum 1980] 	Fungus
15321	38795	19722	4304	2440	1.969	0.978	0.00021448	0.005777669	2091	craniferina_c15354	CUST_8698_PI416193496	NA	NA	NA	Fungus
10958	49	100	8	16	-2.056	-1.04	0.00054153	0.01008637	2092	craniferina_c17050	CUST_14003_PI416193500	289617670	CBI61393.1	unnamed protein product [Sordaria macrospora]	Fungus
19867	1620	3152	348	355	-1.97	-0.978	0.000215365	0.005785599	2093	craniferina_c16786	CUST_9830_PI416193496	168029917	XP_001767471.1	predicted protein [Physcomitrella patens subsp. patens] 	Algae
10685	13	5	4	2	2.603	1.38	0.003399763	0.031413816	2094	craniferina_c7484	CUST_9277_PI416193500	156057369	XP_001594608.1	hypothetical protein SS1G_04415 [Sclerotinia sclerotiorum 1980] 	Fungus
32511	131	285	18	34	-2.173	-1.12	0.001139683	0.015808543	2095	craniferina_c2101	CUST_3540_PI416193500	240108209	EER26383.1	"Calcium transporting P-type ATPase, putative [Coccidioides posadasii C735 delta SOWgp]"	Fungus
14681	288	571	27	102	-1.971	-0.979	0.000219488	0.005832041	2096	craniferina_c15949	CUST_9171_PI416193496	NA	NA	NA	Algae
29234	2492	1318	394	357	1.926	0.945	0.000106992	0.003883277	2097	Cr_DMini_865B08.ab1	CUST_17554_PI416193500	169614492	XP_001800662.1	hypothetical protein SNOG_10391 [Phaeosphaeria nodorum SN15] 	Fungus
35454	2621	1209	737	426	2.199	1.137	0.001286369	0.017004025	2098	BTK05726010(c)SJ1(t)Dry_0.5-1kb_1441-1536_E4(p)T3(s)090205SJ1SEQ1.029.ab1	CUST_15495_PI416193500	NA	NA	NA	NA
22175	5567	2175	949	639	2.609	1.384	0.003459915	0.031799727	2099	craniferina_c6287	CUST_2130_PI416193496	169609206	XP_001798022.1	hypothetical protein SNOG_07690 [Phaeosphaeria nodorum SN15] 	Algae
38255	22	49	6	12	-2.268	-1.182	0.001658312	0.019806918	2100	craniferina_lrc8872	CUST_3676_PI416193496	NA	NA	NA	Fungus
32142	30	65	2	7	-2.136	-1.095	0.000944159	0.014047943	2101	craniferina_c12707	CUST_12445_PI416193500	NA	NA	NA	Algae
25399	1260	2801	495	282	-2.327	-1.219	0.002002014	0.022304007	2102	craniferina_c3184	CUST_4959_PI416193500	NA	NA	NA	Fungus
27109	63	117	9	9	-1.864	-0.898	1.48E-05	0.001300266	2103	craniferina_c28311	CUST_15367_PI416193500	239608554	EEQ85541.1	developmental regulator FlbA [Ajellomyces dermatitidis ER-3]	Fungus
204	817	396	132	27	2.048	1.034	0.000516228	0.009771402	2104	craniferina_c14528	CUST_8011_PI416193496	NA	NA	NA	Fungus
41534	563	271	103	20	2.054	1.038	0.000541426	0.01008637	2105	craniferina_c874	CUST_85_PI416193496	NA	NA	NA	Fungus
11585	1327	3224	402	557	-2.493	-1.318	0.002932553	0.028604677	2106	craniferina_lrc232	CUST_440_PI416193500	212537487	XP_002148899.1	"G1/S-specific cyclin Pcl5, putative [Penicillium marneffei ATCC 18224] "	Fungus
30770	35	2	29	0	8.622	3.108	0.007660815	0.052603402	2107	craniferina_c20138	CUST_12840_PI416193496	NA	NA	NA	Fungus
17415	244	554	31	52	-2.275	-1.186	0.001706085	0.020117463	2108	craniferina_c3424	CUST_5248_PI416193500	167535073	XP_001749211.1	hypothetical protein [Monosiga brevicollis MX1] 	Algae
31655	3482	7518	655	506	-2.184	-1.127	0.001219147	0.016473446	2109	craniferina_lrc3377	CUST_5196_PI416193500	78033431	CAJ30046.1	hypothetical protein [Magnetospirillum gryphiswaldense]	Algae
43	2644	1227	652	177	2.128	1.09	0.000907996	0.013714251	2110	craniferina_c13347	CUST_7016_PI416193496	46109160	XP_381638.1	hypothetical protein FG01462.1 [Gibberella zeae PH-1]	Fungus
19954	11179	4326	2237	864	2.579	1.367	0.003362758	0.031209856	2111	Cr_WMidi_8257C08.ab1	CUST_18618_PI416193500	255933127	XP_002558034.1	Pc12g12190 [Penicillium chrysogenum Wisconsin 54-1255] 	Algae
10373	26	2	23	1	6.102	2.609	0.007264041	0.050803406	2112	craniferina_c14610	CUST_8079_PI416193496	258574285	XP_002541324.1	predicted protein [Uncinocarpus reesii 1704] 	Fungus
5334	586	1427	158	354	-2.444	-1.289	0.00270067	0.027121836	2113	craniferina_c1514	CUST_190_PI416193496	242786466	XP_002480811.1	"SNF2 family helicase/ATPase, putative [Talaromyces stipitatus ATCC 10500] "	Algae
23944	7037	3073	1223	208	2.271	1.183	0.001705469	0.020116641	2114	craniferina_c9306	CUST_10663_PI416193500	156040698	XP_001587335.1	hypothetical protein SS1G_11327 [Sclerotinia sclerotiorum 1980] 	Fungus
14597	13	39	6	9	-3.104	-1.634	0.00512092	0.040467875	2115	craniferina_c25807	CUST_18193_PI416193496	258564538	XP_002583014.1	predicted protein [Uncinocarpus reesii 1704] 	Algae
39955	435	970	87	130	-2.248	-1.169	0.001603379	0.019429821	2116	craniferina_c17268	CUST_14102_PI416193500	156053229	XP_001592541.1	DNA repair protein rhp51 [Sclerotinia sclerotiorum 1980] 	Fungus
30861	156	73	9	12	2.147	1.102	0.001042175	0.014939998	2117	craniferina_c14832	CUST_8268_PI416193496	242764910	XP_002340866.1	"ACN9 family domain containing protein, putative [Talaromyces stipitatus ATCC 10500] "	Fungus
21411	18	41	2	8	-2.284	-1.192	0.001794159	0.020783792	2118	craniferina_c18678	CUST_11446_PI416193496	NA	NA	NA	Fungus
11915	238	79	73	16	2.959	1.565	0.004776806	0.038740133	2119	craniferina_c23567	CUST_16089_PI416193496	NA	NA	NA	Fungus
3699	58	115	6	13	-1.964	-0.974	0.000215851	0.005788154	2120	craniferina_lrc391	CUST_735_PI416193500	156053564	XP_001592708.1	ATP-dependent RNA helicase DED1 [Sclerotinia sclerotiorum 1980] 	Fungus
27226	161	85	18	22	1.942	0.958	0.000153738	0.00470015	2121	craniferina_c5897	CUST_7942_PI416193500	240107668	EER25847.1	hypothetical protein CPC735_042910 [Coccidioides posadasii C735 delta SOWgp]	Fungus
40276	134240	69905	21632	5717	1.909	0.933	8.65E-05	0.0034679	2122	craniferina_c1795	CUST_3078_PI416193500	258565719	XP_002583604.1	40S ribosomal protein S8-A [Uncinocarpus reesii 1704] 	Fungus
33734	1579	828	253	33	1.89	0.919	5.27E-05	0.002675489	2123	craniferina_c14228	CUST_7761_PI416193496	156042121	XP_001587618.1	hypothetical protein SS1G_11611 [Sclerotinia sclerotiorum 1980] 	Fungus
7565	19	38	0	5	-1.933	-0.95	0.000133704	0.004312271	2124	craniferina_c27746	CUST_20051_PI416193496	NA	NA	NA	Fungus
35456	84	282	34	102	-3.372	-1.753	0.005666181	0.04316147	2125	craniferina_c2384	CUST_3939_PI416193500	NA	NA	NA	Fungus
43988	367	818	100	63	-2.287	-1.194	0.001847892	0.021194203	2126	craniferina_lrc26708	CUST_19062_PI416193496	156035531	XP_001585877.1	hypothetical protein SS1G_12969 [Sclerotinia sclerotiorum 1980] 	Fungus
40052	2225	1094	302	272	2.062	1.044	0.000615167	0.010824659	2127	craniferina_c6724	CUST_2360_PI416193496	212539906	XP_002150108.1	"dipeptidase, putative [Penicillium marneffei ATCC 18224] "	Fungus
38177	23	58	5	17	-2.476	-1.308	0.002948454	0.028704815	2128	craniferina_c14356	CUST_7865_PI416193496	NA	NA	NA	Fungus
8593	49	92	3	9	-1.889	-0.918	5.19E-05	0.002652545	2129	craniferina_c8931	CUST_3714_PI416193496	NA	NA	NA	Algae
24194	225	14	184	13	11.278	3.495	0.008043235	0.054305159	2130	craniferina_c3143	CUST_4915_PI416193500	295666299	XP_002793700.1	conserved hypothetical protein [Paracoccidioides brasiliensis Pb01] 	Fungus
2079	76	39	2	7	1.933	0.951	0.000136543	0.00436778	2131	craniferina_c18540	CUST_11316_PI416193496	NA	NA	NA	Fungus
21690	2475	5595	838	1504	-2.29	-1.195	0.001869223	0.021349904	2132	craniferina_lrc1113	CUST_1996_PI416193500	NA	NA	NA	Fungus
1924	22	9	2	3	2.374	1.247	0.002405092	0.025203062	2133	craniferina_c3522	CUST_5385_PI416193500	67525763	XP_660943.1	hypothetical protein AN3339.2 [Aspergillus nidulans FGSC A4] 	Algae
1423	2701	1263	342	86	2.131	1.091	0.000986876	0.014466963	2134	craniferina_c16606	CUST_13790_PI416193500	240275815	EER39328.1	conserved hypothetical protein [Ajellomyces capsulatus H143]	Fungus
11244	44	87	1	14	-1.968	-0.977	0.000232259	0.00599066	2135	craniferina_c3007	CUST_639_PI416193496	121708147	XP_001272043.1	"C6 finger domain protein, putative [Aspergillus clavatus NRRL 1] "	Fungus
36150	91	37	17	10	2.463	1.3	0.002909371	0.028454681	2136	craniferina_c13495	CUST_7143_PI416193496	238487622	XP_002375049.1	"autophagy protein Atg13, putative [Aspergillus flavus NRRL3357] "	Fungus
19305	4128	7719	269	779	-1.866	-0.9	2.30E-05	0.001677122	2137	craniferina_c16897	CUST_9918_PI416193496	NA	NA	NA	Algae
41159	164	79	28	16	2.082	1.058	0.000725599	0.011939666	2138	craniferina_c5028	CUST_7038_PI416193500	242793808	XP_002482241.1	histidinol-phosphatase [Talaromyces stipitatus ATCC 10500] 	Fungus
39017	312	149	62	34	2.111	1.078	0.000871889	0.013398232	2139	craniferina_c18935	CUST_11690_PI416193496	240280838	EER44342.1	CBS protein [Ajellomyces capsulatus H143]	Fungus
37189	1910	4919	390	519	-2.601	-1.379	0.003610127	0.032650575	2140	craniferina_lrc18385	CUST_11168_PI416193496	NA	NA	NA	Algae
30777	39	19	11	9	2.241	1.164	0.001625191	0.019577712	2141	craniferina_c21367	CUST_14671_PI416193500	NA	NA	NA	Fungus
6482	480	262	54	42	1.839	0.879	5.06E-06	0.00073291	2142	craniferina_c8057	CUST_9763_PI416193500	240106155	EER24348.1	hypothetical protein CPC735_057180 [Coccidioides posadasii C735 delta SOWgp]	Algae
2913	1421	777	121	112	1.837	0.877	4.49E-06	0.000705915	2143	craniferina_c3741	CUST_5651_PI416193500	119498453	XP_001265984.1	CDP-diacylglycerol-glycerol-3-phosphate 3-phosphatidyltransferase [Neosartorya fischeri NRRL 181] 	Fungus
42005	64	135	16	20	-2.123	-1.086	0.000954783	0.014154333	2144	craniferina_c11602	CUST_11988_PI416193500	169610625	XP_001798731.1	hypothetical protein SNOG_08418 [Phaeosphaeria nodorum SN15] 	Algae
2719	1209	578	72	79	2.1	1.071	0.000830321	0.012949892	2145	craniferina_c23387	CUST_15920_PI416193496	NA	NA	NA	Fungus
803	42	82	4	7	-1.938	-0.954	0.000157998	0.004755009	2146	craniferina_c19621	CUST_12342_PI416193496	156040974	XP_001587473.1	hypothetical protein SS1G_11465 [Sclerotinia sclerotiorum 1980] 	Fungus
31821	28057	12773	5388	2131	2.19	1.131	0.001348634	0.017497896	2147	craniferina_c1826	CUST_3117_PI416193500	169598258	XP_001792552.1	hypothetical protein SNOG_01930 [Phaeosphaeria nodorum SN15] 	Fungus
18430	7359	3620	1261	254	2.018	1.013	0.00044344	0.008849911	2148	craniferina_c7165	CUST_2648_PI416193496	242793312	XP_002482136.1	"ABC metal ion transporter, putative [Talaromyces stipitatus ATCC 10500] "	Fungus
35358	27	61	6	4	-2.283	-1.191	0.001899428	0.021540702	2149	craniferina_c9653	CUST_10852_PI416193500	NA	NA	NA	Fungus
12446	303	131	101	29	2.244	1.166	0.001678898	0.019941744	2150	craniferina_c23195	CUST_15740_PI416193496	169606097	XP_001796469.1	hypothetical protein SNOG_06082 [Phaeosphaeria nodorum SN15] 	Fungus
14012	105	41	40	4	2.437	1.285	0.002843821	0.028068351	2151	craniferina_c12055	CUST_12195_PI416193500	238486578	XP_002374527.1	"cytosine deaminase, putative [Aspergillus flavus NRRL3357] "	Fungus
31729	1118	2541	87	979	-2.174	-1.12	0.001277876	0.016913697	2152	Cr_DMini_4609A09.ab1	CUST_17042_PI416193500	121702659	XP_001269594.1	hypothetical protein ACLA_028940 [Aspergillus clavatus NRRL 1] 	Fungus
3376	167	53	48	5	3.069	1.618	0.005329001	0.041580087	2153	craniferina_c3666	CUST_5554_PI416193500	291183371	EFE38991.1	hypothetical protein TRV_06354 [Trichophyton verrucosum HKI 0517]	Algae
20793	954	2625	287	474	-2.818	-1.495	0.004519608	0.037314569	2154	craniferina_c23930	CUST_16430_PI416193496	NA	NA	NA	Fungus
29924	493	3	422	1	50.069	5.646	0.009036091	0.058423499	2155	craniferina_c3722	CUST_5621_PI416193500	169622603	XP_001804710.1	hypothetical protein SNOG_14526 [Phaeosphaeria nodorum SN15] 	Fungus
40440	732	1633	308	482	-2.292	-1.197	0.001989706	0.022215346	2156	craniferina_c12037	CUST_12192_PI416193500	NA	NA	NA	Fungus
8887	8	15	2	1	-1.903	-0.928	8.78E-05	0.003481831	2157	craniferina_c1717	CUST_238_PI416193496	NA	NA	NA	Algae
31162	5	2	1	0	2.265	1.18	0.001830487	0.021066889	2158	craniferina_c13254	CUST_12612_PI416193500	268317086	YP_003290805.1	Tetratricopeptide TPR_2 repeat protein [Rhodothermus marinus DSM 4252] 	Fungus
18447	563	1381	206	177	-2.561	-1.357	0.003559395	0.032378572	2159	craniferina_c19387	CUST_12124_PI416193496	NA	NA	NA	Fungus
35668	23293	8827	6341	956	2.588	1.372	0.003651482	0.032864148	2160	craniferina_c1649	CUST_2850_PI416193500	154294047	XP_001547467.1	hypothetical protein BC1G_14057 [Botryotinia fuckeliana B05.10] 	Fungus
17649	8484	4497	1425	288	1.872	0.904	3.71E-05	0.00217157	2161	Cr_WMidi_7201B02.ab1	CUST_18320_PI416193500	NA	NA	NA	Fungus
3740	55	109	1	17	-1.983	-0.987	0.000320023	0.007257601	2162	craniferina_c7834	CUST_9568_PI416193500	240275373	EER38887.1	SamB protein [Ajellomyces capsulatus H143]	Fungus
33536	4096	2051	606	444	2.015	1.011	0.00045583	0.009030849	2163	craniferina_c20268	CUST_14568_PI416193500	159129170	EDP54284.1	replication protein A 70 kDa DNA-binding subunit [Aspergillus fumigatus A1163]	Fungus
44652	408	199	75	32	2.045	1.032	0.000589222	0.010550341	2164	craniferina_c4938	CUST_1465_PI416193496	238496683	XP_002379577.1	"short-chain dehydrogenase, putative [Aspergillus flavus NRRL3357] "	Fungus
32803	10359	18808	851	1332	-1.817	-0.861	1.14E-07	7.77E-05	2165	craniferina_c4826	CUST_6829_PI416193500	119193374	XP_001247293.1	hypothetical protein CIMG_01064 [Coccidioides immitis RS] 	Fungus
35475	45	84	8	11	-1.869	-0.902	3.70E-05	0.00217157	2166	craniferina_c21027	CUST_13686_PI416193496	NA	NA	NA	Algae
28132	5535	3023	795	104	1.819	0.863	6.24E-07	0.000250378	2167	craniferina_c10548	CUST_11355_PI416193500	NA	NA	NA	Fungus
30971	1651	5604	853	3129	-3.47	-1.795	0.006176655	0.045610308	2168	craniferina_lrc853	CUST_1542_PI416193500	189191168	XP_001931923.1	cyclin [Pyrenophora tritici-repentis Pt-1C-BFP] 	Fungus
26767	1203	643	187	6	1.856	0.892	2.29E-05	0.001677122	2169	craniferina_c23322	CUST_15861_PI416193496	115399528	XP_001215353.1	conserved hypothetical protein [Aspergillus terreus NIH2624] 	Fungus
35734	83	242	21	10	-2.972	-1.571	0.005150263	0.040613134	2170	craniferina_lrc15738	CUST_13439_PI416193500	147826550	CAN70790.1	hypothetical protein [Vitis vinifera]	Fungus
3465	3	7	1	3	-2.272	-1.184	0.001912252	0.021628865	2171	Cr_WMini_1633F08.ab1	CUST_19196_PI416193500	NA	NA	NA	Fungus
29724	25	3	19	2	5.776	2.53	0.007773965	0.053102982	2172	craniferina_c16154	CUST_9334_PI416193496	119488608	XP_001262754.1	hypothetical protein NFIA_113880 [Neosartorya fischeri NRRL 181] 	Algae
6138	12	24	3	4	-2.04	-1.029	0.000580416	0.010453215	2173	craniferina_c18531	CUST_11307_PI416193496	168693459	NP_001108245.1	hypothetical protein LOC100137619 [Xenopus laevis] 	Algae
26495	1202	657	116	76	1.832	0.874	4.74E-06	0.000714512	2174	craniferina_c27639	CUST_19954_PI416193496	261204357	XP_002629392.1	BAR domain-containing protein [Ajellomyces dermatitidis SLH14081] 	Fungus
28915	8	18	3	3	-2.507	-1.326	0.00335386	0.031169692	2175	craniferina_c8022	CUST_9732_PI416193500	NA	NA	NA	Fungus
32884	648	55	531	8	6.149	2.62	0.007879178	0.053561327	2176	Cr_DMini_673H05.ab1	CUST_17505_PI416193500	145234833	XP_001390065.1	hypothetical protein An03g01630 [Aspergillus niger] 	Fungus
34161	10377	4066	1616	1134	2.6	1.379	0.00381577	0.033773529	2177	craniferina_c9917	CUST_10977_PI416193500	291186636	EFE42059.1	hypothetical protein TRV_03198 [Trichophyton verrucosum HKI 0517]	Fungus
41373	875	2722	459	505	-3.512	-1.812	0.00632423	0.046355863	2178	craniferina_c23571	CUST_16093_PI416193496	NA	NA	NA	Algae
21938	337	137	90	7	2.409	1.268	0.002832376	0.02799893	2179	Cr_WMidi_8257G06.ab1	CUST_18704_PI416193500	154308526	XP_001553599.1	hypothetical protein BC1G_08323 [Botryotinia fuckeliana B05.10] 	Fungus
36123	566	1298	165	278	-2.326	-1.218	0.002327798	0.024658224	2180	craniferina_c15079	CUST_8476_PI416193496	239609849	EEQ86836.1	conserved hypothetical protein [Ajellomyces dermatitidis ER-3]	Fungus
13833	80	28	10	9	2.928	1.55	0.005077038	0.040247801	2181	craniferina_c6961	CUST_8884_PI416193500	189192791	XP_001932734.1	hypothetical protein PTRG_02401 [Pyrenophora tritici-repentis Pt-1C-BFP] 	Fungus
17194	7	16	5	4	-2.603	-1.38	0.003857699	0.034006668	2182	craniferina_c17877	CUST_10706_PI416193496	NA	NA	NA	Fungus
28812	31	10	1	2	3.217	1.686	0.005853247	0.044124419	2183	craniferina_c25004	CUST_17438_PI416193496	124803651	XP_001347780.1	conserved Plasmodium protein [Plasmodium falciparum 3D7] 	Fungus
4092	4	13	0	9	-2.922	-1.547	0.00506121	0.040143923	2184	craniferina_c20555	CUST_13236_PI416193496	NA	NA	NA	Fungus
15939	66	35	6	5	1.862	0.896	3.20E-05	0.002012756	2185	craniferina_c9299	CUST_10656_PI416193500	159125153	EDP50270.1	"protein kinase, putative [Aspergillus fumigatus A1163]"	Fungus
1800	123	65	11	9	1.893	0.921	8.22E-05	0.003380564	2186	craniferina_c20607	CUST_13283_PI416193496	NA	NA	NA	Fungus
40002	85	44	12	5	1.931	0.949	0.00017016	0.004956778	2187	craniferina_c5774	CUST_1867_PI416193496	291189510	EFE44791.1	hypothetical protein TRV_00463 [Trichophyton verrucosum HKI 0517]	Algae
12400	6047	15051	316	4818	-2.412	-1.27	0.002889935	0.028358658	2188	craniferina_lrc28324	CUST_15374_PI416193500	258573977	XP_002541170.1	conserved hypothetical protein [Uncinocarpus reesii 1704] 	Fungus
42463	161	86	13	10	1.89	0.918	7.73E-05	0.003288896	2189	craniferina_c10685	CUST_4956_PI416193496	242783514	XP_002480202.1	"mitochondrial intermembrane space translocase subunit Tim9, putative [Talaromyces stipitatus ATCC 10500] "	Fungus
35577	2714	11730	791	6373	-4.073	-2.026	0.007071199	0.049839601	2190	craniferina_lrc28228	CUST_20442_PI416193496	156036008	XP_001586115.1	hypothetical protein SS1G_12690 [Sclerotinia sclerotiorum 1980] 	Fungus
28062	300	144	111	28	2.008	1.006	0.00045955	0.0090605	2191	craniferina_c21109	CUST_13767_PI416193496	NA	NA	NA	Fungus
25590	8252	3939	1432	53	2.073	1.052	0.000778297	0.012434822	2192	craniferina_c2808	CUST_4481_PI416193500	NA	NA	NA	Fungus
4893	19	38	2	2	-2.009	-1.007	0.000465367	0.009122229	2193	Cr_DMidi_7585G04.ab1	CUST_16221_PI416193500	NA	NA	NA	Algae
10059	48788	26638	4836	2860	1.833	0.874	6.95E-06	0.000887978	2194	craniferina_lrc22992	CUST_15543_PI416193496	296813807	XP_002847241.1	60S ribosomal protein L33 [Arthroderma otae CBS 113480] 	Fungus
36839	2445	1336	319	182	1.832	0.873	6.36E-06	0.000841358	2195	craniferina_c25581	CUST_17979_PI416193496	239613043	EEQ90030.1	WD repeat protein [Ajellomyces dermatitidis ER-3]	Algae
3952	1283	703	43	110	1.838	0.878	1.09E-05	0.001131465	2196	craniferina_c11618	CUST_5613_PI416193496	119501278	XP_001267396.1	hypothetical protein NFIA_109930 [Neosartorya fischeri NRRL 181] 	Fungus
34994	216	94	64	12	2.228	1.156	0.00170358	0.020100173	2197	craniferina_c11545	CUST_11947_PI416193500	226293715	EEH49135.1	ubiquitin carboxyl-terminal hydrolase [Paracoccidioides brasiliensis Pb18]	Algae
2522	1948	1046	211	231	1.889	0.918	7.69E-05	0.003280389	2198	craniferina_c13901	CUST_12792_PI416193500	239611067	EEQ88054.1	palmitoyltransferase pfa4 [Ajellomyces dermatitidis ER-3]	Fungus
2878	327	62	257	20	3.775	1.917	0.006818154	0.048721804	2199	Cr_DMini_1249A03.ab1	CUST_16545_PI416193500	16944624	CAD11394.1	probable U6 SNRNA-ASSOCIATED SM-LIKE PROTEIN LSM5 [Neurospora crassa]	Fungus
40542	226	686	62	96	-3.086	-1.626	0.00563693	0.043026495	2200	craniferina_c15809	CUST_13466_PI416193500	121700947	XP_001268738.1	"heat shock protein Hsp98/Hsp104/ClpA, putative [Aspergillus clavatus NRRL 1] "	Fungus
10963	8480	4527	1350	87	1.858	0.894	3.12E-05	0.001986632	2201	Cr_WMidi_7201B02.ab1	CUST_18321_PI416193500	NA	NA	NA	Fungus
6805	934	474	184	49	1.954	0.966	0.000244605	0.00612168	2202	craniferina_c23753	CUST_16264_PI416193496	291176615	EFE32413.1	"cytochrome P450 monooxygenase, putative [Arthroderma benhamiae CBS 112371]"	Fungus
41853	1413	2757	244	537	-1.947	-0.961	0.000226562	0.005899726	2203	craniferina_lrc28320	CUST_20518_PI416193496	189204782	XP_001938726.1	negative regulator of sexual conjugation and meiosis [Pyrenophora tritici-repentis Pt-1C-BFP] 	Fungus
33592	17641	9493	3354	308	1.837	0.877	1.13E-05	0.001159038	2204	craniferina_c6531	CUST_8556_PI416193500	238490582	XP_002376528.1	"cullin binding protein CanA, putative [Aspergillus flavus NRRL3357] "	Fungus
44754	89	162	2	10	-1.817	-0.862	1.25E-06	0.000349202	2205	craniferina_c22543	CUST_15124_PI416193496	NA	NA	NA	Fungus
5858	388	162	90	22	2.373	1.247	0.002696121	0.027096184	2206	craniferina_c13593	CUST_7225_PI416193496	NA	NA	NA	Algae
38439	14720	6964	3372	1598	2.115	1.081	0.001041493	0.014939998	2207	craniferina_c27065	CUST_19409_PI416193496	296815922	XP_002848298.1	Iml2p [Arthroderma otae CBS 113480] 	Fungus
2074	6	12	2	2	-2.093	-1.066	0.000916981	0.01380485	2208	craniferina_c10240	CUST_4644_PI416193496	NA	NA	NA	Fungus
45083	7051	85	11926	17	9.838	3.298	0.008666518	0.05697337	2209	craniferina_c15554	CUST_8856_PI416193496	NA	NA	NA	Algae
11602	947	2065	244	117	-2.235	-1.16	0.001786621	0.020743599	2210	craniferina_c5532	CUST_7571_PI416193500	154300441	XP_001550636.1	hypothetical protein BC1G_11044 [Botryotinia fuckeliana B05.10] 	Fungus
13806	11692	5933	2136	863	1.964	0.974	0.00028475	0.006723293	2211	craniferina_c1269	CUST_150_PI416193496	240281301	EER44804.1	NADH-ubiquinone oxidoreductase kD subunit [Ajellomyces capsulatus H143]	Fungus
44580	15	6	4	4	2.691	1.428	0.004397632	0.036830392	2212	craniferina_c22244	CUST_14848_PI416193496	94497856	ZP_01304422.1	major facilitator family transporter [Sphingomonas sp. SKA58] 	Fungus
40800	86	40	14	13	2.176	1.122	0.001435439	0.018174211	2213	craniferina_c24966	CUST_17405_PI416193496	169771805	XP_001820372.1	hypothetical protein [Aspergillus oryzae RIB40] 	Fungus
31738	5310	10595	1365	2250	-2.012	-1.009	0.000512602	0.009745014	2214	craniferina_c16033	CUST_13568_PI416193500	78033430	CAJ30045.1	conserved hypothetical protein [Magnetospirillum gryphiswaldense]	Algae
34610	56	23	10	1	2.354	1.235	0.002608818	0.026579295	2215	craniferina_c10178	CUST_4598_PI416193496	156062146	XP_001596995.1	hypothetical protein SS1G_01188 [Sclerotinia sclerotiorum 1980] 	Fungus
42212	69	132	12	19	-1.935	-0.953	0.000203014	0.005569366	2216	craniferina_c13088	CUST_6785_PI416193496	258575337	XP_002541850.1	hypothetical protein UREG_01366 [Uncinocarpus reesii 1704] 	Fungus
18406	56	112	8	28	-1.968	-0.977	0.000305218	0.007035384	2217	craniferina_c19472	CUST_12201_PI416193496	NA	NA	NA	Algae
4696	9	21	1	5	-2.251	-1.17	0.001925563	0.021743554	2218	craniferina_c9993	CUST_4475_PI416193496	NA	NA	NA	Fungus
25365	3273	7135	623	580	-2.204	-1.14	0.001614849	0.019505026	2219	craniferina_lrc1298	CUST_2290_PI416193500	78033430	CAJ30045.1	conserved hypothetical protein [Magnetospirillum gryphiswaldense]	Fungus
5357	156	327	25	36	-2.107	-1.075	0.001007865	0.014642972	2220	craniferina_c5070	CUST_1523_PI416193496	238487094	XP_002374785.1	electron transfer flavoprotein-ubiquinone oxidoreductase [Aspergillus flavus NRRL3357] 	Fungus
26886	919	37	736	8	14.969	3.904	0.008977191	0.058225791	2221	craniferina_c8594	CUST_10199_PI416193500	296804506	XP_002843105.1	conserved hypothetical protein [Arthroderma otae CBS 113480] 	Fungus
37221	556	287	75	56	1.952	0.965	0.000249739	0.006195912	2222	craniferina_lrc884	CUST_1598_PI416193500	156061499	XP_001596672.1	60S ribosomal protein L13 [Sclerotinia sclerotiorum 1980] 	Fungus
19600	51	25	5	6	2.086	1.061	0.000894715	0.013564851	2223	craniferina_c13261	CUST_6943_PI416193496	169778586	XP_001823758.1	hypothetical protein [Aspergillus oryzae RIB40] 	Fungus
37691	813	431	57	83	1.907	0.931	0.000123019	0.004129098	2224	craniferina_c8025	CUST_3155_PI416193496	NA	NA	NA	Fungus
20281	46715	91042	2958	16837	-1.93	-0.949	0.000190739	0.005357136	2225	craniferina_lrc98	CUST_188_PI416193500	258573977	XP_002541170.1	conserved hypothetical protein [Uncinocarpus reesii 1704] 	Fungus
15956	2357	1280	312	110	1.835	0.876	1.21E-05	0.001187708	2226	craniferina_c26421	CUST_18782_PI416193496	189198473	XP_001935574.1	meiotically up-regulated gene 56 protein [Pyrenophora tritici-repentis Pt-1C-BFP] 	Fungus
40568	3094	1598	186	386	1.971	0.979	0.000338357	0.007506288	2227	craniferina_c5266	CUST_1627_PI416193496	NA	NA	NA	Fungus
815	125	58	15	9	2.161	1.112	0.001372488	0.017637176	2228	craniferina_c26773	CUST_19127_PI416193496	NA	NA	NA	Fungus
15604	2	7	1	1	-3.137	-1.65	0.005948464	0.044586673	2229	Cr_WMini_1633D11.ab1	CUST_19175_PI416193500	NA	NA	NA	Fungus
18548	131	449	37	328	-2.954	-1.563	0.005417602	0.041982041	2230	craniferina_lrc28357	CUST_20548_PI416193496	13359451	BAB33421.1	putative senescence-associated protein [Pisum sativum]	Fungus
28614	5313	11249	670	1620	-2.115	-1.08	0.001075031	0.015222626	2231	Cr_WMini_2881E01.ab1	CUST_19440_PI416193500	171683724	XP_001906804.1	hypothetical protein [Podospora anserina S mat+] 	Algae
41693	17	32	2	4	-1.906	-0.93	0.000124051	0.004143795	2232	craniferina_c9890	CUST_4404_PI416193496	NA	NA	NA	Algae
32964	43	19	10	2	2.166	1.115	0.001419773	0.018069959	2233	craniferina_c19232	CUST_11972_PI416193496	NA	NA	NA	Fungus
10548	3	7	2	1	-2.236	-1.161	0.001865595	0.021332382	2234	craniferina_c26368	CUST_18732_PI416193496	154290540	XP_001545863.1	hypothetical protein BC1G_15614 [Botryotinia fuckeliana B05.10] 	Fungus
18157	67	35	0	2	1.93	0.948	0.000197269	0.00546605	2235	craniferina_c15411	CUST_13311_PI416193500	NA	NA	NA	Fungus
20333	354	920	108	264	-2.619	-1.389	0.004181901	0.035718979	2236	craniferina_c11973	CUST_5884_PI416193496	169606530	XP_001796685.1	hypothetical protein SNOG_06308 [Phaeosphaeria nodorum SN15] 	Fungus
35653	34	18	4	0	1.837	0.877	1.42E-05	0.001263164	2237	craniferina_c10813	CUST_11523_PI416193500	70983568	XP_747311.1	conserved hypothetical protein [Aspergillus fumigatus Af293] 	Fungus
14693	172	423	26	201	-2.318	-1.213	0.00244918	0.025486072	2238	craniferina_c3582	CUST_5456_PI416193500	115387227	XP_001211119.1	conserved hypothetical protein [Aspergillus terreus NIH2624] 	Algae
13044	42	80	5	5	-1.932	-0.95	0.000212897	0.005761087	2239	craniferina_c6242	CUST_8264_PI416193500	240276286	EER39798.1	rho guanyl nucleotide exchange factor [Ajellomyces capsulatus H143]	Algae
33495	78	143	8	14	-1.841	-0.88	1.96E-05	0.001532334	2240	craniferina_c28311	CUST_15368_PI416193500	239608554	EEQ85541.1	developmental regulator FlbA [Ajellomyces dermatitidis ER-3]	Fungus
12302	238	73	100	19	3.091	1.628	0.005891957	0.044293473	2241	craniferina_c17223	CUST_14077_PI416193500	145244743	XP_001394664.1	hypothetical protein An11g06860 [Aspergillus niger] 	Fungus
26693	21	44	5	4	-2.166	-1.115	0.001443778	0.018221835	2242	craniferina_c21760	CUST_14386_PI416193496	NA	NA	NA	Algae
41247	1620	3001	396	506	-1.868	-0.901	5.62E-05	0.002772412	2243	craniferina_lrc19	CUST_38_PI416193500	NA	NA	NA	Fungus
31567	23	2	31	0	6.059	2.599	0.008348013	0.055553003	2244	craniferina_c23117	CUST_15664_PI416193496	NA	NA	NA	Algae
1158	6	21	2	11	-2.946	-1.559	0.005463118	0.04212648	2245	Cr_WMidi_6241B09.ab1	CUST_18183_PI416193500	296415209	XP_002837284.1	hypothetical protein [Tuber melanosporum Mel28] 	Algae
43341	195	432	39	83	-2.219	-1.15	0.001784657	0.020726736	2246	craniferina_c18999	CUST_11749_PI416193496	NA	NA	NA	Fungus
10452	8102	4095	1241	549	1.976	0.983	0.000378369	0.008064673	2247	craniferina_c6042	CUST_8076_PI416193500	159123649	EDP48768.1	"mitochondrial ATPase subunit ATP4, putative [Aspergillus fumigatus A1163]"	Fungus
4107	46	22	12	4	2.114	1.08	0.001107259	0.015486664	2248	craniferina_c6423	CUST_2208_PI416193496	240282352	EER45855.1	transcription factor spTFIIE alpha subunit [Ajellomyces capsulatus H143]	Fungus
32737	2024	1000	302	142	2.023	1.017	0.00060423	0.010714876	2249	Cr_DMini_1249A03.ab1	CUST_16544_PI416193500	16944624	CAD11394.1	probable U6 SNRNA-ASSOCIATED SM-LIKE PROTEIN LSM5 [Neurospora crassa]	Fungus
5125	160	363	49	98	-2.305	-1.205	0.00241645	0.025269498	2250	craniferina_c9074	CUST_10512_PI416193500	115443032	XP_001218323.1	conserved hypothetical protein [Aspergillus terreus NIH2624] 	Algae
43020	16	33	1	4	-1.987	-0.99	0.000424099	0.008611521	2251	craniferina_c17305	CUST_10228_PI416193496	189203875	XP_001938273.1	pre-mRNA splicing factor [Pyrenophora tritici-repentis Pt-1C-BFP] 	Fungus
20930	46	2	32	0	20.494	4.357	0.009407204	0.059845738	2252	craniferina_c4474	CUST_1236_PI416193496	NA	NA	NA	Algae
7422	518	1115	164	101	-2.232	-1.159	0.001883929	0.02144405	2253	craniferina_c11726	CUST_5692_PI416193496	NA	NA	NA	Algae
43385	2579	1360	674	229	1.874	0.906	6.93E-05	0.003108831	2254	craniferina_c7503	CUST_9300_PI416193500	154323450	XP_001561039.1	hypothetical protein BC1G_00124 [Botryotinia fuckeliana B05.10] 	Fungus
22558	657	1435	153	114	-2.223	-1.153	0.00184831	0.021194203	2255	craniferina_c19620	CUST_12341_PI416193496	46111163	XP_382639.1	hypothetical protein FG02463.1 [Gibberella zeae PH-1]	Fungus
23210	4628	1638	2028	122	2.601	1.379	0.004174514	0.035680366	2256	craniferina_c8713	CUST_10279_PI416193500	156062866	XP_001597355.1	hypothetical protein SS1G_01549 [Sclerotinia sclerotiorum 1980] 	Algae
19346	2609	5669	717	1455	-2.179	-1.123	0.001567904	0.019192925	2257	craniferina_c14925	CUST_8345_PI416193496	NA	NA	NA	Fungus
23369	481	247	64	10	1.937	0.954	0.000235035	0.006012347	2258	craniferina_c9846	CUST_10948_PI416193500	166222395	A1CL96.2	SSN3_ASPCLRecName: Full=Serine/threonine-protein kinase ssn3; AltName: Full=Cyclin-dependent kinase 8	Fungus
42205	53	109	2	10	-2.045	-1.032	0.000723286	0.011936691	2259	craniferina_c5564	CUST_1765_PI416193496	121716433	XP_001275807.1	conserved hypothetical protein [Aspergillus clavatus NRRL 1] 	Fungus
24661	2207	4219	156	400	-1.909	-0.933	0.000152231	0.004682179	2260	craniferina_c6279	CUST_8305_PI416193500	145239161	XP_001392227.1	hypothetical protein An08g01090 [Aspergillus niger] 	Algae
24281	218	453	36	40	-2.097	-1.069	0.001044079	0.014945334	2261	craniferina_lrc579	CUST_1070_PI416193500	119189679	XP_001245446.1	hypothetical protein CIMG_04887 [Coccidioides immitis RS] 	Algae
18791	90	175	8	14	-1.931	-0.949	0.000224034	0.005883687	2262	craniferina_c4221	CUST_6204_PI416193500	297186091	ADI24333.1	elongation factor 1-alpha [Miscanthus sinensis]	Fungus
2717	30	15	2	6	2.093	1.065	0.001029542	0.014857264	2263	craniferina_c3387	CUST_5210_PI416193500	154315976	XP_001557310.1	hypothetical protein BC1G_04560 [Botryotinia fuckeliana B05.10] 	Fungus
35287	18	8	1	4	2.503	1.324	0.003706097	0.033114355	2264	craniferina_c21552	CUST_14189_PI416193496	NA	NA	NA	Algae
7934	1037	3103	317	1354	-2.904	-1.538	0.005469308	0.042158261	2265	craniferina_lrc6921	CUST_2488_PI416193496	156032698	XP_001585186.1	hypothetical protein SS1G_13754 [Sclerotinia sclerotiorum 1980] 	Fungus
23767	226	474	16	122	-2.048	-1.034	0.000750167	0.012165361	2266	craniferina_c13955	CUST_7538_PI416193496	159482982	XP_001699544.1	predicted protein [Chlamydomonas reinhardtii] 	Fungus
17810	450	987	143	355	-2.168	-1.116	0.001524022	0.01886075	2267	craniferina_c1211	CUST_2150_PI416193500	NA	NA	NA	Fungus
27354	2	7	1	5	-2.799	-1.485	0.005113786	0.040427181	2268	craniferina_c6522	CUST_2249_PI416193496	1419728	CAA46637.1	Blastula protease-10 [Paracentrotus lividus]	Fungus
27823	13613	7363	2224	578	1.835	0.876	1.92E-05	0.001519946	2269	craniferina_c9234	CUST_10613_PI416193500	242779153	XP_002479385.1	"protein transport protein (SEC31), putative [Talaromyces stipitatus ATCC 10500] "	Algae
23999	109	238	6	17	-2.194	-1.134	0.001688248	0.020000336	2270	craniferina_c2208	CUST_3685_PI416193500	145251349	XP_001397188.1	hypothetical protein An15g06600 [Aspergillus niger] 	Fungus
21816	49	23	10	3	2.12	1.084	0.001214326	0.016435546	2271	craniferina_c20394	CUST_13085_PI416193496	67551230	XP_660080.1	hypothetical protein AN2476.2 [Aspergillus nidulans FGSC A4] 	Fungus
33506	315	133	17	42	2.455	1.296	0.003532662	0.032229134	2272	craniferina_c5637	CUST_7664_PI416193500	212540238	XP_002150274.1	"integral membrane protein, putative [Penicillium marneffei ATCC 18224] "	Algae
10507	17	36	4	1	-2.183	-1.127	0.001635406	0.019665894	2273	craniferina_c9298	CUST_10654_PI416193500	NA	NA	NA	Fungus
12192	186	79	52	19	2.332	1.221	0.002708799	0.027172973	2274	craniferina_c16704	CUST_13835_PI416193500	115384786	XP_001208940.1	AP-1 complex subunit beta-1 [Aspergillus terreus NIH2624] 	Fungus
35182	290	150	19	19	1.946	0.96	0.000279278	0.006614619	2275	craniferina_c28029	CUST_20295_PI416193496	15896191	NP_349540.1	hypothetical protein CA_C2938 [Clostridium acetobutylicum ATCC 824] 	Algae
31164	17983	9989	1806	1214	1.803	0.851	1.34E-06	0.00035839	2276	craniferina_c5310	CUST_7324_PI416193500	296817465	XP_002849069.1	ARP2/3 complex 21 kDa subunit [Arthroderma otae CBS 113480] 	Fungus
40617	487	1001	203	75	-2.194	-1.134	0.001707952	0.020122629	2277	craniferina_c9531	CUST_10777_PI416193500	70997303	XP_753401.1	adenylate-forming enzyme AfeA [Aspergillus fumigatus Af293] 	Fungus
33339	156	345	42	89	-2.226	-1.154	0.001952949	0.0219373	2278	craniferina_c9074	CUST_10511_PI416193500	115443032	XP_001218323.1	conserved hypothetical protein [Aspergillus terreus NIH2624] 	Algae
7759	701	304	274	81	2.221	1.151	0.001913284	0.021628865	2279	craniferina_c7892	CUST_9618_PI416193500	NA	NA	NA	Algae
19428	17	33	5	2	-1.979	-0.985	0.000432474	0.008707817	2280	craniferina_c27768	CUST_15248_PI416193500	NA	NA	NA	Fungus
35069	2	5	0	3	-2.14	-1.098	0.001383375	0.0177317	2281	craniferina_c19149	CUST_11893_PI416193496	156035531	XP_001585877.1	hypothetical protein SS1G_12969 [Sclerotinia sclerotiorum 1980] 	Fungus
40801	7883	2180	1382	1915	15.983	3.998	0.009554691	0.060378715	2282	craniferina_c6454	CUST_2220_PI416193496	240110839	EER28995.1	MBOAT family protein [Coccidioides posadasii C735 delta SOWgp]	Fungus
966	57	111	5	7	-1.964	-0.974	0.000367466	0.00791354	2283	craniferina_c4989	CUST_7002_PI416193500	119500472	XP_001266993.1	"haloacid dehalogenase-like hydrolase, putative [Neosartorya fischeri NRRL 181] "	Fungus
2064	77479	40248	5156	7489	1.943	0.959	0.000278688	0.006606968	2284	craniferina_lrc167	CUST_317_PI416193500	256731875	EEU45224.1	hypothetical protein NECHADRAFT_80688 [Nectria haematococca mpVI 77-13-4]	Fungus
5204	31533	16948	3388	1963	1.862	0.897	6.11E-05	0.002871194	2285	craniferina_lrc291	CUST_547_PI416193500	261203591	XP_002629009.1	60S ribosomal protein L6 [Ajellomyces dermatitidis SLH14081] 	Algae
21265	39	2	32	0	9.909	3.309	0.009311387	0.059514892	2286	craniferina_c12251	CUST_6100_PI416193496	NA	NA	NA	Fungus
15909	2761	5884	687	1221	-2.144	-1.1	0.001430195	0.018140284	2287	craniferina_c850	CUST_82_PI416193496	NA	NA	NA	Fungus
40035	2044	3881	636	500	-1.956	-0.968	0.000342566	0.007558514	2288	craniferina_c5127	CUST_1556_PI416193496	NA	NA	NA	Algae
20588	49	23	11	2	2.121	1.085	0.001266318	0.016825362	2289	craniferina_c11898	CUST_12136_PI416193500	71001648	XP_755505.1	Protein kinase domain-containing protein [Aspergillus fumigatus Af293] 	Fungus
34309	62	121	6	16	-1.933	-0.951	0.000248803	0.006182612	2290	craniferina_c872	CUST_1575_PI416193500	242761932	XP_002340277.1	"RING finger domain protein, putative [Talaromyces stipitatus ATCC 10500] "	Fungus
41783	184	349	30	5	-1.914	-0.937	0.000192372	0.005376897	2291	craniferina_c7538	CUST_2875_PI416193496	NA	NA	NA	Algae
5016	16	7	4	3	2.419	1.274	0.003367248	0.031237303	2292	craniferina_c17135	CUST_10100_PI416193496	NA	NA	NA	Fungus
12017	12	6	4	2	2.09	1.063	0.001079077	0.015264008	2293	craniferina_c21102	CUST_13761_PI416193496	NA	NA	NA	Algae
35464	15	6	2	1	2.435	1.284	0.003484184	0.031920294	2294	craniferina_c12634	CUST_12428_PI416193500	255931837	XP_002557475.1	Pc12g06330 [Penicillium chrysogenum Wisconsin 54-1255] 	Fungus
36490	71201	34310	9202	1638	2.065	1.046	0.000923671	0.013869697	2295	craniferina_c2273	CUST_3774_PI416193500	NA	NA	NA	Algae
31699	24507	12217	3077	1853	2.011	1.008	0.000618356	0.010852646	2296	craniferina_c10930	CUST_11595_PI416193500	295673488	XP_002797290.1	long chain base Stimulates Phosphorylation [Paracoccidioides brasiliensis Pb01] 	Fungus
38149	463	1058	64	290	-2.245	-1.167	0.002187416	0.023685191	2297	craniferina_lrc24206	CUST_16695_PI416193496	295673891	XP_002797491.1	elongation factor 3 [Paracoccidioides brasiliensis Pb01] 	Fungus
33143	802	1499	105	139	-1.874	-0.906	8.85E-05	0.003491916	2298	craniferina_c22293	CUST_14893_PI416193496	NA	NA	NA	Algae
21280	40	85	4	15	-2.094	-1.066	0.001116614	0.015546766	2299	craniferina_c15398	CUST_8730_PI416193496	261360050	EEY22478.1	cation-transporting ATPase [Verticillium albo-atrum VaMs.102]	Fungus
23526	4	16	3	3	-4.637	-2.213	0.008410467	0.055843845	2300	craniferina_c1057	CUST_106_PI416193496	NA	NA	NA	Fungus
34748	13	28	3	6	-2.211	-1.145	0.001939121	0.02183294	2301	craniferina_c10478	CUST_4813_PI416193496	NA	NA	NA	Fungus
28851	30	12	16	3	2.36	1.239	0.003051366	0.029356879	2302	craniferina_c20289	CUST_12985_PI416193496	NA	NA	NA	Fungus
15609	336	168	50	7	1.992	0.994	0.000538136	0.010041515	2303	craniferina_c12833	CUST_6575_PI416193496	71000539	XP_754953.1	ATP sulphurylase [Aspergillus fumigatus Af293] 	Fungus
33640	24	51	5	7	-2.151	-1.105	0.001536616	0.018953298	2304	craniferina_c24098	CUST_16591_PI416193496	295667938	XP_002794518.1	conserved hypothetical protein [Paracoccidioides brasiliensis Pb01] 	Algae
36844	45	23	8	1	1.968	0.977	0.000405202	0.008356888	2305	craniferina_c12365	CUST_6187_PI416193496	226288459	EEH43971.1	DNA-binding protein HGH1 [Paracoccidioides brasiliensis Pb18]	Fungus
24510	26	66	2	38	-2.257	-1.174	0.002326745	0.024658224	2306	craniferina_c18132	CUST_14358_PI416193500	145079397	DAA05913.1	TPA_inf: chloroplast light-harvesting complex protein CP26 precursor Lhcb5 [Acetabularia acetabulum]	Algae
11135	2	6	0	2	-2.743	-1.456	0.005137452	0.040543489	2307	Cr_WMini_2881E05.ab1	CUST_19444_PI416193500	NA	NA	NA	Fungus
39867	76	147	13	21	-1.943	-0.958	0.000307389	0.007061451	2308	craniferina_c8508	CUST_10125_PI416193500	226287879	EEH43392.1	ubiquitin conjugation factor E4 [Paracoccidioides brasiliensis Pb18]	Algae
33884	211	112	20	8	1.878	0.909	0.000100349	0.003734659	2309	craniferina_c5680	CUST_7715_PI416193500	NA	NA	NA	Fungus
10003	36	14	11	3	2.596	1.376	0.004425448	0.036939965	2310	craniferina_c15659	CUST_13410_PI416193500	212536857	XP_002148584.1	"GMC oxidoreductase, putative [Penicillium marneffei ATCC 18224] "	Algae
38624	771	346	124	60	2.235	1.16	0.002145227	0.023350541	2311	craniferina_c5458	CUST_1713_PI416193496	NA	NA	NA	Fungus
40910	421	214	67	39	1.977	0.983	0.000464715	0.009118204	2312	craniferina_c5139	CUST_7148_PI416193500	NA	NA	NA	Fungus
16669	151	61	47	10	2.397	1.261	0.003334676	0.031077067	2313	craniferina_c4196	CUST_6172_PI416193500	240275130	EER38645.1	BAR adaptor protein hob1 [Ajellomyces capsulatus H143]	Fungus
14727	72	142	6	11	-1.969	-0.977	0.000423547	0.008608877	2314	craniferina_c1801	CUST_3089_PI416193500	258567766	XP_002584627.1	"oxoglutarate dehydrogenase (succinyl-transferring), E1 component [Uncinocarpus reesii 1704] "	Fungus
10984	107	3	88	2	23.909	4.579	0.010037007	0.062163853	2315	craniferina_c22932	CUST_15487_PI416193496	NA	NA	NA	Fungus
38938	2086	5969	260	3065	-2.647	-1.404	0.004740007	0.038526026	2316	craniferina_c4331	CUST_6317_PI416193500	169597227	XP_001792037.1	hypothetical protein SNOG_01397 [Phaeosphaeria nodorum SN15] 	Fungus
29856	750	1425	170	229	-1.921	-0.942	0.000232144	0.00599066	2317	craniferina_c20713	CUST_13387_PI416193496	NA	NA	NA	Algae
14138	964	1919	70	290	-1.98	-0.985	0.000487809	0.009399369	2318	craniferina_c13078	CUST_6779_PI416193496	70984070	XP_747556.1	"malate dehydrogenase, NAD-dependent [Aspergillus fumigatus Af293] "	Fungus
6408	13229	7050	1098	214	1.873	0.905	9.40E-05	0.003609003	2319	craniferina_c11944	CUST_12150_PI416193500	154305751	XP_001553277.1	hypothetical protein BC1G_07690 [Botryotinia fuckeliana B05.10] 	Fungus
11530	147	79	11	24	1.941	0.957	0.000309123	0.007089297	2320	craniferina_c5423	CUST_7452_PI416193500	261355200	EEY17628.1	acetyl-CoA acetyltransferase [Verticillium albo-atrum VaMs.102]	Algae
37477	11	5	1	1	2.438	1.286	0.003622025	0.032729136	2321	craniferina_c7648	CUST_2929_PI416193496	NA	NA	NA	Fungus
27080	6	2	2	0	3.214	1.684	0.006812298	0.048721765	2322	craniferina_c27600	CUST_19918_PI416193496	NA	NA	NA	Algae
26612	39	6	31	4	5.253	2.393	0.008870181	0.057773426	2323	craniferina_c26519	CUST_18877_PI416193496	NA	NA	NA	Fungus
1178	52676	27879	10840	4484	1.878	0.909	0.000105272	0.003844215	2324	craniferina_lrc28207	CUST_15327_PI416193500	258571247	XP_002544427.1	elongation of fatty acids protein 2 [Uncinocarpus reesii 1704] 	Fungus
10573	73	135	7	15	-1.859	-0.895	7.18E-05	0.003147437	2325	craniferina_c6448	CUST_8454_PI416193500	259488786	CBF88511.1	TPA: KapC [Source:UniProtKB/TrEMBL;Acc:Q2LD07] [Aspergillus nidulans FGSC A4]	Fungus
22534	4696	17689	1389	7655	-3.679	-1.879	0.00773162	0.05295575	2326	craniferina_lrc22857	CUST_15419_PI416193496	156036008	XP_001586115.1	hypothetical protein SS1G_12690 [Sclerotinia sclerotiorum 1980] 	Fungus
31322	17974	9636	3456	258	1.843	0.882	4.70E-05	0.002518677	2327	craniferina_c2293	CUST_3799_PI416193500	225561039	EEH09320.1	nascent polypeptide-associated complex subunit alpha [Ajellomyces capsulatus G186AR]	Fungus
7774	824	1558	22	197	-1.881	-0.912	0.000112809	0.0039838	2328	craniferina_c19168	CUST_11908_PI416193496	156055516	XP_001593682.1	hypothetical protein SS1G_05110 [Sclerotinia sclerotiorum 1980] 	Fungus
4708	10630	4110	2398	803	2.569	1.361	0.004398961	0.03683172	2329	Cr_WMidi_8257C08.ab1	CUST_18619_PI416193500	255933127	XP_002558034.1	Pc12g12190 [Penicillium chrysogenum Wisconsin 54-1255] 	Algae
10252	377	824	138	65	-2.302	-1.203	0.002726052	0.02728931	2330	craniferina_c13900	CUST_7494_PI416193496	289622537	CBI50806.1	unnamed protein product [Sordaria macrospora]	Fungus
23225	3623	1929	488	196	1.873	0.905	9.84E-05	0.003702369	2331	craniferina_c3856	CUST_5794_PI416193500	67903960	XP_682236.1	hypothetical protein AN8967.2 [Aspergillus nidulans FGSC A4] 	Fungus
28223	325	594	53	60	-1.834	-0.875	3.08E-05	0.00197605	2332	craniferina_c5996	CUST_8028_PI416193500	222084267	YP_002542793.1	Filamentous hemagglutinin [Agrobacterium radiobacter K84] 	Fungus
4094	49	90	6	6	-1.848	-0.886	5.47E-05	0.002722346	2333	craniferina_c27293	CUST_19624_PI416193496	242765106	XP_002340907.1	"HIT finger domain protein, putative [Talaromyces stipitatus ATCC 10500] "	Fungus
3633	58	31	7	8	1.899	0.926	0.000166384	0.004909941	2334	craniferina_c13763	CUST_7374_PI416193496	NA	NA	NA	Algae
34307	5916	3295	589	120	1.79	0.84	4.80E-07	0.000219843	2335	craniferina_c5734	CUST_7769_PI416193500	189200993	XP_001936833.1	beta-Ala-His dipeptidase [Pyrenophora tritici-repentis Pt-1C-BFP] 	Algae
20422	454	935	113	191	-2.074	-1.053	0.001064432	0.015107236	2336	craniferina_s28454	CUST_20643_PI416193496	291182125	EFE37830.1	"MFS monosaccharide transporter, putative [Trichophyton verrucosum HKI 0517]"	Algae
43335	455	247	72	34	1.843	0.882	4.83E-05	0.002550476	2337	Cr_WMini_1826A01.ab1	CUST_19384_PI416193500	NA	NA	NA	Fungus
33704	58	8	40	2	5.209	2.381	0.008967767	0.058194812	2338	craniferina_c19825	CUST_12538_PI416193496	NA	NA	NA	Fungus
37039	179	24	144	12	4.535	2.181	0.008621552	0.056753982	2339	craniferina_c24536	CUST_17001_PI416193496	NA	NA	NA	Algae
19640	250	133	46	7	1.863	0.898	8.29E-05	0.003402606	2340	craniferina_c16657	CUST_13812_PI416193500	156053179	XP_001592516.1	hypothetical protein SS1G_06757 [Sclerotinia sclerotiorum 1980] 	Fungus
12145	44	87	2	15	-1.97	-0.978	0.000466407	0.009133831	2341	craniferina_c24533	CUST_16998_PI416193496	238487198	XP_002374837.1	"DNA-dependent RNA polymerase II largest subunit, putative [Aspergillus flavus NRRL3357] "	Fungus
10004	4174	2048	728	376	2.041	1.029	0.000857652	0.01325442	2342	Cr_DMini_1249E02.ab1	CUST_16624_PI416193500	154299367	XP_001550103.1	hypothetical protein BC1G_11169 [Botryotinia fuckeliana B05.10] 	Fungus
42581	1592	3265	719	557	-2.189	-1.13	0.001880789	0.021421965	2343	craniferina_c5933	CUST_7971_PI416193500	115399346	XP_001215262.1	hypothetical protein ATEG_06084 [Aspergillus terreus NIH2624] 	Fungus
3046	5176	2771	701	203	1.86	0.896	8.11E-05	0.00336303	2344	craniferina_c5045	CUST_7067_PI416193500	291174928	EFE30738.1	hypothetical protein ARB_02437 [Arthroderma benhamiae CBS 112371]	Fungus
4467	2536	1403	264	243	1.82	0.864	1.80E-05	0.001468823	2345	Cr_DMidi_9697C11.ab1	CUST_16452_PI416193500	295670025	XP_002795560.1	NADH-ubiquinone oxidoreductase 21 kDa subunit [Paracoccidioides brasiliensis Pb01] 	Fungus
9373	902	387	280	147	2.361	1.239	0.003244735	0.03058818	2346	craniferina_lrc134	CUST_258_PI416193500	416748	P11838.2	CARP_CRYPARecName: Full=Endothiapepsin; AltName: Full=Aspartate protease; Flags: Precursor 	Fungus
18509	9	4	2	1	2.298	1.2	0.002797982	0.027804118	2347	craniferina_c26565	CUST_18923_PI416193496	NA	NA	NA	Fungus
43461	101	47	25	2	2.125	1.088	0.001436112	0.018174808	2348	craniferina_c27809	CUST_20110_PI416193496	289621467	CBI52250.1	unnamed protein product [Sordaria macrospora]	Fungus
26074	269	53	192	4	3.691	1.884	0.007921209	0.053744036	2349	Cr_WMidi_9601B08.ab1	CUST_18898_PI416193500	NA	NA	NA	Fungus
17267	49	98	7	12	-1.984	-0.988	0.000558574	0.010258473	2350	craniferina_lrc1024	CUST_1844_PI416193500	295661017	XP_002791064.1	DUF907 domain-containing protein [Paracoccidioides brasiliensis Pb01] 	Fungus
38869	3106	1647	477	67	1.872	0.905	0.000106674	0.003880614	2351	craniferina_c11025	CUST_11656_PI416193500	238501142	XP_002381805.1	IQ calmodulin-binding motif protein [Aspergillus flavus NRRL3357] 	Fungus
32751	69	33	28	6	2.019	1.014	0.000743797	0.01211287	2352	craniferina_c12148	CUST_12247_PI416193500	NA	NA	NA	Fungus
35247	317	146	3	34	2.202	1.139	0.00201378	0.022392242	2353	craniferina_c20672	CUST_13347_PI416193496	NA	NA	NA	Fungus
5550	20	37	3	4	-1.852	-0.889	7.12E-05	0.003136554	2354	Cr_WMini_1633B01.ab1	CUST_19132_PI416193500	58261372	XP_568096.1	"pyruvate dehydrogenase e1 component beta subunit, mitochondrial precursor [Cryptococcus neoformans var. neoformans JEC21] "	Fungus
25075	155	75	40	5	2.021	1.015	0.000755057	0.012186469	2355	craniferina_c18947	CUST_14451_PI416193500	115399528	XP_001215353.1	conserved hypothetical protein [Aspergillus terreus NIH2624] 	Fungus
40857	154	288	18	25	-1.873	-0.906	0.000110216	0.003928575	2356	craniferina_c6597	CUST_2287_PI416193496	189199208	XP_001935941.1	protein kinase byr2 [Pyrenophora tritici-repentis Pt-1C-BFP] 	Fungus
15053	3337	1390	844	48	2.351	1.233	0.003210531	0.03034998	2357	craniferina_c18683	CUST_11451_PI416193496	NA	NA	NA	Algae
42311	520	129	319	57	3.6	1.848	0.007848296	0.053422686	2358	craniferina_c2266	CUST_3763_PI416193500	159465641	XP_001691031.1	light-harvesting protein of photosystem I [Chlamydomonas reinhardtii] 	Algae
11156	36	69	4	4	-1.91	-0.934	0.000225898	0.00588996	2359	craniferina_c26810	CUST_19163_PI416193496	239608355	EEQ85342.1	serine threonine protein kinase [Ajellomyces dermatitidis ER-3]	Fungus
14426	905	500	117	36	1.802	0.849	6.30E-06	0.000838686	2360	craniferina_c11591	CUST_5594_PI416193496	NA	NA	NA	Fungus
[truncated: 6,405,894 more chars]
