# Supplementary material for: Whole transcriptome characterization of the effects of dehydration and rehydration on Cladonia rangiferina, the grey reindeer lichen
Source: BMC Genomics. 2013 Dec 10;14:870. doi: 10.1186/1471-2164-14-870 (PMC3878897; doi:10.1186/1471-2164-14-870)
Supplement: Additional file 15 — The full DE transcript list for comparison Wet vs. Dry. [file 1471-2164-14-870-S15.xls]

Feature identifier	Mean expression level for the specified sample group	Mean expression level for the specified sample group	Standard deviation (of the expression) for the specified sample group	Standard deviation (of the expression) for the specified sample group	Expression ratio (fold-change) between the compared sample groups	Expression ratio (fold-change) between the compared sample groups on the 2-logarithmics scale	T-test p-value for the comparison between the sample groups	FDR-adjusted p-value for the comparison between the sample groups	Average ranking value based on both p-value and fold-change; value 1 is the strongest DE feature						
ID	mean_Wet	mean_Dry	sd_Wet	sd_Dry	FC	logFC	P.Value	adj.P.Val	avgRank	SystematicName	ProbeName	GI	Other	Description	Symbiont classification
11336	365	2	34	0	152.686	7.254	1.23E-17	1.67E-13	1	craniferina_c2533	CUST_468_PI416193496	67904308	XP_682410.1	hypothetical protein AN9141.2 [Aspergillus nidulans FGSC A4] 	Fungus
40225	25590	163	5542	100	173.223	7.436	1.20E-14	1.38E-11	2	craniferina_c1844	CUST_3148_PI416193500	171691558	XP_001910704.1	hypothetical protein [Podospora anserina S mat+] 	Algae
13482	1067	2	166	0	571.404	9.158	3.61E-13	1.82E-10	3	craniferina_c11344	CUST_11831_PI416193500	189207611	XP_001940139.1	predicted protein [Pyrenophora tritici-repentis Pt-1C-BFP] 	Fungus
23141	2238	15	473	3	152.092	7.249	6.27E-15	9.83E-12	4	craniferina_lrc325	CUST_616_PI416193500	154322264	XP_001560447.1	hypothetical protein BC1G_01279 [Botryotinia fuckeliana B05.10] 	Fungus
7499	4395	38	861	18	122.324	6.935	1.82E-16	6.74E-13	5	craniferina_c6532	CUST_8557_PI416193500	NA	NA	NA	Fungus
21258	1693	12	422	1	139.532	7.124	3.33E-15	5.91E-12	6	craniferina_lrc325	CUST_615_PI416193500	154322264	XP_001560447.1	hypothetical protein BC1G_01279 [Botryotinia fuckeliana B05.10] 	Fungus
25318	1859	7	435	7	376.958	8.558	3.92E-13	1.92E-10	7	craniferina_c3843	CUST_5775_PI416193500	NA	NA	NA	Fungus
809	6370	46	401	37	168.79	7.399	2.83E-14	2.56E-11	8	craniferina_c11472	CUST_5517_PI416193496	NA	NA	NA	Fungus
12880	6388	40	466	32	193.328	7.595	1.28E-13	8.91E-11	9	craniferina_c2660	CUST_4294_PI416193500	169618816	XP_001802821.1	hypothetical protein SNOG_12600 [Phaeosphaeria nodorum SN15] 	Fungus
41723	13260	88	559	68	180.842	7.499	1.42E-13	9.62E-11	10	craniferina_c15180	CUST_8553_PI416193496	NA	NA	NA	Fungus
41281	2013	16	598	0	121.963	6.93	1.91E-15	3.62E-12	11	craniferina_c1844	CUST_3147_PI416193500	171691558	XP_001910704.1	hypothetical protein [Podospora anserina S mat+] 	Algae
40758	8107	75	1152	46	119.784	6.904	1.68E-15	3.61E-12	12	craniferina_c6532	CUST_8558_PI416193500	NA	NA	NA	Fungus
43820	14890	123	1171	95	145.323	7.183	2.59E-14	2.51E-11	13	Cr_WMini_1633D10.ab1	CUST_19173_PI416193500	67523411	XP_659765.1	hypothetical protein AN2161.2 [Aspergillus nidulans FGSC A4] 	Algae
6424	11180	85	1853	52	145.32	7.183	2.02E-14	2.01E-11	14	craniferina_c3124	CUST_4895_PI416193500	226291871	EEH47299.1	DNA-directed RNA polymerase [Paracoccidioides brasiliensis Pb18]	Fungus
10561	12132	81	1164	57	173.282	7.437	1.62E-13	1.08E-10	15	craniferina_c2660	CUST_4293_PI416193500	169618816	XP_001802821.1	hypothetical protein SNOG_12600 [Phaeosphaeria nodorum SN15] 	Fungus
39111	9270	83	656	38	118.601	6.89	6.38E-16	1.53E-12	16	craniferina_c3850	CUST_5785_PI416193500	67904134	XP_682323.1	hypothetical protein AN9054.2 [Aspergillus nidulans FGSC A4] 	Algae
35956	1852	18	238	5	104.738	6.711	1.68E-17	1.71E-13	17	craniferina_c1745	CUST_2999_PI416193500	240105626	EER23819.1	Cytochrome P450 family protein [Coccidioides posadasii C735 delta SOWgp]	Fungus
929	14393	122	1928	93	139.906	7.128	3.88E-14	3.23E-11	18	Cr_WMini_1633D10.ab1	CUST_19172_PI416193500	67523411	XP_659765.1	hypothetical protein AN2161.2 [Aspergillus nidulans FGSC A4] 	Algae
3215	1676	17	99	9	108.056	6.756	1.00E-15	2.26E-12	19	craniferina_lrc1081	CUST_2161_PI416105755	156055516	XP_001593682.1	hypothetical protein SS1G_05110 [Sclerotinia sclerotiorum 1980] 	Fungus
33822	6694	71	514	44	105.909	6.727	1.95E-15	3.62E-12	20	craniferina_c4603	CUST_6603_PI416193500	225679919	EEH18203.1	karyopherin [Paracoccidioides brasiliensis Pb03]	Fungus
6059	910	4	68	4	276.938	8.113	1.58E-12	5.91E-10	21	craniferina_c5428	CUST_7458_PI416193500	NA	NA	NA	Fungus
6481	2834	28	289	22	119.464	6.9	2.78E-14	2.56E-11	22	Cr_DMini_673E02.ab1	CUST_17449_PI416193500	239612656	EEQ89643.1	Swr1p complex component [Ajellomyces dermatitidis ER-3]	Fungus
37733	3071	11	685	13	505.841	8.983	3.96E-12	1.20E-09	23	craniferina_c3843	CUST_5776_PI416193500	NA	NA	NA	Fungus
40516	2915	30	360	21	110.569	6.789	1.52E-14	1.63E-11	24	Cr_DMini_673E02.ab1	CUST_17448_PI416193500	239612656	EEQ89643.1	Swr1p complex component [Ajellomyces dermatitidis ER-3]	Fungus
4650	1535	17	80	10	103.019	6.687	1.07E-14	1.38E-11	25	craniferina_lrc1081	CUST_1941_PI416193500	156055516	XP_001593682.1	hypothetical protein SS1G_05110 [Sclerotinia sclerotiorum 1980] 	Fungus
11243	190	2	2	0	95.536	6.578	3.79E-16	1.10E-12	26	craniferina_c25533	CUST_17937_PI416193496	NA	NA	NA	Fungus
42609	6683	77	468	31	91.684	6.519	3.48E-17	2.03E-13	27	craniferina_c4603	CUST_6604_PI416193500	225679919	EEH18203.1	karyopherin [Paracoccidioides brasiliensis Pb03]	Fungus
7609	2143	7	376	5	398.906	8.64	4.11E-12	1.20E-09	28	craniferina_c5133	CUST_1560_PI416193496	NA	NA	NA	Algae
4151	406	3	150	1	118.409	6.888	1.29E-13	8.91E-11	29	craniferina_c1151	CUST_2055_PI416193500	121713458	XP_001274340.1	riboflavin aldehyde-forming enzyme [Aspergillus clavatus NRRL 1] 	Fungus
16718	9763	81	936	43	132.032	7.045	4.63E-13	2.22E-10	30	craniferina_c2973	CUST_4693_PI416193500	121703632	XP_001270080.1	"MIPC synthase subunit (SurA), putative [Aspergillus clavatus NRRL 1] "	Fungus
37198	2882	34	327	25	101.208	6.661	1.56E-14	1.63E-11	31	craniferina_c24577	CUST_15023_PI416193500	226294130	EEH49550.1	hypothetical protein PADG_05629 [Paracoccidioides brasiliensis Pb18]	Fungus
14216	1849	17	170	11	122.386	6.935	8.52E-13	3.61E-10	32	craniferina_c5428	CUST_7457_PI416193500	NA	NA	NA	Fungus
21320	197	2	20	0	105.736	6.724	2.48E-13	1.44E-10	33	craniferina_c11448	CUST_5497_PI416193496	189208003	XP_001940335.1	conserved hypothetical protein [Pyrenophora tritici-repentis Pt-1C-BFP] 	Fungus
33968	366	4	13	2	101.899	6.671	3.13E-13	1.70E-10	34	craniferina_c15608	CUST_8901_PI416193496	NA	NA	NA	Fungus
19477	1240	16	322	9	80.613	6.333	8.29E-15	1.25E-11	35	craniferina_c1796	CUST_3079_PI416193500	242762216	XP_002340331.1	"nuclear pore complex subunit Nup192, putative [Talaromyces stipitatus ATCC 10500] "	Fungus
40504	3376	35	186	21	106.831	6.739	5.53E-13	2.52E-10	36	craniferina_c8156	CUST_3224_PI416193496	NA	NA	NA	Fungus
10123	2790	25	610	18	124.407	6.959	2.26E-12	7.79E-10	37	craniferina_c27146	CUST_19486_PI416193496	NA	NA	NA	Fungus
10319	9328	106	2186	93	108.479	6.761	1.24E-12	4.97E-10	38	craniferina_c3997	CUST_5942_PI416193500	169626359	XP_001806580.1	hypothetical protein SNOG_16466 [Phaeosphaeria nodorum SN15] 	Fungus
34330	1325	5	583	5	337.842	8.4	1.81E-11	3.77E-09	39	craniferina_c6212	CUST_8231_PI416193500	NA	NA	NA	Fungus
17776	188	2	37	1	82.94	6.374	7.97E-14	6.24E-11	40	craniferina_c22596	CUST_15171_PI416193496	NA	NA	NA	Fungus
16037	2930	41	397	34	89.598	6.485	2.24E-13	1.40E-10	41	craniferina_c24577	CUST_15024_PI416193500	226294130	EEH49550.1	hypothetical protein PADG_05629 [Paracoccidioides brasiliensis Pb18]	Fungus
15759	36509	402	10574	208	95.991	6.585	4.45E-13	2.16E-10	42	craniferina_c1392	CUST_2447_PI416193500	189207801	XP_001940234.1	alcohol dehydrogenase [Pyrenophora tritici-repentis Pt-1C-BFP] 	Algae
36054	1286	16	103	11	91.321	6.513	2.94E-13	1.62E-10	43	craniferina_c18476	CUST_11254_PI416193496	NA	NA	NA	Fungus
39191	4920	75	214	14	65.958	6.043	2.80E-17	1.96E-13	44	craniferina_c11694	CUST_12037_PI416193500	NA	NA	NA	Fungus
21529	150	2	7	0	81.164	6.343	9.99E-14	7.40E-11	45	craniferina_c11687	CUST_5662_PI416193496	NA	NA	NA	Fungus
28710	1424	19	274	8	79.014	6.304	8.95E-14	6.88E-11	46	craniferina_c14802	CUST_13088_PI416193500	212546045	XP_002153176.1	"ribosomal small subunit assembly protein, putative [Penicillium marneffei ATCC 18224] "	Fungus
15229	9144	117	2194	104	97.641	6.609	2.38E-12	8.10E-10	47	craniferina_c3997	CUST_5941_PI416193500	169626359	XP_001806580.1	hypothetical protein SNOG_16466 [Phaeosphaeria nodorum SN15] 	Fungus
5792	16524	255	249	148	71.816	6.166	1.26E-13	8.91E-11	48	craniferina_c3703	CUST_5591_PI416193500	169597365	XP_001792106.1	hypothetical protein SNOG_01468 [Phaeosphaeria nodorum SN15] 	Fungus
2719	578	10	79	6	64.617	6.014	1.36E-14	1.50E-11	49	craniferina_c23387	CUST_15920_PI416193496	NA	NA	NA	Fungus
12373	162	2	16	0	86.734	6.439	1.64E-12	6.02E-10	50	craniferina_c9819	CUST_4349_PI416193496	256726300	EEU39662.1	hypothetical protein NECHADRAFT_43968 [Nectria haematococca mpVI 77-13-4]	Fungus
36257	3079	24	243	16	150.199	7.231	1.84E-11	3.81E-09	51	craniferina_c2973	CUST_4694_PI416193500	121703632	XP_001270080.1	"MIPC synthase subunit (SurA), putative [Aspergillus clavatus NRRL 1] "	Fungus
4631	1052	20	14	5	53.123	5.731	2.89E-17	1.96E-13	52	craniferina_c24331	CUST_16809_PI416193496	NA	NA	NA	Algae
9707	1188	20	219	9	62.599	5.968	2.73E-14	2.56E-11	53	craniferina_c4716	CUST_6703_PI416193500	67522511	XP_659316.1	hypothetical protein AN1712.2 [Aspergillus nidulans FGSC A4] 	Algae
30041	10159	55	1082	37	211.245	7.723	4.29E-11	7.41E-09	54	craniferina_c4812	CUST_6815_PI416193500	NA	NA	NA	Fungus
36080	2726	8	386	10	596.235	9.22	7.06E-11	1.09E-08	55	craniferina_c11344	CUST_11832_PI416193500	189207611	XP_001940139.1	predicted protein [Pyrenophora tritici-repentis Pt-1C-BFP] 	Fungus
30494	24481	269	1437	170	102.799	6.684	7.29E-12	1.83E-09	56	craniferina_c8565	CUST_3473_PI416193496	NA	NA	NA	Fungus
45199	229	5	17	0	49.404	5.627	1.73E-18	3.52E-14	57	craniferina_c22608	CUST_15183_PI416193496	NA	NA	NA	Fungus
13323	2959	49	886	29	65.199	6.027	2.76E-13	1.56E-10	58	craniferina_c1151	CUST_2056_PI416193500	121713458	XP_001274340.1	riboflavin aldehyde-forming enzyme [Aspergillus clavatus NRRL 1] 	Fungus
32110	225	3	99	1	81.578	6.35	2.41E-12	8.10E-10	59	craniferina_c10624	CUST_4913_PI416193496	121703902	XP_001270215.1	conserved hypothetical protein [Aspergillus clavatus NRRL 1] 	Fungus
10000	4929	45	1108	29	122.523	6.937	2.28E-11	4.44E-09	60	craniferina_c10806	CUST_11516_PI416193500	291185823	EFE41286.1	hypothetical protein TRV_03993 [Trichophyton verrucosum HKI 0517]	Fungus
40719	358	4	60	2	89.708	6.487	4.44E-12	1.24E-09	61	craniferina_c10276	CUST_4673_PI416193496	NA	NA	NA	Fungus
37697	9513	187	2548	97	53.853	5.751	1.22E-14	1.38E-11	62	craniferina_c9986	CUST_4470_PI416193496	290982964	XP_002674199.1	hypothetical protein NAEGRDRAFT_58773 [Naegleria gruberi] 	Algae
5854	837	8	288	7	139.336	7.122	3.29E-11	5.93E-09	63	craniferina_c9953	CUST_4447_PI416193496	NA	NA	NA	Fungus
39372	4074	25	293	17	183.409	7.519	6.13E-11	9.77E-09	64	craniferina_c24716	CUST_17168_PI416193496	NA	NA	NA	Fungus
37079	59759	1346	10123	524	46.138	5.528	1.13E-16	4.59E-13	65	Cr_DMini_4897H08.ab1	CUST_17352_PI416193500	238505620	XP_002384026.1	conserved hypothetical protein [Aspergillus flavus NRRL3357] 	Fungus
37713	9573	71	205	39	148.923	7.218	5.19E-11	8.58E-09	66	craniferina_c4542	CUST_6539_PI416193500	225555885	EEH04175.1	YagE family protein [Ajellomyces capsulatus G186AR]	Fungus
14074	8056	138	1013	107	69.741	6.124	1.78E-12	6.37E-10	67	craniferina_c2100	CUST_3538_PI416193500	154311684	XP_001555171.1	hypothetical protein BC1G_06301 [Botryotinia fuckeliana B05.10] 	Fungus
11986	47473	252	18746	139	198.015	7.629	1.01E-10	1.41E-08	68	craniferina_c1250	CUST_2211_PI416193500	238499607	XP_002381038.1	"MFS monocarboxylate transporter, putative [Aspergillus flavus NRRL3357] "	Fungus
9266	26732	627	2608	234	44.333	5.47	4.68E-15	7.63E-12	69	craniferina_lrc1310	CUST_2311_PI416193500	289621712	CBI51623.1	unnamed protein product [Sordaria macrospora]	Fungus
39716	25148	149	5650	120	202.624	7.663	1.28E-10	1.66E-08	70	craniferina_c21426	CUST_14064_PI416193496	NA	NA	NA	Fungus
39799	136528	2651	32558	1511	55.705	5.8	1.10E-12	4.47E-10	71	craniferina_lrc556	CUST_1030_PI416193500	70995942	XP_752726.1	conserved hypothetical protein [Aspergillus fumigatus Af293] 	Fungus
34972	631	8	193	1	75.569	6.24	8.87E-12	2.13E-09	72	craniferina_c3185	CUST_4961_PI416193500	189209245	XP_001940955.1	metacaspase [Pyrenophora tritici-repentis Pt-1C-BFP] 	Algae
13365	83688	1954	17372	1127	46.642	5.544	1.97E-13	1.27E-10	73	craniferina_lrc556	CUST_1029_PI416193500	70995942	XP_752726.1	conserved hypothetical protein [Aspergillus fumigatus Af293] 	Fungus
18419	1250	17	181	7	78.206	6.289	1.51E-11	3.30E-09	74	Cr_DMini_2305B01.ab1	CUST_16715_PI416193500	212546739	XP_002153523.1	"sugar transporter, putative [Penicillium marneffei ATCC 18224] "	Fungus
2947	2765	40	1005	24	73.533	6.2	1.14E-11	2.66E-09	75	craniferina_c5892	CUST_7935_PI416193500	145245219	XP_001394877.1	hypothetical protein An11g09190 [Aspergillus niger] 	Fungus
12850	1112	14	54	9	90.702	6.503	2.74E-11	5.07E-09	76	craniferina_c3099	CUST_4856_PI416193500	189202074	XP_001937373.1	elongation factor G 2 [Pyrenophora tritici-repentis Pt-1C-BFP] 	Fungus
40001	375	6	20	4	69.58	6.121	7.76E-12	1.92E-09	77	craniferina_c2571	CUST_4186_PI416193500	156053778	XP_001592815.1	"T-complex protein 1, gamma subunit [Sclerotinia sclerotiorum 1980] "	Fungus
20483	104	2	7	0	51.888	5.697	1.32E-12	5.16E-10	78	craniferina_c19850	CUST_12560_PI416193496	NA	NA	NA	Fungus
25383	79	2	16	0	38.833	5.279	8.55E-15	1.25E-11	79	Cr_DMidi_9601C10.ab1	CUST_16304_PI416193500	256729249	EEU42603.1	hypothetical protein NECHADRAFT_84030 [Nectria haematococca mpVI 77-13-4]	Fungus
24310	1228	17	148	10	79.332	6.31	2.11E-11	4.21E-09	80	Cr_DMini_2305B01.ab1	CUST_16714_PI416193500	212546739	XP_002153523.1	"sugar transporter, putative [Penicillium marneffei ATCC 18224] "	Fungus
15863	2357	17	195	6	140.716	7.137	1.13E-10	1.52E-08	81	craniferina_c10380	CUST_4742_PI416193496	NA	NA	NA	Fungus
41054	903	19	210	13	54.924	5.779	3.19E-12	1.03E-09	82	Cr_DMini_3841A06.ab1	CUST_16863_PI416193500	212532549	XP_002146431.1	DDHD domain protein [Penicillium marneffei ATCC 18224] 	Fungus
22761	75	2	21	0	39.667	5.31	3.78E-14	3.23E-11	83	craniferina_c4612	CUST_1306_PI416193496	NA	NA	NA	Fungus
15882	1536	17	381	11	98.788	6.626	6.46E-11	1.01E-08	84	craniferina_c1088	CUST_1953_PI416193500	NA	NA	NA	Fungus
7917	171	3	42	1	63.734	5.994	1.01E-11	2.40E-09	85	craniferina_c23834	CUST_16340_PI416193496	NA	NA	NA	Algae
28845	119	2	27	0	53.021	5.728	3.97E-12	1.20E-09	86	craniferina_c5803	CUST_1881_PI416193496	NA	NA	NA	Fungus
43229	8130	198	1856	161	49.301	5.624	1.73E-12	6.23E-10	87	craniferina_c2145	CUST_347_PI416193496	156032591	XP_001585133.1	predicted protein [Sclerotinia sclerotiorum 1980] 	Fungus
38976	902	9	191	7	129.006	7.011	1.40E-10	1.76E-08	88	craniferina_c15882	CUST_13494_PI416193500	NA	NA	NA	Fungus
4678	6959	90	1435	44	82.344	6.364	4.83E-11	8.11E-09	89	craniferina_c1464	CUST_2575_PI416193500	46115892	XP_383964.1	hypothetical protein FG03788.1 [Gibberella zeae PH-1]	Fungus
15700	4307	20	588	17	285.034	8.155	2.38E-10	2.53E-08	90	craniferina_c14369	CUST_7877_PI416193496	NA	NA	NA	Fungus
34019	166	4	40	3	44.597	5.479	1.24E-12	4.97E-10	91	craniferina_c22679	CUST_15249_PI416193496	NA	NA	NA	Algae
696	4709	109	756	83	50.765	5.666	4.29E-12	1.23E-09	92	Cr_WMini_2881D01.ab1	CUST_19419_PI416193500	NA	NA	NA	Fungus
1326	944	22	224	13	47.237	5.562	2.68E-12	8.81E-10	93	craniferina_c10879	CUST_11559_PI416193500	154295419	XP_001548145.1	hypothetical protein BC1G_13188 [Botryotinia fuckeliana B05.10] 	Fungus
21996	710	13	81	1	53.834	5.75	1.19E-11	2.74E-09	94	craniferina_c10901	CUST_11581_PI416193500	225684729	EEH23013.1	predicted protein [Paracoccidioides brasiliensis Pb03]	Fungus
15428	14129	217	2797	176	78.732	6.299	7.55E-11	1.15E-08	95	craniferina_lrc916	CUST_1652_PI416193500	NA	NA	NA	Fungus
38066	44290	952	5362	326	48.051	5.586	5.81E-12	1.52E-09	96	Cr_WMidi_9889D05.ab1	CUST_19015_PI416193500	238601911	XP_002395539.1	hypothetical protein MPER_04392 [Moniliophthora perniciosa FA553] 	Fungus
3187	880	21	355	14	44.248	5.468	4.12E-12	1.20E-09	97	craniferina_c12480	CUST_6285_PI416193496	NA	NA	NA	Fungus
30723	5130	179	667	43	29.014	4.859	1.90E-15	3.62E-12	98	craniferina_c8579	CUST_10189_PI416193500	296819347	XP_002849833.1	class 2 transcription repressor NC2 [Arthroderma otae CBS 113480] 	Fungus
23832	245	9	63	1	27.793	4.797	4.16E-17	2.12E-13	99	craniferina_c5404	CUST_1686_PI416193496	NA	NA	NA	Fungus
1235	77	3	11	0	29.68	4.891	1.07E-14	1.38E-11	100	craniferina_c11073	CUST_11679_PI416193500	123398901	XP_001301367.1	ankyrin repeat protein [Trichomonas vaginalis G3] 	Fungus
44911	380	7	117	1	55.241	5.788	3.58E-11	6.37E-09	101	craniferina_c21627	CUST_14262_PI416193496	NA	NA	NA	Algae
3881	4340	104	891	78	48.726	5.607	1.79E-11	3.77E-09	102	Cr_WMini_2881D01.ab1	CUST_19418_PI416193500	NA	NA	NA	Fungus
15758	282	10	39	3	29.825	4.898	4.27E-14	3.48E-11	103	craniferina_c14515	CUST_13008_PI416193500	NA	NA	NA	Fungus
6646	1256	6	260	7	313.785	8.294	5.18E-10	4.43E-08	104	craniferina_c5554	CUST_1757_PI416193496	NA	NA	NA	Fungus
26204	656	2	425	0	291.678	8.188	5.22E-10	4.46E-08	105	craniferina_c17835	CUST_10667_PI416193496	67902634	XP_681573.1	hypothetical protein AN8304.2 [Aspergillus nidulans FGSC A4] 	Fungus
18616	2481	66	897	21	37.053	5.212	4.16E-12	1.20E-09	106	craniferina_c5892	CUST_7936_PI416193500	145245219	XP_001394877.1	hypothetical protein An11g09190 [Aspergillus niger] 	Fungus
28391	87	2	15	0	40.545	5.341	9.79E-12	2.33E-09	107	craniferina_c5632	CUST_1802_PI416193496	NA	NA	NA	Fungus
21958	1939	72	260	12	27.205	4.766	1.18E-14	1.38E-11	108	craniferina_c27513	CUST_19837_PI416193496	261360297	EEY22725.1	conserved hypothetical protein [Verticillium albo-atrum VaMs.102]	Fungus
10334	19884	535	3660	173	37.89	5.244	5.72E-12	1.52E-09	109	craniferina_c1939	CUST_3296_PI416193500	239613428	EEQ90415.1	GTP-binding protein YchF [Ajellomyces dermatitidis ER-3]	Fungus
9509	13157	498	3812	169	26.548	4.731	1.18E-14	1.38E-11	110	craniferina_c1793	CUST_3073_PI416193500	156056673	XP_001594260.1	hypothetical protein SS1G_04067 [Sclerotinia sclerotiorum 1980] 	Fungus
2692	703	7	3	5	113.653	6.828	3.02E-10	2.99E-08	111	craniferina_c16872	CUST_9898_PI416193496	NA	NA	NA	Fungus
10283	1339	33	520	19	42.784	5.419	1.86E-11	3.83E-09	112	craniferina_c22298	CUST_14898_PI416193496	222106574	YP_002547365.1	UDP-glucose 4-epimerase [Agrobacterium vitis S4] 	Fungus
31430	136	4	48	2	38.981	5.285	1.25E-11	2.85E-09	113	craniferina_c13144	CUST_6835_PI416193496	NA	NA	NA	Fungus
34563	13178	235	547	92	58.735	5.876	9.45E-11	1.35E-08	114	craniferina_c23664	CUST_16180_PI416193496	171677286	XP_001903594.1	hypothetical protein [Podospora anserina S mat+] 	Algae
6996	2523	99	426	50	27.239	4.768	9.38E-14	7.08E-11	115	Cr_DMini_4609F06.ab1	CUST_17133_PI416193500	296808023	XP_002844350.1	conserved hypothetical protein [Arthroderma otae CBS 113480] 	Fungus
36191	3106	95	348	18	32.931	5.041	2.22E-12	7.75E-10	116	Cr_DMini_4897F06.ab1	CUST_17303_PI416193500	154274173	XP_001537938.1	predicted protein [Ajellomyces capsulatus NAm1] 	Algae
21003	6785	36	244	11	196.267	7.617	5.78E-10	4.82E-08	117	craniferina_c5980	CUST_8011_PI416193500	169601680	XP_001794262.1	hypothetical protein SNOG_03711 [Phaeosphaeria nodorum SN15] 	Fungus
7913	308	6	55	7	79.076	6.305	1.88E-10	2.14E-08	118	craniferina_c6897	CUST_2471_PI416193496	46110609	XP_382362.1	hypothetical protein FG02186.1 [Gibberella zeae PH-1]	Fungus
24711	10134	83	3287	52	134.057	7.067	4.52E-10	4.03E-08	119	craniferina_lrc173	CUST_327_PI416193500	189190250	XP_001931464.1	zinc finger protein OZF [Pyrenophora tritici-repentis Pt-1C-BFP] 	Algae
21114	2722	106	416	60	27.866	4.8	3.85E-13	1.91E-10	120	Cr_DMini_4609F06.ab1	CUST_17134_PI416193500	296808023	XP_002844350.1	conserved hypothetical protein [Arthroderma otae CBS 113480] 	Fungus
15875	67	2	16	1	28.575	4.837	7.45E-13	3.23E-10	121	Cr_DMidi_9601C10.ab1	CUST_16305_PI416193500	256729249	EEU42603.1	hypothetical protein NECHADRAFT_84030 [Nectria haematococca mpVI 77-13-4]	Fungus
8673	64237	2580	2136	554	25.273	4.66	3.89E-14	3.23E-11	122	craniferina_c1838	CUST_3136_PI416193500	226287879	EEH43392.1	ubiquitin conjugation factor E4 [Paracoccidioides brasiliensis Pb18]	Fungus
14870	968	29	225	17	36.762	5.2	1.46E-11	3.22E-09	123	craniferina_c10879	CUST_11560_PI416193500	154295419	XP_001548145.1	hypothetical protein BC1G_13188 [Botryotinia fuckeliana B05.10] 	Fungus
38087	2235	7	1072	4	344.786	8.43	7.45E-10	5.68E-08	124	craniferina_c25515	CUST_17920_PI416193496	NA	NA	NA	Fungus
37131	14450	210	1594	96	72.85	6.187	2.04E-10	2.31E-08	125	craniferina_c5198	CUST_1589_PI416193496	189197727	XP_001935201.1	conserved hypothetical protein [Pyrenophora tritici-repentis Pt-1C-BFP] 	Fungus
35363	109	4	19	2	26.706	4.739	3.50E-13	1.81E-10	126	craniferina_c25896	CUST_18279_PI416193496	NA	NA	NA	Fungus
8163	38218	1405	15287	346	26.223	4.713	5.22E-13	2.45E-10	127	Cr_DMini_4897E07.ab1	CUST_17285_PI416193500	NA	NA	NA	Fungus
42172	161	4	50	2	37.443	5.227	2.66E-11	4.97E-09	128	craniferina_c8494	CUST_3435_PI416193496	NA	NA	NA	Fungus
32419	47621	1347	5335	421	36.325	5.183	2.25E-11	4.42E-09	129	Cr_WMidi_9889D05.ab1	CUST_19014_PI416193500	238601911	XP_002395539.1	hypothetical protein MPER_04392 [Moniliophthora perniciosa FA553] 	Fungus
6497	59	2	13	0	28.761	4.846	3.58E-12	1.11E-09	130	craniferina_c19381	CUST_12118_PI416193496	NA	NA	NA	Fungus
8159	319	7	104	4	49.634	5.633	1.16E-10	1.54E-08	131	craniferina_c11112	CUST_5260_PI416193496	NA	NA	NA	Fungus
37868	116	2	40	0	50.203	5.65	1.25E-10	1.64E-08	132	craniferina_c10361	CUST_4730_PI416193496	NA	NA	NA	Fungus
820	1864	19	260	9	103.214	6.69	5.35E-10	4.53E-08	133	craniferina_c12814	CUST_12488_PI416193500	NA	NA	NA	Fungus
19309	37306	1454	15098	112	24.28	4.602	3.51E-13	1.81E-10	134	Cr_DMini_4897E07.ab1	CUST_17284_PI416193500	NA	NA	NA	Fungus
3068	1102	40	440	6	26.039	4.703	1.56E-12	5.90E-10	135	craniferina_c4137	CUST_6099_PI416193500	NA	NA	NA	Fungus
22365	20266	862	5052	154	23.316	4.543	5.56E-13	2.52E-10	136	craniferina_c21972	CUST_14586_PI416193496	154280985	XP_001541305.1	conserved hypothetical protein [Ajellomyces capsulatus NAm1] 	Fungus
20741	3845	108	1063	75	40.024	5.323	1.04E-10	1.44E-08	137	craniferina_c9917	CUST_10978_PI416193500	291186636	EFE42059.1	hypothetical protein TRV_03198 [Trichophyton verrucosum HKI 0517]	Fungus
21838	323	5	119	5	88.081	6.461	5.25E-10	4.47E-08	138	craniferina_c22101	CUST_14711_PI416193496	156059238	XP_001595542.1	hypothetical protein SS1G_03631 [Sclerotinia sclerotiorum 1980] 	Fungus
40025	207	2	56	0	83.802	6.389	4.93E-10	4.28E-08	139	craniferina_c15066	CUST_13181_PI416193500	NA	NA	NA	Fungus
20333	920	21	264	9	45.662	5.513	1.43E-10	1.78E-08	140	craniferina_c11973	CUST_5884_PI416193496	169606530	XP_001796685.1	hypothetical protein SNOG_06308 [Phaeosphaeria nodorum SN15] 	Fungus
18534	3474	118	326	19	29.741	4.894	1.84E-11	3.81E-09	141	craniferina_c3184	CUST_4960_PI416193500	NA	NA	NA	Fungus
23451	428	10	79	2	41.937	5.39	1.34E-10	1.72E-08	142	craniferina_c11724	CUST_12054_PI416193500	145257313	XP_001401684.1	hypothetical protein An04g03170 [Aspergillus niger] 	Fungus
34409	1653	68	145	4	24.261	4.601	2.49E-12	8.31E-10	143	craniferina_c25220	CUST_17642_PI416193496	NA	NA	NA	Fungus
34161	4066	108	1134	76	42.696	5.416	1.38E-10	1.74E-08	144	craniferina_c9917	CUST_10977_PI416193500	291186636	EFE42059.1	hypothetical protein TRV_03198 [Trichophyton verrucosum HKI 0517]	Fungus
16874	5160	257	764	25	20.022	4.324	3.68E-15	6.24E-12	145	craniferina_c8579	CUST_10190_PI416193500	296819347	XP_002849833.1	class 2 transcription repressor NC2 [Arthroderma otae CBS 113480] 	Fungus
13647	8971	315	1532	69	28.611	4.839	2.06E-11	4.16E-09	146	craniferina_c8138	CUST_3213_PI416193496	115388857	XP_001211934.1	conserved hypothetical protein [Aspergillus terreus NIH2624] 	Fungus
30741	24273	784	2934	385	33.147	5.051	5.62E-11	9.16E-09	147	craniferina_lrc191	CUST_360_PI416193500	145257035	XP_001401594.1	hypothetical protein An04g02260 [Aspergillus niger] 	Fungus
36984	13224	550	3825	146	24.03	4.587	4.08E-12	1.20E-09	148	craniferina_c19107	CUST_14471_PI416193500	NA	NA	NA	Algae
42195	81	4	19	0	19.076	4.254	5.31E-16	1.35E-12	149	craniferina_c26701	CUST_19055_PI416193496	259481529	CBF75134.1	TPA: conserved hypothetical protein [Aspergillus nidulans FGSC A4]	Fungus
18564	233	11	59	2	21.437	4.422	5.93E-13	2.63E-10	150	craniferina_c11575	CUST_11968_PI416193500	46127357	XP_388232.1	hypothetical protein FG08056.1 [Gibberella zeae PH-1]	Fungus
39998	384	6	114	7	81.59	6.35	6.71E-10	5.34E-08	151	craniferina_lrc757	CUST_1372_PI416193500	169594952	XP_001790900.1	hypothetical protein SNOG_00207 [Phaeosphaeria nodorum SN15] 	Algae
12048	75	4	11	1	21.204	4.406	8.33E-13	3.57E-10	152	craniferina_c22842	CUST_14831_PI416193500	NA	NA	NA	Algae
1901	10515	110	3159	63	102.304	6.677	8.90E-10	6.44E-08	153	craniferina_lrc173	CUST_328_PI416193500	189190250	XP_001931464.1	zinc finger protein OZF [Pyrenophora tritici-repentis Pt-1C-BFP] 	Algae
44991	1496	71	288	18	21.388	4.419	1.51E-12	5.77E-10	154	craniferina_c16237	CUST_13643_PI416193500	121703493	XP_001270011.1	conserved hypothetical protein [Aspergillus clavatus NRRL 1] 	Fungus
31664	3290	41	608	17	84.921	6.408	7.16E-10	5.52E-08	155	craniferina_c8976	CUST_3745_PI416193496	NA	NA	NA	Fungus
43547	1747	12	172	8	168.862	7.4	1.46E-09	9.38E-08	156	craniferina_c4812	CUST_6816_PI416193500	NA	NA	NA	Fungus
25350	46	2	6	0	22.019	4.461	3.22E-12	1.03E-09	157	craniferina_c14052	CUST_7619_PI416193496	240110032	EER28201.1	FAD binding domain containing protein [Coccidioides posadasii C735 delta SOWgp]	Fungus
24989	1022	20	272	9	51.805	5.695	3.26E-10	3.13E-08	158	Cr_DMini_3841A06.ab1	CUST_16864_PI416193500	212532549	XP_002146431.1	DDHD domain protein [Penicillium marneffei ATCC 18224] 	Fungus
28681	14202	600	4056	187	23.891	4.578	8.03E-12	1.96E-09	159	craniferina_c19107	CUST_14472_PI416193500	NA	NA	NA	Algae
14883	2081	40	676	10	51.742	5.693	3.76E-10	3.56E-08	160	craniferina_c16876	CUST_13917_PI416193500	NA	NA	NA	Algae
40933	148	3	68	0	44.636	5.48	2.86E-10	2.89E-08	161	craniferina_c24571	CUST_17034_PI416193496	NA	NA	NA	Algae
33594	216	7	29	5	37.408	5.225	1.84E-10	2.12E-08	162	craniferina_c19710	CUST_12428_PI416193496	NA	NA	NA	Algae
2578	2493	74	568	26	34.559	5.111	1.47E-10	1.80E-08	163	craniferina_c22360	CUST_14956_PI416193496	NA	NA	NA	Algae
6334	1671	71	297	19	23.841	4.575	2.30E-11	4.47E-09	164	Cr_DMini_673A04.ab1	CUST_17367_PI416193500	NA	NA	NA	Fungus
25399	2801	112	282	19	25.236	4.657	5.45E-11	8.92E-09	165	craniferina_c3184	CUST_4959_PI416193500	NA	NA	NA	Fungus
28209	178	9	53	1	19.435	4.281	2.09E-12	7.36E-10	166	craniferina_c21586	CUST_14222_PI416193496	NA	NA	NA	Fungus
2632	778	21	56	24	58.685	5.875	6.79E-10	5.39E-08	167	craniferina_c14170	CUST_12896_PI416193500	NA	NA	NA	Fungus
25549	751	8	393	2	83.014	6.375	1.13E-09	7.74E-08	168	craniferina_c17808	CUST_10646_PI416193496	NA	NA	NA	Algae
42548	5	85	3	3	-19.512	-4.286	3.18E-12	1.03E-09	169	craniferina_c6562	CUST_8586_PI416193500	NA	NA	NA	Fungus
23487	112659	6688	10907	1410	17.05	4.092	2.92E-16	9.14E-13	170	Cr_DMini_3841G09.ab1	CUST_16995_PI416193500	NA	NA	NA	Fungus
27236	1683	13	215	20	331.011	8.371	2.79E-09	1.50E-07	171	craniferina_c5436	CUST_1702_PI416193496	NA	NA	NA	Fungus
31479	840	9	172	8	130.376	7.027	2.18E-09	1.27E-07	172	craniferina_c18827	CUST_11588_PI416193496	NA	NA	NA	Fungus
1818	308	18	41	2	17.152	4.1	1.93E-14	1.97E-11	173	craniferina_c14515	CUST_13007_PI416193500	NA	NA	NA	Fungus
11656	3	52	1	12	-17.921	-4.164	6.14E-13	2.69E-10	174	craniferina_c5146	CUST_1567_PI416193496	NA	NA	NA	Fungus
12350	23124	715	2116	366	34.941	5.127	3.06E-10	3.01E-08	175	craniferina_lrc191	CUST_359_PI416193500	145257035	XP_001401594.1	hypothetical protein An04g02260 [Aspergillus niger] 	Fungus
40257	42	2	4	0	17.032	4.09	3.06E-14	2.71E-11	176	craniferina_c4413	CUST_6412_PI416193500	256723338	EEU36715.1	hypothetical protein NECHADRAFT_51785 [Nectria haematococca mpVI 77-13-4]	Fungus
4471	850	35	158	11	24.685	4.626	9.97E-11	1.40E-08	177	craniferina_c22585	CUST_15161_PI416193496	8918240	BAA97566.1	hsp70 [Blastocystis hominis]	Algae
10307	1996	35	286	24	65.428	6.032	1.06E-09	7.34E-08	178	Cr_DMidi_5281D11.ab1	CUST_15705_PI416193500	291175554	EFE31359.1	hypothetical protein ARB_01754 [Arthroderma benhamiae CBS 112371] 	Fungus
34735	38	2	7	0	18.639	4.22	4.08E-12	1.20E-09	179	craniferina_c5973	CUST_8006_PI416193500	NA	NA	NA	Algae
22686	964	37	99	13	27.159	4.763	1.64E-10	1.97E-08	180	craniferina_c10077	CUST_4530_PI416193496	NA	NA	NA	Algae
32176	346	2	56	0	174.032	7.443	2.94E-09	1.56E-07	181	Cr_DMini_865G12.ab1	CUST_17654_PI416193500	240109978	EER28147.1	hypothetical protein CPC735_034830 [Coccidioides posadasii C735 delta SOWgp]	Algae
2121	83	5	9	2	19.602	4.293	1.57E-11	3.43E-09	182	craniferina_c11073	CUST_11680_PI416193500	123398901	XP_001301367.1	ankyrin repeat protein [Trichomonas vaginalis G3] 	Fungus
10511	2	32	0	5	-15.706	-3.973	1.41E-18	3.52E-14	183	craniferina_c18580	CUST_11355_PI416193496	NA	NA	NA	Fungus
28583	239	14	16	1	17.167	4.102	5.92E-13	2.63E-10	184	craniferina_c21914	CUST_14532_PI416193496	NA	NA	NA	Algae
34824	103	4	15	4	31.531	4.979	3.09E-10	3.03E-08	185	craniferina_c16798	CUST_9838_PI416193496	189195914	XP_001934295.1	NADH oxidase [Pyrenophora tritici-repentis Pt-1C-BFP] 	Fungus
13959	1798	95	347	23	19.043	4.251	1.78E-11	3.77E-09	186	Cr_WMini_4129F05.ab1	CUST_19805_PI416193500	58260270	XP_567545.1	DNA binding protein [Cryptococcus neoformans var. neoformans JEC21] 	Algae
6050	28947	1279	4183	144	22.564	4.496	1.06E-10	1.45E-08	187	Cr_WMidi_8257C05.ab1	CUST_18614_PI416193500	212534612	XP_002147462.1	conserved hypothetical protein [Penicillium marneffei ATCC 18224] 	Algae
23311	1472	52	61	17	29.314	4.874	2.97E-10	2.95E-08	188	craniferina_c1622	CUST_2811_PI416193500	145231624	XP_001399288.1	hypothetical protein An02g01480 [Aspergillus niger] 	Fungus
13887	1638	100	371	17	16.284	4.025	2.30E-13	1.40E-10	189	craniferina_c16237	CUST_13644_PI416193500	121703493	XP_001270011.1	conserved hypothetical protein [Aspergillus clavatus NRRL 1] 	Fungus
21205	33	2	9	0	17.752	4.15	5.35E-12	1.44E-09	190	craniferina_c22064	CUST_14674_PI416193496	NA	NA	NA	Fungus
20323	217	12	63	5	18.975	4.246	2.37E-11	4.55E-09	191	craniferina_c11542	CUST_5563_PI416193496	NA	NA	NA	Algae
6365	104	5	17	3	22.089	4.465	1.21E-10	1.60E-08	192	craniferina_c3251	CUST_5044_PI416193500	171681309	XP_001905598.1	hypothetical protein [Podospora anserina S mat+] 	Fungus
24713	64	4	3	3	22.332	4.481	1.45E-10	1.80E-08	193	craniferina_c23816	CUST_16322_PI416193496	240107045	EER25232.1	hypothetical protein CPC735_018360 [Coccidioides posadasii C735 delta SOWgp]	Algae
27707	1050	53	196	9	19.716	4.301	6.69E-11	1.04E-08	194	Cr_DMini_673A04.ab1	CUST_17366_PI416193500	NA	NA	NA	Fungus
4309	470	3	120	0	184.34	7.526	4.48E-09	2.15E-07	195	craniferina_c3702	CUST_5589_PI416193500	296414989	XP_002837176.1	hypothetical protein [Tuber melanosporum Mel28] 	Fungus
35233	28813	1299	4353	141	22.101	4.466	1.77E-10	2.07E-08	196	Cr_WMidi_8257C05.ab1	CUST_18615_PI416193500	212534612	XP_002147462.1	conserved hypothetical protein [Penicillium marneffei ATCC 18224] 	Algae
31145	776	32	247	10	24.503	4.615	2.56E-10	2.66E-08	197	craniferina_c8115	CUST_3198_PI416193496	240278523	EER42029.1	conserved hypothetical protein [Ajellomyces capsulatus H143]	Fungus
2502	193	2925	120	265	-17.358	-4.118	1.16E-11	2.69E-09	198	craniferina_c7051	CUST_8951_PI416193500	70986068	XP_748534.1	ion channel [Aspergillus fumigatus Af293] 	Fungus
43209	197113	4581	11550	1848	45.23	5.499	1.20E-09	8.04E-08	199	craniferina_c6941	CUST_8871_PI416193500	119186351	XP_001243782.1	hypothetical protein CIMG_03223 [Coccidioides immitis RS]	Fungus
3200	2779	83	495	23	34.271	5.099	7.14E-10	5.52E-08	200	craniferina_c11660	CUST_5644_PI416193496	242777917	XP_002479130.1	"heat shock protein Hsp98/Hsp104/ClpA, putative [Talaromyces stipitatus ATCC 10500] "	Fungus
33165	41	3	4	0	15.243	3.93	1.22E-13	8.86E-11	201	craniferina_c4413	CUST_6411_PI416193500	256723338	EEU36715.1	hypothetical protein NECHADRAFT_51785 [Nectria haematococca mpVI 77-13-4]	Fungus
29544	1834	102	335	24	18.112	4.179	4.13E-11	7.25E-09	202	Cr_WMini_4129F05.ab1	CUST_19804_PI416193500	58260270	XP_567545.1	DNA binding protein [Cryptococcus neoformans var. neoformans JEC21] 	Algae
24335	21174	1253	1128	237	17.083	4.094	1.23E-11	2.82E-09	203	craniferina_lrc1285	CUST_2263_PI416193500	242774074	XP_002478369.1	xylitol dehydrogenase XdhB [Talaromyces stipitatus ATCC 10500] 	Algae
12557	187	2952	131	258	-18.985	-4.247	8.27E-11	1.22E-08	204	craniferina_c7051	CUST_8952_PI416193500	70986068	XP_748534.1	ion channel [Aspergillus fumigatus Af293] 	Fungus
37513	42	3	10	0	15.369	3.942	5.23E-13	2.45E-10	205	craniferina_c25552	CUST_17954_PI416193496	NA	NA	NA	Fungus
27556	595	39	149	9	15.277	3.933	3.41E-13	1.81E-10	206	Cr_WMidi_7777H08.ab1	CUST_18560_PI416193500	116057937	CAL54140.1	Histones H3 and H4 (ISS) [Ostreococcus tauri]	Fungus
109	739	39	138	4	18.714	4.226	7.77E-11	1.16E-08	207	BTK05726005(c)SJ1(t)Dry_0.5-1kb_1441-1536_C3(p)T3(s)090205SJ1SEQ1.019.ab1	CUST_15487_PI416193500	NA	NA	NA	NA
23083	11848	82	447	51	162.87	7.348	5.04E-09	2.33E-07	208	craniferina_c5980	CUST_8012_PI416193500	169601680	XP_001794262.1	hypothetical protein SNOG_03711 [Phaeosphaeria nodorum SN15] 	Fungus
35181	570	30	115	7	18.951	4.244	1.00E-10	1.40E-08	209	craniferina_c15881	CUST_9122_PI416193496	NA	NA	NA	Fungus
13545	2	33	1	2	-15.347	-3.94	1.47E-12	5.63E-10	210	craniferina_c10672	CUST_11439_PI416193500	39971523	XP_367152.1	hypothetical protein MGG_07077 [Magnaporthe oryzae 70-15] 	Fungus
27373	2	45	1	19	-19.005	-4.248	1.16E-10	1.54E-08	211	craniferina_lrc279	CUST_524_PI416193500	NA	NA	NA	Fungus
31242	57227	3891	3913	649	14.826	3.89	2.92E-13	1.62E-10	212	craniferina_c1838	CUST_3135_PI416193500	226287879	EEH43392.1	ubiquitin conjugation factor E4 [Paracoccidioides brasiliensis Pb18]	Fungus
39456	5047	112	237	33	46.259	5.532	1.75E-09	1.08E-07	213	craniferina_c22899	CUST_15460_PI416193496	NA	NA	NA	Fungus
41722	318	15	91	4	20.921	4.387	2.22E-10	2.43E-08	214	craniferina_c17581	CUST_10455_PI416193496	212531205	XP_002145759.1	"ankyrin repeat-containing protein, putative [Penicillium marneffei ATCC 18224] "	Fungus
41216	26876	1460	6635	415	18.552	4.214	1.06E-10	1.45E-08	215	craniferina_lrc916	CUST_1651_PI416193500	NA	NA	NA	Fungus
44949	430	14	101	2	29.623	4.889	7.20E-10	5.54E-08	216	craniferina_c11724	CUST_12053_PI416193500	145257313	XP_001401684.1	hypothetical protein An04g03170 [Aspergillus niger] 	Fungus
24700	52139	3712	1207	421	14.104	3.818	2.52E-16	8.54E-13	217	craniferina_lrc516	CUST_962_PI416193500	156058015	XP_001594931.1	conserved hypothetical protein [Sclerotinia sclerotiorum 1980] 	Fungus
32155	65565	948	6053	508	75.231	6.233	3.30E-09	1.69E-07	218	craniferina_lrc590	CUST_1086_PI416193500	154291075	XP_001546124.1	hypothetical protein BC1G_15425 [Botryotinia fuckeliana B05.10] 	Fungus
3012	5309	251	532	85	21.826	4.448	3.12E-10	3.04E-08	219	craniferina_lrc1133	CUST_2032_PI416193500	240107817	EER25996.1	kinase domain containing protein [Coccidioides posadasii C735 delta SOWgp]	Fungus
19838	320	6	88	5	61.338	5.939	2.80E-09	1.50E-07	220	craniferina_lrc757	CUST_1371_PI416193500	169594952	XP_001790900.1	hypothetical protein SNOG_00207 [Phaeosphaeria nodorum SN15] 	Algae
28660	441	14	119	4	32.912	5.041	9.77E-10	6.89E-08	221	craniferina_c8371	CUST_10018_PI416193500	NA	NA	NA	Fungus
12129	3139	45	421	39	86.589	6.436	4.22E-09	2.05E-07	222	craniferina_c13369	CUST_7035_PI416193496	NA	NA	NA	Fungus
22518	14922	581	3860	93	25.254	4.658	5.94E-10	4.90E-08	223	craniferina_c6095	CUST_8129_PI416193500	156048935	XP_001590434.1	hypothetical protein SS1G_08174 [Sclerotinia sclerotiorum 1980] 	Fungus
21787	47	736	26	104	-17.49	-4.128	9.10E-11	1.33E-08	224	craniferina_c9590	CUST_4184_PI416193496	225557683	EEH05968.1	imidazole glycerol phosphate synthase hisHF [Ajellomyces capsulatus G186AR]	Algae
23819	2548	13	870	2	194.162	7.601	6.98E-09	2.94E-07	225	craniferina_lrc427	CUST_799_PI416193500	NA	NA	NA	Fungus
4732	169	2	45	0	70.102	6.131	3.74E-09	1.87E-07	226	craniferina_c20141	CUST_12843_PI416193496	NA	NA	NA	Fungus
4531	56	2	8	0	26.828	4.746	7.66E-10	5.78E-08	227	craniferina_c19092	CUST_11837_PI416193496	NA	NA	NA	Fungus
19607	3888	130	808	82	33.359	5.06	1.26E-09	8.29E-08	228	craniferina_c7623	CUST_9402_PI416193500	296415053	XP_002837206.1	hypothetical protein [Tuber melanosporum Mel28] 	Fungus
30798	2107	4	1038	3	591.59	9.208	8.48E-09	3.39E-07	229	craniferina_c12310	CUST_6144_PI416193496	NA	NA	NA	Fungus
13566	28	2	4	0	14.49	3.857	1.61E-12	5.95E-10	230	craniferina_c8235	CUST_9909_PI416193500	189210952	XP_001941807.1	oligosaccharide translocation protein RFT1 [Pyrenophora tritici-repentis Pt-1C-BFP] 	Algae
13746	203	5	36	3	43.754	5.451	2.25E-09	1.29E-07	231	craniferina_c2844	CUST_582_PI416193496	NA	NA	NA	Fungus
39088	4	71	2	9	-19.11	-4.256	2.32E-10	2.49E-08	232	craniferina_c13322	CUST_12638_PI416193500	NA	NA	NA	Fungus
28560	3617	115	725	78	35.618	5.155	1.63E-09	1.02E-07	233	craniferina_c7623	CUST_9401_PI416193500	296415053	XP_002837206.1	hypothetical protein [Tuber melanosporum Mel28] 	Fungus
7761	196	4	28	4	61.125	5.934	3.54E-09	1.79E-07	234	craniferina_c20341	CUST_13033_PI416193496	NA	NA	NA	Fungus
526	127032	9586	10123	2203	13.458	3.75	5.24E-16	1.35E-12	235	Cr_DMini_3841G09.ab1	CUST_16996_PI416193500	NA	NA	NA	Fungus
4614	585	15	204	5	40.049	5.324	2.30E-09	1.31E-07	236	craniferina_c13776	CUST_7385_PI416193496	NA	NA	NA	Fungus
23189	31	2	2	0	16.572	4.051	9.26E-11	1.33E-08	237	craniferina_c4308	CUST_1158_PI416193496	NA	NA	NA	Algae
22845	2	181	1	37	-77.924	-6.284	4.90E-09	2.28E-07	238	craniferina_c8707	CUST_3567_PI416193496	NA	NA	NA	Fungus
6870	1271	14	206	5	95.045	6.571	6.05E-09	2.68E-07	239	craniferina_c9930	CUST_4432_PI416193496	46108772	XP_381444.1	hypothetical protein FG01268.1 [Gibberella zeae PH-1]	Fungus
31901	1412	20	366	12	76.248	6.253	4.87E-09	2.27E-07	240	craniferina_c20342	CUST_13034_PI416193496	NA	NA	NA	Fungus
14563	3234	188	281	21	17.223	4.106	1.41E-10	1.77E-08	241	craniferina_lrc651	CUST_1186_PI416193500	119482916	XP_001261486.1	mitochondrial intermembrane space protein Mia40 [Neosartorya fischeri NRRL 181] 	Fungus
38139	30	2	3	0	14.015	3.809	9.48E-13	3.94E-10	242	craniferina_c8235	CUST_9910_PI416193500	189210952	XP_001941807.1	oligosaccharide translocation protein RFT1 [Pyrenophora tritici-repentis Pt-1C-BFP] 	Algae
26382	5273	149	446	89	39.405	5.3	2.51E-09	1.40E-07	243	Cr_DMini_3841F05.ab1	CUST_16968_PI416193500	NA	NA	NA	Algae
38212	4231	248	515	40	17.119	4.098	1.42E-10	1.78E-08	244	craniferina_c4778	CUST_6778_PI416193500	240105948	EER24141.1	"mRNA capping enzyme alpha subunit, putative [Coccidioides posadasii C735 delta SOWgp]"	Fungus
12877	1498	83	423	7	17.648	4.141	2.05E-10	2.31E-08	245	craniferina_c3185	CUST_4962_PI416193500	189209245	XP_001940955.1	metacaspase [Pyrenophora tritici-repentis Pt-1C-BFP] 	Algae
44067	436	13	91	5	34.094	5.091	2.01E-09	1.19E-07	246	craniferina_c23440	CUST_15968_PI416193496	119469232	XP_001257918.1	calpain-like protein [Neosartorya fischeri NRRL 181] 	Algae
17114	1660	19	969	13	90.989	6.508	6.48E-09	2.81E-07	247	craniferina_lrc1076	CUST_1932_PI416193500	67902630	XP_681571.1	hypothetical protein AN8302.2 [Aspergillus nidulans FGSC A4] 	Fungus
34049	4072	199	1231	16	19.853	4.311	4.67E-10	4.12E-08	248	craniferina_c16876	CUST_13918_PI416193500	NA	NA	NA	Algae
5739	34955	529	2329	265	71.424	6.158	5.45E-09	2.49E-07	249	craniferina_lrc18532	CUST_11308_PI416193496	NA	NA	NA	Fungus
20793	2625	78	474	13	33.815	5.08	2.05E-09	1.21E-07	250	craniferina_c23930	CUST_16430_PI416193496	NA	NA	NA	Fungus
43039	187310	5652	10029	2196	34.743	5.119	2.34E-09	1.32E-07	251	craniferina_c6941	CUST_8872_PI416193500	119186351	XP_001243782.1	hypothetical protein CIMG_03223 [Coccidioides immitis RS]	Fungus
24516	1294	3	1080	1	436.373	8.769	1.13E-08	4.20E-07	252	craniferina_c23413	CUST_15945_PI416193496	296011672	ADG65527.1	cytochrome oxidase subunit 1 [Philodina sp. PhaS1]	Fungus
2969	180	12	47	5	15.507	3.955	7.77E-11	1.16E-08	253	craniferina_c2745	CUST_546_PI416193496	115401750	XP_001216463.1	predicted protein [Aspergillus terreus NIH2624] 	Algae
22681	1201	51	79	20	24.545	4.617	1.15E-09	7.85E-08	254	craniferina_c12225	CUST_6080_PI416193496	169608712	XP_001797775.1	hypothetical protein SNOG_07442 [Phaeosphaeria nodorum SN15] 	Fungus
5716	170	3	45	2	56.401	5.818	4.97E-09	2.30E-07	255	craniferina_c16881	CUST_13920_PI416193500	189193223	XP_001932950.1	conserved hypothetical protein [Pyrenophora tritici-repentis Pt-1C-BFP] 	Fungus
31833	2222	48	10	38	56.617	5.823	5.46E-09	2.49E-07	256	craniferina_c3959	CUST_5897_PI416193500	255949612	XP_002565573.1	Pc22g16590 [Penicillium chrysogenum Wisconsin 54-1255] 	Fungus
25208	53	2	16	0	26.423	4.724	1.64E-09	1.02E-07	257	craniferina_c26215	CUST_18586_PI416193496	154319698	XP_001559166.1	hypothetical protein BC1G_02330 [Botryotinia fuckeliana B05.10] 	Algae
38769	229	4	10	2	54.726	5.774	5.55E-09	2.52E-07	258	craniferina_lrc234	CUST_444_PI416193500	170579899	XP_001895031.1	hypothetical protein Bm1_17870 [Brugia malayi] 	Algae
11256	226	4	50	3	73.404	6.198	6.96E-09	2.94E-07	259	craniferina_c15066	CUST_13182_PI416193500	NA	NA	NA	Fungus
305	10540	548	1110	133	19.531	4.288	7.17E-10	5.52E-08	260	craniferina_lrc7282	CUST_2714_PI416193496	32400969	AAP80690.1	polyubiquitin [Griffithsia japonica]	Fungus
24166	408	25	62	2	16.395	4.035	2.62E-10	2.70E-08	261	craniferina_c13554	CUST_7192_PI416193496	NA	NA	NA	Algae
38653	118	2	9	0	54.485	5.768	6.22E-09	2.74E-07	262	craniferina_c19823	CUST_12536_PI416193496	NA	NA	NA	Algae
6363	74	4	6	1	17.516	4.131	4.47E-10	3.99E-08	263	craniferina_c18734	CUST_11498_PI416193496	NA	NA	NA	Fungus
20280	13651	150	1515	51	94.105	6.556	9.33E-09	3.63E-07	264	craniferina_c17198	CUST_10147_PI416193496	NA	NA	NA	Fungus
32408	8	122	2	18	-15.9	-3.991	2.12E-10	2.34E-08	265	craniferina_c12879	CUST_6615_PI416193496	NA	NA	NA	Fungus
36107	4633	138	357	76	36.749	5.2	3.85E-09	1.91E-07	266	Cr_DMini_3841F05.ab1	CUST_16967_PI416193500	NA	NA	NA	Algae
11421	24	2	5	0	12.879	3.687	2.40E-12	8.10E-10	267	craniferina_c5962	CUST_1962_PI416193496	46138677	XP_391029.1	hypothetical protein FG10853.1 [Gibberella zeae PH-1]	Fungus
25777	229	9	55	7	35.53	5.151	4.24E-09	2.06E-07	268	craniferina_c11575	CUST_11967_PI416193500	46127357	XP_388232.1	hypothetical protein FG08056.1 [Gibberella zeae PH-1]	Fungus
14244	2458	38	402	35	85.216	6.413	9.77E-09	3.75E-07	269	Cr_DMidi_5281D11.ab1	CUST_15704_PI416193500	291175554	EFE31359.1	hypothetical protein ARB_01754 [Arthroderma benhamiae CBS 112371] 	Fungus
4458	1014	33	40	12	32.282	5.013	3.55E-09	1.80E-07	270	craniferina_c20873	CUST_13542_PI416193496	67526471	XP_661297.1	hypothetical protein AN3693.2 [Aspergillus nidulans FGSC A4] 	Fungus
22088	2385	188	184	22	12.719	3.669	1.71E-12	6.21E-10	271	craniferina_c22211	CUST_14815_PI416193496	NA	NA	NA	Algae
36903	95	1330	62	123	-15.931	-3.994	3.51E-10	3.35E-08	272	craniferina_c9008	CUST_10474_PI416193500	156061917	XP_001596881.1	hypothetical protein SS1G_03104 [Sclerotinia sclerotiorum 1980] 	Fungus
13070	1180	3	332	2	430.687	8.75	1.76E-08	5.80E-07	273	craniferina_c11703	CUST_5675_PI416193496	NA	NA	NA	Fungus
6937	503	18	29	7	30.854	4.947	4.05E-09	1.99E-07	274	craniferina_c24812	CUST_17257_PI416193496	NA	NA	NA	Fungus
30856	167	10	9	3	17.882	4.16	8.49E-10	6.24E-08	275	craniferina_c26068	CUST_18448_PI416193496	NA	NA	NA	Fungus
14412	50	2	14	0	25.118	4.651	2.86E-09	1.53E-07	276	craniferina_c26107	CUST_18486_PI416193496	NA	NA	NA	Fungus
11174	122	9	34	1	13.131	3.715	2.11E-11	4.21E-09	277	craniferina_c4491	CUST_1244_PI416193496	NA	NA	NA	Algae
22807	472	34	68	9	14.069	3.814	1.16E-10	1.54E-08	278	craniferina_c9763	CUST_10909_PI416193500	189208001	XP_001940334.1	DNA repair protein rad5 [Pyrenophora tritici-repentis Pt-1C-BFP] 	Algae
3277	250	16	91	5	15.029	3.91	2.76E-10	2.82E-08	279	craniferina_c27551	CUST_19873_PI416193496	159124251	EDP49369.1	calpain-like protein [Aspergillus fumigatus A1163]	Fungus
12636	1574	76	418	6	20.305	4.344	1.90E-09	1.14E-07	280	craniferina_c4972	CUST_1478_PI416193496	NA	NA	NA	Fungus
37605	321	21	40	10	16.913	4.08	7.34E-10	5.61E-08	281	craniferina_c20652	CUST_13327_PI416193496	NA	NA	NA	Fungus
9056	32	2	3	0	16.141	4.013	5.89E-10	4.87E-08	282	craniferina_c5500	CUST_7539_PI416193500	242803381	XP_002484162.1	TOR signaling pathway phosphatase SitA [Talaromyces stipitatus ATCC 10500] 	Fungus
19943	9960	647	2123	72	15.225	3.928	3.86E-10	3.59E-08	283	craniferina_c10683	CUST_4954_PI416193496	762844	AAB42159.1	Hsc70 [Solanum lycopersicum]	Algae
37040	224	5	41	4	57.888	5.855	9.96E-09	3.81E-07	284	craniferina_c19205	CUST_11945_PI416193496	NA	NA	NA	Fungus
39519	123870	8242	8053	2209	15.349	3.94	5.08E-10	4.38E-08	285	craniferina_lrc18023	CUST_10835_PI416193496	32400969	AAP80690.1	polyubiquitin [Griffithsia japonica]	Fungus
26761	15593	212	2591	184	91.732	6.519	1.51E-08	5.23E-07	286	craniferina_c6075	CUST_2016_PI416193496	NA	NA	NA	Algae
13576	325	13	127	4	23.725	4.568	3.37E-09	1.72E-07	287	craniferina_c26273	CUST_18640_PI416193496	NA	NA	NA	Fungus
5639	98	2	29	0	42.419	5.407	8.31E-09	3.36E-07	288	craniferina_c27617	CUST_19933_PI416193496	NA	NA	NA	Fungus
4276	19	271	2	19	-14.191	-3.827	2.42E-10	2.55E-08	289	craniferina_c7659	CUST_2937_PI416193496	NA	NA	NA	Fungus
35256	1182	22	271	20	68.958	6.108	1.34E-08	4.76E-07	290	craniferina_c1571	CUST_2735_PI416193500	39949148	XP_363166.1	hypothetical protein MGG_08750 [Magnaporthe oryzae 70-15] 	Algae
12899	40	585	30	17	-18.134	-4.181	1.71E-09	1.06E-07	291	craniferina_c26081	CUST_18461_PI416193496	NA	NA	NA	Fungus
9876	50417	3083	7522	438	16.343	4.031	9.91E-10	6.96E-08	292	craniferina_lrc10634	CUST_4920_PI416193496	169599318	XP_001793082.1	hypothetical protein SNOG_02476 [Phaeosphaeria nodorum SN15] 	Fungus
2943	210	17	21	3	12.328	3.624	1.63E-11	3.53E-09	293	craniferina_c15441	CUST_13328_PI416193500	239607697	EEQ84684.1	G2-specific protein kinase NimA [Ajellomyces dermatitidis ER-3]	Algae
36668	129	9	31	3	14.75	3.883	4.75E-10	4.17E-08	294	craniferina_lrc830	CUST_1503_PI416193500	169613074	XP_001799954.1	hypothetical protein SNOG_09667 [Phaeosphaeria nodorum SN15] 	Fungus
37106	1023	29	317	6	34.505	5.109	7.35E-09	3.05E-07	295	craniferina_c5223	CUST_7240_PI416193500	46109000	XP_381558.1	hypothetical protein FG01382.1 [Gibberella zeae PH-1]	Fungus
8210	350	4	199	4	91.51	6.516	1.74E-08	5.76E-07	296	craniferina_c17510	CUST_10392_PI416193496	NA	NA	NA	Fungus
25394	122	4	59	3	30.716	4.941	6.53E-09	2.82E-07	297	craniferina_c20132	CUST_12835_PI416193496	NA	NA	NA	Fungus
7681	529	15	55	4	35.227	5.139	7.72E-09	3.17E-07	298	craniferina_c13033	CUST_12564_PI416193500	154290722	XP_001545952.1	hypothetical protein BC1G_15280 [Botryotinia fuckeliana B05.10] 	Fungus
43755	48	3	17	1	14.068	3.814	3.02E-10	2.99E-08	299	craniferina_c21681	CUST_14315_PI416193496	NA	NA	NA	Fungus
603	1278	22	279	19	72.655	6.183	1.55E-08	5.29E-07	300	craniferina_c1571	CUST_2736_PI416193500	39949148	XP_363166.1	hypothetical protein MGG_08750 [Magnaporthe oryzae 70-15] 	Algae
21348	28	2	5	0	14.353	3.843	4.43E-10	3.97E-08	301	craniferina_c9304	CUST_10662_PI416193500	261199039	XP_002625921.1	presequence translocated-associated motor subunit pam17 [Ajellomyces dermatitidis SLH14081] 	Algae
26704	230	19	65	3	12.105	3.598	1.35E-11	3.06E-09	302	craniferina_c14011	CUST_7586_PI416193496	NA	NA	NA	Algae
39955	970	68	130	6	14.253	3.833	4.21E-10	3.82E-08	303	craniferina_c17268	CUST_14102_PI416193500	156053229	XP_001592541.1	DNA repair protein rhp51 [Sclerotinia sclerotiorum 1980] 	Fungus
28514	4874	49	94	38	120.241	6.91	2.14E-08	6.65E-07	304	craniferina_c11527	CUST_11929_PI416193500	116203745	XP_001227683.1	hypothetical protein CHGG_09756 [Chaetomium globosum CBS 148.51] 	Fungus
4438	5	107	3	16	-26.149	-4.709	5.86E-09	2.62E-07	305	craniferina_c852	CUST_1540_PI416193500	NA	NA	NA	Fungus
16003	346	7	75	8	89.969	6.491	1.86E-08	6.04E-07	306	craniferina_c2513	CUST_4112_PI416193500	NA	NA	NA	Algae
15524	1215	24	587	10	49.848	5.639	1.29E-08	4.64E-07	307	craniferina_c4009	CUST_5957_PI416193500	154310582	XP_001554622.1	hypothetical protein BC1G_06765 [Botryotinia fuckeliana B05.10] 	Fungus
17378	210	4	12	4	69.109	6.111	1.65E-08	5.53E-07	308	craniferina_c21412	CUST_14052_PI416193496	255944215	XP_002562875.1	Pc20g03230 [Penicillium chrysogenum Wisconsin 54-1255] 	Fungus
42198	350	28	42	7	12.526	3.647	9.14E-11	1.33E-08	309	craniferina_c22309	CUST_14758_PI416193500	NA	NA	NA	Fungus
35798	280	18	18	10	17.544	4.133	2.22E-09	1.28E-07	310	craniferina_c23357	CUST_15894_PI416193496	NA	NA	NA	Fungus
41033	109	1217	12	129	-11.159	-3.48	9.58E-13	3.95E-10	311	craniferina_c4405	CUST_6404_PI416193500	256731918	EEU45267.1	hypothetical protein NECHADRAFT_41149 [Nectria haematococca mpVI 77-13-4]	Fungus
16890	31618	947	1438	79	33.423	5.063	8.71E-09	3.45E-07	312	craniferina_c1577	CUST_2744_PI416193500	123411364	XP_001303873.1	ankyrin repeat protein [Trichomonas vaginalis G3] 	Algae
37256	230	12	47	2	18.651	4.221	2.92E-09	1.55E-07	313	Cr_DMidi_9601G01.ab1	CUST_16358_PI416193500	255955015	XP_002568260.1	Pc21g12290 [Penicillium chrysogenum Wisconsin 54-1255] 	Algae
3408	699	50	142	4	13.835	3.79	4.28E-10	3.86E-08	314	craniferina_c26129	CUST_18506_PI416193496	283857951	ADB45854.1	chaperonin [Breviata anathema]	Fungus
32558	85	5	10	3	18.021	4.172	2.61E-09	1.43E-07	315	craniferina_c19948	CUST_12655_PI416193496	156040341	XP_001587157.1	hypothetical protein SS1G_12187 [Sclerotinia sclerotiorum 1980] 	Fungus
4420	1580	80	118	26	20.624	4.366	4.29E-09	2.08E-07	316	craniferina_c18710	CUST_11477_PI416193496	NA	NA	NA	Fungus
14026	75	1299	9	465	-16.744	-4.066	1.97E-09	1.18E-07	317	craniferina_lrc1331	CUST_2351_PI416193500	169602024	XP_001794434.1	hypothetical protein SNOG_03889 [Phaeosphaeria nodorum SN15] 	Fungus
9767	52	2	6	0	20.952	4.389	4.53E-09	2.16E-07	318	craniferina_c19739	CUST_12456_PI416193496	NA	NA	NA	Algae
30200	114	6	10	5	21.817	4.447	5.15E-09	2.37E-07	319	craniferina_c26227	CUST_18598_PI416193496	261198004	XP_002625404.1	peroxisomal membrane protein [Ajellomyces dermatitidis SLH14081] 	Fungus
35875	363	4313	227	391	-13.716	-3.778	4.29E-10	3.86E-08	320	craniferina_c4171	CUST_1098_PI416193496	NA	NA	NA	Algae
22996	772	54	159	9	14.196	3.827	6.75E-10	5.36E-08	321	craniferina_c17123	CUST_10089_PI416193496	240274157	EER37675.1	conserved hypothetical protein [Ajellomyces capsulatus H143]	Algae
872	9	109	7	28	-15.321	-3.937	1.30E-09	8.53E-08	322	craniferina_c27365	CUST_19696_PI416193496	NA	NA	NA	Fungus
3670	13	185	3	34	-14.255	-3.833	7.60E-10	5.77E-08	323	craniferina_c8542	CUST_10166_PI416193500	NA	NA	NA	Fungus
39613	3152	253	307	13	12.426	3.635	1.35E-10	1.73E-08	324	craniferina_c10605	CUST_11403_PI416193500	119188829	XP_001245021.1	conserved hypothetical protein [Coccidioides immitis RS]	Fungus
5524	74	1262	10	425	-16.449	-4.04	2.22E-09	1.28E-07	325	craniferina_lrc1331	CUST_2352_PI416193500	169602024	XP_001794434.1	hypothetical protein SNOG_03889 [Phaeosphaeria nodorum SN15] 	Fungus
24908	3014	252	263	15	11.967	3.581	6.02E-11	9.68E-09	326	craniferina_c10605	CUST_11404_PI416193500	119188829	XP_001245021.1	conserved hypothetical protein [Coccidioides immitis RS]	Fungus
29869	7776	724	1578	80	10.648	3.413	2.68E-13	1.54E-10	327	craniferina_c1796	CUST_3080_PI416193500	242762216	XP_002340331.1	"nuclear pore complex subunit Nup192, putative [Talaromyces stipitatus ATCC 10500] "	Fungus
30921	1569	109	563	15	13.79	3.786	6.67E-10	5.32E-08	328	craniferina_c4137	CUST_6100_PI416193500	NA	NA	NA	Fungus
35121	258	2926	176	447	-13.401	-3.744	5.12E-10	4.40E-08	329	craniferina_c5311	CUST_7325_PI416193500	296821528	XP_002850145.1	conserved hypothetical protein [Arthroderma otae CBS 113480] 	Fungus
5593	540	15	52	4	36.09	5.174	1.30E-08	4.68E-07	330	craniferina_c13033	CUST_12563_PI416193500	154290722	XP_001545952.1	hypothetical protein BC1G_15280 [Botryotinia fuckeliana B05.10] 	Fungus
40542	686	23	96	15	33.979	5.087	1.20E-08	4.38E-07	331	craniferina_c15809	CUST_13466_PI416193500	121700947	XP_001268738.1	"heat shock protein Hsp98/Hsp104/ClpA, putative [Aspergillus clavatus NRRL 1] "	Fungus
3940	6277	347	1198	56	18.028	4.172	3.67E-09	1.84E-07	332	craniferina_c5634	CUST_7659_PI416193500	NA	NA	NA	Fungus
18190	27364	1061	3014	212	26.031	4.702	8.76E-09	3.46E-07	333	craniferina_lrc84	CUST_159_PI416193500	258570293	XP_002543950.1	predicted protein [Uncinocarpus reesii 1704] 	Fungus
43216	54	5	3	1	10.994	3.459	6.13E-12	1.59E-09	334	craniferina_c13682	CUST_7303_PI416193496	116194356	XP_001222990.1	hypothetical protein CHGG_03776 [Chaetomium globosum CBS 148.51] 	Fungus
32306	64	760	7	61	-11.976	-3.582	1.15E-10	1.54E-08	335	craniferina_c14676	CUST_13064_PI416193500	154300290	XP_001550561.1	hypothetical protein BC1G_11334 [Botryotinia fuckeliana B05.10] 	Fungus
25116	301	3	42	2	115.632	6.853	3.02E-08	8.59E-07	336	Cr_DMini_865G12.ab1	CUST_17655_PI416193500	240109978	EER28147.1	hypothetical protein CPC735_034830 [Coccidioides posadasii C735 delta SOWgp]	Algae
33012	204	19	23	3	10.901	3.446	4.86E-12	1.33E-09	337	craniferina_c23812	CUST_16321_PI416193496	NA	NA	NA	Algae
34493	3540	109	1685	53	32.441	5.02	1.27E-08	4.58E-07	338	craniferina_c4213	CUST_6194_PI416193500	189204436	XP_001938553.1	hypothetical protein PTRG_08221 [Pyrenophora tritici-repentis Pt-1C-BFP] 	Fungus
38596	607	50	21	14	12.353	3.627	2.28E-10	2.48E-08	339	craniferina_c3580	CUST_5451_PI416193500	115399860	XP_001215519.1	hypothetical protein ATEG_06341 [Aspergillus terreus NIH2624] 	Fungus
43327	715	34	75	9	21.493	4.426	7.10E-09	2.98E-07	340	craniferina_lrc692	CUST_1260_PI416193500	145230043	XP_001389330.1	hypothetical protein An01g09090 [Aspergillus niger] 	Fungus
42806	246	19	44	5	13.259	3.729	6.12E-10	5.03E-08	341	craniferina_c18574	CUST_11349_PI416193496	NA	NA	NA	Fungus
27296	3982	370	311	64	10.838	3.438	7.07E-12	1.79E-09	342	craniferina_c3999	CUST_5946_PI416193500	NA	NA	NA	Fungus
21853	692	2	151	0	349.12	8.448	4.05E-08	1.07E-06	343	craniferina_c11529	CUST_11934_PI416193500	NA	NA	NA	Fungus
26047	76	5	5	3	16.826	4.073	3.48E-09	1.77E-07	344	craniferina_c4181	CUST_1103_PI416193496	189190192	XP_001931435.1	cation diffusion facilitator 10 [Pyrenophora tritici-repentis Pt-1C-BFP] 	Fungus
1112	282	9	66	7	38.675	5.273	1.68E-08	5.61E-07	345	craniferina_c2513	CUST_4111_PI416193500	NA	NA	NA	Algae
23218	49	3	16	2	17.486	4.128	4.26E-09	2.07E-07	346	craniferina_c24707	CUST_17159_PI416193496	NA	NA	NA	Fungus
10042	173	11	15	8	18.501	4.21	5.29E-09	2.42E-07	347	craniferina_c14170	CUST_12895_PI416193500	NA	NA	NA	Fungus
3530	976	74	76	6	13.168	3.719	6.54E-10	5.25E-08	348	craniferina_c17268	CUST_14101_PI416193500	156053229	XP_001592541.1	DNA repair protein rhp51 [Sclerotinia sclerotiorum 1980] 	Fungus
41503	1226	20	438	8	60.618	5.922	2.34E-08	7.06E-07	349	craniferina_c24005	CUST_16502_PI416193496	256723374	EEU36751.1	hypothetical protein NECHADRAFT_86604 [Nectria haematococca mpVI 77-13-4]	Fungus
19735	181	16	28	3	11.381	3.509	7.88E-11	1.17E-08	350	craniferina_c9636	CUST_4215_PI416193496	258571635	XP_002544621.1	hypothetical protein UREG_04138 [Uncinocarpus reesii 1704] 	Fungus
20069	264	15	23	8	19.104	4.256	6.35E-09	2.78E-07	351	craniferina_c2218	CUST_3699_PI416193500	169770695	XP_001819817.1	hypothetical protein [Aspergillus oryzae RIB40] 	Fungus
36123	1298	91	278	26	14.35	3.843	1.63E-09	1.02E-07	352	craniferina_c15079	CUST_8476_PI416193496	239609849	EEQ86836.1	conserved hypothetical protein [Ajellomyces dermatitidis ER-3]	Fungus
27180	431	6	213	8	101.991	6.672	3.28E-08	9.12E-07	353	craniferina_c8323	CUST_9971_PI416193500	NA	NA	NA	Fungus
8334	2478	195	511	34	12.635	3.659	4.63E-10	4.09E-08	354	craniferina_c7916	CUST_3091_PI416193496	296414714	XP_002837042.1	hypothetical protein [Tuber melanosporum Mel28] 	Fungus
6761	346	3941	174	511	-12.382	-3.63	3.80E-10	3.57E-08	355	Cr_DMini_4609G09.ab1	CUST_17157_PI416193500	154310337	XP_001554500.1	hypothetical protein BC1G_07088 [Botryotinia fuckeliana B05.10] 	Fungus
4725	45	2	14	0	20.129	4.331	7.45E-09	3.08E-07	356	craniferina_c6497	CUST_2240_PI416193496	NA	NA	NA	Algae
16125	3203	246	1015	77	12.972	3.697	7.06E-10	5.49E-08	357	craniferina_c7406	CUST_9215_PI416193500	255949538	XP_002565536.1	Pc22g16200 [Penicillium chrysogenum Wisconsin 54-1255] 	Fungus
13295	29	371	8	33	-13.365	-3.74	9.36E-10	6.67E-08	358	craniferina_c19441	CUST_12173_PI416193496	NA	NA	NA	Fungus
34658	107	1074	57	127	-10.942	-3.452	4.29E-11	7.41E-09	359	craniferina_c3194	CUST_4976_PI416193500	169609983	XP_001798410.1	hypothetical protein SNOG_08083 [Phaeosphaeria nodorum SN15] 	Algae
36846	9288	933	1013	77	9.942	3.314	1.72E-13	1.13E-10	360	craniferina_lrc398	CUST_748_PI416193500	67541498	XP_664523.1	hypothetical protein AN6919.2 [Aspergillus nidulans FGSC A4] 	Fungus
36983	86	7	8	4	13.82	3.789	1.52E-09	9.72E-08	361	craniferina_c7438	CUST_9241_PI416193500	169625148	XP_001805978.1	hypothetical protein SNOG_15843 [Phaeosphaeria nodorum SN15] 	Fungus
11989	8469	822	880	97	10.317	3.367	4.10E-12	1.20E-09	362	craniferina_c3905	CUST_5846_PI416193500	NA	NA	NA	Algae
5383	4067	356	916	78	11.421	3.514	1.53E-10	1.88E-08	363	craniferina_c10229	CUST_11175_PI416193500	6015106	P78575.1	ERG24_ASCIMRecName: Full=Delta(14)-sterol reductase; AltName: Full=C-14 sterol reductase; AltName: Full=Sterol C14-reductase 	Fungus
28927	8333	836	673	53	9.959	3.316	3.59E-13	1.82E-10	364	craniferina_c3999	CUST_5945_PI416193500	NA	NA	NA	Fungus
42827	6	103	3	10	-19.112	-4.256	7.54E-09	3.12E-07	365	craniferina_c14866	CUST_13121_PI416193500	226288499	EEH44011.1	26S protease regulatory subunit 8 [Paracoccidioides brasiliensis Pb18]	Algae
43623	2168	144	923	38	14.571	3.865	2.46E-09	1.38E-07	366	craniferina_c6571	CUST_2271_PI416193496	159127563	EDP52678.1	"calcium-translocating P-type ATPase(PMCA-type),putative [Aspergillus fumigatus A1163]"	Fungus
8053	744	74	171	6	9.878	3.304	2.46E-13	1.44E-10	367	Cr_WMidi_7777H08.ab1	CUST_18561_PI416193500	116057937	CAL54140.1	Histones H3 and H4 (ISS) [Ostreococcus tauri]	Fungus
32060	36	2	4	0	16.045	4.004	4.03E-09	1.98E-07	368	craniferina_c14572	CUST_8049_PI416193496	169625083	XP_001805946.1	hypothetical protein SNOG_15808 [Phaeosphaeria nodorum SN15] 	Fungus
29902	39	595	9	92	-15.446	-3.949	3.43E-09	1.75E-07	369	craniferina_c4936	CUST_1463_PI416193496	256727312	EEU40672.1	predicted protein [Nectria haematococca mpVI 77-13-4]	Fungus
35504	263	3458	184	705	-15.57	-3.961	3.63E-09	1.82E-07	370	craniferina_c23767	CUST_16278_PI416193496	NA	NA	NA	Fungus
10103	1687	131	569	36	12.611	3.657	7.15E-10	5.52E-08	371	craniferina_c7492	CUST_9292_PI416193500	255930345	XP_002556732.1	Pc06g01250 [Penicillium chrysogenum Wisconsin 54-1255] 	Fungus
7216	87	6	22	3	14.545	3.862	2.66E-09	1.45E-07	372	craniferina_c15131	CUST_8517_PI416193496	NA	NA	NA	Fungus
28733	190	15	71	4	12.461	3.639	6.87E-10	5.41E-08	373	craniferina_c27455	CUST_19779_PI416193496	255937445	XP_002559749.1	Pc13g13350 [Penicillium chrysogenum Wisconsin 54-1255] 	Algae
6281	31226	346	1720	206	100.482	6.651	4.15E-08	1.09E-06	374	craniferina_lrc251	CUST_477_PI416193500	156048136	XP_001590035.1	hypothetical protein SS1G_08799 [Sclerotinia sclerotiorum 1980] 	Fungus
10745	28	317	9	27	-11.855	-3.567	3.79E-10	3.57E-08	375	craniferina_c25837	CUST_18222_PI416193496	NA	NA	NA	Fungus
24793	92	7	11	2	14.121	3.82	2.42E-09	1.36E-07	376	craniferina_c6034	CUST_8069_PI416193500	85119219	XP_965595.1	hypothetical protein NCU02913 [Neurospora crassa OR74A] 	Algae
10535	51	2	7	0	20.674	4.37	1.08E-08	4.05E-07	377	craniferina_c10453	CUST_11312_PI416193500	115396404	XP_001213841.1	conserved hypothetical protein [Aspergillus terreus NIH2624] 	Fungus
6344	9233	595	1421	84	15.509	3.955	4.51E-09	2.15E-07	378	craniferina_c25215	CUST_17637_PI416193496	NA	NA	NA	Fungus
33480	25	2	7	0	12.165	3.605	6.42E-10	5.19E-08	379	craniferina_c9304	CUST_10661_PI416193500	261199039	XP_002625921.1	presequence translocated-associated motor subunit pam17 [Ajellomyces dermatitidis SLH14081] 	Algae
23479	436	36	142	8	11.952	3.579	5.08E-10	4.38E-08	380	craniferina_c7583	CUST_9358_PI416193500	46117406	XP_384721.1	hypothetical protein FG04545.1 [Gibberella zeae PH-1]	Fungus
44636	545	25	180	10	22.028	4.461	1.37E-08	4.85E-07	381	craniferina_c5223	CUST_7239_PI416193500	46109000	XP_381558.1	hypothetical protein FG01382.1 [Gibberella zeae PH-1]	Fungus
28752	685	71	37	26	10.082	3.334	1.38E-11	3.08E-09	382	craniferina_c7020	CUST_8925_PI416193500	240110036	EER28205.1	Nup133 nucleoporin family protein [Coccidioides posadasii C735 delta SOWgp]	Fungus
32463	782	52	326	17	14.752	3.883	3.73E-09	1.87E-07	383	craniferina_c682	CUST_1241_PI416193500	NA	NA	NA	Fungus
7317	147	1506	79	97	-11.339	-3.503	2.89E-10	2.91E-08	384	craniferina_c28413	CUST_20602_PI416193496	NA	NA	NA	Algae
989	70	716	20	17	-10.522	-3.395	7.69E-11	1.16E-08	385	craniferina_c17464	CUST_10357_PI416193496	NA	NA	NA	Algae
2453	64	773	13	78	-12.108	-3.598	6.60E-10	5.27E-08	386	craniferina_c14676	CUST_13063_PI416193500	154300290	XP_001550561.1	hypothetical protein BC1G_11334 [Botryotinia fuckeliana B05.10] 	Fungus
4717	6075	96	425	55	69.859	6.126	3.65E-08	9.82E-07	387	craniferina_c4026	CUST_5985_PI416193500	NA	NA	NA	Fungus
11501	51	2	2	1	22.105	4.466	1.43E-08	5.02E-07	388	craniferina_c13425	CUST_7085_PI416193496	NA	NA	NA	Fungus
45024	2412	156	649	49	15.606	3.964	5.19E-09	2.38E-07	389	craniferina_c7973	CUST_9692_PI416193500	226286603	EEH42116.1	DNA repair protein RAD16 [Paracoccidioides brasiliensis Pb18]	Fungus
13502	26	260	16	28	-11.563	-3.531	4.10E-10	3.74E-08	390	craniferina_c1525	CUST_2666_PI416193500	NA	NA	NA	Fungus
43344	272	9	71	9	38.421	5.264	2.59E-08	7.64E-07	391	craniferina_c25763	CUST_18151_PI416193496	NA	NA	NA	Fungus
27462	5614	108	1005	81	61.281	5.937	3.59E-08	9.71E-07	392	BTK05729007(c)SJ1(t)Dry_0.5-1kb_1441-1536_D9(p)T3(s)090205SJ1SEQ1.068.ab1	CUST_15577_PI416193500	156043191	XP_001588152.1	hypothetical protein SS1G_10598 [Sclerotinia sclerotiorum 1980] 	NA
18138	502	13	138	14	67.396	6.075	3.79E-08	1.01E-06	393	craniferina_c1088	CUST_1954_PI416193500	NA	NA	NA	Fungus
43224	87	6	8	2	15.338	3.939	5.25E-09	2.40E-07	394	Cr_DMidi_6817F05.ab1	CUST_16047_PI416193500	242818275	XP_002487084.1	conserved hypothetical protein [Talaromyces stipitatus ATCC 10500] 	Algae
28477	1865	7	293	5	312.282	8.287	5.94E-08	1.41E-06	395	craniferina_c3486	CUST_5337_PI416193500	169768460	XP_001818700.1	hypothetical protein [Aspergillus oryzae RIB40] 	Algae
36238	20	569	9	132	-29.791	-4.897	2.14E-08	6.66E-07	396	craniferina_c19810	CUST_12525_PI416193496	NA	NA	NA	Algae
30023	31666	2800	5892	618	11.372	3.507	4.01E-10	3.69E-08	397	craniferina_c7202	CUST_9058_PI416193500	146324729	XP_747212.2	transcriptional regulator PacG/VIB-1 [Aspergillus fumigatus Af293] 	Fungus
4749	284	31	44	2	9.121	3.189	2.39E-13	1.43E-10	398	craniferina_c15627	CUST_8917_PI416193496	NA	NA	NA	Fungus
5149	109	1103	62	129	-11.07	-3.469	3.08E-10	3.02E-08	399	craniferina_c3194	CUST_4975_PI416193500	169609983	XP_001798410.1	hypothetical protein SNOG_08083 [Phaeosphaeria nodorum SN15] 	Algae
2727	25586	2332	3897	168	10.908	3.447	2.35E-10	2.51E-08	400	craniferina_c20794	CUST_13465_PI416193496	NA	NA	NA	Fungus
28013	183	4	27	4	60.285	5.914	3.95E-08	1.05E-06	401	craniferina_c9666	CUST_10859_PI416193500	NA	NA	NA	Fungus
38228	5011	86	1244	24	58.67	5.875	3.93E-08	1.05E-06	402	craniferina_c25323	CUST_17739_PI416193496	225434986	XP_002284017.1	PREDICTED: similar to HSC70-1 (heat shock cognate 70 kDa protein 1); ATP binding isoform 2 [Vitis vinifera]	Algae
38138	348	30	122	9	11.551	3.53	6.12E-10	5.03E-08	403	craniferina_c2665	CUST_515_PI416193496	261188686	XP_002620757.1	histone acetyltransferase esa-1 [Ajellomyces dermatitidis SLH14081] 	Fungus
8341	4017	409	727	81	9.848	3.3	2.23E-11	4.42E-09	404	craniferina_c5472	CUST_7502_PI416193500	258570247	XP_002543927.1	predicted protein [Uncinocarpus reesii 1704] 	Fungus
4389	403	9	55	12	77.699	6.28	4.59E-08	1.17E-06	405	Cr_DMidi_9601A06.ab1	CUST_16259_PI416193500	296804984	XP_002843319.1	conserved hypothetical protein [Arthroderma otae CBS 113480] 	Algae
6540	214	18	52	7	12.583	3.653	1.61E-09	1.02E-07	406	craniferina_lrc830	CUST_1504_PI416193500	169613074	XP_001799954.1	hypothetical protein SNOG_09667 [Phaeosphaeria nodorum SN15] 	Fungus
44	33	3	6	1	11.334	3.503	5.07E-10	4.38E-08	407	craniferina_c14778	CUST_8224_PI416193496	NA	NA	NA	Fungus
21622	598	22	167	6	26.495	4.728	2.11E-08	6.60E-07	408	craniferina_c8371	CUST_10017_PI416193500	NA	NA	NA	Fungus
17717	4	77	2	8	-23.596	-4.56	1.92E-08	6.17E-07	409	craniferina_c13322	CUST_12637_PI416193500	NA	NA	NA	Fungus
12622	2	17	0	3	-8.746	-3.129	6.95E-17	3.15E-13	410	craniferina_c5587	CUST_1778_PI416193496	NA	NA	NA	Fungus
42207	1964	187	282	25	10.487	3.391	1.77E-10	2.07E-08	411	craniferina_c26269	CUST_18636_PI416193496	NA	NA	NA	Fungus
6175	44	484	14	56	-11.406	-3.512	6.53E-10	5.25E-08	412	craniferina_c18915	CUST_11671_PI416193496	169599424	XP_001793135.1	hypothetical protein SNOG_02533 [Phaeosphaeria nodorum SN15] 	Fungus
11881	444	4293	160	498	-10.073	-3.332	8.85E-11	1.30E-08	413	Cr_DMini_4609G09.ab1	CUST_17158_PI416193500	154310337	XP_001554500.1	hypothetical protein BC1G_07088 [Botryotinia fuckeliana B05.10] 	Fungus
11354	5054	66	943	43	86.234	6.43	5.08E-08	1.25E-06	414	craniferina_c6341	CUST_8354_PI416193500	121709313	XP_001272382.1	conserved hypothetical protein [Aspergillus clavatus NRRL 1] 	Algae
7647	1801	148	595	50	12.221	3.611	1.29E-09	8.48E-08	415	craniferina_c7406	CUST_9216_PI416193500	255949538	XP_002565536.1	Pc22g16200 [Penicillium chrysogenum Wisconsin 54-1255] 	Fungus
2975	506	11	83	8	54.401	5.766	4.21E-08	1.10E-06	416	craniferina_c19298	CUST_12037_PI416193496	NA	NA	NA	Fungus
43895	1909	140	104	26	13.758	3.782	3.82E-09	1.90E-07	417	craniferina_c19516	CUST_12244_PI416193496	159122381	EDP47502.1	"HATPase_c domain protein, putative [Aspergillus fumigatus A1163]"	Fungus
23572	7	108	3	10	-17.378	-4.119	1.08E-08	4.07E-07	418	craniferina_c852	CUST_1539_PI416193500	NA	NA	NA	Fungus
14168	1768	119	688	37	14.721	3.88	6.01E-09	2.67E-07	419	craniferina_c682	CUST_1242_PI416193500	NA	NA	NA	Fungus
9327	16	188	6	21	-12.655	-3.662	2.19E-09	1.27E-07	420	craniferina_c16337	CUST_9484_PI416193496	NA	NA	NA	Fungus
39801	365	3767	254	621	-12.269	-3.617	1.55E-09	9.86E-08	421	craniferina_c5311	CUST_7326_PI416193500	296821528	XP_002850145.1	conserved hypothetical protein [Arthroderma otae CBS 113480] 	Fungus
13310	389	40	56	13	10.099	3.336	1.12E-10	1.51E-08	422	craniferina_c11283	CUST_11794_PI416193500	226289351	EEH44863.1	conserved hypothetical protein [Paracoccidioides brasiliensis Pb18]	Algae
42418	7473	200	1071	30	37.347	5.223	3.32E-08	9.20E-07	423	craniferina_lrc231	CUST_438_PI416193500	169610273	XP_001798555.1	hypothetical protein SNOG_08233 [Phaeosphaeria nodorum SN15] 	Fungus
12952	104	2	10	0	51.249	5.679	4.18E-08	1.09E-06	424	craniferina_c19358	CUST_12095_PI416193496	116206266	XP_001228942.1	hypothetical protein CHGG_02426 [Chaetomium globosum CBS 148.51] 	Fungus
10530	1433	98	118	19	14.785	3.886	6.53E-09	2.82E-07	425	craniferina_c21445	CUST_14083_PI416193496	262106597	EEY64649.1	heat shock protein 101 [Phytophthora infestans T30-4]	Algae
39962	315	22	70	7	14.425	3.851	6.30E-09	2.76E-07	426	craniferina_c3709	CUST_5604_PI416193500	NA	NA	NA	Algae
27156	130	12	27	5	10.999	3.459	5.81E-10	4.82E-08	427	craniferina_c11714	CUST_12048_PI416193500	255948498	XP_002565016.1	acid phosphatase phoG-Penicillium chrysogenum [Penicillium chrysogenum Wisconsin 54-1255] 	Fungus
24065	39	3	7	2	13.365	3.74	3.79E-09	1.89E-07	428	craniferina_c5973	CUST_8005_PI416193500	NA	NA	NA	Algae
24921	4222	70	528	25	62.107	5.957	4.91E-08	1.22E-06	429	craniferina_lrc1133	CUST_2031_PI416193500	240107817	EER25996.1	kinase domain containing protein [Coccidioides posadasii C735 delta SOWgp]	Fungus
28785	4379	94	719	88	60.878	5.928	4.78E-08	1.19E-06	430	craniferina_c20162	CUST_12864_PI416193496	NA	NA	NA	Fungus
25756	54	489	13	77	-9.178	-3.198	1.87E-11	3.83E-09	431	craniferina_c2106	CUST_334_PI416193496	NA	NA	NA	Fungus
15362	3065	200	377	68	15.942	3.995	1.02E-08	3.87E-07	432	craniferina_c8255	CUST_9920_PI416193500	159487533	XP_001701777.1	"ClpB chaperone, Hsp100 family [Chlamydomonas reinhardtii] "	Algae
40079	6795	747	707	127	9.15	3.194	2.32E-11	4.48E-09	433	craniferina_c3905	CUST_5845_PI416193500	NA	NA	NA	Algae
20862	5	56	3	16	-13.84	-3.791	5.90E-09	2.63E-07	434	craniferina_c18974	CUST_11724_PI416193496	NA	NA	NA	Fungus
17302	850	50	105	13	17.13	4.098	1.43E-08	5.02E-07	435	Cr_DMidi_9601A06.ab1	CUST_16258_PI416193500	296804984	XP_002843319.1	conserved hypothetical protein [Arthroderma otae CBS 113480] 	Algae
25438	429	42	123	5	9.939	3.313	1.80E-10	2.09E-08	436	craniferina_c6304	CUST_2140_PI416193496	NA	NA	NA	Fungus
35768	192	4	43	3	59.442	5.893	5.27E-08	1.29E-06	437	craniferina_c19394	CUST_14488_PI416193500	NA	NA	NA	Algae
44123	25044	1863	2252	697	14.083	3.816	6.72E-09	2.88E-07	438	craniferina_c5523	CUST_7559_PI416193500	240280867	EER44371.1	TPR domain-containing protein [Ajellomyces capsulatus H143]	Fungus
18185	263	16	168	6	15.638	3.967	1.11E-08	4.15E-07	439	craniferina_c19988	CUST_12695_PI416193496	NA	NA	NA	Fungus
9630	512	54	25	8	9.632	3.268	1.58E-10	1.93E-08	440	craniferina_c14063	CUST_12852_PI416193500	39968601	XP_365691.1	hypothetical protein MGG_02393 [Magnaporthe oryzae 70-15] 	Fungus
19516	3	32	2	11	-11.503	-3.524	1.62E-09	1.02E-07	441	craniferina_c13970	CUST_12814_PI416193500	115396050	XP_001213664.1	predicted protein [Aspergillus terreus NIH2624] 	Algae
21732	49	489	3	38	-9.975	-3.318	2.49E-10	2.60E-08	442	craniferina_c17716	CUST_10562_PI416193496	NA	NA	NA	Fungus
27826	591	2	221	0	283.854	8.149	8.98E-08	1.91E-06	443	craniferina_c10053	CUST_11074_PI416193500	145259288	XP_001402323.1	hypothetical protein An04g09670 [Aspergillus niger] 	Algae
38254	18055	1012	920	220	18.1	4.178	1.80E-08	5.87E-07	444	craniferina_c25443	CUST_17854_PI416193496	NA	NA	NA	Fungus
24351	2013	232	319	45	8.712	3.123	4.41E-12	1.24E-09	445	Cr_DMidi_9697D02.ab1	CUST_16456_PI416193500	154309459	XP_001554063.1	hypothetical protein BC1G_07200 [Botryotinia fuckeliana B05.10] 	Fungus
42496	2970	204	407	53	14.83	3.89	1.02E-08	3.87E-07	446	craniferina_c8255	CUST_9919_PI416193500	159487533	XP_001701777.1	"ClpB chaperone, Hsp100 family [Chlamydomonas reinhardtii] "	Algae
21616	136	2865	75	586	-23.183	-4.535	2.99E-08	8.55E-07	447	craniferina_c4140	CUST_6103_PI416193500	NA	NA	NA	Fungus
20714	3853	428	741	40	8.929	3.158	3.56E-11	6.36E-09	448	craniferina_c16027	CUST_9232_PI416193496	115401750	XP_001216463.1	predicted protein [Aspergillus terreus NIH2624] 	Fungus
35069	5	45	3	11	-10.617	-3.408	7.66E-10	5.78E-08	449	craniferina_c19149	CUST_11893_PI416193496	156035531	XP_001585877.1	hypothetical protein SS1G_12969 [Sclerotinia sclerotiorum 1980] 	Fungus
25507	8573	980	166	69	8.764	3.132	1.46E-11	3.22E-09	450	craniferina_c1036	CUST_1866_PI416193500	119495541	XP_001264553.1	37S ribosomal protein Mrp17 [Neosartorya fischeri NRRL 181] 	Fungus
10489	282	27	69	10	11.069	3.468	1.27E-09	8.40E-08	451	craniferina_c9763	CUST_10910_PI416193500	189208001	XP_001940334.1	DNA repair protein rad5 [Pyrenophora tritici-repentis Pt-1C-BFP] 	Algae
32396	2939	227	657	14	12.751	3.672	4.72E-09	2.22E-07	452	craniferina_c23114	CUST_15661_PI416193496	NA	NA	NA	Fungus
7570	202	1849	136	37	-10.809	-3.434	9.34E-10	6.66E-08	453	craniferina_c14476	CUST_12996_PI416193500	169610125	XP_001798481.1	hypothetical protein SNOG_08156 [Phaeosphaeria nodorum SN15] 	Fungus
5024	61	592	19	15	-10.09	-3.335	4.10E-10	3.74E-08	454	craniferina_c11632	CUST_12005_PI416193500	154300946	XP_001550887.1	hypothetical protein BC1G_10611 [Botryotinia fuckeliana B05.10] 	Algae
40874	639	17	266	10	40.442	5.338	4.94E-08	1.23E-06	455	craniferina_c3623	CUST_868_PI416193496	226295236	EEH50656.1	conserved hypothetical protein [Paracoccidioides brasiliensis Pb18]	Fungus
28206	2585	7	1146	4	451.575	8.819	1.01E-07	2.08E-06	456	craniferina_c16086	CUST_9280_PI416193496	NA	NA	NA	Fungus
31696	1390	134	268	44	10.642	3.412	8.65E-10	6.31E-08	457	BTK05197012(c)SJ1(t)dry_1-3kb_6817-6912_D3(p)T3(s)080606SJSEQ2.020.ab1	CUST_15448_PI416193500	NA	NA	NA	NA
43080	3202	342	249	73	9.497	3.247	1.83E-10	2.11E-08	458	craniferina_c2851	CUST_4531_PI416193500	212533499	XP_002146906.1	"ubiquitin-protein ligase Sel1/Ubx2, putative [Penicillium marneffei ATCC 18224] "	Fungus
22694	255	6	48	7	64.856	6.019	6.80E-08	1.55E-06	459	craniferina_c17978	CUST_10794_PI416193496	NA	NA	NA	Fungus
29628	28	265	2	46	-9.398	-3.232	2.09E-10	2.33E-08	460	craniferina_c4175	CUST_6148_PI416193500	242825158	XP_002488383.1	conserved hypothetical protein [Talaromyces stipitatus ATCC 10500] 	Fungus
26099	591	33	129	19	19.91	4.315	2.63E-08	7.73E-07	461	craniferina_c17195	CUST_14067_PI416193500	258572850	XP_002545187.1	conserved hypothetical protein [Uncinocarpus reesii 1704] 	Algae
27804	605	47	254	18	12.661	3.662	5.50E-09	2.51E-07	462	craniferina_c21377	CUST_14020_PI416193496	NA	NA	NA	Fungus
6262	1337	55	244	31	27.231	4.767	4.14E-08	1.09E-06	463	craniferina_c15809	CUST_13465_PI416193500	121700947	XP_001268738.1	"heat shock protein Hsp98/Hsp104/ClpA, putative [Aspergillus clavatus NRRL 1] "	Fungus
14481	5460	620	974	132	8.847	3.145	7.02E-11	1.08E-08	464	craniferina_c5472	CUST_7501_PI416193500	258570247	XP_002543927.1	predicted protein [Uncinocarpus reesii 1704] 	Fungus
4992	149	1768	82	279	-13.064	-3.708	6.70E-09	2.88E-07	465	craniferina_c4183	CUST_6156_PI416193500	296808695	XP_002844686.1	conserved hypothetical protein [Arthroderma otae CBS 113480] 	Fungus
19777	43	4	5	3	13.831	3.79	8.97E-09	3.51E-07	466	craniferina_c2119	CUST_3561_PI416193500	242819377	XP_002487306.1	"membrane protein TMS1, putative [Talaromyces stipitatus ATCC 10500] "	Algae
10856	373	40	74	11	9.324	3.221	2.33E-10	2.49E-08	467	craniferina_c10716	CUST_11460_PI416193500	NA	NA	NA	Fungus
41616	54	6	12	2	9.276	3.214	2.30E-10	2.49E-08	468	craniferina_c27254	CUST_19588_PI416193496	NA	NA	NA	Algae
4758	165	12	16	12	19.449	4.282	2.81E-08	8.12E-07	469	craniferina_c8406	CUST_10048_PI416193500	261193745	XP_002623278.1	hypothetical protein BDBG_06717 [Ajellomyces dermatitidis SLH14081] 	Algae
37458	7	75	3	7	-12.053	-3.591	4.11E-09	2.02E-07	470	craniferina_c12471	CUST_6277_PI416193496	296827914	XP_002851245.1	myo-inositol transporter Itr1 [Arthroderma otae CBS 113480] 	Fungus
31991	129	1093	18	110	-8.474	-3.083	8.37E-12	2.02E-09	471	craniferina_c4405	CUST_6403_PI416193500	256731918	EEU45267.1	hypothetical protein NECHADRAFT_41149 [Nectria haematococca mpVI 77-13-4]	Fungus
12328	429	41	170	9	10.07	3.332	6.92E-10	5.45E-08	472	craniferina_c6093	CUST_2028_PI416193496	255938754	XP_002560147.1	Pc14g01530 [Penicillium chrysogenum Wisconsin 54-1255] 	Fungus
44560	610	74	24	32	8.805	3.138	9.78E-11	1.39E-08	473	craniferina_c7020	CUST_8926_PI416193500	240110036	EER28205.1	Nup133 nucleoporin family protein [Coccidioides posadasii C735 delta SOWgp]	Fungus
5824	593	12	95	13	78.34	6.292	8.26E-08	1.79E-06	474	craniferina_c26436	CUST_18796_PI416193496	NA	NA	NA	Fungus
36168	9	74	2	4	-8.643	-3.112	3.54E-11	6.36E-09	475	craniferina_c22707	CUST_15276_PI416193496	NA	NA	NA	Algae
34850	765	69	161	31	11.571	3.532	3.26E-09	1.68E-07	476	craniferina_c21140	CUST_13794_PI416193496	240106604	EER24792.1	hypothetical protein CPC735_001370 [Coccidioides posadasii C735 delta SOWgp]	Fungus
33262	1248	115	100	27	11.043	3.465	2.25E-09	1.29E-07	477	craniferina_c19596	CUST_12319_PI416193496	NA	NA	NA	Fungus
42273	12	182	8	53	-17.574	-4.135	2.37E-08	7.15E-07	478	Cr_Midi_01A02.ab1	CUST_17677_PI416193500	295667347	XP_002794223.1	40S ribosomal protein S4 [Paracoccidioides brasiliensis Pb01] 	Algae
34661	23	2	6	0	11.061	3.467	2.32E-09	1.32E-07	479	craniferina_c17848	CUST_14302_PI416193500	NA	NA	NA	Algae
9868	527	58	20	6	9.071	3.181	2.25E-10	2.45E-08	480	craniferina_c14063	CUST_12851_PI416193500	39968601	XP_365691.1	hypothetical protein MGG_02393 [Magnaporthe oryzae 70-15] 	Fungus
31686	116	8	10	8	22.155	4.47	3.66E-08	9.84E-07	481	craniferina_c3251	CUST_5043_PI416193500	171681309	XP_001905598.1	hypothetical protein [Podospora anserina S mat+] 	Fungus
24946	229	2076	175	188	-11.023	-3.462	2.31E-09	1.31E-07	482	craniferina_c18879	CUST_11637_PI416193496	NA	NA	NA	Fungus
39074	792	69	170	28	11.922	3.576	4.29E-09	2.08E-07	483	craniferina_c3559	CUST_5428_PI416193500	145257753	XP_001401841.1	hypothetical protein An04g04750 [Aspergillus niger] 	Algae
19348	199	7	58	5	34.492	5.108	5.49E-08	1.32E-06	484	craniferina_c7583	CUST_9357_PI416193500	46117406	XP_384721.1	hypothetical protein FG04545.1 [Gibberella zeae PH-1]	Fungus
37737	314	2915	193	750	-10.507	-3.393	1.43E-09	9.23E-08	485	craniferina_c22257	CUST_14861_PI416193496	NA	NA	NA	Fungus
33996	344	32	53	7	10.906	3.447	2.16E-09	1.26E-07	486	craniferina_c18660	CUST_11428_PI416193496	NA	NA	NA	Fungus
4855	51	411	9	29	-8.147	-3.026	1.27E-12	5.04E-10	487	craniferina_c5062	CUST_7087_PI416193500	212534950	XP_002147631.1	"proteasome component Pre6, putative [Penicillium marneffei ATCC 18224] "	Fungus
17280	6699	650	703	119	10.389	3.377	1.19E-09	8.03E-08	488	craniferina_c11338	CUST_5418_PI416193496	115402045	XP_001217099.1	conserved hypothetical protein [Aspergillus terreus NIH2624] 	Fungus
41041	219	1913	142	61	-10.251	-3.358	1.02E-09	7.13E-08	489	craniferina_c14476	CUST_12995_PI416193500	169610125	XP_001798481.1	hypothetical protein SNOG_08156 [Phaeosphaeria nodorum SN15] 	Fungus
23996	337	6	219	4	59.726	5.9	7.82E-08	1.72E-06	490	craniferina_c7452	CUST_9252_PI416193500	296416940	XP_002838127.1	hypothetical protein [Tuber melanosporum Mel28] 	Fungus
40954	2532	106	1065	46	23.948	4.582	4.26E-08	1.11E-06	491	craniferina_c4213	CUST_6193_PI416193500	189204436	XP_001938553.1	hypothetical protein PTRG_08221 [Pyrenophora tritici-repentis Pt-1C-BFP] 	Fungus
43745	44	4	4	2	11.026	3.463	2.46E-09	1.38E-07	492	craniferina_c23861	CUST_16366_PI416193496	NA	NA	NA	Fungus
2181	2	101	0	26	-40.735	-5.348	6.49E-08	1.50E-06	493	craniferina_c13358	CUST_7026_PI416193496	NA	NA	NA	Algae
29826	498	6	129	6	130.607	7.029	1.11E-07	2.24E-06	494	craniferina_c5090	CUST_7108_PI416193500	NA	NA	NA	Fungus
13880	93	930	8	47	-10.04	-3.328	9.21E-10	6.59E-08	495	craniferina_c24815	CUST_17260_PI416193496	154303908	XP_001552360.1	hypothetical protein BC1G_08838 [Botryotinia fuckeliana B05.10] 	Fungus
15059	5424	578	1038	153	9.508	3.249	5.55E-10	4.67E-08	496	craniferina_c8203	CUST_9886_PI416193500	NA	NA	NA	Algae
15970	15441	1112	3574	98	13.659	3.772	1.14E-08	4.23E-07	497	craniferina_c6095	CUST_8130_PI416193500	156048935	XP_001590434.1	hypothetical protein SS1G_08174 [Sclerotinia sclerotiorum 1980] 	Fungus
19441	24	3	5	1	8.793	3.136	1.72E-10	2.03E-08	498	craniferina_c20280	CUST_12976_PI416193496	NA	NA	NA	Fungus
1977	8456	1015	144	79	8.35	3.062	2.60E-11	4.91E-09	499	craniferina_c1036	CUST_1865_PI416193500	119495541	XP_001264553.1	37S ribosomal protein Mrp17 [Neosartorya fischeri NRRL 181] 	Fungus
31536	20526	288	522	92	73.495	6.2	9.48E-08	1.99E-06	500	craniferina_c10138	CUST_11132_PI416193500	189194569	XP_001933623.1	26S proteasome non-ATPase regulatory subunit 13 [Pyrenophora tritici-repentis Pt-1C-BFP] 	Algae
13927	443	51	62	9	8.656	3.114	1.17E-10	1.54E-08	501	craniferina_c16644	CUST_9726_PI416193496	197107828	ACH42500.1	RAS small monomeric GTPase [Penicillium marneffei]	Fungus
37630	451	18	60	1	24.724	4.628	4.73E-08	1.19E-06	502	craniferina_lrc231	CUST_437_PI416193500	169610273	XP_001798555.1	hypothetical protein SNOG_08233 [Phaeosphaeria nodorum SN15] 	Fungus
24420	27556	3415	1681	481	8.111	3.02	5.74E-12	1.52E-09	503	Cr_Mini_01B03.ab1	CUST_17859_PI416193500	NA	NA	NA	Algae
20785	93	2	18	0	51.587	5.689	8.21E-08	1.79E-06	504	craniferina_c15176	CUST_8549_PI416193496	115384014	XP_001208554.1	predicted protein [Aspergillus terreus NIH2624] 	Fungus
18544	388	2	175	0	187.607	7.552	1.33E-07	2.58E-06	505	craniferina_c8792	CUST_10340_PI416193500	NA	NA	NA	Fungus
12591	179	2	38	1	74.86	6.226	9.82E-08	2.04E-06	506	craniferina_c5090	CUST_7107_PI416193500	NA	NA	NA	Fungus
25051	395	47	53	13	8.612	3.106	1.21E-10	1.59E-08	507	craniferina_c11283	CUST_11793_PI416193500	226289351	EEH44863.1	conserved hypothetical protein [Paracoccidioides brasiliensis Pb18]	Algae
29164	469	38	232	8	11.524	3.527	4.72E-09	2.22E-07	508	craniferina_c16131	CUST_9315_PI416193496	46102762	XP_380236.1	hypothetical protein FG00060.1 [Gibberella zeae PH-1]	Fungus
12651	45	373	7	22	-8.276	-3.049	2.62E-11	4.93E-09	509	craniferina_c18021	CUST_10833_PI416193496	NA	NA	NA	Fungus
7030	931	86	185	14	10.81	3.434	2.78E-09	1.50E-07	510	craniferina_c3559	CUST_5427_PI416193500	145257753	XP_001401841.1	hypothetical protein An04g04750 [Aspergillus niger] 	Algae
26703	111	9	10	6	15.821	3.984	2.31E-08	7.02E-07	511	craniferina_c24213	CUST_16699_PI416193496	NA	NA	NA	Algae
18491	49	4	3	3	16.611	4.054	2.73E-08	7.93E-07	512	craniferina_c26484	CUST_18843_PI416193496	240276861	EER40372.1	HATPase_c domain-containing protein [Ajellomyces capsulatus H143]	Fungus
9502	1206	131	206	42	9.465	3.243	7.33E-10	5.61E-08	513	BTK05197012(c)SJ1(t)dry_1-3kb_6817-6912_D3(p)T3(s)080606SJSEQ2.020.ab1	CUST_15447_PI416193500	NA	NA	NA	NA
39018	35	356	30	63	-13.223	-3.725	1.22E-08	4.44E-07	514	craniferina_c15865	CUST_9109_PI416193496	NA	NA	NA	Fungus
12397	2	111	0	47	-51.419	-5.684	8.78E-08	1.88E-06	515	craniferina_c23326	CUST_15865_PI416193496	NA	NA	NA	Algae
19179	1109	117	253	23	9.471	3.244	7.99E-10	5.95E-08	516	craniferina_c19132	CUST_11876_PI416193496	240109886	EER28055.1	Sulfate transporter family protein [Coccidioides posadasii C735 delta SOWgp]	Fungus
8488	5	212	2	48	-42.76	-5.418	8.10E-08	1.77E-06	517	craniferina_c14139	CUST_7687_PI416193496	NA	NA	NA	Fungus
38369	11493	113	2229	71	113.574	6.827	1.27E-07	2.48E-06	518	craniferina_c3576	CUST_5443_PI416193500	121703862	XP_001270195.1	short-chain dehydrogenase [Aspergillus clavatus NRRL 1] 	Fungus
24698	65260	2361	27468	549	26.678	4.738	5.82E-08	1.39E-06	519	craniferina_c1250	CUST_2212_PI416193500	238499607	XP_002381038.1	"MFS monocarboxylate transporter, putative [Aspergillus flavus NRRL3357] "	Fungus
26467	474	35	87	9	13.579	3.763	1.51E-08	5.23E-07	520	craniferina_c18596	CUST_11370_PI416193496	226287500	EEH43013.1	conserved hypothetical protein [Paracoccidioides brasiliensis Pb18]	Fungus
14606	25	203	3	33	-8.224	-3.04	4.98E-11	8.31E-09	521	craniferina_c23932	CUST_16432_PI416193496	256731027	EEU44377.1	predicted protein [Nectria haematococca mpVI 77-13-4]	Fungus
28827	161	7	25	9	36.728	5.199	7.63E-08	1.69E-06	522	craniferina_c11883	CUST_12129_PI416193500	189192418	XP_001932548.1	alpha-glucosidase [Pyrenophora tritici-repentis Pt-1C-BFP] 	Algae
29606	4130	68	438	23	63.05	5.978	1.04E-07	2.13E-06	523	Cr_DMidi_9697D10.ab1	CUST_16470_PI416193500	156057509	XP_001594678.1	predicted protein [Sclerotinia sclerotiorum 1980] 	Fungus
4061	1559	125	537	41	12.448	3.638	9.57E-09	3.70E-07	524	craniferina_c4773	CUST_6770_PI416193500	119193080	XP_001247146.1	hypothetical protein CIMG_00917 [Coccidioides immitis RS]	Fungus
37861	129	3056	74	283	-26.811	-4.745	6.19E-08	1.45E-06	525	craniferina_c4140	CUST_6104_PI416193500	NA	NA	NA	Fungus
23904	10	112	4	39	-11.48	-3.521	6.16E-09	2.72E-07	526	craniferina_c6265	CUST_2119_PI416193496	NA	NA	NA	Fungus
2400	55106	3449	9793	1305	16.537	4.048	3.18E-08	8.93E-07	527	craniferina_lrc8067	CUST_3178_PI416193496	240279680	EER43185.1	ATP-dependent molecular chaperone HSC82 [Ajellomyces capsulatus H143]	Fungus
19486	1021	117	140	7	8.656	3.114	2.65E-10	2.72E-08	528	craniferina_c22185	CUST_14790_PI416193496	258575817	XP_002542090.1	predicted protein [Uncinocarpus reesii 1704] 	Fungus
30561	40	447	7	146	-11.017	-3.462	4.72E-09	2.22E-07	529	craniferina_c18194	CUST_10988_PI416193496	256721804	EEU35198.1	hypothetical protein NECHADRAFT_97586 [Nectria haematococca mpVI 77-13-4]	Fungus
12290	1229	65	250	17	19.153	4.259	4.50E-08	1.15E-06	530	craniferina_c4718	CUST_6706_PI416193500	NA	NA	NA	Fungus
28619	724	6607	279	486	-9.535	-3.253	1.21E-09	8.10E-08	531	craniferina_c9593	CUST_10808_PI416193500	154321153	XP_001559892.1	hypothetical protein BC1G_01451 [Botryotinia fuckeliana B05.10] 	Fungus
8097	1856	99	586	24	18.481	4.208	4.23E-08	1.10E-06	532	craniferina_c9256	CUST_10630_PI416193500	189196742	XP_001934709.1	hypothetical protein PTRG_04376 [Pyrenophora tritici-repentis Pt-1C-BFP] 	Fungus
30813	10045	686	2350	183	14.784	3.886	2.38E-08	7.18E-07	533	craniferina_c10329	CUST_4709_PI416193496	159476666	XP_001696432.1	heat shock protein 70B [Chlamydomonas reinhardtii] 	Algae
41075	8	68	1	6	-8.509	-3.089	2.31E-10	2.49E-08	534	craniferina_c4545	CUST_6543_PI416193500	169609615	XP_001798226.1	hypothetical protein SNOG_07900 [Phaeosphaeria nodorum SN15] 	Fungus
16159	878	18	126	16	60.785	5.926	1.12E-07	2.25E-06	535	Cr_DMidi_9697G02.ab1	CUST_16513_PI416193500	NA	NA	NA	Fungus
14033	68	4	13	3	18.755	4.229	4.51E-08	1.15E-06	536	craniferina_c15175	CUST_8548_PI416193496	NA	NA	NA	Fungus
28478	617	47	122	5	12.93	3.693	1.46E-08	5.09E-07	537	craniferina_c20404	CUST_14582_PI416193500	212543375	XP_002151842.1	"SNF2 family helicase/ATPase, putative [Penicillium marneffei ATCC 18224] "	Fungus
19767	90	2	11	0	50.271	5.652	1.02E-07	2.10E-06	538	craniferina_c21542	CUST_14683_PI416193500	39971019	XP_366900.1	hypothetical protein MGG_02976 [Magnaporthe oryzae 70-15] 	Fungus
15287	23	2	6	0	10.537	3.397	3.86E-09	1.92E-07	539	craniferina_c18261	CUST_11052_PI416193496	242771661	XP_002477888.1	conserved hypothetical protein [Talaromyces stipitatus ATCC 10500] 	Fungus
5479	688	80	83	11	8.612	3.106	3.55E-10	3.38E-08	540	craniferina_c24371	CUST_16846_PI416193496	225557727	EEH06012.1	conserved hypothetical protein [Ajellomyces capsulatus G186AR]	Fungus
17829	18	2	2	1	8.172	3.031	1.08E-10	1.48E-08	541	craniferina_c20769	CUST_13440_PI416193496	NA	NA	NA	Fungus
34509	6238	275	453	37	22.747	4.508	6.06E-08	1.43E-06	542	craniferina_c3128	CUST_4901_PI416193500	256729916	EEU43269.1	predicted protein [Nectria haematococca mpVI 77-13-4]	Fungus
19869	97	7	30	6	17.078	4.094	3.73E-08	9.98E-07	543	craniferina_c11714	CUST_12047_PI416193500	255948498	XP_002565016.1	acid phosphatase phoG-Penicillium chrysogenum [Penicillium chrysogenum Wisconsin 54-1255] 	Fungus
26400	26819	100	3270	90	344.149	8.427	1.89E-07	3.42E-06	544	Cr_WMidi_8449A11.ab1	CUST_18749_PI416193500	NA	NA	NA	Algae
15454	81	662	11	26	-8.211	-3.038	1.33E-10	1.72E-08	545	craniferina_c12710	CUST_12447_PI416193500	169626323	XP_001806562.1	hypothetical protein SNOG_16446 [Phaeosphaeria nodorum SN15] 	Fungus
36488	1827	50	572	27	39.501	5.304	9.39E-08	1.98E-06	546	craniferina_c22027	CUST_14638_PI416193496	NA	NA	NA	Algae
13570	39404	956	9032	500	44.031	5.46	9.93E-08	2.06E-06	547	craniferina_lrc18	CUST_35_PI416193500	255955135	XP_002568320.1	Pc21g12940 [Penicillium chrysogenum Wisconsin 54-1255] 	Fungus
14514	19099	1360	2416	260	14.153	3.823	2.24E-08	6.89E-07	548	Cr_DMini_1249D12.ab1	CUST_16621_PI416193500	NA	NA	NA	Fungus
18189	3	32	1	4	-11.018	-3.462	6.03E-09	2.68E-07	549	craniferina_c17746	CUST_14276_PI416193500	296810838	XP_002845757.1	cgi121 [Arthroderma otae CBS 113480] 	Fungus
4128	124	14	6	7	9.635	3.268	2.01E-09	1.19E-07	550	craniferina_c27703	CUST_20011_PI416193496	NA	NA	NA	Fungus
36897	122	1536	80	281	-14.489	-3.857	2.54E-08	7.56E-07	551	craniferina_c24029	CUST_16525_PI416193496	NA	NA	NA	Fungus
36930	10	105	6	3	-13.35	-3.739	1.78E-08	5.84E-07	552	craniferina_c24321	CUST_16800_PI416193496	239606853	EEQ83840.1	conserved hypothetical protein [Ajellomyces dermatitidis ER-3]	Fungus
20572	6571	803	606	184	8.324	3.057	2.31E-10	2.49E-08	553	craniferina_c3850	CUST_5786_PI416193500	67904134	XP_682323.1	hypothetical protein AN9054.2 [Aspergillus nidulans FGSC A4] 	Algae
26443	194	14	12	1	13.693	3.775	2.09E-08	6.57E-07	554	craniferina_c14565	CUST_8043_PI416193496	NA	NA	NA	Fungus
20327	341	30	58	12	11.691	3.547	8.87E-09	3.48E-07	555	craniferina_c3774	CUST_5697_PI416193500	242783118	XP_002480135.1	"vacuolar segregation protein (Pep7), putative [Talaromyces stipitatus ATCC 10500] "	Fungus
10938	66	2	17	1	28.027	4.809	7.74E-08	1.71E-06	556	craniferina_c18318	CUST_11105_PI416193496	NA	NA	NA	Fungus
31233	549	68	105	6	8.024	3.004	1.06E-10	1.45E-08	557	craniferina_c10785	CUST_11505_PI416193500	119194607	XP_001247907.1	hypothetical protein CIMG_01678 [Coccidioides immitis RS]	Algae
6117	10963	1029	589	94	10.674	3.416	5.61E-09	2.54E-07	558	craniferina_c1167	CUST_2083_PI416193500	226454301	EEH51607.1	predicted protein [Micromonas pusilla CCMP1545]	Algae
9102	399	45	5	8	9	3.17	1.19E-09	8.03E-08	559	craniferina_c18780	CUST_11543_PI416193496	NA	NA	NA	Algae
16013	253	2623	187	246	-12.665	-3.663	1.62E-08	5.45E-07	560	craniferina_c14710	CUST_13075_PI416193500	116180328	XP_001220013.1	hypothetical protein CHGG_00792 [Chaetomium globosum CBS 148.51] 	Fungus
7431	375	13	180	4	27.512	4.782	8.01E-08	1.75E-06	561	craniferina_c8323	CUST_9972_PI416193500	NA	NA	NA	Fungus
42340	11765	952	1704	163	12.398	3.632	1.46E-08	5.10E-07	562	craniferina_c5736	CUST_7773_PI416193500	156032864	XP_001585269.1	hypothetical protein SS1G_13838 [Sclerotinia sclerotiorum 1980] 	Fungus
34331	1691	141	536	51	12.026	3.588	1.18E-08	4.33E-07	563	craniferina_c4773	CUST_6769_PI416193500	119193080	XP_001247146.1	hypothetical protein CIMG_00917 [Coccidioides immitis RS]	Fungus
11433	844	93	48	19	9.202	3.202	1.81E-09	1.10E-07	564	craniferina_c9303	CUST_10660_PI416193500	258570899	XP_002544253.1	conserved hypothetical protein [Uncinocarpus reesii 1704] 	Fungus
22946	1160	100	259	23	11.634	3.54	1.03E-08	3.92E-07	565	craniferina_c23229	CUST_15771_PI416193496	NA	NA	NA	Algae
650	27	225	7	10	-8.39	-3.069	4.03E-10	3.69E-08	566	craniferina_c20704	CUST_13378_PI416193496	NA	NA	NA	Algae
11105	928	4	120	4	289.08	8.175	2.15E-07	3.77E-06	567	craniferina_c11053	CUST_5214_PI416193496	154275976	XP_001538833.1	hypothetical protein HCAG_06438 [Ajellomyces capsulatus NAm1] 	Fungus
30260	15227	970	2139	169	15.774	3.979	3.78E-08	1.01E-06	568	Cr_DMini_1249D12.ab1	CUST_16620_PI416193500	NA	NA	NA	Fungus
7397	32	502	14	126	-16.307	-4.027	4.26E-08	1.11E-06	569	craniferina_c26578	CUST_18936_PI416193496	NA	NA	NA	Fungus
13078	7	67	1	4	-10.234	-3.355	4.52E-09	2.15E-07	570	craniferina_c14354	CUST_7863_PI416193496	NA	NA	NA	Fungus
39303	974	52	418	12	17.7	4.146	4.99E-08	1.23E-06	571	craniferina_c7821	CUST_3041_PI416193496	NA	NA	NA	Fungus
12881	86	5	31	3	18.963	4.245	5.76E-08	1.37E-06	572	craniferina_c12884	CUST_6619_PI416193496	NA	NA	NA	Fungus
220	158	2031	91	292	-14.36	-3.844	3.02E-08	8.59E-07	573	craniferina_c14156	CUST_7700_PI416193496	NA	NA	NA	Fungus
19965	697	48	186	10	14.484	3.856	3.21E-08	9.02E-07	574	craniferina_c18860	CUST_11618_PI416193496	NA	NA	NA	Algae
33046	101	739	34	67	-7.604	-2.927	4.34E-11	7.47E-09	575	craniferina_c19574	CUST_12297_PI416193496	NA	NA	NA	Fungus
39615	14801	85	5678	70	202.082	7.659	2.23E-07	3.88E-06	576	craniferina_c5731	CUST_7766_PI416193500	115401744	XP_001216460.1	hypothetical protein ATEG_07839 [Aspergillus terreus NIH2624] 	Fungus
21217	58	2	9	0	32.049	5.002	9.97E-08	2.07E-06	577	craniferina_c11883	CUST_12130_PI416193500	189192418	XP_001932548.1	alpha-glucosidase [Pyrenophora tritici-repentis Pt-1C-BFP] 	Algae
38272	15257	1262	3233	103	11.917	3.575	1.34E-08	4.77E-07	578	Cr_DMini_2305A01.ab1	CUST_16702_PI416193500	169763250	XP_001727525.1	hypothetical protein [Aspergillus oryzae RIB40] 	Fungus
15867	233	19	50	6	12.721	3.669	1.96E-08	6.29E-07	579	craniferina_c16538	CUST_9642_PI416193496	295659520	XP_002790318.1	ubiquitin conjugation factor E4 [Paracoccidioides brasiliensis Pb01] 	Fungus
21677	365	3191	73	552	-8.785	-3.135	1.20E-09	8.05E-08	580	craniferina_c8848	CUST_3657_PI416193496	NA	NA	NA	Fungus
28415	4322	490	414	118	8.949	3.162	1.70E-09	1.05E-07	581	craniferina_c13166	CUST_6857_PI416193496	NA	NA	NA	Algae
25714	30	2	5	1	12.396	3.632	1.73E-08	5.75E-07	582	craniferina_c19806	CUST_12521_PI416193496	70720934	BAE06849.1	hypothetical protein [Epichloe festucae]	Algae
18940	68	580	20	80	-8.742	-3.128	1.19E-09	8.03E-08	583	craniferina_c10483	CUST_11325_PI416193500	238496775	XP_002379623.1	"GATA transcription factor (AreB), putative [Aspergillus flavus NRRL3357] "	Fungus
26127	2	21	0	7	-10.822	-3.436	8.21E-09	3.33E-07	584	craniferina_c28087	CUST_20342_PI416193496	NA	NA	NA	Fungus
10019	86	6	25	3	17.562	4.134	5.46E-08	1.32E-06	585	craniferina_c1608	CUST_212_PI416193496	261355507	EEY17935.1	homocitrate synthase [Verticillium albo-atrum VaMs.102]	Fungus
2102	375	14	98	13	35.495	5.15	1.14E-07	2.28E-06	586	craniferina_c14058	CUST_12847_PI416193500	169625083	XP_001805946.1	hypothetical protein SNOG_15808 [Phaeosphaeria nodorum SN15] 	Fungus
29456	88	694	17	1	-8.022	-3.004	2.46E-10	2.58E-08	587	craniferina_c12710	CUST_12448_PI416193500	169626323	XP_001806562.1	hypothetical protein SNOG_16446 [Phaeosphaeria nodorum SN15] 	Fungus
23544	1386	104	515	6	12.736	3.671	2.10E-08	6.59E-07	588	craniferina_c18742	CUST_11506_PI416193496	NA	NA	NA	Fungus
7403	6	45	1	15	-8.029	-3.005	2.84E-10	2.89E-08	589	craniferina_c28123	CUST_20367_PI416193496	NA	NA	NA	Fungus
25011	31	2	4	0	15.992	3.999	4.65E-08	1.18E-06	590	craniferina_c7599	CUST_9373_PI416193500	NA	NA	NA	Fungus
27591	5853	39	3058	14	147.081	7.2	2.28E-07	3.95E-06	591	craniferina_lrc28418	CUST_20607_PI416193496	NA	NA	NA	Fungus
11543	5787	564	794	79	10.265	3.36	6.14E-09	2.72E-07	592	craniferina_c14172	CUST_7713_PI416193496	159481478	XP_001698806.1	"ClpB chaperone, Hsp100 family [Chlamydomonas reinhardtii] "	Algae
16594	285	9	68	2	31.669	4.985	1.08E-07	2.20E-06	593	craniferina_c19181	CUST_11921_PI416193496	242809823	XP_002485453.1	integral membrane protein [Talaromyces stipitatus ATCC 10500] 	Fungus
5278	5558	42	220	36	165.961	7.375	2.34E-07	4.03E-06	594	craniferina_c2527	CUST_4121_PI416193500	258571499	XP_002544553.1	"NADH dehydrogenase (quinone), G subunit [Uncinocarpus reesii 1704] "	Fungus
20469	22	2	4	0	11.554	3.53	1.38E-08	4.88E-07	595	craniferina_c14736	CUST_13077_PI416193500	159125535	EDP50652.1	"thioredoxin reductase Trr1/Trr2, putative [Aspergillus fumigatus A1163]"	Fungus
12946	357	30	79	8	11.949	3.579	1.56E-08	5.32E-07	596	craniferina_c3709	CUST_5603_PI416193500	NA	NA	NA	Algae
44660	15	140	11	11	-11.992	-3.584	1.60E-08	5.41E-07	597	craniferina_c21416	CUST_14056_PI416193496	NA	NA	NA	Fungus
35903	22711	106	1798	93	272.806	8.092	2.49E-07	4.21E-06	598	Cr_WMidi_8449A11.ab1	CUST_18748_PI416193500	NA	NA	NA	Algae
33084	1078	8	101	10	222.982	7.801	2.48E-07	4.21E-06	599	craniferina_c24706	CUST_17158_PI416193496	115432974	XP_001216624.1	conserved hypothetical protein [Aspergillus terreus NIH2624] 	Fungus
32854	1148	126	57	38	9.37	3.228	3.29E-09	1.69E-07	600	craniferina_c12054	CUST_5949_PI416193496	NA	NA	NA	Fungus
4456	20872	201	4541	137	117.942	6.882	2.27E-07	3.94E-06	601	craniferina_c3576	CUST_5444_PI416193500	121703862	XP_001270195.1	short-chain dehydrogenase [Aspergillus clavatus NRRL 1] 	Fungus
8287	20512	310	154	127	69.775	6.125	1.83E-07	3.32E-06	602	craniferina_c10138	CUST_11131_PI416193500	189194569	XP_001933623.1	26S proteasome non-ATPase regulatory subunit 13 [Pyrenophora tritici-repentis Pt-1C-BFP] 	Algae
41584	16	193	5	19	-12.532	-3.648	2.12E-08	6.63E-07	603	craniferina_c2087	CUST_3520_PI416193500	189199124	XP_001935899.1	translation initiation factor eIF4B [Pyrenophora tritici-repentis Pt-1C-BFP] 	Fungus
10743	54	4	14	3	16.559	4.05	5.35E-08	1.30E-06	604	craniferina_c7467	CUST_9261_PI416193500	156051848	XP_001591885.1	hypothetical protein SS1G_07331 [Sclerotinia sclerotiorum 1980] 	Fungus
35899	3	38	1	7	-13.111	-3.713	2.60E-08	7.66E-07	605	craniferina_c18810	CUST_11571_PI416193496	NA	NA	NA	Algae
32551	3045	198	1302	8	14.51	3.859	4.03E-08	1.06E-06	606	craniferina_c24319	CUST_16798_PI416193496	NA	NA	NA	Fungus
20482	2	14	0	1	-6.824	-2.771	9.60E-15	1.35E-11	607	craniferina_c26308	CUST_18672_PI416193496	116195158	XP_001223391.1	hypothetical protein CHGG_04177 [Chaetomium globosum CBS 148.51] 	Fungus
7379	39	297	7	27	-7.601	-2.926	1.37E-10	1.74E-08	608	craniferina_c10585	CUST_11388_PI416193500	156048378	XP_001590156.1	hypothetical protein SS1G_08920 [Sclerotinia sclerotiorum 1980] 	Fungus
35869	40	285	2	32	-7.066	-2.821	3.48E-12	1.08E-09	609	craniferina_c4240	CUST_6227_PI416193500	NA	NA	NA	Algae
406	193	23	30	12	8.955	3.163	2.57E-09	1.42E-07	610	craniferina_c15441	CUST_13327_PI416193500	239607697	EEQ84684.1	G2-specific protein kinase NimA [Ajellomyces dermatitidis ER-3]	Algae
32635	1362	167	270	22	8.102	3.018	5.35E-10	4.53E-08	611	craniferina_c1741	CUST_2994_PI416193500	255947558	XP_002564546.1	Pc22g05110 [Penicillium chrysogenum Wisconsin 54-1255] 	Fungus
27749	2028	133	111	43	15.76	3.978	4.99E-08	1.23E-06	612	craniferina_c11735	CUST_5701_PI416193496	255955101	XP_002568303.1	Pc21g12760 [Penicillium chrysogenum Wisconsin 54-1255] 	Fungus
1914	81	576	1	65	-7.097	-2.827	6.79E-12	1.73E-09	613	craniferina_c24196	CUST_16685_PI416193496	NA	NA	NA	Fungus
27419	158	9	56	12	35.202	5.138	1.32E-07	2.58E-06	614	craniferina_c6882	CUST_8832_PI416193500	NA	NA	NA	Fungus
34406	52698	3479	9032	948	15.355	3.941	4.87E-08	1.21E-06	615	Cr_DMidi_9601D05.ab1	CUST_16314_PI416193500	295671647	XP_002796370.1	cytochrome P450 52A3 [Paracoccidioides brasiliensis Pb01] 	Fungus
3731	1926	113	623	24	16.839	4.074	5.95E-08	1.41E-06	616	craniferina_c9256	CUST_10629_PI416193500	189196742	XP_001934709.1	hypothetical protein PTRG_04376 [Pyrenophora tritici-repentis Pt-1C-BFP] 	Fungus
17873	26283	3672	1604	528	7.197	2.847	2.25E-11	4.42E-09	617	Cr_Mini_01B03.ab1	CUST_17858_PI416193500	NA	NA	NA	Algae
44102	30	206	8	9	-7.046	-2.817	4.41E-12	1.24E-09	618	craniferina_c25774	CUST_18162_PI416193496	296421455	XP_002840280.1	hypothetical protein [Tuber melanosporum Mel28] 	Algae
39819	75	3	12	0	28.395	4.828	1.16E-07	2.32E-06	619	craniferina_c1724	CUST_2965_PI416193500	225556490	EEH04778.1	phosphoglucomutase [Ajellomyces capsulatus G186AR]	Fungus
24204	382	11	124	14	59.663	5.899	1.97E-07	3.54E-06	620	craniferina_c12544	CUST_6339_PI416193496	212532971	XP_002146642.1	"cytochrome P450, putative [Penicillium marneffei ATCC 18224] "	Fungus
40852	3	45	1	21	-16.343	-4.031	6.06E-08	1.43E-06	621	craniferina_lrc12756	CUST_12464_PI416193500	295646697	ADG23099.1	molecular chaperone [Rhizoplaca chrysoleuca]	Fungus
3663	139	17	12	1	8.191	3.034	8.15E-10	6.02E-08	622	craniferina_c5586	CUST_7613_PI416193500	295668943	XP_002795020.1	E3 ubiquitin-protein ligase bre1 [Paracoccidioides brasiliensis Pb01] 	Fungus
33348	2	24	0	7	-11.704	-3.549	1.85E-08	6.00E-07	623	craniferina_c9562	CUST_4164_PI416193496	NA	NA	NA	Fungus
38873	779	66	166	21	12.109	3.598	2.14E-08	6.66E-07	624	craniferina_c16848	CUST_13901_PI416193500	NA	NA	NA	Algae
37015	121	11	17	5	12.732	3.67	2.81E-08	8.12E-07	625	craniferina_c10615	CUST_4905_PI416193496	169617596	XP_001802212.1	hypothetical protein SNOG_11981 [Phaeosphaeria nodorum SN15] 	Fungus
5786	262	1844	75	77	-7.238	-2.856	6.65E-11	1.04E-08	626	craniferina_c16900	CUST_13926_PI416193500	156056723	XP_001594285.1	hypothetical protein SS1G_04092 [Sclerotinia sclerotiorum 1980] 	Algae
30369	185	15	42	7	12.989	3.699	3.06E-08	8.67E-07	627	Cr_DMidi_9601G01.ab1	CUST_16359_PI416193500	255955015	XP_002568260.1	Pc21g12290 [Penicillium chrysogenum Wisconsin 54-1255] 	Algae
15439	43164	6277	1143	696	6.903	2.787	2.58E-12	8.56E-10	628	craniferina_c1890	CUST_3224_PI416193500	NA	NA	NA	Fungus
29947	39	297	6	53	-7.697	-2.944	3.26E-10	3.13E-08	629	craniferina_c22914	CUST_15471_PI416193496	NA	NA	NA	Fungus
12367	4	29	0	13	-7.045	-2.817	1.37E-11	3.08E-09	630	craniferina_c13970	CUST_12813_PI416193500	115396050	XP_001213664.1	predicted protein [Aspergillus terreus NIH2624] 	Algae
11234	17	349	6	37	-21.599	-4.433	9.77E-08	2.03E-06	631	craniferina_c6741	CUST_2372_PI416193496	NA	NA	NA	Fungus
27396	2	73	0	71	-27.885	-4.801	1.25E-07	2.45E-06	632	craniferina_c11126	CUST_11698_PI416193500	NA	NA	NA	Fungus
37026	5	75	0	19	-14.986	-3.906	5.20E-08	1.27E-06	633	craniferina_c14145	CUST_12886_PI416193500	NA	NA	NA	Fungus
37554	6168	175	1979	86	36.566	5.192	1.57E-07	2.94E-06	634	craniferina_c8644	CUST_10229_PI416193500	295665236	XP_002793169.1	conserved hypothetical protein [Paracoccidioides brasiliensis Pb01] 	Fungus
12770	71	562	30	81	-8.319	-3.056	1.33E-09	8.69E-08	635	craniferina_c10483	CUST_11326_PI416193500	238496775	XP_002379623.1	"GATA transcription factor (AreB), putative [Aspergillus flavus NRRL3357] "	Fungus
29893	307	34	61	10	9.218	3.204	5.01E-09	2.32E-07	636	craniferina_c6702	CUST_2343_PI416193496	296817431	XP_002849052.1	hscarg protein [Arthroderma otae CBS 113480] 	Fungus
36389	2533	104	651	69	27.275	4.77	1.27E-07	2.48E-06	637	craniferina_c8895	CUST_10405_PI416193500	156039377	XP_001586796.1	hypothetical protein SS1G_11825 [Sclerotinia sclerotiorum 1980] 	Fungus
13504	8002	584	2945	95	13.257	3.729	3.53E-08	9.61E-07	638	craniferina_c2584	CUST_482_PI416193496	296412210	XP_002835818.1	hypothetical protein [Tuber melanosporum Mel28] 	Fungus
26253	32	226	7	18	-7.098	-2.827	4.47E-11	7.62E-09	639	craniferina_c11773	CUST_5726_PI416193496	NA	NA	NA	Fungus
3981	358	3825	230	244	-12.545	-3.649	2.86E-08	8.23E-07	640	craniferina_lrc677	CUST_1233_PI416193500	119474181	XP_001258966.1	hypothetical protein NFIA_004250 [Neosartorya fischeri NRRL 181] 	Fungus
26634	24	317	14	2	-15.202	-3.926	5.60E-08	1.34E-06	641	craniferina_c20709	CUST_13383_PI416193496	NA	NA	NA	Fungus
23282	174	17	66	14	12.349	3.626	2.68E-08	7.84E-07	642	craniferina_c6882	CUST_8831_PI416193500	NA	NA	NA	Fungus
18098	36	2	7	0	18.007	4.17	8.02E-08	1.75E-06	643	craniferina_c10817	CUST_5050_PI416193496	NA	NA	NA	Fungus
842	36	703	19	163	-21.458	-4.423	1.08E-07	2.20E-06	644	craniferina_c4017	CUST_5971_PI416193500	119192604	XP_001246908.1	hypothetical protein CIMG_00679 [Coccidioides immitis RS]	Fungus
36420	27	2	8	0	11.916	3.575	2.29E-08	6.98E-07	645	craniferina_c7467	CUST_9262_PI416193500	156051848	XP_001591885.1	hypothetical protein SS1G_07331 [Sclerotinia sclerotiorum 1980] 	Fungus
21939	1119	121	48	40	9.594	3.262	7.00E-09	2.94E-07	646	craniferina_c9303	CUST_10659_PI416193500	258570899	XP_002544253.1	conserved hypothetical protein [Uncinocarpus reesii 1704] 	Fungus
38206	386	54	64	8	7.193	2.847	1.10E-10	1.50E-08	647	craniferina_c9356	CUST_10692_PI416193500	291178372	EFE34162.1	hypothetical protein ARB_07113 [Arthroderma benhamiae CBS 112371]	Fungus
4455	671	77	42	11	8.795	3.137	3.59E-09	1.81E-07	648	craniferina_c12257	CUST_12288_PI416193500	261351735	EEY14163.1	osmosensing histidine protein kinase SLN1 [Verticillium albo-atrum VaMs.102]	Algae
29476	28	274	12	20	-10.595	-3.405	1.37E-08	4.85E-07	649	craniferina_c12718	CUST_6484_PI416193496	NA	NA	NA	Algae
2563	1004	105	173	23	9.613	3.265	7.40E-09	3.07E-07	650	Cr_DMidi_5473D09.ab1	CUST_15852_PI416193500	156030683	XP_001584668.1	hypothetical protein SS1G_14437 [Sclerotinia sclerotiorum 1980] 	Fungus
23080	2307	76	359	41	33.559	5.069	1.65E-07	3.07E-06	651	craniferina_c27529	CUST_19853_PI416193496	258563126	XP_002582308.1	heat shock protein HSP98 [Uncinocarpus reesii 1704] 	Fungus
4639	522	4	145	3	152.081	7.249	3.11E-07	5.01E-06	652	craniferina_lrc13530	CUST_7172_PI416193496	50312707	XP_453836.1	unnamed protein product [Kluyveromyces lactis]	Fungus
11480	25	3	7	1	9.488	3.246	7.18E-09	3.00E-07	653	craniferina_c27211	CUST_19549_PI416193496	169617988	XP_001802408.1	hypothetical protein SNOG_12178 [Phaeosphaeria nodorum SN15] 	Fungus
25402	30	3	2	2	10.573	3.402	1.46E-08	5.09E-07	654	craniferina_c11307	CUST_11807_PI416193500	189199888	XP_001936281.1	thioredoxin [Pyrenophora tritici-repentis Pt-1C-BFP] 	Algae
2700	6686	184	3034	73	35.794	5.162	1.79E-07	3.26E-06	655	craniferina_c8316	CUST_9964_PI416193500	NA	NA	NA	Algae
17729	33	220	6	2	-6.788	-2.763	1.04E-11	2.44E-09	656	craniferina_c5062	CUST_7088_PI416193500	212534950	XP_002147631.1	"proteasome component Pre6, putative [Penicillium marneffei ATCC 18224] "	Fungus
19934	844	103	114	13	8.166	3.03	1.54E-09	9.84E-08	657	craniferina_lrc887	CUST_1603_PI416193500	291183758	EFE39356.1	hypothetical protein TRV_05949 [Trichophyton verrucosum HKI 0517]	Fungus
11689	374	52	35	4	7.121	2.832	1.27E-10	1.66E-08	658	craniferina_c7544	CUST_9327_PI416193500	NA	NA	NA	Fungus
31705	15	143	4	17	-9.761	-3.287	8.94E-09	3.51E-07	659	craniferina_c10305	CUST_11219_PI416193500	169595254	XP_001791051.1	hypothetical protein SNOG_00362 [Phaeosphaeria nodorum SN15] 	Fungus
27740	6310	103	341	69	70.597	6.142	2.56E-07	4.29E-06	660	craniferina_c4026	CUST_5986_PI416193500	NA	NA	NA	Fungus
39042	56	4	7	1	16.387	4.034	7.82E-08	1.72E-06	661	craniferina_c15688	CUST_8962_PI416193496	NA	NA	NA	Fungus
1231	380	56	29	10	6.828	2.771	2.24E-11	4.42E-09	662	craniferina_c15771	CUST_9031_PI416193496	156043623	XP_001588368.1	hypothetical protein SS1G_10815 [Sclerotinia sclerotiorum 1980] 	Fungus
32381	1374	166	106	29	8.331	3.059	2.33E-09	1.32E-07	663	craniferina_lrc887	CUST_1604_PI416193500	291183758	EFE39356.1	hypothetical protein TRV_05949 [Trichophyton verrucosum HKI 0517]	Fungus
14094	896	6700	308	361	-7.753	-2.955	7.99E-10	5.95E-08	664	craniferina_c9593	CUST_10807_PI416193500	154321153	XP_001559892.1	hypothetical protein BC1G_01451 [Botryotinia fuckeliana B05.10] 	Fungus
33765	30	371	10	62	-12.589	-3.654	3.59E-08	9.71E-07	665	craniferina_c21362	CUST_14006_PI416193496	NA	NA	NA	Fungus
14156	12	88	2	12	-7.047	-2.817	1.05E-10	1.45E-08	666	craniferina_c9216	CUST_10600_PI416193500	NA	NA	NA	Fungus
31857	459	5428	346	261	-14.377	-3.846	5.86E-08	1.39E-06	667	craniferina_c15346	CUST_8690_PI416193496	NA	NA	NA	Fungus
19326	5906	182	588	71	33.871	5.082	1.84E-07	3.34E-06	668	craniferina_c1413	CUST_2485_PI416193500	169617550	XP_001802189.1	hypothetical protein SNOG_11957 [Phaeosphaeria nodorum SN15] 	Fungus
40067	99	6	30	3	19.446	4.281	1.09E-07	2.22E-06	669	craniferina_c27672	CUST_15238_PI416193500	NA	NA	NA	Fungus
17306	4420	39673	3071	3500	-10.568	-3.402	1.63E-08	5.48E-07	670	craniferina_c2605	CUST_4225_PI416193500	156030677	XP_001584665.1	hypothetical protein SS1G_14434 [Sclerotinia sclerotiorum 1980] 	Fungus
3084	45	305	1	36	-6.709	-2.746	7.94E-12	1.95E-09	671	craniferina_c4175	CUST_6147_PI416193500	242825158	XP_002488383.1	conserved hypothetical protein [Talaromyces stipitatus ATCC 10500] 	Fungus
12938	2631	60	623	40	49.277	5.623	2.33E-07	4.01E-06	672	craniferina_c15490	CUST_8805_PI416193496	67516689	XP_658230.1	hypothetical protein AN0626.2 [Aspergillus nidulans FGSC A4] 	Fungus
23478	2909	344	666	30	8.322	3.057	2.57E-09	1.42E-07	673	craniferina_c7787	CUST_3020_PI416193496	NA	NA	NA	Fungus
32568	15177	96	5815	79	181.542	7.504	3.61E-07	5.63E-06	674	craniferina_c5731	CUST_7765_PI416193500	115401744	XP_001216460.1	hypothetical protein ATEG_07839 [Aspergillus terreus NIH2624] 	Fungus
13195	23	2	5	0	11.536	3.528	2.60E-08	7.66E-07	675	craniferina_c24550	CUST_17015_PI416193496	NA	NA	NA	Fungus
21925	71	816	39	131	-12.575	-3.652	3.86E-08	1.03E-06	676	craniferina_c17627	CUST_10491_PI416193496	NA	NA	NA	Algae
32307	14	131	1	29	-9.064	-3.18	6.97E-09	2.94E-07	677	craniferina_c16427	CUST_9552_PI416193496	159029209	CAO87569.1	aldH [Microcystis aeruginosa PCC 7806]	Fungus
32086	307	38	82	4	7.953	2.992	1.48E-09	9.47E-08	678	craniferina_c25966	CUST_18347_PI416193496	NA	NA	NA	Fungus
18972	16	2	4	0	8.384	3.068	2.88E-09	1.54E-07	679	craniferina_c10522	CUST_4845_PI416193496	NA	NA	NA	Fungus
12182	18	2	2	0	9.749	3.285	1.09E-08	4.09E-07	680	craniferina_c4705	CUST_1354_PI416193496	240272863	EER36388.1	flotillin domain-containing protein [Ajellomyces capsulatus H143]	Fungus
13805	7	51	3	14	-7.949	-2.991	1.61E-09	1.02E-07	681	craniferina_c13323	CUST_6993_PI416193496	256724231	EEU37602.1	predicted protein [Nectria haematococca mpVI 77-13-4]	Fungus
6790	59	476	7	70	-8.002	-3	1.72E-09	1.06E-07	682	craniferina_c27168	CUST_19507_PI416193496	NA	NA	NA	Fungus
21367	1478	14	1114	8	103.367	6.692	3.40E-07	5.37E-06	683	Cr_DMidi_5281B05.ab1	CUST_15651_PI416193500	255079190	XP_002503175.1	predicted protein [Micromonas sp. RCC299] 	Algae
9041	9521	876	665	127	10.927	3.45	2.18E-08	6.75E-07	684	craniferina_c4364	CUST_1183_PI416193496	NA	NA	NA	Algae
40839	4056	35733	2820	3324	-10.424	-3.382	1.71E-08	5.67E-07	685	craniferina_c2605	CUST_4226_PI416193500	156030677	XP_001584665.1	hypothetical protein SS1G_14434 [Sclerotinia sclerotiorum 1980] 	Fungus
6722	328	2188	95	120	-6.869	-2.78	9.35E-11	1.34E-08	686	craniferina_c16900	CUST_13925_PI416193500	156056723	XP_001594285.1	hypothetical protein SS1G_04092 [Sclerotinia sclerotiorum 1980] 	Algae
7424	95	856	19	101	-9.093	-3.185	8.25E-09	3.34E-07	687	craniferina_c15140	CUST_8522_PI416193496	169616316	XP_001801573.1	hypothetical protein SNOG_11329 [Phaeosphaeria nodorum SN15] 	Fungus
42720	139	16	18	4	8.833	3.143	6.42E-09	2.79E-07	688	craniferina_c19534	CUST_14507_PI416193500	291186614	EFE42038.1	hypothetical protein TRV_03216 [Trichophyton verrucosum HKI 0517]	Fungus
34828	2	34	0	6	-17.234	-4.107	1.01E-07	2.08E-06	689	craniferina_c13856	CUST_7453_PI416193496	NA	NA	NA	Fungus
26336	986	147	18	23	6.76	2.757	6.37E-11	1.01E-08	690	craniferina_c23859	CUST_16364_PI416193496	NA	NA	NA	Fungus
37208	10342	1063	1233	120	9.73	3.282	1.23E-08	4.48E-07	691	craniferina_c5736	CUST_7774_PI416193500	156032864	XP_001585269.1	hypothetical protein SS1G_13838 [Sclerotinia sclerotiorum 1980] 	Fungus
40833	6	45	1	5	-7.149	-2.838	3.17E-10	3.08E-08	692	craniferina_c7680	CUST_2953_PI416193496	156059168	XP_001595507.1	hypothetical protein SS1G_03596 [Sclerotinia sclerotiorum 1980] 	Fungus
37543	25449	3789	1416	547	6.754	2.756	6.41E-11	1.01E-08	693	craniferina_lrc1285	CUST_2264_PI416193500	242774074	XP_002478369.1	xylitol dehydrogenase XdhB [Talaromyces stipitatus ATCC 10500] 	Algae
30949	10	136	3	17	-13.279	-3.731	5.25E-08	1.28E-06	694	craniferina_c10672	CUST_11440_PI416193500	39971523	XP_367152.1	hypothetical protein MGG_07077 [Magnaporthe oryzae 70-15] 	Fungus
41697	10	79	2	5	-8.029	-3.005	2.29E-09	1.31E-07	695	craniferina_lrc24773	CUST_17219_PI416193496	NA	NA	NA	Fungus
31351	99	14	14	3	6.991	2.805	1.88E-10	2.14E-08	696	craniferina_c7438	CUST_9242_PI416193500	169625148	XP_001805978.1	hypothetical protein SNOG_15843 [Phaeosphaeria nodorum SN15] 	Fungus
44907	2441	322	169	85	7.761	2.956	1.59E-09	1.00E-07	697	craniferina_c21125	CUST_13779_PI416193496	145245211	XP_001394873.1	hypothetical protein An11g09150 [Aspergillus niger] 	Fungus
43583	31	4	5	1	7.301	2.868	6.41E-10	5.19E-08	698	craniferina_c13000	CUST_6712_PI416193496	NA	NA	NA	Fungus
9379	236	33	44	8	7.175	2.843	4.26E-10	3.85E-08	699	craniferina_c9356	CUST_10691_PI416193500	291178372	EFE34162.1	hypothetical protein ARB_07113 [Arthroderma benhamiae CBS 112371]	Fungus
42288	467	3139	39	115	-6.739	-2.753	7.26E-11	1.11E-08	700	craniferina_c11271	CUST_5370_PI416193496	169612459	XP_001799647.1	hypothetical protein SNOG_09352 [Phaeosphaeria nodorum SN15] 	Fungus
27077	3175	230	546	42	13.824	3.789	6.49E-08	1.50E-06	701	craniferina_c4718	CUST_6705_PI416193500	NA	NA	NA	Fungus
26146	1076	138	60	12	7.816	2.966	1.90E-09	1.14E-07	702	craniferina_c20443	CUST_13132_PI416193496	259487230	CBF85739.1	"TPA: flavin-binding monooxygenase, putative (AFU_orthologue; AFUA_2G17490) [Aspergillus nidulans FGSC A4]"	Fungus
10228	60	432	14	41	-7.292	-2.866	7.00E-10	5.47E-08	703	craniferina_c15080	CUST_8477_PI416193496	NA	NA	NA	Fungus
28274	191	16	36	8	12.624	3.658	4.78E-08	1.19E-06	704	craniferina_c27390	CUST_19716_PI416193496	NA	NA	NA	Fungus
32157	4848	31	582	11	164.368	7.361	4.21E-07	6.35E-06	705	Cr_DMidi_9697D10.ab1	CUST_16471_PI416193500	156057509	XP_001594678.1	predicted protein [Sclerotinia sclerotiorum 1980] 	Fungus
14661	688	82	40	16	8.526	3.092	5.55E-09	2.52E-07	706	craniferina_c12257	CUST_12287_PI416193500	261351735	EEY14163.1	osmosensing histidine protein kinase SLN1 [Verticillium albo-atrum VaMs.102]	Algae
3219	153	6	45	3	24.915	4.639	1.92E-07	3.46E-06	707	craniferina_c18262	CUST_11053_PI416193496	240108704	EER26878.1	Cytochrome P450 family protein [Coccidioides posadasii C735 delta SOWgp]	Fungus
28465	28	2	6	0	14.397	3.848	7.66E-08	1.70E-06	708	craniferina_c14736	CUST_13078_PI416193500	159125535	EDP50652.1	"thioredoxin reductase Trr1/Trr2, putative [Aspergillus fumigatus A1163]"	Fungus
28509	27	458	16	54	-19.685	-4.299	1.49E-07	2.82E-06	709	craniferina_c13844	CUST_7443_PI416193496	268570134	XP_002640700.1	C. briggsae CBR-DNJ-12 protein [Caenorhabditis briggsae] 	Fungus
41746	15	99	2	4	-6.546	-2.711	3.01E-11	5.53E-09	710	craniferina_c10585	CUST_11387_PI416193500	156048378	XP_001590156.1	hypothetical protein SS1G_08920 [Sclerotinia sclerotiorum 1980] 	Fungus
14833	115	862	36	148	-7.678	-2.941	1.81E-09	1.10E-07	711	craniferina_c4647	CUST_1326_PI416193496	154281085	XP_001541355.1	predicted protein [Ajellomyces capsulatus NAm1] 	Fungus
23560	6614	1073	470	14	6.155	2.622	1.22E-14	1.38E-11	712	craniferina_c3335	CUST_5152_PI416193500	NA	NA	NA	Fungus
5579	18741	1773	3440	373	10.604	3.407	2.38E-08	7.18E-07	713	craniferina_lrc10650	CUST_11425_PI416193500	119498465	XP_001265990.1	"serine/threonine protein kinase, putative [Neosartorya fischeri NRRL 181] "	Fungus
15101	290	32	45	1	8.866	3.148	8.82E-09	3.47E-07	714	craniferina_c26916	CUST_19264_PI416193496	67537968	XP_662758.1	hypothetical protein AN5154.2 [Aspergillus nidulans FGSC A4] 	Fungus
44391	1104	72	593	33	14.905	3.898	8.95E-08	1.90E-06	715	craniferina_c27234	CUST_19568_PI416193496	239615219	EEQ92206.1	acetoacetyl-CoA reductase [Ajellomyces dermatitidis ER-3]	Fungus
27937	87	558	7	26	-6.423	-2.683	1.69E-11	3.62E-09	716	craniferina_c11503	CUST_5539_PI416193496	115400841	XP_001216009.1	predicted protein [Aspergillus terreus NIH2624] 	Fungus
29132	137	9	37	4	16.241	4.022	1.09E-07	2.21E-06	717	craniferina_c20216	CUST_12916_PI416193496	NA	NA	NA	Algae
12916	10072	95	935	57	117.992	6.883	4.32E-07	6.49E-06	718	craniferina_c4242	CUST_6232_PI416193500	145258469	XP_001402060.1	hypothetical protein An04g06990 [Aspergillus niger] 	Fungus
16132	994	11	137	11	119.229	6.898	4.36E-07	6.53E-06	719	craniferina_c6341	CUST_8353_PI416193500	121709313	XP_001272382.1	conserved hypothetical protein [Aspergillus clavatus NRRL 1] 	Algae
23655	3180	315	1314	15	9.559	3.257	1.59E-08	5.38E-07	720	craniferina_c10188	CUST_4608_PI416193496	240106172	EER24365.1	Ferric reductase NAD binding domain containing protein [Coccidioides posadasii C735 delta SOWgp]	Algae
3438	48	350	1	24	-7.217	-2.851	8.57E-10	6.29E-08	721	craniferina_c8671	CUST_10253_PI416193500	NA	NA	NA	Fungus
41373	2722	103	505	18	26.517	4.729	2.25E-07	3.92E-06	722	craniferina_c23571	CUST_16093_PI416193496	NA	NA	NA	Algae
1779	13312	419	3755	122	31.87	4.994	2.52E-07	4.26E-06	723	craniferina_c7402	CUST_2793_PI416193496	255953615	XP_002567560.1	Pc21g05140 [Penicillium chrysogenum Wisconsin 54-1255] 	Algae
35946	33	218	8	49	-6.588	-2.72	1.10E-10	1.50E-08	724	craniferina_c23718	CUST_16231_PI416193496	NA	NA	NA	Algae
9270	228	1812	139	268	-8.893	-3.153	1.10E-08	4.09E-07	725	Cr_Mini_01B04.ab1	CUST_17860_PI416193500	NA	NA	NA	Fungus
8583	1551	202	120	55	7.836	2.97	3.02E-09	1.59E-07	726	craniferina_c28241	CUST_15351_PI416193500	242788071	XP_002481148.1	metallopeptidase MepB [Talaromyces stipitatus ATCC 10500] 	Fungus
18219	37	271	4	30	-7.278	-2.864	1.19E-09	8.03E-08	727	craniferina_c4134	CUST_6095_PI416193500	156037870	XP_001586662.1	hypothetical protein SS1G_12649 [Sclerotinia sclerotiorum 1980] 	Fungus
25600	21562	2126	3839	499	10.214	3.352	2.27E-08	6.93E-07	728	craniferina_lrc10650	CUST_11426_PI416193500	119498465	XP_001265990.1	"serine/threonine protein kinase, putative [Neosartorya fischeri NRRL 181] "	Fungus
1119	48900	7231	2051	402	6.766	2.758	2.52E-10	2.62E-08	729	craniferina_c2191	CUST_3660_PI416193500	261196133	XP_002624470.1	deubiquitination-protection protein dph1 [Ajellomyces dermatitidis SLH14081] 	Fungus
42867	1760	203	509	99	9.094	3.185	1.41E-08	4.97E-07	730	craniferina_c1836	CUST_3132_PI416193500	121703948	XP_001270238.1	"acetylglutamate kinase, putative [Aspergillus clavatus NRRL 1] "	Fungus
16911	4283	99	859	60	47.743	5.577	3.25E-07	5.19E-06	731	craniferina_c14242	CUST_12919_PI416193500	226292293	EEH47713.1	conserved hypothetical protein [Paracoccidioides brasiliensis Pb18]	Algae
21488	4252	102	915	55	44.786	5.485	3.16E-07	5.07E-06	732	craniferina_c14242	CUST_12920_PI416193500	226292293	EEH47713.1	conserved hypothetical protein [Paracoccidioides brasiliensis Pb18]	Algae
35832	136	6	13	2	25.772	4.688	2.29E-07	3.97E-06	733	craniferina_c26389	CUST_18752_PI416193496	239610214	EEQ87201.1	phospholipase [Ajellomyces dermatitidis ER-3]	Fungus
21025	14251	1271	3276	247	11.141	3.478	3.68E-08	9.86E-07	734	craniferina_c5389	CUST_7424_PI416193500	115388461	XP_001211736.1	conserved hypothetical protein [Aspergillus terreus NIH2624] 	Fungus
33235	894	82	195	32	11.262	3.493	4.02E-08	1.06E-06	735	craniferina_c16848	CUST_13902_PI416193500	NA	NA	NA	Algae
9369	89	576	11	73	-6.465	-2.693	8.71E-11	1.28E-08	736	craniferina_c20635	CUST_13310_PI416193496	169775089	XP_001822012.1	hypothetical protein [Aspergillus oryzae RIB40] 	Fungus
43398	47	7	13	3	7.692	2.943	2.80E-09	1.50E-07	737	Cr_DMini_865B11.ab1	CUST_17560_PI416193500	289619651	CBI53934.1	unnamed protein product [Sordaria macrospora]	Fungus
1645	106124	13104	7947	2825	8.202	3.036	5.90E-09	2.63E-07	738	craniferina_c15130	CUST_8516_PI416193496	291173564	EFE29389.1	"polyubiquitin UbiD/Ubi4, putative [Arthroderma benhamiae CBS 112371]"	Fungus
23779	3	47	3	6	-16.956	-4.084	1.39E-07	2.66E-06	739	craniferina_c9507	CUST_4123_PI416193496	NA	NA	NA	Fungus
7325	18	221	4	49	-12.371	-3.629	5.82E-08	1.39E-06	740	craniferina_c23660	CUST_16176_PI416193496	156034607	XP_001585722.1	hypothetical protein SS1G_13238 [Sclerotinia sclerotiorum 1980] 	Fungus
10365	473	72	82	22	6.75	2.755	3.13E-10	3.05E-08	741	craniferina_c4716	CUST_6704_PI416193500	67522511	XP_659316.1	hypothetical protein AN1712.2 [Aspergillus nidulans FGSC A4] 	Algae
13311	26	3	8	1	10.209	3.352	2.55E-08	7.56E-07	742	craniferina_c12790	CUST_6544_PI416193496	NA	NA	NA	Fungus
40265	57	6	4	5	11.231	3.489	4.22E-08	1.10E-06	743	craniferina_c12788	CUST_6542_PI416193496	NA	NA	NA	Algae
44084	3373	31	135	30	150.612	7.235	5.10E-07	7.37E-06	744	craniferina_c27082	CUST_19426_PI416193496	NA	NA	NA	Fungus
44275	27	4	2	1	7.814	2.966	3.82E-09	1.90E-07	745	craniferina_c7146	CUST_9020_PI416193500	239612898	EEQ89885.1	U3 small nucleolar RNA associated protein [Ajellomyces dermatitidis ER-3]	Fungus
5862	729	113	55	18	6.517	2.704	1.37E-10	1.74E-08	746	craniferina_c26350	CUST_18714_PI416193496	NA	NA	NA	Algae
18514	2	26	0	15	-12.747	-3.672	6.80E-08	1.55E-06	747	craniferina_c16780	CUST_13873_PI416193500	169624582	XP_001805696.1	hypothetical protein SNOG_20176 [Phaeosphaeria nodorum SN15] 	Fungus
31824	10501	1568	2569	50	6.567	2.715	1.81E-10	2.10E-08	748	craniferina_c10705	CUST_4974_PI416193496	NA	NA	NA	Fungus
6109	163	23	19	6	7.336	2.875	1.91E-09	1.14E-07	749	craniferina_lrc310	CUST_586_PI416193500	119473247	XP_001258541.1	hypothetical protein NFIA_060000 [Neosartorya fischeri NRRL 181] 	Fungus
44649	90345	10266	12896	1483	8.799	3.137	1.26E-08	4.56E-07	750	Cr_WMini_1633D06.ab1	CUST_19164_PI416193500	NA	NA	NA	Fungus
29619	2711	412	122	53	6.615	2.726	2.31E-10	2.49E-08	751	craniferina_c12459	CUST_6267_PI416193496	225561859	EEH10139.1	hemolysin-III family protein [Ajellomyces capsulatus G186AR]	Algae
32135	575	74	147	1	7.647	2.935	3.07E-09	1.60E-07	752	craniferina_c12886	CUST_6621_PI416193496	242769032	XP_002341687.1	sulfate transporter family protein [Talaromyces stipitatus ATCC 10500] 	Algae
39312	22	156	6	47	-7.063	-2.82	9.09E-10	6.55E-08	753	craniferina_c10305	CUST_11220_PI416193500	169595254	XP_001791051.1	hypothetical protein SNOG_00362 [Phaeosphaeria nodorum SN15] 	Fungus
30454	339	49	44	13	7.02	2.811	8.05E-10	5.97E-08	754	craniferina_c12399	CUST_6213_PI416193496	NA	NA	NA	Algae
8784	13	96	4	15	-7.591	-2.924	2.96E-09	1.57E-07	755	craniferina_c16732	CUST_13851_PI416193500	NA	NA	NA	Fungus
16728	5217	257	421	33	20.337	4.346	2.07E-07	3.65E-06	756	craniferina_lrc567	CUST_1047_PI416193500	NA	NA	NA	Fungus
30354	332	45	127	7	7.062	2.82	1.01E-09	7.05E-08	757	craniferina_c9789	CUST_4324_PI416193496	NA	NA	NA	Fungus
25418	4866	544	743	101	8.972	3.165	1.58E-08	5.38E-07	758	craniferina_lrc28209	CUST_15331_PI416193500	256726687	EEU40047.1	cytosolic probable CTT1-catalase T [Nectria haematococca mpVI 77-13-4]	Fungus
40075	19586	3026	2112	472	6.5	2.701	1.76E-10	2.07E-08	759	craniferina_c23164	CUST_15709_PI416193496	NA	NA	NA	Fungus
24929	931	2	365	0	462.489	8.853	5.94E-07	8.29E-06	760	craniferina_c6227	CUST_8247_PI416193500	67523905	XP_660012.1	hypothetical protein AN2408.2 [Aspergillus nidulans FGSC A4] 	Fungus
4522	43	4	4	3	12.652	3.661	7.21E-08	1.62E-06	761	craniferina_c6278	CUST_8303_PI416193500	119478877	XP_001259472.1	XPG I-region protein [Neosartorya fischeri NRRL 181] 	Fungus
31904	71864	8601	4451	1978	8.483	3.085	9.77E-09	3.75E-07	762	Cr_WMidi_9889F01.ab1	CUST_19050_PI416193500	164425738	XP_955944.2	hypothetical protein NCU04553 [Neurospora crassa OR74A] 	Fungus
40083	66	2	7	0	27.658	4.79	2.80E-07	4.61E-06	763	craniferina_c18147	CUST_10946_PI416193496	NA	NA	NA	Fungus
27143	22	186	7	43	-8.538	-3.094	1.05E-08	3.97E-07	764	craniferina_lrc14227	CUST_7760_PI416193496	2851426	P00798.2	PENP_PENJARecName: Full=Penicillopepsin; AltName: Full=Peptidase A 	Algae
2987	2321	2	1268	0	956.589	9.902	6.08E-07	8.44E-06	765	Cr_WMini_769B01.ab1	CUST_19949_PI416193500	NA	NA	NA	Fungus
25130	2928	224	605	77	13.45	3.75	8.93E-08	1.90E-06	766	craniferina_c2798	CUST_4469_PI416193500	189188444	XP_001930561.1	predicted protein [Pyrenophora tritici-repentis Pt-1C-BFP] 	Algae
18603	61	359	2	36	-5.886	-2.557	2.14E-13	1.36E-10	767	craniferina_c14294	CUST_12945_PI416193500	169777229	XP_001823080.1	hypothetical protein [Aspergillus oryzae RIB40] 	Fungus
37069	605	83	103	27	7.483	2.904	3.04E-09	1.59E-07	768	craniferina_c7640	CUST_2925_PI416193496	154302177	XP_001551499.1	hypothetical protein BC1G_09769 [Botryotinia fuckeliana B05.10] 	Fungus
40117	21	330	8	34	-16.635	-4.056	1.64E-07	3.06E-06	769	craniferina_c8815	CUST_3632_PI416193496	NA	NA	NA	Algae
38720	9087	543	1839	71	16.59	4.052	1.64E-07	3.06E-06	770	craniferina_c11912	CUST_5835_PI416193496	154288700	XP_001545105.1	hypothetical protein BC1G_16391 [Botryotinia fuckeliana B05.10] 	Fungus
17539	112	11	32	3	10.209	3.352	3.16E-08	8.90E-07	771	craniferina_c7639	CUST_9424_PI416193500	242762237	XP_002340335.1	"phenylalanine ammonia-lyase, putative [Talaromyces stipitatus ATCC 10500] "	Fungus
40835	25	147	4	7	-6.014	-2.588	4.84E-12	1.33E-09	772	craniferina_c8075	CUST_3185_PI416193496	289613384	CBI59637.1	unnamed protein product [Sordaria macrospora]	Fungus
10267	900	5	46	6	234.489	7.873	6.10E-07	8.46E-06	773	craniferina_c17689	CUST_10542_PI416193496	NA	NA	NA	Algae
31455	138	22	7	6	6.351	2.667	1.62E-10	1.96E-08	774	craniferina_c829	CUST_78_PI416193496	NA	NA	NA	Fungus
43716	5359	266	234	49	20.32	4.345	2.32E-07	4.00E-06	775	craniferina_lrc567	CUST_1048_PI416193500	NA	NA	NA	Fungus
20311	54	405	2	82	-7.418	-2.891	3.23E-09	1.67E-07	776	craniferina_c11004	CUST_5175_PI416193496	NA	NA	NA	Fungus
15587	358	54	30	16	6.872	2.781	9.11E-10	6.55E-08	777	craniferina_c7544	CUST_9328_PI416193500	NA	NA	NA	Fungus
11835	249	27	84	1	8.861	3.147	1.75E-08	5.80E-07	778	craniferina_c15546	CUST_8849_PI416193496	296416566	XP_002837947.1	hypothetical protein [Tuber melanosporum Mel28] 	Algae
19058	4041	104	2028	58	38.568	5.269	3.83E-07	5.91E-06	779	craniferina_c9115	CUST_3841_PI416193496	154309312	XP_001553990.1	predicted protein [Botryotinia fuckeliana B05.10] 	Fungus
21570	18	117	3	22	-6.565	-2.715	4.01E-10	3.69E-08	780	craniferina_c24296	CUST_16775_PI416193496	NA	NA	NA	Algae
30966	138	1277	89	186	-10.54	-3.398	4.03E-08	1.06E-06	781	Cr_Mini_01B04.ab1	CUST_17861_PI416193500	NA	NA	NA	Fungus
37578	110	918	7	178	-8.288	-3.051	9.71E-09	3.73E-07	782	craniferina_c22043	CUST_14653_PI416193496	291181536	EFE37300.1	NACHT and WD domain protein [Trichophyton verrucosum HKI 0517]	Fungus
6045	23	142	5	13	-6.279	-2.651	1.44E-10	1.78E-08	783	craniferina_c3177	CUST_701_PI416193496	NA	NA	NA	Fungus
27728	38777	6639	2908	1020	5.876	2.555	2.07E-12	7.34E-10	784	craniferina_lrc590	CUST_1085_PI416193500	154291075	XP_001546124.1	hypothetical protein BC1G_15425 [Botryotinia fuckeliana B05.10] 	Fungus
41051	54563	8198	234	471	6.663	2.736	6.18E-10	5.06E-08	785	craniferina_c2191	CUST_3659_PI416193500	261196133	XP_002624470.1	deubiquitination-protection protein dph1 [Ajellomyces dermatitidis SLH14081] 	Fungus
20371	1513	146	332	54	10.64	3.411	4.51E-08	1.15E-06	786	craniferina_c11003	CUST_5174_PI416193496	189198762	XP_001935718.1	ferric reductase [Pyrenophora tritici-repentis Pt-1C-BFP] 	Fungus
16681	6481	495	173	28	13.108	3.712	9.50E-08	1.99E-06	787	craniferina_c3128	CUST_4902_PI416193500	256729916	EEU43269.1	predicted protein [Nectria haematococca mpVI 77-13-4]	Fungus
23314	11202	984	2220	100	11.285	3.496	5.62E-08	1.35E-06	788	craniferina_c22456	CUST_15043_PI416193496	189196742	XP_001934709.1	hypothetical protein PTRG_04376 [Pyrenophora tritici-repentis Pt-1C-BFP] 	Algae
19916	178	25	16	3	7.073	2.822	2.03E-09	1.20E-07	789	craniferina_c25478	CUST_17886_PI416193496	121712886	XP_001274054.1	"NADPH-dependent FMN/FAD containing oxidoreductase, putative [Aspergillus clavatus NRRL 1] "	Fungus
12757	1561	210	135	51	7.581	2.922	5.05E-09	2.33E-07	790	craniferina_c28241	CUST_15352_PI416193500	242788071	XP_002481148.1	metallopeptidase MepB [Talaromyces stipitatus ATCC 10500] 	Fungus
20488	33	198	7	4	-6.115	-2.612	6.07E-11	9.71E-09	791	craniferina_c10036	CUST_4501_PI416193496	NA	NA	NA	Algae
43998	5464	71	1104	55	91.664	6.518	5.58E-07	7.88E-06	792	craniferina_c8259	CUST_3296_PI416193496	NA	NA	NA	Fungus
2389	3770	346	391	171	11.773	3.557	6.66E-08	1.53E-06	793	craniferina_lrc468	CUST_871_PI416193500	154301996	XP_001551409.1	hypothetical protein BC1G_10235 [Botryotinia fuckeliana B05.10] 	Algae
32836	110	991	26	146	-9.086	-3.184	2.29E-08	6.98E-07	794	craniferina_c25874	CUST_18257_PI416193496	145240645	XP_001392969.1	hypothetical protein An08g08560 [Aspergillus niger] 	Algae
30639	82	6	21	5	17.674	4.144	2.12E-07	3.73E-06	795	craniferina_c22580	CUST_15157_PI416193496	NA	NA	NA	Fungus
38472	12	99	5	18	-8.76	-3.131	1.82E-08	5.93E-07	796	craniferina_c2056	CUST_320_PI416193496	NA	NA	NA	Algae
36003	580	72	34	17	8.168	3.03	9.99E-09	3.82E-07	797	craniferina_c7948	CUST_3110_PI416193496	NA	NA	NA	Fungus
11779	2356	391	50	42	6.048	2.596	4.67E-11	7.91E-09	798	craniferina_c18688	CUST_11456_PI416193496	NA	NA	NA	Fungus
42243	1776	286	134	72	6.324	2.661	2.70E-10	2.77E-08	799	craniferina_c6490	CUST_8501_PI416193500	NA	NA	NA	Fungus
37855	174	3	200	0	35.06	5.132	3.99E-07	6.09E-06	800	craniferina_c20420	CUST_13109_PI416193496	NA	NA	NA	Fungus
8754	112	12	7	2	9.286	3.215	2.66E-08	7.79E-07	801	craniferina_c7547	CUST_2879_PI416193496	NA	NA	NA	Fungus
44306	144	1933	41	230	-13.743	-3.781	1.19E-07	2.37E-06	802	craniferina_c13054	CUST_6759_PI416193496	116205377	XP_001228499.1	hypothetical protein CHGG_10572 [Chaetomium globosum CBS 148.51] 	Algae
15978	7800	942	1591	163	8.258	3.046	1.18E-08	4.32E-07	803	craniferina_c7795	CUST_9532_PI416193500	NA	NA	NA	Algae
30924	14479	1374	3378	251	10.454	3.386	4.56E-08	1.17E-06	804	craniferina_c5389	CUST_7423_PI416193500	115388461	XP_001211736.1	conserved hypothetical protein [Aspergillus terreus NIH2624] 	Fungus
12606	47	6	1	1	8.175	3.031	1.14E-08	4.22E-07	805	craniferina_c11779	CUST_5729_PI416193496	225556076	EEH04366.1	conserved hypothetical protein [Ajellomyces capsulatus G186AR]	Fungus
12189	1540	20	533	11	82.92	6.374	5.81E-07	8.13E-06	806	craniferina_c4870	CUST_1432_PI416193496	NA	NA	NA	Fungus
32052	42	272	2	71	-6.272	-2.649	2.94E-10	2.94E-08	807	craniferina_c5461	CUST_7488_PI416193500	115389408	XP_001212209.1	predicted protein [Aspergillus terreus NIH2624] 	Fungus
16247	150	24	26	3	6.159	2.623	1.74E-10	2.05E-08	808	craniferina_c20345	CUST_13037_PI416193496	NA	NA	NA	Fungus
26348	65073	9238	2610	1513	7.101	2.828	3.15E-09	1.65E-07	809	Cr_DMini_865B12.ab1	CUST_17563_PI416193500	156058700	XP_001595273.1	hypothetical protein SS1G_03362 [Sclerotinia sclerotiorum 1980] 	Fungus
43924	30	307	7	57	-10.124	-3.34	4.30E-08	1.11E-06	810	craniferina_c926	CUST_1670_PI416193500	256721889	EEU35281.1	predicted protein [Nectria haematococca mpVI 77-13-4]	Fungus
41572	20	222	11	15	-12.292	-3.62	8.92E-08	1.90E-06	811	craniferina_lrc272	CUST_511_PI416193500	119481647	XP_001260852.1	benzoate 4-monooxygenase cytochrome P450 [Neosartorya fischeri NRRL 181] 	Algae
39178	46	329	24	80	-7.544	-2.915	6.69E-09	2.88E-07	812	craniferina_c24293	CUST_16772_PI416193496	NA	NA	NA	Fungus
23157	120	4	29	4	38.349	5.261	4.58E-07	6.79E-06	813	craniferina_c20518	CUST_13202_PI416193496	NA	NA	NA	Fungus
30572	67	4	2	2	19.211	4.264	2.76E-07	4.57E-06	814	craniferina_c10296	CUST_4686_PI416193496	NA	NA	NA	Algae
12035	24	142	6	8	-6.154	-2.622	2.07E-10	2.33E-08	815	craniferina_c7104	CUST_8988_PI416193500	NA	NA	NA	Fungus
22590	11803	1249	2050	187	9.424	3.236	3.45E-08	9.47E-07	816	craniferina_lrc28209	CUST_15332_PI416193500	256726687	EEU40047.1	cytosolic probable CTT1-catalase T [Nectria haematococca mpVI 77-13-4]	Fungus
12536	22883	3312	4564	739	6.935	2.794	2.52E-09	1.40E-07	817	craniferina_c7202	CUST_9057_PI416193500	146324729	XP_747212.2	transcriptional regulator PacG/VIB-1 [Aspergillus fumigatus Af293] 	Fungus
42070	47	301	9	42	-6.519	-2.705	8.59E-10	6.29E-08	818	craniferina_c6799	CUST_8776_PI416193500	189204308	XP_001938489.1	hypothetical protein PTRG_08157 [Pyrenophora tritici-repentis Pt-1C-BFP] 	Fungus
24640	19815	2517	4528	154	7.729	2.95	8.73E-09	3.45E-07	819	Cr_DMini_2305A01.ab1	CUST_16703_PI416193500	169763250	XP_001727525.1	hypothetical protein [Aspergillus oryzae RIB40] 	Fungus
13385	243	10	152	3	22.311	4.48	3.37E-07	5.33E-06	820	craniferina_c7452	CUST_9251_PI416193500	296416940	XP_002838127.1	hypothetical protein [Tuber melanosporum Mel28] 	Fungus
13035	39	251	4	26	-6.398	-2.678	6.85E-10	5.41E-08	821	craniferina_c4768	CUST_1385_PI416193496	NA	NA	NA	Fungus
44052	68	443	16	67	-6.63	-2.729	1.23E-09	8.20E-08	822	craniferina_c16093	CUST_9286_PI416193496	46111319	XP_382717.1	RS14_NEUCR 40S ribosomal protein S14 (CRP2) [Gibberella zeae PH-1]	Algae
5569	36	329	7	70	-9.101	-3.186	3.11E-08	8.78E-07	823	craniferina_c20714	CUST_13388_PI416193496	NA	NA	NA	Fungus
13022	1703	216	174	43	7.946	2.99	1.13E-08	4.20E-07	824	craniferina_c3212	CUST_5006_PI416193500	256734349	EEU47695.1	predicted protein [Nectria haematococca mpVI 77-13-4]	Fungus
26272	3	51	1	14	-20.816	-4.38	3.16E-07	5.07E-06	825	craniferina_c12112	CUST_5990_PI416193496	NA	NA	NA	Fungus
15823	573	42	273	17	13.363	3.74	1.33E-07	2.58E-06	826	craniferina_c4056	CUST_6020_PI416193500	NA	NA	NA	Fungus
8609	38	224	7	16	-6.001	-2.585	1.32E-10	1.70E-08	827	craniferina_c14183	CUST_7724_PI416193496	154297084	XP_001548970.1	hypothetical protein BC1G_12201 [Botryotinia fuckeliana B05.10] 	Algae
5327	107	620	17	56	-5.834	-2.544	3.29E-11	5.93E-09	828	craniferina_c4240	CUST_6228_PI416193500	NA	NA	NA	Algae
41046	1910	273	87	27	7.006	2.809	3.16E-09	1.65E-07	829	craniferina_c3212	CUST_5005_PI416193500	256734349	EEU47695.1	predicted protein [Nectria haematococca mpVI 77-13-4]	Fungus
29800	1246	9104	376	484	-7.537	-2.914	7.77E-09	3.18E-07	830	craniferina_lrc99	CUST_189_PI416193500	258575595	XP_002541979.1	40S ribosomal protein S15 [Uncinocarpus reesii 1704] 	Fungus
5373	77	2	13	0	36.822	5.203	4.86E-07	7.10E-06	831	craniferina_c8549	CUST_3462_PI416193496	NA	NA	NA	Fungus
13821	3941	468	655	54	8.375	3.066	1.83E-08	5.95E-07	832	craniferina_c7943	CUST_9666_PI416193500	116204493	XP_001228057.1	hypothetical protein CHGG_10130 [Chaetomium globosum CBS 148.51] 	Fungus
44486	57	8	12	4	7.906	2.983	1.17E-08	4.31E-07	833	craniferina_c5724	CUST_7754_PI416193500	NA	NA	NA	Fungus
35048	87	521	5	40	-5.997	-2.584	1.49E-10	1.83E-08	834	craniferina_c8671	CUST_10254_PI416193500	NA	NA	NA	Fungus
1540	1269	204	19	20	6.249	2.644	5.32E-10	4.51E-08	835	craniferina_c4394	CUST_1197_PI416193496	NA	NA	NA	Fungus
35858	39	480	14	46	-12.797	-3.678	1.22E-07	2.40E-06	836	craniferina_lrc3030	CUST_4763_PI416193500	NA	NA	NA	Fungus
26560	751	85	298	12	8.448	3.079	2.04E-08	6.46E-07	837	craniferina_c17554	CUST_10430_PI416193496	NA	NA	NA	Fungus
4722	827	65	112	26	13.507	3.756	1.50E-07	2.85E-06	838	craniferina_c3580	CUST_5452_PI416193500	115399860	XP_001215519.1	hypothetical protein ATEG_06341 [Aspergillus terreus NIH2624] 	Fungus
43254	2642	14522	692	1068	-5.612	-2.489	3.25E-12	1.03E-09	839	craniferina_c16978	CUST_9978_PI416193496	NA	NA	NA	Fungus
29282	642	31	333	8	18.582	4.216	2.96E-07	4.80E-06	840	craniferina_c20298	CUST_12993_PI416193496	NA	NA	NA	Fungus
14535	802	115	199	30	7.037	2.815	4.06E-09	1.99E-07	841	craniferina_c6015	CUST_1990_PI416193496	NA	NA	NA	Fungus
17154	854	137	40	18	6.247	2.643	6.26E-10	5.11E-08	842	craniferina_c12236	CUST_6087_PI416193496	NA	NA	NA	Fungus
24294	58739	7236	2250	1785	8.268	3.048	1.79E-08	5.85E-07	843	Cr_WMidi_9889F01.ab1	CUST_19051_PI416193500	164425738	XP_955944.2	hypothetical protein NCU04553 [Neurospora crassa OR74A] 	Fungus
21161	415	49	164	7	8.042	3.008	1.54E-08	5.27E-07	844	craniferina_c24656	CUST_17114_PI416193496	NA	NA	NA	Fungus
32691	19	2	1	0	9.007	3.171	3.49E-08	9.55E-07	845	craniferina_c11045	CUST_5207_PI416193496	NA	NA	NA	Fungus
13330	2687	60	104	17	46.072	5.526	5.72E-07	8.03E-06	846	craniferina_c14693	CUST_8145_PI416193496	NA	NA	NA	Fungus
26502	98387	15065	10717	1645	6.531	2.707	1.58E-09	1.00E-07	847	Cr_WMini_1633D06.ab1	CUST_19165_PI416193500	NA	NA	NA	Fungus
31849	49161	3544	5773	1036	14.23	3.831	1.93E-07	3.48E-06	848	craniferina_c5523	CUST_7560_PI416193500	240280867	EER44371.1	TPR domain-containing protein [Ajellomyces capsulatus H143]	Fungus
10244	3045	250	745	89	12.498	3.644	1.20E-07	2.38E-06	849	craniferina_c1589	CUST_2762_PI416193500	240107418	EER25603.1	"41 kDa peptidyl-prolyl cis-trans isomerase , putative [Coccidioides posadasii C735 delta SOWgp]"	Fungus
27543	1325	101	485	15	12.601	3.655	1.25E-07	2.45E-06	850	craniferina_c14967	CUST_13146_PI416193500	212543889	XP_002152099.1	"MFS monosaccharide transporter, putative [Penicillium marneffei ATCC 18224] "	Algae
22771	43	288	5	86	-6.553	-2.712	1.66E-09	1.03E-07	851	craniferina_c5135	CUST_7143_PI416193500	189189300	XP_001930989.1	vacuolar ATP synthase subunit C [Pyrenophora tritici-repentis Pt-1C-BFP] 	Fungus
23441	67	415	8	61	-6.18	-2.628	5.81E-10	4.82E-08	852	craniferina_c8151	CUST_3222_PI416193496	238486938	XP_002374707.1	"dynactin Arp1 p62 subunit RO2, putative [Aspergillus flavus NRRL3357] "	Fungus
41034	370	59	60	11	6.297	2.655	9.00E-10	6.49E-08	853	craniferina_c3118	CUST_4885_PI416193500	240111157	EER29310.1	C2H2 type zinc finger containing protein [Coccidioides posadasii C735 delta SOWgp]	Fungus
11561	99	606	17	72	-6.18	-2.628	6.52E-10	5.25E-08	854	craniferina_c18409	CUST_11190_PI416193496	NA	NA	NA	Fungus
18207	7107	894	1458	150	7.913	2.984	1.50E-08	5.21E-07	855	craniferina_c7795	CUST_9531_PI416193500	NA	NA	NA	Algae
36244	496	60	27	3	8.202	3.036	1.94E-08	6.23E-07	856	craniferina_c11406	CUST_11869_PI416193500	242809882	XP_002485466.1	"voltage-gated chloride channel, putative [Talaromyces stipitatus ATCC 10500] "	Fungus
9009	745	54	556	8	11.647	3.542	9.85E-08	2.05E-06	857	craniferina_c17387	CUST_14148_PI416193500	239606882	EEQ83869.1	acetolactate synthase [Ajellomyces dermatitidis ER-3]	Fungus
633	1529	174	467	42	8.737	3.127	3.04E-08	8.63E-07	858	craniferina_c5806	CUST_7846_PI416193500	119484262	XP_001262034.1	RING finger protein [Neosartorya fischeri NRRL 181] 	Fungus
12500	32	253	1	40	-7.763	-2.957	1.40E-08	4.94E-07	859	craniferina_c25210	CUST_17632_PI416193496	296827558	XP_002851188.1	Znf1p [Arthroderma otae CBS 113480] 	Fungus
41078	156	20	43	5	7.619	2.93	1.16E-08	4.26E-07	860	craniferina_c27157	CUST_19497_PI416193496	296810574	XP_002845625.1	WD repeat protein [Arthroderma otae CBS 113480] 	Fungus
44049	522	93	54	15	5.635	2.494	1.99E-11	4.03E-09	861	craniferina_c1490	CUST_2617_PI416193500	258565757	XP_002583623.1	conserved hypothetical protein [Uncinocarpus reesii 1704] 	Fungus
39809	749	97	115	22	7.779	2.96	1.43E-08	5.02E-07	862	craniferina_lrc526	CUST_981_PI416193500	NA	NA	NA	Fungus
45010	648	85	145	8	7.488	2.904	1.03E-08	3.90E-07	863	craniferina_c3962	CUST_5901_PI416193500	291183758	EFE39356.1	hypothetical protein TRV_05949 [Trichophyton verrucosum HKI 0517]	Fungus
6284	567	40	292	13	13.439	3.748	1.75E-07	3.20E-06	864	craniferina_c4056	CUST_6019_PI416193500	NA	NA	NA	Fungus
6919	152	25	22	5	6.13	2.616	5.86E-10	4.85E-08	865	craniferina_c5085	CUST_1530_PI416193496	169612189	XP_001799512.1	hypothetical protein SNOG_09213 [Phaeosphaeria nodorum SN15] 	Fungus
31675	600	16	53	6	38.643	5.272	5.79E-07	8.11E-06	866	craniferina_c26271	CUST_18638_PI416193496	NA	NA	NA	Fungus
22848	193	1205	90	33	-6.739	-2.753	3.25E-09	1.68E-07	867	craniferina_c6796	CUST_2407_PI416193496	NA	NA	NA	Fungus
36905	1709	3	1006	1	506.189	8.984	9.44E-07	1.18E-05	868	Cr_WMini_769B01.ab1	CUST_19948_PI416193500	NA	NA	NA	Fungus
33771	23	165	10	15	-7.654	-2.936	1.31E-08	4.69E-07	869	craniferina_c21398	CUST_14041_PI416193496	NA	NA	NA	Fungus
11268	44	5	9	3	10.815	3.435	8.02E-08	1.75E-06	870	craniferina_c16753	CUST_9806_PI416193496	NA	NA	NA	Fungus
3782	41	348	8	6	-8.68	-3.118	3.10E-08	8.75E-07	871	craniferina_c25052	CUST_17479_PI416193496	NA	NA	NA	Fungus
18540	78	2	19	0	39.665	5.31	5.98E-07	8.33E-06	872	craniferina_c13123	CUST_6818_PI416193496	NA	NA	NA	Fungus
22370	224	9	14	9	36.672	5.197	5.62E-07	7.92E-06	873	craniferina_c24276	CUST_16755_PI416193496	NA	NA	NA	Fungus
21370	659	78	90	4	8.364	3.064	2.45E-08	7.35E-07	874	craniferina_c7898	CUST_9624_PI416193500	242796421	XP_002482796.1	"telomerase reverse transcriptase, putative [Talaromyces stipitatus ATCC 10500] "	Fungus
15911	18	2	9	0	9.186	3.199	4.53E-08	1.16E-06	875	craniferina_c3394	CUST_5215_PI416193500	46110669	XP_382392.1	hypothetical protein FG02216.1 [Gibberella zeae PH-1]	Fungus
8518	3	22	2	8	-7.502	-2.907	1.17E-08	4.30E-07	876	craniferina_c21812	CUST_14436_PI416193496	NA	NA	NA	Algae
27719	183	14	132	4	11.643	3.541	1.09E-07	2.21E-06	877	craniferina_c15716	CUST_8986_PI416193496	67528310	XP_661957.1	hypothetical protein AN4353.2 [Aspergillus nidulans FGSC A4] 	Fungus
5458	22	3	0	1	8.074	3.013	2.06E-08	6.50E-07	878	craniferina_c17118	CUST_10084_PI416193496	258566183	XP_002583836.1	ribonucleoside-diphosphate reductase large chain 1 [Uncinocarpus reesii 1704] 	Fungus
9239	297	2	263	0	99.881	6.642	8.23E-07	1.06E-05	879	craniferina_c15457	CUST_8779_PI416193496	NA	NA	NA	Fungus
10399	69	6	8	4	13.676	3.774	2.00E-07	3.57E-06	880	craniferina_c20505	CUST_13190_PI416193496	NA	NA	NA	Fungus
20338	890	99	332	19	8.683	3.118	3.33E-08	9.22E-07	881	craniferina_c9738	CUST_4286_PI416193496	261196047	XP_002624427.1	GTP-binding protein LepA [Ajellomyces dermatitidis SLH14081] 	Fungus
40810	117	745	10	84	-6.37	-2.671	1.73E-09	1.06E-07	882	craniferina_c2087	CUST_3519_PI416193500	189199124	XP_001935899.1	translation initiation factor eIF4B [Pyrenophora tritici-repentis Pt-1C-BFP] 	Fungus
4537	50	293	12	38	-5.993	-2.583	4.73E-10	4.16E-08	883	craniferina_lrc456	CUST_848_PI416193500	238508443	XP_002385415.1	"GPI anchored protein, putative [Aspergillus flavus NRRL3357] "	Fungus
34313	790	128	182	31	6.189	2.63	1.01E-09	7.04E-08	884	craniferina_c9133	CUST_3856_PI416193496	NA	NA	NA	Fungus
28629	15	84	2	15	-5.612	-2.489	5.32E-11	8.75E-09	885	craniferina_c10030	CUST_11057_PI416193500	119479129	XP_001259593.1	"small nuclear ribonucleoprotein U2, A [Neosartorya fischeri NRRL 181] "	Fungus
32715	323	18	118	27	52.432	5.712	6.85E-07	9.18E-06	886	craniferina_c27424	CUST_19748_PI416193496	NA	NA	NA	Algae
14154	14501	2143	4459	329	6.597	2.722	2.97E-09	1.57E-07	887	craniferina_c23931	CUST_16431_PI416193496	NA	NA	NA	Fungus
6283	15	94	3	8	-6.119	-2.613	7.65E-10	5.78E-08	888	craniferina_c9216	CUST_10599_PI416193500	NA	NA	NA	Fungus
17764	31	253	5	27	-8.278	-3.049	2.55E-08	7.56E-07	889	Cr_DMidi_6817F09.ab1	CUST_16055_PI416193500	296809900	XP_002845288.1	conserved hypothetical protein [Arthroderma otae CBS 113480] 	Fungus
14486	21	133	4	4	-6.376	-2.673	2.00E-09	1.19E-07	890	craniferina_c3540	CUST_5403_PI416193500	NA	NA	NA	Fungus
37007	46	251	11	21	-5.534	-2.468	2.39E-11	4.57E-09	891	craniferina_c20051	CUST_12756_PI416193496	NA	NA	NA	Fungus
4687	150	997	17	239	-6.556	-2.713	2.85E-09	1.52E-07	892	craniferina_c13686	CUST_12737_PI416193500	145233705	XP_001400225.1	hypothetical protein An02g10960 [Aspergillus niger] 	Algae
29880	87	11	25	3	7.741	2.953	1.69E-08	5.63E-07	893	craniferina_c8020	CUST_3153_PI416193496	NA	NA	NA	Algae
32637	317	43	20	1	7.448	2.897	1.31E-08	4.70E-07	894	craniferina_c7011	CUST_2547_PI416193496	NA	NA	NA	Algae
29782	13568	2487	1707	186	5.436	2.442	4.85E-12	1.33E-09	895	craniferina_c1803	CUST_3093_PI416193500	170094442	XP_001878442.1	predicted protein [Laccaria bicolor S238N-H82] 	Fungus
25103	33	3	14	1	12.687	3.665	1.70E-07	3.14E-06	896	craniferina_c15984	CUST_9202_PI416193496	NA	NA	NA	Algae
29157	1774	303	75	77	5.981	2.58	5.64E-10	4.73E-08	897	craniferina_c6490	CUST_8502_PI416193500	NA	NA	NA	Fungus
21338	3543	528	527	159	6.849	2.776	5.64E-09	2.55E-07	898	craniferina_c22907	CUST_14842_PI416193500	295659363	XP_002790240.1	conserved hypothetical protein [Paracoccidioides brasiliensis Pb01] 	Fungus
2675	664	88	50	36	8.023	3.004	2.16E-08	6.71E-07	899	craniferina_c10448	CUST_4791_PI416193496	115491817	XP_001210536.1	conserved hypothetical protein [Aspergillus terreus NIH2624] 	Algae
26949	1844	238	581	37	7.537	2.914	1.50E-08	5.21E-07	900	craniferina_c7492	CUST_9291_PI416193500	255930345	XP_002556732.1	Pc06g01250 [Penicillium chrysogenum Wisconsin 54-1255] 	Fungus
10533	739	5	147	5	180.596	7.497	1.01E-06	1.25E-05	901	craniferina_c11529	CUST_11933_PI416193500	NA	NA	NA	Fungus
17840	6138	220	1615	71	28.09	4.812	5.48E-07	7.76E-06	902	craniferina_c8644	CUST_10230_PI416193500	295665236	XP_002793169.1	conserved hypothetical protein [Paracoccidioides brasiliensis Pb01] 	Fungus
21123	307	2384	105	368	-8.026	-3.005	2.23E-08	6.87E-07	903	craniferina_c8514	CUST_10131_PI416193500	NA	NA	NA	Fungus
34112	187	7	42	4	32.004	5	6.02E-07	8.38E-06	904	craniferina_c19394	CUST_14487_PI416193500	NA	NA	NA	Algae
16273	171	1155	72	152	-7.134	-2.835	9.16E-09	3.57E-07	905	craniferina_c17839	CUST_10670_PI416193496	240280578	EER44082.1	iron-sulfur cluster transporter atm1 [Ajellomyces capsulatus H143]	Fungus
3930	35874	6475	4577	870	5.544	2.471	6.03E-11	9.68E-09	906	craniferina_lrc393	CUST_740_PI416193500	169607589	XP_001797214.1	hypothetical protein SNOG_06853 [Phaeosphaeria nodorum SN15] 	Fungus
28424	561	4	198	4	167.502	7.388	1.02E-06	1.26E-05	907	craniferina_c10053	CUST_11073_PI416193500	145259288	XP_001402323.1	hypothetical protein An04g09670 [Aspergillus niger] 	Algae
29951	10652	884	605	135	12.134	3.601	1.50E-07	2.85E-06	908	craniferina_c1167	CUST_2084_PI416193500	226454301	EEH51607.1	predicted protein [Micromonas pusilla CCMP1545]	Algae
6800	5	41	1	13	-8.788	-3.136	4.39E-08	1.14E-06	909	craniferina_c9182	CUST_10580_PI416193500	145254537	XP_001398657.1	hypothetical protein An18g01980 [Aspergillus niger] 	Fungus
2527	58	320	10	43	-5.559	-2.475	7.75E-11	1.16E-08	910	craniferina_c6582	CUST_2278_PI416193496	261195839	XP_002624323.1	conserved hypothetical protein [Ajellomyces dermatitidis SLH14081] 	Fungus
29181	240	37	53	13	6.743	2.753	5.55E-09	2.52E-07	911	craniferina_c1950	CUST_3316_PI416193500	189206307	XP_001939488.1	histone acetyltransferase ESA1 [Pyrenophora tritici-repentis Pt-1C-BFP] 	Fungus
33281	8564	747	2372	207	11.486	3.522	1.24E-07	2.44E-06	912	craniferina_c1589	CUST_2761_PI416193500	240107418	EER25603.1	"41 kDa peptidyl-prolyl cis-trans isomerase , putative [Coccidioides posadasii C735 delta SOWgp]"	Fungus
1573	118	16	12	6	7.504	2.908	1.61E-08	5.45E-07	913	craniferina_c17980	CUST_10795_PI416193496	NA	NA	NA	Fungus
25230	61	5	6	4	17.178	4.102	3.74E-07	5.79E-06	914	craniferina_c21893	CUST_14512_PI416193496	145602215	XP_359683.2	hypothetical protein [Magnaporthe oryzae 70-15] 	Algae
9035	10968	1858	2441	48	5.806	2.538	3.77E-10	3.56E-08	915	craniferina_c6251	CUST_8277_PI416193500	189197201	XP_001934938.1	conserved hypothetical protein [Pyrenophora tritici-repentis Pt-1C-BFP] 	Algae
33622	1023	150	254	54	7.001	2.808	8.55E-09	3.41E-07	916	craniferina_c7204	CUST_9062_PI416193500	154296410	XP_001548636.1	hypothetical protein BC1G_13031 [Botryotinia fuckeliana B05.10] 	Fungus
44098	1576	179	438	57	8.85	3.146	4.80E-08	1.20E-06	917	craniferina_c7079	CUST_8973_PI416193500	NA	NA	NA	Fungus
33376	89	7	3	4	16.571	4.051	3.66E-07	5.68E-06	918	craniferina_c9547	CUST_10786_PI416193500	115386754	XP_001209918.1	conserved hypothetical protein [Aspergillus terreus NIH2624] 	Algae
6760	74	6	14	4	13.817	3.788	2.48E-07	4.21E-06	919	craniferina_c22842	CUST_14832_PI416193500	NA	NA	NA	Algae
28407	27	2	7	0	12.843	3.683	2.05E-07	3.64E-06	920	craniferina_c25834	CUST_18219_PI416193496	NA	NA	NA	Fungus
15943	36	195	3	22	-5.384	-2.429	1.80E-11	3.77E-09	921	craniferina_c3757	CUST_5676_PI416193500	296813687	XP_002847181.1	conserved hypothetical protein [Arthroderma otae CBS 113480] 	Fungus
17884	119	632	14	22	-5.336	-2.416	6.15E-12	1.59E-09	922	craniferina_c6799	CUST_8775_PI416193500	189204308	XP_001938489.1	hypothetical protein PTRG_08157 [Pyrenophora tritici-repentis Pt-1C-BFP] 	Fungus
5485	23	2	7	0	9.596	3.262	7.05E-08	1.60E-06	923	craniferina_c19754	CUST_12470_PI416193496	NA	NA	NA	Fungus
12371	99	557	31	47	-5.795	-2.535	4.56E-10	4.05E-08	924	craniferina_c5423	CUST_7451_PI416193500	261355200	EEY17628.1	acetyl-CoA acetyltransferase [Verticillium albo-atrum VaMs.102]	Algae
40784	3	28	1	5	-10.271	-3.36	8.87E-08	1.89E-06	925	craniferina_c26409	CUST_18771_PI416193496	NA	NA	NA	Fungus
16379	18	108	3	21	-5.848	-2.548	6.82E-10	5.40E-08	926	craniferina_c13382	CUST_7046_PI416193496	256733931	EEU47278.1	predicted protein [Nectria haematococca mpVI 77-13-4]	Fungus
39922	290	37	97	17	8.206	3.037	3.28E-08	9.14E-07	927	craniferina_c21976	CUST_14590_PI416193496	NA	NA	NA	Algae
11530	79	444	24	52	-5.832	-2.544	6.58E-10	5.26E-08	928	craniferina_c5423	CUST_7452_PI416193500	261355200	EEY17628.1	acetyl-CoA acetyltransferase [Verticillium albo-atrum VaMs.102]	Algae
1055	2494	408	317	76	6.161	2.623	2.07E-09	1.22E-07	929	craniferina_c6137	CUST_8164_PI416193500	159130825	EDP55938.1	DnaJ domain protein [Aspergillus fumigatus A1163]	Algae
27793	105	720	24	148	-6.899	-2.786	8.81E-09	3.47E-07	930	craniferina_c7235	CUST_2688_PI416193496	212532843	XP_002146578.1	"terminal deoxynucleotidyl transferase, putative [Penicillium marneffei ATCC 18224] "	Algae
4288	591	97	66	9	6.08	2.604	1.63E-09	1.02E-07	931	craniferina_c2386	CUST_3943_PI416193500	189199994	XP_001936334.1	homeoprotein [Pyrenophora tritici-repentis Pt-1C-BFP] 	Algae
16190	216	1112	72	38	-5.379	-2.427	4.24E-11	7.41E-09	932	craniferina_c16725	CUST_9785_PI416193496	NA	NA	NA	Fungus
23243	318	3986	215	419	-14.627	-3.871	3.15E-07	5.06E-06	933	craniferina_c4286	CUST_6279_PI416193500	189198059	XP_001935367.1	predicted protein [Pyrenophora tritici-repentis Pt-1C-BFP] 	Fungus
21088	471	64	80	4	7.279	2.864	1.69E-08	5.65E-07	934	craniferina_c14171	CUST_7712_PI416193496	145611480	XP_001411273.1	hypothetical protein MGG_11590 [Magnaporthe oryzae 70-15] 	Algae
12891	1025	9593	606	319	-10.56	-3.401	1.12E-07	2.25E-06	935	craniferina_c22550	CUST_15131_PI416193496	156063970	XP_001597907.1	hypothetical protein SS1G_02103 [Sclerotinia sclerotiorum 1980] 	Algae
39076	616	88	113	19	7.042	2.816	1.20E-08	4.38E-07	936	craniferina_c10410	CUST_11287_PI416193500	261191666	XP_002622241.1	conserved hypothetical protein [Ajellomyces dermatitidis SLH14081] 	Fungus
42600	81	462	27	43	-5.919	-2.565	1.21E-09	8.10E-08	937	craniferina_c23476	CUST_16002_PI416193496	240274095	EER37613.1	NIF domain-containing protein [Ajellomyces capsulatus H143]	Fungus
36109	29	3	7	2	9.562	3.257	7.96E-08	1.75E-06	938	craniferina_c8684	CUST_3550_PI416193496	NA	NA	NA	Algae
28261	136	16	35	5	8.923	3.158	6.26E-08	1.46E-06	939	craniferina_c8607	CUST_3500_PI416193496	119489157	XP_001262831.1	hypothetical protein NFIA_114670 [Neosartorya fischeri NRRL 181] 	Fungus
15796	194	24	15	9	8.53	3.093	4.72E-08	1.19E-06	940	craniferina_c26986	CUST_19332_PI416193496	291185523	EFE40999.1	hypothetical protein TRV_04291 [Trichophyton verrucosum HKI 0517]	Fungus
8891	72	399	9	64	-5.517	-2.464	2.14E-10	2.35E-08	941	craniferina_c3727	CUST_5627_PI416193500	NA	NA	NA	Fungus
17320	379	52	28	8	7.341	2.876	1.96E-08	6.29E-07	942	craniferina_c10288	CUST_4681_PI416193496	NA	NA	NA	Fungus
20128	63664	10123	3066	1401	6.323	2.661	4.31E-09	2.08E-07	943	Cr_DMini_865B12.ab1	CUST_17562_PI416193500	156058700	XP_001595273.1	hypothetical protein SS1G_03362 [Sclerotinia sclerotiorum 1980] 	Fungus
35771	3753	558	872	110	6.687	2.741	7.95E-09	3.24E-07	944	craniferina_c10600	CUST_4895_PI416193496	258573805	XP_002541084.1	predicted protein [Uncinocarpus reesii 1704] 	Algae
21456	73	436	15	25	-6.082	-2.605	2.27E-09	1.30E-07	945	craniferina_c5347	CUST_1662_PI416193496	NA	NA	NA	Fungus
25413	3	38	1	11	-15.22	-3.928	3.77E-07	5.83E-06	946	craniferina_c22383	CUST_14977_PI416193496	238492569	XP_002377521.1	conserved hypothetical protein [Aspergillus flavus NRRL3357] 	Algae
38055	7	137	3	16	-22.457	-4.489	6.17E-07	8.52E-06	947	craniferina_c5156	CUST_1570_PI416193496	NA	NA	NA	Algae
32601	1347	9880	439	686	-7.609	-2.928	2.51E-08	7.48E-07	948	craniferina_lrc99	CUST_190_PI416193500	258575595	XP_002541979.1	40S ribosomal protein S15 [Uncinocarpus reesii 1704] 	Fungus
42072	654	3377	118	279	-5.206	-2.38	7.52E-12	1.87E-09	949	Cr_DMidi_7585F02.ab1	CUST_16193_PI416193500	NA	NA	NA	Fungus
32986	1438	73	601	19	18.571	4.215	5.23E-07	7.49E-06	950	craniferina_c6046	CUST_2003_PI416193496	296818393	XP_002849533.1	phoma betae P450 monooxygenase No.2 [Arthroderma otae CBS 113480] 	Fungus
20430	66	4	8	4	21.37	4.418	6.12E-07	8.47E-06	951	craniferina_c20597	CUST_13275_PI416193496	256722376	EEU35761.1	hypothetical protein NECHADRAFT_62328 [Nectria haematococca mpVI 77-13-4]	Fungus
1350	28205	2068	3668	329	13.681	3.774	3.03E-07	4.91E-06	952	Cr_WMini_4225E04.ab1	CUST_19890_PI416193500	NA	NA	NA	Fungus
44411	371	13	109	14	41.472	5.374	8.79E-07	1.12E-05	953	craniferina_c3702	CUST_5590_PI416193500	296414989	XP_002837176.1	hypothetical protein [Tuber melanosporum Mel28] 	Fungus
41001	257	39	17	9	6.65	2.733	8.50E-09	3.40E-07	954	craniferina_c2151	CUST_3603_PI416193500	NA	NA	NA	Algae
44809	3	18	0	1	-5.785	-2.532	9.70E-10	6.85E-08	955	craniferina_c25504	CUST_17911_PI416193496	NA	NA	NA	Fungus
40465	2275	206	1434	40	9.94	3.313	1.02E-07	2.10E-06	956	craniferina_lrc164	CUST_311_PI416193500	295673891	XP_002797491.1	elongation factor 3 [Paracoccidioides brasiliensis Pb01] 	Fungus
10611	917	99	164	32	9.572	3.259	9.09E-08	1.92E-06	957	craniferina_c8132	CUST_9838_PI416193500	226294584	EEH50004.1	conserved hypothetical protein [Paracoccidioides brasiliensis Pb18]	Fungus
15269	181	23	18	5	7.833	2.97	3.34E-08	9.24E-07	958	craniferina_c2151	CUST_3604_PI416193500	NA	NA	NA	Algae
15265	28	161	7	8	-5.936	-2.57	2.05E-09	1.21E-07	959	craniferina_c25163	CUST_17585_PI416193496	NA	NA	NA	Algae
35116	11	80	4	6	-7.32	-2.872	2.19E-08	6.78E-07	960	craniferina_c2103	CUST_332_PI416193496	NA	NA	NA	Fungus
10649	1211	181	443	35	6.521	2.705	7.28E-09	3.04E-07	961	craniferina_c3936	CUST_997_PI416193496	154310536	XP_001554599.1	hypothetical protein BC1G_06742 [Botryotinia fuckeliana B05.10] 	Fungus
18483	3192	508	613	27	6.212	2.635	4.19E-09	2.04E-07	962	craniferina_c27219	CUST_19557_PI416193496	159468684	XP_001692504.1	chaperonin 60B2 [Chlamydomonas reinhardtii] 	Algae
29623	25	133	4	9	-5.454	-2.447	2.39E-10	2.53E-08	963	craniferina_c3540	CUST_5404_PI416193500	NA	NA	NA	Fungus
22215	34	2	4	0	17.26	4.109	5.06E-07	7.33E-06	964	craniferina_c9073	CUST_3815_PI416193496	NA	NA	NA	Algae
9986	255	2	57	0	124.123	6.956	1.28E-06	1.50E-05	965	craniferina_c16389	CUST_9524_PI416193496	NA	NA	NA	Fungus
23732	84	487	8	118	-5.748	-2.523	9.60E-10	6.81E-08	966	craniferina_c3727	CUST_5628_PI416193500	NA	NA	NA	Fungus
39427	22	2	2	0	9.434	3.238	9.18E-08	1.94E-06	967	craniferina_c15020	CUST_8426_PI416193496	NA	NA	NA	Fungus
17099	25	147	6	27	-5.997	-2.584	2.54E-09	1.40E-07	968	craniferina_c4668	CUST_6666_PI416193500	240108176	EER26350.1	hypothetical protein CPC735_005220 [Coccidioides posadasii C735 delta SOWgp]	Fungus
1820	310	2118	79	274	-6.939	-2.795	1.52E-08	5.24E-07	969	craniferina_c2705	CUST_532_PI416193496	67517696	XP_658634.1	hypothetical protein AN1030.2 [Aspergillus nidulans FGSC A4] 	Fungus
37456	77	5	13	3	17.035	4.09	5.09E-07	7.35E-06	970	craniferina_c27200	CUST_19538_PI416193496	115384454	XP_001208774.1	conserved hypothetical protein [Aspergillus terreus NIH2624] 	Fungus
7947	48	275	5	25	-5.765	-2.527	1.19E-09	8.03E-08	971	craniferina_c16740	CUST_9797_PI416193496	289613564	CBI59494.1	unnamed protein product [Sordaria macrospora]	Fungus
44207	66	440	7	49	-6.678	-2.74	1.03E-08	3.90E-07	972	craniferina_c4490	CUST_1243_PI416193496	NA	NA	NA	Fungus
24278	6100	89	766	66	80.741	6.335	1.16E-06	1.39E-05	973	craniferina_c4830	CUST_6836_PI416193500	291178758	EFE34546.1	conserved hypothetical protein [Arthroderma benhamiae CBS 112371]	Fungus
3172	106	13	34	5	8.564	3.098	5.97E-08	1.41E-06	974	craniferina_lrc1044	CUST_2087_PI416105755	239612964	EEQ89951.1	cell cycle control protein [Ajellomyces dermatitidis ER-3]	Fungus
14498	82	15	7	2	5.358	2.422	1.84E-10	2.12E-08	975	craniferina_c13301	CUST_6976_PI416193496	116196614	XP_001224119.1	hypothetical protein CHGG_04905 [Chaetomium globosum CBS 148.51] 	Fungus
3657	248	1717	57	56	-7.057	-2.819	1.78E-08	5.84E-07	976	craniferina_c17204	CUST_14070_PI416193500	171694896	XP_001912372.1	hypothetical protein [Podospora anserina S mat+] 	Fungus
30927	1278	77	816	26	15.279	3.933	4.43E-07	6.62E-06	977	craniferina_c15310	CUST_8656_PI416193496	NA	NA	NA	Fungus
25289	877	168	13	19	5.227	2.386	5.65E-11	9.17E-09	978	craniferina_c6118	CUST_2039_PI416193496	291184420	EFE39955.1	hypothetical protein TRV_05325 [Trichophyton verrucosum HKI 0517]	Fungus
37224	659	3379	134	158	-5.192	-2.376	2.70E-11	5.02E-09	979	Cr_DMidi_7585F02.ab1	CUST_16194_PI416193500	NA	NA	NA	Fungus
24270	16099	2090	1737	296	7.728	2.95	3.47E-08	9.50E-07	980	Cr_DMini_673C01.ab1	CUST_17404_PI416193500	154303275	XP_001552045.1	hypothetical protein BC1G_09386 [Botryotinia fuckeliana B05.10] 	Algae
25269	90	794	2	230	-8.585	-3.102	6.18E-08	1.45E-06	981	craniferina_c1203	CUST_135_PI416193496	NA	NA	NA	Fungus
3126	3409	18682	1038	2200	-5.627	-2.492	7.97E-10	5.95E-08	982	craniferina_c3414	CUST_5238_PI416193500	242799252	XP_002483340.1	short chain dehydrogenase family protein [Talaromyces stipitatus ATCC 10500] 	Fungus
12453	102261	7295	7849	2723	14.595	3.867	4.12E-07	6.24E-06	983	craniferina_c28416	CUST_20605_PI416193496	NA	NA	NA	Algae
35542	3	34	1	6	-13.103	-3.712	3.09E-07	4.98E-06	984	craniferina_c5058	CUST_7081_PI416193500	239613033	EEQ90020.1	oxidoreductase [Ajellomyces dermatitidis ER-3]	Algae
14270	15	2	1	0	7.534	2.913	3.10E-08	8.75E-07	985	craniferina_c25317	CUST_17733_PI416193496	255937107	XP_002559580.1	Pc13g11630 [Penicillium chrysogenum Wisconsin 54-1255] 	Fungus
2798	2670	60	1000	36	46.989	5.554	1.03E-06	1.27E-05	986	craniferina_c18668	CUST_11436_PI416193496	212531447	XP_002145880.1	"3-dehydroshikimate dehydratase, putative [Penicillium marneffei ATCC 18224] "	Fungus
24819	148	21	23	2	7.158	2.84	2.15E-08	6.68E-07	987	craniferina_c22557	CUST_15137_PI416193496	296817459	XP_002849066.1	conserved hypothetical protein [Arthroderma otae CBS 113480] 	Algae
1843	135	1092	40	423	-7.977	-2.996	4.44E-08	1.14E-06	988	craniferina_lrc27738	CUST_20044_PI416193496	104303708	ABF66639.1	ubiquitin [Rana nigromaculata]	Fungus
34531	4154	672	338	118	6.23	2.639	5.97E-09	2.66E-07	989	craniferina_c22860	CUST_15422_PI416193496	295661522	XP_002791316.1	conserved hypothetical protein [Paracoccidioides brasiliensis Pb01] 	Fungus
21381	823	126	198	39	6.616	2.726	1.10E-08	4.09E-07	990	craniferina_c2701	CUST_530_PI416193496	154292388	XP_001546769.1	hypothetical protein BC1G_14683 [Botryotinia fuckeliana B05.10] 	Fungus
9399	32	222	5	43	-6.89	-2.785	1.63E-08	5.48E-07	991	craniferina_c16132	CUST_9316_PI416193496	NA	NA	NA	Algae
3138	6460	630	790	113	10.31	3.366	1.42E-07	2.73E-06	992	craniferina_c4342	CUST_6330_PI416193500	291183092	EFE38730.1	hypothetical protein TRV_06604 [Trichophyton verrucosum HKI 0517]	Fungus
36574	336	2346	32	51	-6.997	-2.807	1.82E-08	5.93E-07	993	craniferina_c10055	CUST_11075_PI416193500	238484015	XP_002373246.1	"TIM barrel metal-dependent hydrolase, putative [Aspergillus flavus NRRL3357] "	Fungus
37448	19	138	8	20	-7.723	-2.949	3.68E-08	9.87E-07	994	Cr_DMini_4897F08.ab1	CUST_17307_PI416193500	169596446	XP_001791647.1	hypothetical protein SNOG_00986 [Phaeosphaeria nodorum SN15] 	Algae
40299	30697	5727	1969	904	5.395	2.432	3.35E-10	3.22E-08	995	craniferina_c1890	CUST_3223_PI416193500	NA	NA	NA	Fungus
13496	84	7	8	8	20.775	4.377	6.77E-07	9.11E-06	996	craniferina_c11873	CUST_5802_PI416193496	NA	NA	NA	Algae
18184	20	172	6	6	-8.711	-3.123	7.38E-08	1.65E-06	997	craniferina_c1576	CUST_2741_PI416193500	NA	NA	NA	Fungus
1806	28317	5696	2907	792	4.984	2.317	2.28E-13	1.40E-10	998	craniferina_lrc1310	CUST_2312_PI416193500	289621712	CBI51623.1	unnamed protein product [Sordaria macrospora]	Fungus
34419	200	32	21	3	6.261	2.646	6.70E-09	2.88E-07	999	craniferina_c11603	CUST_5602_PI416193496	156053792	XP_001592822.1	hypothetical protein SS1G_05744 [Sclerotinia sclerotiorum 1980] 	Fungus
38565	1077	6104	184	615	-5.703	-2.512	1.35E-09	8.82E-08	1000	craniferina_c19464	CUST_12193_PI416193496	NA	NA	NA	Fungus
38549	83	469	16	101	-5.597	-2.485	9.43E-10	6.71E-08	1001	craniferina_c13645	CUST_7270_PI416193496	NA	NA	NA	Fungus
7050	2247	72	896	21	30.471	4.929	8.86E-07	1.13E-05	1002	craniferina_c2985	CUST_4705_PI416193500	154317992	XP_001558315.1	hypothetical protein BC1G_02979 [Botryotinia fuckeliana B05.10] 	Fungus
8001	34	185	4	19	-5.371	-2.425	3.24E-10	3.12E-08	1003	craniferina_c17845	CUST_10676_PI416193496	NA	NA	NA	Fungus
21135	6920	1397	407	48	4.948	2.307	4.56E-14	3.65E-11	1004	craniferina_c3335	CUST_5151_PI416193500	NA	NA	NA	Fungus
20841	5349	943	995	78	5.625	2.492	1.15E-09	7.85E-08	1005	Cr_DMidi_7585F04.ab1	CUST_16198_PI416193500	NA	NA	NA	Fungus
18303	10541	1855	1387	264	5.685	2.507	1.42E-09	9.21E-08	1006	craniferina_c6054	CUST_8087_PI416193500	154310337	XP_001554500.1	hypothetical protein BC1G_07088 [Botryotinia fuckeliana B05.10] 	Algae
30036	59	350	18	38	-6.176	-2.627	6.02E-09	2.67E-07	1007	craniferina_c10007	CUST_4485_PI416193496	171692235	XP_001911042.1	hypothetical protein [Podospora anserina S mat+] 	Algae
19210	291	27	37	9	11.248	3.492	2.17E-07	3.81E-06	1008	craniferina_c9060	CUST_10502_PI416193500	116179372	XP_001219535.1	predicted protein [Chaetomium globosum CBS 148.51] 	Fungus
22484	265	37	102	7	6.947	2.796	1.94E-08	6.23E-07	1009	craniferina_c24843	CUST_17288_PI416193496	NA	NA	NA	Fungus
21203	761	56	592	4	11.38	3.508	2.25E-07	3.92E-06	1010	craniferina_c17387	CUST_14147_PI416193500	239606882	EEQ83869.1	acetolactate synthase [Ajellomyces dermatitidis ER-3]	Fungus
30664	1038	17	145	10	66.317	6.051	1.21E-06	1.43E-05	1011	craniferina_c13379	CUST_7043_PI416193496	NA	NA	NA	Fungus
23235	117	1044	7	89	-8.926	-3.158	8.99E-08	1.91E-06	1012	craniferina_c13818	CUST_12773_PI416193500	256729259	EEU42613.1	hypothetical protein NECHADRAFT_95742 [Nectria haematococca mpVI 77-13-4]	Fungus
35760	116	18	22	4	6.509	2.702	1.08E-08	4.05E-07	1013	craniferina_c12715	CUST_6481_PI416193496	119178282	XP_001240828.1	hypothetical protein CIMG_07991 [Coccidioides immitis RS]	Fungus
27322	1395	10683	1033	1032	-9.273	-3.213	1.07E-07	2.19E-06	1014	craniferina_c1757	CUST_3021_PI416193500	189189766	XP_001931222.1	conserved hypothetical protein [Pyrenophora tritici-repentis Pt-1C-BFP] 	Fungus
17610	2	20	1	3	-9.283	-3.215	1.09E-07	2.21E-06	1015	craniferina_c23517	CUST_16042_PI416193496	NA	NA	NA	Fungus
43587	106	15	9	5	7.311	2.87	3.08E-08	8.71E-07	1016	craniferina_c24899	CUST_17341_PI416193496	242818817	XP_002487192.1	"TRAF-like signal transducer, putative [Talaromyces stipitatus ATCC 10500] "	Fungus
41258	839	100	154	20	8.4	3.07	6.64E-08	1.53E-06	1017	craniferina_c8132	CUST_9837_PI416193500	226294584	EEH50004.1	conserved hypothetical protein [Paracoccidioides brasiliensis Pb18]	Fungus
15016	59	444	19	66	-7.768	-2.958	4.51E-08	1.15E-06	1018	craniferina_c3353	CUST_5174_PI416193500	154314702	XP_001556675.1	hypothetical protein BC1G_04060 [Botryotinia fuckeliana B05.10] 	Fungus
3583	23977	1776	3375	294	13.542	3.759	3.91E-07	6.02E-06	1019	Cr_WMini_4225E04.ab1	CUST_19891_PI416193500	NA	NA	NA	Fungus
39097	20263	3684	1601	82	5.49	2.457	7.72E-10	5.81E-08	1020	craniferina_c1402	CUST_2468_PI416193500	242790269	XP_002481528.1	RING finger protein [Talaromyces stipitatus ATCC 10500] 	Fungus
41097	24	3	7	1	8.572	3.1	7.41E-08	1.65E-06	1021	craniferina_c5145	CUST_1566_PI416193496	NA	NA	NA	Algae
17977	102	17	32	5	5.977	2.579	4.39E-09	2.11E-07	1022	craniferina_c12946	CUST_6667_PI416193496	NA	NA	NA	Fungus
39069	1280	153	356	37	8.286	3.051	6.44E-08	1.50E-06	1023	craniferina_c7079	CUST_8974_PI416193500	NA	NA	NA	Fungus
32441	23	2	4	0	11.656	3.543	2.54E-07	4.27E-06	1024	craniferina_c27413	CUST_19738_PI416193496	169617792	XP_001802310.1	hypothetical protein SNOG_12077 [Phaeosphaeria nodorum SN15] 	Fungus
6838	1555	194	492	44	7.925	2.986	4.98E-08	1.23E-06	1025	craniferina_c5806	CUST_7845_PI416193500	119484262	XP_001262034.1	RING finger protein [Neosartorya fischeri NRRL 181] 	Fungus
12545	142	2	30	1	62.735	5.971	1.26E-06	1.49E-05	1026	craniferina_c25106	CUST_17531_PI416193496	NA	NA	NA	Algae
24519	17	100	5	7	-6.195	-2.631	7.37E-09	3.06E-07	1027	craniferina_c5879	CUST_7920_PI416193500	291175568	EFE31373.1	hypothetical protein ARB_01769 [Arthroderma benhamiae CBS 112371]	Fungus
35317	42	3	5	2	14.008	3.808	4.38E-07	6.55E-06	1028	craniferina_c25232	CUST_17653_PI416193496	238489453	XP_002375964.1	conserved hypothetical protein [Aspergillus flavus NRRL3357] 	Algae
19991	157	15	30	2	10.44	3.384	1.77E-07	3.23E-06	1029	craniferina_c24157	CUST_14967_PI416193500	NA	NA	NA	Fungus
25161	41	218	4	35	-5.232	-2.387	2.14E-10	2.35E-08	1030	craniferina_c8149	CUST_9852_PI416193500	67902758	XP_681635.1	hypothetical protein AN8366.2 [Aspergillus nidulans FGSC A4] 	Fungus
20603	22	189	3	46	-8.542	-3.095	7.71E-08	1.70E-06	1031	craniferina_c6518	CUST_8538_PI416193500	212535106	XP_002147709.1	conidial pigment biosynthesis scytalone dehydratase Arp1 [Penicillium marneffei ATCC 18224] 	Fungus
26908	6	60	1	10	-9.502	-3.248	1.29E-07	2.52E-06	1032	craniferina_c25114	CUST_17538_PI416193496	NA	NA	NA	Fungus
14989	7128	900	393	171	8.013	3.002	5.63E-08	1.35E-06	1033	craniferina_lrc25737	CUST_18128_PI416193496	NA	NA	NA	Fungus
17755	67	375	18	62	-5.721	-2.516	2.45E-09	1.37E-07	1034	craniferina_c663	CUST_1205_PI416193500	240108692	EER26866.1	"CDP-diacylglycerol--inositol 3-phosphatidyltransferase, putative [Coccidioides posadasii C735 delta SOWgp]"	Fungus
3194	34	224	8	19	-6.611	-2.725	1.62E-08	5.45E-07	1035	craniferina_c25516	CUST_17921_PI416193496	NA	NA	NA	Fungus
6957	55	5	6	4	12.744	3.672	3.71E-07	5.75E-06	1036	craniferina_c25095	CUST_17521_PI416193496	NA	NA	NA	Fungus
16435	69	387	14	70	-5.635	-2.494	2.16E-09	1.26E-07	1037	craniferina_c4861	CUST_6863_PI416193500	258574381	XP_002541372.1	predicted protein [Uncinocarpus reesii 1704] 	Fungus
27095	64	370	31	38	-6.276	-2.65	1.05E-08	3.97E-07	1038	craniferina_c12837	CUST_6578_PI416193496	240106939	EER25126.1	hypothetical protein CPC735_017280 [Coccidioides posadasii C735 delta SOWgp]	Fungus
40695	74	382	6	45	-5.14	-2.362	1.45E-10	1.80E-08	1039	craniferina_c1334	CUST_2353_PI416193500	121710144	XP_001272688.1	conserved hypothetical protein [Aspergillus clavatus NRRL 1] 	Algae
32696	40	513	16	48	-13.514	-3.756	4.36E-07	6.53E-06	1040	craniferina_lrc3030	CUST_4764_PI416193500	NA	NA	NA	Fungus
24134	154	18	24	10	9.575	3.259	1.45E-07	2.76E-06	1041	craniferina_c24583	CUST_17044_PI416193496	NA	NA	NA	Fungus
5255	6736	111	2180	41	60.447	5.918	1.35E-06	1.56E-05	1042	craniferina_lrc189	CUST_355_PI416193500	169597099	XP_001791973.1	hypothetical protein SNOG_01331 [Phaeosphaeria nodorum SN15] 	Fungus
18700	7	61	2	2	-8.579	-3.101	8.71E-08	1.87E-06	1043	craniferina_c21527	CUST_14165_PI416193496	169601376	XP_001794110.1	hypothetical protein SNOG_03552 [Phaeosphaeria nodorum SN15] 	Fungus
10908	203	1136	28	186	-5.575	-2.479	1.91E-09	1.14E-07	1044	craniferina_c18839	CUST_11600_PI416193496	NA	NA	NA	Fungus
22779	2186	300	96	40	7.329	2.874	4.02E-08	1.06E-06	1045	craniferina_c7826	CUST_3043_PI416193496	NA	NA	NA	Fungus
12395	32	191	6	40	-5.928	-2.568	5.64E-09	2.55E-07	1046	craniferina_c2034	CUST_314_PI416193496	240106137	EER24330.1	Major Facilitator Superfamily protein [Coccidioides posadasii C735 delta SOWgp]	Fungus
30406	1773	218	757	50	7.813	2.966	5.50E-08	1.33E-06	1047	craniferina_c1682	CUST_2901_PI416193500	242769778	XP_002341843.1	"transcription regulator BDF1, putative [Talaromyces stipitatus ATCC 10500] "	Fungus
10114	2	12	0	2	-5.424	-2.439	1.01E-09	7.04E-08	1048	craniferina_lrc272	CUST_512_PI416193500	119481647	XP_001260852.1	benzoate 4-monooxygenase cytochrome P450 [Neosartorya fischeri NRRL 181] 	Algae
13215	926	125	32	20	7.44	2.895	4.45E-08	1.15E-06	1049	craniferina_c23026	CUST_15575_PI416193496	NA	NA	NA	Fungus
667	515	76	160	15	6.575	2.717	1.70E-08	5.67E-07	1050	craniferina_c7295	CUST_9139_PI416193500	121700641	XP_001268585.1	"sphinganine hydroxylase Sur2, putative [Aspergillus clavatus NRRL 1] "	Fungus
15329	376	13	90	15	50.32	5.653	1.29E-06	1.51E-05	1051	craniferina_c13297	CUST_6974_PI416193496	NA	NA	NA	Fungus
8010	20	109	3	16	-5.503	-2.46	1.56E-09	9.91E-08	1052	craniferina_c20801	CUST_13472_PI416193496	NA	NA	NA	Fungus
6891	10	50	3	5	-5.334	-2.415	7.03E-10	5.47E-08	1053	craniferina_c22972	CUST_14851_PI416193500	NA	NA	NA	Fungus
9893	98	680	6	116	-6.909	-2.789	2.51E-08	7.48E-07	1054	craniferina_c15623	CUST_8914_PI416193496	NA	NA	NA	Fungus
27645	36	6	5	1	5.827	2.543	4.40E-09	2.12E-07	1055	craniferina_c7713	CUST_2970_PI416193496	156058708	XP_001595277.1	hypothetical protein SS1G_03366 [Sclerotinia sclerotiorum 1980] 	Fungus
5692	84	429	8	59	-5.105	-2.352	1.29E-10	1.68E-08	1056	craniferina_c1334	CUST_2354_PI416193500	121710144	XP_001272688.1	conserved hypothetical protein [Aspergillus clavatus NRRL 1] 	Algae
13760	1991	311	332	33	6.354	2.668	1.30E-08	4.68E-07	1057	craniferina_c21992	CUST_14605_PI416193496	NA	NA	NA	Fungus
33611	221	31	62	8	6.959	2.799	2.67E-08	7.82E-07	1058	craniferina_c19551	CUST_12276_PI416193496	225560294	EEH08576.1	histidinol-phosphate aminotransferase [Ajellomyces capsulatus G186AR]	Fungus
23707	150	23	15	4	6.646	2.733	1.88E-08	6.07E-07	1059	craniferina_c12442	CUST_12363_PI416193500	154315196	XP_001556921.1	hypothetical protein BC1G_04637 [Botryotinia fuckeliana B05.10] 	Fungus
31239	1579	228	549	41	6.757	2.756	2.19E-08	6.77E-07	1060	craniferina_c8662	CUST_10246_PI416193500	67539954	XP_663751.1	hypothetical protein AN6147.2 [Aspergillus nidulans FGSC A4] 	Fungus
14825	1533	221	531	34	6.738	2.752	2.12E-08	6.63E-07	1061	craniferina_c8662	CUST_10245_PI416193500	67539954	XP_663751.1	hypothetical protein AN6147.2 [Aspergillus nidulans FGSC A4] 	Fungus
4726	669	3998	231	743	-6.139	-2.618	8.47E-09	3.39E-07	1062	craniferina_c4419	CUST_6422_PI416193500	115433354	XP_001216814.1	hypothetical protein ATEG_08193 [Aspergillus terreus NIH2624] 	Fungus
23731	998	147	250	2	6.645	2.732	1.89E-08	6.11E-07	1063	craniferina_c13851	CUST_7449_PI416193496	NA	NA	NA	Fungus
1809	63	497	16	74	-8.053	-3.01	6.67E-08	1.53E-06	1064	craniferina_c3353	CUST_5173_PI416193500	154314702	XP_001556675.1	hypothetical protein BC1G_04060 [Botryotinia fuckeliana B05.10] 	Fungus
6716	6	31	1	10	-5.184	-2.374	2.88E-10	2.91E-08	1065	craniferina_c12362	CUST_6184_PI416193496	NA	NA	NA	Fungus
44305	317	3840	196	368	-13.888	-3.796	4.94E-07	7.19E-06	1066	craniferina_c4286	CUST_6280_PI416193500	189198059	XP_001935367.1	predicted protein [Pyrenophora tritici-repentis Pt-1C-BFP] 	Fungus
37367	27	138	8	13	-5.331	-2.415	7.43E-10	5.67E-08	1067	craniferina_c22972	CUST_14852_PI416193500	NA	NA	NA	Fungus
15778	2607	313	432	17	8.268	3.048	7.69E-08	1.70E-06	1068	craniferina_c9643	CUST_10842_PI416193500	189196668	XP_001934672.1	WD repeat containing protein pop3 [Pyrenophora tritici-repentis Pt-1C-BFP] 	Fungus
21194	1363	176	262	46	7.837	2.97	5.90E-08	1.40E-06	1069	craniferina_c27407	CUST_19732_PI416193496	115398041	XP_001214612.1	clathrin heavy chain 1 [Aspergillus terreus NIH2624] 	Fungus
34296	4836	952	435	168	5.116	2.355	1.63E-10	1.96E-08	1070	craniferina_c4370	CUST_6368_PI416193500	238502445	XP_002382456.1	conserved hypothetical protein [Aspergillus flavus NRRL3357] 	Fungus
6375	302	26	174	11	11.061	3.467	2.57E-07	4.31E-06	1071	craniferina_c28097	CUST_20347_PI416193496	154317992	XP_001558315.1	hypothetical protein BC1G_02979 [Botryotinia fuckeliana B05.10] 	Fungus
11982	20	114	1	27	-5.456	-2.448	1.42E-09	9.20E-08	1072	craniferina_c14904	CUST_8327_PI416193496	171677153	XP_001903528.1	hypothetical protein [Podospora anserina S mat+] 	Fungus
40442	3559	448	659	27	7.871	2.976	6.22E-08	1.46E-06	1073	craniferina_c7943	CUST_9665_PI416193500	116204493	XP_001228057.1	hypothetical protein CHGG_10130 [Chaetomium globosum CBS 148.51] 	Fungus
41802	210	23	85	6	8.896	3.153	1.19E-07	2.37E-06	1074	craniferina_c15453	CUST_8775_PI416193496	NA	NA	NA	Fungus
15969	26	4	0	3	7.748	2.954	5.74E-08	1.37E-06	1075	craniferina_c19537	CUST_12262_PI416193496	NA	NA	NA	Fungus
41174	58	369	2	17	-6.389	-2.676	1.51E-08	5.23E-07	1076	craniferina_c27370	CUST_19701_PI416193496	39974789	XP_368785.1	hypothetical protein MGG_00459 [Magnaporthe oryzae 70-15] 	Fungus
32051	31	4	2	3	9.201	3.202	1.43E-07	2.74E-06	1077	craniferina_c2059	CUST_321_PI416193496	259481856	CBF75768.1	TPA: TPR domain protein (AFU_orthologue; AFUA_3G01710) [Aspergillus nidulans FGSC A4]	Fungus
21557	111	5	32	3	24.362	4.607	1.01E-06	1.25E-05	1078	craniferina_c8424	CUST_3393_PI416193496	NA	NA	NA	Fungus
25737	534	79	134	14	6.736	2.752	2.25E-08	6.90E-07	1079	craniferina_c22227	CUST_14831_PI416193496	239609511	EEQ86498.1	PHD finger domain-containing protein [Ajellomyces dermatitidis ER-3]	Algae
34177	799	141	110	9	5.641	2.496	2.99E-09	1.58E-07	1080	craniferina_c20332	CUST_13025_PI416193496	295664454	XP_002792779.1	small nucleolar ribonucleoprotein complex subunit (SOF1) [Paracoccidioides brasiliensis Pb01] 	Fungus
36295	32	326	6	42	-10.343	-3.371	2.15E-07	3.77E-06	1081	craniferina_c926	CUST_1669_PI416193500	256721889	EEU35281.1	predicted protein [Nectria haematococca mpVI 77-13-4]	Fungus
18243	738	123	170	18	5.928	2.568	6.69E-09	2.88E-07	1082	Cr_DMidi_5473D09.ab1	CUST_15853_PI416193500	156030683	XP_001584668.1	hypothetical protein SS1G_14437 [Sclerotinia sclerotiorum 1980] 	Fungus
35791	74	402	17	38	-5.532	-2.468	2.31E-09	1.32E-07	1083	craniferina_c15394	CUST_13310_PI416193500	169603159	XP_001795001.1	hypothetical protein SNOG_04588 [Phaeosphaeria nodorum SN15] 	Fungus
7937	421	77	30	7	5.485	2.455	1.96E-09	1.17E-07	1084	craniferina_c7180	CUST_9042_PI416193500	156043455	XP_001588284.1	hypothetical protein SS1G_10731 [Sclerotinia sclerotiorum 1980] 	Fungus
1934	51	6	6	4	8.635	3.11	1.06E-07	2.17E-06	1085	craniferina_c11896	CUST_5822_PI416193496	NA	NA	NA	Algae
31982	127	19	53	4	6.52	2.705	1.86E-08	6.04E-07	1086	craniferina_c26560	CUST_18918_PI416193496	291180382	EFE36167.1	hypothetical protein ARB_05105 [Arthroderma benhamiae CBS 112371]	Algae
24679	4	20	0	6	-5.492	-2.457	2.13E-09	1.25E-07	1087	craniferina_c24722	CUST_17172_PI416193496	NA	NA	NA	Fungus
42777	4141	506	528	102	8.245	3.043	8.25E-08	1.79E-06	1088	craniferina_c10665	CUST_4941_PI416193496	255953315	XP_002567410.1	Pc21g03460 [Penicillium chrysogenum Wisconsin 54-1255] 	Fungus
29437	1201	139	375	32	8.552	3.096	1.01E-07	2.09E-06	1089	craniferina_c11393	CUST_11859_PI416193500	169621462	XP_001804141.1	hypothetical protein SNOG_13941 [Phaeosphaeria nodorum SN15] 	Fungus
44853	19	111	7	17	-6.119	-2.613	9.82E-09	3.76E-07	1090	craniferina_c12290	CUST_6128_PI416193496	240107793	EER25972.1	hypothetical protein CPC735_044160 [Coccidioides posadasii C735 delta SOWgp]	Fungus
43119	131	6	22	1	22.806	4.511	1.02E-06	1.26E-05	1091	craniferina_c22235	CUST_14839_PI416193496	NA	NA	NA	Algae
33716	261	1424	33	132	-5.469	-2.451	2.01E-09	1.19E-07	1092	craniferina_c3297	CUST_5097_PI416193500	261190558	XP_002621688.1	conserved hypothetical protein [Ajellomyces dermatitidis SLH14081] 	Fungus
32999	47	243	3	47	-5.154	-2.366	3.84E-10	3.58E-08	1093	craniferina_c5461	CUST_7487_PI416193500	115389408	XP_001212209.1	predicted protein [Aspergillus terreus NIH2624] 	Fungus
36287	27	189	8	27	-7.269	-2.862	4.57E-08	1.17E-06	1094	craniferina_c15545	CUST_8848_PI416193496	NA	NA	NA	Fungus
3262	28	3	6	1	11.048	3.466	2.85E-07	4.68E-06	1095	craniferina_c18862	CUST_11620_PI416193496	NA	NA	NA	Fungus
41759	8	49	3	8	-6.77	-2.759	2.71E-08	7.91E-07	1096	craniferina_c9944	CUST_10999_PI416193500	NA	NA	NA	Fungus
9174	146490	23237	24451	724	6.251	2.644	1.45E-08	5.06E-07	1097	craniferina_c1790	CUST_256_PI416193496	NA	NA	NA	Algae
19116	189	910	15	134	-4.791	-2.26	3.38E-12	1.07E-09	1098	craniferina_c22467	CUST_14783_PI416193500	169615387	XP_001801109.1	hypothetical protein SNOG_10851 [Phaeosphaeria nodorum SN15] 	Fungus
16643	7748	1583	662	278	4.932	2.302	5.20E-11	8.58E-09	1099	craniferina_c4370	CUST_6367_PI416193500	238502445	XP_002382456.1	conserved hypothetical protein [Aspergillus flavus NRRL3357] 	Fungus
1584	510	46	146	8	10.904	3.447	2.75E-07	4.56E-06	1100	craniferina_c20404	CUST_14581_PI416193500	212543375	XP_002151842.1	"SNF2 family helicase/ATPase, putative [Penicillium marneffei ATCC 18224] "	Fungus
24941	101	5	33	3	21.347	4.416	9.90E-07	1.23E-05	1101	craniferina_c15927	CUST_13516_PI416193500	242794237	XP_002482329.1	actin family protein [Talaromyces stipitatus ATCC 10500] 	Fungus
13630	17358	294	763	184	66.311	6.051	1.59E-06	1.78E-05	1102	craniferina_c5577	CUST_7605_PI416193500	145250143	XP_001396585.1	hypothetical protein An15g00460 [Aspergillus niger] 	Fungus
19770	633	72	88	8	8.787	3.135	1.27E-07	2.49E-06	1103	craniferina_c7898	CUST_9623_PI416193500	242796421	XP_002482796.1	"telomerase reverse transcriptase, putative [Talaromyces stipitatus ATCC 10500] "	Fungus
11719	15	96	4	20	-6.556	-2.713	2.14E-08	6.66E-07	1104	craniferina_c16732	CUST_13852_PI416193500	NA	NA	NA	Fungus
18739	49	444	6	106	-8.936	-3.16	1.45E-07	2.78E-06	1105	craniferina_c4017	CUST_5972_PI416193500	119192604	XP_001246908.1	hypothetical protein CIMG_00679 [Coccidioides immitis RS]	Fungus
40989	1469	11423	1062	1140	-9.331	-3.222	1.71E-07	3.15E-06	1106	craniferina_c27279	CUST_19610_PI416193496	NA	NA	NA	Fungus
12387	124	19	23	3	6.41	2.68	1.86E-08	6.04E-07	1107	craniferina_c23487	CUST_16013_PI416193496	38567011	CAE76310.1	conserved hypothetical protein [Neurospora crassa]	Fungus
12797	817	158	106	22	5.161	2.368	5.06E-10	4.38E-08	1108	craniferina_c10242	CUST_11188_PI416193500	NA	NA	NA	Algae
29379	14	77	3	5	-5.444	-2.445	2.18E-09	1.27E-07	1109	craniferina_c10813	CUST_11524_PI416193500	70983568	XP_747311.1	conserved hypothetical protein [Aspergillus fumigatus Af293] 	Fungus
26834	4894	33280	1352	1020	-6.996	-2.807	3.56E-08	9.66E-07	1110	craniferina_lrc513	CUST_956_PI416193500	295664112	XP_002792608.1	40S ribosomal protein S22 [Paracoccidioides brasiliensis Pb01] 	Fungus
38045	2	16	0	4	-6.856	-2.777	3.24E-08	9.07E-07	1111	craniferina_c20458	CUST_13147_PI416193496	NA	NA	NA	Algae
5679	28	3	7	0	9.447	3.24	1.81E-07	3.29E-06	1112	craniferina_c3305	CUST_752_PI416193496	NA	NA	NA	Algae
31864	227	18	40	1	12.74	3.671	4.67E-07	6.88E-06	1113	Cr_DMidi_5473C12.ab1	CUST_15834_PI416193500	NA	NA	NA	Algae
21909	72	7	12	10	18.098	4.178	8.65E-07	1.11E-05	1114	craniferina_c22788	CUST_15354_PI416193496	NA	NA	NA	Fungus
13652	5135	736	2001	114	6.711	2.746	2.70E-08	7.89E-07	1115	craniferina_c28280	CUST_20485_PI416193496	12407459	AAG53518.1	AF222055_1CAT1 catalase [Passalora fulva]	Fungus
25275	3	35	1	3	-11.663	-3.544	3.62E-07	5.63E-06	1116	craniferina_c27095	CUST_19437_PI416193496	238497055	XP_002379763.1	"short-chain dehydrogenase, putative [Aspergillus flavus NRRL3357] "	Algae
31347	152	794	13	159	-5.155	-2.366	5.67E-10	4.75E-08	1117	craniferina_c4949	CUST_6955_PI416193500	156045703	XP_001589407.1	hypothetical protein SS1G_10046 [Sclerotinia sclerotiorum 1980] 	Fungus
35953	79	389	18	40	-5.019	-2.327	2.12E-10	2.34E-08	1118	craniferina_c8149	CUST_9851_PI416193500	67902758	XP_681635.1	hypothetical protein AN8366.2 [Aspergillus nidulans FGSC A4] 	Fungus
33579	894	149	228	22	5.899	2.561	8.45E-09	3.39E-07	1119	craniferina_c9236	CUST_3926_PI416193496	242762237	XP_002340335.1	"phenylalanine ammonia-lyase, putative [Talaromyces stipitatus ATCC 10500] "	Fungus
34820	7	42	0	4	-5.912	-2.564	8.55E-09	3.41E-07	1120	craniferina_c8271	CUST_3303_PI416193496	NA	NA	NA	Fungus
42890	19	3	5	1	5.941	2.571	9.00E-09	3.52E-07	1121	craniferina_c24653	CUST_17111_PI416193496	NA	NA	NA	Fungus
840	68	411	13	42	-6.108	-2.611	1.19E-08	4.36E-07	1122	craniferina_c4366	CUST_1184_PI416193496	NA	NA	NA	Algae
18571	10898	1307	2597	224	8.254	3.045	9.50E-08	1.99E-06	1123	Cr_DMini_2305E12.ab1	CUST_16797_PI416193500	115388461	XP_001211736.1	conserved hypothetical protein [Aspergillus terreus NIH2624] 	Fungus
920	198	1362	45	437	-6.749	-2.755	3.01E-08	8.58E-07	1124	craniferina_c16186	CUST_9360_PI416193496	115400902	XP_001216039.1	30 kDa heat shock protein [Aspergillus terreus NIH2624] 	Fungus
35461	13	3	1	1	4.889	2.29	7.43E-11	1.13E-08	1125	craniferina_c14278	CUST_7798_PI416193496	119189175	XP_001245194.1	conserved hypothetical protein [Coccidioides immitis RS]	Fungus
2707	2096	67	857	27	31.282	4.967	1.28E-06	1.50E-05	1126	craniferina_c2985	CUST_4706_PI416193500	154317992	XP_001558315.1	hypothetical protein BC1G_02979 [Botryotinia fuckeliana B05.10] 	Fungus
1828	880	4688	262	276	-5.468	-2.451	2.67E-09	1.45E-07	1127	craniferina_lrc358	CUST_673_PI416193500	171679283	XP_001904588.1	hypothetical protein [Podospora anserina S mat+] 	Fungus
41699	698	96	202	32	7.36	2.88	5.50E-08	1.33E-06	1128	craniferina_c3962	CUST_5902_PI416193500	291183758	EFE39356.1	hypothetical protein TRV_05949 [Trichophyton verrucosum HKI 0517]	Fungus
15302	915	178	221	27	5.08	2.345	3.83E-10	3.58E-08	1129	Cr_DMidi_9601F05.ab1	CUST_16344_PI416193500	242790689	XP_002481603.1	"phosphatidylinositol 3,5-bisphosphate-binding protein, putative [Talaromyces stipitatus ATCC 10500] "	Fungus
41200	130	18	10	6	7.605	2.927	6.64E-08	1.53E-06	1130	craniferina_c12442	CUST_12364_PI416193500	154315196	XP_001556921.1	hypothetical protein BC1G_04637 [Botryotinia fuckeliana B05.10] 	Fungus
43586	2	11	0	1	-4.834	-2.273	3.83E-11	6.75E-09	1131	craniferina_c18338	CUST_11122_PI416193496	NA	NA	NA	Fungus
15455	3406	47	478	21	75.879	6.246	1.74E-06	1.90E-05	1132	craniferina_c9028	CUST_10482_PI416193500	NA	NA	NA	Fungus
27410	4	23	2	2	-7.075	-2.823	4.51E-08	1.15E-06	1133	craniferina_c27470	CUST_19794_PI416193496	NA	NA	NA	Fungus
15026	3212	459	1289	92	6.738	2.752	3.11E-08	8.78E-07	1134	craniferina_c3255	CUST_5045_PI416193500	240275236	EER38751.1	conserved hypothetical protein [Ajellomyces capsulatus H143]	Fungus
21212	711	102	161	24	6.971	2.801	3.98E-08	1.06E-06	1135	craniferina_c5392	CUST_1678_PI416193496	NA	NA	NA	Fungus
5653	43	7	2	2	5.856	2.55	8.44E-09	3.39E-07	1136	craniferina_c5500	CUST_7540_PI416193500	242803381	XP_002484162.1	TOR signaling pathway phosphatase SitA [Talaromyces stipitatus ATCC 10500] 	Fungus
24608	5	32	1	3	-6.082	-2.605	1.27E-08	4.58E-07	1137	craniferina_c14866	CUST_13122_PI416193500	226288499	EEH44011.1	26S protease regulatory subunit 8 [Paracoccidioides brasiliensis Pb18]	Algae
20923	6137	61	1015	49	121.725	6.927	1.97E-06	2.10E-05	1138	craniferina_c1214	CUST_2155_PI416193500	156053868	XP_001592860.1	hypothetical protein SS1G_05782 [Sclerotinia sclerotiorum 1980] 	Fungus
30982	161	28	19	3	5.675	2.505	5.63E-09	2.55E-07	1139	craniferina_c26759	CUST_19113_PI416193496	154284378	XP_001542984.1	predicted protein [Ajellomyces capsulatus NAm1] 	Fungus
22829	254	2	216	1	91.774	6.52	1.86E-06	2.01E-05	1140	Cr_WMidi_8449C12.ab1	CUST_18777_PI416193500	114706417	ZP_01439319.1	putative glucose-fructose oxidoreductase oxidoreductase protein [Fulvimarina pelagi HTCC2506] 	Algae
29633	106	532	23	39	-5.114	-2.354	5.15E-10	4.42E-08	1141	craniferina_c8116	CUST_9829_PI416193500	156039575	XP_001586895.1	hypothetical protein SS1G_11924 [Sclerotinia sclerotiorum 1980] 	Fungus
15013	91	2	29	0	43.072	5.429	1.53E-06	1.73E-05	1142	craniferina_c4767	CUST_1384_PI416193496	189210591	XP_001941627.1	hypothetical protein PTRG_11296 [Pyrenophora tritici-repentis Pt-1C-BFP] 	Fungus
5764	76	579	10	28	-7.658	-2.937	7.16E-08	1.61E-06	1143	craniferina_c8190	CUST_9880_PI416193500	169595210	XP_001791029.1	hypothetical protein SNOG_00339 [Phaeosphaeria nodorum SN15] 	Fungus
16402	57	442	43	112	-9.367	-3.228	2.00E-07	3.57E-06	1144	craniferina_c23997	CUST_16495_PI416193496	NA	NA	NA	Algae
35295	1535	15003	766	2063	-10.591	-3.405	2.92E-07	4.76E-06	1145	craniferina_c8195	CUST_9882_PI416193500	258570335	XP_002543971.1	hypothetical protein UREG_03488 [Uncinocarpus reesii 1704] 	Fungus
44103	263	26	67	7	9.94	3.313	2.36E-07	4.05E-06	1146	craniferina_c24837	CUST_17282_PI416193496	NA	NA	NA	Algae
19170	556	101	68	14	5.531	2.468	4.13E-09	2.02E-07	1147	craniferina_c10168	CUST_4590_PI416193496	296808057	XP_002844367.1	2-oxoglutarate dehydrogenase E1 component [Arthroderma otae CBS 113480] 	Algae
14441	339	2277	32	93	-6.736	-2.752	3.26E-08	9.11E-07	1148	craniferina_c10055	CUST_11076_PI416193500	238484015	XP_002373246.1	"TIM barrel metal-dependent hydrolase, putative [Aspergillus flavus NRRL3357] "	Fungus
30236	28	2	2	0	12.264	3.616	4.55E-07	6.75E-06	1149	craniferina_c21458	CUST_14096_PI416193496	240108502	EER26676.1	Inhibitor of Apoptosis domain containing protein [Coccidioides posadasii C735 delta SOWgp]	Fungus
29627	13200	2562	2104	243	5.121	2.356	6.27E-10	5.11E-08	1150	craniferina_c25281	CUST_17699_PI416193496	NA	NA	NA	Algae
40789	6755	1168	1540	235	5.75	2.523	6.86E-09	2.91E-07	1151	craniferina_c10229	CUST_11176_PI416193500	6015106	P78575.1	ERG24_ASCIMRecName: Full=Delta(14)-sterol reductase; AltName: Full=C-14 sterol reductase; AltName: Full=Sterol C14-reductase 	Fungus
19410	171	9	50	12	39.132	5.29	1.52E-06	1.72E-05	1152	craniferina_c16881	CUST_13919_PI416193500	189193223	XP_001932950.1	conserved hypothetical protein [Pyrenophora tritici-repentis Pt-1C-BFP] 	Fungus
43781	154	890	38	206	-5.806	-2.538	8.36E-09	3.38E-07	1153	craniferina_c19888	CUST_12597_PI416193496	NA	NA	NA	Algae
32796	39	3	2	2	12.826	3.681	5.26E-07	7.52E-06	1154	Cr_DMidi_7585E05.ab1	CUST_16184_PI416193500	126140618	ABN79922.1	glucose oxidase [Penicillium expansum]	Fungus
39913	606	73	257	27	8.192	3.034	1.04E-07	2.14E-06	1155	craniferina_c20630	CUST_13305_PI416193496	NA	NA	NA	Fungus
3850	956	135	227	46	7.283	2.864	5.89E-08	1.40E-06	1156	craniferina_c3513	CUST_826_PI416193496	256733044	EEU46392.1	predicted protein [Nectria haematococca mpVI 77-13-4]	Fungus
28483	61	435	46	27	-8.675	-3.117	1.47E-07	2.80E-06	1157	craniferina_c6646	CUST_8661_PI416193500	NA	NA	NA	Fungus
22220	12	72	2	9	-6.057	-2.599	1.44E-08	5.04E-07	1158	craniferina_c4545	CUST_6544_PI416193500	169609615	XP_001798226.1	hypothetical protein SNOG_07900 [Phaeosphaeria nodorum SN15] 	Fungus
35769	31	3	3	1	12.434	3.636	4.97E-07	7.22E-06	1159	craniferina_c23722	CUST_16235_PI416193496	NA	NA	NA	Algae
43917	1482	10886	723	1113	-7.965	-2.994	9.27E-08	1.95E-06	1160	craniferina_c15528	CUST_13366_PI416193500	119485506	XP_001262187.1	"amino acid permease, putative [Neosartorya fischeri NRRL 181] "	Fungus
8080	38	274	8	28	-7.37	-2.882	6.51E-08	1.51E-06	1161	Cr_DMidi_6817F09.ab1	CUST_16054_PI416193500	296809900	XP_002845288.1	conserved hypothetical protein [Arthroderma otae CBS 113480] 	Fungus
32798	8283	1734	468	133	4.781	2.257	4.76E-11	8.02E-09	1162	craniferina_lrc322	CUST_610_PI416193500	119190031	XP_001245622.1	hypothetical protein CIMG_05063 [Coccidioides immitis RS] 	Algae
41821	12685	2150	3439	334	5.811	2.539	8.86E-09	3.48E-07	1163	craniferina_c1169	CUST_2088_PI416193500	145238226	XP_001391760.1	hypothetical protein An07g06840 [Aspergillus niger] 	Fungus
21697	115	579	31	72	-5.124	-2.357	7.95E-10	5.95E-08	1164	craniferina_c8152	CUST_9854_PI416193500	NA	NA	NA	Fungus
10686	38	196	5	26	-5.164	-2.368	1.05E-09	7.30E-08	1165	craniferina_c20117	CUST_12820_PI416193496	NA	NA	NA	Algae
8658	1270	110	551	16	10.894	3.446	3.51E-07	5.50E-06	1166	craniferina_c14967	CUST_13145_PI416193500	212543889	XP_002152099.1	"MFS monosaccharide transporter, putative [Penicillium marneffei ATCC 18224] "	Algae
35454	1209	7711	426	375	-6.666	-2.737	3.44E-08	9.47E-07	1167	BTK05726010(c)SJ1(t)Dry_0.5-1kb_1441-1536_E4(p)T3(s)090205SJ1SEQ1.029.ab1	CUST_15495_PI416193500	NA	NA	NA	NA
13869	277	46	63	11	6.001	2.585	1.49E-08	5.19E-07	1168	craniferina_c10301	CUST_11217_PI416193500	296816807	XP_002848740.1	conserved hypothetical protein [Arthroderma otae CBS 113480] 	Fungus
30745	33	5	3	4	9.56	3.257	2.40E-07	4.11E-06	1169	craniferina_c12027	CUST_5926_PI416193496	NA	NA	NA	Fungus
3976	38	181	8	17	-4.806	-2.265	1.12E-10	1.51E-08	1170	craniferina_c6641	CUST_8653_PI416193500	189198892	XP_001935783.1	phosphatidylserine decarboxylase proenzyme [Pyrenophora tritici-repentis Pt-1C-BFP] 	Algae
33129	1037	165	286	51	6.312	2.658	2.40E-08	7.23E-07	1171	craniferina_lrc490	CUST_34_PI416193496	226442996	NP_001140008.1	C30D10.14 [Salmo salar] 	Fungus
21419	131	749	29	47	-5.815	-2.54	1.05E-08	3.98E-07	1172	craniferina_c10557	CUST_11360_PI416193500	NA	NA	NA	Algae
22048	31	174	5	6	-5.6	-2.485	6.73E-09	2.88E-07	1173	craniferina_c4595	CUST_6596_PI416193500	70994004	XP_751849.1	conserved hypothetical protein [Aspergillus fumigatus Af293] 	Algae
19677	17	87	2	6	-5.2	-2.379	1.69E-09	1.05E-07	1174	craniferina_c4468	CUST_1234_PI416193496	NA	NA	NA	Fungus
7236	36	2	11	0	17.175	4.102	9.90E-07	1.23E-05	1175	craniferina_c1379	CUST_2428_PI416193500	240104875	EER23070.1	"FK506-binding protein 2 precursor/ peptidyl-prolyl cis-trans isomerase, putative [Coccidioides posadasii C735 delta SOWgp]"	Fungus
4580	248	3298	176	153	-16.055	-4.005	9.03E-07	1.14E-05	1176	craniferina_c9936	CUST_10994_PI416193500	156060651	XP_001596248.1	hypothetical protein SS1G_02468 [Sclerotinia sclerotiorum 1980] 	Fungus
11975	83	1136	57	89	-16.186	-4.017	9.20E-07	1.16E-05	1177	craniferina_c7440	CUST_2816_PI416193496	NA	NA	NA	Fungus
35294	239	1472	107	283	-6.518	-2.704	3.26E-08	9.11E-07	1178	craniferina_c26868	CUST_19218_PI416193496	NA	NA	NA	Fungus
19181	34	4	17	3	10.543	3.398	3.46E-07	5.45E-06	1179	craniferina_c22197	CUST_14801_PI416193496	NA	NA	NA	Fungus
14713	933	183	247	25	5.029	2.33	6.96E-10	5.45E-08	1180	Cr_DMidi_9601F05.ab1	CUST_16345_PI416193500	242790689	XP_002481603.1	"phosphatidylinositol 3,5-bisphosphate-binding protein, putative [Talaromyces stipitatus ATCC 10500] "	Fungus
23285	69	2	22	1	29.585	4.887	1.50E-06	1.71E-05	1181	Cr_DMini_1249G01.ab1	CUST_16667_PI416193500	NA	NA	NA	Fungus
39477	31	4	3	1	8.666	3.115	1.71E-07	3.15E-06	1182	craniferina_c19698	CUST_12416_PI416193496	226291587	EEH47015.1	conserved hypothetical protein [Paracoccidioides brasiliensis Pb18]	Algae
28742	52	318	11	51	-6.146	-2.62	2.04E-08	6.46E-07	1183	craniferina_c8765	CUST_3602_PI416193496	NA	NA	NA	Algae
34152	69815	8086	4359	2141	8.819	3.141	1.99E-07	3.56E-06	1184	craniferina_c2326	CUST_3849_PI416193500	70995456	XP_752483.1	heat shock protein/chaperonin HSP78 [Aspergillus fumigatus Af293] 	Fungus
10689	15	171	11	16	-13.807	-3.787	6.96E-07	9.28E-06	1185	craniferina_c12029	CUST_12188_PI416193500	156061597	XP_001596721.1	hypothetical protein SS1G_02944 [Sclerotinia sclerotiorum 1980] 	Fungus
3195	1524	183	400	34	8.237	3.042	1.33E-07	2.58E-06	1186	craniferina_c8606	CUST_10208_PI416193500	156060767	XP_001596306.1	hypothetical protein SS1G_02526 [Sclerotinia sclerotiorum 1980] 	Fungus
42279	123	22	23	5	5.51	2.462	6.31E-09	2.76E-07	1187	craniferina_lrc21213	CUST_13865_PI416193496	NA	NA	NA	Algae
28456	9	66	1	19	-6.731	-2.751	4.46E-08	1.15E-06	1188	craniferina_c1650	CUST_2852_PI416193500	NA	NA	NA	Algae
8537	455	2452	52	345	-5.382	-2.428	4.50E-09	2.15E-07	1189	craniferina_c2612	CUST_494_PI416193496	189210150	XP_001941407.1	phospholipase/Carboxylesterase superfamily protein [Pyrenophora tritici-repentis Pt-1C-BFP] 	Fungus
29271	37	227	12	68	-6.17	-2.625	2.25E-08	6.90E-07	1190	craniferina_c2635	CUST_503_PI416193496	NA	NA	NA	Fungus
12742	9	50	2	8	-5.636	-2.495	8.66E-09	3.44E-07	1191	craniferina_c11593	CUST_5596_PI416193496	NA	NA	NA	Algae
35223	71	381	4	89	-5.244	-2.391	2.67E-09	1.45E-07	1192	craniferina_c4106	CUST_6064_PI416193500	NA	NA	NA	Fungus
31263	819	123	101	33	6.792	2.764	4.75E-08	1.19E-06	1193	craniferina_c15096	CUST_8491_PI416193496	NA	NA	NA	Fungus
35994	1114	198	367	32	5.494	2.458	6.46E-09	2.81E-07	1194	craniferina_c24733	CUST_17182_PI416193496	145238354	XP_001391824.1	hypothetical protein An07g07500 [Aspergillus niger] 	Algae
43297	21	144	4	27	-6.764	-2.758	4.71E-08	1.19E-06	1195	craniferina_c15836	CUST_9083_PI416193496	NA	NA	NA	Fungus
9073	21	123	1	31	-5.675	-2.505	9.47E-09	3.67E-07	1196	craniferina_c15988	CUST_9206_PI416193496	NA	NA	NA	Fungus
18839	3271	529	530	11	6.13	2.616	2.13E-08	6.63E-07	1197	Cr_WMidi_8257A10.ab1	CUST_18578_PI416193500	242767690	XP_002341418.1	GTP-binding protein YchF [Talaromyces stipitatus ATCC 10500] 	Fungus
37656	1503	167	677	45	8.689	3.119	1.91E-07	3.45E-06	1198	craniferina_c6048	CUST_2005_PI416193496	212541376	XP_002150843.1	"carbamoyl-phosphate synthase, large subunit [Penicillium marneffei ATCC 18224] "	Fungus
41019	4	24	1	1	-6.563	-2.714	3.79E-08	1.01E-06	1199	craniferina_c24849	CUST_17293_PI416193496	NA	NA	NA	Fungus
11143	176	29	38	13	6.354	2.668	3.14E-08	8.86E-07	1200	craniferina_c25374	CUST_17787_PI416193496	159126221	EDP51337.1	"RNA polymerase II transcription elongation factor (Ctr9), putative [Aspergillus fumigatus A1163]"	Fungus
7525	943	115	283	24	8.082	3.015	1.28E-07	2.50E-06	1201	craniferina_c11393	CUST_11860_PI416193500	169621462	XP_001804141.1	hypothetical protein SNOG_13941 [Phaeosphaeria nodorum SN15] 	Fungus
26633	305	47	106	9	6.295	2.654	2.97E-08	8.51E-07	1202	craniferina_c8140	CUST_3215_PI416193496	NA	NA	NA	Fungus
43133	984	139	250	43	7.201	2.848	7.14E-08	1.61E-06	1203	craniferina_c1513	CUST_2648_PI416193500	240281741	EER45244.1	QDE2 protein [Ajellomyces capsulatus H143]	Fungus
15371	1939	142	563	19	13.314	3.735	6.81E-07	9.14E-06	1204	craniferina_c20808	CUST_13479_PI416193496	NA	NA	NA	Fungus
12816	30	3	8	2	9.071	3.181	2.40E-07	4.11E-06	1205	craniferina_c13606	CUST_7237_PI416193496	NA	NA	NA	Algae
21618	43	229	5	39	-5.258	-2.394	3.20E-09	1.66E-07	1206	craniferina_c26364	CUST_18728_PI416193496	261353617	EEY16045.1	Znf1p [Verticillium albo-atrum VaMs.102]	Fungus
37980	8803	1637	713	151	5.38	2.428	5.03E-09	2.33E-07	1207	craniferina_c2803	CUST_4473_PI416193500	156055716	XP_001593782.1	hypothetical protein SS1G_05210 [Sclerotinia sclerotiorum 1980] 	Fungus
22957	33	204	3	42	-6.13	-2.616	2.25E-08	6.90E-07	1208	craniferina_c7033	CUST_2561_PI416193496	154278423	XP_001540025.1	predicted protein [Ajellomyces capsulatus NAm1] 	Fungus
35401	916	8170	496	968	-9.827	-3.297	3.02E-07	4.89E-06	1209	craniferina_c4183	CUST_6155_PI416193500	296808695	XP_002844686.1	conserved hypothetical protein [Arthroderma otae CBS 113480] 	Fungus
28704	188	13	78	1	13.683	3.774	7.48E-07	9.86E-06	1210	craniferina_c21286	CUST_13935_PI416193496	NA	NA	NA	Fungus
24572	44	227	2	56	-5.03	-2.331	1.06E-09	7.34E-08	1211	craniferina_c19729	CUST_12446_PI416193496	NA	NA	NA	Fungus
32053	110	17	23	8	7.028	2.813	6.30E-08	1.47E-06	1212	craniferina_c10778	CUST_5024_PI416193496	119176049	XP_001240156.1	hypothetical protein CIMG_09777 [Coccidioides immitis RS]	Fungus
30005	16	145	4	52	-8.724	-3.125	2.06E-07	3.65E-06	1213	craniferina_c16073	CUST_9268_PI416193496	NA	NA	NA	Algae
8081	93	461	20	7	-5.025	-2.329	1.07E-09	7.41E-08	1214	craniferina_c15394	CUST_13309_PI416193500	169603159	XP_001795001.1	hypothetical protein SNOG_04588 [Phaeosphaeria nodorum SN15] 	Fungus
4652	20	3	5	0	7.703	2.945	1.10E-07	2.22E-06	1215	craniferina_c16892	CUST_9913_PI416193496	154310196	XP_001554430.1	hypothetical protein BC1G_07018 [Botryotinia fuckeliana B05.10] 	Algae
39134	248	1432	58	259	-5.821	-2.541	1.53E-08	5.26E-07	1216	craniferina_c11684	CUST_5659_PI416193496	NA	NA	NA	Fungus
22122	40	264	6	64	-6.464	-2.692	3.87E-08	1.03E-06	1217	craniferina_c2597	CUST_4218_PI416193500	189197635	XP_001935155.1	NADP-dependent leukotriene B4 12-hydroxydehydrogenase [Pyrenophora tritici-repentis Pt-1C-BFP] 	Fungus
42897	22186	4367	814	642	5.116	2.355	1.85E-09	1.12E-07	1218	craniferina_c2453	CUST_4035_PI416193500	NA	NA	NA	Algae
34216	3660	375	1415	19	9.257	3.211	2.72E-07	4.52E-06	1219	craniferina_c25638	CUST_18032_PI416193496	242760842	XP_002340070.1	"polyketide synthase, putative [Talaromyces stipitatus ATCC 10500] "	Fungus
44743	144	1241	29	191	-8.676	-3.117	2.06E-07	3.64E-06	1220	craniferina_c9878	CUST_10959_PI416193500	296813591	XP_002847133.1	U3 small nucleolar ribonucleoprotein IMP3 [Arthroderma otae CBS 113480] 	Fungus
17001	67239	7945	8175	2033	8.597	3.104	1.99E-07	3.56E-06	1221	craniferina_c2326	CUST_3850_PI416193500	70995456	XP_752483.1	heat shock protein/chaperonin HSP78 [Aspergillus fumigatus Af293] 	Fungus
2417	98	496	28	41	-5.212	-2.382	3.17E-09	1.65E-07	1222	craniferina_c3564	CUST_847_PI416193496	67522154	XP_659138.1	hypothetical protein AN1534.2 [Aspergillus nidulans FGSC A4] 	Fungus
24264	167	6	41	7	46.243	5.531	1.96E-06	2.08E-05	1223	craniferina_c10241	CUST_11185_PI416193500	115385998	XP_001209539.1	predicted protein [Aspergillus terreus NIH2624] 	Fungus
38881	791	5682	306	403	-7.549	-2.916	1.02E-07	2.10E-06	1224	craniferina_c2783	CUST_4450_PI416193500	119196353	XP_001248780.1	hypothetical protein CIMG_02551 [Coccidioides immitis RS]	Fungus
36593	174	2	45	0	74.498	6.219	2.22E-06	2.30E-05	1225	craniferina_lrc415	CUST_776_PI416193500	85092751	XP_959528.1	hypothetical protein NCU02209 [Neurospora crassa OR74A] 	Fungus
31549	858	117	155	3	7.251	2.858	8.33E-08	1.81E-06	1226	craniferina_c23356	CUST_15893_PI416193496	NA	NA	NA	Fungus
28608	3429	475	905	53	7.072	2.822	7.13E-08	1.61E-06	1227	craniferina_c2402	CUST_3964_PI416193500	154298168	XP_001549508.1	predicted protein [Botryotinia fuckeliana B05.10] 	Fungus
35985	54	282	17	24	-5.353	-2.42	5.72E-09	2.57E-07	1228	craniferina_c8016	CUST_3151_PI416193496	10334493	CAC10208.1	cytosolic malate dehydrogenase [Cicer arietinum]	Fungus
5434	239245	4137	14372	2829	66.516	6.056	2.21E-06	2.29E-05	1229	Cr_DMini_3841D12.ab1	CUST_16936_PI416193500	NA	NA	NA	Algae
40790	59	11	11	1	5.235	2.388	3.91E-09	1.94E-07	1230	craniferina_c23313	CUST_15852_PI416193496	NA	NA	NA	Fungus
23861	722	91	200	32	8.125	3.022	1.54E-07	2.90E-06	1231	craniferina_c26051	CUST_18431_PI416193496	119500480	XP_001266997.1	hypothetical protein NFIA_105880 [Neosartorya fischeri NRRL 181] 	Fungus
29490	11	152	2	15	-14.349	-3.843	9.04E-07	1.14E-05	1232	craniferina_c7353	CUST_9177_PI416193500	NA	NA	NA	Fungus
6726	16	74	2	6	-4.647	-2.216	6.96E-11	1.08E-08	1233	craniferina_c10030	CUST_11058_PI416193500	119479129	XP_001259593.1	"small nuclear ribonucleoprotein U2, A [Neosartorya fischeri NRRL 181] "	Fungus
12901	73	15	7	5	5.267	2.397	4.66E-09	2.20E-07	1234	craniferina_c7004	CUST_2542_PI416193496	169599765	XP_001793305.1	hypothetical protein SNOG_02708 [Phaeosphaeria nodorum SN15] 	Fungus
31731	1099	6165	667	513	-6.318	-2.66	3.60E-08	9.71E-07	1235	craniferina_c4665	CUST_6659_PI416193500	NA	NA	NA	Fungus
25949	629	34	265	11	17.998	4.17	1.25E-06	1.47E-05	1236	craniferina_c11566	CUST_11965_PI416193500	296818393	XP_002849533.1	phoma betae P450 monooxygenase No.2 [Arthroderma otae CBS 113480] 	Algae
40151	27322	553	4512	329	54.476	5.768	2.15E-06	2.24E-05	1237	Cr_DMini_3841G01.ab1	CUST_16979_PI416193500	189210531	XP_001941597.1	integral membrane protein [Pyrenophora tritici-repentis Pt-1C-BFP] 	Fungus
7196	989	116	380	21	8.271	3.048	1.77E-07	3.24E-06	1238	craniferina_c1700	CUST_2932_PI416193500	255954859	XP_002568182.1	Pc21g11510 [Penicillium chrysogenum Wisconsin 54-1255] 	Fungus
39637	829	102	191	18	8.051	3.009	1.55E-07	2.92E-06	1239	craniferina_c8606	CUST_10207_PI416193500	156060767	XP_001596306.1	hypothetical protein SS1G_02526 [Sclerotinia sclerotiorum 1980] 	Fungus
35447	6970	1495	951	107	4.642	2.215	9.81E-11	1.39E-08	1240	craniferina_c20111	CUST_12814_PI416193496	NA	NA	NA	Fungus
23306	244	54	29	3	4.535	2.181	6.48E-12	1.66E-09	1241	craniferina_c4910	CUST_6917_PI416193500	255940104	XP_002560821.1	Pc16g04700 [Penicillium chrysogenum Wisconsin 54-1255] 	Fungus
31400	1479	131	724	51	11.056	3.467	5.14E-07	7.40E-06	1242	craniferina_lrc26813	CUST_19166_PI416193496	NA	NA	NA	Fungus
20195	170000	28146	10475	4736	6.089	2.606	2.80E-08	8.11E-07	1243	craniferina_c24108	CUST_16600_PI416193496	NA	NA	NA	Fungus
4964	604	105	22	34	5.936	2.57	2.30E-08	6.99E-07	1244	craniferina_c14342	CUST_7851_PI416193496	296421553	XP_002840329.1	hypothetical protein [Tuber melanosporum Mel28] 	Algae
12764	67	6	12	4	12.476	3.641	6.86E-07	9.19E-06	1245	craniferina_c20528	CUST_13212_PI416193496	242786462	XP_002480810.1	"proteasome component (Ecm29), putative [Talaromyces stipitatus ATCC 10500] "	Fungus
22059	608	99	85	13	6.149	2.62	3.09E-08	8.75E-07	1246	craniferina_c24731	CUST_17180_PI416193496	NA	NA	NA	Fungus
19019	11986	266	2034	182	51.555	5.688	2.17E-06	2.26E-05	1247	craniferina_c3292	CUST_5089_PI416193500	154310686	XP_001554674.1	hypothetical protein BC1G_06817 [Botryotinia fuckeliana B05.10] 	Fungus
34280	32	5	7	2	7.398	2.887	1.07E-07	2.19E-06	1248	craniferina_c1953	CUST_3320_PI416193500	NA	NA	NA	Algae
10504	203	1145	59	257	-5.718	-2.515	1.58E-08	5.36E-07	1249	craniferina_c8284	CUST_3312_PI416193496	NA	NA	NA	Fungus
31638	177	13	26	3	13.541	3.759	8.58E-07	1.10E-05	1250	craniferina_c2606	CUST_4227_PI416193500	242823609	XP_002488093.1	"Hsp70 nucleotide exchange factor (Fes1), putative [Talaromyces stipitatus ATCC 10500] "	Fungus
18857	289	1486	52	328	-5.118	-2.356	2.82E-09	1.51E-07	1251	craniferina_c4460	CUST_6457_PI416193500	119499147	XP_001266331.1	"aldehyde reductase (GliO), putative [Neosartorya fischeri NRRL 181] "	Algae
12848	1711	343	141	62	5.028	2.33	2.14E-09	1.25E-07	1252	craniferina_c8064	CUST_9767_PI416193500	NA	NA	NA	Fungus
3367	60	310	13	9	-5.216	-2.383	4.86E-09	2.27E-07	1253	craniferina_c10873	CUST_11555_PI416193500	189209532	XP_001941098.1	conserved hypothetical protein [Pyrenophora tritici-repentis Pt-1C-BFP] 	Algae
25121	672	93	145	26	7.271	2.862	1.01E-07	2.09E-06	1254	craniferina_c10410	CUST_11288_PI416193500	261191666	XP_002622241.1	conserved hypothetical protein [Ajellomyces dermatitidis SLH14081] 	Fungus
3157	11	64	5	14	-6.088	-2.606	3.05E-08	8.66E-07	1255	craniferina_c3387	CUST_5209_PI416193500	154315976	XP_001557310.1	hypothetical protein BC1G_04560 [Botryotinia fuckeliana B05.10] 	Fungus
72	746	34	365	20	22.687	4.504	1.64E-06	1.82E-05	1256	craniferina_c8316	CUST_9963_PI416193500	NA	NA	NA	Algae
7955	93	463	21	83	-5.027	-2.33	2.21E-09	1.27E-07	1257	craniferina_c2863	CUST_590_PI416193496	NA	NA	NA	Fungus
9030	4524	653	1211	199	7.001	2.808	7.92E-08	1.74E-06	1258	craniferina_c2798	CUST_4470_PI416193500	189188444	XP_001930561.1	predicted protein [Pyrenophora tritici-repentis Pt-1C-BFP] 	Algae
36099	26	220	4	33	-8.623	-3.108	2.41E-07	4.11E-06	1259	craniferina_c21775	CUST_14400_PI416193496	NA	NA	NA	Fungus
2338	108	12	22	1	8.896	3.153	2.89E-07	4.74E-06	1260	craniferina_c15214	CUST_8581_PI416193496	242760174	XP_002339935.1	"zinc finger protein, putative [Talaromyces stipitatus ATCC 10500] "	Fungus
30192	3	37	2	4	-12.897	-3.689	7.94E-07	1.03E-05	1261	craniferina_c1090	CUST_1958_PI416193500	169613667	XP_001800250.1	hypothetical protein SNOG_09966 [Phaeosphaeria nodorum SN15] 	Fungus
1227	231	1061	26	117	-4.597	-2.201	9.83E-11	1.39E-08	1262	craniferina_c6479	CUST_2234_PI416193496	119182052	XP_001242184.1	hypothetical protein CIMG_06080 [Coccidioides immitis RS]	Fungus
43347	145757	32753	23283	3518	4.431	2.148	3.47E-13	1.81E-10	1263	Cr_WMidi_7201D02.ab1	CUST_18351_PI416193500	NA	NA	NA	Fungus
25751	18	123	6	32	-6.779	-2.761	6.99E-08	1.59E-06	1264	craniferina_c9865	CUST_4384_PI416193496	NA	NA	NA	Algae
32719	151	23	36	5	6.595	2.721	5.74E-08	1.37E-06	1265	craniferina_c20776	CUST_13447_PI416193496	169599046	XP_001792946.1	hypothetical protein SNOG_02336 [Phaeosphaeria nodorum SN15] 	Fungus
34697	16	3	4	0	6.119	2.613	3.36E-08	9.27E-07	1266	craniferina_c16182	CUST_9357_PI416193496	189193525	XP_001933101.1	inorganic phosphate transporter 1-4 /Pi cotransporter [Pyrenophora tritici-repentis Pt-1C-BFP] 	Algae
29156	25	209	5	58	-8.148	-3.027	1.93E-07	3.48E-06	1267	craniferina_c27331	CUST_19662_PI416193496	NA	NA	NA	Fungus
13631	1331	20	142	21	94.032	6.555	2.76E-06	2.74E-05	1268	Cr_DMidi_9697G02.ab1	CUST_16512_PI416193500	NA	NA	NA	Fungus
42558	341	44	94	8	7.704	2.946	1.48E-07	2.81E-06	1269	craniferina_c3774	CUST_5698_PI416193500	242783118	XP_002480135.1	"vacuolar segregation protein (Pep7), putative [Talaromyces stipitatus ATCC 10500] "	Fungus
43237	65	635	34	119	-10.617	-3.408	5.09E-07	7.36E-06	1270	craniferina_c27150	CUST_19490_PI416193496	NA	NA	NA	Algae
24114	386	54	76	8	7.114	2.831	9.45E-08	1.99E-06	1271	craniferina_c26947	CUST_19295_PI416193496	169610463	XP_001798650.1	hypothetical protein SNOG_08330 [Phaeosphaeria nodorum SN15] 	Fungus
16115	22	148	6	19	-6.724	-2.749	6.63E-08	1.53E-06	1272	Cr_DMini_4897F08.ab1	CUST_17306_PI416193500	169596446	XP_001791647.1	hypothetical protein SNOG_00986 [Phaeosphaeria nodorum SN15] 	Algae
10184	25	118	5	12	-4.831	-2.272	9.15E-10	6.56E-08	1273	craniferina_c8930	CUST_3713_PI416193496	NA	NA	NA	Fungus
21399	15	108	3	31	-7.068	-2.821	9.03E-08	1.92E-06	1274	craniferina_c1147	CUST_2048_PI416193500	154299202	XP_001550021.1	hypothetical protein BC1G_11779 [Botryotinia fuckeliana B05.10] 	Fungus
21377	118	4	34	3	30.689	4.94	1.95E-06	2.08E-05	1275	craniferina_c15284	CUST_8637_PI416193496	NA	NA	NA	Algae
40435	45	210	15	28	-4.819	-2.269	8.86E-10	6.42E-08	1276	craniferina_c6641	CUST_8654_PI416193500	189198892	XP_001935783.1	phosphatidylserine decarboxylase proenzyme [Pyrenophora tritici-repentis Pt-1C-BFP] 	Algae
18080	26	2	3	0	14.431	3.851	1.06E-06	1.30E-05	1277	craniferina_c6638	CUST_8651_PI416193500	182678569	YP_001832715.1	type I phosphodiesterase/nucleotide pyrophosphatase [Beijerinckia indica subsp. indica ATCC 9039] 	Fungus
42917	27	3	6	1	8.175	3.031	2.01E-07	3.58E-06	1278	craniferina_c18167	CUST_14368_PI416193500	NA	NA	NA	Fungus
16990	199	31	6	11	6.609	2.724	6.14E-08	1.44E-06	1279	craniferina_c14471	CUST_7965_PI416193496	NA	NA	NA	Fungus
16777	16	78	4	12	-5.003	-2.323	2.48E-09	1.38E-07	1280	craniferina_c7636	CUST_9419_PI416193500	NA	NA	NA	Fungus
21701	227	1006	13	76	-4.421	-2.144	9.19E-13	3.86E-10	1281	craniferina_c1698	CUST_2928_PI416193500	295672121	XP_002796607.1	conserved hypothetical protein [Paracoccidioides brasiliensis Pb01] 	Fungus
37744	173	26	28	12	7.241	2.856	1.10E-07	2.22E-06	1282	craniferina_c12619	CUST_6402_PI416193496	258570827	XP_002544217.1	isovaleryl-CoA dehydrogenase [Uncinocarpus reesii 1704] 	Fungus
1114	793	171	108	34	4.685	2.228	3.87E-10	3.59E-08	1283	Cr_DMidi_5281B10.ab1	CUST_15659_PI416193500	169599515	XP_001793180.1	hypothetical protein SNOG_02577 [Phaeosphaeria nodorum SN15] 	Algae
19975	3186	461	823	26	6.759	2.757	7.39E-08	1.65E-06	1284	craniferina_c24071	CUST_16566_PI416193496	NA	NA	NA	Fungus
41642	100	19	5	3	5.293	2.404	8.10E-09	3.30E-07	1285	craniferina_c15415	CUST_8744_PI416193496	NA	NA	NA	Algae
23676	118	683	42	152	-5.927	-2.567	2.92E-08	8.38E-07	1286	craniferina_c7405	CUST_2795_PI416193496	NA	NA	NA	Fungus
44521	6715	1485	613	54	4.51	2.173	3.76E-11	6.66E-09	1287	craniferina_c1527	CUST_2669_PI416193500	145252168	XP_001397597.1	hypothetical protein An16g02850 [Aspergillus niger] 	Algae
2808	171	9	23	2	18.314	4.195	1.54E-06	1.73E-05	1288	Cr_DMini_1249F06.ab1	CUST_16652_PI416193500	269214436	ZP_05986548.2	conserved hypothetical protein [Neisseria lactamica ATCC 23970] 	Fungus
25398	157	756	22	150	-4.794	-2.261	1.01E-09	7.04E-08	1289	craniferina_c11880	CUST_5809_PI416193496	121704371	XP_001270449.1	"MFS transporter, putative [Aspergillus clavatus NRRL 1] "	Fungus
26220	834	181	133	18	4.59	2.198	1.66E-10	1.98E-08	1290	craniferina_c12496	CUST_6297_PI416193496	85111251	XP_963848.1	hypothetical protein NCU02755 [Neurospora crassa OR74A] 	Fungus
31992	249	26	78	1	9.176	3.198	3.75E-07	5.80E-06	1291	craniferina_c2674	CUST_4309_PI416193500	240107896	EER26070.1	hypothetical protein CPC735_002370 [Coccidioides posadasii C735 delta SOWgp]	Fungus
18056	842	7	48	5	161.926	7.339	3.28E-06	3.14E-05	1292	Cr_WMidi_8449E02.ab1	CUST_18795_PI416193500	242809323	XP_002485345.1	"ATP dependent RNA helicase (Sub2), putative [Talaromyces stipitatus ATCC 10500] "	Fungus
4960	1350	178	608	17	7.074	2.823	1.07E-07	2.19E-06	1293	craniferina_c6212	CUST_8232_PI416193500	NA	NA	NA	Fungus
38580	462	67	183	16	6.697	2.744	7.55E-08	1.68E-06	1294	Cr_DMini_1249F12.ab1	CUST_16664_PI416193500	296813649	XP_002847162.1	oxidoreductase [Arthroderma otae CBS 113480] 	Algae
19387	57	10	8	2	5.628	2.493	2.03E-08	6.44E-07	1295	craniferina_c17605	CUST_14226_PI416193500	169611424	XP_001799130.1	hypothetical protein SNOG_08825 [Phaeosphaeria nodorum SN15] 	Fungus
8441	70	9	4	9	9.689	3.276	4.49E-07	6.68E-06	1296	craniferina_c4543	CUST_6541_PI416193500	NA	NA	NA	Fungus
39969	28	4	5	1	7.653	2.936	1.71E-07	3.15E-06	1297	craniferina_c12901	CUST_6634_PI416193496	NA	NA	NA	Algae
6085	1248	218	137	56	5.817	2.54	2.73E-08	7.94E-07	1298	craniferina_c8064	CUST_9768_PI416193500	NA	NA	NA	Fungus
11176	149	728	41	40	-4.999	-2.322	3.27E-09	1.68E-07	1299	craniferina_c8152	CUST_9853_PI416193500	NA	NA	NA	Fungus
27764	5069	864	515	117	5.888	2.558	3.22E-08	9.03E-07	1300	craniferina_c25982	CUST_18363_PI416193496	NA	NA	NA	Fungus
14217	338	1868	27	488	-5.422	-2.439	1.42E-08	4.99E-07	1301	craniferina_lrc157	CUST_298_PI416193500	156052341	XP_001592097.1	hypothetical protein SS1G_06336 [Sclerotinia sclerotiorum 1980] 	Algae
34423	1351	250	266	27	5.369	2.425	1.20E-08	4.38E-07	1302	craniferina_c1741	CUST_2993_PI416193500	255947558	XP_002564546.1	Pc22g05110 [Penicillium chrysogenum Wisconsin 54-1255] 	Fungus
1514	10	68	4	16	-7.205	-2.849	1.21E-07	2.40E-06	1303	craniferina_c4911	CUST_1450_PI416193496	NA	NA	NA	Fungus
30713	421	58	155	15	7.139	2.836	1.16E-07	2.32E-06	1304	craniferina_c8840	CUST_10374_PI416193500	296416097	XP_002837717.1	hypothetical protein [Tuber melanosporum Mel28] 	Fungus
5039	470	71	181	13	6.364	2.67	5.80E-08	1.38E-06	1305	craniferina_c10456	CUST_4796_PI416193496	256731918	EEU45267.1	hypothetical protein NECHADRAFT_41149 [Nectria haematococca mpVI 77-13-4]	Fungus
15872	105	494	20	17	-4.764	-2.252	1.05E-09	7.32E-08	1306	craniferina_c8116	CUST_9830_PI416193500	156039575	XP_001586895.1	hypothetical protein SS1G_11924 [Sclerotinia sclerotiorum 1980] 	Fungus
30336	771	127	203	46	6.176	2.627	4.70E-08	1.19E-06	1307	craniferina_c7204	CUST_9061_PI416193500	154296410	XP_001548636.1	hypothetical protein BC1G_13031 [Botryotinia fuckeliana B05.10] 	Fungus
20571	429	70	169	11	5.921	2.566	3.39E-08	9.33E-07	1308	craniferina_c11420	CUST_11880_PI416193500	154292076	XP_001546615.1	hypothetical protein BC1G_14847 [Botryotinia fuckeliana B05.10] 	Fungus
21118	77	17	4	2	4.509	2.173	9.77E-11	1.39E-08	1309	craniferina_c22900	CUST_15461_PI416193496	NA	NA	NA	Fungus
8785	23	311	10	42	-14.513	-3.859	1.20E-06	1.43E-05	1310	craniferina_c16019	CUST_13557_PI416193500	240280141	EER43645.1	glycosyltransferase [Ajellomyces capsulatus H143]	Fungus
43301	4666	98	875	76	57.247	5.839	2.75E-06	2.73E-05	1311	craniferina_c2494	CUST_4092_PI416193500	NA	NA	NA	Fungus
4532	272	31	88	4	8.567	3.099	2.91E-07	4.75E-06	1312	craniferina_c11871	CUST_12127_PI416193500	256726541	EEU39902.1	hypothetical protein NECHADRAFT_79593 [Nectria haematococca mpVI 77-13-4]	Fungus
38673	411	61	168	14	6.556	2.713	7.02E-08	1.59E-06	1313	craniferina_c5838	CUST_7891_PI416193500	67523929	XP_660024.1	hypothetical protein AN2420.2 [Aspergillus nidulans FGSC A4] 	Algae
11041	480	3383	56	379	-7.048	-2.817	1.10E-07	2.23E-06	1314	craniferina_lrc11090	CUST_11687_PI416193500	238483841	XP_002373159.1	conserved hypothetical protein [Aspergillus flavus NRRL3357] 	Algae
28748	34	172	9	18	-5.142	-2.362	6.71E-09	2.88E-07	1315	craniferina_c4950	CUST_6957_PI416193500	119496963	XP_001265253.1	NAD dehydrogenase [Neosartorya fischeri NRRL 181] 	Algae
20585	1139	4919	156	164	-4.345	-2.119	5.35E-13	2.48E-10	1316	craniferina_c21419	CUST_14680_PI416193500	67903822	XP_682167.1	hypothetical protein AN8898.2 [Aspergillus nidulans FGSC A4] 	Fungus
17231	48	248	8	51	-5.099	-2.35	5.78E-09	2.59E-07	1317	craniferina_c14581	CUST_8055_PI416193496	NA	NA	NA	Fungus
29275	480	79	178	17	5.885	2.557	3.45E-08	9.47E-07	1318	Cr_DMini_1249F12.ab1	CUST_16665_PI416193500	296813649	XP_002847162.1	oxidoreductase [Arthroderma otae CBS 113480] 	Algae
5078	101	14	39	4	6.979	2.803	1.06E-07	2.17E-06	1319	craniferina_lrc1044	CUST_1881_PI416193500	239612964	EEQ89951.1	cell cycle control protein [Ajellomyces dermatitidis ER-3]	Fungus
15979	14026	2413	4606	292	5.651	2.498	2.30E-08	7.00E-07	1320	craniferina_c1169	CUST_2087_PI416193500	145238226	XP_001391760.1	hypothetical protein An07g06840 [Aspergillus niger] 	Fungus
31911	169	38	28	3	4.436	2.149	3.16E-11	5.75E-09	1321	craniferina_c12432	CUST_6242_PI416193496	NA	NA	NA	Fungus
44358	22	4	5	1	6.463	2.692	6.78E-08	1.55E-06	1322	Cr_WMini_3841D08.ab1	CUST_19651_PI416193500	170084891	XP_001873669.1	predicted protein [Laccaria bicolor S238N-H82] 	Fungus
17485	88	7	18	5	15.081	3.915	1.33E-06	1.55E-05	1323	craniferina_c12627	CUST_6408_PI416193496	258567162	XP_002584325.1	conserved hypothetical protein [Uncinocarpus reesii 1704] 	Fungus
35472	78	5	27	4	19.931	4.317	1.80E-06	1.95E-05	1324	craniferina_c9445	CUST_10742_PI416193500	169783914	XP_001826419.1	hypothetical protein [Aspergillus oryzae RIB40] 	Algae
9530	200	883	12	124	-4.388	-2.134	7.54E-12	1.87E-09	1325	craniferina_c22467	CUST_14784_PI416193500	169615387	XP_001801109.1	hypothetical protein SNOG_10851 [Phaeosphaeria nodorum SN15] 	Fungus
45176	200	38	12	6	5.353	2.42	1.38E-08	4.88E-07	1326	craniferina_lrc781	CUST_75_PI416193496	261200707	XP_002626754.1	DUF1168 domain-containing protein [Ajellomyces dermatitidis SLH14081] 	Fungus
32959	31	2	13	0	14.469	3.855	1.25E-06	1.47E-05	1327	craniferina_c21052	CUST_13711_PI416193496	NA	NA	NA	Fungus
43274	7120	1024	2958	164	6.659	2.735	8.15E-08	1.77E-06	1328	craniferina_lrc287	CUST_540_PI416193500	295662382	XP_002791745.1	ATP-dependent RNA helicase DBP2 [Paracoccidioides brasiliensis Pb01] 	Fungus
36912	13	91	6	11	-7.202	-2.848	1.36E-07	2.63E-06	1329	craniferina_c6182	CUST_2073_PI416193496	145231136	XP_001389832.1	hypothetical protein An01g14420 [Aspergillus niger] 	Algae
16649	243	1108	19	20	-4.575	-2.194	3.04E-10	3.00E-08	1330	craniferina_c18358	CUST_11141_PI416193496	171681694	XP_001905790.1	hypothetical protein [Podospora anserina S mat+] 	Fungus
4118	543	4407	235	417	-8.602	-3.105	3.18E-07	5.08E-06	1331	Cr_DMini_673E10.ab1	CUST_17457_PI416193500	226290330	EEH45814.1	37S ribosomal protein Mrp17 [Paracoccidioides brasiliensis Pb18]	Fungus
34644	937	185	103	55	5.226	2.386	9.65E-09	3.72E-07	1332	craniferina_c6511	CUST_8526_PI416193500	145239577	XP_001392435.1	hypothetical protein An08g03180 [Aspergillus niger] 	Fungus
3953	425	53	26	20	8.438	3.077	2.95E-07	4.80E-06	1333	craniferina_c20104	CUST_12807_PI416193496	NA	NA	NA	Fungus
24972	52	2	30	1	20.004	4.322	1.86E-06	2.01E-05	1334	craniferina_c10455	CUST_4795_PI416193496	NA	NA	NA	Fungus
5914	76	13	22	4	5.83	2.544	3.37E-08	9.31E-07	1335	craniferina_c10054	CUST_4513_PI416193496	212540798	XP_002150554.1	"pre-mRNA splicing factor, putative [Penicillium marneffei ATCC 18224] "	Algae
29546	1054	185	182	21	5.669	2.503	2.55E-08	7.56E-07	1336	craniferina_c22573	CUST_15152_PI416193496	242817079	XP_002486880.1	conserved hypothetical protein [Talaromyces stipitatus ATCC 10500] 	Algae
19135	196	916	5	172	-4.628	-2.21	5.40E-10	4.55E-08	1337	craniferina_c9619	CUST_10827_PI416193500	39947805	XP_363047.1	hypothetical protein MGG_08631 [Magnaporthe oryzae 70-15] 	Fungus
40267	253	2330	138	688	-9.873	-3.303	5.12E-07	7.38E-06	1338	craniferina_c27020	CUST_19366_PI416193496	NA	NA	NA	Fungus
11493	12660	2890	1656	205	4.362	2.125	4.89E-12	1.33E-09	1339	craniferina_c1803	CUST_3094_PI416193500	170094442	XP_001878442.1	predicted protein [Laccaria bicolor S238N-H82] 	Fungus
9486	993	189	92	20	5.264	2.396	1.14E-08	4.21E-07	1340	craniferina_c2386	CUST_3944_PI416193500	189199994	XP_001936334.1	homeoprotein [Pyrenophora tritici-repentis Pt-1C-BFP] 	Algae
19895	345	43	94	10	8.032	3.006	2.43E-07	4.14E-06	1341	craniferina_c6739	CUST_8732_PI416193500	225554480	EEH02778.1	serine/threonine-protein kinase ppk18 [Ajellomyces capsulatus G186AR]	Fungus
22747	761	102	216	16	7.29	2.866	1.56E-07	2.92E-06	1342	craniferina_c27130	CUST_19470_PI416193496	NA	NA	NA	Fungus
32269	50757	10295	7320	2768	5.008	2.324	4.93E-09	2.29E-07	1343	craniferina_lrc200	CUST_378_PI416193500	169603405	XP_001795124.1	hypothetical protein SNOG_04712 [Phaeosphaeria nodorum SN15] 	Fungus
3092	66	391	18	36	-6.076	-2.603	4.71E-08	1.19E-06	1344	craniferina_c4681	CUST_1340_PI416193496	NA	NA	NA	Algae
26283	252	1325	18	85	-5.269	-2.398	1.19E-08	4.36E-07	1345	craniferina_c3297	CUST_5098_PI416193500	261190558	XP_002621688.1	conserved hypothetical protein [Ajellomyces dermatitidis SLH14081] 	Fungus
42095	106	8	34	5	13.802	3.787	1.18E-06	1.41E-05	1346	craniferina_c15927	CUST_13515_PI416193500	242794237	XP_002482329.1	actin family protein [Talaromyces stipitatus ATCC 10500] 	Fungus
21840	23	2	2	1	9.922	3.311	5.23E-07	7.49E-06	1347	craniferina_c2415	CUST_3984_PI416193500	67904612	XP_682562.1	hypothetical protein AN9293.2 [Aspergillus nidulans FGSC A4] 	Algae
25006	6311	172	1108	61	37.791	5.24	2.60E-06	2.61E-05	1348	craniferina_c14843	CUST_8277_PI416193496	NA	NA	NA	Fungus
6465	61	280	10	18	-4.657	-2.219	7.79E-10	5.85E-08	1349	craniferina_c20679	CUST_13354_PI416193496	NA	NA	NA	Algae
18593	12	2	2	0	6.573	2.717	8.20E-08	1.79E-06	1350	craniferina_c14194	CUST_7731_PI416193496	116178956	XP_001219327.1	predicted protein [Chaetomium globosum CBS 148.51] 	Fungus
21610	25	114	2	14	-4.519	-2.176	2.14E-10	2.35E-08	1351	craniferina_c23255	CUST_15797_PI416193496	NA	NA	NA	Fungus
24649	161	27	19	9	6.177	2.627	5.53E-08	1.33E-06	1352	craniferina_c18263	CUST_11054_PI416193496	NA	NA	NA	Fungus
3549	400	84	37	12	4.769	2.254	1.88E-09	1.13E-07	1353	craniferina_c13624	CUST_7252_PI416193496	226289042	EEH44554.1	conserved hypothetical protein [Paracoccidioides brasiliensis Pb18]	Fungus
21007	226	29	75	3	7.666	2.938	2.07E-07	3.65E-06	1354	craniferina_c21407	CUST_14048_PI416193496	NA	NA	NA	Fungus
45036	9	51	3	6	-6.099	-2.609	5.03E-08	1.24E-06	1355	craniferina_c4250	CUST_1127_PI416193496	189204592	XP_001938631.1	acetyl-hydrolase [Pyrenophora tritici-repentis Pt-1C-BFP] 	Fungus
9181	18	176	2	84	-9.197	-3.201	4.67E-07	6.88E-06	1356	craniferina_lrc993	CUST_1788_PI416193500	156044704	XP_001588908.1	hypothetical protein SS1G_10456 [Sclerotinia sclerotiorum 1980] 	Fungus
44349	30	192	2	33	-6.454	-2.69	7.78E-08	1.71E-06	1357	craniferina_c8190	CUST_9879_PI416193500	169595210	XP_001791029.1	hypothetical protein SNOG_00339 [Phaeosphaeria nodorum SN15] 	Fungus
14385	814	106	125	58	8.432	3.076	3.26E-07	5.19E-06	1358	craniferina_c12188	CUST_12262_PI416193500	NA	NA	NA	Fungus
7331	4	34	0	6	-8.704	-3.122	3.86E-07	5.95E-06	1359	craniferina_c6923	CUST_2490_PI416193496	212545723	XP_002153015.1	"pheromone response protein, putative [Penicillium marneffei ATCC 18224] "	Fungus
13116	564	4533	239	411	-8.497	-3.087	3.40E-07	5.37E-06	1360	Cr_DMini_673E10.ab1	CUST_17456_PI416193500	226290330	EEH45814.1	37S ribosomal protein Mrp17 [Paracoccidioides brasiliensis Pb18]	Fungus
21458	53	269	11	29	-5.101	-2.351	8.07E-09	3.29E-07	1361	craniferina_c27354	CUST_19685_PI416193496	NA	NA	NA	Algae
19202	1629	337	182	78	4.914	2.297	4.31E-09	2.08E-07	1362	craniferina_c8732	CUST_3582_PI416193496	291184234	EFE39786.1	"C2H2 finger domain protein, putative [Trichophyton verrucosum HKI 0517]"	Fungus
42133	51	380	21	26	-7.848	-2.972	2.47E-07	4.20E-06	1363	craniferina_c25714	CUST_18105_PI416193496	116203875	XP_001227748.1	hypothetical protein CHGG_09821 [Chaetomium globosum CBS 148.51] 	Fungus
41588	172	1252	52	263	-7.372	-2.882	1.92E-07	3.47E-06	1364	craniferina_c2937	CUST_4637_PI416193500	NA	NA	NA	Fungus
26236	8413	1670	771	134	5.034	2.332	6.83E-09	2.91E-07	1365	craniferina_c20174	CUST_12876_PI416193496	226429774	ACO55135.1	heat shock protein 90 [Toxocara cati]	Fungus
4487	63	4	41	0	15.733	3.976	1.58E-06	1.77E-05	1366	craniferina_c15769	CUST_13454_PI416193500	256724354	EEU37725.1	hypothetical protein NECHADRAFT_97708 [Nectria haematococca mpVI 77-13-4]	Algae
43505	60	313	17	66	-5.325	-2.413	1.64E-08	5.51E-07	1367	craniferina_c8584	CUST_10192_PI416193500	169603403	XP_001795123.1	hypothetical protein SNOG_04711 [Phaeosphaeria nodorum SN15] 	Algae
3579	219	1100	40	86	-5.059	-2.339	7.52E-09	3.11E-07	1368	craniferina_c26954	CUST_19302_PI416193496	156048408	XP_001590171.1	hypothetical protein SS1G_08935 [Sclerotinia sclerotiorum 1980] 	Fungus
1177	5228	1037	160	131	5.066	2.341	7.70E-09	3.16E-07	1369	craniferina_c16675	CUST_9748_PI416193496	258576883	XP_002542623.1	predicted protein [Uncinocarpus reesii 1704] 	Fungus
17815	763	11	184	16	164.057	7.358	3.85E-06	3.55E-05	1370	craniferina_c16493	CUST_9605_PI416193496	NA	NA	NA	Fungus
24890	284	57	87	3	4.812	2.267	3.00E-09	1.58E-07	1371	craniferina_c9126	CUST_3850_PI416193496	NA	NA	NA	Fungus
4633	347	67	90	4	5.073	2.343	8.16E-09	3.31E-07	1372	craniferina_c16421	CUST_13717_PI416193500	226289774	EEH45258.1	phosphatase [Paracoccidioides brasiliensis Pb18]	Fungus
10236	219	49	39	3	4.447	2.153	1.71E-10	2.03E-08	1373	craniferina_c23248	CUST_15790_PI416193496	154320412	XP_001559522.1	hypothetical protein BC1G_01678 [Botryotinia fuckeliana B05.10] 	Fungus
33043	45	4	6	2	14.004	3.808	1.34E-06	1.55E-05	1374	craniferina_c23033	CUST_15582_PI416193496	NA	NA	NA	Fungus
9626	478	64	118	27	7.76	2.956	2.45E-07	4.17E-06	1375	craniferina_c25170	CUST_17592_PI416193496	189211321	XP_001941991.1	adenylate cyclase [Pyrenophora tritici-repentis Pt-1C-BFP] 	Fungus
11834	10	64	2	13	-6.223	-2.638	6.80E-08	1.55E-06	1376	craniferina_c12382	CUST_6199_PI416193496	NA	NA	NA	Fungus
35813	348	50	130	8	6.727	2.75	1.09E-07	2.22E-06	1377	craniferina_lrc737	CUST_1337_PI416193500	156065825	XP_001598834.1	hypothetical protein SS1G_00923 [Sclerotinia sclerotiorum 1980] 	Fungus
15902	10076	1306	2357	268	7.67	2.939	2.36E-07	4.05E-06	1378	Cr_DMini_2305E12.ab1	CUST_16796_PI416193500	115388461	XP_001211736.1	conserved hypothetical protein [Aspergillus terreus NIH2624] 	Fungus
2326	73	381	6	88	-5.122	-2.357	9.48E-09	3.67E-07	1379	craniferina_c4106	CUST_6063_PI416193500	NA	NA	NA	Fungus
4291	515	96	64	27	5.474	2.453	2.31E-08	7.02E-07	1380	craniferina_c10045	CUST_11067_PI416193500	70994856	XP_752205.1	fungal specific transcription factor [Aspergillus fumigatus Af293] 	Fungus
25536	45	6	4	4	8.924	3.158	4.61E-07	6.83E-06	1381	craniferina_c26197	CUST_18568_PI416193496	NA	NA	NA	Fungus
32154	2	27	1	4	-11.853	-3.567	9.33E-07	1.17E-05	1382	craniferina_c27822	CUST_20120_PI416193496	NA	NA	NA	Fungus
42225	560	81	108	25	7.089	2.826	1.61E-07	3.01E-06	1383	craniferina_c12188	CUST_12261_PI416193500	NA	NA	NA	Fungus
42528	165	942	24	193	-5.659	-2.501	3.31E-08	9.18E-07	1384	craniferina_c5971	CUST_8004_PI416193500	156049851	XP_001590892.1	hypothetical protein SS1G_08633 [Sclerotinia sclerotiorum 1980] 	Algae
7672	121	16	10	2	7.66	2.937	2.39E-07	4.09E-06	1385	craniferina_c17226	CUST_14080_PI416193500	119174022	XP_001239372.1	hypothetical protein CIMG_08993 [Coccidioides immitis RS]	Fungus
21525	1618	218	722	32	7.03	2.814	1.49E-07	2.83E-06	1386	craniferina_c14280	CUST_7800_PI416193496	169598668	XP_001792757.1	hypothetical protein SNOG_02139 [Phaeosphaeria nodorum SN15] 	Fungus
34981	277	1210	14	141	-4.355	-2.123	4.46E-11	7.62E-09	1387	craniferina_c9619	CUST_10828_PI416193500	39947805	XP_363047.1	hypothetical protein MGG_08631 [Magnaporthe oryzae 70-15] 	Fungus
42656	16	83	5	2	-5.437	-2.443	2.26E-08	6.90E-07	1388	craniferina_c10933	CUST_5128_PI416193496	NA	NA	NA	Algae
18863	69645	1756	5445	562	40.837	5.352	2.97E-06	2.90E-05	1389	craniferina_c6587	CUST_2282_PI416193496	NA	NA	NA	Fungus
21038	21588	4323	1527	199	4.988	2.319	6.80E-09	2.90E-07	1390	craniferina_c949	CUST_1712_PI416193500	119174190	XP_001239456.1	hypothetical protein CIMG_09077 [Coccidioides immitis RS]	Fungus
21573	5	25	2	5	-5.952	-2.573	5.13E-08	1.26E-06	1391	craniferina_c6096	CUST_8132_PI416193500	NA	NA	NA	Fungus
11326	12259	1389	1349	253	8.89	3.152	4.67E-07	6.88E-06	1392	craniferina_c4342	CUST_6329_PI416193500	291183092	EFE38730.1	hypothetical protein TRV_06604 [Trichophyton verrucosum HKI 0517]	Fungus
37152	132	15	21	3	8.764	3.132	4.46E-07	6.66E-06	1393	craniferina_c9743	CUST_4290_PI416193496	NA	NA	NA	Fungus
10654	1385	12605	891	1871	-10.443	-3.384	6.92E-07	9.25E-06	1394	craniferina_c17155	CUST_10115_PI416193496	145235509	XP_001390403.1	hypothetical protein An03g05220 [Aspergillus niger] 	Fungus
26266	94	20	7	1	4.648	2.217	1.42E-09	9.20E-08	1395	craniferina_c23303	CUST_15843_PI416193496	169625547	XP_001806177.1	hypothetical protein SNOG_16047 [Phaeosphaeria nodorum SN15] 	Fungus
3258	28	140	9	14	-5.138	-2.361	1.15E-08	4.25E-07	1396	craniferina_c4668	CUST_6665_PI416193500	240108176	EER26350.1	hypothetical protein CPC735_005220 [Coccidioides posadasii C735 delta SOWgp]	Fungus
10698	544	93	137	28	5.87	2.553	4.76E-08	1.19E-06	1397	craniferina_c10445	CUST_4788_PI416193496	NA	NA	NA	Fungus
14342	347	75	46	13	4.632	2.212	1.25E-09	8.29E-08	1398	craniferina_c23351	CUST_15888_PI416193496	289621159	CBI51942.1	unnamed protein product [Sordaria macrospora]	Algae
28492	315	2	183	0	136.433	7.092	4.01E-06	3.68E-05	1399	Cr_WMidi_8449G02.ab1	CUST_18832_PI416193500	NA	NA	NA	Fungus
18576	649	127	65	7	5.081	2.345	9.66E-09	3.72E-07	1400	craniferina_c25534	CUST_17938_PI416193496	239610753	EEQ87740.1	conserved hypothetical protein [Ajellomyces dermatitidis ER-3]	Fungus
3244	60	307	9	21	-5.15	-2.365	1.20E-08	4.38E-07	1401	craniferina_c9090	CUST_3825_PI416193496	NA	NA	NA	Fungus
25717	761	3931	34	80	-5.169	-2.37	1.32E-08	4.71E-07	1402	craniferina_c4693	CUST_1346_PI416193496	NA	NA	NA	Fungus
24980	420	59	155	12	6.89	2.784	1.40E-07	2.68E-06	1403	craniferina_c8840	CUST_10373_PI416193500	296416097	XP_002837717.1	hypothetical protein [Tuber melanosporum Mel28] 	Fungus
2186	47	5	11	1	10.059	3.33	6.51E-07	8.86E-06	1404	craniferina_c11307	CUST_11808_PI416193500	189199888	XP_001936281.1	thioredoxin [Pyrenophora tritici-repentis Pt-1C-BFP] 	Algae
23852	80	430	13	74	-5.351	-2.42	2.09E-08	6.56E-07	1405	craniferina_c14544	CUST_13020_PI416193500	189189738	XP_001931208.1	conserved hypothetical protein [Pyrenophora tritici-repentis Pt-1C-BFP] 	Algae
34065	42	188	5	29	-4.501	-2.17	4.87E-10	4.24E-08	1406	craniferina_c7984	CUST_3133_PI416193496	156031225	XP_001584937.1	hypothetical protein SS1G_14034 [Sclerotinia sclerotiorum 1980] 	Fungus
24988	332	63	43	10	5.311	2.409	2.00E-08	6.38E-07	1407	craniferina_c19335	CUST_12074_PI416193496	296813901	XP_002847288.1	conserved hypothetical protein [Arthroderma otae CBS 113480] 	Fungus
43875	1902	384	42	60	4.991	2.319	7.55E-09	3.12E-07	1408	craniferina_c7952	CUST_3113_PI416193496	261188145	XP_002620489.1	FCF1 small subunit [Ajellomyces dermatitidis SLH14081] 	Fungus
21944	283	56	10	24	5.374	2.426	2.25E-08	6.90E-07	1409	craniferina_c14668	CUST_8126_PI416193496	242823505	XP_002488078.1	conserved hypothetical protein [Talaromyces stipitatus ATCC 10500] 	Fungus
38248	366	2580	57	328	-7.057	-2.819	1.70E-07	3.14E-06	1410	craniferina_c12982	CUST_12551_PI416193500	NA	NA	NA	Fungus
6673	3154	13375	358	490	-4.256	-2.09	3.42E-12	1.07E-09	1411	craniferina_lrc633	CUST_1156_PI416193500	154273933	XP_001537818.1	sorting nexin-3 [Ajellomyces capsulatus NAm1] 	Fungus
40796	79	335	13	23	-4.294	-2.102	1.67E-11	3.61E-09	1412	craniferina_c8422	CUST_3391_PI416193496	NA	NA	NA	Fungus
36493	23	103	4	7	-4.492	-2.167	4.86E-10	4.24E-08	1413	craniferina_c2677	CUST_521_PI416193496	NA	NA	NA	Algae
36148	319	65	80	5	4.824	2.27	4.70E-09	2.22E-07	1414	craniferina_c16421	CUST_13718_PI416193500	226289774	EEH45258.1	phosphatase [Paracoccidioides brasiliensis Pb18]	Fungus
7781	108	566	32	34	-5.408	-2.435	2.44E-08	7.34E-07	1415	craniferina_c24945	CUST_17384_PI416193496	NA	NA	NA	Fungus
35916	475	94	100	17	5.035	2.332	9.24E-09	3.60E-07	1416	craniferina_c12347	CUST_12332_PI416193500	295661021	XP_002791066.1	ATP-dependent RNA helicase DBP7 [Paracoccidioides brasiliensis Pb01] 	Fungus
15921	498	95	131	7	5.132	2.36	1.29E-08	4.64E-07	1417	Cr_DMidi_9601H03.ab1	CUST_16380_PI416193500	NA	NA	NA	Fungus
38221	369	51	25	4	7.203	2.849	1.99E-07	3.56E-06	1418	craniferina_c11406	CUST_11870_PI416193500	242809882	XP_002485466.1	"voltage-gated chloride channel, putative [Talaromyces stipitatus ATCC 10500] "	Fungus
13883	1205	185	193	40	6.539	2.709	1.06E-07	2.17E-06	1419	craniferina_c1864	CUST_3183_PI416193500	189204436	XP_001938553.1	hypothetical protein PTRG_08221 [Pyrenophora tritici-repentis Pt-1C-BFP] 	Algae
28094	23	104	2	11	-4.552	-2.186	8.17E-10	6.02E-08	1420	craniferina_c12482	CUST_6286_PI416193496	169625435	XP_001806121.1	hypothetical protein SNOG_15990 [Phaeosphaeria nodorum SN15] 	Fungus
39046	18	125	3	33	-6.746	-2.754	1.33E-07	2.58E-06	1421	craniferina_c25689	CUST_18080_PI416193496	116203567	XP_001227594.1	hypothetical protein CHGG_09667 [Chaetomium globosum CBS 148.51] 	Fungus
36649	2230	516	146	55	4.331	2.115	7.63E-11	1.16E-08	1422	craniferina_c13077	CUST_12576_PI416193500	240106116	EER24309.1	"ATP-dependent RNA helicase, putative [Coccidioides posadasii C735 delta SOWgp]"	Fungus
13843	3	81	1	12	-27.66	-4.79	2.76E-06	2.74E-05	1423	craniferina_c2475	CUST_443_PI416193496	NA	NA	NA	Fungus
16759	63	350	23	40	-5.86	-2.551	5.30E-08	1.29E-06	1424	craniferina_c10208	CUST_4624_PI416193496	NA	NA	NA	Fungus
25598	1335	42	142	3	32.032	5.001	2.94E-06	2.88E-05	1425	Cr_DMini_4897H06.ab1	CUST_17348_PI416193500	261195118	XP_002623963.1	60S ribosomal protein L10-B [Ajellomyces dermatitidis SLH14081] 	Algae
23995	615	111	93	33	5.675	2.505	4.25E-08	1.11E-06	1426	craniferina_c14592	CUST_8064_PI416193496	295669368	XP_002795232.1	conserved hypothetical protein [Paracoccidioides brasiliensis Pb01] 	Fungus
33810	38	6	16	1	5.606	2.487	3.76E-08	1.01E-06	1427	craniferina_c17727	CUST_10572_PI416193496	NA	NA	NA	Fungus
26157	48	249	2	79	-5.031	-2.331	1.06E-08	3.99E-07	1428	craniferina_c13372	CUST_7037_PI416193496	NA	NA	NA	Fungus
40130	62	275	17	30	-4.526	-2.178	8.80E-10	6.39E-08	1429	craniferina_c6282	CUST_2126_PI416193496	NA	NA	NA	Fungus
24259	32	2	14	1	14.006	3.808	1.56E-06	1.76E-05	1430	craniferina_c3222	CUST_5017_PI416193500	67902630	XP_681571.1	hypothetical protein AN8302.2 [Aspergillus nidulans FGSC A4] 	Fungus
41619	3680	788	728	107	4.643	2.215	2.24E-09	1.29E-07	1431	craniferina_c22946	CUST_15501_PI416193496	226294112	EEH49532.1	PH domain-containing protein [Paracoccidioides brasiliensis Pb18]	Fungus
6252	11666	342	2007	44	33.938	5.085	3.11E-06	3.02E-05	1432	craniferina_c1577	CUST_2743_PI416193500	123411364	XP_001303873.1	ankyrin repeat protein [Trichomonas vaginalis G3] 	Algae
34726	3766	893	1	100	4.234	2.082	5.82E-12	1.52E-09	1433	craniferina_c1677	CUST_230_PI416193496	NA	NA	NA	Algae
41117	9617	442	868	97	22.02	4.461	2.59E-06	2.60E-05	1434	craniferina_c949	CUST_1711_PI416193500	119174190	XP_001239456.1	hypothetical protein CIMG_09077 [Coccidioides immitis RS]	Fungus
43114	53	252	7	6	-4.763	-2.252	4.73E-09	2.22E-07	1435	craniferina_c1672	CUST_2886_PI416193500	240276841	EER40352.1	U1 snRNP-associated protein Usp107 [Ajellomyces capsulatus H143]	Fungus
4603	15	68	2	3	-4.555	-2.188	1.33E-09	8.69E-08	1436	craniferina_c11262	CUST_11781_PI416193500	NA	NA	NA	Fungus
15940	9	2	1	0	4.845	2.277	6.86E-09	2.91E-07	1437	craniferina_c22215	CUST_14819_PI416193496	119500164	XP_001266839.1	"Formamidopyrimidine-DNA glycosylase, putative [Neosartorya fischeri NRRL 181] "	Fungus
23549	51	361	13	69	-7.232	-2.854	2.35E-07	4.04E-06	1438	craniferina_c8419	CUST_3388_PI416193496	242791006	XP_002481674.1	phosphatidylserine synthase [Talaromyces stipitatus ATCC 10500] 	Fungus
20468	2	41	0	17	-20.377	-4.349	2.54E-06	2.57E-05	1439	craniferina_c23888	CUST_16391_PI416193496	NA	NA	NA	Fungus
36660	475	99	13	18	4.87	2.284	7.61E-09	3.13E-07	1440	craniferina_c2093	CUST_3528_PI416193500	NA	NA	NA	Algae
3089	4838	782	473	42	6.174	2.626	8.77E-08	1.88E-06	1441	craniferina_c11753	CUST_5710_PI416193496	NA	NA	NA	Algae
27271	6378	566	913	274	12.213	3.61	1.21E-06	1.43E-05	1442	craniferina_c22445	CUST_15032_PI416193496	NA	NA	NA	Fungus
44503	38	186	1	8	-4.915	-2.297	8.65E-09	3.43E-07	1443	craniferina_c21229	CUST_13881_PI416193496	NA	NA	NA	Algae
26916	76	381	13	75	-4.983	-2.317	1.07E-08	4.05E-07	1444	craniferina_c5308	CUST_7319_PI416193500	NA	NA	NA	Fungus
35704	79	3	35	1	24.289	4.602	2.82E-06	2.78E-05	1445	craniferina_c17740	CUST_10584_PI416193496	195130767	XP_002009822.1	GI15030 [Drosophila mojavensis] 	Fungus
11915	79	7	16	1	11.37	3.507	1.06E-06	1.30E-05	1446	craniferina_c23567	CUST_16089_PI416193496	NA	NA	NA	Fungus
15243	434	54	173	22	8.024	3.004	3.75E-07	5.81E-06	1447	craniferina_c10096	CUST_4546_PI416193496	NA	NA	NA	Fungus
19418	50	263	9	46	-5.305	-2.407	2.69E-08	7.85E-07	1448	craniferina_c15185	CUST_8558_PI416193496	156048184	XP_001590059.1	hypothetical protein SS1G_08823 [Sclerotinia sclerotiorum 1980] 	Fungus
8865	444	74	187	11	5.748	2.523	5.35E-08	1.30E-06	1449	craniferina_c11420	CUST_11879_PI416193500	154292076	XP_001546615.1	hypothetical protein BC1G_14847 [Botryotinia fuckeliana B05.10] 	Fungus
34242	6	97	3	8	-18.272	-4.192	2.34E-06	2.40E-05	1450	craniferina_c15012	CUST_8420_PI416193496	NA	NA	NA	Algae
44648	280	45	55	8	6.221	2.637	9.87E-08	2.05E-06	1451	craniferina_c21713	CUST_14343_PI416193496	NA	NA	NA	Fungus
31433	63	318	20	57	-5.15	-2.365	1.88E-08	6.07E-07	1452	craniferina_c663	CUST_1206_PI416193500	240108692	EER26866.1	"CDP-diacylglycerol--inositol 3-phosphatidyltransferase, putative [Coccidioides posadasii C735 delta SOWgp]"	Fungus
11732	140	671	31	69	-4.877	-2.286	8.71E-09	3.45E-07	1453	craniferina_c18875	CUST_11633_PI416193496	NA	NA	NA	Fungus
42153	27855	3931	8915	848	6.955	2.798	2.01E-07	3.58E-06	1454	craniferina_c1075	CUST_1929_PI416193500	145232510	XP_001399699.1	hypothetical protein An02g05630 [Aspergillus niger] 	Fungus
37439	1967	148	127	63	14.004	3.808	1.69E-06	1.86E-05	1455	craniferina_c17965	CUST_10783_PI416193496	NA	NA	NA	Fungus
22547	283	3419	202	486	-14.434	-3.851	1.79E-06	1.95E-05	1456	craniferina_c9936	CUST_10993_PI416193500	156060651	XP_001596248.1	hypothetical protein SS1G_02468 [Sclerotinia sclerotiorum 1980] 	Fungus
28848	62	298	7	81	-4.69	-2.23	4.41E-09	2.12E-07	1457	craniferina_c6696	CUST_2338_PI416193496	NA	NA	NA	Fungus
19048	43	3	9	2	15.689	3.972	2.00E-06	2.12E-05	1458	Cr_DMini_865B11.ab1	CUST_17561_PI416193500	289619651	CBI53934.1	unnamed protein product [Sordaria macrospora]	Fungus
36552	25	119	5	10	-4.822	-2.27	7.86E-09	3.21E-07	1459	craniferina_c17492	CUST_10377_PI416193496	NA	NA	NA	Fungus
26541	49	231	11	55	-4.68	-2.227	4.37E-09	2.11E-07	1460	craniferina_c24191	CUST_16680_PI416193496	NA	NA	NA	Algae
26035	201	25	32	8	8.184	3.033	4.37E-07	6.54E-06	1461	craniferina_c18525	CUST_11301_PI416193496	NA	NA	NA	Fungus
18828	211	1112	18	90	-5.269	-2.397	2.73E-08	7.93E-07	1462	craniferina_c18265	CUST_11056_PI416193496	169623068	XP_001804942.1	hypothetical protein SNOG_14760 [Phaeosphaeria nodorum SN15] 	Fungus
8615	22	4	1	2	5.74	2.521	5.81E-08	1.39E-06	1463	craniferina_c10779	CUST_11499_PI416193500	NA	NA	NA	Algae
11822	3	12	1	4	-4.726	-2.241	5.83E-09	2.61E-07	1464	craniferina_c15589	CUST_8886_PI416193496	NA	NA	NA	Fungus
37870	194	31	6	8	6.396	2.677	1.26E-07	2.47E-06	1465	craniferina_c1516	CUST_2651_PI416193500	225679238	EEH17522.1	pirin [Paracoccidioides brasiliensis Pb03] 	Algae
11757	26	4	0	3	9.025	3.174	6.41E-07	8.74E-06	1466	craniferina_c19797	CUST_12512_PI416193496	NA	NA	NA	Fungus
31063	22	401	13	21	-20.322	-4.345	2.72E-06	2.71E-05	1467	craniferina_c22427	CUST_15016_PI416193496	NA	NA	NA	Fungus
23758	87	2	4	1	41.065	5.36	3.75E-06	3.49E-05	1468	craniferina_c2494	CUST_4091_PI416193500	NA	NA	NA	Fungus
21992	32	191	18	30	-6.52	-2.705	1.46E-07	2.78E-06	1469	craniferina_c24806	CUST_17251_PI416193496	NA	NA	NA	Fungus
18474	967	215	49	30	4.521	2.177	1.73E-09	1.06E-07	1470	craniferina_c10866	CUST_5087_PI416193496	115394914	XP_001213468.1	predicted protein [Aspergillus terreus NIH2624] 	Fungus
24157	85	12	11	3	7.146	2.837	2.52E-07	4.26E-06	1471	craniferina_c4736	CUST_1374_PI416193496	NA	NA	NA	Fungus
45113	2059	10651	323	1009	-5.202	-2.379	2.48E-08	7.43E-07	1472	craniferina_c23522	CUST_16046_PI416193496	NA	NA	NA	Fungus
26854	157	765	8	193	-4.787	-2.259	7.80E-09	3.19E-07	1473	craniferina_c13332	CUST_12639_PI416193500	156039205	XP_001586710.1	conserved hypothetical protein [Sclerotinia sclerotiorum 1980] 	Fungus
42211	679	80	154	25	8.623	3.108	5.61E-07	7.91E-06	1474	craniferina_c27360	CUST_19691_PI416193496	169619972	XP_001803398.1	hypothetical protein SNOG_13186 [Phaeosphaeria nodorum SN15] 	Fungus
8726	338	68	27	21	5.121	2.356	2.05E-08	6.49E-07	1475	craniferina_c8406	CUST_10047_PI416193500	261193745	XP_002623278.1	hypothetical protein BDBG_06717 [Ajellomyces dermatitidis SLH14081] 	Algae
24066	68	469	9	56	-6.93	-2.793	2.21E-07	3.86E-06	1476	craniferina_c11320	CUST_5403_PI416193496	156064387	XP_001598115.1	hypothetical protein SS1G_00201 [Sclerotinia sclerotiorum 1980] 	Fungus
35653	18	79	0	16	-4.207	-2.073	4.68E-11	7.91E-09	1477	craniferina_c10813	CUST_11523_PI416193500	70983568	XP_747311.1	conserved hypothetical protein [Aspergillus fumigatus Af293] 	Fungus
26498	21	2	1	0	11.578	3.533	1.24E-06	1.46E-05	1478	craniferina_c6638	CUST_8652_PI416193500	182678569	YP_001832715.1	type I phosphodiesterase/nucleotide pyrophosphatase [Beijerinckia indica subsp. indica ATCC 9039] 	Fungus
19896	764	9	321	9	114.199	6.835	4.86E-06	4.28E-05	1479	craniferina_c22916	CUST_14844_PI416193500	256730012	EEU43364.1	hypothetical protein NECHADRAFT_82569 [Nectria haematococca mpVI 77-13-4]	Fungus
23163	98	1033	60	56	-12.135	-3.601	1.37E-06	1.58E-05	1480	craniferina_c5240	CUST_1614_PI416193496	NA	NA	NA	Fungus
40414	1603	308	117	74	5.307	2.408	3.33E-08	9.22E-07	1481	Cr_WMidi_8257H06.ab1	CUST_18727_PI416193500	154301916	XP_001551369.1	hypothetical protein BC1G_10195 [Botryotinia fuckeliana B05.10] 	Fungus
7532	290	38	71	12	7.796	2.963	3.95E-07	6.05E-06	1482	craniferina_c15062	CUST_8461_PI416193496	NA	NA	NA	Fungus
4724	47	270	6	66	-5.591	-2.483	5.21E-08	1.28E-06	1483	craniferina_c5680	CUST_7716_PI416193500	NA	NA	NA	Fungus
25741	78	369	8	138	-4.517	-2.175	2.07E-09	1.22E-07	1484	craniferina_c25528	CUST_17932_PI416193496	291176143	EFE31944.1	peptidyl-tRNA hydrolase domain protein [Arthroderma benhamiae CBS 112371]	Fungus
37017	30	165	14	6	-5.916	-2.565	8.39E-08	1.82E-06	1485	craniferina_c14027	CUST_7598_PI416193496	NA	NA	NA	Fungus
43462	310	40	51	8	7.801	2.964	4.09E-07	6.22E-06	1486	craniferina_c28022	CUST_20289_PI416193496	NA	NA	NA	Algae
32111	338	42	118	9	7.946	2.99	4.33E-07	6.50E-06	1487	craniferina_c6739	CUST_8731_PI416193500	225554480	EEH02778.1	serine/threonine-protein kinase ppk18 [Ajellomyces capsulatus G186AR]	Fungus
34502	2027	281	391	49	7.207	2.849	2.90E-07	4.74E-06	1488	craniferina_c7427	CUST_2807_PI416193496	242823496	XP_002488077.1	RING finger domain protein [Talaromyces stipitatus ATCC 10500] 	Fungus
21433	6	94	3	11	-15.683	-3.971	2.19E-06	2.27E-05	1489	craniferina_c17248	CUST_14090_PI416193500	212544766	XP_002152537.1	"Rho GTPase activator (Rgd1), putative [Penicillium marneffei ATCC 18224] "	Fungus
32760	508	2682	112	522	-5.309	-2.408	3.54E-08	9.64E-07	1490	craniferina_lrc22136	CUST_14743_PI416193496	162312337	NP_596846.2	inorganic phosphate transporter (predicted) [Schizosaccharomyces pombe] 	Fungus
29091	20	318	14	60	-18.619	-4.219	2.73E-06	2.72E-05	1491	craniferina_c7900	CUST_3084_PI416193496	NA	NA	NA	Algae
21967	57	240	7	23	-4.209	-2.073	9.27E-11	1.33E-08	1492	craniferina_c7546	CUST_9330_PI416193500	212529116	XP_002144715.1	"metallopeptidase family M24, putative [Penicillium marneffei ATCC 18224] "	Fungus
16475	22	93	3	10	-4.313	-2.109	3.99E-10	3.69E-08	1493	craniferina_c6466	CUST_8473_PI416193500	NA	NA	NA	Fungus
32095	21	92	6	9	-4.425	-2.146	1.19E-09	8.03E-08	1494	craniferina_c12197	CUST_6057_PI416193496	NA	NA	NA	Fungus
24682	33	3	7	2	12.056	3.592	1.43E-06	1.64E-05	1495	craniferina_c8622	CUST_3513_PI416193496	NA	NA	NA	Fungus
30747	14	76	3	19	-5.35	-2.42	4.01E-08	1.06E-06	1496	craniferina_c7395	CUST_2787_PI416193496	261353850	EEY16278.1	conserved hypothetical protein [Verticillium albo-atrum VaMs.102]	Algae
43425	235	46	32	8	5.099	2.35	2.20E-08	6.79E-07	1497	craniferina_c15658	CUST_13408_PI416193500	NA	NA	NA	Fungus
5820	16	72	2	12	-4.575	-2.194	3.61E-09	1.82E-07	1498	craniferina_c12068	CUST_5960_PI416193496	NA	NA	NA	Fungus
43569	1010	128	413	8	7.517	2.91	3.67E-07	5.70E-06	1499	craniferina_c1241	CUST_142_PI416193496	242794727	XP_002482434.1	"peptide chain release factor eRF/aRF, subunit 1 [Talaromyces stipitatus ATCC 10500] "	Algae
13839	689	88	222	18	7.66	2.937	4.00E-07	6.11E-06	1500	craniferina_c14020	CUST_12831_PI416193500	67537194	XP_662371.1	hypothetical protein AN4767.2 [Aspergillus nidulans FGSC A4] 	Algae
42753	106	465	27	65	-4.476	-2.162	2.16E-09	1.26E-07	1501	craniferina_c26239	CUST_18609_PI416193496	NA	NA	NA	Fungus
35427	12460	2461	2068	357	5.054	2.337	2.14E-08	6.66E-07	1502	craniferina_c4210	CUST_6187_PI416193500	238494046	XP_002378259.1	"HATPase_c domain protein, putative [Aspergillus flavus NRRL3357] "	Algae
36255	226097	4380	7340	3070	59.849	5.903	4.53E-06	4.05E-05	1503	Cr_DMini_3841D12.ab1	CUST_16935_PI416193500	NA	NA	NA	Algae
32920	32	144	8	12	-4.52	-2.176	2.77E-09	1.50E-07	1504	craniferina_c1716	CUST_2958_PI416193500	NA	NA	NA	Algae
14636	336	1720	36	41	-5.132	-2.359	2.56E-08	7.57E-07	1505	craniferina_c17204	CUST_14069_PI416193500	171694896	XP_001912372.1	hypothetical protein [Podospora anserina S mat+] 	Fungus
39659	220	40	16	18	5.822	2.542	8.28E-08	1.80E-06	1506	craniferina_c27156	CUST_19496_PI416193496	NA	NA	NA	Fungus
30831	21	125	9	27	-6.331	-2.662	1.55E-07	2.91E-06	1507	craniferina_c18643	CUST_14421_PI416193500	NA	NA	NA	Fungus
2878	62	1113	20	82	-18.423	-4.203	2.82E-06	2.78E-05	1508	Cr_DMini_1249A03.ab1	CUST_16545_PI416193500	16944624	CAD11394.1	probable U6 SNRNA-ASSOCIATED SM-LIKE PROTEIN LSM5 [Neurospora crassa]	Fungus
4184	351	7	131	8	78.233	6.29	4.92E-06	4.32E-05	1509	craniferina_c8475	CUST_10100_PI416193500	NA	NA	NA	Fungus
42765	120	12	36	6	10.455	3.386	1.09E-06	1.32E-05	1510	craniferina_c9193	CUST_3899_PI416193496	159128646	EDP53760.1	NACHT domain protein [Aspergillus fumigatus A1163]	Fungus
40356	160	702	19	92	-4.377	-2.13	1.10E-09	7.60E-08	1511	Cr_DMini_673G02.ab1	CUST_17478_PI416193500	240105998	EER24191.1	"37S ribosomal protein S12, mitochondrial precursor, putative [Coccidioides posadasii C735 delta SOWgp]"	Fungus
26292	765	72	106	25	11.112	3.474	1.29E-06	1.51E-05	1512	craniferina_c19544	CUST_12269_PI416193496	NA	NA	NA	Fungus
23431	171257	16601	11208	7573	10.974	3.456	1.22E-06	1.44E-05	1513	craniferina_s28370	CUST_20560_PI416193496	158515354	ABW69475.1	heat shock protein 70 [Trichophyton terrestre]	Fungus
1562	224	34	46	4	6.479	2.696	1.81E-07	3.29E-06	1514	craniferina_c7049	CUST_2572_PI416193496	189192278	XP_001932478.1	conserved hypothetical protein [Pyrenophora tritici-repentis Pt-1C-BFP] 	Fungus
280	18563	3928	128	259	4.732	2.243	9.11E-09	3.55E-07	1515	craniferina_c3703	CUST_5592_PI416193500	169597365	XP_001792106.1	hypothetical protein SNOG_01468 [Phaeosphaeria nodorum SN15] 	Fungus
551	79	9	14	5	9.992	3.321	9.90E-07	1.23E-05	1516	craniferina_c26145	CUST_18520_PI416193496	169784970	XP_001826946.1	hypothetical protein [Aspergillus oryzae RIB40] 	Fungus
34151	12847	1374	4519	424	9.313	3.219	8.40E-07	1.08E-05	1517	craniferina_lrc28201	CUST_20423_PI416193496	240274705	EER38221.1	cell division cycle protein [Ajellomyces capsulatus H143]	Fungus
31116	15	105	8	27	-7.777	-2.959	4.56E-07	6.77E-06	1518	Cr_WMidi_8449E12.ab1	CUST_18809_PI416193500	NA	NA	NA	Algae
35601	22	149	3	58	-6.313	-2.658	1.60E-07	2.99E-06	1519	craniferina_c25404	CUST_17817_PI416193496	238495432	XP_002378952.1	"NUDIX family hydrolase, putative [Aspergillus flavus NRRL3357] "	Fungus
2785	119053	21222	6019	4184	5.674	2.504	7.22E-08	1.62E-06	1520	craniferina_lrc132	CUST_253_PI416193500	39977569	XP_370172.1	hypothetical protein MGG_06669 [Magnaporthe oryzae 70-15] 	Fungus
37816	27	2	3	0	10.994	3.459	1.26E-06	1.48E-05	1521	craniferina_c6147	CUST_2058_PI416193496	NA	NA	NA	Algae
16476	74	359	19	54	-4.945	-2.306	1.79E-08	5.86E-07	1522	craniferina_c23584	CUST_16104_PI416193496	NA	NA	NA	Algae
44746	137	30	24	7	4.601	2.202	5.51E-09	2.51E-07	1523	craniferina_c18378	CUST_11161_PI416193496	NA	NA	NA	Fungus
8922	3509	557	1350	58	6.049	2.597	1.15E-07	2.31E-06	1524	craniferina_c10286	CUST_11205_PI416193500	258566237	XP_002583863.1	conserved hypothetical protein [Uncinocarpus reesii 1704] 	Algae
25084	79	9	5	10	12.347	3.626	1.63E-06	1.82E-05	1525	craniferina_c22237	CUST_14841_PI416193496	169607689	XP_001797264.1	hypothetical protein SNOG_06903 [Phaeosphaeria nodorum SN15] 	Algae
29300	1215	224	238	37	5.405	2.434	4.95E-08	1.23E-06	1526	Cr_DMini_673G12.ab1	CUST_17497_PI416193500	239611126	EEQ88113.1	cross-pathway control protein A [Ajellomyces dermatitidis ER-3]	Fungus
28102	10286	1610	1679	266	6.391	2.676	1.74E-07	3.19E-06	1527	craniferina_c6451	CUST_8460_PI416193500	NA	NA	NA	Fungus
3444	26	121	5	19	-4.705	-2.234	8.77E-09	3.46E-07	1528	craniferina_c26515	CUST_18873_PI416193496	NA	NA	NA	Fungus
6910	46	8	6	4	7.084	2.825	3.08E-07	4.98E-06	1529	craniferina_c20175	CUST_12877_PI416193496	123507472	XP_001329422.1	ankyrin repeat protein [Trichomonas vaginalis G3] 	Algae
12314	75	358	6	67	-4.713	-2.237	9.37E-09	3.64E-07	1530	craniferina_c5308	CUST_7320_PI416193500	NA	NA	NA	Fungus
20838	503	108	91	37	4.773	2.255	1.18E-08	4.32E-07	1531	craniferina_c8309	CUST_9955_PI416193500	189197823	XP_001935249.1	acetolactate synthase [Pyrenophora tritici-repentis Pt-1C-BFP] 	Fungus
22567	583	2831	102	357	-4.879	-2.287	1.64E-08	5.51E-07	1532	craniferina_c3485	CUST_5335_PI416193500	240108426	EER26600.1	hypothetical protein CPC735_007730 [Coccidioides posadasii C735 delta SOWgp]	Fungus
8464	70	297	9	18	-4.274	-2.095	4.76E-10	4.17E-08	1533	craniferina_c22592	CUST_15168_PI416193496	NA	NA	NA	Algae
31252	2278	534	227	63	4.271	2.095	4.61E-10	4.08E-08	1534	craniferina_c13077	CUST_12575_PI416193500	240106116	EER24309.1	"ATP-dependent RNA helicase, putative [Coccidioides posadasii C735 delta SOWgp]"	Fungus
22700	195	1917	128	174	-11.699	-3.548	1.50E-06	1.71E-05	1535	craniferina_lrc677	CUST_1234_PI416193500	119474181	XP_001258966.1	hypothetical protein NFIA_004250 [Neosartorya fischeri NRRL 181] 	Fungus
27086	6	58	2	2	-10.187	-3.349	1.07E-06	1.31E-05	1536	craniferina_c13953	CUST_12811_PI416193500	169614758	XP_001800795.1	hypothetical protein SNOG_10527 [Phaeosphaeria nodorum SN15] 	Fungus
28890	572	101	137	14	5.57	2.478	6.76E-08	1.55E-06	1537	craniferina_c10785	CUST_11506_PI416193500	119194607	XP_001247907.1	hypothetical protein CIMG_01678 [Coccidioides immitis RS]	Algae
26952	34	159	9	35	-4.771	-2.254	1.26E-08	4.58E-07	1538	craniferina_c26458	CUST_18818_PI416193496	NA	NA	NA	Algae
5073	10	2	2	0	4.394	2.136	1.78E-09	1.09E-07	1539	craniferina_c11711	CUST_12046_PI416193500	NA	NA	NA	Fungus
4386	30	142	4	18	-4.678	-2.226	8.57E-09	3.41E-07	1540	craniferina_c16417	CUST_13715_PI416193500	NA	NA	NA	Fungus
28461	18	108	3	37	-5.724	-2.517	8.23E-08	1.79E-06	1541	craniferina_c12652	CUST_12434_PI416193500	256729926	EEU43279.1	hypothetical protein NECHADRAFT_47268 [Nectria haematococca mpVI 77-13-4]	Fungus
9811	3	38	1	17	-13.81	-3.788	2.07E-06	2.18E-05	1542	craniferina_c3594	CUST_855_PI416193496	156030957	XP_001584804.1	hypothetical protein SS1G_14259 [Sclerotinia sclerotiorum 1980] 	Algae
22871	16	84	4	16	-5.2	-2.378	3.60E-08	9.71E-07	1543	craniferina_c19755	CUST_12471_PI416193496	NA	NA	NA	Fungus
41743	39	194	13	10	-5.213	-2.382	3.86E-08	1.03E-06	1544	craniferina_c20127	CUST_12830_PI416193496	NA	NA	NA	Fungus
39452	19	113	6	33	-5.93	-2.568	1.10E-07	2.23E-06	1545	craniferina_c18643	CUST_14422_PI416193500	NA	NA	NA	Fungus
31702	130	26	11	12	5.242	2.39	4.18E-08	1.09E-06	1546	craniferina_c4040	CUST_1037_PI416193496	NA	NA	NA	Fungus
2894	2	13	0	8	-5.046	-2.335	2.65E-08	7.79E-07	1547	Cr_WMidi_8257F08.ab1	CUST_18684_PI416193500	259489603	CBF90011.1	"TPA: oxidoreductase, 2OG-Fe(II) oxygenase family, putative (AFU_orthologue; AFUA_5G11160) [Aspergillus nidulans FGSC A4]"	Fungus
4212	32	131	2	6	-4.138	-2.049	9.06E-11	1.32E-08	1548	craniferina_c18004	CUST_14335_PI416193500	NA	NA	NA	Fungus
16899	51	249	13	50	-4.895	-2.291	1.83E-08	5.95E-07	1549	craniferina_c9704	CUST_4260_PI416193496	NA	NA	NA	Fungus
7675	331	76	29	11	4.366	2.126	1.53E-09	9.78E-08	1550	craniferina_c27282	CUST_19613_PI416193496	159483207	XP_001699652.1	hypothetical protein CHLREDRAFT_186726 [Chlamydomonas reinhardtii] 	Algae
19433	100	520	24	48	-5.301	-2.406	4.70E-08	1.19E-06	1551	craniferina_c12618	CUST_6401_PI416193496	256725549	EEU38911.1	hypothetical protein NECHADRAFT_100804 [Nectria haematococca mpVI 77-13-4]	Fungus
16250	37	168	2	53	-4.39	-2.134	1.86E-09	1.12E-07	1552	craniferina_c11984	CUST_5891_PI416193496	NA	NA	NA	Fungus
22722	74	15	6	3	5.15	2.364	3.37E-08	9.30E-07	1553	craniferina_c8756	CUST_10315_PI416193500	261194545	XP_002623677.1	predicted protein [Ajellomyces dermatitidis SLH14081] 	Fungus
24324	31	131	6	10	-4.242	-2.085	4.24E-10	3.84E-08	1554	craniferina_c14852	CUST_13116_PI416193500	255954487	XP_002567996.1	Pc21g09590 [Penicillium chrysogenum Wisconsin 54-1255] 	Fungus
24690	24	109	4	11	-4.608	-2.204	6.88E-09	2.92E-07	1555	craniferina_c25333	CUST_17749_PI416193496	NA	NA	NA	Fungus
28393	142	19	35	2	7.528	2.912	4.46E-07	6.66E-06	1556	craniferina_c7549	CUST_2881_PI416193496	156057609	XP_001594728.1	hypothetical protein SS1G_04536 [Sclerotinia sclerotiorum 1980] 	Fungus
44397	34	155	6	17	-4.65	-2.217	8.26E-09	3.34E-07	1557	craniferina_c12685	CUST_6456_PI416193496	212534752	XP_002147532.1	"C6 transcription factor, putative [Penicillium marneffei ATCC 18224] "	Fungus
27833	140	726	56	16	-5.484	-2.455	6.48E-08	1.50E-06	1558	craniferina_c7729	CUST_2980_PI416193496	NA	NA	NA	Fungus
27534	37811	495	1818	287	84.458	6.4	5.39E-06	4.64E-05	1559	craniferina_c13050	CUST_6756_PI416193496	NA	NA	NA	Fungus
27279	7843	33414	1906	1890	-4.337	-2.117	1.24E-09	8.26E-08	1560	craniferina_c18424	CUST_11204_PI416193496	NA	NA	NA	Fungus
30435	73	301	13	16	-4.193	-2.068	2.70E-10	2.77E-08	1561	craniferina_c3260	CUST_733_PI416193496	NA	NA	NA	Fungus
40355	125	3	34	1	36.835	5.203	4.41E-06	3.96E-05	1562	craniferina_c23841	CUST_16347_PI416193496	NA	NA	NA	Fungus
9354	618	122	28	31	5.189	2.376	4.01E-08	1.06E-06	1563	craniferina_c12885	CUST_6620_PI416193496	169601530	XP_001794187.1	hypothetical protein SNOG_03633 [Phaeosphaeria nodorum SN15] 	Fungus
34887	14086	60799	1646	4099	-4.33	-2.114	1.22E-09	8.15E-08	1564	craniferina_lrc256	CUST_488_PI416193500	226295100	EEH50520.1	40S ribosomal protein S25 [Paracoccidioides brasiliensis Pb18]	Fungus
3573	845	3681	36	198	-4.355	-2.123	1.70E-09	1.05E-07	1565	craniferina_c5985	CUST_8015_PI416193500	225555785	EEH04076.1	manganese superoxide dismutase [Ajellomyces capsulatus G186AR]	Fungus
24681	6602	33543	1551	1059	-5.183	-2.374	4.09E-08	1.08E-06	1566	craniferina_lrc513	CUST_955_PI416193500	295664112	XP_002792608.1	40S ribosomal protein S22 [Paracoccidioides brasiliensis Pb01] 	Fungus
32386	147	707	45	104	-4.921	-2.299	2.19E-08	6.77E-07	1567	craniferina_c21226	CUST_13878_PI416193496	NA	NA	NA	Fungus
5590	63	298	18	89	-4.771	-2.254	1.53E-08	5.26E-07	1568	craniferina_c4527	CUST_1262_PI416193496	296809515	XP_002845096.1	glycogen phosphorylase [Arthroderma otae CBS 113480] 	Fungus
33007	44	262	12	43	-6.091	-2.607	1.49E-07	2.83E-06	1569	craniferina_c7683	CUST_2956_PI416193496	154308287	XP_001553480.1	hypothetical protein BC1G_07889 [Botryotinia fuckeliana B05.10] 	Fungus
6774	42	255	16	53	-6.262	-2.647	1.90E-07	3.44E-06	1570	Cr_WMidi_8449E12.ab1	CUST_18808_PI416193500	NA	NA	NA	Algae
14646	145	27	28	5	5.416	2.437	6.32E-08	1.47E-06	1571	craniferina_c5605	CUST_7634_PI416193500	NA	NA	NA	Fungus
45006	435	2153	30	113	-4.953	-2.308	2.34E-08	7.06E-07	1572	craniferina_c3062	CUST_657_PI416193496	156062960	XP_001597402.1	predicted protein [Sclerotinia sclerotiorum 1980] 	Fungus
23339	4	25	2	5	-6.605	-2.724	2.49E-07	4.23E-06	1573	craniferina_c14700	CUST_8152_PI416193496	NA	NA	NA	Algae
21210	10783	522	1234	92	20.776	4.377	3.66E-06	3.44E-05	1574	craniferina_lrc321	CUST_607_PI416193500	169779411	XP_001824170.1	hypothetical protein [Aspergillus oryzae RIB40] 	Fungus
18372	292	53	24	14	5.635	2.494	8.69E-08	1.87E-06	1575	craniferina_c8459	CUST_10090_PI416193500	225560309	EEH08591.1	U4/U6 small nuclear ribonucleoprotein Prp3 [Ajellomyces capsulatus G186AR]	Fungus
25935	207	33	55	5	6.163	2.624	1.68E-07	3.11E-06	1576	craniferina_c15051	CUST_8452_PI416193496	240109654	EER27823.1	hypothetical protein CPC735_031590 [Coccidioides posadasii C735 delta SOWgp]	Fungus
17230	73	12	13	5	6.63	2.729	2.54E-07	4.28E-06	1577	craniferina_c7621	CUST_9399_PI416193500	156043343	XP_001588228.1	hypothetical protein SS1G_10675 [Sclerotinia sclerotiorum 1980] 	Algae
41245	325	1471	15	190	-4.509	-2.173	5.11E-09	2.35E-07	1578	craniferina_c11002	CUST_5173_PI416193496	156054352	XP_001593102.1	hypothetical protein SS1G_06024 [Sclerotinia sclerotiorum 1980] 	Fungus
4248	35	262	16	26	-8.09	-3.016	6.16E-07	8.51E-06	1579	craniferina_c6533	CUST_8559_PI416193500	169623987	XP_001805400.1	hypothetical protein SNOG_15243 [Phaeosphaeria nodorum SN15] 	Fungus
29922	85	2	16	0	38.556	5.269	4.71E-06	4.17E-05	1580	craniferina_c10079	CUST_4532_PI416193496	291178436	EFE34226.1	"MFS transporter, putative [Arthroderma benhamiae CBS 112371]"	Fungus
20764	125	14	40	5	9.093	3.185	9.47E-07	1.19E-05	1581	craniferina_c10747	CUST_5005_PI416193496	154320169	XP_001559401.1	hypothetical protein BC1G_02065 [Botryotinia fuckeliana B05.10] 	Fungus
30046	241	44	72	4	5.284	2.402	5.17E-08	1.27E-06	1582	craniferina_c10301	CUST_11218_PI416193500	296816807	XP_002848740.1	conserved hypothetical protein [Arthroderma otae CBS 113480] 	Fungus
7856	31	5	6	2	7.129	2.834	3.84E-07	5.92E-06	1583	craniferina_c16862	CUST_9890_PI416193496	NA	NA	NA	Fungus
12977	1261	128	387	23	9.679	3.275	1.09E-06	1.32E-05	1584	craniferina_c8681	CUST_3549_PI416193496	226286835	EEH42348.1	pyruvate dehydrogenase kinase [Paracoccidioides brasiliensis Pb18]	Fungus
44314	53	227	11	55	-4.252	-2.088	7.61E-10	5.77E-08	1585	craniferina_c7546	CUST_9329_PI416193500	212529116	XP_002144715.1	"metallopeptidase family M24, putative [Penicillium marneffei ATCC 18224] "	Fungus
26315	19	100	4	10	-5.375	-2.426	6.37E-08	1.48E-06	1586	craniferina_c9944	CUST_11000_PI416193500	NA	NA	NA	Fungus
35842	217	39	35	5	5.535	2.469	8.12E-08	1.77E-06	1587	craniferina_c14961	CUST_8377_PI416193496	119491241	XP_001263209.1	"sensor histidine kinase/response regulator, putative [Neosartorya fischeri NRRL 181] "	Fungus
40168	1360	249	255	63	5.53	2.467	8.12E-08	1.77E-06	1588	craniferina_c4108	CUST_6068_PI416193500	145239759	XP_001392526.1	hypothetical protein An08g04100 [Aspergillus niger] 	Fungus
37010	3	42	1	7	-15.27	-3.933	2.77E-06	2.75E-05	1589	craniferina_c26301	CUST_18665_PI416193496	NA	NA	NA	Fungus
14746	622	65	337	19	8.978	3.166	9.45E-07	1.18E-05	1590	craniferina_c24251	CUST_16732_PI416193496	119480925	XP_001260491.1	"carbamoyl-phosphate synthase, large subunit [Neosartorya fischeri NRRL 181] "	Fungus
16004	43	4	15	3	13.385	3.743	2.21E-06	2.29E-05	1591	craniferina_c17003	CUST_9999_PI416193496	NA	NA	NA	Fungus
20782	506	3201	140	181	-6.482	-2.696	2.43E-07	4.14E-06	1592	craniferina_c9682	CUST_10868_PI416193500	255956671	XP_002569088.1	Pc21g21080 [Penicillium chrysogenum Wisconsin 54-1255] 	Fungus
36664	23733	3242	892	690	7.44	2.895	4.89E-07	7.13E-06	1593	craniferina_c9138	CUST_10552_PI416193500	NA	NA	NA	Algae
30522	10757	2402	1067	371	4.498	2.169	5.69E-09	2.56E-07	1594	craniferina_c22907	CUST_14841_PI416193500	295659363	XP_002790240.1	conserved hypothetical protein [Paracoccidioides brasiliensis Pb01] 	Fungus
32295	1569	337	189	47	4.669	2.223	1.25E-08	4.55E-07	1595	craniferina_c5512	CUST_7552_PI416193500	121715600	XP_001275409.1	developmental regulator FlbA [Aspergillus clavatus NRRL 1] 	Fungus
4361	207	36	77	2	5.495	2.458	7.84E-08	1.72E-06	1596	craniferina_c4871	CUST_6874_PI416193500	119469437	XP_001257938.1	"SCF ubiquitin ligase subunit CulC, putative [Neosartorya fischeri NRRL 181] "	Fungus
7220	1992	406	281	46	4.9	2.293	2.49E-08	7.44E-07	1597	craniferina_c11248	CUST_11771_PI416193500	242815903	XP_002486662.1	"ion channel nompc, putative [Talaromyces stipitatus ATCC 10500] "	Fungus
40865	1628	265	353	102	6.38	2.674	2.34E-07	4.03E-06	1598	craniferina_c7024	CUST_8929_PI416193500	225554361	EEH02660.1	histone-lysine N-methyltransferase [Ajellomyces capsulatus G186AR]	Fungus
7263	26	221	9	38	-8.573	-3.1	7.96E-07	1.03E-05	1599	craniferina_c27207	CUST_19545_PI416193496	NA	NA	NA	Fungus
31434	5440	694	950	135	7.863	2.975	6.10E-07	8.46E-06	1600	craniferina_lrc124	CUST_238_PI416193500	240279680	EER43185.1	ATP-dependent molecular chaperone HSC82 [Ajellomyces capsulatus H143]	Fungus
23619	101	443	25	91	-4.446	-2.153	4.67E-09	2.21E-07	1601	craniferina_c23407	CUST_15940_PI416193496	156037674	XP_001586564.1	hypothetical protein SS1G_12551 [Sclerotinia sclerotiorum 1980] 	Fungus
30883	8	43	3	6	-5.608	-2.488	9.61E-08	2.01E-06	1602	craniferina_c7636	CUST_9420_PI416193500	NA	NA	NA	Fungus
36281	288	45	136	6	6.03	2.592	1.65E-07	3.07E-06	1603	craniferina_c19169	CUST_11909_PI416193496	NA	NA	NA	Fungus
29778	32	5	6	3	6.683	2.74	2.95E-07	4.80E-06	1604	craniferina_c3434	CUST_5257_PI416193500	115385374	XP_001209234.1	helicase swr1 [Aspergillus terreus NIH2624] 	Fungus
30815	34646	8337	7452	748	4.106	2.038	1.90E-10	2.16E-08	1605	craniferina_lrc28264	CUST_15358_PI416193500	289619013	CBI54281.1	unnamed protein product [Sordaria macrospora]	Fungus
23551	80	366	21	13	-4.676	-2.225	1.47E-08	5.13E-07	1606	craniferina_c12039	CUST_5935_PI416193496	NA	NA	NA	Algae
13095	2805	395	306	101	7.258	2.86	4.72E-07	6.94E-06	1607	craniferina_c10192	CUST_4612_PI416193496	NA	NA	NA	Algae
1930	325	49	64	12	6.698	2.744	3.09E-07	4.98E-06	1608	craniferina_c1919	CUST_3265_PI416193500	240279899	EER43404.1	PSP1 domain-containing protein [Ajellomyces capsulatus H143]	Fungus
10455	605	2732	151	168	-4.608	-2.204	1.09E-08	4.09E-07	1609	craniferina_c10111	CUST_11105_PI416193500	154290969	XP_001546073.1	hypothetical protein BC1G_15548 [Botryotinia fuckeliana B05.10] 	Algae
13809	2862	457	1070	62	6.036	2.594	1.71E-07	3.15E-06	1610	craniferina_c9208	CUST_3907_PI416193496	291185089	EFE40583.1	hypothetical protein TRV_04632 [Trichophyton verrucosum HKI 0517]	Fungus
16659	72	817	32	169	-12.038	-3.59	1.92E-06	2.06E-05	1611	craniferina_c26870	CUST_19220_PI416193496	NA	NA	NA	Fungus
38714	8	48	2	9	-5.736	-2.52	1.15E-07	2.31E-06	1612	craniferina_c1716	CUST_2957_PI416193500	NA	NA	NA	Algae
29990	73	17	2	2	4.297	2.103	1.83E-09	1.11E-07	1613	craniferina_c9231	CUST_3922_PI416193496	171695394	XP_001912621.1	hypothetical protein [Podospora anserina S mat+] 	Fungus
22602	26	109	4	7	-4.245	-2.086	1.13E-09	7.73E-08	1614	craniferina_c24042	CUST_16538_PI416193496	NA	NA	NA	Fungus
24192	151	26	45	7	5.788	2.533	1.24E-07	2.44E-06	1615	craniferina_c17859	CUST_10688_PI416193496	295664300	XP_002792702.1	conserved hypothetical protein [Paracoccidioides brasiliensis Pb01] 	Fungus
29879	513	79	117	17	6.439	2.687	2.56E-07	4.29E-06	1616	craniferina_c1175	CUST_2094_PI416193500	240107380	EER25565.1	hypothetical protein CPC735_066650 [Coccidioides posadasii C735 delta SOWgp]	Fungus
13056	1215	162	458	32	7.27	2.862	4.91E-07	7.16E-06	1617	craniferina_c1700	CUST_2931_PI416193500	255954859	XP_002568182.1	Pc21g11510 [Penicillium chrysogenum Wisconsin 54-1255] 	Fungus
28674	1655	30	499	25	64.613	6.014	5.85E-06	4.94E-05	1618	craniferina_c13052	CUST_6758_PI416193496	NA	NA	NA	Algae
22692	450	46	324	15	8.712	3.123	9.30E-07	1.17E-05	1619	craniferina_c1723	CUST_2964_PI416193500	156063190	XP_001597517.1	hypothetical protein SS1G_01711 [Sclerotinia sclerotiorum 1980] 	Fungus
16138	136568	34552	16909	3733	3.948	1.981	1.46E-12	5.63E-10	1620	Cr_WMidi_7201D02.ab1	CUST_18350_PI416193500	NA	NA	NA	Fungus
4178	45	5	8	4	12.511	3.645	2.12E-06	2.22E-05	1621	craniferina_c15148	CUST_8528_PI416193496	212531293	XP_002145803.1	NACHT domain protein [Penicillium marneffei ATCC 18224] 	Fungus
14891	9285	1995	569	179	4.66	2.22	1.56E-08	5.31E-07	1622	craniferina_c2803	CUST_4474_PI416193500	156055716	XP_001593782.1	hypothetical protein SS1G_05210 [Sclerotinia sclerotiorum 1980] 	Fungus
4493	24	3	9	1	6.822	2.77	3.68E-07	5.72E-06	1623	craniferina_c17715	CUST_10561_PI416193496	116204699	XP_001228160.1	hypothetical protein CHGG_10233 [Chaetomium globosum CBS 148.51] 	Fungus
22362	410	95	58	4	4.305	2.106	2.35E-09	1.32E-07	1624	craniferina_c9603	CUST_4192_PI416193496	34581459	ZP_00142939.1	hypothetical WASP N-WASP MENA proteins [Rickettsia sibirica 246] 	Fungus
22982	29	215	9	36	-7.426	-2.893	5.60E-07	7.90E-06	1625	craniferina_c23969	CUST_16467_PI416193496	NA	NA	NA	Fungus
17687	327	58	53	12	5.66	2.501	1.18E-07	2.35E-06	1626	craniferina_c10123	CUST_11121_PI416193500	119183740	XP_001242868.1	hypothetical protein CIMG_06764 [Coccidioides immitis RS]	Fungus
24732	3	60	2	18	-18.668	-4.222	3.85E-06	3.55E-05	1627	craniferina_c1441	CUST_174_PI416193496	NA	NA	NA	Fungus
36376	108	469	14	48	-4.361	-2.125	4.01E-09	1.98E-07	1628	craniferina_c12436	CUST_6246_PI416193496	NA	NA	NA	Fungus
37938	16810	3740	2857	184	4.456	2.156	6.80E-09	2.90E-07	1629	craniferina_c2818	CUST_571_PI416193496	NA	NA	NA	Algae
44154	374	78	62	29	4.945	2.306	3.52E-08	9.59E-07	1630	craniferina_c3118	CUST_4886_PI416193500	240111157	EER29310.1	C2H2 type zinc finger containing protein [Coccidioides posadasii C735 delta SOWgp]	Fungus
3274	25	212	3	49	-8.313	-3.055	8.28E-07	1.07E-05	1631	craniferina_c10437	CUST_11305_PI416193500	238492281	XP_002377377.1	"cell cycle control protein (Cwf26), putative [Aspergillus flavus NRRL3357] "	Algae
15260	216	39	21	10	5.607	2.487	1.15E-07	2.31E-06	1632	craniferina_c7842	CUST_9577_PI416193500	164429408	XP_001728535.1	hypothetical protein NCU10270 [Neurospora crassa OR74A] 	Algae
36595	2231	430	460	97	5.185	2.374	5.84E-08	1.39E-06	1633	Cr_DMini_673G12.ab1	CUST_17496_PI416193500	239611126	EEQ88113.1	cross-pathway control protein A [Ajellomyces dermatitidis ER-3]	Fungus
26992	7526	1389	1342	106	5.371	2.425	8.23E-08	1.79E-06	1634	craniferina_c23253	CUST_15795_PI416193496	NA	NA	NA	Fungus
5170	29	244	4	34	-8.346	-3.061	8.62E-07	1.10E-05	1635	craniferina_c8363	CUST_3356_PI416193496	170032024	XP_001843883.1	conserved hypothetical protein [Culex quinquefasciatus] 	Fungus
15811	55	248	6	68	-4.375	-2.129	4.76E-09	2.23E-07	1636	craniferina_c24948	CUST_17387_PI416193496	212535582	XP_002147947.1	"alcohol dehydrogenase, putative [Penicillium marneffei ATCC 18224] "	Fungus
16699	373	72	25	10	5.228	2.386	6.59E-08	1.52E-06	1637	craniferina_c25917	CUST_18299_PI416193496	242763074	XP_002340504.1	HECT domain protein [Talaromyces stipitatus ATCC 10500] 	Fungus
12139	2884	475	1397	93	5.722	2.516	1.34E-07	2.60E-06	1638	craniferina_c25211	CUST_17633_PI416193496	296818181	XP_002849427.1	conserved hypothetical protein [Arthroderma otae CBS 113480] 	Algae
10137	515	91	113	34	5.886	2.557	1.75E-07	3.21E-06	1639	craniferina_c19379	CUST_12116_PI416193496	NA	NA	NA	Fungus
19407	321	66	13	6	4.858	2.28	3.20E-08	9.00E-07	1640	craniferina_c5037	CUST_7054_PI416193500	238498684	XP_002380577.1	conserved hypothetical protein [Aspergillus flavus NRRL3357] 	Fungus
12838	69	363	13	72	-5.299	-2.406	7.59E-08	1.69E-06	1641	craniferina_c28148	CUST_20384_PI416193496	194226396	XP_001489679.2	"PREDICTED: ankyrin 1, erythrocytic [Equus caballus]"	Fungus
9854	104	486	21	57	-4.715	-2.237	2.19E-08	6.77E-07	1642	craniferina_c4216	CUST_1116_PI416193496	NA	NA	NA	Algae
16313	194	1020	66	133	-5.432	-2.442	9.45E-08	1.99E-06	1643	craniferina_c10809	CUST_5044_PI416193496	NA	NA	NA	Fungus
32935	18	2	4	0	8.901	3.154	1.11E-06	1.34E-05	1644	craniferina_c23868	CUST_16373_PI416193496	171696120	XP_001912984.1	hypothetical protein [Podospora anserina S mat+] 	Fungus
11212	10233	908	93	258	11.609	3.537	2.01E-06	2.13E-05	1645	Cr_WMidi_8257G04.ab1	CUST_18701_PI416193500	70993292	XP_751493.1	conserved hypothetical protein [Aspergillus fumigatus Af293] 	Fungus
43024	1094	34	208	12	32.96	5.043	5.28E-06	4.56E-05	1646	craniferina_c25144	CUST_17566_PI416193496	NA	NA	NA	Algae
16764	1537	116	248	43	13.657	3.772	2.81E-06	2.77E-05	1647	craniferina_c6295	CUST_8318_PI416193500	226293829	EEH49249.1	conserved hypothetical protein [Paracoccidioides brasiliensis Pb18]	Fungus
6708	44	257	2	55	-5.752	-2.524	1.52E-07	2.87E-06	1648	craniferina_c25428	CUST_17840_PI416193496	NA	NA	NA	Algae
1895	214	36	29	10	6.118	2.613	2.33E-07	4.01E-06	1649	craniferina_c23656	CUST_16172_PI416193496	NA	NA	NA	Algae
5635	179	38	26	14	4.857	2.28	3.42E-08	9.41E-07	1650	craniferina_c10526	CUST_11347_PI416193500	71001674	XP_755518.1	conserved hypothetical protein [Aspergillus fumigatus Af293] 	Fungus
24581	268	42	83	12	6.329	2.662	2.90E-07	4.75E-06	1651	craniferina_c9502	CUST_10762_PI416193500	255945407	XP_002563471.1	Pc20g09770 [Penicillium chrysogenum Wisconsin 54-1255] 	Algae
4247	374	63	152	14	5.762	2.527	1.56E-07	2.93E-06	1652	craniferina_lrc737	CUST_1338_PI416193500	156065825	XP_001598834.1	hypothetical protein SS1G_00923 [Sclerotinia sclerotiorum 1980] 	Fungus
8639	244	35	32	12	7.196	2.847	5.34E-07	7.59E-06	1653	craniferina_c11210	CUST_5332_PI416193496	115386600	XP_001209841.1	hypothetical protein ATEG_07155 [Aspergillus terreus NIH2624] 	Fungus
13352	14780	61675	1636	1747	-4.189	-2.067	1.43E-09	9.22E-08	1654	craniferina_lrc256	CUST_487_PI416193500	226295100	EEH50520.1	40S ribosomal protein S25 [Paracoccidioides brasiliensis Pb18]	Fungus
13234	9	47	1	8	-5.18	-2.373	6.58E-08	1.52E-06	1655	craniferina_c27573	CUST_15234_PI416193500	261361435	EEY23863.1	deoxyribodipyrimidine photo-lyase [Verticillium albo-atrum VaMs.102]	Fungus
41166	376	68	105	24	5.558	2.475	1.21E-07	2.40E-06	1656	craniferina_c7295	CUST_9140_PI416193500	121700641	XP_001268585.1	"sphinganine hydroxylase Sur2, putative [Aspergillus clavatus NRRL 1] "	Fungus
5467	55	10	19	1	5.151	2.365	6.27E-08	1.46E-06	1657	craniferina_c26820	CUST_19173_PI416193496	NA	NA	NA	Fungus
24797	276	45	68	12	6.116	2.613	2.39E-07	4.10E-06	1658	craniferina_c14054	CUST_7621_PI416193496	NA	NA	NA	Fungus
19915	12	2	3	1	5.192	2.376	6.84E-08	1.56E-06	1659	craniferina_c18846	CUST_11606_PI416193496	NA	NA	NA	Fungus
17562	370	2099	198	230	-6.208	-2.634	2.63E-07	4.39E-06	1660	craniferina_c22025	CUST_14637_PI416193496	NA	NA	NA	Fungus
7583	161	877	17	167	-5.414	-2.437	1.01E-07	2.08E-06	1661	craniferina_c5971	CUST_8003_PI416193500	156049851	XP_001590892.1	hypothetical protein SS1G_08633 [Sclerotinia sclerotiorum 1980] 	Algae
19706	315	51	155	8	5.803	2.537	1.72E-07	3.17E-06	1662	craniferina_c1055	CUST_1900_PI416193500	240280064	EER43568.1	C2H2 finger domain-containing protein [Ajellomyces capsulatus H143]	Fungus
25781	118	8	37	11	26.307	4.717	5.08E-06	4.43E-05	1663	craniferina_c7763	CUST_9514_PI416193500	256723250	EEU36627.1	hypothetical protein NECHADRAFT_51890 [Nectria haematococca mpVI 77-13-4]	Fungus
32977	641	65	226	14	9.58	3.26	1.42E-06	1.63E-05	1664	craniferina_c12726	CUST_6491_PI416193496	NA	NA	NA	Algae
31426	111127	28525	12020	4056	3.909	1.967	5.27E-12	1.42E-09	1665	BTK05728004(c)SJ1(t)Dry_0.5-1kb_1441-1536_B8(p)T3(s)090205SJ1SEQ1.058.ab1	CUST_15540_PI416193500	NA	NA	NA	NA
31074	81	14	25	2	5.482	2.455	1.13E-07	2.28E-06	1666	craniferina_c15308	CUST_13281_PI416193500	261357393	EEY19821.1	conserved hypothetical protein [Verticillium albo-atrum VaMs.102]	Fungus
42597	32	192	4	54	-5.838	-2.545	1.89E-07	3.42E-06	1667	craniferina_c3163	CUST_694_PI416193496	NA	NA	NA	Fungus
8214	200	35	89	5	5.456	2.448	1.09E-07	2.21E-06	1668	craniferina_c5158	CUST_7170_PI416193500	189211901	XP_001942278.1	ribosomal DNA transcription factor Rrn3 [Pyrenophora tritici-repentis Pt-1C-BFP] 	Fungus
21027	41	189	9	26	-4.64	-2.214	1.95E-08	6.27E-07	1669	craniferina_c17253	CUST_14093_PI416193500	145350916	XP_001419840.1	predicted protein [Ostreococcus lucimarinus CCE9901] 	Algae
10193	227	45	18	9	5.125	2.357	6.22E-08	1.46E-06	1670	craniferina_c17930	CUST_10751_PI416193496	154323990	XP_001561309.1	hypothetical protein BC1G_00394 [Botryotinia fuckeliana B05.10] 	Fungus
37791	296	53	50	14	5.66	2.501	1.50E-07	2.84E-06	1671	craniferina_c25250	CUST_17671_PI416193496	NA	NA	NA	Fungus
28253	179	817	46	167	-4.595	-2.2	1.78E-08	5.84E-07	1672	craniferina_c4949	CUST_6956_PI416193500	156045703	XP_001589407.1	hypothetical protein SS1G_10046 [Sclerotinia sclerotiorum 1980] 	Fungus
43354	94	14	14	7	7.254	2.859	6.10E-07	8.46E-06	1673	craniferina_lrc939	CUST_1693_PI416193500	NA	NA	NA	Algae
946	222	31	101	10	7.024	2.812	5.15E-07	7.41E-06	1674	craniferina_c11036	CUST_5200_PI416193496	123979398	ABM81524.1	RNA polymerase II second largest subunit [Cladonia stipitata]	Fungus
10291	33	375	5	103	-11.089	-3.471	2.00E-06	2.12E-05	1675	craniferina_lrc28302	CUST_15363_PI416193500	242773818	XP_002478316.1	conserved hypothetical protein [Talaromyces stipitatus ATCC 10500] 	Algae
43159	32	143	2	7	-4.499	-2.17	1.23E-08	4.46E-07	1676	craniferina_c7642	CUST_2926_PI416193496	156065599	XP_001598721.1	hypothetical protein SS1G_00810 [Sclerotinia sclerotiorum 1980] 	Fungus
13823	108	24	23	3	4.556	2.188	1.57E-08	5.33E-07	1677	craniferina_c5878	CUST_7918_PI416193500	145232853	XP_001399799.1	hypothetical protein An02g06630 [Aspergillus niger] 	Fungus
24503	495	96	137	11	5.045	2.335	5.63E-08	1.35E-06	1678	Cr_DMidi_9601H03.ab1	CUST_16381_PI416193500	NA	NA	NA	Fungus
35643	576	92	62	18	6.304	2.656	3.15E-07	5.05E-06	1679	craniferina_c1864	CUST_3184_PI416193500	189204436	XP_001938553.1	hypothetical protein PTRG_08221 [Pyrenophora tritici-repentis Pt-1C-BFP] 	Algae
32452	165	830	48	145	-5.124	-2.357	6.59E-08	1.52E-06	1680	craniferina_c24785	CUST_17231_PI416193496	NA	NA	NA	Algae
44139	892	120	370	37	7.268	2.861	6.21E-07	8.56E-06	1681	craniferina_c3582	CUST_5455_PI416193500	115387227	XP_001211119.1	conserved hypothetical protein [Aspergillus terreus NIH2624] 	Algae
866	45	9	8	4	5.161	2.368	7.13E-08	1.61E-06	1682	craniferina_c6552	CUST_8580_PI416193500	169785981	XP_001827451.1	hypothetical protein [Aspergillus oryzae RIB40] 	Fungus
2696	83	525	5	128	-6.174	-2.626	2.79E-07	4.60E-06	1683	craniferina_c2194	CUST_3666_PI416193500	156051882	XP_001591902.1	hypothetical protein SS1G_07348 [Sclerotinia sclerotiorum 1980] 	Fungus
15798	33	146	13	4	-4.631	-2.211	2.06E-08	6.50E-07	1684	craniferina_c22651	CUST_15223_PI416193496	NA	NA	NA	Algae
14598	18	2	6	1	7.629	2.931	7.24E-07	9.60E-06	1685	craniferina_c28083	CUST_20339_PI416193496	NA	NA	NA	Fungus
4098	295	66	52	5	4.47	2.16	1.11E-08	4.13E-07	1686	craniferina_c26683	CUST_19037_PI416193496	154310536	XP_001554599.1	hypothetical protein BC1G_06742 [Botryotinia fuckeliana B05.10] 	Algae
30839	6332	1262	994	242	5.037	2.333	5.70E-08	1.36E-06	1687	Cr_DMini_2305G09.ab1	CUST_16833_PI416193500	295661017	XP_002791064.1	DUF907 domain-containing protein [Paracoccidioides brasiliensis Pb01] 	Algae
18909	619	121	169	17	5.011	2.325	5.32E-08	1.29E-06	1688	craniferina_c24961	CUST_17400_PI416193496	256731001	EEU44351.1	predicted protein [Nectria haematococca mpVI 77-13-4]	Fungus
38500	42585	6627	961	1824	6.583	2.719	4.02E-07	6.13E-06	1689	craniferina_c23601	CUST_16120_PI416193496	238500001	XP_002381235.1	conserved hypothetical protein [Aspergillus flavus NRRL3357] 	Algae
8568	132	552	20	50	-4.189	-2.067	2.14E-09	1.25E-07	1690	craniferina_c17375	CUST_10286_PI416193496	NA	NA	NA	Fungus
5480	42	171	6	29	-4.094	-2.034	7.22E-10	5.54E-08	1691	craniferina_c9860	CUST_4380_PI416193496	189204950	XP_001938810.1	riboflavin synthase alpha chain [Pyrenophora tritici-repentis Pt-1C-BFP] 	Fungus
2994	127	495	6	82	-3.875	-1.954	3.66E-12	1.12E-09	1692	craniferina_lrc212	CUST_399_PI416193500	119188149	XP_001244681.1	conserved hypothetical protein [Coccidioides immitis RS] 	Algae
24976	494	77	233	11	6.053	2.598	2.53E-07	4.26E-06	1693	craniferina_c9242	CUST_3930_PI416193496	238483529	XP_002373003.1	RNA polymerase I specific transcription initiation factor RRN3 [Aspergillus flavus NRRL3357] 	Fungus
636	3	23	1	6	-7.878	-2.978	8.39E-07	1.08E-05	1694	craniferina_c21071	CUST_13730_PI416193496	NA	NA	NA	Fungus
21986	11	78	7	9	-8.541	-3.094	1.10E-06	1.33E-05	1695	craniferina_c6562	CUST_8585_PI416193500	NA	NA	NA	Fungus
26305	19	130	6	16	-6.961	-2.799	5.25E-07	7.51E-06	1696	craniferina_c1762	CUST_248_PI416193496	259487653	CBF86487.1	"TPA: NADH-ubiquinone oxidoreductase subunit B17.2, putative (AFU_orthologue; AFUA_5G06540) [Aspergillus nidulans FGSC A4]"	Fungus
7613	32	152	5	17	-4.78	-2.257	3.54E-08	9.63E-07	1697	craniferina_c16417	CUST_13716_PI416193500	NA	NA	NA	Fungus
26163	2395	321	1207	84	7.07	2.822	5.68E-07	7.98E-06	1698	craniferina_c13999	CUST_7575_PI416193496	226288656	EEH44168.1	conserved hypothetical protein [Paracoccidioides brasiliensis Pb18]	Fungus
3509	205	920	46	171	-4.511	-2.173	1.50E-08	5.20E-07	1699	craniferina_c3896	CUST_5839_PI416193500	225557570	EEH05856.1	vacuolar ATP synthase subunit B [Ajellomyces capsulatus G186AR]	Fungus
35722	29	232	2	48	-7.996	-2.999	8.87E-07	1.13E-05	1700	craniferina_c10437	CUST_11306_PI416193500	238492281	XP_002377377.1	"cell cycle control protein (Cwf26), putative [Aspergillus flavus NRRL3357] "	Algae
20554	183	831	47	92	-4.634	-2.212	2.24E-08	6.89E-07	1701	craniferina_c24421	CUST_16892_PI416193496	NA	NA	NA	Fungus
9213	904	134	511	13	6.147	2.62	2.84E-07	4.66E-06	1702	craniferina_c1380	CUST_2430_PI416193500	NA	NA	NA	Fungus
30306	95	2	10	0	49.933	5.642	6.65E-06	5.47E-05	1703	craniferina_c24197	CUST_16686_PI416193496	154278104	XP_001539875.1	predicted protein [Ajellomyces capsulatus NAm1] 	Fungus
40669	11	51	4	4	-4.875	-2.285	4.65E-08	1.18E-06	1704	Cr_WMini_3841D05.ab1	CUST_19644_PI416193500	NA	NA	NA	Fungus
26556	91	565	10	84	-6.215	-2.636	3.16E-07	5.06E-06	1705	craniferina_c11385	CUST_11853_PI416193500	145603278	XP_369312.2	hypothetical protein MGG_06152 [Magnaporthe oryzae 70-15] 	Fungus
20539	15	2	8	0	7.474	2.902	7.31E-07	9.68E-06	1706	craniferina_c18908	CUST_11664_PI416193496	147903669	NP_001083165.1	hypothetical protein LOC398780 [Xenopus laevis] 	Fungus
23936	1862	9445	462	1278	-5.149	-2.364	7.67E-08	1.70E-06	1707	craniferina_c7347	CUST_9172_PI416193500	119193308	XP_001247260.1	conserved hypothetical protein [Coccidioides immitis RS] 	Fungus
31421	6522	1295	1177	242	5.041	2.334	6.47E-08	1.50E-06	1708	Cr_DMini_2305G09.ab1	CUST_16832_PI416193500	295661017	XP_002791064.1	DUF907 domain-containing protein [Paracoccidioides brasiliensis Pb01] 	Algae
39370	139	21	23	4	6.557	2.713	4.22E-07	6.36E-06	1709	craniferina_lrc28250	CUST_20457_PI416193496	NA	NA	NA	Fungus
19541	521	95	118	14	5.429	2.441	1.27E-07	2.48E-06	1710	craniferina_c11201	CUST_5326_PI416193496	219881900	ACL52165.1	cold response protein 2 [Metarhizium anisopliae]	Fungus
7180	129	2	15	0	64.935	6.021	7.24E-06	5.85E-05	1711	craniferina_c19853	CUST_12563_PI416193496	NA	NA	NA	Fungus
13354	134	691	21	50	-5.202	-2.379	8.74E-08	1.87E-06	1712	craniferina_c22063	CUST_14673_PI416193496	242824804	XP_002488332.1	"alkaline serine protease AorO, putative [Talaromyces stipitatus ATCC 10500] "	Fungus
24223	2443	589	322	52	4.132	2.047	1.64E-09	1.02E-07	1713	Cr_DMidi_9601A05.ab1	CUST_16257_PI416193500	70998334	XP_753889.1	conserved hypothetical protein [Aspergillus fumigatus Af293] 	Fungus
23427	1971	474	223	92	4.187	2.066	2.61E-09	1.43E-07	1714	craniferina_c10174	CUST_11150_PI416193500	239613934	EEQ90921.1	glycosyl transferase family 17 protein [Ajellomyces dermatitidis ER-3]	Fungus
16103	15	65	4	9	-4.478	-2.163	1.49E-08	5.18E-07	1715	craniferina_c1650	CUST_2851_PI416193500	NA	NA	NA	Algae
3818	628	41	128	7	15.439	3.949	3.93E-06	3.62E-05	1716	craniferina_c7363	CUST_2767_PI416193496	NA	NA	NA	Fungus
17087	3173	619	1051	48	4.962	2.311	5.61E-08	1.35E-06	1717	Cr_DMidi_9601F04.ab1	CUST_16343_PI416193500	261201099	XP_002626950.1	conserved hypothetical protein [Ajellomyces dermatitidis SLH14081] 	Algae
20489	1548	299	135	65	5.249	2.392	9.85E-08	2.05E-06	1718	craniferina_c11745	CUST_12064_PI416193500	115387399	XP_001211205.1	conserved hypothetical protein [Aspergillus terreus NIH2624] 	Fungus
40809	9581	1424	1269	324	6.801	2.766	5.18E-07	7.43E-06	1719	Cr_WMidi_8257B03.ab1	CUST_18589_PI416193500	171678007	XP_001903954.1	hypothetical protein [Podospora anserina S mat+] 	Fungus
13307	48	190	2	22	-3.939	-1.978	1.41E-10	1.77E-08	1720	craniferina_c9494	CUST_4114_PI416193496	NA	NA	NA	Fungus
21273	159	33	40	6	4.732	2.242	3.58E-08	9.71E-07	1721	craniferina_c3364	CUST_5187_PI416193500	NA	NA	NA	Fungus
1251	29	120	2	25	-4.095	-2.034	1.21E-09	8.10E-08	1722	craniferina_c9182	CUST_10579_PI416193500	145254537	XP_001398657.1	hypothetical protein An18g01980 [Aspergillus niger] 	Fungus
3070	8677	1656	413	155	5.251	2.393	1.02E-07	2.10E-06	1723	craniferina_c2730	CUST_538_PI416193496	156062442	XP_001597143.1	hypothetical protein SS1G_01337 [Sclerotinia sclerotiorum 1980] 	Fungus
36633	38	5	6	3	8.125	3.022	1.03E-06	1.26E-05	1724	craniferina_c27594	CUST_19912_PI416193496	NA	NA	NA	Algae
12359	595	3381	141	113	-5.793	-2.534	2.26E-07	3.93E-06	1725	craniferina_c9682	CUST_10867_PI416193500	255956671	XP_002569088.1	Pc21g21080 [Penicillium chrysogenum Wisconsin 54-1255] 	Fungus
23671	4	53	2	12	-16.226	-4.02	4.23E-06	3.83E-05	1726	craniferina_c19444	CUST_12176_PI416193496	NA	NA	NA	Fungus
31650	371	1451	99	144	-3.986	-1.995	3.02E-10	2.99E-08	1727	Cr_DMidi_5473E12.ab1	CUST_15874_PI416193500	258569198	XP_002585343.1	3-deoxy-7-phosphoheptulonate synthase [Uncinocarpus reesii 1704] 	Fungus
15838	17	208	7	20	-13.596	-3.765	3.40E-06	3.23E-05	1728	craniferina_c16654	CUST_13810_PI416193500	146324020	XP_747965.2	ferrooxidoreductase Fet3 [Aspergillus fumigatus Af293] 	Fungus
34182	21	3	4	1	6.334	2.663	3.95E-07	6.05E-06	1729	craniferina_c23909	CUST_16411_PI416193496	NA	NA	NA	Fungus
43930	4	66	1	26	-17.784	-4.152	4.71E-06	4.18E-05	1730	craniferina_c7856	CUST_9591_PI416193500	NA	NA	NA	Fungus
20970	4	36	2	16	-10.178	-3.347	1.91E-06	2.05E-05	1731	craniferina_c9414	CUST_4052_PI416193496	169785489	XP_001827205.1	hypothetical protein [Aspergillus oryzae RIB40] 	Fungus
33049	22	110	4	21	-4.943	-2.305	5.97E-08	1.41E-06	1732	craniferina_c10310	CUST_4695_PI416193496	NA	NA	NA	Fungus
38211	85	418	17	71	-4.952	-2.308	6.07E-08	1.43E-06	1733	craniferina_c14544	CUST_13019_PI416193500	189189738	XP_001931208.1	conserved hypothetical protein [Pyrenophora tritici-repentis Pt-1C-BFP] 	Algae
44919	49	190	8	30	-3.884	-1.958	5.80E-11	9.37E-09	1734	craniferina_c4231	CUST_6217_PI416193500	NA	NA	NA	Fungus
6299	371	55	29	19	7.064	2.82	6.39E-07	8.73E-06	1735	craniferina_c11605	CUST_5603_PI416193496	NA	NA	NA	Fungus
44465	766	3093	150	144	-4.084	-2.03	1.30E-09	8.50E-08	1736	craniferina_c20687	CUST_13362_PI416193496	NA	NA	NA	Algae
4284	217	43	23	4	5.042	2.334	7.52E-08	1.68E-06	1737	craniferina_c14232	CUST_7765_PI416193496	240104746	EER22942.1	hypothetical protein CPC735_022410 [Coccidioides posadasii C735 delta SOWgp]	Fungus
39645	216	24	58	7	9.092	3.185	1.57E-06	1.76E-05	1738	craniferina_c21443	CUST_14081_PI416193496	NA	NA	NA	Algae
9494	316	73	6	15	4.373	2.129	1.13E-08	4.20E-07	1739	craniferina_c9834	CUST_4362_PI416193496	169599991	XP_001793418.1	hypothetical protein SNOG_02825 [Phaeosphaeria nodorum SN15] 	Fungus
31004	258	1102	82	165	-4.406	-2.14	1.31E-08	4.68E-07	1740	craniferina_c18151	CUST_10950_PI416193496	NA	NA	NA	Algae
19169	1624	355	172	51	4.592	2.199	2.55E-08	7.56E-07	1741	craniferina_c5512	CUST_7551_PI416193500	121715600	XP_001275409.1	developmental regulator FlbA [Aspergillus clavatus NRRL 1] 	Fungus
41877	426	88	77	10	4.82	2.269	4.92E-08	1.22E-06	1742	craniferina_c1356	CUST_2385_PI416193500	154291438	XP_001546302.1	L-arabinitol 4-dehydrogenase [Botryotinia fuckeliana B05.10] 	Fungus
43207	293	54	6	22	5.793	2.534	2.40E-07	4.10E-06	1743	craniferina_c15658	CUST_13407_PI416193500	NA	NA	NA	Fungus
24312	3760	560	1018	64	6.562	2.714	4.84E-07	7.09E-06	1744	craniferina_c11743	CUST_12061_PI416193500	212532707	XP_002146510.1	flotillin domain protein [Penicillium marneffei ATCC 18224] 	Fungus
22418	137	23	36	3	5.712	2.514	2.22E-07	3.87E-06	1745	craniferina_c1752	CUST_3013_PI416193500	239613981	EEQ90968.1	ATP-dependent RNA helicase DBP4 [Ajellomyces dermatitidis ER-3]	Fungus
27173	92	395	17	60	-4.289	-2.101	7.30E-09	3.04E-07	1746	craniferina_c23674	CUST_16189_PI416193496	74272603	ABA01097.1	chloroplast putative 16 kDa membrane protein [Chlamydomonas incerta]	Algae
17289	30	7	5	1	4.473	2.161	1.77E-08	5.83E-07	1747	craniferina_c17601	CUST_14222_PI416193500	238499415	XP_002380942.1	WD repeat protein [Aspergillus flavus NRRL3357] 	Algae
535	1679	354	348	69	4.725	2.24	4.21E-08	1.10E-06	1748	craniferina_c8299	CUST_9950_PI416193500	NA	NA	NA	Algae
14712	341	1308	25	74	-3.836	-1.94	1.04E-11	2.44E-09	1749	craniferina_c25013	CUST_17446_PI416193496	225678240	EEH16524.1	conserved hypothetical protein [Paracoccidioides brasiliensis Pb03]	Fungus
38246	76	350	9	100	-4.494	-2.168	1.94E-08	6.23E-07	1750	craniferina_c3558	CUST_5426_PI416193500	255956339	XP_002568922.1	Pc21g19310 [Penicillium chrysogenum Wisconsin 54-1255] 	Fungus
16680	12317	68970	756	1604	-5.605	-2.487	2.02E-07	3.60E-06	1751	craniferina_lrc142	CUST_274_PI416193500	255726248	XP_002548050.1	hypothetical protein CTRG_02347 [Candida tropicalis MYA-3404] 	Fungus
6650	13	2	3	0	6.325	2.661	4.30E-07	6.46E-06	1752	craniferina_c10999	CUST_5170_PI416193496	156043006	XP_001588060.1	hypothetical protein SS1G_11303 [Sclerotinia sclerotiorum 1980] 	Fungus
30092	36	168	6	35	-4.577	-2.194	2.63E-08	7.73E-07	1753	craniferina_c4950	CUST_6958_PI416193500	119496963	XP_001265253.1	NAD dehydrogenase [Neosartorya fischeri NRRL 181] 	Algae
19529	842	116	464	33	6.827	2.771	6.03E-07	8.39E-06	1754	craniferina_c17706	CUST_10554_PI416193496	154295184	XP_001548029.1	acyl-CoA dehydrogenase [Botryotinia fuckeliana B05.10] 	Fungus
33294	251	36	41	10	7.042	2.816	6.67E-07	9.03E-06	1755	craniferina_c16986	CUST_9984_PI416193496	NA	NA	NA	Fungus
29098	82	13	19	6	6.658	2.735	5.25E-07	7.51E-06	1756	craniferina_c1345	CUST_2369_PI416193500	261191689	XP_002622252.1	conserved hypothetical protein [Ajellomyces dermatitidis SLH14081] 	Fungus
22730	19	2	12	0	8.898	3.153	1.56E-06	1.75E-05	1757	craniferina_c25726	CUST_18117_PI416193496	NA	NA	NA	Algae
36418	255	43	29	5	5.979	2.58	3.10E-07	4.99E-06	1758	craniferina_lrc526	CUST_982_PI416193500	NA	NA	NA	Fungus
14803	255	26	44	5	9.855	3.301	1.90E-06	2.04E-05	1759	craniferina_c2604	CUST_492_PI416193496	NA	NA	NA	Algae
28161	27	2	5	0	13.248	3.728	3.49E-06	3.30E-05	1760	craniferina_c15853	CUST_9098_PI416193496	238500305	XP_002381387.1	"ankyrin repeat-containing protein, putative [Aspergillus flavus NRRL3357] "	Algae
24794	244	26	166	7	8.483	3.085	1.31E-06	1.52E-05	1761	craniferina_c9243	CUST_3931_PI416193496	119184030	XP_001242977.1	hypothetical protein CIMG_06873 [Coccidioides immitis RS]	Fungus
35375	223	1439	100	255	-6.835	-2.773	6.16E-07	8.51E-06	1762	craniferina_c17055	CUST_10035_PI416193496	NA	NA	NA	Fungus
5870	688	150	94	24	4.587	2.198	2.81E-08	8.12E-07	1763	Cr_DMidi_5281F11.ab1	CUST_15751_PI416193500	154302012	XP_001551417.1	hypothetical protein BC1G_10243 [Botryotinia fuckeliana B05.10] 	Fungus
41515	90	367	20	58	-4.104	-2.037	2.32E-09	1.32E-07	1764	craniferina_c8891	CUST_3688_PI416193496	225679093	EEH17377.1	proteasome subunit alpha type-4 [Paracoccidioides brasiliensis Pb03] 	Fungus
37955	458	97	97	31	4.799	2.263	5.24E-08	1.28E-06	1765	craniferina_c12347	CUST_12331_PI416193500	295661021	XP_002791066.1	ATP-dependent RNA helicase DBP7 [Paracoccidioides brasiliensis Pb01] 	Fungus
30182	302	36	70	8	8.366	3.064	1.27E-06	1.49E-05	1766	craniferina_c22839	CUST_15403_PI416193496	154315292	XP_001556969.1	hypothetical protein BC1G_04685 [Botryotinia fuckeliana B05.10] 	Fungus
13172	842	99	71	14	8.526	3.092	1.35E-06	1.56E-05	1767	craniferina_c2178	CUST_3646_PI416193500	119473056	XP_001258482.1	"ubiquitin-like protein DskB, putative [Neosartorya fischeri NRRL 181] "	Algae
30284	5301	1296	306	109	4.096	2.034	2.20E-09	1.27E-07	1768	craniferina_c11694	CUST_12038_PI416193500	NA	NA	NA	Fungus
40520	31	186	6	44	-5.879	-2.556	2.92E-07	4.76E-06	1769	craniferina_c10320	CUST_4703_PI416193496	NA	NA	NA	Algae
33732	47	441	4	219	-8.69	-3.119	1.46E-06	1.66E-05	1770	craniferina_lrc28321	CUST_15371_PI416193500	NA	NA	NA	Fungus
24963	331	1812	79	293	-5.522	-2.465	1.98E-07	3.55E-06	1771	craniferina_lrc1978	CUST_298_PI416193496	261195114	XP_002623961.1	cytosolic large ribosomal subunit protein L30 [Ajellomyces dermatitidis SLH14081] 	Fungus
19118	226	38	110	6	5.663	2.502	2.31E-07	3.99E-06	1772	craniferina_c5158	CUST_7169_PI416193500	189211901	XP_001942278.1	ribosomal DNA transcription factor Rrn3 [Pyrenophora tritici-repentis Pt-1C-BFP] 	Fungus
25668	400	5499	258	281	-16.156	-4.014	4.68E-06	4.16E-05	1773	Cr_DMini_4609D02.ab1	CUST_17090_PI416193500	169594952	XP_001790900.1	hypothetical protein SNOG_00207 [Phaeosphaeria nodorum SN15] 	Fungus
39956	29	134	9	2	-4.788	-2.259	5.26E-08	1.28E-06	1774	craniferina_c24854	CUST_17298_PI416193496	145247999	XP_001396248.1	hypothetical protein An13g01090 [Aspergillus niger] 	Fungus
9897	192	1279	22	198	-6.637	-2.73	5.47E-07	7.75E-06	1775	craniferina_c21272	CUST_13921_PI416193496	154319606	XP_001559120.1	hypothetical protein BC1G_02284 [Botryotinia fuckeliana B05.10] 	Fungus
39907	139	578	10	93	-4.133	-2.047	3.22E-09	1.67E-07	1776	craniferina_c4399	CUST_1199_PI416193496	296811112	XP_002845894.1	conserved hypothetical protein [Arthroderma otae CBS 113480] 	Algae
30575	36	161	8	35	-4.466	-2.159	2.02E-08	6.42E-07	1777	craniferina_c14398	CUST_7901_PI416193496	NA	NA	NA	Fungus
18829	981	145	335	42	6.718	2.748	5.86E-07	8.19E-06	1778	craniferina_c4501	CUST_6498_PI416193500	189202640	XP_001937656.1	siroheme synthase [Pyrenophora tritici-repentis Pt-1C-BFP] 	Fungus
32213	13	64	3	5	-4.981	-2.317	7.64E-08	1.69E-06	1779	craniferina_c21211	CUST_13863_PI416193496	239613151	EEQ90138.1	conserved hypothetical protein [Ajellomyces dermatitidis ER-3]	Fungus
10053	137	661	42	129	-4.944	-2.306	7.16E-08	1.61E-06	1780	craniferina_c4866	CUST_6869_PI416193500	121699588	XP_001268070.1	"GPI transamidase component Gpi16, putative [Aspergillus clavatus NRRL 1] "	Fungus
35028	16738	3441	4387	294	4.771	2.254	5.18E-08	1.27E-06	1781	craniferina_c6174	CUST_8206_PI416193500	225555290	EEH03582.1	conserved hypothetical protein [Ajellomyces capsulatus G186AR]	Fungus
31903	127245	11139	4805	1647	11.497	3.523	2.78E-06	2.75E-05	1782	craniferina_c8148	CUST_9850_PI416193500	NA	NA	NA	Algae
27674	31	211	8	57	-6.703	-2.745	5.84E-07	8.16E-06	1783	craniferina_c18696	CUST_11463_PI416193496	169600291	XP_001793568.1	hypothetical protein SNOG_02976 [Phaeosphaeria nodorum SN15] 	Algae
39722	16	67	3	8	-4.132	-2.047	3.32E-09	1.70E-07	1784	craniferina_c6058	CUST_2010_PI416193496	119482528	XP_001261292.1	"kinesin family protein (KipA), putative [Neosartorya fischeri NRRL 181] "	Fungus
7859	28	550	5	108	-19.497	-4.285	5.54E-06	4.73E-05	1785	craniferina_c25812	CUST_18198_PI416193496	NA	NA	NA	Algae
23699	254	29	27	6	8.753	3.13	1.56E-06	1.75E-05	1786	craniferina_c18200	CUST_10993_PI416193496	145603226	XP_369277.2	hypothetical protein MGG_06187 [Magnaporthe oryzae 70-15] 	Fungus
42231	37	143	5	9	-3.879	-1.956	1.61E-10	1.96E-08	1787	craniferina_c12847	CUST_12501_PI416193500	NA	NA	NA	Algae
29370	79	343	6	78	-4.268	-2.094	8.40E-09	3.38E-07	1788	craniferina_c8355	CUST_3352_PI416193496	168064899	XP_001784395.1	predicted protein [Physcomitrella patens subsp. patens] 	Algae
36100	200	30	60	3	6.403	2.679	4.94E-07	7.19E-06	1789	craniferina_c22125	CUST_14732_PI416193496	242775364	XP_002478629.1	DUF636 domain protein [Talaromyces stipitatus ATCC 10500] 	Fungus
4224	7	41	3	17	-5.962	-2.576	3.39E-07	5.36E-06	1790	craniferina_c5869	CUST_7909_PI416193500	259485590	CBF82740.1	TPA: Transcription elongation factor spt6 (Chromatin elongation factor spt6) [Source:UniProtKB/Swiss-Prot;Acc:Q5B7Q7] [Aspergillus nidulans FGSC A4]	Fungus
41143	16647	3511	860	263	4.746	2.247	5.04E-08	1.24E-06	1791	craniferina_c2575	CUST_4190_PI416193500	240107775	EER25954.1	hypothetical protein CPC735_043980 [Coccidioides posadasii C735 delta SOWgp]	Fungus
41549	364	1776	149	553	-5.016	-2.327	8.64E-08	1.86E-06	1792	craniferina_c1921	CUST_3270_PI416193500	189193585	XP_001933131.1	C2 domain containing protein [Pyrenophora tritici-repentis Pt-1C-BFP] 	Fungus
11820	138	30	35	6	4.591	2.199	3.30E-08	9.16E-07	1793	craniferina_c25764	CUST_18152_PI416193496	115390835	XP_001212922.1	COP9 signalosome complex subunit 12 [Aspergillus terreus NIH2624] 	Fungus
15799	53	204	8	25	-3.842	-1.942	7.78E-11	1.16E-08	1794	craniferina_c24808	CUST_17253_PI416193496	242782307	XP_002479973.1	"Ccr4-Not transcription complex subunit (NOT1), putative [Talaromyces stipitatus ATCC 10500] "	Fungus
22411	95	390	20	58	-4.129	-2.046	3.63E-09	1.82E-07	1795	craniferina_c21684	CUST_14318_PI416193496	NA	NA	NA	Fungus
20873	18023	3761	5187	427	4.69	2.229	4.60E-08	1.17E-06	1796	craniferina_c6174	CUST_8205_PI416193500	225555290	EEH03582.1	conserved hypothetical protein [Ajellomyces capsulatus G186AR]	Fungus
25613	45	207	11	29	-4.659	-2.22	4.24E-08	1.11E-06	1797	craniferina_c3440	CUST_5268_PI416193500	156051084	XP_001591503.1	hypothetical protein SS1G_06949 [Sclerotinia sclerotiorum 1980] 	Fungus
1756	3	35	1	4	-11.069	-3.469	2.71E-06	2.71E-05	1798	craniferina_c5058	CUST_7082_PI416193500	239613033	EEQ90020.1	oxidoreductase [Ajellomyces dermatitidis ER-3]	Algae
30628	903	221	180	48	4.093	2.033	2.67E-09	1.45E-07	1799	craniferina_c12143	CUST_6013_PI416193496	238502325	XP_002382396.1	"gluconate 5-dehydrogenase, putative [Aspergillus flavus NRRL3357] "	1
37120	433	59	50	13	7.417	2.891	9.35E-07	1.17E-05	1800	craniferina_c9060	CUST_10501_PI416193500	116179372	XP_001219535.1	predicted protein [Chaetomium globosum CBS 148.51] 	Fungus
14389	9	55	2	6	-6.335	-2.663	4.94E-07	7.19E-06	1801	craniferina_c14691	CUST_8144_PI416193496	NA	NA	NA	Fungus
30275	1497	289	313	49	5.169	2.37	1.18E-07	2.35E-06	1802	craniferina_c4108	CUST_6067_PI416193500	145239759	XP_001392526.1	hypothetical protein An08g04100 [Aspergillus niger] 	Fungus
37431	65	259	6	28	-4.007	-2.002	1.11E-09	7.65E-08	1803	craniferina_c4107	CUST_6065_PI416193500	295663669	XP_002792387.1	conserved hypothetical protein [Paracoccidioides brasiliensis Pb01] 	Fungus
25857	1536	8051	334	2041	-5.215	-2.383	1.33E-07	2.58E-06	1804	craniferina_c2809	CUST_568_PI416193496	156044865	XP_001588988.1	hypothetical protein SS1G_09621 [Sclerotinia sclerotiorum 1980] 	Fungus
21052	2117	271	691	53	7.657	2.937	1.04E-06	1.28E-05	1805	craniferina_c2778	CUST_557_PI416193496	115491829	XP_001210542.1	3-ketoacyl-CoA thiolase [Aspergillus terreus NIH2624] 	Fungus
19969	99	382	14	7	-3.898	-1.963	2.84E-10	2.89E-08	1806	craniferina_c8584	CUST_10191_PI416193500	169603403	XP_001795123.1	hypothetical protein SNOG_04711 [Phaeosphaeria nodorum SN15] 	Algae
2110	3	12	0	1	-4.389	-2.134	1.76E-08	5.80E-07	1807	craniferina_c4552	CUST_1276_PI416193496	NA	NA	NA	Fungus
10929	162	991	14	162	-6.066	-2.601	3.90E-07	5.99E-06	1808	craniferina_c11385	CUST_11854_PI416193500	145603278	XP_369312.2	hypothetical protein MGG_06152 [Magnaporthe oryzae 70-15] 	Fungus
1392	200	859	46	32	-4.38	-2.131	1.71E-08	5.68E-07	1809	craniferina_c14080	CUST_7640_PI416193496	NA	NA	NA	Fungus
39080	46	6	18	3	8.749	3.129	1.62E-06	1.80E-05	1810	craniferina_c11214	CUST_11748_PI416193500	169768476	XP_001818708.1	hypothetical protein [Aspergillus oryzae RIB40] 	Fungus
43406	206	22	126	5	8.51	3.089	1.48E-06	1.68E-05	1811	craniferina_c2033	CUST_313_PI416193496	NA	NA	NA	Fungus
36597	183	889	53	51	-4.985	-2.318	8.69E-08	1.87E-06	1812	craniferina_lrc346	CUST_654_PI416193500	296808075	XP_002844376.1	mannose-1-phosphate guanyltransferase [Arthroderma otae CBS 113480] 	Fungus
15387	130	13	83	3	8.256	3.045	1.33E-06	1.55E-05	1813	craniferina_c3673	CUST_5562_PI416193500	226442041	ACO57610.1	fatty acid oxygenase ppoA [Aspergillus flavus]	Fungus
42306	2244	574	317	11	3.881	1.957	2.41E-10	2.55E-08	1814	craniferina_lrc9024	CUST_3782_PI416193496	NA	NA	NA	Fungus
12215	39	157	6	24	-4.04	-2.014	1.86E-09	1.12E-07	1815	craniferina_lrc1346	CUST_2371_PI416193500	NA	NA	NA	Fungus
27104	1518	143	24	72	11.501	3.524	2.97E-06	2.90E-05	1816	craniferina_c1622	CUST_2812_PI416193500	145231624	XP_001399288.1	hypothetical protein An02g01480 [Aspergillus niger] 	Fungus
39829	978	126	189	57	8.221	3.039	1.34E-06	1.56E-05	1817	craniferina_c1467	CUST_2581_PI416193500	NA	NA	NA	Fungus
29390	29	146	3	36	-4.971	-2.314	8.61E-08	1.85E-06	1818	craniferina_c2194	CUST_3665_PI416193500	156051882	XP_001591902.1	hypothetical protein SS1G_07348 [Sclerotinia sclerotiorum 1980] 	Fungus
4050	34	134	8	9	-3.997	-1.999	1.18E-09	8.00E-08	1819	craniferina_c18004	CUST_14336_PI416193500	NA	NA	NA	Fungus
42429	27	235	6	123	-8.045	-3.008	1.25E-06	1.47E-05	1820	craniferina_lrc993	CUST_1787_PI416193500	156044704	XP_001588908.1	hypothetical protein SS1G_10456 [Sclerotinia sclerotiorum 1980] 	Fungus
17342	251	44	9	7	5.797	2.535	3.05E-07	4.93E-06	1821	craniferina_c985	CUST_1774_PI416193500	NA	NA	NA	Fungus
9896	1906	494	66	77	3.885	1.958	2.90E-10	2.91E-08	1822	craniferina_c14070	CUST_12855_PI416193500	291176176	EFE31977.1	kelch repeat protein [Arthroderma benhamiae CBS 112371]	Algae
36753	57	8	23	1	6.94	2.795	7.42E-07	9.79E-06	1823	craniferina_c9206	CUST_10596_PI416193500	NA	NA	NA	Fungus
31288	972	179	165	44	5.48	2.454	2.21E-07	3.86E-06	1824	craniferina_c11672	CUST_5652_PI416193496	189200599	XP_001936636.1	glutathione transferase omega-1 [Pyrenophora tritici-repentis Pt-1C-BFP] 	Fungus
6706	14	59	3	1	-4.241	-2.084	9.04E-09	3.53E-07	1825	craniferina_c26818	CUST_19171_PI416193496	189201814	XP_001937243.1	aspartyl aminopeptidase [Pyrenophora tritici-repentis Pt-1C-BFP] 	Fungus
36869	409	1936	148	95	-4.93	-2.302	8.36E-08	1.81E-06	1826	craniferina_c19611	CUST_12333_PI416193496	NA	NA	NA	Fungus
3290	96	519	48	125	-5.687	-2.508	2.80E-07	4.61E-06	1827	craniferina_c13539	CUST_12695_PI416193500	46127293	XP_388200.1	hypothetical protein FG08024.1 [Gibberella zeae PH-1]	Fungus
19372	83	589	3	118	-7	-2.807	7.71E-07	1.01E-05	1828	craniferina_c5190	CUST_7205_PI416193500	NA	NA	NA	Fungus
20230	24	137	2	20	-5.607	-2.487	2.57E-07	4.31E-06	1829	craniferina_c2921	CUST_611_PI416193496	259483026	CBF78056.1	"TPA: MFS multidrug transporter, putative (AFU_orthologue; AFUA_6G03040) [Aspergillus nidulans FGSC A4]"	Fungus
2139	1010	162	382	42	6.051	2.597	4.12E-07	6.24E-06	1830	craniferina_c28136	CUST_20377_PI416193496	NA	NA	NA	Fungus
36477	151	601	21	51	-4.002	-2.001	1.51E-09	9.65E-08	1831	craniferina_c16207	CUST_13632_PI416193500	156036484	XP_001586353.1	hypothetical protein SS1G_12931 [Sclerotinia sclerotiorum 1980] 	Algae
25993	14	94	1	54	-5.917	-2.565	3.70E-07	5.74E-06	1832	craniferina_c27911	CUST_20199_PI416193496	121710874	XP_001273053.1	tryptophanyl-tRNA synthetase [Aspergillus clavatus NRRL 1] 	Fungus
20110	12	51	1	12	-4.303	-2.105	1.41E-08	4.98E-07	1833	craniferina_c931	CUST_1680_PI416193500	NA	NA	NA	Fungus
2433	126	16	26	3	7.696	2.944	1.14E-06	1.37E-05	1834	craniferina_c9114	CUST_10541_PI416193500	256720502	EEU33927.1	hypothetical protein NECHADRAFT_55867 [Nectria haematococca mpVI 77-13-4]	Fungus
34302	176	685	22	58	-3.908	-1.967	5.61E-10	4.71E-08	1835	craniferina_c16207	CUST_13631_PI416193500	156036484	XP_001586353.1	hypothetical protein SS1G_12931 [Sclerotinia sclerotiorum 1980] 	Algae
27226	85	344	22	21	-4.158	-2.056	6.40E-09	2.79E-07	1836	craniferina_c5897	CUST_7942_PI416193500	240107668	EER25847.1	hypothetical protein CPC735_042910 [Coccidioides posadasii C735 delta SOWgp]	Fungus
8622	32	2	24	0	14.037	3.811	4.34E-06	3.90E-05	1837	craniferina_c16047	CUST_13573_PI416193500	288548566	ADC52431.1	cathepsin L2 cysteine protease [Pinctada fucata]	Fungus
32589	4	43	3	24	-11.933	-3.577	3.32E-06	3.17E-05	1838	craniferina_c1851	CUST_3161_PI416193500	NA	NA	NA	Fungus
7670	88	439	27	18	-5.173	-2.371	1.37E-07	2.64E-06	1839	craniferina_c8202	CUST_3257_PI416193496	NA	NA	NA	Algae
11855	2059	161	350	64	13.334	3.737	4.05E-06	3.70E-05	1840	craniferina_c6295	CUST_8317_PI416193500	226293829	EEH49249.1	conserved hypothetical protein [Paracoccidioides brasiliensis Pb18]	Fungus
35755	225	926	49	123	-4.166	-2.059	6.83E-09	2.91E-07	1841	craniferina_c5202	CUST_7222_PI416193500	NA	NA	NA	Fungus
42042	867	76	361	13	10.829	3.437	2.77E-06	2.75E-05	1842	craniferina_c12907	CUST_6639_PI416193496	NA	NA	NA	Fungus
36702	34235	4987	6972	908	6.855	2.777	7.60E-07	9.99E-06	1843	craniferina_lrc28244	CUST_15353_PI416193500	145256411	XP_001401376.1	hypothetical protein An04g00130 [Aspergillus niger] 	Fungus
16426	3015	402	805	94	7.472	2.902	1.08E-06	1.31E-05	1844	craniferina_c8977	CUST_3746_PI416193496	261194611	XP_002623710.1	NAD-dependent histone deacetylase SIR2 [Ajellomyces dermatitidis SLH14081] 	Fungus
4124	191	867	55	142	-4.629	-2.211	4.68E-08	1.18E-06	1845	craniferina_c3896	CUST_5840_PI416193500	225557570	EEH05856.1	vacuolar ATP synthase subunit B [Ajellomyces capsulatus G186AR]	Fungus
26069	122	585	24	23	-4.842	-2.276	7.90E-08	1.74E-06	1846	craniferina_c14919	CUST_13135_PI416193500	189193985	XP_001933331.1	meiotically up-regulated gene 190 protein [Pyrenophora tritici-repentis Pt-1C-BFP] 	Fungus
40306	24	92	4	10	-3.869	-1.952	3.99E-10	3.69E-08	1847	craniferina_c6649	CUST_2315_PI416193496	NA	NA	NA	Fungus
31608	205	23	32	2	8.702	3.121	1.76E-06	1.92E-05	1848	craniferina_c26065	CUST_18445_PI416193496	242768143	XP_002341512.1	"cytochrome P450 monooxygenase, putative [Talaromyces stipitatus ATCC 10500] "	Fungus
41968	165	34	26	7	4.816	2.268	7.76E-08	1.71E-06	1849	craniferina_c25288	CUST_17706_PI416193496	159124088	EDP49206.1	"Rho GTPase activator (Bem3), putative [Aspergillus fumigatus A1163]"	Fungus
14632	80	367	24	62	-4.717	-2.238	6.43E-08	1.50E-06	1850	craniferina_c22918	CUST_15474_PI416193496	NA	NA	NA	Fungus
16731	259	1250	17	293	-4.749	-2.248	6.83E-08	1.56E-06	1851	craniferina_lrc157	CUST_297_PI416193500	156052341	XP_001592097.1	hypothetical protein SS1G_06336 [Sclerotinia sclerotiorum 1980] 	Algae
43078	128	572	16	87	-4.471	-2.16	3.19E-08	8.97E-07	1852	craniferina_c3960	CUST_1009_PI416193496	154303098	XP_001551957.1	hypothetical protein BC1G_09569 [Botryotinia fuckeliana B05.10] 	Fungus
13730	18	2	1	0	9.52	3.251	2.21E-06	2.29E-05	1853	craniferina_c23120	CUST_15667_PI416193496	NA	NA	NA	Algae
6239	9	2	0	0	4.555	2.187	4.25E-08	1.11E-06	1854	BTK05730010(c)SJ1(t)Dry_0.5-1kb_1441-1536_E12(p)T3(s)090205SJ1SEQ1.093.ab1	CUST_15609_PI416193500	NA	NA	NA	NA
32737	1000	4584	142	556	-4.594	-2.2	4.70E-08	1.19E-06	1855	Cr_DMini_1249A03.ab1	CUST_16544_PI416193500	16944624	CAD11394.1	probable U6 SNRNA-ASSOCIATED SM-LIKE PROTEIN LSM5 [Neurospora crassa]	Fungus
38776	21	254	9	43	-12.531	-3.647	3.91E-06	3.61E-05	1856	craniferina_c16019	CUST_13558_PI416193500	240280141	EER43645.1	glycosyltransferase [Ajellomyces capsulatus H143]	Fungus
15118	32	5	7	4	6.866	2.779	8.10E-07	1.05E-05	1857	craniferina_c19311	CUST_12050_PI416193496	NA	NA	NA	Fungus
4743	13	160	4	38	-12.658	-3.662	4.01E-06	3.67E-05	1858	craniferina_c18569	CUST_11344_PI416193496	NA	NA	NA	Fungus
33117	8	2	2	0	4.03	2.011	3.03E-09	1.59E-07	1859	craniferina_c26108	CUST_18487_PI416193496	154290540	XP_001545863.1	hypothetical protein BC1G_15614 [Botryotinia fuckeliana B05.10] 	Fungus
35819	47	423	16	139	-8.92	-3.157	2.00E-06	2.12E-05	1860	craniferina_lrc28239	CUST_15349_PI416193500	156055506	XP_001593677.1	hypothetical protein SS1G_05105 [Sclerotinia sclerotiorum 1980] 	Fungus
28133	823	167	224	31	4.864	2.282	9.24E-08	1.95E-06	1861	craniferina_c20837	CUST_13507_PI416193496	225563053	EEH11332.1	conserved hypothetical protein [Ajellomyces capsulatus G186AR]	Fungus
9618	24	123	9	17	-5.351	-2.42	2.27E-07	3.95E-06	1862	craniferina_c2190	CUST_3658_PI416193500	255950188	XP_002565861.1	Pc22g19580 [Penicillium chrysogenum Wisconsin 54-1255] 	Fungus
33523	114	446	14	26	-3.937	-1.977	1.39E-09	9.07E-08	1863	craniferina_c4107	CUST_6066_PI416193500	295663669	XP_002792387.1	conserved hypothetical protein [Paracoccidioides brasiliensis Pb01] 	Fungus
4014	2950	11177	806	912	-3.874	-1.954	6.18E-10	5.06E-08	1864	craniferina_c24574	CUST_17037_PI416193496	121705880	XP_001271203.1	"Methionine synthase, vitamin-B12 independent, putative [Aspergillus clavatus NRRL 1] "	Algae
26316	4983	1055	307	151	4.751	2.248	7.50E-08	1.67E-06	1865	craniferina_c2840	CUST_4520_PI416193500	154324118	XP_001561373.1	"mitochondrial genome maintenance protein MGM101, mitochondrial precursor [Botryotinia fuckeliana B05.10] "	Fungus
30787	119	634	14	72	-5.352	-2.42	2.31E-07	3.99E-06	1866	craniferina_c5485	CUST_7523_PI416193500	189209742	XP_001941203.1	hypothetical protein PTRG_10872 [Pyrenophora tritici-repentis Pt-1C-BFP] 	Fungus
21263	58	9	6	5	7.293	2.867	1.10E-06	1.33E-05	1867	craniferina_c18063	CUST_14341_PI416193500	242778294	XP_002479209.1	"lipin Smp2, putative [Talaromyces stipitatus ATCC 10500] "	Fungus
38503	37	145	10	15	-4.021	-2.007	3.21E-09	1.67E-07	1868	craniferina_c12847	CUST_12502_PI416193500	NA	NA	NA	Algae
26694	40	208	5	102	-4.869	-2.284	9.69E-08	2.02E-06	1869	craniferina_c10412	CUST_4763_PI416193496	156060367	XP_001596106.1	hypothetical protein SS1G_02322 [Sclerotinia sclerotiorum 1980] 	Fungus
4772	33203	4993	5963	845	6.648	2.733	7.46E-07	9.84E-06	1870	craniferina_lrc28244	CUST_15354_PI416193500	145256411	XP_001401376.1	hypothetical protein An04g00130 [Aspergillus niger] 	Fungus
40004	809	158	230	23	4.993	2.32	1.20E-07	2.37E-06	1871	craniferina_c18312	CUST_11099_PI416193496	189207697	XP_001940182.1	conserved hypothetical protein [Pyrenophora tritici-repentis Pt-1C-BFP] 	Algae
28734	1664	357	210	50	4.672	2.224	6.46E-08	1.50E-06	1872	craniferina_c6129	CUST_8157_PI416193500	159131629	EDP56742.1	"Hsp70 family chaperone Lhs1/Orp150, putative [Aspergillus fumigatus A1163]"	Fungus
10201	1170	9173	820	1024	-9.254	-3.21	2.22E-06	2.29E-05	1873	craniferina_c1757	CUST_3022_PI416193500	189189766	XP_001931222.1	conserved hypothetical protein [Pyrenophora tritici-repentis Pt-1C-BFP] 	Fungus
26871	12	186	12	29	-20.452	-4.354	6.98E-06	5.68E-05	1874	craniferina_c11657	CUST_5641_PI416193496	154318578	XP_001558607.1	hypothetical protein BC1G_02678 [Botryotinia fuckeliana B05.10] 	Fungus
4967	202	847	26	115	-4.179	-2.063	1.07E-08	4.04E-07	1875	Cr_DMini_673G02.ab1	CUST_17479_PI416193500	240105998	EER24191.1	"37S ribosomal protein S12, mitochondrial precursor, putative [Coccidioides posadasii C735 delta SOWgp]"	Fungus
28101	18223	2530	875	607	7.348	2.877	1.16E-06	1.39E-05	1876	craniferina_c9138	CUST_10551_PI416193500	NA	NA	NA	Algae
35779	112	516	21	83	-4.605	-2.203	5.49E-08	1.32E-06	1877	craniferina_c24116	CUST_16608_PI416193496	NA	NA	NA	Fungus
6098	175	33	18	8	5.31	2.409	2.31E-07	3.99E-06	1878	craniferina_c5037	CUST_7053_PI416193500	238498684	XP_002380577.1	conserved hypothetical protein [Aspergillus flavus NRRL3357] 	Fungus
6422	19	3	2	2	6.771	2.759	8.56E-07	1.10E-05	1879	craniferina_c25882	CUST_18265_PI416193496	NA	NA	NA	Fungus
41052	276	52	50	10	5.285	2.402	2.23E-07	3.88E-06	1880	craniferina_c26238	CUST_18608_PI416193496	38707444	BAD04045.1	adenylate cyclase [Colletotrichum lagenarium]	Fungus
44143	6935	839	4546	253	7.431	2.894	1.21E-06	1.44E-05	1881	craniferina_lrc28419	CUST_20608_PI416193496	258571353	XP_002544480.1	hypothetical protein UREG_03997 [Uncinocarpus reesii 1704] 	Algae
11298	80	1104	52	126	-16.428	-4.038	6.02E-06	5.06E-05	1882	craniferina_lrc63	CUST_119_PI416193500	225562852	EEH11131.1	conserved hypothetical protein [Ajellomyces capsulatus G186AR]	Fungus
16026	66	13	2	5	5.262	2.396	2.17E-07	3.80E-06	1883	craniferina_c4543	CUST_6542_PI416193500	NA	NA	NA	Fungus
4506	1517	268	239	75	5.781	2.531	4.01E-07	6.13E-06	1884	craniferina_c7061	CUST_8961_PI416193500	226289879	EEH45363.1	conserved hypothetical protein [Paracoccidioides brasiliensis Pb18]	Fungus
43769	7012	198	1406	93	37.932	5.245	9.02E-06	6.96E-05	1885	craniferina_lrc28192	CUST_20418_PI416193496	NA	NA	NA	Algae
14612	81	322	18	29	-4.055	-2.02	4.78E-09	2.24E-07	1886	craniferina_c25946	CUST_18328_PI416193496	226459869	EEH57164.1	predicted protein [Micromonas pusilla CCMP1545]	Algae
18392	7	46	5	11	-8.386	-3.068	1.73E-06	1.90E-05	1887	craniferina_c25482	CUST_17889_PI416193496	115390338	XP_001212674.1	conserved hypothetical protein [Aspergillus terreus NIH2624] 	Algae
3069	143	649	44	79	-4.682	-2.227	6.93E-08	1.58E-06	1888	craniferina_c12641	CUST_6417_PI416193496	NA	NA	NA	Fungus
29264	197	769	19	122	-3.892	-1.96	9.64E-10	6.82E-08	1889	craniferina_c20470	CUST_13158_PI416193496	261202396	XP_002628412.1	chitinase 3 [Ajellomyces dermatitidis SLH14081] 	Fungus
31606	1116	165	273	72	7.133	2.834	1.06E-06	1.29E-05	1890	craniferina_c17200	CUST_10149_PI416193496	119469437	XP_001257938.1	"SCF ubiquitin ligase subunit CulC, putative [Neosartorya fischeri NRRL 181] "	Fungus
587	433	91	101	12	4.699	2.232	7.37E-08	1.65E-06	1891	craniferina_c1356	CUST_2386_PI416193500	154291438	XP_001546302.1	L-arabinitol 4-dehydrogenase [Botryotinia fuckeliana B05.10] 	Fungus
6691	89	375	4	79	-4.141	-2.05	8.94E-09	3.51E-07	1892	craniferina_c7612	CUST_9385_PI416193500	189191680	XP_001932179.1	conserved hypothetical protein [Pyrenophora tritici-repentis Pt-1C-BFP] 	Fungus
13453	44	211	5	33	-4.771	-2.254	8.71E-08	1.87E-06	1893	craniferina_lrc27535	CUST_19859_PI416193496	NA	NA	NA	Fungus
13985	111	497	47	62	-4.741	-2.245	8.13E-08	1.77E-06	1894	craniferina_c21325	CUST_13971_PI416193496	224035589	ACN36870.1	unknown [Zea mays]	Fungus
6486	355	61	44	13	5.846	2.547	4.49E-07	6.69E-06	1895	craniferina_c25029	CUST_17461_PI416193496	NA	NA	NA	Fungus
10588	44	232	10	42	-5.336	-2.416	2.51E-07	4.24E-06	1896	craniferina_c21773	CUST_14398_PI416193496	NA	NA	NA	Fungus
32700	118	571	29	19	-4.912	-2.296	1.16E-07	2.31E-06	1897	craniferina_c14919	CUST_13136_PI416193500	189193985	XP_001933331.1	meiotically up-regulated gene 190 protein [Pyrenophora tritici-repentis Pt-1C-BFP] 	Fungus
12729	369	85	136	12	4.21	2.074	1.52E-08	5.24E-07	1898	craniferina_c10416	CUST_4766_PI416193496	NA	NA	NA	Fungus
19024	22	3	6	2	7.693	2.943	1.44E-06	1.65E-05	1899	craniferina_c16746	CUST_13856_PI416193500	NA	NA	NA	Algae
26062	17	3	1	1	5.995	2.584	5.21E-07	7.47E-06	1900	craniferina_c14951	CUST_8368_PI416193496	171690828	XP_001910339.1	hypothetical protein [Podospora anserina S mat+] 	Fungus
36396	272	1165	77	65	-4.414	-2.142	3.52E-08	9.60E-07	1901	craniferina_c27327	CUST_19658_PI416193496	255954291	XP_002567898.1	Pc21g08590 [Penicillium chrysogenum Wisconsin 54-1255] 	Fungus
4147	1747	13	464	10	178.285	7.478	1.23E-05	8.94E-05	1902	craniferina_c10806	CUST_11515_PI416193500	291185823	EFE41286.1	hypothetical protein TRV_03993 [Trichophyton verrucosum HKI 0517]	Fungus
40606	85	368	8	26	-4.345	-2.119	2.77E-08	8.03E-07	1903	craniferina_lrc28352	CUST_15384_PI416193500	46137139	XP_390261.1	hypothetical protein FG10085.1 [Gibberella zeae PH-1]	Fungus
2059	372	91	25	9	4.076	2.027	6.98E-09	2.94E-07	1904	craniferina_lrc3964	CUST_1010_PI416193496	NA	NA	NA	Fungus
15607	345	3053	83	1009	-8.716	-3.124	2.08E-06	2.19E-05	1905	craniferina_c16571	CUST_9667_PI416193496	154319203	XP_001558919.1	hypothetical protein BC1G_02553 [Botryotinia fuckeliana B05.10] 	Algae
2156	722	161	81	31	4.513	2.174	4.78E-08	1.19E-06	1906	craniferina_lrc999	CUST_101_PI416193496	NA	NA	NA	Algae
35821	24	100	4	12	-4.152	-2.054	1.18E-08	4.34E-07	1907	craniferina_c20716	CUST_13390_PI416193496	NA	NA	NA	Fungus
32119	372	17	133	6	22.326	4.481	7.90E-06	6.27E-05	1908	craniferina_c5557	CUST_1759_PI416193496	NA	NA	NA	Fungus
38528	67	13	10	2	5.286	2.402	2.51E-07	4.25E-06	1909	craniferina_c23541	CUST_16064_PI416193496	NA	NA	NA	Fungus
38557	98	17	22	6	6.018	2.589	5.48E-07	7.76E-06	1910	craniferina_c14218	CUST_7753_PI416193496	261361253	EEY23681.1	conserved hypothetical protein [Verticillium albo-atrum VaMs.102]	Fungus
44333	68	385	2	20	-5.621	-2.491	3.92E-07	6.02E-06	1911	craniferina_c18960	CUST_14458_PI416193500	259485541	CBF82649.1	TPA: dihydrolipoamide S-succinyltransferase (Eurofung) [Aspergillus nidulans FGSC A4]	Fungus
9932	2539	424	1042	166	6.047	2.596	5.67E-07	7.98E-06	1912	craniferina_c5288	CUST_1638_PI416193496	70994680	XP_752117.1	C2H2 finger domain protein [Aspergillus fumigatus Af293] 	Fungus
34864	77	820	37	39	-11.519	-3.526	3.88E-06	3.58E-05	1913	craniferina_c26568	CUST_18926_PI416193496	225561670	EEH09950.1	translocation elongation factor [Ajellomyces capsulatus G186AR]	Fungus
37748	362	1747	152	511	-5.007	-2.324	1.57E-07	2.95E-06	1914	craniferina_c1921	CUST_3269_PI416193500	189193585	XP_001933131.1	C2 domain containing protein [Pyrenophora tritici-repentis Pt-1C-BFP] 	Fungus
35557	39	241	9	31	-6.167	-2.625	6.31E-07	8.66E-06	1915	craniferina_c9530	CUST_10776_PI416193500	156064387	XP_001598115.1	hypothetical protein SS1G_00201 [Sclerotinia sclerotiorum 1980] 	Fungus
16055	1833	269	189	30	6.824	2.771	9.90E-07	1.23E-05	1916	craniferina_c10968	CUST_5151_PI416193496	NA	NA	NA	Fungus
17010	88	374	4	59	-4.209	-2.074	1.75E-08	5.78E-07	1917	craniferina_c24156	CUST_16647_PI416193496	169598562	XP_001792704.1	hypothetical protein SNOG_02087 [Phaeosphaeria nodorum SN15] 	Fungus
25097	344	84	60	9	4.083	2.03	8.46E-09	3.39E-07	1918	craniferina_c16833	CUST_9867_PI416193496	170940076	CAP65302.1	unnamed protein product [Podospora anserina S mat+]	Algae
16390	200	29	72	10	6.899	2.786	1.04E-06	1.28E-05	1919	craniferina_c5358	CUST_7384_PI416193500	121713206	XP_001274214.1	RNA binding protein [Aspergillus clavatus NRRL 1] 	Algae
12334	95	374	7	52	-3.93	-1.975	2.80E-09	1.50E-07	1920	craniferina_c7040	CUST_2565_PI416193496	258565283	XP_002583386.1	hypothetical protein UREG_06353 [Uncinocarpus reesii 1704] 	Fungus
28905	190	38	13	9	5.036	2.332	1.78E-07	3.25E-06	1921	craniferina_c13526	CUST_7170_PI416193496	296417623	XP_002838452.1	hypothetical protein [Tuber melanosporum Mel28] 	Fungus
10892	2188	519	395	89	4.207	2.073	1.80E-08	5.87E-07	1922	craniferina_c20095	CUST_12798_PI416193496	NA	NA	NA	Fungus
8511	266	2133	19	181	-8.001	-3	1.72E-06	1.88E-05	1923	craniferina_c13818	CUST_12774_PI416193500	256729259	EEU42613.1	hypothetical protein NECHADRAFT_95742 [Nectria haematococca mpVI 77-13-4]	Fungus
38540	56	326	12	85	-5.778	-2.531	4.85E-07	7.09E-06	1924	craniferina_c10363	CUST_4731_PI416193496	156042320	XP_001587717.1	hypothetical protein SS1G_10957 [Sclerotinia sclerotiorum 1980] 	Fungus
11301	216	28	93	12	7.839	2.971	1.69E-06	1.87E-05	1925	craniferina_c11736	CUST_12055_PI416193500	258576639	XP_002542501.1	predicted protein [Uncinocarpus reesii 1704] 	Algae
41800	334	72	92	25	4.74	2.245	1.05E-07	2.15E-06	1926	craniferina_c25709	CUST_18100_PI416193496	NA	NA	NA	Fungus
35168	47	202	11	41	-4.324	-2.112	3.22E-08	9.02E-07	1927	craniferina_c7768	CUST_3005_PI416193496	154280198	XP_001540912.1	F-actin capping protein beta subunit [Ajellomyces capsulatus NAm1] 	Fungus
7328	135	19	46	5	6.908	2.788	1.10E-06	1.33E-05	1928	craniferina_c9502	CUST_10761_PI416193500	255945407	XP_002563471.1	Pc20g09770 [Penicillium chrysogenum Wisconsin 54-1255] 	Algae
15567	37	173	13	36	-4.816	-2.268	1.23E-07	2.43E-06	1929	craniferina_c17253	CUST_14094_PI416193500	145350916	XP_001419840.1	predicted protein [Ostreococcus lucimarinus CCE9901] 	Algae
23631	53	372	22	124	-7.079	-2.824	1.22E-06	1.44E-05	1930	craniferina_c17207	CUST_10155_PI416193496	296816311	XP_002848492.1	conserved hypothetical protein [Arthroderma otae CBS 113480] 	Fungus
16429	53	2	29	0	24.661	4.624	8.89E-06	6.89E-05	1931	craniferina_c18343	CUST_11127_PI416193496	16943775	CAD10797.1	putative cyclophilin [Pleurotus sp. Florida]	Fungus
17406	59	8	8	2	7.903	2.982	1.72E-06	1.88E-05	1932	craniferina_c5027	CUST_7036_PI416193500	70992351	XP_751024.1	meiotic recombination protein Mre11 [Aspergillus fumigatus Af293] 	Fungus
17899	944	230	78	43	4.147	2.052	1.55E-08	5.29E-07	1933	craniferina_c27609	CUST_19926_PI416193496	NA	NA	NA	Fungus
44575	350	1861	104	273	-5.434	-2.442	3.52E-07	5.51E-06	1934	craniferina_lrc9973	CUST_4462_PI416193496	261195114	XP_002623961.1	cytosolic large ribosomal subunit protein L30 [Ajellomyces dermatitidis SLH14081] 	Fungus
27241	321	37	58	11	8.937	3.16	2.58E-06	2.60E-05	1935	craniferina_c12549	CUST_6344_PI416193496	NA	NA	NA	Algae
3887	718	97	38	46	7.881	2.978	1.72E-06	1.89E-05	1936	craniferina_c5451	CUST_1710_PI416193496	242801524	XP_002483785.1	conserved hypothetical protein [Talaromyces stipitatus ATCC 10500] 	Algae
41955	800	161	121	37	5.032	2.331	1.97E-07	3.54E-06	1937	craniferina_lrc3501	CUST_819_PI416193496	NA	NA	NA	Fungus
34575	173	27	58	10	6.558	2.713	9.18E-07	1.16E-05	1938	craniferina_c5358	CUST_7383_PI416193500	121713206	XP_001274214.1	RNA binding protein [Aspergillus clavatus NRRL 1] 	Algae
7344	34	7	8	3	5.466	2.45	3.67E-07	5.70E-06	1939	craniferina_c18174	CUST_10970_PI416193496	NA	NA	NA	Fungus
30003	1659	287	408	113	5.968	2.577	6.14E-07	8.49E-06	1940	craniferina_c7024	CUST_8930_PI416193500	225554361	EEH02660.1	histone-lysine N-methyltransferase [Ajellomyces capsulatus G186AR]	Fungus
22612	5040	744	787	102	6.756	2.756	1.06E-06	1.30E-05	1941	craniferina_c5634	CUST_7660_PI416193500	NA	NA	NA	Fungus
19999	164	895	18	116	-5.45	-2.446	3.70E-07	5.74E-06	1942	craniferina_lrc430	CUST_28_PI416193496	296808525	XP_002844601.1	yabJ [Arthroderma otae CBS 113480] 	Fungus
24866	93	347	19	20	-3.783	-1.92	7.10E-10	5.51E-08	1943	craniferina_c3886	CUST_5827_PI416193500	145242174	XP_001393733.1	hypothetical protein An09g04170 [Aspergillus niger] 	Fungus
12529	277	42	14	9	6.759	2.757	1.07E-06	1.31E-05	1944	craniferina_c17219	CUST_10163_PI416193496	261193096	XP_002622954.1	conserved hypothetical protein [Ajellomyces dermatitidis SLH14081] 	Fungus
7165	27	173	9	102	-5.909	-2.563	5.99E-07	8.34E-06	1945	craniferina_c4225	CUST_6208_PI416193500	NA	NA	NA	Algae
17209	8	46	5	13	-5.933	-2.569	6.11E-07	8.47E-06	1946	craniferina_c9573	CUST_4172_PI416193496	NA	NA	NA	Fungus
8350	148	35	40	3	4.126	2.045	1.48E-08	5.14E-07	1947	craniferina_c5798	CUST_1878_PI416193496	70996622	XP_753066.1	conserved hypothetical protein [Aspergillus fumigatus Af293] 	Fungus
38264	458	31	34	23	17.153	4.1	7.31E-06	5.89E-05	1948	craniferina_c10900	CUST_11580_PI416193500	240109555	EER27724.1	hypothetical protein CPC735_030600 [Coccidioides posadasii C735 delta SOWgp]	Fungus
732	236	58	24	6	4.062	2.022	9.42E-09	3.66E-07	1949	craniferina_c14794	CUST_8239_PI416193496	21748153	CAD38167.1	putative nuclear transport factor 2 [Alternaria alternata]	Fungus
29538	41934	8916	7058	887	4.671	2.224	9.58E-08	2.00E-06	1950	craniferina_lrc1218	CUST_137_PI416193496	NA	NA	NA	Fungus
20702	86	9	26	2	9.817	3.295	3.15E-06	3.04E-05	1951	craniferina_c27387	CUST_19713_PI416193496	NA	NA	NA	Fungus
22323	91	2	63	0	43.781	5.452	1.09E-05	8.07E-05	1952	craniferina_c21009	CUST_13668_PI416193496	260800652	XP_002595212.1	hypothetical protein BRAFLDRAFT_238703 [Branchiostoma floridae] 	Fungus
44417	1507	267	252	76	5.759	2.526	5.17E-07	7.43E-06	1953	craniferina_c7061	CUST_8962_PI416193500	226289879	EEH45363.1	conserved hypothetical protein [Paracoccidioides brasiliensis Pb18]	Fungus
24782	1903	398	345	114	4.88	2.287	1.59E-07	2.99E-06	1954	craniferina_c27261	CUST_19595_PI416193496	NA	NA	NA	Fungus
22914	16	125	4	6	-7.934	-2.988	1.85E-06	2.00E-05	1955	craniferina_c24370	CUST_16845_PI416193496	NA	NA	NA	Fungus
7742	6299	1303	2041	250	4.744	2.246	1.17E-07	2.33E-06	1956	craniferina_c6726	CUST_8723_PI416193500	239606942	EEQ83929.1	26S protease regulatory subunit 6A [Ajellomyces dermatitidis ER-3]	Fungus
3427	709	15	294	9	52.633	5.718	1.15E-05	8.45E-05	1957	craniferina_c22916	CUST_14843_PI416193500	256730012	EEU43364.1	hypothetical protein NECHADRAFT_82569 [Nectria haematococca mpVI 77-13-4]	Fungus
33085	320	1203	57	110	-3.784	-1.92	8.62E-10	6.30E-08	1958	craniferina_c1160	CUST_2074_PI416193500	295665929	XP_002793515.1	60S ribosomal protein L22 [Paracoccidioides brasiliensis Pb01] 	Fungus
7743	164	40	24	10	4.129	2.046	1.60E-08	5.42E-07	1959	craniferina_c17396	CUST_10301_PI416193496	169766450	XP_001817696.1	hypothetical protein [Aspergillus oryzae RIB40] 	Fungus
9332	10	99	2	23	-9.399	-3.233	3.03E-06	2.95E-05	1960	craniferina_c3459	CUST_5289_PI416193500	119185280	XP_001243448.1	hypothetical protein CIMG_07344 [Coccidioides immitis RS]	Fungus
7515	1711	278	229	37	6.158	2.622	7.40E-07	9.79E-06	1961	craniferina_c12973	CUST_6689_PI416193496	261357484	EEY19912.1	ARP2/3 actin-organizing complex subunit Sop2 [Verticillium albo-atrum VaMs.102]	Fungus
14087	1236	274	126	51	4.544	2.184	7.31E-08	1.64E-06	1962	craniferina_c20958	CUST_13622_PI416193496	171688390	XP_001909135.1	hypothetical protein [Podospora anserina S mat+] 	Fungus
28005	31	348	19	21	-13.212	-3.724	5.53E-06	4.72E-05	1963	craniferina_c1839	CUST_3138_PI416193500	NA	NA	NA	Fungus
43877	16	67	2	12	-4.331	-2.115	3.98E-08	1.06E-06	1964	craniferina_c13653	CUST_7276_PI416193496	169610573	XP_001798705.1	hypothetical protein SNOG_08391 [Phaeosphaeria nodorum SN15] 	Fungus
17822	102	674	33	133	-6.769	-2.759	1.14E-06	1.37E-05	1965	craniferina_c5277	CUST_1631_PI416193496	154300771	XP_001550800.1	hypothetical protein BC1G_10685 [Botryotinia fuckeliana B05.10] 	Algae
9928	2209	367	340	41	5.998	2.584	6.67E-07	9.03E-06	1966	craniferina_c7066	CUST_8965_PI416193500	296814848	XP_002847761.1	epsin-1 [Arthroderma otae CBS 113480] 	Fungus
31305	7656	1957	644	290	3.932	1.975	4.84E-09	2.26E-07	1967	craniferina_c1983	CUST_3367_PI416193500	189188548	XP_001930613.1	DNAJ domain containing protein [Pyrenophora tritici-repentis Pt-1C-BFP] 	Fungus
23246	3694	576	975	63	6.278	2.65	8.44E-07	1.08E-05	1968	craniferina_c11743	CUST_12062_PI416193500	212532707	XP_002146510.1	flotillin domain protein [Penicillium marneffei ATCC 18224] 	Fungus
2834	188	2129	112	72	-13.063	-3.707	5.51E-06	4.71E-05	1969	craniferina_lrc906	CUST_1638_PI416193500	169618854	XP_001802840.1	hypothetical protein SNOG_12619 [Phaeosphaeria nodorum SN15] 	Fungus
31574	42	196	1	51	-4.543	-2.184	7.39E-08	1.65E-06	1970	craniferina_c18357	CUST_11140_PI416193496	291183595	EFE39199.1	hypothetical protein TRV_06111 [Trichophyton verrucosum HKI 0517]	Fungus
14518	91	382	6	96	-4.097	-2.035	1.47E-08	5.11E-07	1971	craniferina_c20682	CUST_13357_PI416193496	NA	NA	NA	Fungus
37954	1135	158	83	58	7.56	2.918	1.69E-06	1.86E-05	1972	craniferina_lrc840	CUST_1519_PI416193500	242814803	XP_002486445.1	bZIP transcription factor HacA [Talaromyces stipitatus ATCC 10500] 	Fungus
33631	2	15	0	5	-7.668	-2.939	1.75E-06	1.91E-05	1973	craniferina_c8307	CUST_3327_PI416193496	NA	NA	NA	Fungus
4280	2517	693	200	79	3.643	1.865	6.42E-11	1.01E-08	1974	craniferina_c3880	CUST_968_PI416193496	256724147	EEU37519.1	hypothetical protein NECHADRAFT_64388 [Nectria haematococca mpVI 77-13-4]	Algae
26168	73583	1754	16081	848	44.348	5.471	1.14E-05	8.38E-05	1975	craniferina_lrc18	CUST_36_PI416193500	255955135	XP_002568320.1	Pc21g12940 [Penicillium chrysogenum Wisconsin 54-1255] 	Fungus
37135	522	94	98	18	5.524	2.466	4.51E-07	6.71E-06	1976	craniferina_c7756	CUST_9509_PI416193500	154294909	XP_001547893.1	hypothetical protein BC1G_13577 [Botryotinia fuckeliana B05.10] 	Fungus
26141	71	3	28	1	26.541	4.73	9.82E-06	7.44E-05	1977	Cr_DMini_1249G01.ab1	CUST_16666_PI416193500	NA	NA	NA	Fungus
1183	2325	351	511	67	6.614	2.725	1.07E-06	1.30E-05	1978	craniferina_c5775	CUST_1868_PI416193496	NA	NA	NA	Fungus
28784	16	2	3	0	8.759	3.131	2.70E-06	2.70E-05	1979	craniferina_c1908	CUST_3245_PI416193500	121719217	XP_001276323.1	"RNA binding protein (Arp), putative [Aspergillus clavatus NRRL 1] "	Fungus
12218	28951	5501	4677	500	5.229	2.387	3.13E-07	5.03E-06	1980	Cr_DMini_2305G03.ab1	CUST_16823_PI416193500	NA	NA	NA	Fungus
981	161	720	26	179	-4.413	-2.142	5.48E-08	1.32E-06	1981	craniferina_c7612	CUST_9386_PI416193500	189191680	XP_001932179.1	conserved hypothetical protein [Pyrenophora tritici-repentis Pt-1C-BFP] 	Fungus
2013	1053	222	216	26	4.71	2.236	1.23E-07	2.43E-06	1982	craniferina_c6536	CUST_8565_PI416193500	255955967	XP_002568736.1	Pc21g17380 [Penicillium chrysogenum Wisconsin 54-1255] 	Fungus
5318	30	341	4	86	-11.374	-3.508	4.58E-06	4.09E-05	1983	craniferina_lrc28302	CUST_15364_PI416193500	242773818	XP_002478316.1	conserved hypothetical protein [Talaromyces stipitatus ATCC 10500] 	Algae
43556	87	430	24	67	-5.016	-2.327	2.29E-07	3.96E-06	1984	craniferina_c21748	CUST_14375_PI416193496	238490642	XP_002376558.1	"alkaline serine protease AorO, putative [Aspergillus flavus NRRL3357] "	Fungus
42875	15	58	0	10	-3.866	-1.951	3.00E-09	1.58E-07	1985	craniferina_c13578	CUST_7214_PI416193496	NA	NA	NA	Fungus
13515	519	51	360	20	9.214	3.204	3.11E-06	3.01E-05	1986	craniferina_c1723	CUST_2963_PI416193500	156063190	XP_001597517.1	hypothetical protein SS1G_01711 [Sclerotinia sclerotiorum 1980] 	Fungus
17351	342	74	82	7	4.576	2.194	8.87E-08	1.89E-06	1987	craniferina_c15248	CUST_13253_PI416193500	NA	NA	NA	Fungus
35264	164	31	17	3	5.297	2.405	3.58E-07	5.59E-06	1988	craniferina_c20212	CUST_14559_PI416193500	240106566	EER24754.1	SNF2 family N-terminal domain containing protein [Coccidioides posadasii C735 delta SOWgp]	Fungus
23585	119	2	87	0	55.777	5.802	1.24E-05	8.97E-05	1989	craniferina_c18257	CUST_11048_PI416193496	17552114	NP_498646.1	Conserved Germline Helicase family member (cgh-1) [Caenorhabditis elegans] 	Fungus
43150	38844	10202	3803	750	3.802	1.927	1.65E-09	1.03E-07	1990	craniferina_lrc968	CUST_1746_PI416193500	145255273	XP_001398913.1	hypothetical protein An18g04550 [Aspergillus niger] 	Fungus
26672	2163	587	6	113	3.729	1.899	6.37E-10	5.17E-08	1991	craniferina_c14070	CUST_12856_PI416193500	291176176	EFE31977.1	kelch repeat protein [Arthroderma benhamiae CBS 112371]	Algae
44107	57	210	9	32	-3.691	-1.884	3.21E-10	3.12E-08	1992	craniferina_c9187	CUST_10582_PI416193500	NA	NA	NA	Fungus
40188	3166	724	249	107	4.395	2.136	5.56E-08	1.34E-06	1993	craniferina_lrc130	CUST_249_PI416193500	154310329	XP_001554496.1	hypothetical protein BC1G_07084 [Botryotinia fuckeliana B05.10] 	Fungus
18263	53	275	21	47	-5.415	-2.437	4.25E-07	6.39E-06	1994	craniferina_c2116	CUST_3557_PI416193500	NA	NA	NA	Fungus
12505	11	54	5	8	-5.352	-2.42	3.97E-07	6.07E-06	1995	Cr_WMini_3841D05.ab1	CUST_19645_PI416193500	NA	NA	NA	Fungus
35232	36	2	9	0	15.609	3.964	7.41E-06	5.96E-05	1996	craniferina_c1379	CUST_2427_PI416193500	240104875	EER23070.1	"FK506-binding protein 2 precursor/ peptidyl-prolyl cis-trans isomerase, putative [Coccidioides posadasii C735 delta SOWgp]"	Fungus
9016	1668	8456	327	733	-5.125	-2.357	2.82E-07	4.64E-06	1997	craniferina_c27647	CUST_19961_PI416193496	NA	NA	NA	Fungus
5132	499	100	65	33	5.164	2.368	3.00E-07	4.87E-06	1998	craniferina_c10045	CUST_11068_PI416193500	70994856	XP_752205.1	fungal specific transcription factor [Aspergillus fumigatus Af293] 	Fungus
42191	6683	205	1231	86	34.52	5.109	1.12E-05	8.26E-05	1999	craniferina_s28422	CUST_20611_PI416193496	NA	NA	NA	Algae
10790	156	29	12	7	5.49	2.457	4.81E-07	7.04E-06	2000	craniferina_c20212	CUST_14560_PI416193500	240106566	EER24754.1	SNF2 family N-terminal domain containing protein [Coccidioides posadasii C735 delta SOWgp]	Fungus
8708	29	114	4	19	-3.925	-1.973	6.53E-09	2.82E-07	2001	craniferina_c7104	CUST_8987_PI416193500	NA	NA	NA	Fungus
38526	452	83	171	21	5.307	2.408	3.93E-07	6.04E-06	2002	craniferina_lrc15697	CUST_8970_PI416193496	NA	NA	NA	Algae
39277	64	380	14	37	-6.007	-2.587	7.52E-07	9.89E-06	2003	craniferina_lrc4093	CUST_1065_PI416193496	NA	NA	NA	Fungus
42466	85	12	22	3	7.121	2.832	1.55E-06	1.74E-05	2004	craniferina_c17079	CUST_10056_PI416193496	NA	NA	NA	Fungus
22980	6137	1163	1415	222	5.251	2.393	3.61E-07	5.63E-06	2005	Cr_DMini_2305G10.ab1	CUST_16834_PI416193500	295661017	XP_002791064.1	DUF907 domain-containing protein [Paracoccidioides brasiliensis Pb01] 	Algae
37846	22	98	3	14	-4.367	-2.127	5.56E-08	1.34E-06	2006	craniferina_c16590	CUST_9683_PI416193496	NA	NA	NA	Fungus
4520	145	681	38	88	-4.774	-2.255	1.70E-07	3.14E-06	2007	craniferina_lrc3201	CUST_708_PI416193496	NA	NA	NA	Fungus
5364	339	29	132	17	12.403	3.633	5.60E-06	4.77E-05	2008	craniferina_c11566	CUST_11966_PI416193500	296818393	XP_002849533.1	phoma betae P450 monooxygenase No.2 [Arthroderma otae CBS 113480] 	Algae
26464	22	3	4	2	8.006	3.001	2.18E-06	2.27E-05	2009	craniferina_c2846	CUST_583_PI416193496	121707984	XP_001271995.1	conserved hypothetical protein [Aspergillus clavatus NRRL 1] 	Algae
815	58	292	9	25	-5.054	-2.337	2.76E-07	4.56E-06	2010	craniferina_c26773	CUST_19127_PI416193496	NA	NA	NA	Fungus
13670	1227	4482	118	408	-3.655	-1.87	2.46E-10	2.58E-08	2011	craniferina_c10751	CUST_11479_PI416193500	NA	NA	NA	Fungus
37559	640	3	185	1	231.529	7.855	1.61E-05	0.000110825	2012	craniferina_c20244	CUST_14564_PI416193500	NA	NA	NA	Fungus
10040	86	434	29	82	-5.182	-2.374	3.35E-07	5.31E-06	2013	craniferina_c25051	CUST_17478_PI416193496	NA	NA	NA	Fungus
36060	70	16	10	4	4.322	2.112	4.93E-08	1.23E-06	2014	craniferina_c19783	CUST_12498_PI416193496	NA	NA	NA	Algae
31349	54	271	9	41	-5.037	-2.333	2.73E-07	4.53E-06	2015	craniferina_c24522	CUST_16988_PI416193496	67517547	XP_658594.1	hypothetical protein AN0990.2 [Aspergillus nidulans FGSC A4] 	Fungus
37130	43	8	5	2	5.13	2.359	3.12E-07	5.02E-06	2016	craniferina_c16293	CUST_13663_PI416193500	NA	NA	NA	Fungus
38657	4754	1076	397	210	4.459	2.157	7.64E-08	1.69E-06	2017	craniferina_c1508	CUST_2640_PI416193500	NA	NA	NA	Fungus
20034	447	78	166	3	5.513	2.463	5.20E-07	7.46E-06	2018	craniferina_c5753	CUST_7792_PI416193500	296808223	XP_002844450.1	conserved hypothetical protein [Arthroderma otae CBS 113480] 	Fungus
14708	53309	10318	13991	1562	5.077	2.344	2.90E-07	4.74E-06	2019	craniferina_c23028	CUST_15577_PI416193496	NA	NA	NA	Fungus
30948	26	107	8	14	-4.277	-2.097	4.51E-08	1.15E-06	2020	craniferina_c7128	CUST_9005_PI416193500	156059550	XP_001595698.1	vacuolar ATP synthase catalytic subunit A [Sclerotinia sclerotiorum 1980] 	Fungus
41631	90	375	12	51	-4.148	-2.052	2.65E-08	7.77E-07	2021	craniferina_c13334	CUST_7003_PI416193496	NA	NA	NA	Fungus
14749	98	16	44	5	6.057	2.599	8.62E-07	1.10E-05	2022	craniferina_c22692	CUST_15261_PI416193496	NA	NA	NA	Algae
24897	2303	594	246	51	3.873	1.954	5.49E-09	2.50E-07	2023	craniferina_c19968	CUST_12675_PI416193496	NA	NA	NA	Algae
14587	628	133	43	32	4.815	2.267	2.02E-07	3.60E-06	2024	craniferina_c18825	CUST_11586_PI416193496	239607823	EEQ84810.1	oligosaccharyl transferase STT3 subunit [Ajellomyces dermatitidis ER-3]	Fungus
6097	64	277	11	50	-4.302	-2.105	4.96E-08	1.23E-06	2025	craniferina_c8346	CUST_3347_PI416193496	239611765	EEQ88752.1	ABC1 domain-containing protein [Ajellomyces dermatitidis ER-3]	Algae
3282	2125	513	118	36	4.144	2.051	2.74E-08	7.95E-07	2026	craniferina_c13707	CUST_7324_PI416193496	239607967	EEQ84954.1	sulfate transporter [Ajellomyces dermatitidis ER-3]	Algae
21035	29196	5580	4752	496	5.198	2.378	3.71E-07	5.75E-06	2027	Cr_DMini_2305G03.ab1	CUST_16822_PI416193500	NA	NA	NA	Fungus
7082	6	39	6	5	-10.086	-3.334	4.05E-06	3.70E-05	2028	craniferina_c21015	CUST_13674_PI416193496	NA	NA	NA	Fungus
21034	46	2	37	0	21.177	4.404	1.01E-05	7.61E-05	2029	craniferina_c17062	CUST_10042_PI416193496	82792162	ABB90956.1	elongation factor 1-alpha [Scutellospora heterogama]	Fungus
42814	12	205	7	27	-19.253	-4.267	9.67E-06	7.36E-05	2030	craniferina_c5893	CUST_7937_PI416193500	145256020	XP_001402399.1	hypothetical protein An10g00050 [Aspergillus niger CBS 513.88] 	Fungus
42618	1028	3884	43	552	-3.755	-1.909	1.85E-09	1.12E-07	2031	craniferina_c9022	CUST_10478_PI416193500	46137565	XP_390474.1	hypothetical protein FG10298.1 [Gibberella zeae PH-1]	Fungus
14374	513	108	129	15	4.666	2.222	1.48E-07	2.81E-06	2032	craniferina_c15248	CUST_13254_PI416193500	NA	NA	NA	Fungus
43672	119	1011	68	120	-9.403	-3.233	3.72E-06	3.47E-05	2033	craniferina_c1408	CUST_169_PI416193496	NA	NA	NA	Fungus
27301	6783	691	2643	169	9.555	3.256	3.78E-06	3.52E-05	2034	craniferina_lrc24112	CUST_16604_PI416193496	NA	NA	NA	Fungus
34599	44764	4627	1056	1454	10.045	3.328	4.10E-06	3.74E-05	2035	craniferina_lrc9726	CUST_4277_PI416193496	67516855	XP_658313.1	hypothetical protein AN0709.2 [Aspergillus nidulans FGSC A4] 	Algae
28654	56	2	42	0	22.003	4.46	1.06E-05	7.89E-05	2036	craniferina_c14858	CUST_8287_PI416193496	45479211	AAS66655.1	ferritin [Hyalomma asiaticum asiaticum]	Fungus
42075	10	70	2	7	-6.901	-2.787	1.54E-06	1.73E-05	2037	craniferina_c12165	CUST_6031_PI416193496	NA	NA	NA	Fungus
22857	3	23	1	5	-9.085	-3.184	3.51E-06	3.31E-05	2038	craniferina_c10482	CUST_4816_PI416193496	6686057	O42713.1	TYRO_AGABIRecName: Full=Tyrosinase; AltName: Full=Monophenol monooxygenase; AltName: Full=Monophenol oxidase; Short=Phenolase; AltName: Full=Cresolase 	Fungus
16881	17	74	6	9	-4.486	-2.165	9.17E-08	1.94E-06	2039	craniferina_c22143	CUST_14749_PI416193496	NA	NA	NA	Fungus
34955	10167	2299	1892	555	4.455	2.156	8.47E-08	1.83E-06	2040	Cr_DMidi_9697A11.ab1	CUST_16411_PI416193500	169619044	XP_001802935.1	hypothetical protein SNOG_12715 [Phaeosphaeria nodorum SN15] 	Fungus
13701	5225	25415	1088	2628	-4.918	-2.298	2.50E-07	4.23E-06	2041	craniferina_c14729	CUST_8179_PI416193496	154315240	XP_001556943.1	hypothetical protein BC1G_04659 [Botryotinia fuckeliana B05.10] 	Fungus
27805	3930	971	654	203	4.064	2.023	1.97E-08	6.31E-07	2042	craniferina_c3668	CUST_5557_PI416193500	242780226	XP_002479551.1	DnaJ domain protein [Talaromyces stipitatus ATCC 10500] 	Fungus
18789	22	93	7	14	-4.238	-2.083	4.39E-08	1.13E-06	2043	craniferina_c28151	CUST_20387_PI416193496	169602783	XP_001794813.1	hypothetical protein SNOG_04394 [Phaeosphaeria nodorum SN15] 	Algae
21841	4955	871	2065	190	5.484	2.455	5.54E-07	7.83E-06	2044	craniferina_c7102	CUST_8986_PI416193500	240111371	EER29524.1	"Dihydroxy-acid dehydratase, putative [Coccidioides posadasii C735 delta SOWgp]"	Fungus
36871	6759	1295	1355	268	5.227	2.386	4.12E-07	6.25E-06	2045	Cr_DMini_2305G10.ab1	CUST_16835_PI416193500	295661017	XP_002791064.1	DUF907 domain-containing protein [Paracoccidioides brasiliensis Pb01] 	Algae
33389	22	2	12	0	10.063	3.331	4.18E-06	3.79E-05	2046	craniferina_c14964	CUST_8380_PI416193496	NA	NA	NA	Fungus
7708	403	72	166	7	5.294	2.404	4.59E-07	6.80E-06	2047	craniferina_c9464	CUST_4088_PI416193496	NA	NA	NA	Fungus
19332	2877	636	164	141	4.601	2.202	1.31E-07	2.55E-06	2048	craniferina_c2851	CUST_4532_PI416193500	212533499	XP_002146906.1	"ubiquitin-protein ligase Sel1/Ubx2, putative [Penicillium marneffei ATCC 18224] "	Fungus
13063	156	954	40	335	-5.958	-2.575	8.70E-07	1.11E-05	2049	craniferina_c18961	CUST_11712_PI416193496	NA	NA	NA	Fungus
6746	2	14	0	4	-6.913	-2.789	1.58E-06	1.77E-05	2050	craniferina_c22367	CUST_14766_PI416193500	NA	NA	NA	Fungus
45065	138	935	25	90	-6.804	-2.766	1.53E-06	1.73E-05	2051	craniferina_c22908	CUST_15465_PI416193496	291183777	EFE39375.1	hypothetical protein TRV_05968 [Trichophyton verrucosum HKI 0517]	Fungus
22196	56	306	15	91	-5.47	-2.452	5.62E-07	7.92E-06	2052	craniferina_c26072	CUST_18452_PI416193496	NA	NA	NA	Fungus
14106	58	212	9	36	-3.622	-1.857	2.93E-10	2.93E-08	2053	craniferina_c9187	CUST_10581_PI416193500	NA	NA	NA	Fungus
42412	130	8	85	2	14.759	3.883	7.98E-06	6.32E-05	2054	craniferina_c26960	CUST_19308_PI416193496	67538220	XP_662884.1	hypothetical protein AN5280.2 [Aspergillus nidulans FGSC A4] 	Fungus
9052	17339	3415	3442	1320	5.255	2.394	4.54E-07	6.73E-06	2055	craniferina_lrc747	CUST_1357_PI416193500	169617397	XP_001802113.1	hypothetical protein SNOG_11876 [Phaeosphaeria nodorum SN15] 	Fungus
44380	7887	1740	1707	336	4.524	2.177	1.09E-07	2.22E-06	2056	craniferina_c2480	CUST_445_PI416193496	258576283	XP_002542323.1	predicted protein [Uncinocarpus reesii 1704] 	Fungus
15768	28373	7801	2261	373	3.632	1.861	4.02E-10	3.69E-08	2057	craniferina_lrc516	CUST_961_PI416193500	156058015	XP_001594931.1	conserved hypothetical protein [Sclerotinia sclerotiorum 1980] 	Fungus
41115	123	11	34	3	11.264	3.494	5.36E-06	4.61E-05	2058	craniferina_c20146	CUST_12848_PI416193496	NA	NA	NA	Fungus
25464	10827	2684	2463	278	3.98	1.993	1.43E-08	5.02E-07	2059	craniferina_c12739	CUST_6501_PI416193496	NA	NA	NA	Fungus
33384	304	4	177	2	83.705	6.387	1.59E-05	0.000109699	2060	Cr_WMidi_8449G02.ab1	CUST_18833_PI416193500	NA	NA	NA	Fungus
31790	15	144	1	31	-9.639	-3.269	4.09E-06	3.73E-05	2061	craniferina_c19964	CUST_12671_PI416193496	NA	NA	NA	Fungus
7726	38	210	8	54	-5.427	-2.44	5.61E-07	7.91E-06	2062	craniferina_c18595	CUST_11369_PI416193496	154315497	XP_001557071.1	hypothetical protein BC1G_04321 [Botryotinia fuckeliana B05.10] 	Fungus
24033	15349	3825	4010	421	3.938	1.977	1.19E-08	4.35E-07	2063	Cr_DMini_4609G11.ab1	CUST_17159_PI416193500	189198740	XP_001935707.1	dienelactone hydrolase family protein [Pyrenophora tritici-repentis Pt-1C-BFP] 	Fungus
6207	68	282	12	24	-4.179	-2.063	4.00E-08	1.06E-06	2064	craniferina_c10967	CUST_5150_PI416193496	NA	NA	NA	Fungus
11546	5	78	2	8	-18.069	-4.175	9.82E-06	7.45E-05	2065	craniferina_c7203	CUST_9060_PI416193500	296422622	XP_002840858.1	hypothetical protein [Tuber melanosporum Mel28] 	Algae
7392	293	45	32	18	6.763	2.758	1.56E-06	1.75E-05	2066	craniferina_c6137	CUST_8163_PI416193500	159130825	EDP55938.1	DnaJ domain protein [Aspergillus fumigatus A1163]	Algae
19656	212	9	90	8	32.192	5.009	1.27E-05	9.13E-05	2067	craniferina_c18926	CUST_11681_PI416193496	170039062	XP_001847365.1	elongation factor 1-beta [Culex quinquefasciatus] 	Fungus
2847	397	80	35	18	5.046	2.335	3.45E-07	5.45E-06	2068	craniferina_c11745	CUST_12063_PI416193500	115387399	XP_001211205.1	conserved hypothetical protein [Aspergillus terreus NIH2624] 	Fungus
22334	522	15	132	9	37.821	5.241	1.35E-05	9.59E-05	2069	craniferina_c4027	CUST_1032_PI416193496	NA	NA	NA	Fungus
25409	1162	8362	389	1523	-7.365	-2.881	2.05E-06	2.15E-05	2070	craniferina_c10396	CUST_4752_PI416193496	NA	NA	NA	Fungus
6657	21389	4591	957	210	4.659	2.22	1.72E-07	3.16E-06	2071	craniferina_lrc306	CUST_578_PI416193500	258577023	XP_002542693.1	60S ribosomal protein L7 [Uncinocarpus reesii 1704] 	Fungus
21323	849	179	192	51	4.786	2.259	2.30E-07	3.98E-06	2072	craniferina_lrc17288	CUST_10215_PI416193496	256727722	EEU41082.1	hypothetical protein NECHADRAFT_33921 [Nectria haematococca mpVI 77-13-4]	Fungus
1240	234	2611	152	478	-12.955	-3.695	6.96E-06	5.67E-05	2073	craniferina_c25909	CUST_18291_PI416193496	NA	NA	NA	Fungus
19447	9	2	1	0	4.872	2.285	2.69E-07	4.48E-06	2074	craniferina_c23454	CUST_15982_PI416193496	238497059	XP_002379765.1	conserved hypothetical protein [Aspergillus flavus NRRL3357] 	Fungus
36891	34217	9127	1321	1219	3.77	1.915	3.55E-09	1.79E-07	2075	craniferina_lrc858	CUST_1550_PI416193500	119190747	XP_001245980.1	hypothetical protein CIMG_05421 [Coccidioides immitis RS]	Fungus
33748	81	337	18	17	-4.217	-2.076	4.73E-08	1.19E-06	2076	craniferina_c7028	CUST_8935_PI416193500	NA	NA	NA	Fungus
9739	3	29	2	17	-9.674	-3.274	4.21E-06	3.81E-05	2077	craniferina_c16780	CUST_13874_PI416193500	169624582	XP_001805696.1	hypothetical protein SNOG_20176 [Phaeosphaeria nodorum SN15] 	Fungus
41786	13264	2282	2636	302	5.776	2.53	7.93E-07	1.03E-05	2078	craniferina_c3103	CUST_4862_PI416193500	119187073	XP_001244143.1	conserved hypothetical protein [Coccidioides immitis RS] 	Fungus
10323	21	2	4	0	10.452	3.386	4.92E-06	4.32E-05	2079	craniferina_c26221	CUST_18592_PI416193496	169618527	XP_001802677.1	hypothetical protein SNOG_12454 [Phaeosphaeria nodorum SN15] 	Fungus
3193	706	4214	292	716	-6.27	-2.648	1.20E-06	1.43E-05	2080	craniferina_c3667	CUST_5556_PI416193500	212541238	XP_002150774.1	"serine/threonine protein kinase, putative [Penicillium marneffei ATCC 18224] "	Fungus
27049	75	18	7	3	4.112	2.04	3.27E-08	9.12E-07	2081	craniferina_c18947	CUST_14452_PI416193500	115399528	XP_001215353.1	conserved hypothetical protein [Aspergillus terreus NIH2624] 	Fungus
30503	103	26	10	4	4.019	2.007	2.06E-08	6.50E-07	2082	craniferina_c13147	CUST_6838_PI416193496	169606246	XP_001796543.1	hypothetical protein SNOG_06161 [Phaeosphaeria nodorum SN15] 	Algae
12579	30	210	13	33	-7.664	-2.938	2.39E-06	2.44E-05	2083	craniferina_c6533	CUST_8560_PI416193500	169623987	XP_001805400.1	hypothetical protein SNOG_15243 [Phaeosphaeria nodorum SN15] 	Fungus
32975	19	4	2	3	6.28	2.651	1.23E-06	1.45E-05	2084	craniferina_c12215	CUST_6072_PI416193496	NA	NA	NA	Fungus
21912	1821	441	358	84	4.136	2.048	3.61E-08	9.74E-07	2085	craniferina_c5101	CUST_7118_PI416193500	156059086	XP_001595466.1	hypothetical protein SS1G_03555 [Sclerotinia sclerotiorum 1980] 	Fungus
18296	337	82	69	10	4.077	2.028	2.79E-08	8.10E-07	2086	craniferina_c26622	CUST_18978_PI416193496	NA	NA	NA	Fungus
29394	390	22	110	22	24.933	4.64	1.23E-05	8.90E-05	2087	craniferina_c14058	CUST_12848_PI416193500	169625083	XP_001805946.1	hypothetical protein SNOG_15808 [Phaeosphaeria nodorum SN15] 	Fungus
16848	1010	257	208	46	3.925	1.973	1.35E-08	4.82E-07	2088	craniferina_c27733	CUST_20039_PI416193496	156055516	XP_001593682.1	hypothetical protein SS1G_05110 [Sclerotinia sclerotiorum 1980] 	Algae
33398	26	2	11	0	11.776	3.558	6.14E-06	5.13E-05	2089	craniferina_c26897	CUST_19245_PI416193496	NA	NA	NA	Fungus
10438	1262	238	379	65	5.293	2.404	5.26E-07	7.52E-06	2090	craniferina_c5273	CUST_7282_PI416193500	189210084	XP_001941374.1	histone demethylase JARID1D [Pyrenophora tritici-repentis Pt-1C-BFP] 	Fungus
39027	70	265	6	28	-3.791	-1.923	4.99E-09	2.31E-07	2091	craniferina_c23411	CUST_15943_PI416193496	NA	NA	NA	Algae
9256	49	222	1	70	-4.362	-2.125	8.53E-08	1.84E-06	2092	craniferina_c6539	CUST_8569_PI416193500	261355284	EEY17712.1	conserved hypothetical protein [Verticillium albo-atrum VaMs.102]	Fungus
33122	5617	703	1973	283	8.097	3.017	2.90E-06	2.85E-05	2093	craniferina_lrc25829	CUST_18215_PI416193496	70995988	XP_752749.1	histone H3 [Aspergillus fumigatus Af293] 	Fungus
32791	74	10	21	7	10.25	3.358	4.94E-06	4.33E-05	2094	craniferina_c15308	CUST_13282_PI416193500	261357393	EEY19821.1	conserved hypothetical protein [Verticillium albo-atrum VaMs.102]	Fungus
23234	280	998	9	59	-3.566	-1.834	2.11E-10	2.34E-08	2095	craniferina_c18612	CUST_11384_PI416193496	189199824	XP_001936249.1	ubiquitin-conjugating enzyme E2 4 [Pyrenophora tritici-repentis Pt-1C-BFP] 	Fungus
27956	1088	158	123	47	7.107	2.829	1.98E-06	2.10E-05	2096	craniferina_c11241	CUST_5350_PI416193496	189192132	XP_001932405.1	autoinducer 2 sensor kinase/phosphatase luxQ [Pyrenophora tritici-repentis Pt-1C-BFP] 	Algae
39987	403	1663	92	322	-4.154	-2.054	4.38E-08	1.13E-06	2097	Cr_WMini_1633G12.ab1	CUST_19222_PI416193500	NA	NA	NA	Algae
39821	1707	295	570	114	5.866	2.552	9.40E-07	1.18E-05	2098	craniferina_c1837	CUST_3134_PI416193500	242818969	XP_002487219.1	conserved hypothetical protein [Talaromyces stipitatus ATCC 10500] 	Fungus
6852	198	54	24	10	3.677	1.879	1.62E-09	1.02E-07	2099	craniferina_c5755	CUST_7794_PI416193500	169596731	XP_001791789.1	hypothetical protein SNOG_01134 [Phaeosphaeria nodorum SN15] 	Fungus
29028	254	55	20	6	4.639	2.214	1.86E-07	3.37E-06	2100	craniferina_c11777	CUST_5727_PI416193496	115396606	XP_001213942.1	conserved hypothetical protein [Aspergillus terreus NIH2624] 	Fungus
42003	137	19	38	4	7.203	2.849	2.08E-06	2.18E-05	2101	craniferina_c5422	CUST_1695_PI416193496	226287268	EEH42781.1	DNA excision repair protein (Rad26L) [Paracoccidioides brasiliensis Pb18]	Fungus
6951	13	2	4	0	5.619	2.49	7.64E-07	1.00E-05	2102	craniferina_c14162	CUST_7705_PI416193496	258570723	XP_002544165.1	conserved hypothetical protein [Uncinocarpus reesii 1704] 	Fungus
11843	248	8	33	5	41.642	5.38	1.47E-05	0.000102714	2103	craniferina_c9666	CUST_10860_PI416193500	NA	NA	NA	Fungus
31885	58	342	10	73	-5.905	-2.562	1.01E-06	1.25E-05	2104	craniferina_c4639	CUST_6631_PI416193500	NA	NA	NA	Fungus
13866	2868	401	475	38	7.108	2.829	2.01E-06	2.13E-05	2105	craniferina_c6354	CUST_2170_PI416193496	NA	NA	NA	Fungus
2177	127	539	32	58	-4.319	-2.111	7.72E-08	1.71E-06	2106	craniferina_lrc13621	CUST_7249_PI416193496	NA	NA	NA	Algae
12286	258	950	73	123	-3.757	-1.91	4.57E-09	2.17E-07	2107	craniferina_c23676	CUST_16191_PI416193496	242791672	XP_002481805.1	conserved hypothetical protein [Talaromyces stipitatus ATCC 10500] 	Algae
14384	4515	884	710	19	5.065	2.341	4.20E-07	6.34E-06	2108	craniferina_c13022	CUST_6730_PI416193496	156062614	XP_001597229.1	hypothetical protein SS1G_01423 [Sclerotinia sclerotiorum 1980] 	Algae
27183	53	203	9	22	-3.86	-1.949	9.70E-09	3.73E-07	2109	craniferina_c12850	CUST_6588_PI416193496	289613986	CBI59136.1	unnamed protein product [Sordaria macrospora]	Algae
18440	772	2788	124	239	-3.632	-1.861	9.59E-10	6.81E-08	2110	craniferina_c10756	CUST_11483_PI416193500	154294616	XP_001547748.1	hypothetical protein BC1G_13778 [Botryotinia fuckeliana B05.10] 	Fungus
11526	14	160	3	58	-11.316	-3.5	6.10E-06	5.11E-05	2111	craniferina_lrc26435	CUST_15181_PI416193500	NA	NA	NA	Fungus
4533	259	68	7	16	3.902	1.964	1.41E-08	4.97E-07	2112	craniferina_c12154	CUST_6021_PI416193496	240110071	EER28230.1	GTP-binding family protein [Coccidioides posadasii C735 delta SOWgp]	Fungus
13499	552	2490	42	622	-4.429	-2.147	1.14E-07	2.29E-06	2113	craniferina_c6814	CUST_2418_PI416193496	NA	NA	NA	Fungus
41424	297	75	5	7	3.97	1.989	2.03E-08	6.44E-07	2114	craniferina_c13607	CUST_7238_PI416193496	NA	NA	NA	Fungus
7121	83	14	26	1	5.785	2.532	9.25E-07	1.16E-05	2115	craniferina_c7639	CUST_9423_PI416193500	242762237	XP_002340335.1	"phenylalanine ammonia-lyase, putative [Talaromyces stipitatus ATCC 10500] "	Fungus
6034	26	96	6	9	-3.829	-1.937	8.44E-09	3.39E-07	2116	craniferina_c7638	CUST_2924_PI416193496	296411454	XP_002835446.1	hypothetical protein [Tuber melanosporum Mel28] 	Fungus
3646	31112	8454	2440	263	3.673	1.877	1.98E-09	1.18E-07	2117	craniferina_c3612	CUST_5493_PI416193500	258575929	XP_002542146.1	predicted protein [Uncinocarpus reesii 1704] 	Fungus
44158	65	10	30	4	6.232	2.64	1.34E-06	1.56E-05	2118	craniferina_c23124	CUST_15671_PI416193496	169598158	XP_001792502.1	hypothetical protein SNOG_01878 [Phaeosphaeria nodorum SN15] 	Algae
41827	216	4	33	2	51.751	5.694	1.63E-05	0.000111575	2119	craniferina_c17434	CUST_10332_PI416193496	NA	NA	NA	Algae
17211	3647	131	92	20	28.056	4.81	1.38E-05	9.78E-05	2120	craniferina_lrc28325	CUST_20521_PI416193496	NA	NA	NA	Fungus
16960	1743	13195	760	1331	-8.006	-3.001	3.04E-06	2.96E-05	2121	craniferina_c15920	CUST_13508_PI416193500	NA	NA	NA	Algae
4508	63	12	12	1	5.414	2.437	6.73E-07	9.08E-06	2122	craniferina_c19100	CUST_11845_PI416193496	NA	NA	NA	Algae
33002	182	49	14	3	3.689	1.883	2.52E-09	1.40E-07	2123	craniferina_c22706	CUST_15275_PI416193496	169604696	XP_001795769.1	hypothetical protein SNOG_05363 [Phaeosphaeria nodorum SN15] 	Algae
21389	105	570	16	121	-5.419	-2.438	6.79E-07	9.13E-06	2124	craniferina_c11029	CUST_5194_PI416193496	242813102	XP_002486098.1	dihydrofolate reductase [Talaromyces stipitatus ATCC 10500] 	Fungus
25945	25	96	6	11	-3.943	-1.979	1.96E-08	6.27E-07	2125	craniferina_c3903	CUST_980_PI416193496	NA	NA	NA	Fungus
19517	2330	162	483	27	14.247	3.833	9.00E-06	6.95E-05	2126	Cr_DMini_673A09.ab1	CUST_17372_PI416193500	154290652	XP_001545918.1	predicted protein [Botryotinia fuckeliana B05.10] 	Fungus
26401	1683	12674	748	1370	-7.976	-2.996	3.06E-06	2.97E-05	2127	craniferina_c15920	CUST_13507_PI416193500	NA	NA	NA	Algae
41384	24	98	3	22	-4.133	-2.047	4.67E-08	1.18E-06	2128	craniferina_c4864	CUST_1429_PI416193496	121706120	XP_001271323.1	conserved hypothetical protein [Aspergillus clavatus NRRL 1] 	Fungus
45195	161	1123	32	64	-7.069	-2.821	2.09E-06	2.19E-05	2129	craniferina_c9377	CUST_4023_PI416193496	NA	NA	NA	Fungus
2086	69	365	8	26	-5.332	-2.415	6.34E-07	8.68E-06	2130	craniferina_c18960	CUST_14457_PI416193500	259485541	CBF82649.1	TPA: dihydrolipoamide S-succinyltransferase (Eurofung) [Aspergillus nidulans FGSC A4]	Fungus
29274	109	416	23	65	-3.872	-1.953	1.29E-08	4.64E-07	2131	craniferina_c3886	CUST_5828_PI416193500	145242174	XP_001393733.1	hypothetical protein An09g04170 [Aspergillus niger] 	Fungus
17919	3076	16495	950	780	-5.53	-2.467	7.77E-07	1.01E-05	2132	craniferina_c942	CUST_1698_PI416193500	154297211	XP_001549033.1	NADH-cytochrome b5 reductase [Botryotinia fuckeliana B05.10] 	Algae
3389	287	1292	61	180	-4.551	-2.186	1.74E-07	3.20E-06	2133	craniferina_c2439	CUST_432_PI416193496	212532747	XP_002146530.1	"MFS allantoate transporter, putative [Penicillium marneffei ATCC 18224] "	Fungus
21584	1144	8466	299	1986	-7.464	-2.9	2.59E-06	2.61E-05	2134	craniferina_c19393	CUST_12130_PI416193496	NA	NA	NA	Fungus
33237	33	140	10	18	-4.396	-2.136	1.17E-07	2.33E-06	2135	craniferina_c2772	CUST_4437_PI416193500	238493899	XP_002378186.1	"cystathionine beta-synthase, putative [Aspergillus flavus NRRL3357] "	Fungus
38871	47	3	30	1	13.087	3.71	8.13E-06	6.41E-05	2136	craniferina_c18119	CUST_10924_PI416193496	NA	NA	NA	Fungus
27120	216	60	16	10	3.65	1.868	1.69E-09	1.05E-07	2137	craniferina_c22968	CUST_14850_PI416193500	156053568	XP_001592710.1	hypothetical protein SS1G_05631 [Sclerotinia sclerotiorum 1980] 	Fungus
27677	45389	4839	1091	1700	9.825	3.296	5.04E-06	4.40E-05	2138	craniferina_lrc18246	CUST_11038_PI416193496	67516855	XP_658313.1	hypothetical protein AN0709.2 [Aspergillus nidulans FGSC A4] 	Algae
2499	225	47	29	13	4.891	2.29	3.61E-07	5.63E-06	2139	craniferina_c27917	CUST_20202_PI416193496	115399906	XP_001215542.1	ribose-phosphate pyrophosphokinase 1 [Aspergillus terreus NIH2624] 	Fungus
44247	867	182	192	31	4.715	2.237	2.72E-07	4.52E-06	2140	craniferina_c6333	CUST_2158_PI416193496	169617165	XP_001801997.1	hypothetical protein SNOG_11759 [Phaeosphaeria nodorum SN15] 	Fungus
36282	222	849	54	63	-3.892	-1.961	1.58E-08	5.38E-07	2141	craniferina_c14855	CUST_8285_PI416193496	145613694	XP_001413098.1	hypothetical protein MGG_11211 [Magnaporthe oryzae 70-15] 	Fungus
26692	1344	6166	563	33	-4.848	-2.277	3.47E-07	5.46E-06	2142	craniferina_lrc1196	CUST_2128_PI416193500	154323358	XP_001560993.1	hypothetical protein BC1G_00078 [Botryotinia fuckeliana B05.10] 	Fungus
20502	296	40	23	5	7.392	2.886	2.60E-06	2.62E-05	2143	craniferina_c11702	CUST_12041_PI416193500	240107431	EER25616.1	Plus-3 domain containing protein [Coccidioides posadasii C735 delta SOWgp]	Fungus
43680	35	3	3	1	10.587	3.404	5.86E-06	4.95E-05	2144	craniferina_c20504	CUST_13189_PI416193496	NA	NA	NA	Fungus
16494	558	4918	341	458	-9.939	-3.313	5.19E-06	4.50E-05	2145	craniferina_c14042	CUST_12842_PI416193500	6850900	CAB71063.1	copia-type polyprotein [Arabidopsis thaliana]	Fungus
10527	10	2	1	0	4.016	2.006	3.06E-08	8.67E-07	2146	craniferina_c8157	CUST_9860_PI416193500	261358958	EEY21386.1	conserved hypothetical protein [Verticillium albo-atrum VaMs.102]	Fungus
21272	306	74	13	9	4.148	2.052	5.41E-08	1.31E-06	2147	Cr_DMidi_5281D05.ab1	CUST_15693_PI416193500	NA	NA	NA	Algae
31088	325	89	62	25	3.682	1.881	3.06E-09	1.60E-07	2148	craniferina_c1138	CUST_118_PI416193496	242816761	XP_002486811.1	"kinesin, putative [Talaromyces stipitatus ATCC 10500] "	Fungus
26810	2534	9098	137	919	-3.582	-1.841	8.00E-10	5.95E-08	2149	craniferina_c4316	CUST_1164_PI416193496	225682595	EEH20879.1	vesicle transport v-snare protein VTI1 [Paracoccidioides brasiliensis Pb03] 	Fungus
11665	323	77	38	8	4.198	2.07	6.67E-08	1.53E-06	2150	craniferina_c20982	CUST_13645_PI416193496	240110792	EER28948.1	"RNA-directed RNA polymerase, putative [Coccidioides posadasii C735 delta SOWgp]"	Algae
21845	89	12	18	12	11.105	3.473	6.55E-06	5.40E-05	2151	craniferina_c22827	CUST_15391_PI416193496	NA	NA	NA	Fungus
4797	1776	284	292	148	6.827	2.771	2.01E-06	2.13E-05	2152	craniferina_c1467	CUST_2582_PI416193500	NA	NA	NA	Fungus
21507	32	117	6	15	-3.694	-1.885	3.82E-09	1.90E-07	2153	craniferina_c26000	CUST_18381_PI416193496	NA	NA	NA	Fungus
29290	2493	517	594	48	4.744	2.246	3.00E-07	4.86E-06	2154	craniferina_c8824	CUST_10364_PI416193500	67518043	XP_658792.1	hypothetical protein AN1188.2 [Aspergillus nidulans FGSC A4] 	Fungus
3623	3394	959	287	63	3.535	1.822	3.76E-10	3.56E-08	2155	craniferina_c4778	CUST_6777_PI416193500	240105948	EER24141.1	"mRNA capping enzyme alpha subunit, putative [Coccidioides posadasii C735 delta SOWgp]"	Fungus
18447	1381	204	177	51	6.868	2.78	2.05E-06	2.16E-05	2156	craniferina_c19387	CUST_12124_PI416193496	NA	NA	NA	Fungus
31658	92	23	22	9	4.171	2.06	6.26E-08	1.46E-06	2157	craniferina_c4686	CUST_6683_PI416193500	169601348	XP_001794096.1	hypothetical protein SNOG_03538 [Phaeosphaeria nodorum SN15] 	Fungus
6040	34	212	11	71	-6.186	-2.629	1.46E-06	1.67E-05	2158	craniferina_c28048	CUST_20311_PI416193496	NA	NA	NA	Algae
30821	68	271	9	45	-3.953	-1.983	2.50E-08	7.46E-07	2159	craniferina_c5202	CUST_7221_PI416193500	NA	NA	NA	Fungus
27335	640	2348	106	126	-3.7	-1.888	4.48E-09	2.15E-07	2160	craniferina_c20733	CUST_13405_PI416193496	NA	NA	NA	Fungus
12462	1807	400	330	136	4.631	2.211	2.44E-07	4.16E-06	2161	craniferina_c12992	CUST_12554_PI416193500	NA	NA	NA	Fungus
6176	1369	21	415	20	87.057	6.444	2.00E-05	0.000132638	2162	craniferina_c3288	CUST_5086_PI416193500	189198059	XP_001935367.1	predicted protein [Pyrenophora tritici-repentis Pt-1C-BFP] 	Fungus
13411	1314	240	259	45	5.46	2.449	7.99E-07	1.03E-05	2163	craniferina_c23265	CUST_15806_PI416193496	NA	NA	NA	Fungus
27016	38	341	21	79	-9.555	-3.256	5.14E-06	4.47E-05	2164	craniferina_c21825	CUST_14449_PI416193496	NA	NA	NA	Fungus
27766	64	243	6	58	-3.763	-1.912	8.12E-09	3.30E-07	2165	craniferina_c4719	CUST_6707_PI416193500	154297273	XP_001549064.1	plasma membrane phosphatase required for sodium stress response [Botryotinia fuckeliana B05.10] 	Algae
27628	128	1180	68	99	-10.262	-3.359	5.76E-06	4.88E-05	2166	craniferina_c15691	CUST_8965_PI416193496	NA	NA	NA	Fungus
40310	1240	6844	93	1616	-5.428	-2.44	7.89E-07	1.03E-05	2167	Cr_DMini_1249C03.ab1	CUST_16586_PI416193500	154310955	XP_001554808.1	hypothetical protein BC1G_06456 [Botryotinia fuckeliana B05.10] 	Fungus
27473	244	9	60	7	36.861	5.204	1.64E-05	0.000112429	2168	BTK05730005(c)SJ1(t)Dry_0.5-1kb_1441-1536_C11(p)T3(s)090205SJ1SEQ1.083.ab1	CUST_15598_PI416193500	145237006	XP_001391150.1	hypothetical protein An07g00570 [Aspergillus niger] 	NA
4736	618	3581	97	521	-5.803	-2.537	1.10E-06	1.33E-05	2169	craniferina_c6832	CUST_2431_PI416193496	169616316	XP_001801573.1	hypothetical protein SNOG_11329 [Phaeosphaeria nodorum SN15] 	Fungus
7567	43	176	7	44	-4.046	-2.016	3.98E-08	1.06E-06	2170	craniferina_c22855	CUST_15417_PI416193496	240106137	EER24330.1	Major Facilitator Superfamily protein [Coccidioides posadasii C735 delta SOWgp]	Fungus
22151	143	22	31	4	6.314	2.659	1.62E-06	1.80E-05	2171	craniferina_lrc15042	CUST_13170_PI416193500	291186913	EFE42322.1	hypothetical protein TRV_02927 [Trichophyton verrucosum HKI 0517]	Fungus
14375	2422	173	590	11	13.669	3.773	9.28E-06	7.13E-05	2172	Cr_DMini_673A09.ab1	CUST_17373_PI416193500	154290652	XP_001545918.1	predicted protein [Botryotinia fuckeliana B05.10] 	Fungus
35827	104	16	17	5	6.813	2.768	2.08E-06	2.18E-05	2173	craniferina_c22988	CUST_15540_PI416193496	291183859	EFE39454.1	hypothetical protein TRV_05851 [Trichophyton verrucosum HKI 0517]	Algae
14320	148	528	25	63	-3.58	-1.84	9.88E-10	6.95E-08	2174	craniferina_lrc329	CUST_623_PI416193500	156052341	XP_001592097.1	hypothetical protein SS1G_06336 [Sclerotinia sclerotiorum 1980] 	Fungus
19795	48	199	8	25	-4.134	-2.048	5.84E-08	1.39E-06	2175	craniferina_c2547	CUST_4148_PI416193500	NA	NA	NA	Algae
15605	1152	281	322	14	4.006	2.002	3.34E-08	9.23E-07	2176	craniferina_c24871	CUST_17315_PI416193496	NA	NA	NA	Algae
26643	457	70	249	15	6.092	2.607	1.40E-06	1.61E-05	2177	craniferina_c1380	CUST_2429_PI416193500	NA	NA	NA	Fungus
18257	182	822	52	24	-4.647	-2.216	2.60E-07	4.35E-06	2178	craniferina_c18048	CUST_10858_PI416193496	46124883	XP_386995.1	hypothetical protein FG06819.1 [Gibberella zeae PH-1]	Fungus
27368	1177	4163	116	336	-3.541	-1.824	5.75E-10	4.80E-08	2179	craniferina_c11062	CUST_5221_PI416193496	239612632	EEQ89619.1	conserved hypothetical protein [Ajellomyces dermatitidis ER-3]	Fungus
4060	149	31	60	9	4.678	2.226	2.84E-07	4.66E-06	2180	craniferina_c28162	CUST_20395_PI416193496	NA	NA	NA	Algae
39237	53	234	4	64	-4.28	-2.098	9.72E-08	2.03E-06	2181	craniferina_c16367	CUST_13696_PI416193500	NA	NA	NA	Fungus
32549	15	2	8	0	6.514	2.704	1.80E-06	1.96E-05	2182	craniferina_c18417	CUST_11198_PI416193496	157110110	XP_001650957.1	septin [Aedes aegypti] 	Fungus
15080	130	521	41	72	-4.16	-2.057	6.62E-08	1.52E-06	2183	craniferina_c5391	CUST_1677_PI416193496	NA	NA	NA	Algae
25766	940	70	143	8	13.392	3.743	9.14E-06	7.04E-05	2184	craniferina_c3486	CUST_5338_PI416193500	169768460	XP_001818700.1	hypothetical protein [Aspergillus oryzae RIB40] 	Algae
6556	2367	34	2224	25	61.864	5.951	1.93E-05	0.000128562	2185	craniferina_c12375	CUST_6194_PI416193496	121488520	CAI38843.1	translational elongation factor 1a [Eustalomya sp. 28.iv.2001]	Fungus
5542	28	164	6	42	-5.829	-2.543	1.18E-06	1.41E-05	2186	craniferina_c27780	CUST_20082_PI416193496	NA	NA	NA	Fungus
3234	111	521	41	76	-4.923	-2.3	4.47E-07	6.66E-06	2187	craniferina_c20361	CUST_13052_PI416193496	212529964	XP_002145139.1	sorting nexin Mvp1 [Penicillium marneffei ATCC 18224] 	Algae
22351	169466	36041	2430	11245	4.848	2.277	4.06E-07	6.18E-06	2188	Cr_DMidi_9697C07.ab1	CUST_16445_PI416193500	58260904	XP_567862.1	ATP-dependent protein binding protein [Cryptococcus neoformans var. neoformans JEC21] 	Fungus
25226	37928	10733	3420	112	3.524	1.817	4.53E-10	4.03E-08	2189	craniferina_c3612	CUST_5494_PI416193500	258575929	XP_002542146.1	predicted protein [Uncinocarpus reesii 1704] 	Fungus
14742	26	5	3	3	6.436	2.686	1.78E-06	1.94E-05	2190	craniferina_c16746	CUST_13855_PI416193500	NA	NA	NA	Algae
9934	30	132	3	16	-4.382	-2.132	1.46E-07	2.79E-06	2191	craniferina_c19112	CUST_11856_PI416193496	NA	NA	NA	Fungus
13908	48	183	13	25	-3.92	-1.971	2.50E-08	7.46E-07	2192	craniferina_c17120	CUST_10086_PI416193496	32307548	AAP79179.1	ribosomal protein rpL10 [Bigelowiella natans]	Algae
3169	472	117	54	24	4.074	2.026	4.97E-08	1.23E-06	2193	craniferina_lrc17318	CUST_10236_PI416193496	NA	NA	NA	Fungus
26963	45	227	7	52	-5.035	-2.332	5.29E-07	7.54E-06	2194	craniferina_c8683	CUST_10261_PI416193500	154321758	XP_001560194.1	hypothetical protein BC1G_01026 [Botryotinia fuckeliana B05.10] 	Fungus
5484	27	5	8	2	6.358	2.668	1.76E-06	1.92E-05	2195	craniferina_c14712	CUST_8162_PI416193496	NA	NA	NA	Algae
8129	131	28	32	6	4.66	2.22	2.96E-07	4.81E-06	2196	craniferina_c14661	CUST_8120_PI416193496	NA	NA	NA	Fungus
7013	17	3	2	3	5.75	2.524	1.15E-06	1.38E-05	2197	craniferina_c25526	CUST_17930_PI416193496	169622230	XP_001804524.1	hypothetical protein SNOG_14332 [Phaeosphaeria nodorum SN15] 	Fungus
10895	2	12	1	1	-5.573	-2.478	1.02E-06	1.26E-05	2198	craniferina_c9589	CUST_4183_PI416193496	NA	NA	NA	Fungus
15311	199	797	24	121	-3.997	-1.999	3.64E-08	9.80E-07	2199	craniferina_c26013	CUST_18394_PI416193496	156045703	XP_001589407.1	hypothetical protein SS1G_10046 [Sclerotinia sclerotiorum 1980] 	Algae
12552	1116	285	123	48	3.935	1.976	2.97E-08	8.50E-07	2200	craniferina_c14248	CUST_7774_PI416193496	156050315	XP_001591119.1	hypothetical protein SS1G_07744 [Sclerotinia sclerotiorum 1980] 	Fungus
25075	75	18	5	6	4.316	2.11	1.21E-07	2.40E-06	2201	craniferina_c18947	CUST_14451_PI416193500	115399528	XP_001215353.1	conserved hypothetical protein [Aspergillus terreus NIH2624] 	Fungus
35635	17	123	6	8	-7.517	-2.91	3.15E-06	3.04E-05	2202	craniferina_c10666	CUST_4942_PI416193496	NA	NA	NA	Fungus
12038	524	27	410	5	14.927	3.9	1.11E-05	8.20E-05	2203	craniferina_c23273	CUST_15814_PI416193496	240108679	EER26853.1	Fungal Zn binuclear cluster domain containing protein [Coccidioides posadasii C735 delta SOWgp]	Fungus
23899	96	2	22	0	48.33	5.595	1.92E-05	0.000128237	2204	craniferina_c15805	CUST_9060_PI416193496	NA	NA	NA	Fungus
11840	133	465	9	47	-3.485	-1.801	3.42E-10	3.27E-08	2205	craniferina_c8286	CUST_3314_PI416193496	NA	NA	NA	Fungus
8809	302	60	78	15	5.036	2.332	5.67E-07	7.98E-06	2206	craniferina_c16581	CUST_9675_PI416193496	71001128	XP_755245.1	phenylalanine ammonia-lyase [Aspergillus fumigatus Af293] 	Algae
35139	940	247	47	28	3.818	1.933	1.56E-08	5.32E-07	2207	craniferina_c15606	CUST_13388_PI416193500	258568632	XP_002585060.1	predicted protein [Uncinocarpus reesii 1704] 	Algae
45123	9	94	4	10	-11.384	-3.509	7.66E-06	6.12E-05	2208	craniferina_c1481	CUST_2604_PI416193500	154315980	XP_001557312.1	hypothetical protein BC1G_04562 [Botryotinia fuckeliana B05.10] 	Algae
32833	14944	3859	3806	585	3.819	1.933	1.57E-08	5.33E-07	2209	Cr_DMini_4609G11.ab1	CUST_17160_PI416193500	189198740	XP_001935707.1	dienelactone hydrolase family protein [Pyrenophora tritici-repentis Pt-1C-BFP] 	Fungus
181	106	559	12	85	-5.282	-2.401	7.67E-07	1.00E-05	2210	craniferina_c5485	CUST_7524_PI416193500	189209742	XP_001941203.1	hypothetical protein PTRG_10872 [Pyrenophora tritici-repentis Pt-1C-BFP] 	Fungus
19538	59	758	41	51	-15.316	-3.937	1.15E-05	8.41E-05	2211	Cr_DMini_2305A08.ab1	CUST_16709_PI416193500	159122554	EDP47675.1	"MFS monosaccharide transporter, putative [Aspergillus fumigatus A1163]"	Fungus
34725	402	108	45	10	3.703	1.889	6.95E-09	2.94E-07	2212	craniferina_c16772	CUST_9820_PI416193496	258567664	XP_002584576.1	conserved hypothetical protein [Uncinocarpus reesii 1704] 	Algae
2631	8824	1404	2516	234	6.175	2.626	1.64E-06	1.82E-05	2213	craniferina_c1574	CUST_2739_PI416193500	169598610	XP_001792728.1	hypothetical protein SNOG_02111 [Phaeosphaeria nodorum SN15] 	Fungus
42904	28	103	4	20	-3.661	-1.872	4.52E-09	2.15E-07	2214	craniferina_c13014	CUST_6723_PI416193496	239613612	EEQ90599.1	SPX domain-containing protein [Ajellomyces dermatitidis ER-3]	Fungus
2485	173	30	9	6	5.754	2.525	1.20E-06	1.43E-05	2215	craniferina_c26984	CUST_19330_PI416193496	258565399	XP_002583444.1	diphthamide biosynthesis protein 1 [Uncinocarpus reesii 1704] 	Fungus
28473	137	1799	89	453	-14.798	-3.887	1.12E-05	8.25E-05	2216	Cr_WMidi_8257F03.ab1	CUST_18674_PI416193500	NA	NA	NA	Algae
20370	203	909	38	147	-4.491	-2.167	2.21E-07	3.86E-06	2217	craniferina_c28053	CUST_20316_PI416193496	291183873	EFE39468.1	"MFS multidrug transporter, putative [Trichophyton verrucosum HKI 0517]"	Fungus
22772	6	42	2	15	-7.405	-2.889	3.15E-06	3.04E-05	2218	craniferina_lrc5824	CUST_7875_PI416193500	119497923	XP_001265719.1	terpene synthase metal binding domain protein [Neosartorya fischeri NRRL 181] 	Algae
13395	40	167	4	39	-4.059	-2.021	5.21E-08	1.27E-06	2219	craniferina_c4719	CUST_6708_PI416193500	154297273	XP_001549064.1	plasma membrane phosphatase required for sodium stress response [Botryotinia fuckeliana B05.10] 	Algae
14316	30	124	2	44	-4.03	-2.011	4.71E-08	1.19E-06	2220	craniferina_lrc289	CUST_544_PI416193500	242801549	XP_002483790.1	"nucleoporin Nsp1, putative [Talaromyces stipitatus ATCC 10500] "	Fungus
14564	221	28	28	38	15.894	3.99	1.21E-05	8.78E-05	2221	Cr_DMidi_5473A11.ab1	CUST_15796_PI416193500	NA	NA	NA	Algae
41287	40	208	4	57	-5.097	-2.35	6.28E-07	8.63E-06	2222	craniferina_c8683	CUST_10262_PI416193500	154321758	XP_001560194.1	hypothetical protein BC1G_01026 [Botryotinia fuckeliana B05.10] 	Fungus
34023	777	3768	141	143	-4.906	-2.295	4.98E-07	7.23E-06	2223	craniferina_c11113	CUST_5261_PI416193496	NA	NA	NA	Algae
1156	5573	1283	1067	262	4.353	2.122	1.54E-07	2.91E-06	2224	craniferina_lrc9195	CUST_3901_PI416193496	156061966	XP_001596905.1	hypothetical protein SS1G_01097 [Sclerotinia sclerotiorum 1980] 	Fungus
27902	52	2	23	0	22.579	4.497	1.56E-05	0.000108248	2225	craniferina_c23893	CUST_16396_PI416193496	270267500	YP_003331194.1	cytochrome c oxidase subunit III [Rotaria rotatoria] 	Fungus
10017	315	33	85	16	10.237	3.356	6.52E-06	5.39E-05	2226	craniferina_c11269	CUST_11788_PI416193500	256730479	EEU43830.1	hypothetical protein NECHADRAFT_74036 [Nectria haematococca mpVI 77-13-4]	Fungus
30854	8	75	1	56	-7.947	-2.99	3.82E-06	3.54E-05	2227	craniferina_c13442	CUST_7101_PI416193496	NA	NA	NA	Algae
18982	3729	891	343	149	4.212	2.075	9.82E-08	2.04E-06	2228	craniferina_c1508	CUST_2639_PI416193500	NA	NA	NA	Fungus
19223	74	15	17	6	5.308	2.408	8.61E-07	1.10E-05	2229	craniferina_c15852	CUST_9097_PI416193496	154294335	XP_001547609.1	hypothetical protein BC1G_13940 [Botryotinia fuckeliana B05.10] 	Fungus
20039	7	30	1	3	-4.126	-2.045	7.31E-08	1.64E-06	2230	craniferina_c19436	CUST_14491_PI416193500	NA	NA	NA	Fungus
6710	25	3	13	1	7.517	2.91	3.40E-06	3.24E-05	2231	craniferina_c4749	CUST_6736_PI416193500	238497780	XP_002380125.1	hypothetical protein AFLA_065660 [Aspergillus flavus NRRL3357] 	Fungus
23562	61	269	13	61	-4.42	-2.144	1.98E-07	3.55E-06	2232	craniferina_lrc7303	CUST_2730_PI416193496	NA	NA	NA	Algae
22882	27	2	10	0	13.556	3.761	1.04E-05	7.79E-05	2233	craniferina_c24506	CUST_16973_PI416193496	NA	NA	NA	Fungus
27268	307	65	72	17	4.768	2.253	4.24E-07	6.38E-06	2234	craniferina_c1854	CUST_3168_PI416193500	115442802	XP_001218208.1	conserved hypothetical protein [Aspergillus terreus NIH2624] 	Fungus
13811	156	570	32	98	-3.674	-1.877	6.55E-09	2.83E-07	2235	craniferina_c4231	CUST_6218_PI416193500	NA	NA	NA	Fungus
36259	46	183	12	10	-4.103	-2.037	7.05E-08	1.60E-06	2236	craniferina_c23470	CUST_14901_PI416193500	284028926	YP_003378857.1	thiamine biosynthesis protein ThiC [Kribbella flavida DSM 17836] 	Algae
23217	3	44	1	24	-14.193	-3.827	1.11E-05	8.20E-05	2237	craniferina_c13487	CUST_12678_PI416193500	NA	NA	NA	Fungus
38552	29	4	12	3	8.284	3.05	4.34E-06	3.90E-05	2238	craniferina_c11616	CUST_5611_PI416193496	256720834	EEU34254.1	hypothetical protein NECHADRAFT_85540 [Nectria haematococca mpVI 77-13-4]	Fungus
5758	6547	991	461	310	6.839	2.774	2.57E-06	2.59E-05	2239	craniferina_c23977	CUST_16475_PI416193496	NA	NA	NA	Fungus
21010	4513	1088	917	51	4.092	2.033	6.71E-08	1.54E-06	2240	craniferina_c16284	CUST_9439_PI416193496	NA	NA	NA	Fungus
23590	37	134	2	17	-3.615	-1.854	3.79E-09	1.89E-07	2241	craniferina_c25191	CUST_17613_PI416193496	NA	NA	NA	Fungus
5886	6296	1195	3041	232	4.974	2.314	5.77E-07	8.10E-06	2242	craniferina_lrc8595	CUST_10201_PI416193500	189196154	XP_001934415.1	NADP-specific glutamate dehydrogenase [Pyrenophora tritici-repentis Pt-1C-BFP] 	Fungus
4187	21	140	6	46	-6.484	-2.697	2.11E-06	2.21E-05	2243	craniferina_c6518	CUST_8537_PI416193500	212535106	XP_002147709.1	conidial pigment biosynthesis scytalone dehydratase Arp1 [Penicillium marneffei ATCC 18224] 	Fungus
23412	360	85	97	5	4.157	2.056	8.83E-08	1.89E-06	2244	craniferina_c17811	CUST_14290_PI416193500	238487276	XP_002374876.1	"SWI/SNF family DNA-dependent ATPase Ris1, putative [Aspergillus flavus NRRL3357] "	Fungus
44413	315	61	43	29	5.477	2.453	1.06E-06	1.30E-05	2245	craniferina_c8459	CUST_10089_PI416193500	225560309	EEH08591.1	U4/U6 small nuclear ribonucleoprotein Prp3 [Ajellomyces capsulatus G186AR]	Fungus
17252	1430	7780	118	1663	-5.371	-2.425	9.64E-07	1.20E-05	2246	Cr_DMini_1249C03.ab1	CUST_16587_PI416193500	154310955	XP_001554808.1	hypothetical protein BC1G_06456 [Botryotinia fuckeliana B05.10] 	Fungus
31660	866	180	99	48	4.912	2.296	5.32E-07	7.58E-06	2247	craniferina_c14092	CUST_7651_PI416193496	259489534	CBF89884.1	TPA: PDI related protein A (Eurofung) [Aspergillus nidulans FGSC A4]	Fungus
4854	8232	1572	3230	258	5.045	2.335	6.43E-07	8.77E-06	2248	craniferina_c7102	CUST_8985_PI416193500	240111371	EER29524.1	"Dihydroxy-acid dehydratase, putative [Coccidioides posadasii C735 delta SOWgp]"	Fungus
32457	428	86	150	14	4.861	2.281	5.11E-07	7.37E-06	2249	craniferina_c5838	CUST_7892_PI416193500	67523929	XP_660024.1	hypothetical protein AN2420.2 [Aspergillus nidulans FGSC A4] 	Algae
19821	46	215	11	31	-4.709	-2.235	4.05E-07	6.16E-06	2250	craniferina_c11082	CUST_5233_PI416193496	NA	NA	NA	Algae
11930	6353	1155	3105	264	5.209	2.381	7.85E-07	1.02E-05	2251	craniferina_lrc8595	CUST_10202_PI416193500	189196154	XP_001934415.1	NADP-specific glutamate dehydrogenase [Pyrenophora tritici-repentis Pt-1C-BFP] 	Fungus
26536	78	267	15	11	-3.466	-1.793	4.78E-10	4.18E-08	2252	craniferina_c12891	CUST_6624_PI416193496	NA	NA	NA	Algae
42305	40	337	8	105	-8.367	-3.065	4.63E-06	4.13E-05	2253	craniferina_c8619	CUST_3510_PI416193496	NA	NA	NA	Fungus
10515	310	1423	18	370	-4.499	-2.17	2.52E-07	4.25E-06	2254	craniferina_c1747	CUST_3003_PI416193500	169778135	XP_001823533.1	hypothetical protein [Aspergillus oryzae RIB40] 	Algae
2569	97	22	26	3	4.368	2.127	1.86E-07	3.36E-06	2255	craniferina_c21872	CUST_14493_PI416193496	NA	NA	NA	Algae
23824	10139	51484	2299	8716	-5.117	-2.355	6.91E-07	9.24E-06	2256	craniferina_lrc28420	CUST_20609_PI416193496	NA	NA	NA	Fungus
11147	23	2	2	0	11.998	3.585	8.92E-06	6.91E-05	2257	craniferina_c16580	CUST_9674_PI416193496	NA	NA	NA	Fungus
18938	63	15	9	3	4.193	2.068	1.04E-07	2.13E-06	2258	craniferina_c13097	CUST_6793_PI416193496	NA	NA	NA	Fungus
1780	18	80	5	14	-4.394	-2.136	2.03E-07	3.60E-06	2259	craniferina_c6677	CUST_8688_PI416193500	156062962	XP_001597403.1	hypothetical protein SS1G_01597 [Sclerotinia sclerotiorum 1980] 	Fungus
13993	177	46	22	6	3.836	1.94	2.23E-08	6.87E-07	2260	craniferina_c22968	CUST_14849_PI416193500	156053568	XP_001592710.1	hypothetical protein SS1G_05631 [Sclerotinia sclerotiorum 1980] 	Fungus
15535	880	3163	155	275	-3.622	-1.857	4.64E-09	2.20E-07	2261	craniferina_lrc22665	CUST_15236_PI416193496	NA	NA	NA	Fungus
6092	385	1559	71	294	-4.051	-2.018	6.13E-08	1.44E-06	2262	Cr_WMini_1633G12.ab1	CUST_19223_PI416193500	NA	NA	NA	Algae
42967	17	3	2	1	5.19	2.376	7.89E-07	1.03E-05	2263	craniferina_c18392	CUST_11174_PI416193496	240277063	EER40573.1	HLA class III protein Dom3z [Ajellomyces capsulatus H143]	Algae
22340	358	1231	35	79	-3.445	-1.784	3.83E-10	3.58E-08	2264	craniferina_c1916	CUST_3259_PI416193500	242819184	XP_002487265.1	"nuclear pore complex subunit, putative [Talaromyces stipitatus ATCC 10500] "	Fungus
2598	47	239	18	29	-5.296	-2.405	9.21E-07	1.16E-05	2265	craniferina_c21004	CUST_13665_PI416193496	NA	NA	NA	Fungus
18069	4	69	2	9	-17.81	-4.155	1.43E-05	0.000100269	2266	craniferina_c3990	CUST_1022_PI416193496	NA	NA	NA	Algae
26973	23	103	3	18	-4.423	-2.145	2.25E-07	3.92E-06	2267	craniferina_c13486	CUST_12675_PI416193500	156046208	XP_001589649.1	hypothetical protein SS1G_09371 [Sclerotinia sclerotiorum 1980] 	Algae
38747	449	75	46	26	6.218	2.636	1.92E-06	2.06E-05	2268	craniferina_c11702	CUST_12042_PI416193500	240107431	EER25616.1	Plus-3 domain containing protein [Coccidioides posadasii C735 delta SOWgp]	Fungus
31959	143	612	27	81	-4.291	-2.101	1.52E-07	2.87E-06	2269	craniferina_c1553	CUST_2710_PI416193500	261358508	EEY20936.1	G-protein beta subunit [Verticillium albo-atrum VaMs.102]	Fungus
37386	1751	303	499	80	5.757	2.525	1.41E-06	1.62E-05	2270	craniferina_c4384	CUST_6379_PI416193500	115391201	XP_001213105.1	hypothetical protein ATEG_03927 [Aspergillus terreus NIH2624] 	Algae
23649	387	75	112	23	5.162	2.368	7.77E-07	1.01E-05	2271	craniferina_c16549	CUST_13770_PI416193500	31414576	BAC77268.1	UsoAp [Emericella nidulans]	Fungus
22285	143	25	34	3	5.737	2.52	1.39E-06	1.61E-05	2272	craniferina_c14165	CUST_7707_PI416193496	NA	NA	NA	Fungus
18614	50	5	14	6	13.122	3.714	1.06E-05	7.92E-05	2273	craniferina_c7693	CUST_9455_PI416193500	156051650	XP_001591786.1	predicted protein [Sclerotinia sclerotiorum 1980] 	Fungus
11550	159	30	29	10	5.515	2.463	1.17E-06	1.39E-05	2274	craniferina_c5685	CUST_7720_PI416193500	242791643	XP_002481799.1	"sulfite oxidase, putative [Talaromyces stipitatus ATCC 10500] "	Fungus
35034	44	294	8	46	-6.754	-2.756	2.66E-06	2.67E-05	2275	craniferina_c20636	CUST_13311_PI416193496	NA	NA	NA	Algae
13143	77	14	19	6	6.071	2.602	1.77E-06	1.93E-05	2276	craniferina_c21118	CUST_13773_PI416193496	NA	NA	NA	Fungus
24537	412	105	99	14	3.89	1.96	3.43E-08	9.44E-07	2277	craniferina_c19423	CUST_12159_PI416193496	169594726	XP_001790787.1	hypothetical protein SNOG_00092 [Phaeosphaeria nodorum SN15] 	Fungus
1142	516	47	104	8	10.923	3.449	8.05E-06	6.37E-05	2278	craniferina_c23200	CUST_15745_PI416193496	256723291	EEU36668.1	hypothetical protein NECHADRAFT_97166 [Nectria haematococca mpVI 77-13-4]	Fungus
1365	105	17	33	2	5.869	2.553	1.59E-06	1.78E-05	2279	craniferina_c10991	CUST_11641_PI416193500	145232510	XP_001399699.1	hypothetical protein An02g05630 [Aspergillus niger] 	Algae
19951	207	807	42	94	-3.927	-1.973	4.32E-08	1.12E-06	2280	craniferina_c26746	CUST_19100_PI416193496	NA	NA	NA	Algae
18742	168	33	49	9	5.165	2.369	8.21E-07	1.06E-05	2281	craniferina_c3454	CUST_811_PI416193496	212526474	XP_002143394.1	"COPII vesicle coat protein Sec16, putative [Penicillium marneffei ATCC 18224] "	Fungus
11590	686	158	67	49	4.456	2.156	2.57E-07	4.31E-06	2282	craniferina_c13547	CUST_7187_PI416193496	164662140	XP_001732192.1	hypothetical protein MGL_0785 [Malassezia globosa CBS 7966] 	Fungus
41728	77	22	8	6	3.624	1.858	6.16E-09	2.72E-07	2283	craniferina_c5001	CUST_7011_PI416193500	238485119	XP_002373798.1	exportin KapK [Aspergillus flavus NRRL3357] 	Fungus
32604	130548	11754	4717	1804	11.186	3.484	8.68E-06	6.76E-05	2284	craniferina_c8148	CUST_9849_PI416193500	NA	NA	NA	Algae
28277	75	15	29	3	4.863	2.282	5.78E-07	8.11E-06	2285	craniferina_c11214	CUST_11747_PI416193500	169768476	XP_001818708.1	hypothetical protein [Aspergillus oryzae RIB40] 	Fungus
665	219	838	29	130	-3.821	-1.934	2.49E-08	7.44E-07	2286	craniferina_c23554	CUST_16076_PI416193496	293605994	ZP_06688360.1	glutathione S-transferase [Achromobacter piechaudii ATCC 43553] 	Fungus
38801	179	32	36	6	5.658	2.5	1.39E-06	1.60E-05	2287	craniferina_c14478	CUST_7969_PI416193496	NA	NA	NA	Fungus
34825	105	21	12	14	5.755	2.525	1.50E-06	1.71E-05	2288	craniferina_c26506	CUST_18864_PI416193496	156045681	XP_001589396.1	hypothetical protein SS1G_10035 [Sclerotinia sclerotiorum 1980] 	Fungus
22913	122	15	13	5	8.478	3.084	5.14E-06	4.47E-05	2289	craniferina_c5027	CUST_7035_PI416193500	70992351	XP_751024.1	meiotic recombination protein Mre11 [Aspergillus fumigatus Af293] 	Fungus
44495	309	68	65	17	4.566	2.191	3.41E-07	5.38E-06	2290	craniferina_c12611	CUST_6396_PI416193496	261357498	EEY19926.1	conserved hypothetical protein [Verticillium albo-atrum VaMs.102]	Fungus
13848	258	35	104	12	7.371	2.882	3.73E-06	3.48E-05	2291	craniferina_c27466	CUST_19790_PI416193496	240106815	EER25002.1	"Dynein heavy chain, cytosolic , putative [Coccidioides posadasii C735 delta SOWgp]"	Fungus
10505	972	4354	81	430	-4.475	-2.162	2.79E-07	4.60E-06	2292	craniferina_c8308	CUST_3328_PI416193496	296417986	XP_002838628.1	hypothetical protein [Tuber melanosporum Mel28] 	Algae
43075	383	1714	34	509	-4.361	-2.125	2.14E-07	3.76E-06	2293	craniferina_c8251	CUST_3290_PI416193496	154294049	XP_001547468.1	hypothetical protein BC1G_14058 [Botryotinia fuckeliana B05.10] 	Algae
20907	66	257	13	24	-3.922	-1.972	4.49E-08	1.15E-06	2294	craniferina_c14294	CUST_12946_PI416193500	169777229	XP_001823080.1	hypothetical protein [Aspergillus oryzae RIB40] 	Fungus
38218	56	210	17	22	-3.911	-1.967	4.27E-08	1.11E-06	2295	craniferina_c3445	CUST_5276_PI416193500	NA	NA	NA	Fungus
34521	2853	594	322	73	4.809	2.266	5.43E-07	7.71E-06	2296	craniferina_c6129	CUST_8158_PI416193500	159131629	EDP56742.1	"Hsp70 family chaperone Lhs1/Orp150, putative [Aspergillus fumigatus A1163]"	Fungus
33368	248	2770	131	340	-12.148	-3.603	9.87E-06	7.47E-05	2297	craniferina_c8223	CUST_9896_PI416193500	189195332	XP_001934004.1	F-box domain containing protein [Pyrenophora tritici-repentis Pt-1C-BFP] 	Fungus
42968	315	1388	11	353	-4.32	-2.111	1.95E-07	3.50E-06	2298	craniferina_c1747	CUST_3004_PI416193500	169778135	XP_001823533.1	hypothetical protein [Aspergillus oryzae RIB40] 	Algae
30148	58	862	27	104	-15.758	-3.978	1.39E-05	9.84E-05	2299	craniferina_c9503	CUST_4119_PI416193496	242796281	XP_002482766.1	conserved hypothetical protein [Talaromyces stipitatus ATCC 10500] 	Fungus
13856	8767	46341	2048	10071	-5.302	-2.406	1.04E-06	1.28E-05	2300	craniferina_c16026	CUST_9231_PI416193496	289616232	CBI57028.1	unnamed protein product [Sordaria macrospora]	Fungus
2594	52	10	9	0	5.243	2.39	9.82E-07	1.22E-05	2301	craniferina_lrc1027	CUST_1849_PI416193500	296805497	XP_002843573.1	conserved hypothetical protein [Arthroderma otae CBS 113480] 	Fungus
28745	18622	4446	2863	1078	4.235	2.082	1.48E-07	2.81E-06	2302	Cr_DMidi_9697A11.ab1	CUST_16410_PI416193500	169619044	XP_001802935.1	hypothetical protein SNOG_12715 [Phaeosphaeria nodorum SN15] 	Fungus
13669	13879	2495	2794	445	5.553	2.473	1.33E-06	1.54E-05	2303	craniferina_c25728	CUST_18119_PI416193496	NA	NA	NA	Fungus
43825	530	13	57	12	55.293	5.789	2.36E-05	0.000151802	2304	craniferina_c21833	CUST_14713_PI416193500	238501934	XP_002382201.1	"small nucleolar ribonucleoprotein complex subunit, putative [Aspergillus flavus NRRL3357] "	Fungus
20162	211	14	58	5	15.26	3.932	1.37E-05	9.72E-05	2305	craniferina_c6502	CUST_8514_PI416193500	242801340	XP_002483743.1	conserved hypothetical protein [Talaromyces stipitatus ATCC 10500] 	Fungus
44927	13	92	2	10	-7.172	-2.842	3.51E-06	3.31E-05	2306	craniferina_c15661	CUST_13411_PI416193500	119496523	XP_001265035.1	hypothetical protein NFIA_018390 [Neosartorya fischeri NRRL 181] 	Fungus
34073	83	370	13	28	-4.489	-2.166	3.06E-07	4.94E-06	2307	craniferina_c11569	CUST_5579_PI416193496	154294013	XP_001547450.1	hypothetical protein BC1G_14040 [Botryotinia fuckeliana B05.10] 	Fungus
16152	2	15	1	3	-6.071	-2.602	1.93E-06	2.07E-05	2308	Cr_WMidi_8257D07.ab1	CUST_18638_PI416193500	169617391	XP_001802110.1	hypothetical protein SNOG_11873 [Phaeosphaeria nodorum SN15] 	Fungus
27029	1173	291	205	31	4.009	2.003	6.52E-08	1.51E-06	2309	craniferina_c21880	CUST_14500_PI416193496	212529476	XP_002144895.1	conserved hypothetical protein [Penicillium marneffei ATCC 18224] 	Algae
15241	264	50	118	4	4.958	2.31	6.78E-07	9.12E-06	2310	craniferina_c5939	CUST_7979_PI416193500	225560238	EEH08520.1	conserved hypothetical protein [Ajellomyces capsulatus G186AR]	Algae
42389	21154	77059	1312	5905	-3.64	-1.864	8.40E-09	3.38E-07	2311	craniferina_lrc264	CUST_15_PI416193496	156046687	XP_001589722.1	predicted protein [Sclerotinia sclerotiorum 1980] 	Fungus
23280	830	184	149	34	4.519	2.176	3.29E-07	5.23E-06	2312	craniferina_c14168	CUST_7710_PI416193496	296416979	XP_002838145.1	hypothetical protein [Tuber melanosporum Mel28] 	Fungus
31822	518	78	205	16	6.452	2.69	2.48E-06	2.51E-05	2313	craniferina_c7762	CUST_3003_PI416193496	NA	NA	NA	Fungus
10534	167	37	73	10	4.407	2.14	2.55E-07	4.29E-06	2314	craniferina_lrc563	CUST_1041_PI416193500	67516261	XP_658016.1	hypothetical protein AN0412.2 [Aspergillus nidulans FGSC A4] 	Fungus
37024	81	375	25	76	-4.699	-2.233	4.96E-07	7.20E-06	2315	craniferina_c21617	CUST_14253_PI416193496	159124483	EDP49601.1	"alkaline serine protease AorO, putative [Aspergillus fumigatus A1163]"	Fungus
1152	9047	735	1945	151	12.3	3.621	1.04E-05	7.81E-05	2316	craniferina_c17943	CUST_10763_PI416193496	NA	NA	NA	Fungus
26449	37	7	4	5	6.714	2.747	2.86E-06	2.82E-05	2317	craniferina_c14230	CUST_7763_PI416193496	NA	NA	NA	Fungus
11723	4904	1453	490	198	3.385	1.759	2.44E-10	2.57E-08	2318	craniferina_c18173	CUST_10969_PI416193496	225554428	EEH02726.1	RNA exonuclease [Ajellomyces capsulatus G186AR]	Fungus
4586	1470	19	447	18	101.671	6.668	2.69E-05	0.000168662	2319	craniferina_c3288	CUST_5085_PI416193500	189198059	XP_001935367.1	predicted protein [Pyrenophora tritici-repentis Pt-1C-BFP] 	Fungus
36169	7341	92998	4859	7219	-14.525	-3.86	1.33E-05	9.52E-05	2320	craniferina_c1142	CUST_2041_PI416193500	NA	NA	NA	Fungus
6632	284	2123	121	92	-7.939	-2.989	4.68E-06	4.16E-05	2321	craniferina_c8627	CUST_3515_PI416193496	242804092	XP_002484306.1	"glutamyl-tRNA(gln) amidotransferase subunit A, putative [Talaromyces stipitatus ATCC 10500] "	Fungus
31780	461	84	89	25	5.589	2.482	1.44E-06	1.65E-05	2322	craniferina_c5210	CUST_7228_PI416193500	239615358	EEQ92345.1	conserved hypothetical protein [Ajellomyces dermatitidis ER-3]	Fungus
30928	1189	5189	123	465	-4.368	-2.127	2.46E-07	4.18E-06	2323	craniferina_c7356	CUST_9182_PI416193500	296420362	XP_002839739.1	hypothetical protein [Tuber melanosporum Mel28] 	Fungus
30825	4	20	2	5	-5.356	-2.421	1.16E-06	1.39E-05	2324	craniferina_c18950	CUST_11704_PI416193496	NA	NA	NA	Algae
10858	12	275	4	52	-24.158	-4.594	1.94E-05	0.000129393	2325	craniferina_c5893	CUST_7938_PI416193500	145256020	XP_001402399.1	hypothetical protein An10g00050 [Aspergillus niger CBS 513.88] 	Fungus
7289	273	928	41	32	-3.42	-1.774	6.34E-10	5.16E-08	2326	craniferina_c15680	CUST_13421_PI416193500	170572350	XP_001892075.1	hypothetical protein Bm1_02890 [Brugia malayi] 	Algae
27919	137	521	12	124	-3.734	-1.901	1.91E-08	6.17E-07	2327	craniferina_c27834	CUST_20131_PI416193496	226496677	NP_001142851.1	hypothetical protein LOC100275245 [Zea mays] 	Algae
19990	48	587	12	135	-12.34	-3.625	1.07E-05	7.94E-05	2328	craniferina_c26382	CUST_18745_PI416193496	169598514	XP_001792680.1	hypothetical protein SNOG_02061 [Phaeosphaeria nodorum SN15] 	Fungus
15571	32	247	6	12	-7.815	-2.966	4.63E-06	4.12E-05	2329	craniferina_c16240	CUST_13645_PI416193500	NA	NA	NA	Fungus
27328	36537	10347	4877	613	3.515	1.814	2.49E-09	1.39E-07	2330	craniferina_lrc552	CUST_1025_PI416193500	189204426	XP_001938548.1	tyrosine-protein phosphatase non-receptor type 6 [Pyrenophora tritici-repentis Pt-1C-BFP] 	Fungus
30249	15	86	4	22	-5.613	-2.489	1.51E-06	1.71E-05	2331	craniferina_c17790	CUST_10628_PI416193496	NA	NA	NA	Fungus
14392	76	20	10	3	3.892	1.96	4.52E-08	1.16E-06	2332	craniferina_c15939	CUST_13523_PI416193500	242781035	XP_002479719.1	conserved hypothetical protein [Talaromyces stipitatus ATCC 10500] 	Fungus
38227	36	5	8	5	8.271	3.048	5.20E-06	4.51E-05	2333	craniferina_c15039	CUST_8444_PI416193496	296827594	XP_002851194.1	conserved hypothetical protein [Arthroderma otae CBS 113480] 	Fungus
21188	63	11	15	8	6.476	2.695	2.64E-06	2.65E-05	2334	craniferina_c19943	CUST_12650_PI416193496	256727883	EEU41242.1	hypothetical protein NECHADRAFT_46180 [Nectria haematococca mpVI 77-13-4]	Algae
27275	143	676	12	145	-4.673	-2.224	4.95E-07	7.19E-06	2335	craniferina_c9869	CUST_4387_PI416193496	169619850	XP_001803337.1	hypothetical protein SNOG_13123 [Phaeosphaeria nodorum SN15] 	Fungus
1546	245	13	52	12	26.173	4.71	2.03E-05	0.000134217	2336	craniferina_c4422	CUST_6426_PI416193500	NA	NA	NA	Fungus
19886	18	2	8	0	7.909	2.983	4.75E-06	4.20E-05	2337	craniferina_c20303	CUST_12998_PI416193496	296418818	XP_002839022.1	hypothetical protein [Tuber melanosporum Mel28] 	Algae
39344	189	45	8	4	4.167	2.059	1.35E-07	2.62E-06	2338	craniferina_c1772	CUST_3045_PI416193500	189211678	XP_001942168.1	cytochrome P450 [Pyrenophora tritici-repentis Pt-1C-BFP] 	Algae
23662	13	2	3	0	6.742	2.753	3.07E-06	2.98E-05	2339	craniferina_c19998	CUST_12704_PI416193496	NA	NA	NA	Fungus
7535	8	109	3	33	-14.772	-3.885	1.39E-05	9.84E-05	2340	craniferina_c7168	CUST_2649_PI416193496	119183178	XP_001242653.1	hypothetical protein CIMG_06549 [Coccidioides immitis RS]	Fungus
19630	19638	5580	544	549	3.529	1.819	3.41E-09	1.74E-07	2341	craniferina_c6647	CUST_8663_PI416193500	NA	NA	NA	Fungus
25205	19	75	4	16	-3.917	-1.97	5.34E-08	1.30E-06	2342	craniferina_c3351	CUST_765_PI416193496	238501324	XP_002381896.1	conserved hypothetical protein [Aspergillus flavus NRRL3357] 	Fungus
38240	11	48	3	9	-4.641	-2.214	4.73E-07	6.95E-06	2343	craniferina_c8950	CUST_10437_PI416193500	169610607	XP_001798722.1	hypothetical protein SNOG_08409 [Phaeosphaeria nodorum SN15] 	Algae
36716	376	95	98	7	3.887	1.959	4.70E-08	1.19E-06	2344	craniferina_c17811	CUST_14289_PI416193500	238487276	XP_002374876.1	"SWI/SNF family DNA-dependent ATPase Ris1, putative [Aspergillus flavus NRRL3357] "	Fungus
34942	1150	4834	159	521	-4.213	-2.075	1.67E-07	3.09E-06	2345	craniferina_c24620	CUST_17079_PI416193496	189200889	XP_001936781.1	conserved hypothetical protein [Pyrenophora tritici-repentis Pt-1C-BFP] 	Algae
2547	2559	522	401	47	4.873	2.285	6.81E-07	9.14E-06	2346	craniferina_c23148	CUST_15693_PI416193496	169612219	XP_001799527.1	hypothetical protein SNOG_09228 [Phaeosphaeria nodorum SN15] 	Fungus
8178	5250	1403	576	67	3.73	1.899	2.07E-08	6.51E-07	2347	craniferina_c1527	CUST_2670_PI416193500	145252168	XP_001397597.1	hypothetical protein An16g02850 [Aspergillus niger] 	Algae
14460	84	303	23	37	-3.661	-1.872	1.29E-08	4.64E-07	2348	craniferina_c11030	CUST_5195_PI416193496	NA	NA	NA	Fungus
7018	878	190	258	37	4.566	2.191	4.14E-07	6.26E-06	2349	craniferina_c15785	CUST_9042_PI416193496	NA	NA	NA	Fungus
37639	5332	1266	790	46	4.183	2.064	1.51E-07	2.86E-06	2350	craniferina_c1485	CUST_2609_PI416193500	296424357	XP_002841715.1	hypothetical protein [Tuber melanosporum Mel28] 	Fungus
44442	2	14	0	1	-6.014	-2.588	2.03E-06	2.14E-05	2351	craniferina_c4599	CUST_1297_PI416193496	NA	NA	NA	Fungus
38809	70	325	13	85	-4.595	-2.2	4.47E-07	6.66E-06	2352	craniferina_c12749	CUST_6509_PI416193496	169614039	XP_001800436.1	hypothetical protein SNOG_10154 [Phaeosphaeria nodorum SN15] 	Fungus
42650	250	32	140	9	7.366	2.881	4.13E-06	3.76E-05	2353	craniferina_c4528	CUST_6527_PI416193500	291181761	EFE37504.1	hypothetical protein TRV_07845 [Trichophyton verrucosum HKI 0517]	Algae
43991	82	17	26	0	4.668	2.223	5.13E-07	7.38E-06	2354	craniferina_c7228	CUST_9081_PI416193500	154302115	XP_001551468.1	hypothetical protein BC1G_09738 [Botryotinia fuckeliana B05.10] 	Fungus
8506	37	174	5	17	-4.655	-2.219	5.04E-07	7.29E-06	2355	craniferina_c8083	CUST_9785_PI416193500	154304994	XP_001552900.1	hypothetical protein BC1G_08587 [Botryotinia fuckeliana B05.10] 	Fungus
5896	5	60	3	30	-12.216	-3.611	1.09E-05	8.07E-05	2356	craniferina_c7856	CUST_9592_PI416193500	NA	NA	NA	Fungus
6505	1841	439	205	51	4.197	2.069	1.64E-07	3.06E-06	2357	craniferina_c19258	CUST_11997_PI416193496	154323734	XP_001561181.1	hypothetical protein BC1G_00266 [Botryotinia fuckeliana B05.10] 	Fungus
20906	15713	3721	1158	204	4.22	2.077	1.74E-07	3.19E-06	2358	craniferina_c2575	CUST_4189_PI416193500	240107775	EER25954.1	hypothetical protein CPC735_043980 [Coccidioides posadasii C735 delta SOWgp]	Fungus
10820	223	861	14	146	-3.835	-1.939	3.62E-08	9.75E-07	2359	craniferina_lrc28326	CUST_20522_PI416193496	NA	NA	NA	Fungus
37315	5580	826	1045	184	6.773	2.76	3.26E-06	3.13E-05	2360	craniferina_c15100	CUST_13192_PI416193500	237842873	XP_002370734.1	"polyubiquitin, putative [Toxoplasma gondii ME49] "	Fungus
21590	674	127	168	17	5.224	2.385	1.10E-06	1.33E-05	2361	craniferina_c1097	CUST_1969_PI416193500	121702203	XP_001269366.1	CHY zinc finger domain protein [Aspergillus clavatus NRRL 1] 	Fungus
12178	3396	589	1869	161	5.386	2.429	1.32E-06	1.54E-05	2362	craniferina_c25721	CUST_18112_PI416193496	296411008	XP_002835227.1	hypothetical protein [Tuber melanosporum Mel28] 	Fungus
28137	443	21	145	16	33.49	5.066	2.27E-05	0.00014668	2363	craniferina_c19691	CUST_12409_PI416193496	NA	NA	NA	Algae
5829	103	361	19	33	-3.542	-1.825	4.88E-09	2.27E-07	2364	craniferina_c16070	CUST_9265_PI416193496	NA	NA	NA	Algae
13568	51	189	10	18	-3.723	-1.896	2.11E-08	6.60E-07	2365	craniferina_c24619	CUST_17078_PI416193496	NA	NA	NA	Algae
17860	7742	1606	1729	424	4.871	2.284	7.19E-07	9.55E-06	2366	craniferina_c27257	CUST_19591_PI416193496	NA	NA	NA	Fungus
40818	230	64	20	10	3.58	1.84	7.24E-09	3.02E-07	2367	craniferina_c7261	CUST_2700_PI416193496	242823693	XP_002488110.1	conserved hypothetical protein [Talaromyces stipitatus ATCC 10500] 	Fungus
29589	535	120	110	12	4.416	2.143	3.13E-07	5.03E-06	2368	craniferina_c16906	CUST_9925_PI416193496	121700170	XP_001268350.1	"spindle pole body component, putative [Aspergillus clavatus NRRL 1] "	Algae
35002	34	138	8	26	-4.051	-2.018	9.57E-08	2.00E-06	2369	craniferina_c7736	CUST_2985_PI416193496	NA	NA	NA	Fungus
2717	15	63	6	9	-4.421	-2.144	3.17E-07	5.07E-06	2370	craniferina_c3387	CUST_5210_PI416193500	154315976	XP_001557310.1	hypothetical protein BC1G_04560 [Botryotinia fuckeliana B05.10] 	Fungus
15909	5884	1268	1221	292	4.656	2.219	5.26E-07	7.51E-06	2371	craniferina_c850	CUST_82_PI416193496	NA	NA	NA	Fungus
31812	21	99	6	4	-4.77	-2.254	6.39E-07	8.73E-06	2372	craniferina_c12467	CUST_6275_PI416193496	NA	NA	NA	Fungus
37032	336	68	118	3	4.762	2.251	6.32E-07	8.66E-06	2373	craniferina_c12566	CUST_6358_PI416193496	289620653	CBI52784.1	unnamed protein product [Sordaria macrospora]	Fungus
41587	440	80	154	2	5.296	2.405	1.23E-06	1.46E-05	2374	craniferina_c5753	CUST_7791_PI416193500	296808223	XP_002844450.1	conserved hypothetical protein [Arthroderma otae CBS 113480] 	Fungus
38105	38	186	7	11	-5.002	-2.323	8.74E-07	1.11E-05	2375	craniferina_c4109	CUST_1073_PI416193496	NA	NA	NA	Fungus
39654	1267	348	77	33	3.647	1.867	1.39E-08	4.92E-07	2376	craniferina_c15606	CUST_13387_PI416193500	258568632	XP_002585060.1	predicted protein [Uncinocarpus reesii 1704] 	Algae
26510	35	5	8	3	8.21	3.037	5.56E-06	4.74E-05	2377	craniferina_c27886	CUST_20177_PI416193496	226287725	EEH43238.1	GPI ethanolamine phosphate transferase [Paracoccidioides brasiliensis Pb18]	Fungus
35909	1133	307	180	48	3.695	1.885	2.01E-08	6.41E-07	2378	craniferina_c27726	CUST_20032_PI416193496	295664456	XP_002792780.1	26S proteasome non-ATPase regulatory subunit 11 [Paracoccidioides brasiliensis Pb01] 	Fungus
38938	5969	39514	3065	4277	-7.169	-2.842	4.03E-06	3.68E-05	2379	craniferina_c4331	CUST_6317_PI416193500	169597227	XP_001792037.1	hypothetical protein SNOG_01397 [Phaeosphaeria nodorum SN15] 	Fungus
4848	139	563	43	58	-4.162	-2.057	1.65E-07	3.07E-06	2380	craniferina_c21726	CUST_14354_PI416193496	NA	NA	NA	Algae
31230	2179	7839	125	587	-3.595	-1.846	9.10E-09	3.55E-07	2381	craniferina_c3218	CUST_5011_PI416193500	238505974	XP_002384189.1	"cytochrome c oxidase subunit VIa, putative [Aspergillus flavus NRRL3357] "	Algae
29840	4754	1246	401	65	3.809	1.929	3.78E-08	1.01E-06	2382	craniferina_c5581	CUST_7609_PI416193500	240108484	EER26658.1	hypothetical protein CPC735_008310 [Coccidioides posadasii C735 delta SOWgp]	Fungus
34417	31	109	5	4	-3.614	-1.854	1.10E-08	4.09E-07	2383	craniferina_c8908	CUST_3700_PI416193496	NA	NA	NA	Fungus
40633	46	9	8	1	4.785	2.259	6.77E-07	9.12E-06	2384	craniferina_lrc784	CUST_1417_PI416193500	261192866	XP_002622839.1	SWIRM domain-containing protein [Ajellomyces dermatitidis SLH14081] 	Algae
29039	143	31	52	2	4.429	2.147	3.48E-07	5.47E-06	2385	craniferina_c26834	CUST_19186_PI416193496	255932479	XP_002557796.1	Pc12g09700 [Penicillium chrysogenum Wisconsin 54-1255] 	Fungus
32384	87830	24135	10882	2005	3.628	1.859	1.29E-08	4.65E-07	2386	Cr_WMini_3841E01.ab1	CUST_19661_PI416193500	NA	NA	NA	Fungus
39779	51	205	18	12	-4.206	-2.072	1.94E-07	3.49E-06	2387	craniferina_c3519	CUST_5380_PI416193500	240106537	EER24725.1	"proteasome component, putative [Coccidioides posadasii C735 delta SOWgp]"	Fungus
11050	59	4	7	2	17.39	4.12	1.78E-05	0.000120307	2388	craniferina_c9296	CUST_10649_PI416193500	296411044	XP_002835245.1	hypothetical protein [Tuber melanosporum Mel28] 	Fungus
23348	79	383	15	118	-4.764	-2.252	6.69E-07	9.05E-06	2389	craniferina_lrc28333	CUST_20527_PI416193496	154294960	XP_001547918.1	hypothetical protein BC1G_13346 [Botryotinia fuckeliana B05.10] 	Algae
30658	150	523	17	56	-3.483	-1.801	3.27E-09	1.68E-07	2390	craniferina_lrc329	CUST_624_PI416193500	156052341	XP_001592097.1	hypothetical protein SS1G_06336 [Sclerotinia sclerotiorum 1980] 	Fungus
3327	1560	360	142	68	4.367	2.127	3.06E-07	4.94E-06	2391	craniferina_c2693	CUST_525_PI416193496	240104779	EER22974.1	C2H2 type zinc finger containing protein [Coccidioides posadasii C735 delta SOWgp]	Fungus
1991	30	119	5	19	-3.994	-1.998	8.60E-08	1.85E-06	2392	craniferina_c1466	CUST_2580_PI416193500	119196113	XP_001248660.1	hypothetical protein CIMG_02431 [Coccidioides immitis RS]	Fungus
8974	15	105	7	15	-7.76	-2.956	5.12E-06	4.46E-05	2393	craniferina_c27380	CUST_15220_PI416193500	189208696	XP_001940681.1	predicted protein [Pyrenophora tritici-repentis Pt-1C-BFP] 	Fungus
29229	12	55	2	18	-4.324	-2.112	2.72E-07	4.52E-06	2394	craniferina_c20680	CUST_13355_PI416193496	NA	NA	NA	Fungus
4157	51	189	4	40	-3.663	-1.873	1.71E-08	5.67E-07	2395	craniferina_c18952	CUST_11706_PI416193496	NA	NA	NA	Fungus
38791	6	44	1	32	-5.741	-2.521	1.87E-06	2.02E-05	2396	craniferina_c2989	CUST_633_PI416193496	NA	NA	NA	Fungus
36507	13833	2309	2360	492	6.032	2.593	2.31E-06	2.38E-05	2397	craniferina_lrc1375	CUST_165_PI416193496	295659116	XP_002790117.1	hsp70-like protein [Paracoccidioides brasiliensis Pb01] 	Fungus
42232	86	295	13	41	-3.454	-1.788	2.45E-09	1.37E-07	2398	craniferina_c6158	CUST_8188_PI416193500	295674861	XP_002797976.1	conserved hypothetical protein [Paracoccidioides brasiliensis Pb01] 	Algae
35660	548	5006	351	466	-10.403	-3.379	9.17E-06	7.05E-05	2399	craniferina_c14042	CUST_12841_PI416193500	6850900	CAB71063.1	copia-type polyprotein [Arabidopsis thaliana]	Fungus
18652	130	482	16	90	-3.667	-1.875	1.78E-08	5.84E-07	2400	craniferina_c10800	CUST_11514_PI416193500	67901828	XP_681170.1	hypothetical protein AN7901.2 [Aspergillus nidulans FGSC A4] 	Fungus
22280	146	26	48	13	5.85	2.548	2.07E-06	2.18E-05	2401	craniferina_c1175	CUST_2093_PI416193500	240107380	EER25565.1	hypothetical protein CPC735_066650 [Coccidioides posadasii C735 delta SOWgp]	Fungus
14475	257	1076	62	129	-4.262	-2.092	2.36E-07	4.05E-06	2402	craniferina_lrc2501	CUST_4104_PI416193500	242784354	XP_002480370.1	"cell wall protein, putative [Talaromyces stipitatus ATCC 10500] "	Fungus
39952	264	72	17	15	3.728	1.898	2.69E-08	7.85E-07	2403	Cr_DMidi_9697E07.ab1	CUST_16487_PI416193500	154301497	XP_001551161.1	hypothetical protein BC1G_10418 [Botryotinia fuckeliana B05.10] 	Fungus
38751	1262	5119	271	345	-4.111	-2.039	1.47E-07	2.80E-06	2404	craniferina_c4190	CUST_6166_PI416193500	242796106	XP_002482730.1	Phe-inhibited DAHP synthase AroG [Talaromyces stipitatus ATCC 10500] 	Algae
41744	30	748	15	62	-27.111	-4.761	2.30E-05	0.000148145	2405	craniferina_c1252	CUST_146_PI416193496	NA	NA	NA	Fungus
1941	13270	2754	6087	85	4.502	2.171	4.43E-07	6.62E-06	2406	craniferina_lrc334	CUST_632_PI416193500	169598380	XP_001792613.1	hypothetical protein SNOG_01992 [Phaeosphaeria nodorum SN15] 	Fungus
27472	33	167	3	13	-5.034	-2.332	1.01E-06	1.25E-05	2407	craniferina_c13863	CUST_7460_PI416193496	NA	NA	NA	Fungus
19501	3201	764	288	105	4.206	2.072	2.06E-07	3.64E-06	2408	craniferina_lrc130	CUST_250_PI416193500	154310329	XP_001554496.1	hypothetical protein BC1G_07084 [Botryotinia fuckeliana B05.10] 	Fungus
28705	3	37	1	26	-11.773	-3.557	1.14E-05	8.39E-05	2409	craniferina_c1851	CUST_3162_PI416193500	NA	NA	NA	Fungus
29712	94	312	13	22	-3.334	-1.737	2.86E-10	2.89E-08	2410	craniferina_c6158	CUST_8187_PI416193500	295674861	XP_002797976.1	conserved hypothetical protein [Paracoccidioides brasiliensis Pb01] 	Algae
6873	23	3	10	1	8.092	3.017	5.76E-06	4.88E-05	2411	craniferina_c19837	CUST_12550_PI416193496	NA	NA	NA	Fungus
5403	574	2	174	0	239.108	7.902	3.33E-05	0.00020032	2412	craniferina_c20244	CUST_14563_PI416193500	NA	NA	NA	Fungus
25477	11	64	5	23	-6.333	-2.663	2.95E-06	2.88E-05	2413	craniferina_c13062	CUST_6766_PI416193496	NA	NA	NA	Fungus
19605	2	8	0	3	-4.299	-2.104	2.74E-07	4.55E-06	2414	craniferina_lrc12756	CUST_12463_PI416193500	295646697	ADG23099.1	molecular chaperone [Rhizoplaca chrysoleuca]	Fungus
36403	218	33	88	9	6.469	2.693	3.16E-06	3.05E-05	2415	craniferina_c27612	CUST_19929_PI416193496	239612844	EEQ89831.1	C2H2 transcription factor [Ajellomyces dermatitidis ER-3]	Algae
416	232	797	28	81	-3.439	-1.782	2.47E-09	1.38E-07	2416	craniferina_c26312	CUST_18676_PI416193496	261352398	EEY14826.1	conserved hypothetical protein [Verticillium albo-atrum VaMs.102]	Algae
23324	1677	379	337	99	4.474	2.161	4.31E-07	6.47E-06	2417	craniferina_c6664	CUST_8676_PI416193500	156036026	XP_001586124.1	hypothetical protein SS1G_12699 [Sclerotinia sclerotiorum 1980] 	Fungus
38610	980	208	71	38	4.753	2.249	7.01E-07	9.34E-06	2418	craniferina_c6514	CUST_8531_PI416193500	156061687	XP_001596766.1	hypothetical protein SS1G_02989 [Sclerotinia sclerotiorum 1980] 	Fungus
35849	170	23	55	13	8.154	3.028	6.01E-06	5.06E-05	2419	craniferina_c9445	CUST_10741_PI416193500	169783914	XP_001826419.1	hypothetical protein [Aspergillus oryzae RIB40] 	Algae
6602	758	145	268	31	5.124	2.357	1.14E-06	1.37E-05	2420	craniferina_c13023	CUST_6731_PI416193496	NA	NA	NA	Algae
12710	21	96	5	22	-4.467	-2.159	4.29E-07	6.46E-06	2421	craniferina_c6136	CUST_2053_PI416193496	119482752	XP_001261404.1	oxidoreductase [Neosartorya fischeri NRRL 181] 	Algae
36515	100	448	17	62	-4.488	-2.166	4.50E-07	6.69E-06	2422	craniferina_c12300	CUST_6135_PI416193496	226288365	EEH43877.1	MGMT family protein [Paracoccidioides brasiliensis Pb18]	Fungus
729	108	380	18	17	-3.542	-1.824	7.66E-09	3.15E-07	2423	craniferina_c15538	CUST_8841_PI416193496	291184328	EFE39871.1	conserved hypothetical protein [Trichophyton verrucosum HKI 0517]	Fungus
17855	341	73	38	11	4.702	2.233	6.71E-07	9.06E-06	2424	craniferina_c9592	CUST_4186_PI416193496	258563858	XP_002582674.1	conserved hypothetical protein [Uncinocarpus reesii 1704] 	Algae
15594	11	49	4	10	-4.543	-2.184	5.08E-07	7.35E-06	2425	craniferina_c21337	CUST_13982_PI416193496	242821871	XP_002487769.1	zinc-binding oxidoreductase CipB [Talaromyces stipitatus ATCC 10500] 	Fungus
16341	1271	5856	137	452	-4.618	-2.207	5.83E-07	8.15E-06	2426	craniferina_c10751	CUST_11480_PI416193500	NA	NA	NA	Fungus
24361	3	73	1	40	-25.08	-4.648	2.34E-05	0.000150479	2427	Cr_WMidi_7201C01.ab1	CUST_18336_PI416193500	NA	NA	NA	Fungus
29445	181	49	18	8	3.683	1.881	2.37E-08	7.15E-07	2428	craniferina_c15104	CUST_8495_PI416193496	291177396	EFE33190.1	hypothetical protein ARB_07942 [Arthroderma benhamiae CBS 112371]	Fungus
23471	28	99	2	15	-3.457	-1.789	3.51E-09	1.78E-07	2429	craniferina_c22130	CUST_14737_PI416193496	NA	NA	NA	Fungus
10608	142	28	26	11	5.414	2.437	1.61E-06	1.80E-05	2430	craniferina_c9923	CUST_10986_PI416193500	189189132	XP_001930905.1	conserved hypothetical protein [Pyrenophora tritici-repentis Pt-1C-BFP] 	Fungus
23776	99	378	11	76	-3.801	-1.926	4.70E-08	1.19E-06	2431	craniferina_lrc236	CUST_448_PI416193500	295662629	XP_002791868.1	fluconazole resistance protein [Paracoccidioides brasiliensis Pb01] 	Fungus
8715	86	301	20	25	-3.567	-1.835	1.00E-08	3.83E-07	2432	craniferina_c4486	CUST_1240_PI416193496	189192490	XP_001932584.1	vesicle-fusing ATPase [Pyrenophora tritici-repentis Pt-1C-BFP] 	Fungus
41625	405	38	107	4	10.495	3.392	9.92E-06	7.49E-05	2433	craniferina_c22509	CUST_15091_PI416193496	259488199	CBF87466.1	"TPA: short-chain dehydrogenase/reductase, putative (AFU_orthologue; AFUA_3G02370) [Aspergillus nidulans FGSC A4]"	Fungus
26858	286	57	91	13	4.906	2.295	9.12E-07	1.15E-05	2434	craniferina_c24344	CUST_16822_PI416193496	115384620	XP_001208857.1	conserved hypothetical protein [Aspergillus terreus NIH2624] 	Fungus
23583	136	557	21	103	-4.068	-2.024	1.37E-07	2.63E-06	2435	craniferina_c3284	CUST_5080_PI416193500	296410812	XP_002835129.1	hypothetical protein [Tuber melanosporum Mel28] 	Fungus
32296	715	2447	99	85	-3.442	-1.783	2.98E-09	1.58E-07	2436	craniferina_lrc14404	CUST_12974_PI416193500	156059880	XP_001595863.1	hypothetical protein SS1G_03953 [Sclerotinia sclerotiorum 1980] 	Fungus
30983	15086	56664	2195	2051	-3.783	-1.919	4.40E-08	1.14E-06	2437	craniferina_lrc252	CUST_480_PI416193500	225561848	EEH10128.1	60S acidic ribosomal protein P2 [Ajellomyces capsulatus G186AR]	Fungus
43494	84803	21997	11289	1902	3.841	1.942	5.52E-08	1.33E-06	2438	Cr_DMini_4897E12.ab1	CUST_17292_PI416193500	NA	NA	NA	Fungus
43504	45	186	6	23	-4.131	-2.046	1.80E-07	3.27E-06	2439	craniferina_c16316	CUST_9464_PI416193496	169618211	XP_001802519.1	hypothetical protein SNOG_12295 [Phaeosphaeria nodorum SN15] 	Fungus
21400	669	2217	157	209	-3.362	-1.749	8.08E-10	5.97E-08	2440	Cr_DMidi_5473E12.ab1	CUST_15875_PI416193500	258569198	XP_002585343.1	3-deoxy-7-phosphoheptulonate synthase [Uncinocarpus reesii 1704] 	Fungus
9053	77659	13411	12067	3529	5.875	2.555	2.32E-06	2.38E-05	2441	craniferina_c7316	CUST_2739_PI416193496	145239635	XP_001392464.1	hypothetical protein An08g03480 [Aspergillus niger] 	Fungus
136	15	3	4	1	4.339	2.117	3.31E-07	5.26E-06	2442	craniferina_c11711	CUST_12045_PI416193500	NA	NA	NA	Fungus
15650	426	118	45	13	3.623	1.857	1.68E-08	5.62E-07	2443	craniferina_c21577	CUST_14213_PI416193496	154309631	XP_001554149.1	hypothetical protein BC1G_07286 [Botryotinia fuckeliana B05.10] 	Fungus
26857	1603	188	143	13	8.503	3.088	6.89E-06	5.63E-05	2444	craniferina_c18918	CUST_11674_PI416193496	NA	NA	NA	Fungus
9408	33	147	2	12	-4.474	-2.161	4.66E-07	6.87E-06	2445	craniferina_c13592	CUST_7224_PI416193496	189201253	XP_001936963.1	F-actin-capping protein subunit alpha [Pyrenophora tritici-repentis Pt-1C-BFP] 	Fungus
26770	1008	252	38	51	4.046	2.017	1.29E-07	2.52E-06	2446	craniferina_c19074	CUST_11819_PI416193496	145259139	XP_001402279.1	hypothetical protein An04g09220 [Aspergillus niger] 	Fungus
23604	7	42	3	9	-6.237	-2.641	2.96E-06	2.89E-05	2447	craniferina_c23724	CUST_16237_PI416193496	291182223	EFE37924.1	"Pfs, NACHT and WD domain protein [Trichophyton verrucosum HKI 0517]"	Algae
40635	24	93	6	8	-3.874	-1.954	6.71E-08	1.54E-06	2448	craniferina_c26451	CUST_18811_PI416193496	NA	NA	NA	Algae
30237	5997	1509	1296	267	3.954	1.983	9.49E-08	1.99E-06	2449	Cr_DMidi_5473G06.ab1	CUST_15905_PI416193500	169785981	XP_001827451.1	hypothetical protein [Aspergillus oryzae RIB40] 	Algae
21847	135	1104	58	135	-8.662	-3.115	7.25E-06	5.85E-05	2450	craniferina_c15774	CUST_9034_PI416193496	NA	NA	NA	Algae
34224	5461	485	520	67	11.31	3.5	1.15E-05	8.45E-05	2451	craniferina_c2769	CUST_4433_PI416193500	NA	NA	NA	Fungus
11577	6095	1531	1277	205	3.948	1.981	9.28E-08	1.95E-06	2452	Cr_DMidi_9601F04.ab1	CUST_16342_PI416193500	261201099	XP_002626950.1	conserved hypothetical protein [Ajellomyces dermatitidis SLH14081] 	Algae
38274	20	4	4	0	5.245	2.391	1.43E-06	1.64E-05	2453	craniferina_c9067	CUST_10506_PI416193500	212539075	XP_002149693.1	"alpha-1,6-mannosyltransferase subunit, putative [Penicillium marneffei ATCC 18224] "	Fungus
32050	644	123	150	16	5.177	2.372	1.30E-06	1.52E-05	2454	craniferina_c1097	CUST_1970_PI416193500	121702203	XP_001269366.1	CHY zinc finger domain protein [Aspergillus clavatus NRRL 1] 	Fungus
7334	7	100	7	28	-18.923	-4.242	2.12E-05	0.000139013	2455	craniferina_c20434	CUST_13123_PI416193496	NA	NA	NA	Fungus
35166	676	166	96	27	4.095	2.034	1.69E-07	3.13E-06	2456	Cr_DMidi_5281F11.ab1	CUST_15750_PI416193500	154302012	XP_001551417.1	hypothetical protein BC1G_10243 [Botryotinia fuckeliana B05.10] 	Fungus
21626	22	88	9	17	-4.165	-2.058	2.18E-07	3.82E-06	2457	craniferina_c16142	CUST_9324_PI416193496	NA	NA	NA	Fungus
23172	4965	1458	885	13	3.368	1.752	1.14E-09	7.79E-08	2458	craniferina_c4178	CUST_6151_PI416193500	145255661	XP_001399036.1	hypothetical protein An18g05850 [Aspergillus niger] 	Fungus
21065	1107	196	456	47	5.456	2.448	1.72E-06	1.88E-05	2459	craniferina_lrc185	CUST_11_PI416193496	259486129	CBF83723.1	TPA: ATP-dependent RNA helicase eIF4A (EC 3.6.1.-)(Eukaryotic initiation factor 4A)(eIF-4A)(Translation initiation factor 1) [Source:UniProtKB/Swiss-Prot;Acc:Q5B948] [Aspergillus nidulans FGSC A4]	Algae
15864	3209	12777	459	598	-4.007	-2.002	1.16E-07	2.32E-06	2460	craniferina_c17302	CUST_10226_PI416193496	225678187	EEH16471.1	glycerol-3-phosphate dehydrogenase [Paracoccidioides brasiliensis Pb03] 	Fungus
18078	108	366	13	43	-3.379	-1.757	1.46E-09	9.37E-08	2461	craniferina_c5563	CUST_1764_PI416193496	169622483	XP_001804650.1	hypothetical protein SNOG_14466 [Phaeosphaeria nodorum SN15] 	Fungus
32692	32	143	8	10	-4.595	-2.2	6.09E-07	8.44E-06	2462	craniferina_c7027	CUST_8933_PI416193500	261360533	EEY22961.1	translocation protein sec72 [Verticillium albo-atrum VaMs.102]	Fungus
13042	33	4	9	2	8.296	3.053	6.69E-06	5.49E-05	2463	craniferina_c14254	CUST_7778_PI416193496	NA	NA	NA	Fungus
15006	73	18	9	8	4.261	2.091	2.82E-07	4.64E-06	2464	craniferina_c26266	CUST_15176_PI416193500	NA	NA	NA	Algae
10048	222	16	86	2	12.932	3.693	1.43E-05	0.000100675	2465	craniferina_c21393	CUST_14036_PI416193496	NA	NA	NA	Fungus
9628	314	54	77	8	5.704	2.512	2.09E-06	2.19E-05	2466	craniferina_c7756	CUST_9510_PI416193500	154294909	XP_001547893.1	hypothetical protein BC1G_13577 [Botryotinia fuckeliana B05.10] 	Fungus
18265	256	1802	108	216	-7.446	-2.897	5.26E-06	4.54E-05	2467	craniferina_c1429	CUST_2516_PI416193500	240105149	EER23342.1	Mitochondrial import inner membrane translocase subunit Tim17 family protein [Coccidioides posadasii C735 delta SOWgp]	Fungus
28363	11948	3140	1534	318	3.795	1.924	5.04E-08	1.24E-06	2468	craniferina_c6054	CUST_8088_PI416193500	154310337	XP_001554500.1	hypothetical protein BC1G_07088 [Botryotinia fuckeliana B05.10] 	Algae
33439	35985	9335	3873	1606	3.876	1.955	7.34E-08	1.64E-06	2469	craniferina_c2425	CUST_3995_PI416193500	291183723	EFE39322.1	hypothetical protein TRV_05992 [Trichophyton verrucosum HKI 0517]	Fungus
30070	17	84	5	15	-4.96	-2.31	1.05E-06	1.28E-05	2470	craniferina_c12083	CUST_12212_PI416193500	259483749	CBF79395.1	TPA: heterogeneous nuclear ribonucleoprotein HRP1 (AFU_orthologue; AFUA_2G06090) [Aspergillus nidulans FGSC A4]	Algae
9285	231	780	29	27	-3.394	-1.763	2.20E-09	1.27E-07	2471	craniferina_lrc944	CUST_1702_PI416193500	242768414	XP_002341564.1	"cell wall biogenesis protein phosphatase Ssd1, putative [Talaromyces stipitatus ATCC 10500] "	Fungus
19	39	137	5	23	-3.483	-1.801	6.36E-09	2.78E-07	2472	craniferina_c11228	CUST_11762_PI416193500	242762034	XP_002340297.1	CRAL/TRIO domain protein [Talaromyces stipitatus ATCC 10500] 	Algae
10405	144	560	27	101	-3.874	-1.954	7.35E-08	1.65E-06	2473	craniferina_c6210	CUST_2093_PI416193496	NA	NA	NA	Fungus
38572	147	4	41	2	44.885	5.488	2.91E-05	0.00017949	2474	craniferina_c3178	CUST_702_PI416193496	NA	NA	NA	Fungus
7249	311	79	71	5	3.87	1.952	7.15E-08	1.61E-06	2475	craniferina_c10824	CUST_5057_PI416193496	156055582	XP_001593715.1	predicted protein [Sclerotinia sclerotiorum 1980] 	Fungus
38451	242	28	52	4	8.602	3.105	7.37E-06	5.93E-05	2476	craniferina_c9114	CUST_10542_PI416193500	256720502	EEU33927.1	hypothetical protein NECHADRAFT_55867 [Nectria haematococca mpVI 77-13-4]	Fungus
10007	18	2	9	0	7.417	2.891	5.26E-06	4.55E-05	2477	craniferina_c23150	CUST_15695_PI416193496	NA	NA	NA	Fungus
14275	1637	414	152	119	4.044	2.016	1.45E-07	2.76E-06	2478	craniferina_c7545	CUST_2878_PI416193496	240280770	EER44274.1	RNA-binding protein [Ajellomyces capsulatus H143]	Algae
18988	407	1724	8	456	-4.127	-2.045	2.01E-07	3.58E-06	2479	craniferina_c13332	CUST_12640_PI416193500	156039205	XP_001586710.1	conserved hypothetical protein [Sclerotinia sclerotiorum 1980] 	Fungus
40538	20	441	10	76	-24.788	-4.632	2.50E-05	0.000159354	2480	craniferina_c21106	CUST_13764_PI416193496	NA	NA	NA	Fungus
33367	696	119	326	32	5.649	2.498	2.08E-06	2.19E-05	2481	craniferina_c2377	CUST_3931_PI416193500	119501018	XP_001267266.1	"translation initiation factor EF-2 gamma subunit, putative [Neosartorya fischeri NRRL 181] "	Algae
39094	89638	23933	13408	1822	3.723	1.897	3.68E-08	9.86E-07	2482	Cr_WMini_3841E01.ab1	CUST_19660_PI416193500	NA	NA	NA	Fungus
27261	23	90	5	20	-3.878	-1.955	7.69E-08	1.70E-06	2483	craniferina_c22861	CUST_15423_PI416193496	NA	NA	NA	Algae
5576	102	362	32	24	-3.676	-1.878	2.89E-08	8.29E-07	2484	craniferina_c5897	CUST_7941_PI416193500	240107668	EER25847.1	hypothetical protein CPC735_042910 [Coccidioides posadasii C735 delta SOWgp]	Fungus
44582	14	124	1	11	-8.83	-3.142	8.08E-06	6.38E-05	2485	craniferina_c15661	CUST_13412_PI416193500	119496523	XP_001265035.1	hypothetical protein NFIA_018390 [Neosartorya fischeri NRRL 181] 	Fungus
14298	32	6	12	3	6.18	2.628	3.10E-06	3.01E-05	2486	craniferina_c4205	CUST_1112_PI416193496	189211369	XP_001942015.1	ubiquitin carboxyl-terminal hydrolase 14 [Pyrenophora tritici-repentis Pt-1C-BFP] 	Fungus
12482	968	158	243	11	5.998	2.584	2.74E-06	2.73E-05	2487	craniferina_c17272	CUST_14107_PI416193500	256721317	EEU34724.1	hypothetical protein NECHADRAFT_52718 [Nectria haematococca mpVI 77-13-4]	Fungus
37592	83969	21725	14647	2041	3.835	1.939	6.34E-08	1.48E-06	2488	Cr_WMini_1825A03.ab1	CUST_19240_PI416193500	NA	NA	NA	Algae
36398	154	26	29	15	6.668	2.737	3.91E-06	3.60E-05	2489	craniferina_c15598	CUST_8893_PI416193496	67522100	XP_659111.1	hypothetical protein AN1507.2 [Aspergillus nidulans FGSC A4] 	Fungus
25903	1572	5448	289	242	-3.501	-1.808	7.87E-09	3.21E-07	2490	craniferina_c24526	CUST_16992_PI416193496	NA	NA	NA	Fungus
6349	1488	205	853	73	6.838	2.774	4.28E-06	3.86E-05	2491	craniferina_lrc60	CUST_113_PI416193500	156051874	XP_001591898.1	hypothetical protein SS1G_07344 [Sclerotinia sclerotiorum 1980] 	Algae
24624	37	149	5	22	-4.043	-2.015	1.52E-07	2.87E-06	2492	craniferina_lrc16550	CUST_9650_PI416193496	NA	NA	NA	Fungus
39562	3691	532	525	11	6.893	2.785	4.35E-06	3.91E-05	2493	craniferina_c15539	CUST_8842_PI416193496	NA	NA	NA	Fungus
1229	844	149	80	37	5.749	2.523	2.30E-06	2.37E-05	2494	craniferina_c16252	CUST_9412_PI416193496	289622301	CBI51479.1	unnamed protein product [Sordaria macrospora]	Fungus
25385	1158	3713	64	258	-3.205	-1.68	4.46E-12	1.24E-09	2495	craniferina_c8514	CUST_10132_PI416193500	NA	NA	NA	Fungus
29799	182	38	41	5	4.743	2.246	8.56E-07	1.10E-05	2496	craniferina_c9549	CUST_4153_PI416193496	NA	NA	NA	Algae
27051	16	68	2	9	-4.285	-2.099	3.43E-07	5.41E-06	2497	craniferina_c3492	CUST_5346_PI416193500	242762039	XP_002340298.1	"Snf1 protein kinase complex subunit Snf4, putative [Talaromyces stipitatus ATCC 10500] "	Fungus
30329	8893	347	1482	178	27.441	4.778	2.67E-05	0.000167811	2498	craniferina_c3292	CUST_5090_PI416193500	154310686	XP_001554674.1	hypothetical protein BC1G_06817 [Botryotinia fuckeliana B05.10] 	Fungus
33935	8618	39854	3338	9979	-4.755	-2.249	8.74E-07	1.11E-05	2499	Cr_DMini_673H09.ab1	CUST_17513_PI416193500	46107560	XP_380839.1	hypothetical protein FG00663.1 [Gibberella zeae PH-1]	Fungus
3132	184	872	18	221	-4.644	-2.215	7.14E-07	9.50E-06	2500	craniferina_lrc28239	CUST_15350_PI416193500	156055506	XP_001593677.1	hypothetical protein SS1G_05105 [Sclerotinia sclerotiorum 1980] 	Fungus
[truncated: 6,373,445 more chars]
