# Supplementary material for: Whole transcriptome characterization of the effects of dehydration and rehydration on Cladonia rangiferina, the grey reindeer lichen
Source: BMC Genomics. 2013 Dec 10;14:870. doi: 10.1186/1471-2164-14-870 (PMC3878897; doi:10.1186/1471-2164-14-870)
Supplement: Additional file 16 — Volcano plots for each comparison in compressed format. [file 1471-2164-14-870-S16.zip]

Archive with 18 entries (15 files):
- volcanoPlots/
- volcanoPlots/.DS_Store
- __MACOSX/
- __MACOSX/volcanoPlots/
- __MACOSX/volcanoPlots/._.DS_Store
- volcanoPlots/Volcano_D1h_vs_Dry.png
- volcanoPlots/Volcano_D1h_vs_Wet.png
- volcanoPlots/Volcano_D3h_vs_Dry.png
- volcanoPlots/Volcano_D3h_vs_Wet.png
- volcanoPlots/Volcano_D6h_vs_Dry.png
- volcanoPlots/Volcano_D6h_vs_Wet.png
- volcanoPlots/Volcano_W15m_vs_Dry.png
- volcanoPlots/Volcano_W15m_vs_Wet.png
- volcanoPlots/Volcano_W1h_vs_Dry.png
- volcanoPlots/Volcano_W1h_vs_Wet.png
- volcanoPlots/Volcano_W30m_vs_Dry.png
- volcanoPlots/Volcano_W30m_vs_Wet.png
- volcanoPlots/Volcano_Wet_vs_Dry.png
