# Supplementary material for: Whole transcriptome characterization of the effects of dehydration and rehydration on Cladonia rangiferina, the grey reindeer lichen
Source: BMC Genomics. 2013 Dec 10;14:870. doi: 10.1186/1471-2164-14-870 (PMC3878897; doi:10.1186/1471-2164-14-870)
Supplement: Additional file 17 — Heat maps for each comparison in compressed format. [file 1471-2164-14-870-S17.zip]

Archive with 18 entries (15 files):
- heatMaps/
- heatMaps/.DS_Store
- __MACOSX/
- __MACOSX/heatMaps/
- __MACOSX/heatMaps/._.DS_Store
- heatMaps/heatmap_D1h_VS_Dry.png
- heatMaps/heatmap_D1h_VS_Wet.png
- heatMaps/heatmap_D3h_VS_Dry.png
- heatMaps/heatmap_D3h_VS_Wet.png
- heatMaps/heatmap_D6h_VS_Dry.png
- heatMaps/heatmap_D6h_VS_Wet.png
- heatMaps/heatmap_W15m_VS_Dry.png
- heatMaps/heatmap_W15m_VS_Wet.png
- heatMaps/heatmap_W1h_VS_Dry.png
- heatMaps/heatmap_W1h_VS_Wet.png
- heatMaps/heatmap_W30m_VS_Dry.png
- heatMaps/heatmap_W30m_VS_Wet.png
- heatMaps/heatmap_Wet_VS_Dry.png
