# Supplementary material for: Whole transcriptome characterization of the effects of dehydration and rehydration on Cladonia rangiferina, the grey reindeer lichen
Source: BMC Genomics. 2013 Dec 10;14:870. doi: 10.1186/1471-2164-14-870 (PMC3878897; doi:10.1186/1471-2164-14-870)
Supplement: Additional file 20 — GO term enrichment files in compressed format. [file 1471-2164-14-870-S20.zip]

Archive with 29 entries (26 files):
- CombinedExcelFiles/
- CombinedExcelFiles/enriched_GO_terms_D1h_VS_Dry.xls
- __MACOSX/
- __MACOSX/CombinedExcelFiles/
- __MACOSX/CombinedExcelFiles/._enriched_GO_terms_D1h_VS_Dry.xls
- CombinedExcelFiles/enriched_GO_terms_D1h_VS_Wet.xls
- __MACOSX/CombinedExcelFiles/._enriched_GO_terms_D1h_VS_Wet.xls
- CombinedExcelFiles/enriched_GO_terms_D3h_VS_Dry.xls
- __MACOSX/CombinedExcelFiles/._enriched_GO_terms_D3h_VS_Dry.xls
- CombinedExcelFiles/enriched_GO_terms_D3h_VS_Wet.xls
- __MACOSX/CombinedExcelFiles/._enriched_GO_terms_D3h_VS_Wet.xls
- CombinedExcelFiles/enriched_GO_terms_D6h_VS_Dry.xls
- __MACOSX/CombinedExcelFiles/._enriched_GO_terms_D6h_VS_Dry.xls
- CombinedExcelFiles/enriched_GO_terms_D6h_VS_Wet.xls
- __MACOSX/CombinedExcelFiles/._enriched_GO_terms_D6h_VS_Wet.xls
- CombinedExcelFiles/enriched_GO_terms_W15m_VS_Dry.xls
- __MACOSX/CombinedExcelFiles/._enriched_GO_terms_W15m_VS_Dry.xls
- CombinedExcelFiles/enriched_GO_terms_W15m_VS_Wet.xls
- __MACOSX/CombinedExcelFiles/._enriched_GO_terms_W15m_VS_Wet.xls
- CombinedExcelFiles/enriched_GO_terms_W1h_VS_Dry.xls
- __MACOSX/CombinedExcelFiles/._enriched_GO_terms_W1h_VS_Dry.xls
- CombinedExcelFiles/enriched_GO_terms_W1h_VS_Wet.xls
- __MACOSX/CombinedExcelFiles/._enriched_GO_terms_W1h_VS_Wet.xls
- CombinedExcelFiles/enriched_GO_terms_W30m_VS_Dry.xls
- __MACOSX/CombinedExcelFiles/._enriched_GO_terms_W30m_VS_Dry.xls
- CombinedExcelFiles/enriched_GO_terms_W30m_VS_Wet.xls
- __MACOSX/CombinedExcelFiles/._enriched_GO_terms_W30m_VS_Wet.xls
- CombinedExcelFiles/enriched_GO_terms_Wet_VS_Dry.xls
- __MACOSX/CombinedExcelFiles/._enriched_GO_terms_Wet_VS_Dry.xls
