# Supplementary material for: Whole transcriptome characterization of the effects of dehydration and rehydration on Cladonia rangiferina, the grey reindeer lichen
Source: BMC Genomics. 2013 Dec 10;14:870. doi: 10.1186/1471-2164-14-870 (PMC3878897; doi:10.1186/1471-2164-14-870)
Supplement: Additional file 20 — GO term enrichment files in compressed format. [file 1471-2164-14-870-S20.zip › CombinedExcelFiles/enriched_GO_terms_D1h_VS_Dry.xls]

## Sheet: down_D1hDry.txt
Down-regulated
GO-ID	Term	Category	P-Value	#Test	#Ref	#notAnnotTest	#notAnnotRef	Over/Under
GO:0003824	catalytic activity	F	2.71e-05	1471	5038	938	3884	over
GO:0019842	vitamin binding	F	0.00213815	5	1	2404	8921	over
GO:0032502	developmental process	P	0.00228975	164	469	2245	8453	over
GO:0005739	mitochondrion	C	0.00270834	148	419	2261	8503	over
GO:0007275	multicellular organismal development	P	0.00390603	151	434	2258	8488	over
GO:0032501	multicellular organismal process	P	0.0041832	151	435	2258	8487	over
GO:0031177	phosphopantetheine binding	F	0.00846338	4	1	2405	8921	over
GO:0072341	modified amino acid binding	F	0.00846338	4	1	2405	8921	over
GO:0071822	protein complex subunit organization	P	0.00960019	3	0	2406	8922	over
GO:0016491	oxidoreductase activity	F	0.00977198	35	78	2374	8844	over
GO:0030312	external encapsulating structure	C	0.0110539	23	45	2386	8877	over
GO:0006950	response to stress	P	0.011094	129	377	2280	8545	over
GO:0009628	response to abiotic stimulus	P	0.0133805	42	101	2367	8821	over
GO:0005618	cell wall	C	0.0145287	21	41	2388	8881	over
GO:0008233	peptidase activity	F	0.0146396	112	325	2297	8597	over
GO:0048037	cofactor binding	F	0.0171382	11	16	2398	8906	over
GO:0016597	amino acid binding	F	0.0211138	4	2	2405	8920	over
GO:0031406	carboxylic acid binding	F	0.0211138	4	2	2405	8920	over
GO:0050662	coenzyme binding	F	0.0211627	9	12	2400	8910	over
GO:0016209	antioxidant activity	F	0.0263276	23	50	2386	8872	over
GO:0016787	hydrolase activity	F	0.0290163	520	1767	1889	7155	over
GO:0043933	macromolecular complex subunit organization	P	0.0322837	3	1	2406	8921	over
GO:0008152	metabolic process	P	0.0374496	1273	4530	1136	4392	over
GO:0019748	secondary metabolic process	P	0.0474026	24	57	2385	8865	over
Up-regulated
GO-ID	Term	Category	P-Value	#Test	#Ref	#notAnnotTest	#notAnnotRef	Over/Under
GO:0003677	DNA binding	F	0.00135973	142	357	2434	8398	over
GO:0009579	thylakoid	C	0.00282365	44	87	2532	8668	over
GO:0022804	active transmembrane transporter activity	F	0.0122397	6	4	2570	8751	over
GO:0071702	organic substance transport	P	0.0122397	6	4	2570	8751	over
GO:0005342	organic acid transmembrane transporter activity	F	0.0181593	5	3	2571	8752	over
GO:0005275	amine transmembrane transporter activity	F	0.0181593	5	3	2571	8752	over
GO:0015171	amino acid transmembrane transporter activity	F	0.0181593	5	3	2571	8752	over
GO:0006865	amino acid transport	P	0.0181593	5	3	2571	8752	over
GO:0046942	carboxylic acid transport	P	0.0181593	5	3	2571	8752	over
GO:0046943	carboxylic acid transmembrane transporter activity	F	0.0181593	5	3	2571	8752	over
GO:0015849	organic acid transport	P	0.0181593	5	3	2571	8752	over
GO:0003676	nucleic acid binding	F	0.0200546	360	1086	2216	7669	over
GO:0016791	phosphatase activity	F	0.0222978	22	42	2554	8713	over
GO:0016740	transferase activity	F	0.0265441	444	1367	2132	7388	over
GO:0004190	aspartic-type endopeptidase activity	F	0.0332891	5	4	2571	8751	over
GO:0070001	aspartic-type peptidase activity	F	0.0332891	5	4	2571	8751	over
GO:0004721	phosphoprotein phosphatase activity	F	0.0463218	20	41	2556	8714	over
GO:0016301	kinase activity	F	0.0495734	141	407	2435	8348	over
