# Supplementary material for: Whole transcriptome characterization of the effects of dehydration and rehydration on Cladonia rangiferina, the grey reindeer lichen
Source: BMC Genomics. 2013 Dec 10;14:870. doi: 10.1186/1471-2164-14-870 (PMC3878897; doi:10.1186/1471-2164-14-870)
Supplement: Additional file 20 — GO term enrichment files in compressed format. [file 1471-2164-14-870-S20.zip › CombinedExcelFiles/enriched_GO_terms_D1h_VS_Wet.xls]

## Sheet: down_D1hWet.txt
Down-regulated
GO-ID	Term	Category	P-Value	#Test	#Ref	#notAnnotTest	#notAnnotRef	Over/Under
GO:0005488	binding	F	6.05e-10	1332	4884	864	4251	over
GO:0036094	small molecule binding	F	1.9e-09	521	1651	1675	7484	over
GO:0000166	nucleotide binding	F	2.46e-09	519	1647	1677	7488	over
GO:0006950	response to stress	P	4.98e-09	151	355	2045	8780	over
GO:0005515	protein binding	F	4.04e-05	259	818	1937	8317	over
GO:0050896	response to stimulus	P	0.000186	217	686	1979	8449	over
GO:0006457	protein folding	P	0.00727133	3	0	2193	9135	over
GO:0003774	motor activity	F	0.0131098	21	46	2175	9089	over
GO:0016787	hydrolase activity	F	0.0141355	481	1806	1715	7329	over
GO:0030312	external encapsulating structure	C	0.015592	21	47	2175	9088	over
GO:0009056	catabolic process	P	0.0157366	167	575	2029	8560	over
GO:0071841	cellular component organization or biogenesis at cellular level	P	0.0190162	79	249	2117	8886	over
GO:0006996	organelle organization	P	0.0193974	77	242	2119	8893	over
GO:0017111	nucleoside-triphosphatase activity	F	0.0211391	22	52	2174	9083	over
GO:0005618	cell wall	C	0.0225349	19	43	2177	9092	over
GO:0071842	cellular component organization at cellular level	P	0.0239428	77	245	2119	8890	over
GO:0016817	hydrolase activity, acting on acid anhydrides	F	0.0245965	22	53	2174	9082	over
GO:0016818	hydrolase activity, acting on acid anhydrides, in phosphorus-containing anhydrides	F	0.0245965	22	53	2174	9082	over
GO:0016462	pyrophosphatase activity	F	0.0245965	22	53	2174	9082	over
GO:0005085	guanyl-nucleotide exchange factor activity	F	0.0248623	3	1	2193	9134	over
GO:0001071	nucleic acid binding transcription factor activity	F	0.0265101	38	107	2158	9028	over
GO:0003700	sequence-specific DNA binding transcription factor activity	F	0.0265101	38	107	2158	9028	over
GO:0044255	cellular lipid metabolic process	P	0.0288127	5	5	2191	9130	over
GO:0016779	nucleotidyltransferase activity	F	0.0298707	4	3	2192	9132	over
GO:0016209	antioxidant activity	F	0.0339553	21	52	2175	9083	over
GO:0016265	death	P	0.0409425	14	31	2182	9104	over
GO:0008219	cell death	P	0.0409425	14	31	2182	9104	over
GO:0003824	catalytic activity	F	0.0415243	1298	5211	898	3924	over
GO:0008233	peptidase activity	F	0.046098	99	338	2097	8797	over
Up-regulated
GO-ID	Term	Category	P-Value	#Test	#Ref	#notAnnotTest	#notAnnotRef	Over/Under
GO:0005198	structural molecule activity	F	3.21e-08	168	366	2276	8521	over
GO:0032991	macromolecular complex	C	1.4e-07	371	999	2073	7888	over
GO:0005840	ribosome	C	4.13e-06	157	371	2287	8516	over
GO:0030529	ribonucleoprotein complex	C	4.15e-06	158	374	2286	8513	over
GO:0006412	translation	P	5.24e-06	218	558	2226	8329	over
GO:0034645	cellular macromolecule biosynthetic process	P	1.28e-05	222	580	2222	8307	over
GO:0009059	macromolecule biosynthetic process	P	1.28e-05	222	580	2222	8307	over
GO:0010467	gene expression	P	2.55e-05	224	594	2220	8293	over
GO:0044249	cellular biosynthetic process	P	4.01e-05	222	593	2222	8294	over
GO:0009579	thylakoid	C	0.000942	44	87	2400	8800	over
GO:0016875	ligase activity, forming carbon-oxygen bonds	F	0.00216021	4	0	2440	8887	over
GO:0016876	ligase activity, forming aminoacyl-tRNA and related compounds	F	0.00216021	4	0	2440	8887	over
GO:0004812	aminoacyl-tRNA ligase activity	F	0.00216021	4	0	2440	8887	over
GO:0044267	cellular protein metabolic process	P	0.00367162	316	972	2128	7915	over
GO:0043234	protein complex	C	0.00451863	213	631	2231	8256	over
GO:0005737	cytoplasm	C	0.00493449	676	2226	1768	6661	over
GO:0005622	intracellular	C	0.0067859	979	3314	1465	5573	over
GO:0005623	cell	C	0.00740144	1222	4194	1222	4693	over
GO:0044444	cytoplasmic part	C	0.00972005	487	1584	1957	7303	over
GO:0005342	organic acid transmembrane transporter activity	F	0.014456	5	3	2439	8884	over
GO:0016874	ligase activity	F	0.014456	5	3	2439	8884	over
GO:0005275	amine transmembrane transporter activity	F	0.014456	5	3	2439	8884	over
GO:0015171	amino acid transmembrane transporter activity	F	0.014456	5	3	2439	8884	over
GO:0006865	amino acid transport	P	0.014456	5	3	2439	8884	over
GO:0046942	carboxylic acid transport	P	0.014456	5	3	2439	8884	over
GO:0046943	carboxylic acid transmembrane transporter activity	F	0.014456	5	3	2439	8884	over
GO:0015849	organic acid transport	P	0.014456	5	3	2439	8884	over
GO:0044464	cell part	C	0.0157126	989	3381	1455	5506	over
GO:0044424	intracellular part	C	0.0275534	833	2844	1611	6043	over
GO:0044260	cellular macromolecule metabolic process	P	0.0297642	362	1182	2082	7705	over
GO:0022804	active transmembrane transporter activity	F	0.0442371	5	5	2439	8882	over
GO:0071702	organic substance transport	P	0.0442371	5	5	2439	8882	over
