# Supplementary material for: Whole transcriptome characterization of the effects of dehydration and rehydration on Cladonia rangiferina, the grey reindeer lichen
Source: BMC Genomics. 2013 Dec 10;14:870. doi: 10.1186/1471-2164-14-870 (PMC3878897; doi:10.1186/1471-2164-14-870)
Supplement: Additional file 20 — GO term enrichment files in compressed format. [file 1471-2164-14-870-S20.zip › CombinedExcelFiles/enriched_GO_terms_D3h_VS_Dry.xls]

## Sheet: down_D3hDry.txt
Down-regulated
GO-ID	Term	Category	P-Value	#Test	#Ref	#notAnnotTest	#notAnnotRef	Over/Under
GO:0009628	response to abiotic stimulus	P	2.01e-08	46	97	1541	9647	over
GO:0003824	catalytic activity	F	2.82e-07	1003	5506	584	4238	over
GO:0008152	metabolic process	P	3.61e-06	896	4907	691	4837	over
GO:0006950	response to stress	P	2.34e-05	104	402	1483	9342	over
GO:0016209	antioxidant activity	F	3.21e-05	24	49	1563	9695	over
GO:0009536	plastid	C	5.63e-05	95	368	1492	9376	over
GO:0005618	cell wall	C	0.000571	19	43	1568	9701	over
GO:0030312	external encapsulating structure	C	0.000744	20	48	1567	9696	over
GO:0019725	cellular homeostasis	P	0.000781	24	64	1563	9680	over
GO:0042592	homeostatic process	P	0.000929	24	65	1563	9679	over
GO:0065008	regulation of biological quality	P	0.00110239	24	66	1563	9678	over
GO:0071944	cell periphery	C	0.00117719	57	217	1530	9527	over
GO:0019748	secondary metabolic process	P	0.00317873	21	60	1566	9684	over
GO:0000003	reproduction	P	0.00613957	30	105	1557	9639	over
GO:0009055	electron carrier activity	F	0.00646547	42	163	1545	9581	over
GO:0007275	multicellular organismal development	P	0.00707745	103	482	1484	9262	over
GO:0032501	multicellular organismal process	P	0.0074397	103	483	1484	9261	over
GO:0032502	developmental process	P	0.008199	110	523	1477	9221	over
GO:0005975	carbohydrate metabolic process	P	0.00856145	88	405	1499	9339	over
GO:0005886	plasma membrane	C	0.00985882	45	183	1542	9561	over
GO:0016491	oxidoreductase activity	F	0.0123317	25	88	1562	9656	over
GO:0009605	response to external stimulus	P	0.0127099	12	31	1575	9713	over
GO:0009653	anatomical structure morphogenesis	P	0.0153818	22	76	1565	9668	over
GO:0009056	catabolic process	P	0.0176548	124	618	1463	9126	over
GO:0050662	coenzyme binding	F	0.0202283	7	14	1580	9730	over
GO:0031072	heat shock protein binding	F	0.021998	3	2	1584	9742	over
GO:0006091	generation of precursor metabolites and energy	P	0.0226208	65	300	1522	9444	over
GO:0016020	membrane	C	0.0270522	64	298	1523	9446	over
GO:0005773	vacuole	C	0.0318041	21	78	1566	9666	over
GO:0048856	anatomical structure development	P	0.0362229	29	119	1558	9625	over
GO:0005739	mitochondrion	C	0.0423695	94	473	1493	9271	over
GO:0009719	response to endogenous stimulus	P	0.045157	10	30	1577	9714	over
GO:0051649	establishment of localization in cell	P	0.0478053	5	10	1582	9734	over
GO:0030154	cell differentiation	P	0.049903	18	68	1569	9676	over
Up-regulated
GO-ID	Term	Category	P-Value	#Test	#Ref	#notAnnotTest	#notAnnotRef	Over/Under
GO:0008270	zinc ion binding	F	0.00235959	22	58	1657	9594	over
GO:0090304	nucleic acid metabolic process	P	0.0166678	54	221	1625	9431	over
GO:0006259	DNA metabolic process	P	0.0182529	49	198	1630	9454	over
GO:0005694	chromosome	C	0.0190177	29	104	1650	9548	over
GO:0046930	pore complex	C	0.0257023	3	2	1676	9650	over
GO:0005643	nuclear pore	C	0.0257023	3	2	1676	9650	over
GO:0004190	aspartic-type endopeptidase activity	F	0.0325148	4	5	1675	9647	over
GO:0070001	aspartic-type peptidase activity	F	0.0325148	4	5	1675	9647	over
GO:0071702	organic substance transport	P	0.0479674	4	6	1675	9646	over
