# Supplementary material for: Whole transcriptome characterization of the effects of dehydration and rehydration on Cladonia rangiferina, the grey reindeer lichen
Source: BMC Genomics. 2013 Dec 10;14:870. doi: 10.1186/1471-2164-14-870 (PMC3878897; doi:10.1186/1471-2164-14-870)
Supplement: Additional file 20 — GO term enrichment files in compressed format. [file 1471-2164-14-870-S20.zip › CombinedExcelFiles/enriched_GO_terms_D3h_VS_Wet.xls]

## Sheet: down_D3hWet.txt
Down-regulated
GO-ID	Term	Category	P-Value	#Test	#Ref	#notAnnotTest	#notAnnotRef	Over/Under
GO:0005488	binding	F	1.13e-17	1476	4740	883	4232	over
GO:0000166	nucleotide binding	F	3.82e-13	576	1590	1783	7382	over
GO:0036094	small molecule binding	F	4.45e-13	577	1595	1782	7377	over
GO:0006950	response to stress	P	2.06e-07	153	353	2206	8619	over
GO:0003677	DNA binding	F	3.14e-06	146	353	2213	8619	over
GO:0003676	nucleic acid binding	F	5.92e-05	358	1088	2001	7884	over
GO:0005515	protein binding	F	0.000227	270	807	2089	8165	over
GO:0050896	response to stimulus	P	0.000467	228	675	2131	8297	over
GO:0001071	nucleic acid binding transcription factor activity	F	0.00129223	46	99	2313	8873	over
GO:0003700	sequence-specific DNA binding transcription factor activity	F	0.00129223	46	99	2313	8873	over
GO:0016787	hydrolase activity	F	0.00398156	523	1764	1836	7208	over
GO:0003824	catalytic activity	F	0.00703426	1408	5101	951	3871	over
GO:0000229	cytoplasmic chromosome	C	0.0090145	3	0	2356	8972	over
GO:0060089	molecular transducer activity	F	0.00944885	36	83	2323	8889	over
GO:0004871	signal transducer activity	F	0.00944885	36	83	2323	8889	over
GO:0004872	receptor activity	F	0.0106854	32	72	2327	8900	over
GO:0016773	phosphotransferase activity, alcohol group as acceptor	F	0.01118	85	240	2274	8732	over
GO:0030312	external encapsulating structure	C	0.0172867	22	46	2337	8926	over
GO:0004672	protein kinase activity	F	0.0173496	83	239	2276	8733	over
GO:0045735	nutrient reservoir activity	F	0.0195776	4	2	2355	8970	over
GO:0006260	DNA replication	P	0.0195776	4	2	2355	8970	over
GO:0016209	antioxidant activity	F	0.0208974	23	50	2336	8922	over
GO:0005811	lipid particle	C	0.0231271	5	4	2354	8968	over
GO:0005618	cell wall	C	0.0232734	20	42	2339	8930	over
GO:0016772	transferase activity, transferring phosphorus-containing groups	F	0.0286236	134	421	2225	8551	over
GO:0008135	translation factor activity, nucleic acid binding	F	0.0325862	64	184	2295	8788	over
GO:0005507	copper ion binding	F	0.0382107	4	3	2355	8969	over
GO:0016301	kinase activity	F	0.0399374	131	417	2228	8555	over
GO:0071944	cell periphery	C	0.044482	69	205	2290	8767	over
GO:0030246	carbohydrate binding	F	0.049709	10	18	2349	8954	over
Up-regulated
GO-ID	Term	Category	P-Value	#Test	#Ref	#notAnnotTest	#notAnnotRef	Over/Under
GO:0005198	structural molecule activity	F	1.17e-08	174	360	2348	8449	over
GO:0005840	ribosome	C	4.42e-08	170	358	2352	8451	over
GO:0030529	ribonucleoprotein complex	C	4.59e-08	171	361	2351	8448	over
GO:0006412	translation	P	1.07e-05	222	554	2300	8255	over
GO:0032991	macromolecular complex	C	2.5e-05	365	1005	2157	7804	over
GO:0010467	gene expression	P	2.66e-05	230	588	2292	8221	over
GO:0034645	cellular macromolecule biosynthetic process	P	3.82e-05	225	577	2297	8232	over
GO:0009059	macromolecule biosynthetic process	P	3.82e-05	225	577	2297	8232	over
GO:0044249	cellular biosynthetic process	P	5.83e-05	227	588	2295	8221	over
GO:0016875	ligase activity, forming carbon-oxygen bonds	F	0.00244965	4	0	2518	8809	over
GO:0016876	ligase activity, forming aminoacyl-tRNA and related compounds	F	0.00244965	4	0	2518	8809	over
GO:0004812	aminoacyl-tRNA ligase activity	F	0.00244965	4	0	2518	8809	over
GO:0044267	cellular protein metabolic process	P	0.00315841	326	962	2196	7847	over
GO:0030313	cell envelope	C	0.00729652	7	5	2515	8804	over
GO:0016740	transferase activity	F	0.00795014	443	1368	2079	7441	over
GO:0046930	pore complex	C	0.01007	4	1	2518	8808	over
GO:0005643	nuclear pore	C	0.01007	4	1	2518	8808	over
GO:0044462	external encapsulating structure part	C	0.0110161	3	0	2519	8809	over
GO:0044260	cellular macromolecule metabolic process	P	0.0114265	379	1165	2143	7644	over
GO:0016874	ligase activity	F	0.01657	5	3	2517	8806	over
GO:0005783	endoplasmic reticulum	C	0.0167551	64	161	2458	8648	over
GO:0043228	non-membrane-bounded organelle	C	0.0217996	236	710	2286	8099	over
GO:0043232	intracellular non-membrane-bounded organelle	C	0.0217996	236	710	2286	8099	over
GO:0006810	transport	P	0.0304302	405	1279	2117	7530	over
GO:0051234	establishment of localization	P	0.0304302	405	1279	2117	7530	over
GO:0051179	localization	P	0.0335195	405	1282	2117	7527	over
GO:0044237	cellular metabolic process	P	0.0355325	567	1831	1955	6978	over
GO:0006399	tRNA metabolic process	P	0.0367155	3	1	2519	8808	over
GO:0005794	Golgi apparatus	C	0.0387721	44	110	2478	8699	over
GO:0008080	N-acetyltransferase activity	F	0.0479283	4	3	2518	8806	over
GO:0016407	acetyltransferase activity	F	0.0479283	4	3	2518	8806	over
GO:0016410	N-acyltransferase activity	F	0.0479283	4	3	2518	8806	over
