# Supplementary material for: Whole transcriptome characterization of the effects of dehydration and rehydration on Cladonia rangiferina, the grey reindeer lichen
Source: BMC Genomics. 2013 Dec 10;14:870. doi: 10.1186/1471-2164-14-870 (PMC3878897; doi:10.1186/1471-2164-14-870)
Supplement: Additional file 20 — GO term enrichment files in compressed format. [file 1471-2164-14-870-S20.zip › CombinedExcelFiles/enriched_GO_terms_D6h_VS_Dry.xls]

## Sheet: down_D6hDry.txt
Down-regulated
GO-ID	Term	Category	P-Value	#Test	#Ref	#notAnnotTest	#notAnnotRef	Over/Under
GO:0003824	catalytic activity	F	6.17e-10	1405	5104	820	4002	over
GO:0006950	response to stress	P	6.84e-09	152	354	2073	8752	over
GO:0009628	response to abiotic stimulus	P	2.03e-06	52	91	2173	9015	over
GO:0071944	cell periphery	C	3.78e-06	85	189	2140	8917	over
GO:0016787	hydrolase activity	F	4.5e-06	526	1761	1699	7345	over
GO:0030312	external encapsulating structure	C	3.58e-05	28	40	2197	9066	over
GO:0005618	cell wall	C	4.64e-05	26	36	2199	9070	over
GO:0016209	antioxidant activity	F	5.77e-05	29	44	2196	9062	over
GO:0005886	plasma membrane	C	7.2e-05	69	159	2156	8947	over
GO:0016020	membrane	C	0.000191	99	263	2126	8843	over
GO:0050896	response to stimulus	P	0.000298	218	685	2007	8421	over
GO:0036094	small molecule binding	F	0.000539	482	1690	1743	7416	over
GO:0000166	nucleotide binding	F	0.000946	478	1688	1747	7418	over
GO:0048856	anatomical structure development	P	0.00202221	44	104	2181	9002	over
GO:0009536	plastid	C	0.00298838	115	348	2110	8758	over
GO:0008152	metabolic process	P	0.00348915	1197	4606	1028	4500	over
GO:0008233	peptidase activity	F	0.00463865	108	329	2117	8777	over
GO:0032502	developmental process	P	0.0054333	150	483	2075	8623	over
GO:0000003	reproduction	P	0.00601462	39	96	2186	9010	over
GO:0009653	anatomical structure morphogenesis	P	0.00617396	30	68	2195	9038	over
GO:0031177	phosphopantetheine binding	F	0.00625422	4	1	2221	9105	over
GO:0072341	modified amino acid binding	F	0.00625422	4	1	2221	9105	over
GO:0006629	lipid metabolic process	P	0.00670195	86	256	2139	8850	over
GO:0006457	protein folding	P	0.00756336	3	0	2222	9106	over
GO:0055085	transmembrane transport	P	0.0108762	15	27	2210	9079	over
GO:0050662	coenzyme binding	F	0.012721	9	12	2216	9094	over
GO:0040007	growth	P	0.0150993	19	40	2206	9066	over
GO:0019842	vitamin binding	F	0.0158421	4	2	2221	9104	over
GO:0016597	amino acid binding	F	0.0158421	4	2	2221	9104	over
GO:0031406	carboxylic acid binding	F	0.0158421	4	2	2221	9104	over
GO:0009056	catabolic process	P	0.0198046	168	574	2057	8532	over
GO:0019748	secondary metabolic process	P	0.0200554	24	57	2201	9049	over
GO:0007267	cell-cell signaling	P	0.0241539	7	9	2218	9097	over
GO:0007275	multicellular organismal development	P	0.0247458	134	451	2091	8655	over
GO:0008081	phosphoric diester hydrolase activity	F	0.0258027	3	1	2222	9105	over
GO:0032501	multicellular organismal process	P	0.0260346	134	452	2091	8654	over
GO:0048037	cofactor binding	F	0.0268857	10	17	2215	9089	over
GO:0050660	flavin adenine dinucleotide binding	F	0.0275206	6	7	2219	9099	over
GO:0005488	binding	F	0.0485085	1256	4960	969	4146	over
Up-regulated
GO-ID	Term	Category	P-Value	#Test	#Ref	#notAnnotTest	#notAnnotRef	Over/Under
GO:0005198	structural molecule activity	F	0.000342	118	416	1751	9046	over
GO:0009579	thylakoid	C	0.00048	37	94	1832	9368	over
GO:0005840	ribosome	C	0.00152496	113	415	1756	9047	over
GO:0030529	ribonucleoprotein complex	C	0.00199712	113	419	1756	9043	over
GO:0071702	organic substance transport	P	0.00229497	6	4	1863	9458	over
GO:0008270	zinc ion binding	F	0.00414183	23	57	1846	9405	over
GO:0005342	organic acid transmembrane transporter activity	F	0.00438223	5	3	1864	9459	over
GO:0005275	amine transmembrane transporter activity	F	0.00438223	5	3	1864	9459	over
GO:0015171	amino acid transmembrane transporter activity	F	0.00438223	5	3	1864	9459	over
GO:0006865	amino acid transport	P	0.00438223	5	3	1864	9459	over
GO:0046942	carboxylic acid transport	P	0.00438223	5	3	1864	9459	over
GO:0046943	carboxylic acid transmembrane transporter activity	F	0.00438223	5	3	1864	9459	over
GO:0015849	organic acid transport	P	0.00438223	5	3	1864	9459	over
GO:0032991	macromolecular complex	C	0.00782515	258	1112	1611	8350	over
GO:0022804	active transmembrane transporter activity	F	0.0147579	5	5	1864	9457	over
GO:0055085	transmembrane transport	P	0.0147777	13	29	1856	9433	over
GO:0044249	cellular biosynthetic process	P	0.0165685	157	658	1712	8804	over
GO:0008080	N-acetyltransferase activity	F	0.0169626	4	3	1865	9459	over
GO:0016407	acetyltransferase activity	F	0.0169626	4	3	1865	9459	over
GO:0016410	N-acyltransferase activity	F	0.0169626	4	3	1865	9459	over
GO:0034645	cellular macromolecule biosynthetic process	P	0.019497	154	648	1715	8814	over
GO:0009059	macromolecule biosynthetic process	P	0.019497	154	648	1715	8814	over
GO:0043228	non-membrane-bounded organelle	C	0.0211856	179	767	1690	8695	over
GO:0043232	intracellular non-membrane-bounded organelle	C	0.0211856	179	767	1690	8695	over
GO:0006412	translation	P	0.0213844	149	627	1720	8835	over
GO:0010467	gene expression	P	0.0235213	156	662	1713	8800	over
GO:0030313	cell envelope	C	0.0348221	5	7	1864	9455	over
GO:0007275	multicellular organismal development	P	0.0354312	113	472	1756	8990	over
GO:0032501	multicellular organismal process	P	0.0369837	113	473	1756	8989	over
GO:0004190	aspartic-type endopeptidase activity	F	0.0463563	4	5	1865	9457	over
GO:0070001	aspartic-type peptidase activity	F	0.0463563	4	5	1865	9457	over
GO:0016747	transferase activity, transferring acyl groups other than amino-acyl groups	F	0.0463563	4	5	1865	9457	over
GO:0032502	developmental process	P	0.049955	120	513	1749	8949	over
