# Supplementary material for: Whole transcriptome characterization of the effects of dehydration and rehydration on Cladonia rangiferina, the grey reindeer lichen
Source: BMC Genomics. 2013 Dec 10;14:870. doi: 10.1186/1471-2164-14-870 (PMC3878897; doi:10.1186/1471-2164-14-870)
Supplement: Additional file 20 — GO term enrichment files in compressed format. [file 1471-2164-14-870-S20.zip › CombinedExcelFiles/enriched_GO_terms_D6h_VS_Wet.xls]

## Sheet: down_D6hWet.txt
Down-regulated
GO-ID	Term	Category	P-Value	#Test	#Ref	#notAnnotTest	#notAnnotRef	Over/Under
GO:0036094	small molecule binding	F	2.45e-22	697	1475	2014	7145	over
GO:0000166	nucleotide binding	F	3e-22	695	1471	2016	7149	over
GO:0005488	binding	F	7.87e-20	1691	4525	1020	4095	over
GO:0006950	response to stress	P	1.15e-09	180	326	2531	8294	over
GO:0003676	nucleic acid binding	F	7.77e-09	434	1012	2277	7608	over
GO:0003677	DNA binding	F	1.85e-07	169	330	2542	8290	over
GO:0050896	response to stimulus	P	1.74e-06	275	628	2436	7992	over
GO:0016787	hydrolase activity	F	2.4e-06	632	1655	2079	6965	over
GO:0005515	protein binding	F	8.81e-05	309	768	2402	7852	over
GO:0060089	molecular transducer activity	F	0.000471	45	74	2666	8546	over
GO:0004871	signal transducer activity	F	0.000471	45	74	2666	8546	over
GO:0016773	phosphotransferase activity, alcohol group as acceptor	F	0.000749	103	222	2608	8398	over
GO:0004672	protein kinase activity	F	0.00123071	101	221	2610	8399	over
GO:0001071	nucleic acid binding transcription factor activity	F	0.00142882	51	94	2660	8526	over
GO:0003700	sequence-specific DNA binding transcription factor activity	F	0.00142882	51	94	2660	8526	over
GO:0006464	cellular protein modification process	P	0.00207751	154	371	2557	8249	over
GO:0036211	protein modification process	P	0.00207751	154	371	2557	8249	over
GO:0008135	translation factor activity, nucleic acid binding	F	0.00250524	79	169	2632	8451	over
GO:0050789	regulation of biological process	P	0.0025092	271	708	2440	7912	over
GO:0043412	macromolecule modification	P	0.00266169	154	374	2557	8246	over
GO:0030312	external encapsulating structure	C	0.00271638	27	41	2684	8579	over
GO:0065007	biological regulation	P	0.00272022	275	721	2436	7899	over
GO:0005618	cell wall	C	0.00300674	25	37	2686	8583	over
GO:0016209	antioxidant activity	F	0.00411006	28	45	2683	8575	over
GO:0003774	motor activity	F	0.00464897	26	41	2685	8579	over
GO:0004872	receptor activity	F	0.00486283	37	67	2674	8553	over
GO:0003824	catalytic activity	F	0.00611026	1614	4895	1097	3725	over
GO:0016772	transferase activity, transferring phosphorus-containing groups	F	0.0111434	156	399	2555	8221	over
GO:0030528	transcription regulator activity	F	0.0117127	44	90	2667	8530	over
GO:0000229	cytoplasmic chromosome	C	0.0136842	3	0	2708	8620	over
GO:0009628	response to abiotic stimulus	P	0.0149789	46	97	2665	8523	over
GO:0016301	kinase activity	F	0.0193356	152	396	2559	8224	over
GO:0017111	nucleoside-triphosphatase activity	F	0.0194752	26	48	2685	8572	over
GO:0016817	hydrolase activity, acting on acid anhydrides	F	0.0231983	26	49	2685	8571	over
GO:0016818	hydrolase activity, acting on acid anhydrides, in phosphorus-containing anhydrides	F	0.0231983	26	49	2685	8571	over
GO:0016462	pyrophosphatase activity	F	0.0231983	26	49	2685	8571	over
GO:0006352	DNA-dependent transcription, initiation	P	0.0278438	6	5	2705	8615	over
GO:0032774	RNA biosynthetic process	P	0.0313551	8	9	2703	8611	over
GO:0006351	transcription, DNA-dependent	P	0.0313551	8	9	2703	8611	over
GO:0006367	transcription initiation from RNA polymerase II promoter	P	0.0321737	4	2	2707	8618	over
GO:0006366	transcription from RNA polymerase II promoter	P	0.044617	6	6	2705	8614	over
GO:0005085	guanyl-nucleotide exchange factor activity	F	0.0449229	3	1	2708	8619	over
GO:0052689	carboxylic ester hydrolase activity	F	0.0449229	3	1	2708	8619	over
GO:0005634	nucleus	C	0.0463711	270	764	2441	7856	over
GO:0009056	catabolic process	P	0.0467581	197	545	2514	8075	over
Up-regulated
GO-ID	Term	Category	P-Value	#Test	#Ref	#notAnnotTest	#notAnnotRef	Over/Under
GO:0005198	structural molecule activity	F	5.5e-10	180	354	2357	8440	over
GO:0005840	ribosome	C	1.29e-08	173	355	2364	8439	over
GO:0030529	ribonucleoprotein complex	C	1.36e-08	174	358	2363	8436	over
GO:0006412	translation	P	4.8e-08	236	540	2301	8254	over
GO:0010467	gene expression	P	2.62e-07	243	575	2294	8219	over
GO:0034645	cellular macromolecule biosynthetic process	P	3.86e-07	238	564	2299	8230	over
GO:0009059	macromolecule biosynthetic process	P	3.86e-07	238	564	2299	8230	over
GO:0044249	cellular biosynthetic process	P	6.72e-07	240	575	2297	8219	over
GO:0032991	macromolecular complex	C	1.37e-05	369	1001	2168	7793	over
GO:0044444	cytoplasmic part	C	0.000633	520	1551	2017	7243	over
GO:0044267	cellular protein metabolic process	P	0.000997	333	955	2204	7839	over
GO:0009579	thylakoid	C	0.00110635	45	86	2492	8708	over
GO:0005737	cytoplasm	C	0.00210368	706	2196	1831	6598	over
GO:0016875	ligase activity, forming carbon-oxygen bonds	F	0.00250848	4	0	2533	8794	over
GO:0016876	ligase activity, forming aminoacyl-tRNA and related compounds	F	0.00250848	4	0	2533	8794	over
GO:0004812	aminoacyl-tRNA ligase activity	F	0.00250848	4	0	2533	8794	over
GO:0044237	cellular metabolic process	P	0.00531096	584	1814	1953	6980	over
GO:0044260	cellular macromolecule metabolic process	P	0.0137642	380	1164	2157	7630	over
GO:0043228	non-membrane-bounded organelle	C	0.0156672	239	707	2298	8087	over
GO:0043232	intracellular non-membrane-bounded organelle	C	0.0156672	239	707	2298	8087	over
GO:0016874	ligase activity	F	0.0170009	5	3	2532	8791	over
GO:0005623	cell	C	0.0360782	1253	4163	1284	4631	over
GO:0006399	tRNA metabolic process	P	0.0373303	3	1	2534	8793	over
GO:0006091	generation of precursor metabolites and energy	P	0.0411468	96	269	2441	8525	over
GO:0008080	N-acetyltransferase activity	F	0.0488942	4	3	2533	8791	over
GO:0016407	acetyltransferase activity	F	0.0488942	4	3	2533	8791	over
GO:0016410	N-acyltransferase activity	F	0.0488942	4	3	2533	8791	over
