# Supplementary material for: Whole transcriptome characterization of the effects of dehydration and rehydration on Cladonia rangiferina, the grey reindeer lichen
Source: BMC Genomics. 2013 Dec 10;14:870. doi: 10.1186/1471-2164-14-870 (PMC3878897; doi:10.1186/1471-2164-14-870)
Supplement: Additional file 20 — GO term enrichment files in compressed format. [file 1471-2164-14-870-S20.zip › CombinedExcelFiles/enriched_GO_terms_W15m_VS_Dry.xls]

## Sheet: down_W15mDry.txt
Down-regulated
GO-ID	Term	Category	P-Value	#Test	#Ref	#notAnnotTest	#notAnnotRef	Over/Under
GO:0009536	plastid	C	2.71e-09	156	307	2342	8526	over
GO:0005737	cytoplasm	C	5.16e-06	726	2176	1772	6657	over
GO:0043227	membrane-bounded organelle	C	7.07e-06	606	1782	1892	7051	over
GO:0043231	intracellular membrane-bounded organelle	C	7.07e-06	606	1782	1892	7051	over
GO:0044444	cytoplasmic part	C	2.56e-05	527	1544	1971	7289	over
GO:0006091	generation of precursor metabolites and energy	P	0.00059	107	258	2391	8575	over
GO:0044424	intracellular part	C	0.000749	877	2800	1621	6033	over
GO:0005623	cell	C	0.00198815	1258	4158	1240	4675	over
GO:0005739	mitochondrion	C	0.00253673	153	414	2345	8419	over
GO:0043229	intracellular organelle	C	0.00337708	709	2265	1789	6568	over
GO:0043226	organelle	C	0.00407005	722	2315	1776	6518	over
GO:0016491	oxidoreductase activity	F	0.00549887	37	76	2461	8757	over
GO:0005886	plasma membrane	C	0.00828466	66	162	2432	8671	over
GO:0071944	cell periphery	C	0.0101366	77	197	2421	8636	over
GO:0005975	carbohydrate metabolic process	P	0.0114542	130	363	2368	8470	over
GO:0044425	membrane part	C	0.0118769	26	51	2472	8782	over
GO:0016020	membrane	C	0.0126121	98	264	2400	8569	over
GO:0008152	metabolic process	P	0.0128561	1329	4474	1169	4359	over
GO:0006629	lipid metabolic process	P	0.0131166	93	249	2405	8584	over
GO:0055114	oxidation-reduction process	P	0.0134364	20	36	2478	8797	over
GO:0044464	cell part	C	0.0201726	1008	3362	1490	5471	over
GO:0016021	integral to membrane	C	0.0202464	23	46	2475	8787	over
GO:0006810	transport	P	0.0205881	404	1280	2094	7553	over
GO:0051234	establishment of localization	P	0.0205881	404	1280	2094	7553	over
GO:0051179	localization	P	0.0228122	404	1283	2094	7550	over
GO:0006974	response to DNA damage stimulus	P	0.0240489	4	2	2494	8831	over
GO:0033554	cellular response to stress	P	0.0240489	4	2	2494	8831	over
GO:0006281	DNA repair	P	0.0240489	4	2	2494	8831	over
GO:0005622	intracellular	C	0.0276702	988	3305	1510	5528	over
GO:0031224	intrinsic to membrane	C	0.0283405	23	48	2475	8785	over
GO:0005783	endoplasmic reticulum	C	0.0288793	62	163	2436	8670	over
GO:0008081	phosphoric diester hydrolase activity	F	0.0357449	3	1	2495	8832	over
GO:0009579	thylakoid	C	0.0368177	38	93	2460	8740	over
GO:0019748	secondary metabolic process	P	0.0407155	25	56	2473	8777	over
GO:0009055	electron carrier activity	F	0.0423151	56	149	2442	8684	over
GO:0009056	catabolic process	P	0.0427765	183	559	2315	8274	over
GO:0044238	primary metabolic process	P	0.0475451	787	2627	1711	6206	over
Up-regulated
GO-ID	Term	Category	P-Value	#Test	#Ref	#notAnnotTest	#notAnnotRef	Over/Under
GO:0003677	DNA binding	F	0.00181287	158	341	2775	8057	over
GO:0051704	multi-organism process	P	0.00855314	27	41	2906	8357	over
GO:0044403	symbiosis, encompassing mutualism through parasitism	P	0.00874949	26	39	2907	8359	over
GO:0044419	interspecies interaction between organisms	P	0.00874949	26	39	2907	8359	over
GO:0003676	nucleic acid binding	F	0.0104068	411	1035	2522	7363	over
GO:0015267	channel activity	F	0.0119562	22	32	2911	8366	over
GO:0022803	passive transmembrane transporter activity	F	0.0119562	22	32	2911	8366	over
GO:0022838	substrate-specific channel activity	F	0.0119562	22	32	2911	8366	over
GO:0005216	ion channel activity	F	0.0119562	22	32	2911	8366	over
GO:0045184	establishment of protein localization	P	0.0130644	113	250	2820	8148	over
GO:0015031	protein transport	P	0.0130644	113	250	2820	8148	over
GO:0016791	phosphatase activity	F	0.0140038	25	39	2908	8359	over
GO:0033036	macromolecule localization	P	0.0160617	114	255	2819	8143	over
GO:0005488	binding	F	0.0163812	1659	4557	1274	3841	over
GO:0008104	protein localization	P	0.0167989	113	253	2820	8145	over
GO:0005543	phospholipid binding	F	0.0173301	3	0	2930	8398	over
GO:0022857	transmembrane transporter activity	F	0.0180618	29	49	2904	8349	over
GO:0022891	substrate-specific transmembrane transporter activity	F	0.0180618	29	49	2904	8349	over
GO:0022892	substrate-specific transporter activity	F	0.0246252	30	53	2903	8345	over
GO:0008135	translation factor activity, nucleic acid binding	F	0.0272754	78	170	2855	8228	over
GO:0004721	phosphoprotein phosphatase activity	F	0.0278152	23	38	2910	8360	over
GO:0042578	phosphoric ester hydrolase activity	F	0.036824	25	44	2908	8354	over
GO:0015075	ion transmembrane transporter activity	F	0.0458054	24	43	2909	8355	over
GO:0000166	nucleotide binding	F	0.0467487	592	1574	2341	6824	over
