# Supplementary material for: Whole transcriptome characterization of the effects of dehydration and rehydration on Cladonia rangiferina, the grey reindeer lichen
Source: BMC Genomics. 2013 Dec 10;14:870. doi: 10.1186/1471-2164-14-870 (PMC3878897; doi:10.1186/1471-2164-14-870)
Supplement: Additional file 20 — GO term enrichment files in compressed format. [file 1471-2164-14-870-S20.zip › CombinedExcelFiles/enriched_GO_terms_W15m_VS_Wet.xls]

## Sheet: down_W15mWet.txt
Down-regulated
GO-ID	Term	Category	P-Value	#Test	#Ref	#notAnnotTest	#notAnnotRef	Over/Under
GO:0006950	response to stress	P	1.17e-06	138	368	1992	8833	over
GO:0005515	protein binding	F	1.12e-05	256	821	1874	8380	over
GO:0005488	binding	F	6.51e-05	1248	4968	882	4233	over
GO:0036094	small molecule binding	F	8.79e-05	471	1701	1659	7500	over
GO:0000166	nucleotide binding	F	0.000106	469	1697	1661	7504	over
GO:0050896	response to stimulus	P	0.000518	208	695	1922	8506	over
GO:0030312	external encapsulating structure	C	0.00521069	22	46	2108	9155	over
GO:0000229	cytoplasmic chromosome	C	0.00663494	3	0	2127	9201	over
GO:0005618	cell wall	C	0.00780038	20	42	2110	9159	over
GO:0071944	cell periphery	C	0.0162235	66	208	2064	8993	over
GO:0019725	cellular homeostasis	P	0.0180606	25	63	2105	9138	over
GO:0005576	extracellular region	C	0.0188985	24	60	2106	9141	over
GO:0042592	homeostatic process	P	0.020758	25	64	2105	9137	over
GO:0005085	guanyl-nucleotide exchange factor activity	F	0.0228023	3	1	2127	9200	over
GO:0065008	regulation of biological quality	P	0.0237598	25	65	2105	9136	over
GO:0009055	electron carrier activity	F	0.0266616	50	155	2080	9046	over
GO:0015077	monovalent inorganic cation transmembrane transporter activity	F	0.0268681	4	3	2126	9198	over
GO:0030528	transcription regulator activity	F	0.0357431	34	100	2096	9101	over
Up-regulated
GO-ID	Term	Category	P-Value	#Test	#Ref	#notAnnotTest	#notAnnotRef	Over/Under
GO:0006520	cellular amino acid metabolic process	P	0.011481	4	1	2607	8719	over
GO:0006810	transport	P	0.0135941	424	1260	2187	7460	over
GO:0051234	establishment of localization	P	0.0135941	424	1260	2187	7460	over
GO:0051179	localization	P	0.015209	424	1263	2187	7457	over
GO:0005342	organic acid transmembrane transporter activity	F	0.0192465	5	3	2606	8717	over
GO:0005275	amine transmembrane transporter activity	F	0.0192465	5	3	2606	8717	over
GO:0015171	amino acid transmembrane transporter activity	F	0.0192465	5	3	2606	8717	over
GO:0006865	amino acid transport	P	0.0192465	5	3	2606	8717	over
GO:0046942	carboxylic acid transport	P	0.0192465	5	3	2606	8717	over
GO:0046943	carboxylic acid transmembrane transporter activity	F	0.0192465	5	3	2606	8717	over
GO:0015849	organic acid transport	P	0.0192465	5	3	2606	8717	over
GO:0022857	transmembrane transporter activity	F	0.024394	26	52	2585	8668	over
GO:0022891	substrate-specific transmembrane transporter activity	F	0.024394	26	52	2585	8668	over
GO:0022892	substrate-specific transporter activity	F	0.03021	27	56	2584	8664	over
GO:0045184	establishment of protein localization	P	0.0316396	99	264	2512	8456	over
GO:0015031	protein transport	P	0.0316396	99	264	2512	8456	over
GO:0008104	protein localization	P	0.0387057	99	267	2512	8453	over
GO:0004252	serine-type endopeptidase activity	F	0.0404549	3	1	2608	8719	over
GO:0016875	ligase activity, forming carbon-oxygen bonds	F	0.0404549	3	1	2608	8719	over
GO:0016876	ligase activity, forming aminoacyl-tRNA and related compounds	F	0.0404549	3	1	2608	8719	over
GO:0006399	tRNA metabolic process	P	0.0404549	3	1	2608	8719	over
GO:0004812	aminoacyl-tRNA ligase activity	F	0.0404549	3	1	2608	8719	over
GO:0005794	Golgi apparatus	C	0.0438869	45	109	2566	8611	over
GO:0033036	macromolecule localization	P	0.0469505	99	270	2512	8450	over
