# Supplementary material for: Whole transcriptome characterization of the effects of dehydration and rehydration on Cladonia rangiferina, the grey reindeer lichen
Source: BMC Genomics. 2013 Dec 10;14:870. doi: 10.1186/1471-2164-14-870 (PMC3878897; doi:10.1186/1471-2164-14-870)
Supplement: Additional file 20 — GO term enrichment files in compressed format. [file 1471-2164-14-870-S20.zip › CombinedExcelFiles/enriched_GO_terms_W1h_VS_Dry.xls]

## Sheet: down_W1hDry.txt
Down-regulated
GO-ID	Term	Category	P-Value	#Test	#Ref	#notAnnotTest	#notAnnotRef	Over/Under
GO:0006810	transport	P	1.97e-05	433	1251	2038	7609	over
GO:0051234	establishment of localization	P	1.97e-05	433	1251	2038	7609	over
GO:0051179	localization	P	2.38e-05	433	1254	2038	7606	over
GO:0009536	plastid	C	3.89e-05	137	326	2334	8534	over
GO:0006811	ion transport	P	0.000185	101	234	2370	8626	over
GO:0044444	cytoplasmic part	C	0.00069	507	1564	1964	7296	over
GO:0005215	transporter activity	F	0.00130733	227	647	2244	8213	over
GO:0005886	plasma membrane	C	0.00263095	68	160	2403	8700	over
GO:0016020	membrane	C	0.00468114	100	262	2371	8598	over
GO:0055114	oxidation-reduction process	P	0.00538507	21	35	2450	8825	over
GO:0019748	secondary metabolic process	P	0.00555988	28	53	2443	8807	over
GO:0071944	cell periphery	C	0.00774091	77	197	2394	8663	over
GO:0032502	developmental process	P	0.0109963	162	471	2309	8389	over
GO:0005737	cytoplasm	C	0.0117427	677	2225	1794	6635	over
GO:0009628	response to abiotic stimulus	P	0.0125905	43	100	2428	8760	over
GO:0043227	membrane-bounded organelle	C	0.0137155	561	1827	1910	7033	over
GO:0043231	intracellular membrane-bounded organelle	C	0.0137155	561	1827	1910	7033	over
GO:0016491	oxidoreductase activity	F	0.0144088	35	78	2436	8782	over
GO:0005739	mitochondrion	C	0.0159522	145	422	2326	8438	over
GO:0006091	generation of precursor metabolites and energy	P	0.0218777	96	269	2375	8591	over
GO:0006629	lipid metabolic process	P	0.0254253	90	252	2381	8608	over
GO:0007275	multicellular organismal development	P	0.0340866	146	439	2325	8421	over
GO:0016875	ligase activity, forming carbon-oxygen bonds	F	0.034672	3	1	2468	8859	over
GO:0016876	ligase activity, forming aminoacyl-tRNA and related compounds	F	0.034672	3	1	2468	8859	over
GO:0004812	aminoacyl-tRNA ligase activity	F	0.034672	3	1	2468	8859	over
GO:0032501	multicellular organismal process	P	0.0358769	146	440	2325	8420	over
GO:0009719	response to endogenous stimulus	P	0.0384926	14	26	2457	8834	over
GO:0008168	methyltransferase activity	F	0.0443457	6	7	2465	8853	over
GO:0005975	carbohydrate metabolic process	P	0.0488847	123	370	2348	8490	over
Up-regulated
GO-ID	Term	Category	P-Value	#Test	#Ref	#notAnnotTest	#notAnnotRef	Over/Under
GO:0005488	binding	F	5.72e-06	1503	4713	1059	4056	over
GO:0003676	nucleic acid binding	F	8.85e-05	384	1062	2178	7707	over
GO:0000166	nucleotide binding	F	0.000126	555	1611	2007	7158	over
GO:0003677	DNA binding	F	0.000168	147	352	2415	8417	over
GO:0036094	small molecule binding	F	0.000171	555	1617	2007	7152	over
GO:0016787	hydrolase activity	F	0.000598	576	1711	1986	7058	over
GO:0008135	translation factor activity, nucleic acid binding	F	0.00696252	73	175	2489	8594	over
GO:0045184	establishment of protein localization	P	0.0196348	99	264	2463	8505	over
GO:0015031	protein transport	P	0.0196348	99	264	2463	8505	over
GO:0033036	macromolecule localization	P	0.0226221	100	269	2462	8500	over
GO:0008104	protein localization	P	0.0243798	99	267	2463	8502	over
GO:0008233	peptidase activity	F	0.0352264	115	322	2447	8447	over
GO:0044403	symbiosis, encompassing mutualism through parasitism	P	0.046201	21	44	2541	8725	over
GO:0044419	interspecies interaction between organisms	P	0.046201	21	44	2541	8725	over
GO:0030528	transcription regulator activity	F	0.0471011	39	95	2523	8674	over
