# Supplementary material for: Whole transcriptome characterization of the effects of dehydration and rehydration on Cladonia rangiferina, the grey reindeer lichen
Source: BMC Genomics. 2013 Dec 10;14:870. doi: 10.1186/1471-2164-14-870 (PMC3878897; doi:10.1186/1471-2164-14-870)
Supplement: Additional file 20 — GO term enrichment files in compressed format. [file 1471-2164-14-870-S20.zip › CombinedExcelFiles/enriched_GO_terms_W1h_VS_Wet.xls]

## Sheet: down_W1hWet.txt
Down-regulated
GO-ID	Term	Category	P-Value	#Test	#Ref	#notAnnotTest	#notAnnotRef	Over/Under
GO:0005488	binding	F	7.42e-07	575	5641	346	4769	over
GO:0036094	small molecule binding	F	3.22e-05	224	1948	697	8462	over
GO:0000166	nucleotide binding	F	3.79e-05	223	1943	698	8467	over
GO:0009628	response to abiotic stimulus	P	0.000199	25	118	896	10292	over
GO:0071944	cell periphery	C	0.000397	39	235	882	10175	over
GO:0006950	response to stress	P	0.000668	62	444	859	9966	over
GO:0003774	motor activity	F	0.000828	14	53	907	10357	over
GO:0005085	guanyl-nucleotide exchange factor activity	F	0.00201141	3	1	918	10409	over
GO:0017111	nucleoside-triphosphatase activity	F	0.00226653	14	60	907	10350	over
GO:0016817	hydrolase activity, acting on acid anhydrides	F	0.0025833	14	61	907	10349	over
GO:0016818	hydrolase activity, acting on acid anhydrides, in phosphorus-containing anhydrides	F	0.0025833	14	61	907	10349	over
GO:0016462	pyrophosphatase activity	F	0.0025833	14	61	907	10349	over
GO:0030312	external encapsulating structure	C	0.0029155	13	55	908	10355	over
GO:0005886	plasma membrane	C	0.00310842	31	197	890	10213	over
GO:0005618	cell wall	C	0.00374815	12	50	909	10360	over
GO:0005515	protein binding	F	0.00442763	111	966	810	9444	over
GO:0016020	membrane	C	0.00448157	44	318	877	10092	over
GO:0008283	cell proliferation	P	0.00479493	7	20	914	10390	over
GO:0001071	nucleic acid binding transcription factor activity	F	0.0134288	20	125	901	10285	over
GO:0003700	sequence-specific DNA binding transcription factor activity	F	0.0134288	20	125	901	10285	over
GO:0007264	small GTPase mediated signal transduction	P	0.0146061	3	4	918	10406	over
GO:0009055	electron carrier activity	F	0.0152763	26	179	895	10231	over
GO:0003676	nucleic acid binding	F	0.016825	139	1307	782	9103	over
GO:0044262	cellular carbohydrate metabolic process	P	0.0171043	4	9	917	10401	over
GO:0070011	peptidase activity, acting on L-amino acid peptides	F	0.0191068	6	21	915	10389	over
GO:0004672	protein kinase activity	F	0.0199332	37	285	884	10125	over
GO:0035556	intracellular signal transduction	P	0.0219741	3	5	918	10405	over
GO:0016787	hydrolase activity	F	0.0226651	210	2077	711	8333	over
GO:0016773	phosphotransferase activity, alcohol group as acceptor	F	0.0226851	37	288	884	10122	over
GO:0006508	proteolysis	P	0.0238311	7	29	914	10381	over
GO:0003723	RNA binding	F	0.029978	59	510	862	9900	over
GO:0004190	aspartic-type endopeptidase activity	F	0.0310015	3	6	918	10404	over
GO:0070001	aspartic-type peptidase activity	F	0.0310015	3	6	918	10404	over
GO:0050896	response to stimulus	P	0.039166	88	815	833	9595	over
Up-regulated
GO-ID	Term	Category	P-Value	#Test	#Ref	#notAnnotTest	#notAnnotRef	Over/Under
GO:0005198	structural molecule activity	F	1.87e-10	92	442	909	9888	over
GO:0005840	ribosome	C	5.28e-10	90	438	911	9892	over
GO:0030529	ribonucleoprotein complex	C	7.87e-10	90	442	911	9888	over
GO:0006412	translation	P	2.91e-09	117	659	884	9671	over
GO:0032991	macromolecular complex	C	1.46e-08	179	1191	822	9139	over
GO:0034645	cellular macromolecule biosynthetic process	P	2.02e-08	117	685	884	9645	over
GO:0009059	macromolecule biosynthetic process	P	2.02e-08	117	685	884	9645	over
GO:0044249	cellular biosynthetic process	P	2.7e-08	118	697	883	9633	over
GO:0010467	gene expression	P	3.33e-08	118	700	883	9630	over
GO:0044267	cellular protein metabolic process	P	6.15e-06	158	1130	843	9200	over
GO:0019538	protein metabolic process	P	2.67e-05	209	1627	792	8703	over
GO:0043170	macromolecule metabolic process	P	0.000174	228	1862	773	8468	over
GO:0044260	cellular macromolecule metabolic process	P	0.000179	175	1369	826	8961	over
GO:0043228	non-membrane-bounded organelle	C	0.000431	113	833	888	9497	over
GO:0043232	intracellular non-membrane-bounded organelle	C	0.000431	113	833	888	9497	over
GO:0044237	cellular metabolic process	P	0.00221119	248	2150	753	8180	over
GO:0044238	primary metabolic process	P	0.00270364	341	3073	660	7257	over
GO:0005737	cytoplasm	C	0.00642932	290	2612	711	7718	over
GO:0009058	biosynthetic process	P	0.0137965	252	2278	749	8052	over
GO:0004721	phosphoprotein phosphatase activity	F	0.0167271	11	50	990	10280	over
GO:0030313	cell envelope	C	0.016832	4	8	997	10322	over
GO:0045184	establishment of protein localization	P	0.0190148	44	319	957	10011	over
GO:0015031	protein transport	P	0.0190148	44	319	957	10011	over
GO:0008104	protein localization	P	0.0216107	44	322	957	10008	over
GO:0016791	phosphatase activity	F	0.0233867	11	53	990	10277	over
GO:0008233	peptidase activity	F	0.023587	51	386	950	9944	over
GO:0033036	macromolecule localization	P	0.0244824	44	325	957	10005	over
GO:0009987	cellular process	P	0.0287332	307	2869	694	7461	over
GO:0032502	developmental process	P	0.0377592	69	564	932	9766	over
GO:0042578	phosphoric ester hydrolase activity	F	0.0384791	11	58	990	10272	over
GO:0043234	protein complex	C	0.0418565	89	755	912	9575	over
GO:0005622	intracellular	C	0.042827	405	3888	596	6442	over
