# Supplementary material for: Whole transcriptome characterization of the effects of dehydration and rehydration on Cladonia rangiferina, the grey reindeer lichen
Source: BMC Genomics. 2013 Dec 10;14:870. doi: 10.1186/1471-2164-14-870 (PMC3878897; doi:10.1186/1471-2164-14-870)
Supplement: Additional file 20 — GO term enrichment files in compressed format. [file 1471-2164-14-870-S20.zip › CombinedExcelFiles/enriched_GO_terms_W30m_VS_Dry.xls]

## Sheet: down_W30mDry.txt
Down-regulated
GO-ID	Term	Category	P-Value	#Test	#Ref	#notAnnotTest	#notAnnotRef	Over/Under
GO:0051179	localization	P	0.00105615	388	1299	1897	7747	over
GO:0006810	transport	P	0.0011411	387	1297	1898	7749	over
GO:0051234	establishment of localization	P	0.0011411	387	1297	1898	7749	over
GO:0006139	nucleobase-containing compound metabolic process	P	0.0132244	230	773	2055	8273	over
GO:0034641	cellular nitrogen compound metabolic process	P	0.0138173	230	774	2055	8272	over
GO:0008233	peptidase activity	F	0.014115	107	330	2178	8716	over
GO:0016021	integral to membrane	C	0.0144066	22	47	2263	8999	over
GO:0006807	nitrogen compound metabolic process	P	0.0144326	230	775	2055	8271	over
GO:0005768	endosome	C	0.0147252	16	30	2269	9016	over
GO:0007005	mitochondrion organization	P	0.0182175	10	15	2275	9031	over
GO:0031224	intrinsic to membrane	C	0.0201991	22	49	2263	8997	over
GO:0044425	membrane part	C	0.0273746	23	54	2262	8992	over
GO:0046907	intracellular transport	P	0.0311164	6	7	2279	9039	over
GO:0006259	DNA metabolic process	P	0.0328489	62	185	2223	8861	over
GO:0005576	extracellular region	C	0.0407195	24	60	2261	8986	over
GO:0004518	nuclease activity	F	0.0460649	35	97	2250	8949	over
Up-regulated
GO-ID	Term	Category	P-Value	#Test	#Ref	#notAnnotTest	#notAnnotRef	Over/Under
GO:0003676	nucleic acid binding	F	0.0013674	325	1121	1883	8002	over
GO:0001071	nucleic acid binding transcription factor activity	F	0.0036884	42	103	2166	9020	over
GO:0003700	sequence-specific DNA binding transcription factor activity	F	0.0036884	42	103	2166	9020	over
GO:0005488	binding	F	0.00554653	1265	4951	943	4172	over
GO:0008135	translation factor activity, nucleic acid binding	F	0.00840055	64	184	2144	8939	over
GO:0055085	transmembrane transport	P	0.0101348	15	27	2193	9096	over
GO:0003677	DNA binding	F	0.014327	117	382	2091	8741	over
GO:0060089	molecular transducer activity	F	0.018055	33	86	2175	9037	over
GO:0004871	signal transducer activity	F	0.018055	33	86	2175	9037	over
GO:0016592	mediator complex	C	0.0252488	3	1	2205	9122	over
GO:0016301	kinase activity	F	0.0266788	125	423	2083	8700	over
GO:0008270	zinc ion binding	F	0.0291905	23	57	2185	9066	over
GO:0022804	active transmembrane transporter activity	F	0.0294581	5	5	2203	9118	over
GO:0071702	organic substance transport	P	0.0294581	5	5	2203	9118	over
GO:0005975	carbohydrate metabolic process	P	0.0297634	113	380	2095	8743	over
GO:0016772	transferase activity, transferring phosphorus-containing groups	F	0.029901	126	429	2082	8694	over
GO:0016773	phosphotransferase activity, alcohol group as acceptor	F	0.0441179	76	249	2132	8874	over
GO:0004672	protein kinase activity	F	0.0489311	75	247	2133	8876	over
