# Supplementary material for: Whole transcriptome characterization of the effects of dehydration and rehydration on Cladonia rangiferina, the grey reindeer lichen
Source: BMC Genomics. 2013 Dec 10;14:870. doi: 10.1186/1471-2164-14-870 (PMC3878897; doi:10.1186/1471-2164-14-870)
Supplement: Additional file 20 — GO term enrichment files in compressed format. [file 1471-2164-14-870-S20.zip › CombinedExcelFiles/enriched_GO_terms_W30m_VS_Wet.xls]

## Sheet: down_W30mWet.txt
Down-regulated
GO-ID	Term	Category	P-Value	#Test	#Ref	#notAnnotTest	#notAnnotRef	Over/Under
GO:0006950	response to stress	P	6.58e-15	115	391	1129	9696	over
GO:0005515	protein binding	F	8.83e-15	199	878	1045	9209	over
GO:0036094	small molecule binding	F	1.72e-10	324	1848	920	8239	over
GO:0005488	binding	F	1.86e-10	786	5430	458	4657	over
GO:0000166	nucleotide binding	F	1.94e-10	323	1843	921	8244	over
GO:0050896	response to stimulus	P	3.58e-08	151	752	1093	9335	over
GO:0016787	hydrolase activity	F	1.25e-06	316	1971	928	8116	over
GO:0003676	nucleic acid binding	F	0.000127	201	1245	1043	8842	over
GO:0006259	DNA metabolic process	P	0.000217	46	201	1198	9886	over
GO:0003779	actin binding	F	0.000435	20	62	1224	10025	over
GO:0090304	nucleic acid metabolic process	P	0.00132209	47	228	1197	9859	over
GO:0003677	DNA binding	F	0.00179405	76	423	1168	9664	over
GO:0008092	cytoskeletal protein binding	F	0.00263929	20	74	1224	10013	over
GO:0016779	nucleotidyltransferase activity	F	0.00385027	4	3	1240	10084	over
GO:0005085	guanyl-nucleotide exchange factor activity	F	0.00484784	3	1	1241	10086	over
GO:0030312	external encapsulating structure	C	0.0060671	15	53	1229	10034	over
GO:0005618	cell wall	C	0.00635359	14	48	1230	10039	over
GO:0005768	endosome	C	0.0095335	11	35	1233	10052	over
GO:0060589	nucleoside-triphosphatase regulator activity	F	0.00956453	5	8	1239	10079	over
GO:0030695	GTPase regulator activity	F	0.00956453	5	8	1239	10079	over
GO:0031072	heat shock protein binding	F	0.0111297	3	2	1241	10085	over
GO:0008233	peptidase activity	F	0.0139475	63	374	1181	9713	over
GO:0005634	nucleus	C	0.0157491	135	899	1109	9188	over
GO:0008283	cell proliferation	P	0.0233773	7	20	1237	10067	over
GO:0005856	cytoskeleton	C	0.0298812	31	169	1213	9918	over
GO:0006996	organelle organization	P	0.0319527	46	273	1198	9814	over
GO:0005694	chromosome	C	0.0323365	22	111	1222	9976	over
GO:0007264	small GTPase mediated signal transduction	P	0.0329038	3	4	1241	10083	over
GO:0071842	cellular component organization at cellular level	P	0.0367531	46	276	1198	9811	over
GO:0009628	response to abiotic stimulus	P	0.0387545	23	120	1221	9967	over
GO:0005654	nucleoplasm	C	0.0394381	13	57	1231	10030	over
GO:0043170	macromolecule metabolic process	P	0.0449038	252	1838	992	8249	over
GO:0071841	cellular component organization or biogenesis at cellular level	P	0.0479962	46	282	1198	9805	over
GO:0035556	intracellular signal transduction	P	0.0484255	3	5	1241	10082	over
GO:0005083	small GTPase regulator activity	F	0.0484255	3	5	1241	10082	over
GO:0046578	regulation of Ras protein signal transduction	P	0.0484255	3	5	1241	10082	over
Up-regulated
GO-ID	Term	Category	P-Value	#Test	#Ref	#notAnnotTest	#notAnnotRef	Over/Under
GO:0005840	ribosome	C	6.58e-15	112	416	1032	9771	over
GO:0030529	ribonucleoprotein complex	C	1.14e-14	112	420	1032	9767	over
GO:0005198	structural molecule activity	F	9.45e-14	110	424	1034	9763	over
GO:0006412	translation	P	3.37e-11	136	640	1008	9547	over
GO:0044249	cellular biosynthetic process	P	3.66e-11	141	674	1003	9513	over
GO:0034645	cellular macromolecule biosynthetic process	P	9.03e-11	138	664	1006	9523	over
GO:0009059	macromolecule biosynthetic process	P	9.03e-11	138	664	1006	9523	over
GO:0010467	gene expression	P	3.68e-10	138	680	1006	9507	over
GO:0044267	cellular protein metabolic process	P	4.01e-07	183	1105	961	9082	over
GO:0043228	non-membrane-bounded organelle	C	0.000172	129	817	1015	9370	over
GO:0043232	intracellular non-membrane-bounded organelle	C	0.000172	129	817	1015	9370	over
GO:0044260	cellular macromolecule metabolic process	P	0.000227	196	1348	948	8839	over
GO:0032991	macromolecular complex	C	0.000527	174	1196	970	8991	over
GO:0009058	biosynthetic process	P	0.000953	298	2232	846	7955	over
GO:0019538	protein metabolic process	P	0.00227536	220	1616	924	8571	over
GO:0044444	cytoplasmic part	C	0.00246324	245	1826	899	8361	over
GO:0016835	carbon-oxygen lyase activity	F	0.00379661	3	1	1141	10186	over
GO:0016875	ligase activity, forming carbon-oxygen bonds	F	0.00379661	3	1	1141	10186	over
GO:0016876	ligase activity, forming aminoacyl-tRNA and related compounds	F	0.00379661	3	1	1141	10186	over
GO:0004812	aminoacyl-tRNA ligase activity	F	0.00379661	3	1	1141	10186	over
GO:0044238	primary metabolic process	P	0.00937115	380	3034	764	7153	over
GO:0008152	metabolic process	P	0.0131012	622	5181	522	5006	over
GO:0044237	cellular metabolic process	P	0.013153	272	2126	872	8061	over
GO:0022804	active transmembrane transporter activity	F	0.0131873	4	6	1140	10181	over
GO:0006629	lipid metabolic process	P	0.0174971	47	295	1097	9892	over
GO:0016829	lyase activity	F	0.019092	4	7	1140	10180	over
GO:0032502	developmental process	P	0.0193667	80	553	1064	9634	over
GO:0055085	transmembrane transport	P	0.0220867	9	33	1135	10154	over
GO:0007275	multicellular organismal development	P	0.023436	74	511	1070	9676	over
GO:0032501	multicellular organismal process	P	0.0242718	74	512	1070	9675	over
GO:0044421	extracellular region part	C	0.0263161	3	4	1141	10183	over
GO:0005615	extracellular space	C	0.0263161	3	4	1141	10183	over
GO:0043170	macromolecule metabolic process	P	0.0305936	235	1855	909	8332	over
GO:0005342	organic acid transmembrane transporter activity	F	0.0389953	3	5	1141	10182	over
GO:0042180	cellular ketone metabolic process	P	0.0389953	3	5	1141	10182	over
GO:0016874	ligase activity	F	0.0389953	3	5	1141	10182	over
GO:0005275	amine transmembrane transporter activity	F	0.0389953	3	5	1141	10182	over
GO:0015171	amino acid transmembrane transporter activity	F	0.0389953	3	5	1141	10182	over
GO:0006865	amino acid transport	P	0.0389953	3	5	1141	10182	over
GO:0046942	carboxylic acid transport	P	0.0389953	3	5	1141	10182	over
GO:0046943	carboxylic acid transmembrane transporter activity	F	0.0389953	3	5	1141	10182	over
GO:0015849	organic acid transport	P	0.0389953	3	5	1141	10182	over
GO:0044281	small molecule metabolic process	P	0.041308	6	20	1138	10167	over
GO:0005737	cytoplasm	C	0.0473248	317	2585	827	7602	over
