# Supplementary material for: Whole transcriptome characterization of the effects of dehydration and rehydration on Cladonia rangiferina, the grey reindeer lichen
Source: BMC Genomics. 2013 Dec 10;14:870. doi: 10.1186/1471-2164-14-870 (PMC3878897; doi:10.1186/1471-2164-14-870)
Supplement: Additional file 20 — GO term enrichment files in compressed format. [file 1471-2164-14-870-S20.zip › CombinedExcelFiles/enriched_GO_terms_Wet_VS_Dry.xls]

## Sheet: down_WetDry.txt
Down-regulated
GO-ID	Term	Category	P-Value	#Test	#Ref	#notAnnotTest	#notAnnotRef	Over/Under
GO:0030529	ribonucleoprotein complex	C	4.55e-06	162	370	2362	8437	over
GO:0005840	ribosome	C	7.08e-06	160	368	2364	8439	over
GO:0005198	structural molecule activity	F	9.09e-06	161	373	2363	8434	over
GO:0006629	lipid metabolic process	P	0.000911	101	241	2423	8566	over
GO:0006412	translation	P	0.00205663	206	570	2318	8237	over
GO:0034645	cellular macromolecule biosynthetic process	P	0.00288622	211	591	2313	8216	over
GO:0009059	macromolecule biosynthetic process	P	0.00288622	211	591	2313	8216	over
GO:0044249	cellular biosynthetic process	P	0.00384744	213	602	2311	8205	over
GO:0010467	gene expression	P	0.00460117	213	605	2311	8202	over
GO:0055114	oxidation-reduction process	P	0.00695643	21	35	2503	8772	over
GO:0016021	integral to membrane	C	0.0117442	24	45	2500	8762	over
GO:0008152	metabolic process	P	0.0136216	1342	4461	1182	4346	over
GO:0051179	localization	P	0.0168122	410	1277	2114	7530	over
GO:0031224	intrinsic to membrane	C	0.0170151	24	47	2500	8760	over
GO:0016491	oxidoreductase activity	F	0.0196946	35	78	2489	8729	over
GO:0006810	transport	P	0.0205304	408	1276	2116	7531	over
GO:0051234	establishment of localization	P	0.0205304	408	1276	2116	7531	over
GO:0032991	macromolecular complex	C	0.0218588	335	1035	2189	7772	over
GO:0044425	membrane part	C	0.0251576	25	52	2499	8755	over
GO:0007005	mitochondrion organization	P	0.035076	10	15	2514	8792	over
GO:0016875	ligase activity, forming carbon-oxygen bonds	F	0.0367971	3	1	2521	8806	over
GO:0016876	ligase activity, forming aminoacyl-tRNA and related compounds	F	0.0367971	3	1	2521	8806	over
GO:0004812	aminoacyl-tRNA ligase activity	F	0.0367971	3	1	2521	8806	over
GO:0009058	biosynthetic process	P	0.0375478	597	1933	1927	6874	over
GO:0044444	cytoplasmic part	C	0.0395284	492	1579	2032	7228	over
GO:0032502	developmental process	P	0.0440515	159	474	2365	8333	over
GO:0019748	secondary metabolic process	P	0.045476	25	56	2499	8751	over
GO:0008168	methyltransferase activity	F	0.0487265	6	7	2518	8800	over
Up-regulated
GO-ID	Term	Category	P-Value	#Test	#Ref	#notAnnotTest	#notAnnotRef	Over/Under
GO:0005488	binding	F	3.08e-12	1523	4693	978	4137	over
GO:0000166	nucleotide binding	F	1.21e-09	584	1582	1917	7248	over
GO:0036094	small molecule binding	F	1.4e-09	585	1587	1916	7243	over
GO:0003676	nucleic acid binding	F	4.8e-08	400	1046	2101	7784	over
GO:0003677	DNA binding	F	1.31e-05	150	349	2351	8481	over
GO:0006950	response to stress	P	2.93e-05	150	356	2351	8474	over
GO:0005515	protein binding	F	0.00200264	276	801	2225	8029	over
GO:0008135	translation factor activity, nucleic acid binding	F	0.00241996	74	174	2427	8656	over
GO:0008270	zinc ion binding	F	0.0054507	28	52	2473	8778	over
GO:0006366	transcription from RNA polymerase II promoter	P	0.00694942	7	5	2494	8825	over
GO:0016787	hydrolase activity	F	0.0071116	549	1738	1952	7092	over
GO:0016773	phosphotransferase activity, alcohol group as acceptor	F	0.00912973	90	235	2411	8595	over
GO:0004672	protein kinase activity	F	0.0140201	88	234	2413	8596	over
GO:0004872	receptor activity	F	0.0141223	33	71	2468	8759	over
GO:0046914	transition metal ion binding	F	0.0164145	39	89	2462	8741	over
GO:0016772	transferase activity, transferring phosphorus-containing groups	F	0.0191591	143	412	2358	8418	over
GO:0032774	RNA biosynthetic process	P	0.0196701	8	9	2493	8821	over
GO:0006351	transcription, DNA-dependent	P	0.0196701	8	9	2493	8821	over
GO:0016301	kinase activity	F	0.0208222	141	407	2360	8423	over
GO:0060089	molecular transducer activity	F	0.0228866	36	83	2465	8747	over
GO:0004871	signal transducer activity	F	0.0228866	36	83	2465	8747	over
GO:0050896	response to stimulus	P	0.0272697	223	680	2278	8150	over
GO:0005694	chromosome	C	0.0301027	39	94	2462	8736	over
GO:0044451	nucleoplasm part	C	0.0308322	6	6	2495	8824	over
GO:0043167	ion binding	F	0.0319805	63	167	2438	8663	over
GO:0043169	cation binding	F	0.0319805	63	167	2438	8663	over
GO:0030528	transcription regulator activity	F	0.0336811	39	95	2462	8735	over
GO:0005085	guanyl-nucleotide exchange factor activity	F	0.0358654	3	1	2498	8829	over
GO:0016592	mediator complex	C	0.0358654	3	1	2498	8829	over
GO:0046872	metal ion binding	F	0.0383131	61	163	2440	8667	over
GO:0007264	small GTPase mediated signal transduction	P	0.0465966	4	3	2497	8827	over
GO:0060589	nucleoside-triphosphatase regulator activity	F	0.0467909	6	7	2495	8823	over
GO:0030695	GTPase regulator activity	F	0.0467909	6	7	2495	8823	over
